# Supplementary material for: HSL1 and BAM1/2 impact epidermal cell development by sensing distinct signaling peptides
Source: Nat Commun. 2022 Feb 15;13:876. doi: 10.1038/s41467-022-28558-4 (PMC8847575; doi:10.1038/s41467-022-28558-4)
Supplement: Supplementary file 4 — Source Data [file 41467_2022_28558_MOESM4_ESM.zip › Source Data/Source Data/Figure S10/Exp1_BAM1_IDA.itc]

$ITC
$ 19 
$NOT
$ 25 
$ 60 
$ 500 
$ 10 
$ 2 
$ADCGainCode:  0 
$False,True,True
$ 0.4 , 0.8 , 150 , 5 
$ 2 , 4 , 150 , 5 
$ 2 , 4 , 150 , 5 
$ 2 , 4 , 150 , 5 
$ 2 , 4 , 150 , 5 
$ 2 , 4 , 150 , 5 
$ 2 , 4 , 150 , 5 
$ 2 , 4 , 150 , 5 
$ 2 , 4 , 150 , 5 
$ 2 , 4 , 150 , 5 
$ 2 , 4 , 150 , 5 
$ 2 , 4 , 150 , 5 
$ 2 , 4 , 150 , 5 
$ 2 , 4 , 150 , 5 
$ 2 , 4 , 150 , 5 
$ 2 , 4 , 150 , 5 
$ 2 , 4 , 150 , 5 
$ 2 , 4 , 150 , 5 
$ 2 , 4 , 150 , 5 
# 0 
# 0.15 
# 0.015 
# 0.2035 
# 25 
# 4 
# 8.15 
# 1 
?BAM1_15uM_IDA_150uM
% MICROCALITC_MAL1177627
% 0.2035 
% 4 
%-0.586102 , 29.61604 
%-0.348256 , 29.40329 
% 0.8333333 
% 167740 , 167730 
% 0.25 , 81 
%-0.015695 ,-0.033946 
%-20 , 8 
% 0 , 0 
% 0 
% 128000       127744 
% 43.1 
% 500 , 750 , 1000 , 750 
% 0.06978023945 ,-0.002252194966 ,-3.244915618586E-05 , 1.349203907274E-06 ,-9.058983361606E-09 
% MicroCalITC Ver: 1.29.32 Run time:9/1/2020 8:12:26 PM
@0
5.00,9.69026,25.042180,0.000429,24.999915,-1.5085,0.054,9.68926,9.68926
6.00,9.68942,25.042143,0.000430,24.999841,-1.5087,0.054,9.68662,9.68662
7.00,9.68912,25.042184,0.000434,24.999838,-1.5086,0.054,9.68499,9.68499
8.00,9.68907,25.042259,0.000440,24.999883,-1.5085,0.054,9.68505,9.68505
9.00,9.68900,25.042387,0.000440,24.999947,-1.5084,0.054,9.68614,9.68614
10.00,9.68889,25.042345,0.000435,24.999858,-1.5086,0.054,9.68752,9.68752
11.00,9.68873,25.042461,0.000437,24.999889,-1.5087,0.054,9.68847,9.68847
12.00,9.68839,25.042419,0.000434,24.999776,-1.5088,0.054,9.68740,9.68740
13.00,9.68817,25.042519,0.000429,24.999805,-1.5090,0.054,9.68484,9.68484
14.00,9.68758,25.042447,0.000427,24.999710,-1.5091,0.054,9.68309,9.68309
15.00,9.68685,25.042529,0.000429,24.999742,-1.5093,0.054,9.68274,9.68274
16.00,9.68673,25.042895,0.000437,25.000079,-1.5094,0.055,9.68342,9.68342
17.00,9.68667,25.043049,0.000439,25.000197,-1.5095,0.055,9.68544,9.68544
18.00,9.68686,25.042884,0.000434,24.999987,-1.5097,0.055,9.68742,9.68742
19.00,9.68701,25.043006,0.000435,25.000021,-1.5098,0.055,9.68890,9.68890
20.00,9.68723,25.042968,0.000435,24.999976,-1.5099,0.055,9.68935,9.68935
21.00,9.68715,25.042755,0.000430,24.999746,-1.5102,0.055,9.68981,9.68981
22.00,9.68686,25.042740,0.000432,24.999775,-1.5106,0.055,9.68888,9.68888
23.00,9.68666,25.042958,0.000437,24.999985,-1.5109,0.055,9.68925,9.68925
24.00,9.68677,25.042963,0.000436,24.999979,-1.5112,0.055,9.68951,9.68951
25.00,9.68728,25.043098,0.000434,25.000034,-1.5115,0.055,9.68908,9.68908
26.00,9.68743,25.043059,0.000432,24.999960,-1.5116,0.055,9.68845,9.68845
27.00,9.68762,25.042971,0.000429,24.999776,-1.5117,0.055,9.68886,9.68886
28.00,9.68758,25.043058,0.000432,24.999808,-1.5119,0.055,9.68826,9.68826
29.00,9.68733,25.043096,0.000430,24.999862,-1.5123,0.055,9.68732,9.68732
30.00,9.68714,25.043138,0.000434,24.999894,-1.5128,0.055,9.68748,9.68748
31.00,9.68720,25.043355,0.000439,25.000064,-1.5133,0.055,9.68738,9.68738
32.00,9.68735,25.043462,0.000440,25.000117,-1.5136,0.055,9.68669,9.68669
33.00,9.68755,25.043721,0.000443,25.000303,-1.5138,0.056,9.68597,9.68597
34.00,9.68783,25.043707,0.000442,25.000191,-1.5139,0.056,9.68574,9.68574
35.00,9.68778,25.043666,0.000437,25.000113,-1.5141,0.056,9.68494,9.68494
36.00,9.68768,25.043573,0.000434,25.000052,-1.5142,0.056,9.68506,9.68506
37.00,9.68770,25.043711,0.000439,25.000213,-1.5144,0.056,9.68617,9.68617
38.00,9.68767,25.043365,0.000431,24.999907,-1.5144,0.056,9.68724,9.68724
39.00,9.68773,25.043398,0.000433,24.999964,-1.5145,0.056,9.68843,9.68843
40.00,9.68784,25.043431,0.000437,24.999998,-1.5145,0.056,9.69020,9.69020
41.00,9.68790,25.043608,0.000439,25.000062,-1.5147,0.056,9.69036,9.69036
42.00,9.68784,25.043667,0.000434,25.000010,-1.5148,0.056,9.68981,9.68981
43.00,9.68778,25.043993,0.000438,25.000198,-1.5150,0.056,9.68902,9.68902
44.00,9.68756,25.044100,0.000438,25.000198,-1.5152,0.056,9.68852,9.68852
45.00,9.68752,25.044133,0.000435,25.000132,-1.5153,0.057,9.68769,9.68769
46.00,9.68775,25.043943,0.000431,24.999950,-1.5154,0.056,9.68865,9.68865
47.00,9.68797,25.043887,0.000431,24.999867,-1.5155,0.056,9.68955,9.68955
48.00,9.68820,25.043816,0.000433,24.999853,-1.5156,0.056,9.69112,9.69112
49.00,9.68841,25.043667,0.000431,24.999742,-1.5157,0.056,9.69117,9.69117
50.00,9.68843,25.043636,0.000431,24.999733,-1.5159,0.056,9.69061,9.69061
51.00,9.68835,25.043900,0.000436,24.999946,-1.5159,0.056,9.68917,9.68917
52.00,9.68868,25.043995,0.000437,25.000099,-1.5162,0.056,9.68664,9.68664
53.00,9.68932,25.043959,0.000437,25.000021,-1.5165,0.056,9.68668,9.68668
54.00,9.68937,25.044071,0.000438,25.000032,-1.5168,0.056,9.69094,9.69094
55.00,9.68931,25.044061,0.000436,24.999932,-1.5171,0.057,9.69466,9.69466
56.00,9.68901,25.044082,0.000437,24.999883,-1.5176,0.057,9.69711,9.69711
57.00,9.68945,25.044033,0.000436,24.999741,-1.5179,0.057,9.70016,9.70016
58.00,9.69013,25.043940,0.000434,24.999646,-1.5182,0.057,9.70071,9.70071
59.00,9.68833,25.044078,0.000437,24.999795,-1.5184,0.057,9.69716,9.69716
60.00,9.68542,25.044187,0.000438,24.999929,-1.5183,0.057,9.69411,9.69411
@1,0.4000,0.8, 60.0570000000007 
61.00,9.68534,25.044063,0.000433,24.999800,-1.5183,0.057,9.69264,9.69264
62.00,9.68845,25.044063,0.000435,24.999750,-1.5183,0.057,9.69142,9.69142
63.00,9.69431,25.044197,0.000434,24.999811,-1.5183,0.057,9.68947,9.68947
64.00,9.69510,25.044260,0.000434,24.999785,-1.5184,0.057,9.68624,9.68624
65.00,9.69453,25.044323,0.000434,24.999836,-1.5186,0.057,9.68353,9.68353
66.00,9.69380,25.044326,0.000433,24.999836,-1.5187,0.057,9.68121,9.68121
67.00,9.69258,25.044440,0.000430,24.999934,-1.5189,0.057,9.67994,9.67994
68.00,9.69049,25.044407,0.000425,24.999818,-1.5190,0.058,9.68057,9.68057
69.00,9.68964,25.044381,0.000426,24.999815,-1.5193,0.057,9.68457,9.68457
70.00,9.68997,25.044383,0.000425,24.999744,-1.5196,0.058,9.68867,9.68867
71.00,9.69053,25.044434,0.000424,24.999729,-1.5198,0.058,9.69218,9.69218
72.00,9.69021,25.044435,0.000422,24.999690,-1.5200,0.058,9.69544,9.69544
73.00,9.68866,25.044646,0.000431,24.999815,-1.5203,0.058,9.69699,9.69699
74.00,9.68956,25.044684,0.000429,24.999743,-1.5205,0.058,9.69652,9.69652
75.00,9.69021,25.044783,0.000432,24.999720,-1.5206,0.058,9.69499,9.69499
76.00,9.68969,25.044731,0.000428,24.999573,-1.5211,0.058,9.69280,9.69280
77.00,9.68915,25.044753,0.000428,24.999577,-1.5213,0.058,9.69008,9.69008
78.00,9.68890,25.044731,0.000426,24.999594,-1.5215,0.058,9.68729,9.68729
79.00,9.68850,25.044684,0.000425,24.999535,-1.5217,0.058,9.68560,9.68560
80.00,9.68813,25.044776,0.000422,24.999614,-1.5218,0.058,9.68504,9.68504
81.00,9.68804,25.045101,0.000429,24.999939,-1.5220,0.058,9.68632,9.68632
82.00,9.68875,25.045094,0.000433,24.999937,-1.5223,0.058,9.69223,9.69223
83.00,9.68917,25.045039,0.000428,24.999839,-1.5226,0.058,9.70069,9.70069
84.00,9.69038,25.045250,0.000429,25.000079,-1.5229,0.059,9.70872,9.70872
85.00,9.69065,25.045229,0.000433,25.000080,-1.5230,0.059,9.71541,9.71541
86.00,9.68961,25.045091,0.000426,24.999874,-1.5232,0.059,9.71881,9.71881
87.00,9.68742,25.045283,0.000426,24.999957,-1.5232,0.059,9.71605,9.71605
88.00,9.68571,25.045425,0.000431,25.000063,-1.5232,0.059,9.71063,9.71063
89.00,9.68506,25.045327,0.000430,24.999905,-1.5234,0.059,9.70391,9.70391
90.00,9.68596,25.045357,0.000428,24.999931,-1.5236,0.059,9.69800,9.69800
91.00,9.69391,25.045297,0.000427,24.999896,-1.5237,0.059,9.69316,9.69316
92.00,9.71504,25.045288,0.000429,24.999817,-1.5240,0.059,9.69016,9.69016
93.00,9.72295,25.045277,0.000424,24.999757,-1.5241,0.059,9.68781,9.68781
94.00,9.72015,25.045428,0.000428,24.999873,-1.5240,0.059,9.68745,9.68745
95.00,9.71444,25.045374,0.000425,24.999781,-1.5240,0.059,9.68723,9.68723
96.00,9.70895,25.045515,0.000428,24.999918,-1.5240,0.059,9.68688,9.68688
97.00,9.70467,25.045550,0.000426,24.999973,-1.5241,0.059,9.68634,9.68634
98.00,9.70187,25.045593,0.000429,24.999978,-1.5242,0.059,9.68669,9.68669
99.00,9.69978,25.045463,0.000424,24.999788,-1.5243,0.059,9.68597,9.68597
100.00,9.69802,25.045586,0.000423,24.999858,-1.5245,0.060,9.68534,9.68534
101.00,9.69667,25.045637,0.000424,24.999809,-1.5246,0.060,9.68476,9.68476
102.00,9.69514,25.045743,0.000425,24.999786,-1.5246,0.060,9.68418,9.68418
103.00,9.69306,25.045755,0.000429,24.999781,-1.5246,0.060,9.68237,9.68237
104.00,9.69081,25.045956,0.000431,24.999892,-1.5247,0.060,9.68116,9.68116
105.00,9.68859,25.046043,0.000433,24.999884,-1.5248,0.060,9.67960,9.67960
106.00,9.68668,25.046042,0.000433,24.999926,-1.5250,0.060,9.67839,9.67839
107.00,9.68524,25.045895,0.000428,24.999820,-1.5252,0.060,9.67817,9.67817
108.00,9.68426,25.045954,0.000427,24.999861,-1.5257,0.060,9.67838,9.67838
109.00,9.68355,25.045946,0.000428,24.999864,-1.5262,0.060,9.67816,9.67816
110.00,9.68282,25.045838,0.000424,24.999747,-1.5267,0.060,9.67779,9.67779
111.00,9.68239,25.045982,0.000426,24.999762,-1.5271,0.060,9.67910,9.67910
112.00,9.68219,25.046134,0.000433,24.999865,-1.5275,0.060,9.67945,9.67945
113.00,9.68184,25.046231,0.000435,24.999849,-1.5274,0.060,9.67903,9.67903
114.00,9.68141,25.046245,0.000438,24.999846,-1.5274,0.060,9.67932,9.67932
115.00,9.68098,25.046369,0.000444,24.999952,-1.5274,0.060,9.68049,9.68049
116.00,9.68065,25.046414,0.000442,24.999970,-1.5274,0.060,9.67953,9.67953
117.00,9.68021,25.046421,0.000438,24.999967,-1.5274,0.061,9.67811,9.67811
118.00,9.67965,25.046348,0.000433,24.999887,-1.5275,0.061,9.67724,9.67724
119.00,9.67889,25.046372,0.000432,24.999855,-1.5276,0.061,9.67571,9.67571
120.00,9.67840,25.046434,0.000433,24.999856,-1.5278,0.061,9.67488,9.67488
121.00,9.67801,25.046308,0.000432,24.999767,-1.5280,0.061,9.67454,9.67454
122.00,9.67786,25.046305,0.000429,24.999769,-1.5282,0.061,9.67563,9.67563
123.00,9.67794,25.046355,0.000427,24.999811,-1.5286,0.061,9.67720,9.67720
124.00,9.67797,25.046360,0.000427,24.999822,-1.5288,0.061,9.67876,9.67876
125.00,9.67811,25.046418,0.000426,24.999847,-1.5290,0.061,9.67971,9.67971
126.00,9.67836,25.046579,0.000429,24.999876,-1.5291,0.062,9.68093,9.68093
127.00,9.67857,25.046698,0.000433,24.999891,-1.5291,0.062,9.68108,9.68108
128.00,9.67863,25.046758,0.000434,24.999912,-1.5291,0.061,9.68112,9.68112
129.00,9.67866,25.046860,0.000433,24.999963,-1.5292,0.062,9.68127,9.68127
130.00,9.67900,25.046865,0.000426,24.999952,-1.5292,0.062,9.68163,9.68163
131.00,9.67920,25.046803,0.000422,24.999919,-1.5293,0.062,9.68185,9.68185
132.00,9.67924,25.046795,0.000423,24.999903,-1.5293,0.062,9.68197,9.68197
133.00,9.67921,25.046718,0.000423,24.999822,-1.5292,0.062,9.68159,9.68159
134.00,9.67935,25.046837,0.000427,24.999915,-1.5292,0.062,9.68179,9.68179
135.00,9.67948,25.047122,0.000438,25.000198,-1.5293,0.062,9.68210,9.68210
136.00,9.67974,25.047164,0.000439,25.000189,-1.5293,0.062,9.68239,9.68239
137.00,9.68014,25.047341,0.000441,25.000263,-1.5295,0.062,9.68262,9.68262
138.00,9.68048,25.047525,0.000444,25.000356,-1.5298,0.062,9.68280,9.68280
139.00,9.68084,25.047554,0.000440,25.000264,-1.5302,0.062,9.68222,9.68222
140.00,9.68119,25.047298,0.000435,24.999922,-1.5304,0.062,9.68201,9.68201
141.00,9.68156,25.047362,0.000439,24.999971,-1.5306,0.062,9.68184,9.68184
142.00,9.68191,25.047266,0.000435,24.999919,-1.5308,0.062,9.68239,9.68239
143.00,9.68201,25.047300,0.000436,24.999950,-1.5309,0.062,9.68266,9.68266
144.00,9.68215,25.047175,0.000436,24.999842,-1.5310,0.062,9.68370,9.68370
145.00,9.68215,25.047241,0.000436,24.999933,-1.5313,0.062,9.68247,9.68247
146.00,9.68195,25.047294,0.000437,24.999910,-1.5314,0.062,9.68154,9.68154
147.00,9.68190,25.047356,0.000438,24.999888,-1.5314,0.063,9.68062,9.68062
148.00,9.68184,25.047393,0.000436,24.999903,-1.5316,0.063,9.68000,9.68000
149.00,9.68166,25.047536,0.000435,24.999974,-1.5317,0.063,9.67859,9.67859
150.00,9.68144,25.047583,0.000436,24.999837,-1.5319,0.063,9.67889,9.67889
151.00,9.68130,25.047629,0.000439,24.999852,-1.5323,0.063,9.67913,9.67913
152.00,9.68119,25.047702,0.000436,24.999856,-1.5327,0.063,9.67911,9.67911
153.00,9.68129,25.047843,0.000437,24.999862,-1.5329,0.063,9.67981,9.67981
154.00,9.68123,25.047841,0.000439,24.999821,-1.5331,0.063,9.68004,9.68004
155.00,9.68096,25.047934,0.000438,24.999991,-1.5333,0.063,9.67984,9.67984
156.00,9.68073,25.047844,0.000433,24.999894,-1.5335,0.063,9.68011,9.68011
157.00,9.68065,25.047715,0.000434,24.999811,-1.5338,0.063,9.68057,9.68057
158.00,9.68078,25.047599,0.000432,24.999797,-1.5339,0.063,9.68101,9.68101
159.00,9.68097,25.047640,0.000430,24.999882,-1.5339,0.063,9.68184,9.68184
160.00,9.68104,25.047508,0.000424,24.999772,-1.5340,0.064,9.68292,9.68292
161.00,9.68107,25.047603,0.000421,24.999843,-1.5342,0.064,9.68356,9.68356
162.00,9.68110,25.047830,0.000425,25.000010,-1.5345,0.064,9.68394,9.68394
163.00,9.68117,25.047826,0.000427,24.999967,-1.5350,0.064,9.68416,9.68416
164.00,9.68131,25.047853,0.000423,24.999958,-1.5353,0.064,9.68485,9.68485
165.00,9.68151,25.047962,0.000425,24.999964,-1.5354,0.064,9.68515,9.68515
166.00,9.68189,25.048046,0.000428,24.999968,-1.5354,0.064,9.68538,9.68538
167.00,9.68220,25.047990,0.000424,24.999882,-1.5356,0.064,9.68553,9.68553
168.00,9.68241,25.048126,0.000422,24.999888,-1.5357,0.064,9.68550,9.68550
169.00,9.68280,25.048230,0.000427,24.999910,-1.5361,0.064,9.68521,9.68521
170.00,9.68301,25.048263,0.000431,24.999876,-1.5366,0.064,9.68430,9.68430
171.00,9.68311,25.048306,0.000432,24.999948,-1.5370,0.064,9.68383,9.68383
172.00,9.68330,25.048280,0.000431,24.999884,-1.5370,0.064,9.68346,9.68346
173.00,9.68330,25.048285,0.000434,24.999926,-1.5369,0.064,9.68250,9.68250
174.00,9.68347,25.048309,0.000432,24.999903,-1.5367,0.064,9.68289,9.68289
175.00,9.68388,25.048277,0.000427,24.999893,-1.5366,0.064,9.68388,9.68388
176.00,9.68418,25.048371,0.000429,24.999950,-1.5367,0.064,9.68434,9.68434
177.00,9.68429,25.048366,0.000429,24.999932,-1.5370,0.065,9.68412,9.68412
178.00,9.68414,25.048377,0.000429,24.999897,-1.5374,0.065,9.68392,9.68392
179.00,9.68392,25.048444,0.000433,24.999949,-1.5378,0.065,9.68249,9.68249
180.00,9.68360,25.048637,0.000438,25.000012,-1.5382,0.065,9.68001,9.68001
181.00,9.68298,25.048721,0.000438,24.999984,-1.5383,0.065,9.67711,9.67711
182.00,9.68230,25.048929,0.000442,25.000130,-1.5385,0.065,9.67468,9.67468
183.00,9.68157,25.049078,0.000445,25.000206,-1.5386,0.065,9.67318,9.67318
184.00,9.68101,25.048974,0.000442,25.000083,-1.5387,0.065,9.67243,9.67243
185.00,9.68054,25.048935,0.000440,25.000078,-1.5387,0.065,9.67327,9.67327
186.00,9.68015,25.048843,0.000442,25.000046,-1.5388,0.065,9.67425,9.67425
187.00,9.67958,25.048772,0.000441,24.999998,-1.5389,0.065,9.67493,9.67493
188.00,9.67903,25.048647,0.000438,24.999898,-1.5390,0.065,9.67540,9.67540
189.00,9.67854,25.048672,0.000438,24.999901,-1.5389,0.065,9.67551,9.67551
190.00,9.67831,25.048766,0.000441,24.999923,-1.5389,0.065,9.67586,9.67586
191.00,9.67813,25.048971,0.000441,24.999993,-1.5389,0.065,9.67610,9.67610
192.00,9.67783,25.049035,0.000440,24.999933,-1.5389,0.066,9.67716,9.67716
193.00,9.67767,25.049181,0.000442,24.999999,-1.5389,0.066,9.67774,9.67774
194.00,9.67733,25.049362,0.000446,25.000070,-1.5390,0.066,9.67777,9.67777
195.00,9.67682,25.049280,0.000444,25.000007,-1.5390,0.066,9.67683,9.67683
196.00,9.67615,25.049143,0.000440,24.999866,-1.5390,0.066,9.67590,9.67590
197.00,9.67577,25.049175,0.000440,24.999846,-1.5393,0.066,9.67603,9.67603
198.00,9.67570,25.049246,0.000439,24.999873,-1.5397,0.066,9.67636,9.67636
199.00,9.67566,25.049261,0.000437,24.999904,-1.5400,0.066,9.67687,9.67687
200.00,9.67574,25.049430,0.000438,24.999996,-1.5404,0.066,9.67734,9.67734
201.00,9.67595,25.049560,0.000440,25.000043,-1.5406,0.066,9.67796,9.67796
202.00,9.67646,25.049607,0.000440,25.000031,-1.5408,0.066,9.67665,9.67665
203.00,9.67663,25.049494,0.000434,24.999869,-1.5410,0.066,9.67495,9.67495
204.00,9.67676,25.049337,0.000429,24.999637,-1.5411,0.066,9.67423,9.67423
205.00,9.67707,25.049409,0.000432,24.999687,-1.5413,0.066,9.67442,9.67442
206.00,9.67693,25.049419,0.000434,24.999670,-1.5416,0.066,9.67401,9.67401
207.00,9.67661,25.049515,0.000434,24.999764,-1.5419,0.066,9.67350,9.67350
208.00,9.67695,25.049766,0.000439,24.999953,-1.5420,0.066,9.67257,9.67257
209.00,9.67780,25.049988,0.000442,25.000109,-1.5423,0.066,9.66998,9.66998
210.00,9.67616,25.049901,0.000437,24.999972,-1.5423,0.066,9.66721,9.66721
@2,2.0001,4.0, 210.097999999998 
211.00,9.67521,25.049984,0.000435,25.000005,-1.5425,0.066,9.66637,9.66637
212.00,9.67349,25.049936,0.000432,24.999955,-1.5426,0.066,9.66725,9.66725
213.00,9.67434,25.049848,0.000429,24.999868,-1.5428,0.067,9.67002,9.67002
214.00,9.67365,25.049861,0.000425,24.999882,-1.5431,0.067,9.67437,9.67437
215.00,9.67161,25.049930,0.000424,24.999907,-1.5433,0.067,9.67890,9.67890
216.00,9.67084,25.049971,0.000424,24.999922,-1.5432,0.067,9.68254,9.68254
217.00,9.67186,25.050101,0.000424,24.999970,-1.5432,0.067,9.68450,9.68450
218.00,9.67362,25.050178,0.000421,24.999981,-1.5432,0.067,9.68513,9.68513
219.00,9.67504,25.050184,0.000419,24.999908,-1.5431,0.067,9.68513,9.68513
220.00,9.67561,25.050521,0.000423,25.000172,-1.5431,0.068,9.68452,9.68452
221.00,9.67598,25.050530,0.000422,25.000200,-1.5432,0.068,9.68359,9.68359
222.00,9.67665,25.050544,0.000426,25.000262,-1.5434,0.068,9.68343,9.68343
223.00,9.67730,25.050453,0.000426,25.000212,-1.5436,0.068,9.68321,9.68321
224.00,9.67788,25.050373,0.000428,25.000168,-1.5436,0.068,9.68285,9.68285
225.00,9.67830,25.050128,0.000424,24.999957,-1.5439,0.068,9.68342,9.68342
226.00,9.67884,25.050188,0.000422,24.999936,-1.5442,0.068,9.68441,9.68441
227.00,9.67964,25.050199,0.000420,24.999831,-1.5446,0.068,9.68508,9.68508
228.00,9.68045,25.050278,0.000424,24.999766,-1.5449,0.068,9.68513,9.68513
229.00,9.68136,25.050470,0.000429,24.999884,-1.5453,0.068,9.68549,9.68549
230.00,9.68246,25.050478,0.000429,24.999853,-1.5455,0.068,9.68512,9.68512
231.00,9.68337,25.050378,0.000425,24.999749,-1.5456,0.068,9.68425,9.68425
232.00,9.68382,25.050343,0.000427,24.999791,-1.5458,0.068,9.68306,9.68306
233.00,9.68411,25.050401,0.000425,24.999921,-1.5460,0.068,9.68279,9.68279
234.00,9.68341,25.050404,0.000423,24.999877,-1.5461,0.069,9.67719,9.67719
235.00,9.68278,25.050410,0.000421,24.999853,-1.5460,0.069,9.66951,9.66951
236.00,9.68344,25.050621,0.000426,24.999990,-1.5460,0.069,9.66346,9.66346
237.00,9.68345,25.050707,0.000423,24.999906,-1.5459,0.069,9.65817,9.65817
238.00,9.68349,25.050617,0.000419,24.999730,-1.5460,0.069,9.65436,9.65436
239.00,9.68365,25.050681,0.000419,24.999766,-1.5463,0.069,9.65641,9.65641
240.00,9.68296,25.050686,0.000420,24.999679,-1.5468,0.069,9.66036,9.66036
241.00,9.68204,25.050486,0.000413,24.999481,-1.5474,0.069,9.66249,9.66249
242.00,9.68100,25.050604,0.000418,24.999586,-1.5480,0.069,9.66542,9.66542
243.00,9.67727,25.050630,0.000421,24.999526,-1.5484,0.069,9.66673,9.66673
244.00,9.65759,25.050640,0.000423,24.999505,-1.5485,0.069,9.66706,9.66706
245.00,9.65299,25.050600,0.000418,24.999532,-1.5486,0.070,9.66749,9.66749
246.00,9.65533,25.050820,0.000427,24.999755,-1.5486,0.070,9.66856,9.66856
247.00,9.65811,25.050560,0.000417,24.999551,-1.5487,0.070,9.66927,9.66927
248.00,9.66006,25.050789,0.000424,24.999802,-1.5488,0.070,9.67032,9.67032
249.00,9.66144,25.050591,0.000420,24.999641,-1.5489,0.070,9.67144,9.67144
250.00,9.66264,25.050587,0.000423,24.999528,-1.5490,0.070,9.67307,9.67307
251.00,9.66401,25.050573,0.000422,24.999394,-1.5490,0.070,9.67385,9.67385
252.00,9.66521,25.050657,0.000423,24.999381,-1.5491,0.070,9.67416,9.67416
253.00,9.66609,25.050681,0.000421,24.999389,-1.5492,0.070,9.67363,9.67363
254.00,9.66650,25.050988,0.000428,24.999606,-1.5491,0.070,9.67306,9.67306
255.00,9.66772,25.051072,0.000433,24.999695,-1.5491,0.070,9.67288,9.67288
256.00,9.66893,25.051254,0.000436,24.999882,-1.5492,0.070,9.67281,9.67281
257.00,9.66983,25.051469,0.000443,25.000055,-1.5493,0.070,9.67221,9.67221
258.00,9.67059,25.051342,0.000440,24.999940,-1.5493,0.070,9.67294,9.67294
259.00,9.67118,25.051589,0.000443,25.000173,-1.5494,0.070,9.67412,9.67412
260.00,9.67161,25.051865,0.000444,25.000354,-1.5496,0.070,9.67397,9.67397
261.00,9.67209,25.051701,0.000436,25.000169,-1.5497,0.071,9.67391,9.67391
262.00,9.67234,25.051726,0.000438,25.000204,-1.5498,0.071,9.67414,9.67414
263.00,9.67261,25.051907,0.000439,25.000225,-1.5500,0.071,9.67430,9.67430
264.00,9.67302,25.051778,0.000435,25.000016,-1.5503,0.071,9.67434,9.67434
265.00,9.67341,25.051648,0.000430,24.999869,-1.5507,0.071,9.67435,9.67435
266.00,9.67375,25.051825,0.000438,24.999984,-1.5510,0.071,9.67519,9.67519
267.00,9.67399,25.051998,0.000439,25.000068,-1.5512,0.071,9.67561,9.67561
268.00,9.67399,25.052077,0.000444,25.000177,-1.5514,0.071,9.67497,9.67497
269.00,9.67387,25.051914,0.000439,25.000041,-1.5516,0.071,9.67357,9.67357
270.00,9.67372,25.052133,0.000441,25.000212,-1.5518,0.071,9.67344,9.67344
271.00,9.67359,25.052119,0.000438,25.000142,-1.5522,0.071,9.67239,9.67239
272.00,9.67356,25.052033,0.000436,25.000045,-1.5525,0.071,9.67226,9.67226
273.00,9.67359,25.051906,0.000429,24.999891,-1.5527,0.071,9.67249,9.67249
274.00,9.67377,25.052092,0.000433,25.000032,-1.5528,0.071,9.67344,9.67344
275.00,9.67392,25.051845,0.000431,24.999769,-1.5528,0.071,9.67397,9.67397
276.00,9.67400,25.051823,0.000429,24.999718,-1.5529,0.071,9.67477,9.67477
277.00,9.67417,25.051734,0.000428,24.999598,-1.5529,0.071,9.67518,9.67518
278.00,9.67433,25.051846,0.000431,24.999639,-1.5531,0.071,9.67565,9.67565
279.00,9.67444,25.051883,0.000431,24.999570,-1.5533,0.071,9.67669,9.67669
280.00,9.67459,25.052192,0.000433,24.999842,-1.5534,0.072,9.67686,9.67686
281.00,9.67476,25.052223,0.000436,24.999900,-1.5534,0.072,9.67725,9.67725
282.00,9.67495,25.052278,0.000434,24.999985,-1.5536,0.072,9.67640,9.67640
283.00,9.67467,25.052289,0.000434,24.999977,-1.5537,0.072,9.67502,9.67502
284.00,9.67432,25.052098,0.000426,24.999829,-1.5538,0.072,9.67274,9.67274
285.00,9.67399,25.052066,0.000429,24.999788,-1.5540,0.072,9.67137,9.67137
286.00,9.67371,25.052108,0.000432,24.999807,-1.5542,0.072,9.66949,9.66949
287.00,9.67333,25.052319,0.000438,24.999953,-1.5543,0.072,9.66926,9.66926
288.00,9.67329,25.052506,0.000442,25.000038,-1.5544,0.072,9.67010,9.67010
289.00,9.67328,25.052785,0.000449,25.000178,-1.5546,0.072,9.67036,9.67036
290.00,9.67318,25.052757,0.000442,25.000083,-1.5547,0.072,9.67006,9.67006
291.00,9.67297,25.052957,0.000440,25.000194,-1.5548,0.072,9.67023,9.67023
292.00,9.67280,25.053009,0.000437,25.000090,-1.5550,0.072,9.66962,9.66962
293.00,9.67251,25.052882,0.000431,24.999950,-1.5552,0.072,9.66915,9.66915
294.00,9.67241,25.052885,0.000433,24.999920,-1.5554,0.072,9.66928,9.66928
295.00,9.67212,25.052893,0.000436,24.999859,-1.5557,0.072,9.66984,9.66984
296.00,9.67206,25.052984,0.000438,24.999933,-1.5557,0.072,9.67142,9.67142
297.00,9.67217,25.052908,0.000438,24.999911,-1.5556,0.072,9.67345,9.67345
298.00,9.67218,25.052855,0.000435,24.999926,-1.5555,0.073,9.67418,9.67418
299.00,9.67192,25.052903,0.000433,25.000014,-1.5554,0.073,9.67440,9.67440
300.00,9.67161,25.052927,0.000432,25.000009,-1.5553,0.073,9.67472,9.67472
301.00,9.67141,25.052745,0.000426,24.999721,-1.5555,0.073,9.67424,9.67424
302.00,9.67134,25.052791,0.000425,24.999662,-1.5557,0.073,9.67310,9.67310
303.00,9.67134,25.052973,0.000431,24.999712,-1.5558,0.073,9.67204,9.67204
304.00,9.67149,25.052911,0.000429,24.999520,-1.5560,0.073,9.67247,9.67247
305.00,9.67169,25.053011,0.000429,24.999587,-1.5561,0.073,9.67257,9.67257
306.00,9.67193,25.053333,0.000439,24.999881,-1.5560,0.073,9.67238,9.67238
307.00,9.67210,25.053363,0.000438,24.999865,-1.5560,0.073,9.67191,9.67191
308.00,9.67191,25.053434,0.000438,24.999891,-1.5562,0.073,9.67213,9.67213
309.00,9.67195,25.053631,0.000445,25.000105,-1.5563,0.073,9.67204,9.67204
310.00,9.67211,25.053725,0.000450,25.000130,-1.5565,0.073,9.67166,9.67166
311.00,9.67231,25.053577,0.000442,25.000015,-1.5568,0.074,9.67143,9.67143
312.00,9.67248,25.053634,0.000444,25.000114,-1.5571,0.074,9.67221,9.67221
313.00,9.67285,25.053528,0.000442,25.000002,-1.5574,0.074,9.67327,9.67327
314.00,9.67284,25.053480,0.000439,24.999925,-1.5578,0.074,9.67232,9.67232
315.00,9.67273,25.053368,0.000432,24.999815,-1.5579,0.074,9.67176,9.67176
316.00,9.67255,25.053293,0.000434,24.999685,-1.5580,0.074,9.67138,9.67138
317.00,9.67219,25.053236,0.000431,24.999564,-1.5580,0.074,9.67081,9.67081
318.00,9.67192,25.053194,0.000425,24.999577,-1.5581,0.074,9.66995,9.66995
319.00,9.67181,25.053229,0.000426,24.999611,-1.5582,0.074,9.67038,9.67038
320.00,9.67177,25.053420,0.000433,24.999798,-1.5586,0.074,9.67085,9.67085
321.00,9.67160,25.053534,0.000432,24.999870,-1.5588,0.074,9.67058,9.67058
322.00,9.67132,25.053560,0.000429,24.999892,-1.5592,0.074,9.67013,9.67013
323.00,9.67132,25.053807,0.000433,25.000002,-1.5594,0.074,9.67014,9.67014
324.00,9.67136,25.053948,0.000436,25.000083,-1.5594,0.075,9.67027,9.67027
325.00,9.67103,25.053990,0.000436,25.000089,-1.5593,0.075,9.66903,9.66903
326.00,9.67067,25.053652,0.000426,24.999737,-1.5593,0.075,9.66878,9.66878
327.00,9.67051,25.053820,0.000429,24.999838,-1.5591,0.075,9.66883,9.66883
328.00,9.67052,25.053915,0.000433,24.999915,-1.5591,0.075,9.66879,9.66879
329.00,9.67062,25.053875,0.000428,24.999838,-1.5592,0.075,9.66955,9.66955
330.00,9.67055,25.053736,0.000422,24.999611,-1.5596,0.075,9.67026,9.67026
331.00,9.67040,25.053971,0.000429,24.999763,-1.5600,0.075,9.67047,9.67047
332.00,9.67021,25.053966,0.000433,24.999715,-1.5606,0.075,9.67069,9.67069
333.00,9.67005,25.053917,0.000432,24.999582,-1.5610,0.075,9.67130,9.67130
334.00,9.67015,25.053883,0.000431,24.999535,-1.5612,0.075,9.67106,9.67106
335.00,9.67039,25.054100,0.000436,24.999733,-1.5613,0.075,9.67151,9.67151
336.00,9.67046,25.054291,0.000435,24.999858,-1.5614,0.075,9.67214,9.67214
337.00,9.67053,25.054432,0.000436,24.999895,-1.5616,0.075,9.67262,9.67262
338.00,9.67060,25.054569,0.000436,24.999948,-1.5619,0.075,9.67208,9.67208
339.00,9.67063,25.054681,0.000439,24.999998,-1.5622,0.075,9.67176,9.67176
340.00,9.67057,25.054530,0.000436,24.999871,-1.5624,0.076,9.67137,9.67137
341.00,9.67059,25.054494,0.000438,24.999822,-1.5625,0.075,9.67108,9.67108
342.00,9.67056,25.054440,0.000433,24.999805,-1.5625,0.076,9.66985,9.66985
343.00,9.67038,25.054399,0.000428,24.999825,-1.5624,0.076,9.66895,9.66895
344.00,9.67023,25.054400,0.000431,24.999788,-1.5624,0.076,9.66883,9.66883
345.00,9.67040,25.054487,0.000433,24.999792,-1.5626,0.076,9.66866,9.66866
346.00,9.67055,25.054522,0.000433,24.999830,-1.5628,0.076,9.66909,9.66909
347.00,9.67081,25.054644,0.000437,24.999918,-1.5629,0.076,9.67040,9.67040
348.00,9.67085,25.054666,0.000438,24.999893,-1.5631,0.076,9.67057,9.67057
349.00,9.67053,25.054717,0.000434,24.999865,-1.5633,0.076,9.66996,9.66996
350.00,9.67043,25.054812,0.000434,24.999908,-1.5635,0.076,9.67019,9.67019
351.00,9.67040,25.054959,0.000434,24.999926,-1.5638,0.076,9.66908,9.66908
352.00,9.67033,25.054929,0.000430,24.999797,-1.5641,0.076,9.66781,9.66781
353.00,9.67001,25.055041,0.000435,24.999837,-1.5644,0.076,9.66863,9.66863
354.00,9.66972,25.055162,0.000438,24.999938,-1.5647,0.076,9.66936,9.66936
355.00,9.66939,25.055319,0.000439,25.000053,-1.5650,0.076,9.66916,9.66916
356.00,9.66924,25.055211,0.000438,25.000005,-1.5651,0.076,9.66963,9.66963
357.00,9.66965,25.055251,0.000444,25.000074,-1.5652,0.076,9.66934,9.66934
358.00,9.66972,25.055328,0.000444,25.000106,-1.5652,0.076,9.66588,9.66588
359.00,9.66868,25.055252,0.000439,25.000051,-1.5653,0.077,9.66149,9.66149
360.00,9.66838,25.055176,0.000435,24.999928,-1.5655,0.077,9.65827,9.65827
@3,2.0001,4.0, 360.029999999999 
361.00,9.66714,25.055250,0.000436,24.999948,-1.5658,0.077,9.65484,9.65484
362.00,9.66841,25.055306,0.000431,24.999897,-1.5662,0.077,9.65441,9.65441
363.00,9.66922,25.055276,0.000429,24.999868,-1.5667,0.077,9.65713,9.65713
364.00,9.66848,25.055319,0.000431,24.999871,-1.5672,0.077,9.66130,9.66130
365.00,9.66512,25.055346,0.000430,24.999889,-1.5675,0.077,9.66566,9.66566
366.00,9.66290,25.055466,0.000429,24.999902,-1.5677,0.077,9.66949,9.66949
367.00,9.66302,25.055435,0.000429,24.999884,-1.5678,0.078,9.67125,9.67125
368.00,9.66366,25.055420,0.000426,24.999838,-1.5677,0.078,9.67115,9.67115
369.00,9.66481,25.055393,0.000425,24.999780,-1.5677,0.078,9.67085,9.67085
370.00,9.66527,25.055414,0.000425,24.999720,-1.5679,0.078,9.66921,9.66921
371.00,9.66493,25.055400,0.000424,24.999727,-1.5683,0.078,9.66877,9.66877
372.00,9.66432,25.055454,0.000423,24.999763,-1.5688,0.078,9.66865,9.66865
373.00,9.66451,25.055446,0.000423,24.999714,-1.5692,0.078,9.66934,9.66934
374.00,9.66518,25.055552,0.000426,24.999767,-1.5694,0.078,9.66966,9.66966
375.00,9.66577,25.055722,0.000429,24.999943,-1.5695,0.078,9.67071,9.67071
376.00,9.66601,25.055735,0.000426,24.999936,-1.5693,0.078,9.67087,9.67087
377.00,9.66614,25.055731,0.000426,24.999881,-1.5691,0.078,9.67125,9.67125
378.00,9.66675,25.055830,0.000426,24.999941,-1.5691,0.078,9.67127,9.67127
379.00,9.66774,25.055895,0.000424,24.999927,-1.5691,0.078,9.67162,9.67162
380.00,9.66885,25.055868,0.000424,24.999854,-1.5691,0.078,9.67198,9.67198
381.00,9.66990,25.055885,0.000427,24.999831,-1.5692,0.078,9.67285,9.67285
382.00,9.67080,25.055981,0.000429,24.999867,-1.5694,0.078,9.67309,9.67309
383.00,9.67119,25.055990,0.000430,24.999875,-1.5696,0.078,9.67329,9.67329
384.00,9.67133,25.056014,0.000431,24.999924,-1.5699,0.078,9.67338,9.67338
385.00,9.67143,25.056019,0.000431,24.999908,-1.5701,0.078,9.67371,9.67371
386.00,9.67144,25.056081,0.000435,24.999944,-1.5705,0.078,9.67363,9.67363
387.00,9.67158,25.056040,0.000435,24.999920,-1.5708,0.078,9.67364,9.67364
388.00,9.67191,25.056054,0.000432,24.999878,-1.5712,0.078,9.67480,9.67480
389.00,9.67242,25.056127,0.000431,24.999884,-1.5715,0.079,9.67604,9.67604
390.00,9.67322,25.056197,0.000431,24.999892,-1.5717,0.079,9.67881,9.67881
391.00,9.67446,25.056225,0.000429,24.999868,-1.5718,0.079,9.68257,9.68257
392.00,9.67558,25.056307,0.000431,24.999927,-1.5717,0.079,9.68645,9.68645
393.00,9.67663,25.056347,0.000431,24.999949,-1.5715,0.079,9.68908,9.68908
394.00,9.67759,25.056290,0.000429,24.999862,-1.5714,0.079,9.69124,9.69124
395.00,9.67851,25.056176,0.000425,24.999756,-1.5715,0.079,9.69118,9.69118
396.00,9.67923,25.056274,0.000424,24.999842,-1.5717,0.080,9.68912,9.68912
397.00,9.67992,25.056305,0.000425,24.999839,-1.5721,0.079,9.68578,9.68578
398.00,9.68084,25.056358,0.000426,24.999859,-1.5726,0.080,9.68225,9.68225
399.00,9.68163,25.056409,0.000429,24.999907,-1.5729,0.079,9.67903,9.67903
400.00,9.68146,25.056506,0.000433,24.999967,-1.5733,0.079,9.67555,9.67555
401.00,9.68061,25.056439,0.000431,24.999884,-1.5736,0.079,9.67254,9.67254
402.00,9.67982,25.056416,0.000426,24.999815,-1.5738,0.080,9.67017,9.67017
403.00,9.67918,25.056464,0.000428,24.999799,-1.5739,0.080,9.66905,9.66905
404.00,9.67888,25.056490,0.000428,24.999764,-1.5741,0.080,9.66863,9.66863
405.00,9.67922,25.056513,0.000426,24.999726,-1.5740,0.080,9.66841,9.66841
406.00,9.67964,25.056647,0.000429,24.999760,-1.5740,0.080,9.66837,9.66837
407.00,9.67883,25.056789,0.000434,24.999865,-1.5742,0.080,9.66910,9.66910
408.00,9.67781,25.056849,0.000436,24.999918,-1.5744,0.080,9.66993,9.66993
409.00,9.67744,25.056834,0.000432,24.999875,-1.5745,0.080,9.67021,9.67021
410.00,9.67696,25.056872,0.000433,24.999880,-1.5747,0.080,9.67118,9.67118
411.00,9.67608,25.056874,0.000431,24.999834,-1.5749,0.080,9.67197,9.67197
412.00,9.67487,25.056889,0.000429,24.999809,-1.5751,0.080,9.67174,9.67174
413.00,9.67365,25.056778,0.000424,24.999685,-1.5756,0.080,9.67092,9.67092
414.00,9.67255,25.056801,0.000427,24.999699,-1.5760,0.080,9.67004,9.67004
415.00,9.67150,25.056868,0.000430,24.999748,-1.5764,0.080,9.66895,9.66895
416.00,9.67068,25.056863,0.000431,24.999721,-1.5767,0.080,9.66841,9.66841
417.00,9.67012,25.056888,0.000431,24.999687,-1.5769,0.080,9.66875,9.66875
418.00,9.66982,25.057038,0.000435,24.999772,-1.5771,0.080,9.66884,9.66884
419.00,9.66960,25.057099,0.000434,24.999744,-1.5772,0.080,9.66907,9.66907
420.00,9.66955,25.057199,0.000434,24.999778,-1.5771,0.081,9.67016,9.67016
421.00,9.66986,25.057288,0.000433,24.999871,-1.5770,0.081,9.67146,9.67146
422.00,9.67020,25.057323,0.000435,24.999912,-1.5771,0.081,9.67178,9.67178
423.00,9.67041,25.057416,0.000437,24.999939,-1.5773,0.081,9.67203,9.67203
424.00,9.67033,25.057499,0.000435,25.000006,-1.5776,0.081,9.67145,9.67145
425.00,9.67003,25.057403,0.000432,24.999920,-1.5781,0.081,9.66945,9.66945
426.00,9.66993,25.057299,0.000430,24.999809,-1.5785,0.081,9.66802,9.66802
427.00,9.66988,25.057239,0.000423,24.999745,-1.5787,0.081,9.66687,9.66687
428.00,9.66958,25.057199,0.000418,24.999724,-1.5788,0.082,9.66564,9.66564
429.00,9.66908,25.057256,0.000421,24.999782,-1.5790,0.082,9.66473,9.66473
430.00,9.66854,25.057268,0.000422,24.999770,-1.5789,0.082,9.66433,9.66433
431.00,9.66798,25.057402,0.000426,24.999840,-1.5788,0.082,9.66316,9.66316
432.00,9.66748,25.057452,0.000431,24.999867,-1.5789,0.082,9.66133,9.66133
433.00,9.66666,25.057493,0.000435,24.999841,-1.5788,0.081,9.65838,9.65838
434.00,9.66565,25.057434,0.000432,24.999729,-1.5788,0.081,9.65526,9.65526
435.00,9.66452,25.057500,0.000433,24.999763,-1.5790,0.081,9.65169,9.65169
436.00,9.66328,25.057497,0.000433,24.999702,-1.5792,0.082,9.64842,9.64842
437.00,9.66238,25.057645,0.000435,24.999725,-1.5793,0.082,9.64821,9.64821
438.00,9.66174,25.057683,0.000433,24.999746,-1.5795,0.082,9.64977,9.64977
439.00,9.66117,25.057858,0.000435,24.999855,-1.5796,0.082,9.65186,9.65186
440.00,9.66025,25.057952,0.000433,24.999866,-1.5797,0.082,9.65409,9.65409
441.00,9.65873,25.058087,0.000434,24.999939,-1.5798,0.082,9.65694,9.65694
442.00,9.65747,25.058039,0.000432,24.999831,-1.5799,0.082,9.65825,9.65825
443.00,9.65725,25.058086,0.000433,24.999825,-1.5801,0.082,9.65866,9.65866
444.00,9.65757,25.058103,0.000434,24.999748,-1.5801,0.082,9.65918,9.65918
445.00,9.65763,25.058140,0.000436,24.999745,-1.5803,0.082,9.66029,9.66029
446.00,9.65678,25.058204,0.000436,24.999795,-1.5806,0.082,9.66047,9.66047
447.00,9.65620,25.058258,0.000438,24.999871,-1.5809,0.082,9.66023,9.66023
448.00,9.65661,25.058410,0.000439,24.999974,-1.5810,0.082,9.66056,9.66056
449.00,9.65681,25.058454,0.000443,25.000040,-1.5812,0.082,9.66069,9.66069
450.00,9.65674,25.058404,0.000439,24.999964,-1.5811,0.082,9.66075,9.66075
451.00,9.65667,25.058497,0.000440,25.000019,-1.5810,0.083,9.66069,9.66069
452.00,9.65666,25.058653,0.000440,25.000047,-1.5810,0.083,9.66007,9.66007
453.00,9.65688,25.058652,0.000438,24.999987,-1.5810,0.083,9.65973,9.65973
454.00,9.65755,25.058679,0.000432,24.999941,-1.5814,0.083,9.66014,9.66014
455.00,9.65836,25.058752,0.000431,24.999944,-1.5820,0.083,9.66025,9.66025
456.00,9.65932,25.058732,0.000433,24.999853,-1.5825,0.083,9.66107,9.66107
457.00,9.66003,25.058592,0.000428,24.999702,-1.5831,0.083,9.66223,9.66223
458.00,9.66025,25.058561,0.000428,24.999670,-1.5836,0.083,9.66230,9.66230
459.00,9.66045,25.058488,0.000427,24.999618,-1.5840,0.083,9.66256,9.66256
460.00,9.66081,25.058487,0.000430,24.999593,-1.5840,0.083,9.66267,9.66267
461.00,9.66102,25.058398,0.000425,24.999525,-1.5842,0.083,9.66190,9.66190
462.00,9.66105,25.058428,0.000425,24.999574,-1.5842,0.083,9.66182,9.66182
463.00,9.66118,25.058503,0.000426,24.999601,-1.5842,0.083,9.66263,9.66263
464.00,9.66135,25.058546,0.000430,24.999636,-1.5843,0.083,9.66213,9.66213
465.00,9.66137,25.058650,0.000432,24.999747,-1.5845,0.083,9.66172,9.66172
466.00,9.66132,25.058768,0.000431,24.999795,-1.5846,0.084,9.66162,9.66162
467.00,9.66127,25.058972,0.000433,24.999909,-1.5848,0.084,9.66093,9.66093
468.00,9.66129,25.058887,0.000432,24.999799,-1.5849,0.084,9.66059,9.66059
469.00,9.66127,25.058997,0.000434,24.999864,-1.5850,0.084,9.66033,9.66033
470.00,9.66130,25.059070,0.000434,24.999860,-1.5850,0.084,9.66017,9.66017
471.00,9.66107,25.059156,0.000436,25.000024,-1.5850,0.084,9.65932,9.65932
472.00,9.66099,25.059107,0.000437,25.000053,-1.5850,0.084,9.65947,9.65947
473.00,9.66120,25.059128,0.000440,25.000094,-1.5850,0.084,9.65958,9.65958
474.00,9.66127,25.059095,0.000435,25.000043,-1.5851,0.084,9.65987,9.65987
475.00,9.66115,25.058887,0.000428,24.999851,-1.5852,0.084,9.65988,9.65988
476.00,9.66106,25.058844,0.000428,24.999715,-1.5854,0.084,9.66108,9.66108
477.00,9.66094,25.058830,0.000425,24.999649,-1.5856,0.084,9.66156,9.66156
478.00,9.66100,25.058952,0.000424,24.999728,-1.5859,0.084,9.66120,9.66120
479.00,9.66097,25.059041,0.000423,24.999740,-1.5861,0.085,9.66136,9.66136
480.00,9.66088,25.059154,0.000428,24.999806,-1.5863,0.084,9.66157,9.66157
481.00,9.66094,25.059134,0.000424,24.999733,-1.5865,0.085,9.66200,9.66200
482.00,9.66107,25.059236,0.000424,24.999815,-1.5868,0.085,9.66251,9.66251
483.00,9.66116,25.059252,0.000425,24.999734,-1.5870,0.085,9.66311,9.66311
484.00,9.66108,25.059290,0.000427,24.999720,-1.5872,0.085,9.66273,9.66273
485.00,9.66109,25.059474,0.000431,24.999888,-1.5876,0.085,9.66286,9.66286
486.00,9.66108,25.059579,0.000435,25.000002,-1.5880,0.085,9.66181,9.66181
487.00,9.66106,25.059592,0.000440,24.999994,-1.5883,0.085,9.66070,9.66070
488.00,9.66102,25.059686,0.000443,25.000092,-1.5885,0.085,9.66019,9.66019
489.00,9.66112,25.059678,0.000438,25.000051,-1.5887,0.085,9.66076,9.66076
490.00,9.66116,25.059711,0.000437,25.000022,-1.5889,0.085,9.66047,9.66047
491.00,9.66128,25.059726,0.000436,25.000002,-1.5890,0.085,9.66057,9.66057
492.00,9.66133,25.059880,0.000438,25.000039,-1.5891,0.085,9.66048,9.66048
493.00,9.66121,25.059804,0.000433,24.999903,-1.5891,0.085,9.65984,9.65984
494.00,9.66101,25.059928,0.000441,24.999969,-1.5892,0.085,9.65908,9.65908
495.00,9.66096,25.059828,0.000439,24.999899,-1.5892,0.085,9.65902,9.65902
496.00,9.66102,25.059758,0.000438,24.999771,-1.5893,0.085,9.65976,9.65976
497.00,9.66108,25.059619,0.000432,24.999664,-1.5893,0.085,9.66061,9.66061
498.00,9.66114,25.059619,0.000434,24.999634,-1.5893,0.085,9.66173,9.66173
499.00,9.66128,25.059616,0.000430,24.999625,-1.5892,0.085,9.66268,9.66268
500.00,9.66139,25.059867,0.000435,24.999760,-1.5894,0.085,9.66327,9.66327
501.00,9.66127,25.059903,0.000435,24.999775,-1.5895,0.085,9.66225,9.66225
502.00,9.66093,25.060081,0.000438,24.999826,-1.5897,0.085,9.66068,9.66068
503.00,9.66087,25.060240,0.000439,24.999904,-1.5900,0.086,9.65968,9.65968
504.00,9.66100,25.060416,0.000442,25.000076,-1.5902,0.086,9.65975,9.65975
505.00,9.66104,25.060430,0.000439,25.000125,-1.5904,0.086,9.66037,9.66037
506.00,9.66106,25.060524,0.000437,25.000130,-1.5909,0.086,9.66126,9.66126
507.00,9.66164,25.060473,0.000435,25.000099,-1.5913,0.086,9.66318,9.66318
508.00,9.66254,25.060354,0.000432,25.000010,-1.5916,0.086,9.66359,9.66359
509.00,9.66259,25.060168,0.000424,24.999755,-1.5919,0.086,9.66155,9.66155
510.00,9.66184,25.060090,0.000420,24.999624,-1.5921,0.086,9.65975,9.65975
@4,2.0001,4.0, 510.073999999993 
511.00,9.65829,25.060158,0.000420,24.999649,-1.5923,0.087,9.65951,9.65951
512.00,9.65714,25.060261,0.000421,24.999694,-1.5924,0.087,9.66038,9.66038
513.00,9.66013,25.060467,0.000424,24.999809,-1.5926,0.087,9.66244,9.66244
514.00,9.66120,25.060626,0.000430,24.999944,-1.5929,0.087,9.66612,9.66612
515.00,9.66056,25.060726,0.000434,24.999982,-1.5931,0.087,9.66912,9.66912
516.00,9.66028,25.060739,0.000433,24.999957,-1.5934,0.087,9.67108,9.67108
517.00,9.66163,25.060738,0.000431,24.999892,-1.5937,0.087,9.67115,9.67115
518.00,9.66302,25.060720,0.000427,24.999868,-1.5939,0.087,9.67098,9.67098
519.00,9.66393,25.060693,0.000426,24.999792,-1.5941,0.087,9.67108,9.67108
520.00,9.66463,25.060714,0.000424,24.999799,-1.5942,0.087,9.67115,9.67115
521.00,9.66569,25.060691,0.000424,24.999840,-1.5941,0.088,9.67057,9.67057
522.00,9.66647,25.060644,0.000425,24.999878,-1.5940,0.088,9.67044,9.67044
523.00,9.66675,25.060631,0.000428,24.999843,-1.5940,0.087,9.67015,9.67015
524.00,9.66681,25.060710,0.000428,24.999934,-1.5942,0.088,9.66837,9.66837
525.00,9.66673,25.060827,0.000428,24.999991,-1.5945,0.088,9.66689,9.66689
526.00,9.66670,25.060920,0.000428,24.999965,-1.5950,0.088,9.66575,9.66575
527.00,9.66665,25.060989,0.000428,24.999894,-1.5955,0.088,9.66436,9.66436
528.00,9.66658,25.061040,0.000423,24.999927,-1.5958,0.088,9.66319,9.66319
529.00,9.66683,25.060945,0.000423,24.999807,-1.5961,0.088,9.66249,9.66249
530.00,9.66704,25.060916,0.000424,24.999722,-1.5961,0.088,9.66152,9.66152
531.00,9.66714,25.061011,0.000429,24.999823,-1.5962,0.088,9.66113,9.66113
532.00,9.66697,25.061103,0.000428,24.999868,-1.5961,0.088,9.66113,9.66113
533.00,9.66664,25.061235,0.000428,24.999941,-1.5960,0.088,9.66165,9.66165
534.00,9.66630,25.061380,0.000427,25.000016,-1.5959,0.088,9.66248,9.66248
535.00,9.66593,25.061396,0.000425,24.999989,-1.5959,0.088,9.66340,9.66340
536.00,9.66567,25.061498,0.000426,24.999991,-1.5958,0.088,9.66501,9.66501
537.00,9.66565,25.061511,0.000428,24.999961,-1.5957,0.088,9.66660,9.66660
538.00,9.66560,25.061394,0.000427,24.999812,-1.5957,0.088,9.66691,9.66691
539.00,9.66534,25.061384,0.000424,24.999718,-1.5958,0.089,9.66730,9.66730
540.00,9.66503,25.061432,0.000423,24.999704,-1.5959,0.089,9.66770,9.66770
541.00,9.66484,25.061422,0.000421,24.999700,-1.5961,0.089,9.66727,9.66727
542.00,9.66473,25.061397,0.000419,24.999714,-1.5962,0.089,9.66631,9.66631
543.00,9.66445,25.061522,0.000422,24.999786,-1.5965,0.089,9.66561,9.66561
544.00,9.66432,25.061594,0.000423,24.999878,-1.5967,0.089,9.66486,9.66486
545.00,9.66413,25.061661,0.000430,24.999942,-1.5970,0.089,9.66337,9.66337
546.00,9.66383,25.061649,0.000428,24.999875,-1.5972,0.089,9.66120,9.66120
547.00,9.66349,25.061705,0.000430,24.999809,-1.5974,0.089,9.65946,9.65946
548.00,9.66324,25.061786,0.000431,24.999865,-1.5975,0.089,9.65853,9.65853
549.00,9.66312,25.061861,0.000435,24.999889,-1.5975,0.089,9.65790,9.65790
550.00,9.66311,25.061913,0.000434,24.999922,-1.5976,0.089,9.65778,9.65778
551.00,9.66287,25.061947,0.000439,24.999928,-1.5977,0.089,9.65731,9.65731
552.00,9.66244,25.062042,0.000442,25.000042,-1.5980,0.089,9.65667,9.65667
553.00,9.66206,25.062044,0.000445,25.000003,-1.5981,0.089,9.65643,9.65643
554.00,9.66156,25.062034,0.000443,24.999907,-1.5982,0.089,9.65515,9.65515
555.00,9.66107,25.062090,0.000443,24.999872,-1.5982,0.089,9.65470,9.65470
556.00,9.66072,25.062173,0.000440,24.999869,-1.5982,0.089,9.65605,9.65605
557.00,9.66016,25.062255,0.000436,24.999836,-1.5980,0.089,9.65690,9.65690
558.00,9.65964,25.062240,0.000433,24.999762,-1.5981,0.089,9.65738,9.65738
559.00,9.65933,25.062201,0.000431,24.999728,-1.5981,0.090,9.65830,9.65830
560.00,9.65881,25.062227,0.000428,24.999752,-1.5981,0.090,9.65843,9.65843
561.00,9.65848,25.062300,0.000428,24.999778,-1.5982,0.090,9.65877,9.65877
562.00,9.65815,25.062204,0.000427,24.999711,-1.5984,0.090,9.65879,9.65879
563.00,9.65788,25.062346,0.000428,24.999834,-1.5987,0.090,9.65887,9.65887
564.00,9.65774,25.062454,0.000431,24.999887,-1.5989,0.090,9.65916,9.65916
565.00,9.65749,25.062476,0.000434,24.999887,-1.5993,0.090,9.65850,9.65850
566.00,9.65731,25.062500,0.000435,24.999902,-1.5996,0.090,9.65730,9.65730
567.00,9.65744,25.062606,0.000440,24.999968,-1.5997,0.090,9.65792,9.65792
568.00,9.65771,25.062605,0.000437,24.999923,-1.5997,0.090,9.65861,9.65861
569.00,9.65796,25.062641,0.000434,24.999917,-1.5998,0.090,9.65953,9.65953
570.00,9.65816,25.062653,0.000428,24.999842,-1.5999,0.090,9.66139,9.66139
571.00,9.65833,25.062631,0.000427,24.999798,-1.6000,0.091,9.66174,9.66174
572.00,9.65857,25.062698,0.000426,24.999855,-1.6005,0.091,9.66128,9.66128
573.00,9.65888,25.062708,0.000428,24.999864,-1.6010,0.091,9.66115,9.66115
574.00,9.65919,25.062704,0.000431,24.999844,-1.6013,0.091,9.66052,9.66052
575.00,9.65940,25.062748,0.000435,24.999883,-1.6016,0.091,9.65915,9.65915
576.00,9.65931,25.062755,0.000434,24.999901,-1.6019,0.091,9.65927,9.65927
577.00,9.65930,25.062740,0.000436,24.999861,-1.6018,0.091,9.65947,9.65947
578.00,9.65940,25.062758,0.000432,24.999833,-1.6018,0.091,9.65894,9.65894
579.00,9.65930,25.062844,0.000431,24.999844,-1.6019,0.091,9.65805,9.65805
580.00,9.65937,25.062810,0.000431,24.999783,-1.6021,0.091,9.65847,9.65847
581.00,9.65924,25.062892,0.000436,24.999785,-1.6022,0.091,9.65793,9.65793
582.00,9.65894,25.062910,0.000435,24.999717,-1.6025,0.091,9.65684,9.65684
583.00,9.65880,25.063001,0.000437,24.999748,-1.6026,0.091,9.65618,9.65618
584.00,9.65869,25.062995,0.000439,24.999742,-1.6028,0.091,9.65656,9.65656
585.00,9.65871,25.063075,0.000438,24.999757,-1.6030,0.091,9.65630,9.65630
586.00,9.65892,25.063146,0.000433,24.999796,-1.6035,0.091,9.65719,9.65719
587.00,9.65909,25.063187,0.000429,24.999839,-1.6039,0.092,9.65855,9.65855
588.00,9.65893,25.063237,0.000436,24.999899,-1.6043,0.092,9.65870,9.65870
589.00,9.65851,25.063399,0.000438,25.000023,-1.6046,0.092,9.65764,9.65764
590.00,9.65792,25.063528,0.000441,25.000086,-1.6047,0.092,9.65697,9.65697
591.00,9.65767,25.063528,0.000441,25.000025,-1.6047,0.092,9.65607,9.65607
592.00,9.65756,25.063606,0.000443,25.000005,-1.6048,0.092,9.65500,9.65500
593.00,9.65725,25.063664,0.000437,24.999975,-1.6048,0.092,9.65438,9.65438
594.00,9.65688,25.063588,0.000434,24.999854,-1.6049,0.092,9.65462,9.65462
595.00,9.65671,25.063577,0.000435,24.999857,-1.6050,0.092,9.65498,9.65498
596.00,9.65644,25.063645,0.000439,24.999915,-1.6051,0.092,9.65361,9.65361
597.00,9.65605,25.063669,0.000440,24.999944,-1.6051,0.092,9.65325,9.65325
598.00,9.65581,25.063685,0.000442,24.999981,-1.6052,0.092,9.65358,9.65358
599.00,9.65574,25.063753,0.000444,25.000093,-1.6053,0.092,9.65428,9.65428
600.00,9.65569,25.063943,0.000444,25.000219,-1.6054,0.092,9.65419,9.65419
601.00,9.65560,25.064035,0.000443,25.000245,-1.6054,0.092,9.65562,9.65562
602.00,9.65577,25.064095,0.000444,25.000252,-1.6053,0.092,9.65674,9.65674
603.00,9.65597,25.064276,0.000446,25.000323,-1.6053,0.092,9.65735,9.65735
604.00,9.65607,25.064368,0.000444,25.000271,-1.6054,0.092,9.65816,9.65816
605.00,9.65636,25.064055,0.000436,24.999998,-1.6055,0.092,9.65975,9.65975
606.00,9.65658,25.063749,0.000426,24.999699,-1.6058,0.093,9.66109,9.66109
607.00,9.65660,25.063510,0.000415,24.999460,-1.6061,0.093,9.66134,9.66134
608.00,9.65663,25.063329,0.000406,24.999338,-1.6064,0.093,9.66145,9.66145
609.00,9.65678,25.063232,0.000407,24.999290,-1.6067,0.093,9.66065,9.66065
610.00,9.65711,25.063516,0.000413,24.999542,-1.6069,0.093,9.66011,9.66011
611.00,9.65730,25.063737,0.000419,24.999751,-1.6071,0.093,9.65900,9.65900
612.00,9.65730,25.063896,0.000426,24.999882,-1.6072,0.093,9.65798,9.65798
613.00,9.65737,25.064004,0.000432,24.999870,-1.6075,0.093,9.65728,9.65728
614.00,9.65742,25.064107,0.000429,24.999893,-1.6076,0.093,9.65666,9.65666
615.00,9.65731,25.064042,0.000428,24.999759,-1.6077,0.093,9.65502,9.65502
616.00,9.65737,25.064122,0.000431,24.999788,-1.6077,0.093,9.65476,9.65476
617.00,9.65775,25.064198,0.000431,24.999796,-1.6076,0.093,9.65539,9.65539
618.00,9.65795,25.064099,0.000424,24.999688,-1.6075,0.093,9.65614,9.65614
619.00,9.65814,25.064137,0.000425,24.999759,-1.6076,0.094,9.65717,9.65717
620.00,9.65829,25.063955,0.000420,24.999542,-1.6077,0.094,9.65871,9.65871
621.00,9.65844,25.064069,0.000424,24.999568,-1.6079,0.094,9.65908,9.65908
622.00,9.65838,25.064102,0.000424,24.999575,-1.6081,0.094,9.65856,9.65856
623.00,9.65814,25.064266,0.000430,24.999725,-1.6082,0.093,9.65695,9.65695
624.00,9.65774,25.064302,0.000431,24.999633,-1.6083,0.093,9.65553,9.65553
625.00,9.65739,25.064627,0.000441,24.999874,-1.6085,0.093,9.65538,9.65538
626.00,9.65724,25.064582,0.000436,24.999816,-1.6088,0.094,9.65555,9.65555
627.00,9.65705,25.064728,0.000435,24.999863,-1.6092,0.094,9.65620,9.65620
628.00,9.65695,25.064780,0.000435,24.999803,-1.6095,0.094,9.65687,9.65687
629.00,9.65667,25.064902,0.000437,24.999891,-1.6097,0.094,9.65704,9.65704
630.00,9.65648,25.064825,0.000431,24.999833,-1.6097,0.094,9.65642,9.65642
631.00,9.65625,25.064971,0.000433,24.999953,-1.6097,0.094,9.65522,9.65522
632.00,9.65622,25.064979,0.000438,24.999954,-1.6096,0.094,9.65501,9.65501
633.00,9.65637,25.064920,0.000438,24.999943,-1.6096,0.094,9.65580,9.65580
634.00,9.65649,25.064909,0.000437,24.999910,-1.6096,0.094,9.65646,9.65646
635.00,9.65660,25.064971,0.000437,24.999933,-1.6096,0.094,9.65619,9.65619
636.00,9.65667,25.064873,0.000434,24.999832,-1.6099,0.095,9.65660,9.65660
637.00,9.65651,25.064847,0.000428,24.999797,-1.6104,0.095,9.65594,9.65594
638.00,9.65643,25.064851,0.000430,24.999755,-1.6109,0.095,9.65599,9.65599
639.00,9.65631,25.064866,0.000431,24.999785,-1.6112,0.095,9.65574,9.65574
640.00,9.65616,25.064932,0.000435,24.999788,-1.6115,0.095,9.65651,9.65651
641.00,9.65609,25.064901,0.000438,24.999752,-1.6117,0.094,9.65696,9.65696
642.00,9.65625,25.065095,0.000445,24.999990,-1.6117,0.094,9.65853,9.65853
643.00,9.65675,25.065205,0.000441,25.000040,-1.6117,0.094,9.65969,9.65969
644.00,9.65737,25.065213,0.000439,25.000001,-1.6119,0.095,9.66101,9.66101
645.00,9.65761,25.065251,0.000436,24.999997,-1.6121,0.095,9.66113,9.66113
646.00,9.65748,25.065442,0.000435,25.000061,-1.6122,0.095,9.66089,9.66089
647.00,9.65729,25.065366,0.000429,24.999855,-1.6125,0.095,9.65910,9.65910
648.00,9.65714,25.065426,0.000431,24.999855,-1.6126,0.095,9.65732,9.65732
649.00,9.65728,25.065437,0.000431,24.999827,-1.6127,0.095,9.65612,9.65612
650.00,9.65731,25.065467,0.000430,24.999808,-1.6128,0.095,9.65528,9.65528
651.00,9.65736,25.065381,0.000429,24.999733,-1.6128,0.095,9.65539,9.65539
652.00,9.65742,25.065462,0.000432,24.999799,-1.6127,0.095,9.65605,9.65605
653.00,9.65745,25.065482,0.000431,24.999807,-1.6128,0.095,9.65449,9.65449
654.00,9.65786,25.065544,0.000428,24.999805,-1.6129,0.095,9.65250,9.65250
655.00,9.65798,25.065576,0.000428,24.999836,-1.6131,0.096,9.65167,9.65167
656.00,9.65813,25.065656,0.000431,24.999936,-1.6133,0.096,9.64956,9.64956
657.00,9.65740,25.065601,0.000429,24.999923,-1.6133,0.096,9.64698,9.64698
658.00,9.65576,25.065688,0.000432,25.000062,-1.6134,0.096,9.64596,9.64596
659.00,9.65553,25.065747,0.000436,25.000134,-1.6135,0.096,9.64640,9.64640
660.00,9.65555,25.065692,0.000436,25.000111,-1.6136,0.096,9.64715,9.64715
@5,2.0001,4.0, 660.004000000001 
661.00,9.65618,25.065748,0.000435,25.000050,-1.6139,0.096,9.64877,9.64877
662.00,9.65427,25.065823,0.000433,24.999961,-1.6143,0.096,9.65063,9.65063
663.00,9.65137,25.065790,0.000433,24.999865,-1.6146,0.096,9.65334,9.65334
664.00,9.64971,25.065773,0.000431,24.999821,-1.6148,0.096,9.65615,9.65615
665.00,9.64876,25.065843,0.000431,24.999838,-1.6148,0.097,9.65851,9.65851
666.00,9.64958,25.065878,0.000433,24.999874,-1.6146,0.097,9.65989,9.65989
667.00,9.65043,25.065782,0.000431,24.999879,-1.6144,0.097,9.66006,9.66006
668.00,9.65215,25.065814,0.000430,24.999877,-1.6144,0.097,9.65945,9.65945
669.00,9.65296,25.065873,0.000429,24.999906,-1.6144,0.097,9.65687,9.65687
670.00,9.65293,25.065968,0.000429,24.999935,-1.6144,0.097,9.65464,9.65464
671.00,9.65300,25.066039,0.000430,24.999947,-1.6148,0.097,9.65377,9.65377
672.00,9.65292,25.066166,0.000432,24.999969,-1.6152,0.097,9.65375,9.65375
673.00,9.65320,25.066120,0.000427,24.999863,-1.6156,0.097,9.65415,9.65415
674.00,9.65360,25.066029,0.000425,24.999755,-1.6160,0.097,9.65656,9.65656
675.00,9.65417,25.066058,0.000425,24.999791,-1.6162,0.097,9.65811,9.65811
676.00,9.65521,25.066077,0.000422,24.999802,-1.6163,0.097,9.65900,9.65900
677.00,9.65611,25.066167,0.000420,24.999830,-1.6164,0.098,9.66021,9.66021
678.00,9.65655,25.066208,0.000421,24.999818,-1.6163,0.098,9.65978,9.65978
679.00,9.65672,25.066422,0.000425,24.999932,-1.6165,0.098,9.65765,9.65765
680.00,9.65675,25.066492,0.000427,24.999884,-1.6168,0.098,9.65566,9.65566
681.00,9.65683,25.066496,0.000428,24.999801,-1.6171,0.098,9.65531,9.65531
682.00,9.65725,25.066493,0.000430,24.999822,-1.6172,0.098,9.65606,9.65606
683.00,9.65767,25.066629,0.000434,24.999932,-1.6173,0.098,9.65757,9.65757
684.00,9.65773,25.066653,0.000437,24.999987,-1.6172,0.098,9.65937,9.65937
685.00,9.65744,25.066441,0.000429,24.999810,-1.6172,0.098,9.66041,9.66041
686.00,9.65703,25.066407,0.000426,24.999813,-1.6174,0.098,9.65946,9.65946
687.00,9.65682,25.066377,0.000430,24.999770,-1.6176,0.098,9.65711,9.65711
688.00,9.65675,25.066384,0.000430,24.999750,-1.6177,0.098,9.65526,9.65526
689.00,9.65691,25.066252,0.000426,24.999526,-1.6179,0.098,9.65387,9.65387
690.00,9.65699,25.066491,0.000431,24.999700,-1.6181,0.098,9.65270,9.65270
691.00,9.65687,25.066509,0.000430,24.999656,-1.6181,0.098,9.65129,9.65129
692.00,9.65622,25.066554,0.000426,24.999605,-1.6183,0.098,9.65133,9.65133
693.00,9.65605,25.066592,0.000426,24.999586,-1.6187,0.099,9.65093,9.65093
694.00,9.65557,25.066766,0.000428,24.999768,-1.6190,0.099,9.64994,9.64994
695.00,9.65487,25.066703,0.000426,24.999668,-1.6193,0.099,9.64968,9.64968
696.00,9.65456,25.066906,0.000432,24.999838,-1.6196,0.099,9.65178,9.65178
697.00,9.65446,25.066979,0.000432,24.999916,-1.6197,0.099,9.65358,9.65358
698.00,9.65475,25.066935,0.000427,24.999873,-1.6198,0.099,9.65617,9.65617
699.00,9.65528,25.066896,0.000424,24.999772,-1.6200,0.099,9.65890,9.65890
700.00,9.65572,25.067040,0.000426,24.999867,-1.6201,0.099,9.66055,9.66055
701.00,9.65588,25.066992,0.000424,24.999769,-1.6201,0.099,9.66152,9.66152
702.00,9.65535,25.067093,0.000427,24.999780,-1.6202,0.099,9.67395,9.67395
703.00,9.65427,25.067148,0.000432,24.999802,-1.6203,0.099,9.69883,9.69883
704.00,9.65452,25.067258,0.000434,24.999876,-1.6205,0.099,9.72780,9.72780
705.00,9.65487,25.067281,0.000435,24.999870,-1.6207,0.099,9.75444,9.75444
706.00,9.65606,25.067321,0.000438,24.999853,-1.6210,0.099,9.77566,9.77566
707.00,9.65794,25.067427,0.000438,24.999886,-1.6213,0.099,9.77934,9.77934
708.00,9.66095,25.067513,0.000436,24.999867,-1.6215,0.099,9.76552,9.76552
709.00,9.66158,25.067517,0.000435,24.999821,-1.6216,0.099,9.74487,9.74487
710.00,9.65893,25.067542,0.000435,24.999796,-1.6216,0.099,9.72495,9.72495
711.00,9.66299,25.067639,0.000431,24.999834,-1.6214,0.100,9.70763,9.70763
712.00,9.72330,25.067617,0.000430,24.999790,-1.6213,0.100,9.69470,9.69470
713.00,9.78684,25.067683,0.000433,24.999841,-1.6213,0.100,9.68555,9.68555
714.00,9.80654,25.067653,0.000435,24.999726,-1.6215,0.100,9.67878,9.67878
715.00,9.79227,25.067745,0.000434,24.999812,-1.6216,0.100,9.67465,9.67465
716.00,9.76838,25.067718,0.000436,24.999797,-1.6218,0.100,9.67254,9.67254
717.00,9.74181,25.067761,0.000437,24.999849,-1.6220,0.100,9.67097,9.67097
718.00,9.71840,25.067673,0.000435,24.999769,-1.6220,0.100,9.67003,9.67003
719.00,9.70347,25.067803,0.000434,24.999918,-1.6219,0.100,9.66968,9.66968
720.00,9.69267,25.067790,0.000435,24.999916,-1.6220,0.100,9.66894,9.66894
721.00,9.68449,25.067811,0.000437,24.999895,-1.6222,0.100,9.66706,9.66706
722.00,9.67967,25.067811,0.000439,24.999855,-1.6226,0.100,9.66479,9.66479
723.00,9.67737,25.067961,0.000439,24.999913,-1.6231,0.100,9.66295,9.66295
724.00,9.67550,25.068057,0.000439,24.999936,-1.6236,0.100,9.66232,9.66232
725.00,9.67405,25.068152,0.000438,24.999920,-1.6242,0.100,9.66258,9.66258
726.00,9.67195,25.068163,0.000437,24.999936,-1.6247,0.100,9.66359,9.66359
727.00,9.67083,25.068114,0.000434,24.999838,-1.6249,0.101,9.66441,9.66441
728.00,9.67039,25.068044,0.000430,24.999722,-1.6253,0.101,9.66423,9.66423
729.00,9.66925,25.068078,0.000429,24.999676,-1.6257,0.101,9.66297,9.66297
730.00,9.66763,25.068107,0.000430,24.999675,-1.6258,0.101,9.66131,9.66131
731.00,9.66607,25.068153,0.000432,24.999661,-1.6258,0.101,9.65938,9.65938
732.00,9.66504,25.068196,0.000431,24.999653,-1.6257,0.101,9.65875,9.65875
733.00,9.66432,25.068323,0.000435,24.999785,-1.6256,0.101,9.65943,9.65943
734.00,9.66378,25.068147,0.000431,24.999655,-1.6255,0.101,9.65959,9.65959
735.00,9.66330,25.068164,0.000432,24.999643,-1.6255,0.101,9.65969,9.65969
736.00,9.66271,25.068212,0.000430,24.999627,-1.6255,0.101,9.66111,9.66111
737.00,9.66243,25.068296,0.000431,24.999703,-1.6258,0.101,9.66242,9.66242
738.00,9.66255,25.068355,0.000431,24.999694,-1.6260,0.101,9.66343,9.66343
739.00,9.66252,25.068611,0.000437,24.999846,-1.6262,0.101,9.66475,9.66475
740.00,9.66228,25.068673,0.000434,24.999833,-1.6264,0.101,9.66511,9.66511
741.00,9.66219,25.068740,0.000435,24.999856,-1.6267,0.101,9.66492,9.66492
742.00,9.66243,25.068809,0.000433,24.999855,-1.6269,0.102,9.66514,9.66514
743.00,9.66290,25.068768,0.000431,24.999813,-1.6270,0.102,9.66530,9.66530
744.00,9.66311,25.068777,0.000430,24.999841,-1.6271,0.102,9.66467,9.66467
745.00,9.66278,25.068630,0.000428,24.999710,-1.6272,0.102,9.66435,9.66435
746.00,9.66267,25.068648,0.000430,24.999728,-1.6275,0.102,9.66557,9.66557
747.00,9.66285,25.068651,0.000430,24.999702,-1.6276,0.102,9.66544,9.66544
748.00,9.66314,25.068764,0.000432,24.999787,-1.6277,0.102,9.66539,9.66539
749.00,9.66358,25.068719,0.000429,24.999721,-1.6281,0.102,9.66593,9.66593
750.00,9.66372,25.068900,0.000433,24.999861,-1.6284,0.102,9.66587,9.66587
751.00,9.66386,25.068906,0.000431,24.999771,-1.6285,0.102,9.66466,9.66466
752.00,9.66415,25.068894,0.000430,24.999734,-1.6286,0.102,9.66403,9.66403
753.00,9.66433,25.068807,0.000422,24.999572,-1.6287,0.102,9.66344,9.66344
754.00,9.66439,25.068982,0.000422,24.999638,-1.6287,0.103,9.66198,9.66198
755.00,9.66415,25.069030,0.000420,24.999639,-1.6287,0.103,9.66089,9.66089
756.00,9.66398,25.069095,0.000418,24.999690,-1.6287,0.103,9.66044,9.66044
757.00,9.66384,25.069255,0.000419,24.999790,-1.6290,0.103,9.66047,9.66047
758.00,9.66364,25.069530,0.000427,24.999942,-1.6292,0.103,9.65964,9.65964
759.00,9.66320,25.069583,0.000430,24.999949,-1.6293,0.103,9.65936,9.65936
760.00,9.66286,25.069556,0.000435,24.999869,-1.6294,0.103,9.66010,9.66010
761.00,9.66275,25.069707,0.000440,24.999933,-1.6294,0.103,9.66030,9.66030
762.00,9.66270,25.069636,0.000439,24.999821,-1.6293,0.103,9.66032,9.66032
763.00,9.66245,25.069502,0.000441,24.999786,-1.6294,0.103,9.66097,9.66097
764.00,9.66228,25.069407,0.000443,24.999726,-1.6296,0.102,9.66153,9.66153
765.00,9.66204,25.069533,0.000438,24.999774,-1.6298,0.103,9.66029,9.66029
766.00,9.66137,25.069542,0.000438,24.999736,-1.6302,0.103,9.65827,9.65827
767.00,9.66059,25.069728,0.000444,24.999865,-1.6306,0.103,9.65649,9.65649
768.00,9.66000,25.069931,0.000447,24.999981,-1.6308,0.103,9.65449,9.65449
769.00,9.65939,25.069911,0.000442,24.999916,-1.6310,0.103,9.65395,9.65395
770.00,9.65912,25.069934,0.000442,24.999917,-1.6313,0.103,9.65505,9.65505
771.00,9.65900,25.069881,0.000441,24.999874,-1.6314,0.103,9.65642,9.65642
772.00,9.65876,25.069861,0.000435,24.999840,-1.6314,0.103,9.65713,9.65713
773.00,9.65831,25.069981,0.000436,24.999923,-1.6315,0.104,9.65686,9.65686
774.00,9.65789,25.070131,0.000439,24.999971,-1.6316,0.104,9.65634,9.65634
775.00,9.65790,25.070051,0.000441,24.999863,-1.6316,0.104,9.65647,9.65647
776.00,9.65807,25.070218,0.000445,25.000002,-1.6316,0.104,9.65742,9.65742
777.00,9.65825,25.070394,0.000448,25.000157,-1.6317,0.104,9.65947,9.65947
778.00,9.65860,25.070224,0.000441,24.999904,-1.6320,0.104,9.66308,9.66308
779.00,9.65912,25.070116,0.000436,24.999817,-1.6325,0.104,9.66559,9.66559
780.00,9.65951,25.070141,0.000432,24.999788,-1.6329,0.104,9.66650,9.66650
781.00,9.65954,25.070027,0.000426,24.999577,-1.6333,0.104,9.66550,9.66550
782.00,9.65919,25.069946,0.000424,24.999445,-1.6335,0.104,9.66296,9.66296
783.00,9.65886,25.069867,0.000424,24.999323,-1.6335,0.104,9.66003,9.66003
784.00,9.65866,25.070070,0.000429,24.999428,-1.6334,0.104,9.65709,9.65709
785.00,9.65916,25.069992,0.000429,24.999354,-1.6334,0.104,9.65463,9.65463
786.00,9.65876,25.070132,0.000433,24.999538,-1.6336,0.104,9.65375,9.65375
787.00,9.65835,25.070108,0.000431,24.999515,-1.6339,0.104,9.65389,9.65389
788.00,9.65843,25.070345,0.000433,24.999721,-1.6342,0.104,9.65402,9.65402
789.00,9.65851,25.070386,0.000435,24.999733,-1.6347,0.104,9.65490,9.65490
790.00,9.65846,25.070629,0.000438,24.999943,-1.6351,0.104,9.65601,9.65601
791.00,9.65833,25.070707,0.000441,24.999977,-1.6355,0.105,9.65591,9.65591
792.00,9.65800,25.070698,0.000441,24.999922,-1.6358,0.105,9.65524,9.65524
793.00,9.65785,25.070696,0.000444,24.999900,-1.6360,0.105,9.65447,9.65447
794.00,9.65776,25.070721,0.000444,24.999940,-1.6360,0.105,9.65288,9.65288
795.00,9.65720,25.070812,0.000444,24.999973,-1.6358,0.105,9.64994,9.64994
796.00,9.65638,25.070779,0.000440,24.999904,-1.6355,0.105,9.64882,9.64882
797.00,9.65553,25.070832,0.000441,24.999963,-1.6353,0.105,9.64804,9.64804
798.00,9.65462,25.070607,0.000432,24.999741,-1.6353,0.105,9.64807,9.64807
799.00,9.65375,25.070691,0.000431,24.999722,-1.6354,0.105,9.64846,9.64846
800.00,9.65303,25.070626,0.000426,24.999618,-1.6356,0.105,9.65038,9.65038
801.00,9.65265,25.070643,0.000426,24.999584,-1.6359,0.106,9.65177,9.65177
802.00,9.65238,25.070722,0.000427,24.999599,-1.6359,0.106,9.65340,9.65340
803.00,9.65227,25.070965,0.000433,24.999795,-1.6361,0.106,9.65499,9.65499
804.00,9.65209,25.070915,0.000430,24.999798,-1.6363,0.106,9.65818,9.65818
805.00,9.65148,25.070957,0.000433,24.999787,-1.6366,0.106,9.66203,9.66203
806.00,9.65051,25.070986,0.000432,24.999767,-1.6370,0.106,9.66481,9.66481
807.00,9.64992,25.071128,0.000433,24.999813,-1.6374,0.106,9.66538,9.66538
808.00,9.65027,25.071211,0.000430,24.999830,-1.6376,0.106,9.66212,9.66212
809.00,9.65191,25.071186,0.000430,24.999759,-1.6378,0.106,9.65674,9.65674
810.00,9.65309,25.071200,0.000428,24.999770,-1.6381,0.106,9.65016,9.65016
@6,2.0001,4.0, 810.051999999996 
811.00,9.65538,25.071261,0.000431,24.999806,-1.6382,0.106,9.64530,9.64530
812.00,9.65703,25.071137,0.000426,24.999683,-1.6382,0.106,9.64363,9.64363
813.00,9.66154,25.071088,0.000427,24.999635,-1.6382,0.106,9.64661,9.64661
814.00,9.66304,25.071179,0.000427,24.999654,-1.6384,0.106,9.65154,9.65154
815.00,9.65935,25.071256,0.000429,24.999721,-1.6384,0.107,9.65758,9.65758
816.00,9.65913,25.071228,0.000426,24.999714,-1.6386,0.107,9.66211,9.66211
817.00,9.65665,25.071330,0.000430,24.999784,-1.6388,0.107,9.66441,9.66441
818.00,9.65173,25.071336,0.000425,24.999766,-1.6390,0.107,9.66509,9.66509
819.00,9.65158,25.071384,0.000425,24.999762,-1.6392,0.107,9.66532,9.66532
820.00,9.65405,25.071379,0.000425,24.999745,-1.6395,0.107,9.66439,9.66439
821.00,9.65614,25.071436,0.000426,24.999726,-1.6397,0.107,9.66298,9.66298
822.00,9.65604,25.071401,0.000420,24.999688,-1.6401,0.107,9.66303,9.66303
823.00,9.65586,25.071385,0.000422,24.999642,-1.6405,0.107,9.66274,9.66274
824.00,9.65665,25.071370,0.000424,24.999685,-1.6408,0.107,9.66167,9.66167
825.00,9.65723,25.071426,0.000422,24.999667,-1.6411,0.107,9.66082,9.66082
826.00,9.65753,25.071398,0.000422,24.999625,-1.6414,0.107,9.66079,9.66079
827.00,9.65784,25.071507,0.000427,24.999689,-1.6417,0.107,9.66102,9.66102
828.00,9.65849,25.071710,0.000430,24.999838,-1.6419,0.107,9.66191,9.66191
829.00,9.65963,25.071738,0.000429,24.999813,-1.6419,0.107,9.66246,9.66246
830.00,9.66087,25.071883,0.000430,24.999920,-1.6419,0.107,9.66333,9.66333
831.00,9.66203,25.071988,0.000431,24.999970,-1.6418,0.107,9.66428,9.66428
832.00,9.66277,25.071970,0.000430,24.999914,-1.6415,0.107,9.66341,9.66341
833.00,9.66301,25.071903,0.000428,24.999853,-1.6414,0.108,9.66232,9.66232
834.00,9.66288,25.071963,0.000431,24.999842,-1.6414,0.108,9.66149,9.66149
835.00,9.66250,25.071929,0.000431,24.999762,-1.6416,0.108,9.66068,9.66068
836.00,9.66224,25.071987,0.000432,24.999761,-1.6418,0.108,9.66067,9.66067
837.00,9.66224,25.072122,0.000432,24.999850,-1.6422,0.108,9.66159,9.66159
838.00,9.66234,25.072132,0.000430,24.999811,-1.6426,0.108,9.66253,9.66253
839.00,9.66234,25.072155,0.000428,24.999793,-1.6427,0.108,9.66328,9.66328
840.00,9.66211,25.072258,0.000430,24.999865,-1.6428,0.108,9.66304,9.66304
841.00,9.66184,25.072264,0.000430,24.999827,-1.6430,0.108,9.66128,9.66128
842.00,9.66156,25.072259,0.000433,24.999793,-1.6430,0.108,9.65967,9.65967
843.00,9.66126,25.072385,0.000436,24.999827,-1.6430,0.108,9.65786,9.65786
844.00,9.66109,25.072619,0.000444,24.999999,-1.6432,0.108,9.65713,9.65713
845.00,9.66104,25.072574,0.000440,24.999940,-1.6435,0.108,9.65686,9.65686
846.00,9.66093,25.072729,0.000444,25.000096,-1.6439,0.108,9.65746,9.65746
847.00,9.66078,25.072681,0.000443,25.000030,-1.6444,0.108,9.65778,9.65778
848.00,9.66045,25.072609,0.000442,24.999982,-1.6447,0.108,9.65838,9.65838
849.00,9.66000,25.072333,0.000433,24.999755,-1.6450,0.108,9.65711,9.65711
850.00,9.65942,25.072350,0.000432,24.999726,-1.6451,0.108,9.65601,9.65601
851.00,9.65899,25.072252,0.000425,24.999654,-1.6449,0.109,9.65600,9.65600
852.00,9.65881,25.072277,0.000419,24.999643,-1.6449,0.109,9.65648,9.65648
853.00,9.65914,25.072487,0.000424,24.999805,-1.6451,0.109,9.65896,9.65896
854.00,9.65983,25.072655,0.000427,24.999878,-1.6451,0.109,9.66292,9.66292
855.00,9.66043,25.072665,0.000427,24.999908,-1.6453,0.109,9.66681,9.66681
856.00,9.66093,25.072756,0.000428,24.999844,-1.6456,0.109,9.66941,9.66941
857.00,9.66103,25.072786,0.000430,24.999773,-1.6457,0.109,9.66982,9.66982
858.00,9.66076,25.072720,0.000427,24.999650,-1.6458,0.109,9.66708,9.66708
859.00,9.66049,25.072736,0.000425,24.999634,-1.6461,0.109,9.66421,9.66421
860.00,9.66069,25.072966,0.000431,24.999810,-1.6462,0.109,9.66027,9.66027
861.00,9.66130,25.072917,0.000431,24.999821,-1.6463,0.109,9.65544,9.65544
862.00,9.66146,25.072980,0.000431,24.999917,-1.6464,0.109,9.65249,9.65249
863.00,9.66026,25.073052,0.000433,24.999961,-1.6464,0.109,9.65128,9.65128
864.00,9.65903,25.073106,0.000435,25.000014,-1.6462,0.109,9.65004,9.65004
865.00,9.65868,25.073030,0.000431,24.999874,-1.6461,0.110,9.65002,9.65002
866.00,9.65870,25.073163,0.000435,24.999914,-1.6462,0.110,9.65212,9.65212
867.00,9.65870,25.073251,0.000438,24.999941,-1.6462,0.110,9.65438,9.65438
868.00,9.65856,25.073514,0.000440,25.000140,-1.6464,0.110,9.65664,9.65664
869.00,9.65884,25.073564,0.000437,25.000103,-1.6467,0.110,9.65973,9.65973
870.00,9.65963,25.073639,0.000437,25.000123,-1.6471,0.110,9.66278,9.66278
871.00,9.66000,25.073677,0.000435,25.000148,-1.6473,0.110,9.66285,9.66285
872.00,9.65982,25.073723,0.000433,25.000123,-1.6474,0.110,9.66199,9.66199
873.00,9.65937,25.073475,0.000430,24.999867,-1.6475,0.110,9.66075,9.66075
874.00,9.65846,25.073632,0.000437,24.999976,-1.6475,0.110,9.65786,9.65786
875.00,9.65752,25.073560,0.000438,24.999855,-1.6475,0.110,9.65496,9.65496
876.00,9.65653,25.073558,0.000441,24.999731,-1.6476,0.110,9.65372,9.65372
877.00,9.65568,25.073556,0.000442,24.999695,-1.6475,0.110,9.65283,9.65283
878.00,9.65518,25.073799,0.000443,24.999826,-1.6475,0.110,9.65102,9.65102
879.00,9.65468,25.073599,0.000432,24.999602,-1.6475,0.111,9.64994,9.64994
880.00,9.65463,25.073616,0.000431,24.999651,-1.6475,0.111,9.64967,9.64967
881.00,9.65510,25.073501,0.000424,24.999632,-1.6476,0.111,9.64936,9.64936
882.00,9.65484,25.073400,0.000419,24.999510,-1.6479,0.111,9.64975,9.64975
883.00,9.65480,25.073213,0.000417,24.999355,-1.6482,0.111,9.65103,9.65103
884.00,9.65502,25.073423,0.000425,24.999501,-1.6484,0.111,9.65321,9.65321
885.00,9.65532,25.073754,0.000433,24.999719,-1.6485,0.111,9.65417,9.65417
886.00,9.65548,25.073805,0.000437,24.999719,-1.6486,0.111,9.65621,9.65621
887.00,9.65560,25.074051,0.000441,24.999982,-1.6487,0.111,9.65774,9.65774
888.00,9.65562,25.074063,0.000442,25.000030,-1.6488,0.111,9.65935,9.65935
889.00,9.65542,25.073975,0.000440,24.999937,-1.6489,0.111,9.65973,9.65973
890.00,9.65495,25.073663,0.000431,24.999641,-1.6491,0.111,9.66005,9.66005
891.00,9.65477,25.073656,0.000427,24.999597,-1.6492,0.111,9.66002,9.66002
892.00,9.65489,25.073548,0.000422,24.999398,-1.6492,0.111,9.65929,9.65929
893.00,9.65490,25.073757,0.000420,24.999493,-1.6493,0.111,9.65822,9.65822
894.00,9.65492,25.073966,0.000424,24.999572,-1.6495,0.111,9.65686,9.65686
895.00,9.65500,25.074177,0.000427,24.999687,-1.6496,0.111,9.65653,9.65653
896.00,9.65512,25.074396,0.000434,24.999808,-1.6497,0.111,9.65494,9.65494
897.00,9.65523,25.074522,0.000437,24.999877,-1.6498,0.111,9.65458,9.65458
898.00,9.65553,25.074473,0.000434,24.999798,-1.6497,0.112,9.65458,9.65458
899.00,9.65610,25.074481,0.000435,24.999859,-1.6497,0.112,9.65574,9.65574
900.00,9.65654,25.074451,0.000436,24.999776,-1.6498,0.112,9.65617,9.65617
901.00,9.65692,25.074415,0.000434,24.999751,-1.6499,0.112,9.65712,9.65712
902.00,9.65725,25.074468,0.000435,24.999805,-1.6500,0.112,9.65826,9.65826
903.00,9.65763,25.074426,0.000439,24.999758,-1.6502,0.112,9.65905,9.65905
904.00,9.65788,25.074368,0.000433,24.999726,-1.6503,0.112,9.65924,9.65924
905.00,9.65788,25.074450,0.000430,24.999815,-1.6505,0.112,9.65872,9.65872
906.00,9.65764,25.074662,0.000432,24.999979,-1.6507,0.113,9.65757,9.65757
907.00,9.65726,25.074722,0.000434,25.000018,-1.6510,0.113,9.65627,9.65627
908.00,9.65681,25.074810,0.000432,25.000094,-1.6513,0.113,9.65418,9.65418
909.00,9.65622,25.074791,0.000434,25.000024,-1.6514,0.113,9.65174,9.65174
910.00,9.65563,25.074788,0.000433,25.000025,-1.6515,0.113,9.65002,9.65002
911.00,9.65499,25.074758,0.000433,24.999940,-1.6515,0.113,9.64911,9.64911
912.00,9.65457,25.074788,0.000437,24.999863,-1.6516,0.113,9.64886,9.64886
913.00,9.65442,25.074922,0.000438,24.999864,-1.6517,0.113,9.64974,9.64974
914.00,9.65444,25.074982,0.000438,24.999831,-1.6520,0.113,9.65122,9.65122
915.00,9.65450,25.075109,0.000442,24.999927,-1.6522,0.112,9.65303,9.65303
916.00,9.65456,25.075117,0.000440,24.999948,-1.6524,0.113,9.65511,9.65511
917.00,9.65497,25.075131,0.000434,25.000001,-1.6526,0.113,9.65720,9.65720
918.00,9.65535,25.075192,0.000434,25.000066,-1.6528,0.113,9.65915,9.65915
919.00,9.65565,25.075233,0.000431,25.000091,-1.6528,0.113,9.66063,9.66063
920.00,9.65581,25.075256,0.000427,25.000057,-1.6530,0.113,9.66157,9.66157
921.00,9.65587,25.075298,0.000431,25.000042,-1.6531,0.113,9.66174,9.66174
922.00,9.65588,25.075349,0.000431,25.000112,-1.6533,0.113,9.66077,9.66077
923.00,9.65556,25.075253,0.000428,24.999978,-1.6533,0.114,9.65790,9.65790
924.00,9.65472,25.075334,0.000434,25.000015,-1.6535,0.113,9.65365,9.65365
925.00,9.65408,25.075284,0.000434,24.999905,-1.6537,0.113,9.65124,9.65124
926.00,9.65391,25.075219,0.000430,24.999751,-1.6539,0.113,9.64930,9.64930
927.00,9.65374,25.075279,0.000432,24.999674,-1.6540,0.113,9.64827,9.64827
928.00,9.65394,25.075344,0.000432,24.999682,-1.6542,0.114,9.64996,9.64996
929.00,9.65445,25.075423,0.000431,24.999719,-1.6544,0.114,9.65345,9.65345
930.00,9.65512,25.075548,0.000432,24.999803,-1.6545,0.114,9.65499,9.65499
931.00,9.65574,25.075796,0.000438,25.000044,-1.6546,0.114,9.65646,9.65646
932.00,9.65591,25.075763,0.000435,25.000037,-1.6547,0.114,9.65665,9.65665
933.00,9.65599,25.075747,0.000436,25.000001,-1.6546,0.114,9.65522,9.65522
934.00,9.65577,25.075539,0.000435,24.999809,-1.6545,0.114,9.65412,9.65412
935.00,9.65541,25.075440,0.000438,24.999737,-1.6545,0.114,9.65331,9.65331
936.00,9.65516,25.075371,0.000434,24.999644,-1.6544,0.114,9.65227,9.65227
937.00,9.65461,25.075422,0.000437,24.999627,-1.6544,0.114,9.65171,9.65171
938.00,9.65411,25.075511,0.000438,24.999712,-1.6545,0.114,9.65227,9.65227
939.00,9.65378,25.075760,0.000437,24.999871,-1.6545,0.114,9.65343,9.65343
940.00,9.65364,25.075801,0.000434,24.999801,-1.6547,0.115,9.65476,9.65476
941.00,9.65352,25.075864,0.000434,24.999835,-1.6549,0.115,9.65583,9.65583
942.00,9.65350,25.075909,0.000435,24.999836,-1.6551,0.115,9.65738,9.65738
943.00,9.65367,25.076066,0.000436,24.999893,-1.6552,0.115,9.65829,9.65829
944.00,9.65433,25.076103,0.000435,24.999917,-1.6553,0.115,9.65782,9.65782
945.00,9.65479,25.076121,0.000435,24.999929,-1.6553,0.115,9.65638,9.65638
946.00,9.65484,25.076136,0.000433,24.999851,-1.6553,0.115,9.65476,9.65476
947.00,9.65462,25.076190,0.000432,24.999851,-1.6554,0.115,9.65194,9.65194
948.00,9.65410,25.076091,0.000428,24.999787,-1.6557,0.115,9.64934,9.64934
949.00,9.65346,25.076094,0.000430,24.999769,-1.6560,0.115,9.64737,9.64737
950.00,9.65295,25.076116,0.000430,24.999745,-1.6563,0.115,9.64637,9.64637
951.00,9.65240,25.076111,0.000429,24.999689,-1.6566,0.115,9.64560,9.64560
952.00,9.65202,25.076106,0.000430,24.999660,-1.6567,0.115,9.64615,9.64615
953.00,9.65202,25.076142,0.000432,24.999621,-1.6567,0.115,9.64754,9.64754
954.00,9.65201,25.076125,0.000435,24.999546,-1.6566,0.115,9.64855,9.64855
955.00,9.65192,25.076331,0.000442,24.999711,-1.6564,0.115,9.65080,9.65080
956.00,9.65081,25.076316,0.000442,24.999723,-1.6561,0.115,9.65397,9.65397
957.00,9.64926,25.076367,0.000439,24.999764,-1.6560,0.116,9.65538,9.65538
958.00,9.64708,25.076321,0.000437,24.999717,-1.6559,0.116,9.65402,9.65402
959.00,9.64571,25.076384,0.000436,24.999822,-1.6557,0.116,9.65189,9.65189
960.00,9.64604,25.076316,0.000429,24.999724,-1.6558,0.116,9.64887,9.64887
@7,2.0001,4.0, 960 
961.00,9.64478,25.076486,0.000429,24.999775,-1.6559,0.116,9.64683,9.64683
962.00,9.64727,25.076484,0.000428,24.999770,-1.6561,0.116,9.64744,9.64744
963.00,9.65044,25.076579,0.000428,24.999794,-1.6564,0.116,9.65029,9.65029
964.00,9.65325,25.076658,0.000424,24.999756,-1.6568,0.116,9.65419,9.65419
965.00,9.65172,25.076694,0.000421,24.999780,-1.6569,0.116,9.65712,9.65712
966.00,9.65016,25.076637,0.000420,24.999792,-1.6570,0.117,9.65806,9.65806
967.00,9.65105,25.076750,0.000421,24.999865,-1.6568,0.117,9.65787,9.65787
968.00,9.65230,25.076865,0.000425,24.999956,-1.6568,0.117,9.65732,9.65732
969.00,9.65282,25.076850,0.000422,24.999957,-1.6568,0.117,9.65676,9.65676
970.00,9.65345,25.076849,0.000421,24.999951,-1.6570,0.117,9.65703,9.65703
971.00,9.65390,25.076894,0.000424,24.999923,-1.6572,0.117,9.65847,9.65847
972.00,9.65441,25.076880,0.000424,24.999843,-1.6574,0.117,9.65980,9.65980
973.00,9.65522,25.076895,0.000422,24.999818,-1.6575,0.117,9.66172,9.66172
974.00,9.65605,25.076904,0.000423,24.999771,-1.6576,0.117,9.66188,9.66188
975.00,9.65614,25.076963,0.000425,24.999773,-1.6576,0.117,9.66139,9.66139
976.00,9.65610,25.077046,0.000427,24.999825,-1.6577,0.117,9.66097,9.66097
977.00,9.65620,25.077165,0.000429,24.999933,-1.6577,0.117,9.66045,9.66045
978.00,9.65664,25.077101,0.000430,24.999878,-1.6577,0.117,9.65867,9.65867
979.00,9.65738,25.077155,0.000431,24.999942,-1.6575,0.117,9.65850,9.65850
980.00,9.65826,25.077217,0.000433,24.999985,-1.6574,0.117,9.65936,9.65936
981.00,9.65900,25.077238,0.000432,24.999979,-1.6574,0.117,9.65930,9.65930
982.00,9.65922,25.077165,0.000431,24.999854,-1.6572,0.117,9.65881,9.65881
983.00,9.65918,25.077333,0.000431,24.999971,-1.6571,0.118,9.65857,9.65857
984.00,9.65888,25.077331,0.000429,24.999899,-1.6571,0.118,9.65789,9.65789
985.00,9.65875,25.077344,0.000429,24.999903,-1.6572,0.118,9.65722,9.65722
986.00,9.65873,25.077406,0.000429,24.999945,-1.6572,0.118,9.65622,9.65622
987.00,9.65870,25.077459,0.000427,24.999923,-1.6573,0.118,9.65590,9.65590
988.00,9.65877,25.077457,0.000427,24.999841,-1.6574,0.118,9.65624,9.65624
989.00,9.65881,25.077631,0.000433,24.999968,-1.6574,0.118,9.65719,9.65719
990.00,9.65892,25.077637,0.000432,24.999856,-1.6574,0.118,9.65765,9.65765
991.00,9.65881,25.077588,0.000432,24.999801,-1.6573,0.118,9.65842,9.65842
992.00,9.65867,25.077659,0.000430,24.999873,-1.6573,0.118,9.65896,9.65896
993.00,9.65835,25.077696,0.000430,24.999887,-1.6573,0.118,9.65909,9.65909
994.00,9.65813,25.077698,0.000427,24.999796,-1.6573,0.118,9.65919,9.65919
995.00,9.65825,25.077787,0.000431,24.999881,-1.6572,0.118,9.65889,9.65889
996.00,9.65826,25.077900,0.000431,24.999882,-1.6570,0.118,9.65907,9.65907
997.00,9.65815,25.077950,0.000434,24.999883,-1.6568,0.118,9.65842,9.65842
998.00,9.65800,25.077940,0.000432,24.999840,-1.6566,0.118,9.65809,9.65809
999.00,9.65800,25.077958,0.000430,24.999820,-1.6565,0.119,9.65776,9.65776
1000.00,9.65791,25.077929,0.000426,24.999701,-1.6565,0.119,9.65721,9.65721
1001.00,9.65754,25.077901,0.000427,24.999675,-1.6567,0.119,9.65580,9.65580
1002.00,9.65723,25.077832,0.000426,24.999582,-1.6569,0.119,9.65494,9.65494
1003.00,9.65692,25.077845,0.000429,24.999610,-1.6572,0.119,9.65419,9.65419
1004.00,9.65692,25.077866,0.000431,24.999658,-1.6573,0.119,9.65342,9.65342
1005.00,9.65680,25.078040,0.000433,24.999803,-1.6575,0.119,9.65342,9.65342
1006.00,9.65686,25.078084,0.000430,24.999747,-1.6578,0.119,9.65439,9.65439
1007.00,9.65694,25.078213,0.000433,24.999821,-1.6580,0.119,9.65536,9.65536
1008.00,9.65690,25.078319,0.000431,24.999876,-1.6579,0.119,9.65618,9.65618
1009.00,9.65680,25.078425,0.000432,24.999933,-1.6580,0.119,9.65622,9.65622
1010.00,9.65644,25.078430,0.000434,24.999934,-1.6579,0.119,9.65549,9.65549
1011.00,9.65611,25.078519,0.000437,25.000022,-1.6578,0.119,9.65440,9.65440
1012.00,9.65569,25.078575,0.000437,25.000033,-1.6577,0.119,9.65329,9.65329
1013.00,9.65535,25.078616,0.000438,24.999947,-1.6577,0.119,9.65238,9.65238
1014.00,9.65515,25.078628,0.000436,24.999875,-1.6576,0.120,9.65284,9.65284
1015.00,9.65506,25.078551,0.000434,24.999665,-1.6576,0.120,9.65391,9.65391
1016.00,9.65483,25.078474,0.000434,24.999585,-1.6574,0.120,9.65379,9.65379
1017.00,9.65436,25.078424,0.000433,24.999559,-1.6572,0.120,9.65328,9.65328
1018.00,9.65408,25.078503,0.000434,24.999643,-1.6571,0.120,9.65283,9.65283
1019.00,9.65373,25.078513,0.000434,24.999667,-1.6571,0.120,9.65188,9.65188
1020.00,9.65359,25.078594,0.000436,24.999855,-1.6571,0.120,9.65172,9.65172
1021.00,9.65385,25.078685,0.000435,24.999931,-1.6571,0.120,9.65362,9.65362
1022.00,9.65424,25.078795,0.000438,24.999992,-1.6570,0.120,9.65568,9.65568
1023.00,9.65446,25.078739,0.000434,24.999914,-1.6571,0.121,9.65651,9.65651
1024.00,9.65451,25.078787,0.000437,24.999922,-1.6572,0.121,9.65731,9.65731
1025.00,9.65458,25.078772,0.000436,24.999872,-1.6573,0.121,9.65730,9.65730
1026.00,9.65459,25.078672,0.000434,24.999733,-1.6575,0.121,9.65636,9.65636
1027.00,9.65447,25.078645,0.000433,24.999652,-1.6576,0.121,9.65514,9.65514
1028.00,9.65413,25.078680,0.000435,24.999681,-1.6576,0.121,9.65389,9.65389
1029.00,9.65380,25.078681,0.000436,24.999646,-1.6576,0.121,9.65281,9.65281
1030.00,9.65378,25.078784,0.000438,24.999682,-1.6575,0.121,9.65231,9.65231
1031.00,9.65380,25.078863,0.000438,24.999739,-1.6572,0.121,9.65135,9.65135
1032.00,9.65376,25.078877,0.000437,24.999791,-1.6569,0.121,9.65102,9.65102
1033.00,9.65388,25.078906,0.000439,24.999844,-1.6566,0.121,9.65283,9.65283
1034.00,9.65411,25.078957,0.000438,24.999899,-1.6564,0.121,9.65459,9.65459
1035.00,9.65412,25.078908,0.000438,24.999878,-1.6564,0.121,9.65509,9.65509
1036.00,9.65414,25.078943,0.000438,24.999857,-1.6564,0.121,9.65561,9.65561
1037.00,9.65433,25.079020,0.000439,24.999861,-1.6565,0.121,9.65604,9.65604
1038.00,9.65461,25.079045,0.000437,24.999809,-1.6567,0.121,9.65599,9.65599
1039.00,9.65489,25.079107,0.000437,24.999831,-1.6568,0.121,9.65496,9.65496
1040.00,9.65488,25.079173,0.000434,24.999818,-1.6568,0.121,9.65433,9.65433
1041.00,9.65455,25.079276,0.000437,24.999872,-1.6569,0.121,9.65383,9.65383
1042.00,9.65403,25.079364,0.000437,24.999856,-1.6570,0.121,9.65315,9.65315
1043.00,9.65372,25.079429,0.000436,24.999839,-1.6571,0.122,9.65176,9.65176
1044.00,9.65348,25.079388,0.000436,24.999724,-1.6572,0.122,9.65077,9.65077
1045.00,9.65311,25.079505,0.000438,24.999748,-1.6572,0.122,9.64999,9.64999
1046.00,9.65291,25.079541,0.000437,24.999755,-1.6570,0.122,9.65091,9.65091
1047.00,9.65299,25.079520,0.000436,24.999731,-1.6570,0.122,9.65206,9.65206
1048.00,9.65318,25.079577,0.000435,24.999780,-1.6569,0.122,9.65283,9.65283
1049.00,9.65342,25.079675,0.000433,24.999859,-1.6568,0.122,9.65355,9.65355
1050.00,9.65353,25.079643,0.000432,24.999812,-1.6568,0.122,9.65476,9.65476
1051.00,9.65355,25.079659,0.000433,24.999793,-1.6569,0.122,9.65379,9.65379
1052.00,9.65353,25.079662,0.000430,24.999729,-1.6568,0.122,9.65297,9.65297
1053.00,9.65346,25.079711,0.000435,24.999722,-1.6567,0.122,9.65270,9.65270
1054.00,9.65319,25.079769,0.000434,24.999733,-1.6565,0.122,9.65304,9.65304
1055.00,9.65302,25.079808,0.000433,24.999737,-1.6563,0.122,9.65250,9.65250
1056.00,9.65286,25.079940,0.000432,24.999780,-1.6560,0.123,9.65264,9.65264
1057.00,9.65271,25.080047,0.000433,24.999824,-1.6559,0.123,9.65216,9.65216
1058.00,9.65243,25.080097,0.000427,24.999855,-1.6559,0.123,9.65175,9.65175
1059.00,9.65214,25.080132,0.000429,24.999829,-1.6560,0.123,9.65099,9.65099
1060.00,9.65212,25.080289,0.000433,24.999941,-1.6560,0.123,9.65133,9.65133
1061.00,9.65225,25.080396,0.000433,25.000001,-1.6561,0.123,9.65196,9.65196
1062.00,9.65241,25.080387,0.000433,24.999989,-1.6562,0.123,9.65307,9.65307
1063.00,9.65273,25.080374,0.000435,24.999927,-1.6562,0.123,9.65440,9.65440
1064.00,9.65311,25.080379,0.000433,24.999907,-1.6561,0.123,9.65582,9.65582
1065.00,9.65355,25.080319,0.000430,24.999799,-1.6560,0.123,9.65607,9.65607
1066.00,9.65365,25.080252,0.000431,24.999747,-1.6561,0.123,9.65605,9.65605
1067.00,9.65370,25.080352,0.000435,24.999792,-1.6561,0.123,9.65670,9.65670
1068.00,9.65370,25.080393,0.000435,24.999805,-1.6561,0.123,9.65584,9.65584
1069.00,9.65369,25.080451,0.000435,24.999842,-1.6561,0.123,9.65506,9.65506
1070.00,9.65373,25.080384,0.000434,24.999768,-1.6560,0.123,9.65493,9.65493
1071.00,9.65372,25.080412,0.000435,24.999744,-1.6558,0.123,9.65463,9.65463
1072.00,9.65386,25.080438,0.000437,24.999749,-1.6555,0.124,9.65371,9.65371
1073.00,9.65388,25.080506,0.000436,24.999790,-1.6554,0.124,9.65333,9.65333
1074.00,9.65377,25.080483,0.000437,24.999730,-1.6552,0.124,9.65307,9.65307
1075.00,9.65381,25.080645,0.000439,24.999845,-1.6551,0.124,9.65331,9.65331
1076.00,9.65397,25.080672,0.000437,24.999867,-1.6550,0.124,9.65361,9.65361
1077.00,9.65421,25.080649,0.000433,24.999844,-1.6548,0.124,9.65407,9.65407
1078.00,9.65452,25.080738,0.000432,24.999847,-1.6545,0.124,9.65508,9.65508
1079.00,9.65472,25.080825,0.000431,24.999861,-1.6542,0.124,9.65500,9.65500
1080.00,9.65456,25.080835,0.000432,24.999859,-1.6541,0.124,9.65349,9.65349
1081.00,9.65437,25.080806,0.000430,24.999778,-1.6540,0.124,9.65306,9.65306
1082.00,9.65441,25.080840,0.000428,24.999792,-1.6541,0.125,9.65327,9.65327
1083.00,9.65449,25.080771,0.000428,24.999765,-1.6543,0.125,9.65368,9.65368
1084.00,9.65444,25.080848,0.000429,24.999892,-1.6544,0.125,9.65435,9.65435
1085.00,9.65443,25.080876,0.000430,24.999875,-1.6544,0.125,9.65637,9.65637
1086.00,9.65463,25.080890,0.000435,24.999902,-1.6544,0.125,9.65744,9.65744
1087.00,9.65463,25.080879,0.000438,24.999871,-1.6542,0.125,9.65725,9.65725
1088.00,9.65457,25.080843,0.000439,24.999784,-1.6540,0.125,9.65635,9.65635
1089.00,9.65463,25.080665,0.000435,24.999563,-1.6538,0.125,9.65619,9.65619
1090.00,9.65469,25.080671,0.000436,24.999595,-1.6536,0.125,9.65583,9.65583
1091.00,9.65497,25.080807,0.000435,24.999682,-1.6535,0.125,9.65643,9.65643
1092.00,9.65513,25.080838,0.000433,24.999626,-1.6534,0.125,9.65600,9.65600
1093.00,9.65518,25.080972,0.000433,24.999678,-1.6535,0.125,9.65588,9.65588
1094.00,9.65527,25.081146,0.000436,24.999786,-1.6537,0.125,9.65555,9.65555
1095.00,9.65519,25.081174,0.000431,24.999752,-1.6538,0.125,9.65472,9.65472
1096.00,9.65499,25.081187,0.000431,24.999695,-1.6536,0.125,9.65276,9.65276
1097.00,9.65482,25.081239,0.000431,24.999693,-1.6535,0.125,9.65244,9.65244
1098.00,9.65454,25.081383,0.000431,24.999790,-1.6533,0.125,9.65135,9.65135
1099.00,9.65424,25.081503,0.000429,24.999799,-1.6532,0.126,9.65100,9.65100
1100.00,9.65437,25.081535,0.000432,24.999704,-1.6531,0.126,9.65130,9.65130
1101.00,9.65466,25.081532,0.000431,24.999690,-1.6532,0.126,9.65232,9.65232
1102.00,9.65463,25.081709,0.000432,24.999830,-1.6532,0.126,9.65371,9.65371
1103.00,9.65434,25.081707,0.000430,24.999826,-1.6530,0.126,9.65550,9.65550
1104.00,9.65386,25.081620,0.000428,24.999796,-1.6527,0.126,9.65591,9.65591
1105.00,9.65371,25.081764,0.000428,24.999923,-1.6524,0.126,9.65601,9.65601
1106.00,9.65322,25.081820,0.000426,24.999908,-1.6520,0.126,9.65559,9.65559
1107.00,9.65244,25.081798,0.000426,24.999903,-1.6517,0.126,9.65461,9.65461
1108.00,9.65225,25.081722,0.000427,24.999855,-1.6515,0.126,9.65358,9.65358
1109.00,9.65231,25.081803,0.000430,24.999872,-1.6514,0.126,9.65242,9.65242
1110.00,9.65395,25.081846,0.000431,24.999898,-1.6512,0.127,9.65096,9.65096
@8,2.0001,4.0, 1110.067 
1111.00,9.65613,25.081978,0.000431,24.999983,-1.6512,0.127,9.65045,9.65045
1112.00,9.65744,25.082032,0.000429,24.999977,-1.6512,0.127,9.65171,9.65171
1113.00,9.65603,25.082108,0.000427,24.999957,-1.6512,0.127,9.65477,9.65477
1114.00,9.65545,25.082180,0.000429,24.999984,-1.6511,0.127,9.65947,9.65947
1115.00,9.65434,25.082149,0.000427,24.999942,-1.6510,0.127,9.66338,9.66338
1116.00,9.65323,25.082086,0.000423,24.999894,-1.6508,0.127,9.66662,9.66662
1117.00,9.65427,25.082080,0.000420,24.999822,-1.6506,0.127,9.66852,9.66852
1118.00,9.65637,25.082100,0.000419,24.999829,-1.6504,0.127,9.66758,9.66758
1119.00,9.65785,25.082104,0.000415,24.999858,-1.6503,0.128,9.66478,9.66478
1120.00,9.65841,25.082093,0.000414,24.999805,-1.6503,0.128,9.66345,9.66345
1121.00,9.65880,25.082199,0.000416,24.999820,-1.6502,0.128,9.66165,9.66165
1122.00,9.65945,25.082215,0.000416,24.999826,-1.6501,0.128,9.65947,9.65947
1123.00,9.65948,25.082290,0.000420,24.999811,-1.6500,0.128,9.65923,9.65923
1124.00,9.65946,25.082332,0.000419,24.999802,-1.6498,0.128,9.66089,9.66089
1125.00,9.65961,25.082383,0.000416,24.999845,-1.6496,0.128,9.66124,9.66124
1126.00,9.66000,25.082381,0.000418,24.999884,-1.6494,0.128,9.66196,9.66196
1127.00,9.66039,25.082445,0.000421,24.999960,-1.6491,0.128,9.66194,9.66194
1128.00,9.66106,25.082441,0.000422,24.999999,-1.6489,0.128,9.66153,9.66153
1129.00,9.66103,25.082459,0.000427,24.999957,-1.6488,0.128,9.65948,9.65948
1130.00,9.66134,25.082531,0.000430,25.000008,-1.6486,0.128,9.65858,9.65858
1131.00,9.66195,25.082588,0.000430,24.999969,-1.6485,0.128,9.65860,9.65860
1132.00,9.66219,25.082504,0.000426,24.999814,-1.6486,0.128,9.65848,9.65848
1133.00,9.66185,25.082544,0.000424,24.999781,-1.6486,0.129,9.65780,9.65780
1134.00,9.66119,25.082596,0.000423,24.999774,-1.6484,0.129,9.65838,9.65838
1135.00,9.66072,25.082569,0.000421,24.999751,-1.6483,0.129,9.65860,9.65860
1136.00,9.66025,25.082467,0.000421,24.999662,-1.6481,0.129,9.65777,9.65777
1137.00,9.65975,25.082545,0.000424,24.999755,-1.6480,0.129,9.65832,9.65832
1138.00,9.65953,25.082540,0.000421,24.999768,-1.6478,0.129,9.65965,9.65965
1139.00,9.65955,25.082560,0.000419,24.999846,-1.6478,0.129,9.65955,9.65955
1140.00,9.65954,25.082575,0.000419,24.999777,-1.6477,0.129,9.65955,9.65955
1141.00,9.65946,25.082623,0.000421,24.999795,-1.6475,0.129,9.65967,9.65967
1142.00,9.65948,25.082647,0.000420,24.999765,-1.6473,0.129,9.65894,9.65894
1143.00,9.65933,25.082660,0.000423,24.999699,-1.6469,0.129,9.65795,9.65795
1144.00,9.65913,25.082689,0.000423,24.999640,-1.6464,0.130,9.65851,9.65851
1145.00,9.65905,25.082818,0.000421,24.999704,-1.6461,0.130,9.65975,9.65975
1146.00,9.65934,25.082911,0.000423,24.999756,-1.6458,0.130,9.66198,9.66198
1147.00,9.65982,25.082994,0.000425,24.999831,-1.6456,0.130,9.66445,9.66445
1148.00,9.66027,25.083069,0.000423,24.999869,-1.6455,0.130,9.66640,9.66640
1149.00,9.66063,25.083052,0.000425,24.999783,-1.6454,0.130,9.66676,9.66676
1150.00,9.66086,25.083010,0.000429,24.999758,-1.6453,0.130,9.66548,9.66548
1151.00,9.66075,25.083012,0.000428,24.999755,-1.6452,0.130,9.66324,9.66324
1152.00,9.66073,25.083074,0.000426,24.999729,-1.6450,0.130,9.66174,9.66174
1153.00,9.66105,25.083082,0.000427,24.999755,-1.6450,0.130,9.66068,9.66068
1154.00,9.66140,25.083163,0.000428,24.999788,-1.6449,0.130,9.66012,9.66012
1155.00,9.66148,25.083243,0.000426,24.999807,-1.6450,0.130,9.66058,9.66058
1156.00,9.66140,25.083307,0.000427,24.999814,-1.6449,0.131,9.66054,9.66054
1157.00,9.66119,25.083244,0.000428,24.999780,-1.6448,0.131,9.65892,9.65892
1158.00,9.66091,25.083308,0.000430,24.999816,-1.6445,0.131,9.65830,9.65830
1159.00,9.66100,25.083217,0.000421,24.999694,-1.6442,0.131,9.65918,9.65918
1160.00,9.66120,25.083279,0.000424,24.999676,-1.6438,0.131,9.65910,9.65910
1161.00,9.66124,25.083387,0.000425,24.999667,-1.6435,0.131,9.65894,9.65894
1162.00,9.66101,25.083436,0.000424,24.999609,-1.6433,0.131,9.65862,9.65862
1163.00,9.66073,25.083481,0.000426,24.999552,-1.6432,0.131,9.65686,9.65686
1164.00,9.66029,25.083626,0.000435,24.999682,-1.6432,0.131,9.65414,9.65414
1165.00,9.65987,25.083716,0.000436,24.999754,-1.6432,0.131,9.65343,9.65343
1166.00,9.65923,25.083615,0.000435,24.999683,-1.6431,0.131,9.65214,9.65214
1167.00,9.65823,25.083790,0.000439,24.999762,-1.6430,0.131,9.65184,9.65184
1168.00,9.65739,25.083812,0.000435,24.999728,-1.6429,0.131,9.65196,9.65196
1169.00,9.65660,25.083905,0.000432,24.999757,-1.6428,0.131,9.65224,9.65224
1170.00,9.65630,25.083881,0.000428,24.999685,-1.6425,0.132,9.65175,9.65175
1171.00,9.65603,25.084038,0.000428,24.999755,-1.6423,0.132,9.65256,9.65256
1172.00,9.65583,25.083988,0.000423,24.999713,-1.6422,0.132,9.65412,9.65412
1173.00,9.65563,25.084055,0.000426,24.999791,-1.6422,0.132,9.65644,9.65644
1174.00,9.65594,25.084079,0.000428,24.999827,-1.6420,0.132,9.65802,9.65802
1175.00,9.65577,25.084146,0.000430,24.999878,-1.6419,0.132,9.65811,9.65811
1176.00,9.65536,25.084168,0.000431,24.999943,-1.6418,0.132,9.65708,9.65708
1177.00,9.65509,25.084272,0.000432,25.000024,-1.6417,0.132,9.65545,9.65545
1178.00,9.65492,25.084342,0.000433,25.000019,-1.6415,0.132,9.65373,9.65373
1179.00,9.65457,25.084287,0.000432,24.999941,-1.6410,0.132,9.65316,9.65316
1180.00,9.65438,25.084290,0.000431,24.999891,-1.6406,0.133,9.65443,9.65443
1181.00,9.65464,25.084290,0.000429,24.999806,-1.6404,0.133,9.65740,9.65740
1182.00,9.65508,25.084401,0.000434,24.999867,-1.6402,0.133,9.66000,9.66000
1183.00,9.65560,25.084462,0.000434,24.999886,-1.6400,0.133,9.66115,9.66115
1184.00,9.65596,25.084533,0.000434,24.999880,-1.6401,0.133,9.66061,9.66061
1185.00,9.65591,25.084525,0.000435,24.999887,-1.6400,0.133,9.65854,9.65854
1186.00,9.65584,25.084653,0.000439,24.999996,-1.6399,0.133,9.65753,9.65753
1187.00,9.65653,25.084518,0.000434,24.999856,-1.6396,0.133,9.65772,9.65772
1188.00,9.65718,25.084502,0.000433,24.999838,-1.6394,0.133,9.65943,9.65943
1189.00,9.65776,25.084591,0.000434,24.999869,-1.6392,0.133,9.66082,9.66082
1190.00,9.65829,25.084714,0.000436,24.999868,-1.6391,0.133,9.66126,9.66126
1191.00,9.65797,25.084655,0.000432,24.999715,-1.6390,0.133,9.65973,9.65973
1192.00,9.65786,25.084722,0.000431,24.999797,-1.6388,0.134,9.65818,9.65818
1193.00,9.65756,25.084757,0.000433,24.999805,-1.6385,0.134,9.65707,9.65707
1194.00,9.65771,25.084739,0.000435,24.999800,-1.6381,0.134,9.65596,9.65596
1195.00,9.65820,25.084769,0.000435,24.999846,-1.6376,0.134,9.65579,9.65579
1196.00,9.65883,25.084840,0.000437,24.999891,-1.6371,0.134,9.65683,9.65683
1197.00,9.65880,25.084900,0.000440,24.999908,-1.6368,0.133,9.65801,9.65801
1198.00,9.65870,25.084955,0.000437,24.999882,-1.6366,0.134,9.65772,9.65772
1199.00,9.65864,25.085045,0.000434,24.999935,-1.6366,0.134,9.65867,9.65867
1200.00,9.65847,25.085075,0.000433,24.999901,-1.6368,0.134,9.65986,9.65986
1201.00,9.65840,25.085187,0.000431,24.999974,-1.6368,0.134,9.66003,9.66003
1202.00,9.65837,25.085160,0.000429,24.999827,-1.6367,0.134,9.65923,9.65923
1203.00,9.65823,25.085186,0.000428,24.999774,-1.6365,0.134,9.65852,9.65852
1204.00,9.65828,25.085213,0.000428,24.999723,-1.6361,0.134,9.65838,9.65838
1205.00,9.65873,25.085284,0.000428,24.999778,-1.6356,0.135,9.65871,9.65871
1206.00,9.65877,25.085224,0.000428,24.999726,-1.6352,0.135,9.65754,9.65754
1207.00,9.65833,25.085301,0.000430,24.999798,-1.6348,0.135,9.65735,9.65735
1208.00,9.65814,25.085319,0.000431,24.999852,-1.6345,0.135,9.65858,9.65858
1209.00,9.65782,25.085294,0.000433,24.999865,-1.6342,0.135,9.65794,9.65794
1210.00,9.65779,25.085220,0.000434,24.999819,-1.6341,0.135,9.65751,9.65751
1211.00,9.65812,25.085257,0.000432,24.999816,-1.6340,0.135,9.65839,9.65839
1212.00,9.65822,25.085309,0.000432,24.999872,-1.6339,0.135,9.65817,9.65817
1213.00,9.65801,25.085325,0.000431,24.999816,-1.6337,0.135,9.65640,9.65640
1214.00,9.65766,25.085464,0.000431,24.999841,-1.6336,0.135,9.65565,9.65565
1215.00,9.65777,25.085573,0.000432,24.999835,-1.6334,0.135,9.65578,9.65578
1216.00,9.65817,25.085553,0.000432,24.999804,-1.6332,0.135,9.65724,9.65724
1217.00,9.65827,25.085629,0.000431,24.999776,-1.6330,0.135,9.65787,9.65787
1218.00,9.65812,25.085691,0.000432,24.999801,-1.6327,0.135,9.65900,9.65900
1219.00,9.65810,25.085644,0.000432,24.999736,-1.6325,0.135,9.66029,9.66029
1220.00,9.65813,25.085616,0.000428,24.999723,-1.6322,0.135,9.66093,9.66093
1221.00,9.65840,25.085746,0.000430,24.999786,-1.6318,0.135,9.66063,9.66063
1222.00,9.65842,25.085737,0.000428,24.999765,-1.6316,0.136,9.66028,9.66028
1223.00,9.65844,25.085769,0.000428,24.999803,-1.6314,0.136,9.66007,9.66007
1224.00,9.65848,25.085773,0.000426,24.999796,-1.6312,0.136,9.65935,9.65935
1225.00,9.65822,25.085862,0.000429,24.999835,-1.6311,0.136,9.65740,9.65740
1226.00,9.65788,25.085901,0.000431,24.999860,-1.6309,0.136,9.65537,9.65537
1227.00,9.65781,25.085931,0.000431,24.999867,-1.6308,0.136,9.65470,9.65470
1228.00,9.65767,25.085922,0.000434,24.999830,-1.6304,0.136,9.65487,9.65487
1229.00,9.65773,25.085988,0.000432,24.999882,-1.6301,0.136,9.65627,9.65627
1230.00,9.65808,25.085898,0.000429,24.999792,-1.6299,0.136,9.65877,9.65877
1231.00,9.65849,25.085819,0.000423,24.999690,-1.6297,0.137,9.66163,9.66163
1232.00,9.65884,25.085882,0.000423,24.999704,-1.6294,0.137,9.66287,9.66287
1233.00,9.65899,25.085867,0.000419,24.999677,-1.6292,0.137,9.66236,9.66236
1234.00,9.65917,25.085944,0.000423,24.999740,-1.6289,0.137,9.66124,9.66124
1235.00,9.65925,25.086094,0.000427,24.999797,-1.6285,0.137,9.65945,9.65945
1236.00,9.65897,25.086225,0.000430,24.999859,-1.6283,0.137,9.65748,9.65748
1237.00,9.65874,25.086347,0.000433,24.999926,-1.6281,0.137,9.65737,9.65737
1238.00,9.65883,25.086509,0.000431,25.000012,-1.6279,0.137,9.65821,9.65821
1239.00,9.65888,25.086529,0.000430,24.999943,-1.6276,0.137,9.65859,9.65859
1240.00,9.65887,25.086552,0.000431,24.999921,-1.6273,0.137,9.65972,9.65972
1241.00,9.65874,25.086613,0.000434,24.999918,-1.6271,0.137,9.66021,9.66021
1242.00,9.65869,25.086539,0.000432,24.999893,-1.6268,0.137,9.65955,9.65955
1243.00,9.65860,25.086496,0.000436,24.999908,-1.6267,0.137,9.65887,9.65887
1244.00,9.65866,25.086571,0.000438,25.000042,-1.6266,0.137,9.65928,9.65928
1245.00,9.65905,25.086552,0.000434,25.000052,-1.6264,0.138,9.65897,9.65897
1246.00,9.65944,25.086565,0.000431,25.000058,-1.6263,0.138,9.65948,9.65948
1247.00,9.65991,25.086632,0.000430,25.000015,-1.6262,0.138,9.66034,9.66034
1248.00,9.65994,25.086655,0.000424,24.999923,-1.6261,0.138,9.65991,9.65991
1249.00,9.65981,25.086710,0.000424,24.999858,-1.6259,0.138,9.65998,9.65998
1250.00,9.65969,25.086860,0.000430,24.999943,-1.6256,0.138,9.65998,9.65998
1251.00,9.65923,25.086868,0.000430,24.999894,-1.6253,0.138,9.65859,9.65859
1252.00,9.65886,25.086899,0.000432,24.999864,-1.6251,0.138,9.65809,9.65809
1253.00,9.65904,25.086888,0.000435,24.999792,-1.6247,0.138,9.65728,9.65728
1254.00,9.65936,25.086884,0.000436,24.999752,-1.6246,0.138,9.65567,9.65567
1255.00,9.65925,25.086915,0.000435,24.999746,-1.6245,0.138,9.65430,9.65430
1256.00,9.65909,25.087022,0.000438,24.999819,-1.6243,0.138,9.65314,9.65314
1257.00,9.65916,25.087021,0.000434,24.999806,-1.6242,0.139,9.65225,9.65225
1258.00,9.65923,25.087207,0.000434,24.999940,-1.6241,0.139,9.65224,9.65224
1259.00,9.65865,25.087142,0.000429,24.999841,-1.6239,0.139,9.65133,9.65133
1260.00,9.65816,25.087189,0.000424,24.999790,-1.6237,0.139,9.65124,9.65124
@9,2.0001,4.0, 1260.00199999999 
1261.00,9.65638,25.087323,0.000424,24.999836,-1.6235,0.140,9.65297,9.65297
1262.00,9.65686,25.087311,0.000425,24.999805,-1.6231,0.140,9.65454,9.65454
1263.00,9.65449,25.087337,0.000425,24.999757,-1.6228,0.140,9.65779,9.65779
1264.00,9.65343,25.087407,0.000426,24.999771,-1.6227,0.140,9.66201,9.66201
1265.00,9.65299,25.087338,0.000426,24.999749,-1.6226,0.140,9.66522,9.66522
1266.00,9.65278,25.087286,0.000423,24.999740,-1.6223,0.140,9.66697,9.66697
1267.00,9.65431,25.087388,0.000422,24.999819,-1.6221,0.140,9.66783,9.66783
1268.00,9.65639,25.087422,0.000423,24.999902,-1.6219,0.141,9.66778,9.66778
1269.00,9.65781,25.087504,0.000422,24.999963,-1.6215,0.141,9.66689,9.66689
1270.00,9.65881,25.087587,0.000423,24.999941,-1.6212,0.141,9.66663,9.66663
1271.00,9.65920,25.087467,0.000422,24.999760,-1.6209,0.141,9.66627,9.66627
1272.00,9.66004,25.087573,0.000428,24.999798,-1.6204,0.141,9.66572,9.66572
1273.00,9.66061,25.087513,0.000424,24.999713,-1.6200,0.141,9.66532,9.66532
1274.00,9.66107,25.087622,0.000424,24.999785,-1.6197,0.141,9.66521,9.66521
1275.00,9.66162,25.087661,0.000426,24.999859,-1.6194,0.141,9.66460,9.66460
1276.00,9.66225,25.087784,0.000430,24.999993,-1.6192,0.141,9.66437,9.66437
1277.00,9.66289,25.087729,0.000426,24.999961,-1.6192,0.141,9.66449,9.66449
1278.00,9.66338,25.087843,0.000432,25.000001,-1.6191,0.141,9.66426,9.66426
1279.00,9.66424,25.087750,0.000431,24.999927,-1.6189,0.141,9.66479,9.66479
1280.00,9.66515,25.087675,0.000427,24.999879,-1.6185,0.141,9.66579,9.66579
1281.00,9.66579,25.087646,0.000425,24.999879,-1.6181,0.141,9.66625,9.66625
1282.00,9.66611,25.087649,0.000424,24.999864,-1.6177,0.141,9.66704,9.66704
1283.00,9.66630,25.087471,0.000419,24.999725,-1.6173,0.142,9.66776,9.66776
1284.00,9.66615,25.087393,0.000415,24.999640,-1.6171,0.142,9.66717,9.66717
1285.00,9.66588,25.087456,0.000414,24.999648,-1.6169,0.142,9.66613,9.66613
1286.00,9.66577,25.087536,0.000413,24.999646,-1.6167,0.142,9.66592,9.66592
1287.00,9.66556,25.087577,0.000412,24.999606,-1.6165,0.142,9.66450,9.66450
1288.00,9.66532,25.087744,0.000414,24.999695,-1.6163,0.142,9.66370,9.66370
1289.00,9.66522,25.087950,0.000421,24.999809,-1.6160,0.142,9.66361,9.66361
1290.00,9.66517,25.088060,0.000425,24.999809,-1.6158,0.142,9.66393,9.66393
1291.00,9.66517,25.088083,0.000424,24.999756,-1.6157,0.142,9.66433,9.66433
1292.00,9.66529,25.088137,0.000424,24.999760,-1.6157,0.142,9.66546,9.66546
1293.00,9.66545,25.088255,0.000426,24.999863,-1.6157,0.142,9.66653,9.66653
1294.00,9.66570,25.088210,0.000424,24.999772,-1.6156,0.143,9.66759,9.66759
1295.00,9.66584,25.088195,0.000424,24.999805,-1.6154,0.143,9.66789,9.66789
1296.00,9.66590,25.088239,0.000427,24.999900,-1.6149,0.143,9.66688,9.66688
1297.00,9.66577,25.088210,0.000429,24.999920,-1.6143,0.143,9.66598,9.66598
1298.00,9.66577,25.088147,0.000428,24.999768,-1.6137,0.143,9.66499,9.66499
1299.00,9.66569,25.088218,0.000428,24.999822,-1.6133,0.143,9.66415,9.66415
1300.00,9.66548,25.088164,0.000427,24.999717,-1.6129,0.143,9.66347,9.66347
1301.00,9.66532,25.088123,0.000428,24.999626,-1.6127,0.143,9.66420,9.66420
1302.00,9.66534,25.088163,0.000429,24.999679,-1.6125,0.143,9.66524,9.66524
1303.00,9.66517,25.088151,0.000429,24.999667,-1.6124,0.143,9.66488,9.66488
1304.00,9.66497,25.088208,0.000431,24.999679,-1.6122,0.143,9.66439,9.66439
1305.00,9.66490,25.088300,0.000432,24.999728,-1.6120,0.143,9.66397,9.66397
1306.00,9.66463,25.088330,0.000430,24.999748,-1.6119,0.143,9.66278,9.66278
1307.00,9.66448,25.088396,0.000426,24.999639,-1.6117,0.143,9.66086,9.66086
1308.00,9.66427,25.088451,0.000428,24.999667,-1.6114,0.143,9.66035,9.66035
1309.00,9.66416,25.088523,0.000428,24.999653,-1.6111,0.143,9.66049,9.66049
1310.00,9.66403,25.088603,0.000427,24.999648,-1.6107,0.144,9.66021,9.66021
1311.00,9.66368,25.088691,0.000429,24.999595,-1.6102,0.144,9.66023,9.66023
1312.00,9.66350,25.088761,0.000433,24.999684,-1.6099,0.143,9.66168,9.66168
1313.00,9.66333,25.088886,0.000431,24.999761,-1.6096,0.143,9.66256,9.66256
1314.00,9.66311,25.088867,0.000427,24.999740,-1.6093,0.144,9.66304,9.66304
1315.00,9.66297,25.088885,0.000423,24.999742,-1.6090,0.144,9.66406,9.66406
1316.00,9.66308,25.088933,0.000418,24.999779,-1.6088,0.144,9.66590,9.66590
1317.00,9.66352,25.088871,0.000415,24.999694,-1.6086,0.145,9.66707,9.66707
1318.00,9.66390,25.088869,0.000420,24.999674,-1.6083,0.145,9.66833,9.66833
1319.00,9.66414,25.088878,0.000421,24.999677,-1.6081,0.145,9.66885,9.66885
1320.00,9.66429,25.088795,0.000427,24.999612,-1.6079,0.144,9.66938,9.66938
1321.00,9.66453,25.088835,0.000430,24.999666,-1.6078,0.144,9.66928,9.66928
1322.00,9.66448,25.088916,0.000429,24.999724,-1.6076,0.144,9.66781,9.66781
1323.00,9.66438,25.088908,0.000425,24.999691,-1.6074,0.144,9.66666,9.66666
1324.00,9.66460,25.088948,0.000426,24.999753,-1.6071,0.144,9.66656,9.66656
1325.00,9.66497,25.089126,0.000425,24.999838,-1.6067,0.145,9.66728,9.66728
1326.00,9.66548,25.089195,0.000424,24.999812,-1.6064,0.145,9.66736,9.66736
1327.00,9.66589,25.089264,0.000426,24.999793,-1.6060,0.145,9.66795,9.66795
1328.00,9.66629,25.089321,0.000426,24.999825,-1.6057,0.145,9.66824,9.66824
1329.00,9.66658,25.089323,0.000426,24.999822,-1.6058,0.145,9.66824,9.66824
1330.00,9.66676,25.089294,0.000424,24.999847,-1.6059,0.145,9.66689,9.66689
1331.00,9.66698,25.089294,0.000422,24.999830,-1.6058,0.145,9.66577,9.66577
1332.00,9.66708,25.089296,0.000421,24.999838,-1.6055,0.145,9.66587,9.66587
1333.00,9.66732,25.089327,0.000421,24.999853,-1.6051,0.146,9.66661,9.66661
1334.00,9.66748,25.089330,0.000420,24.999819,-1.6045,0.146,9.66618,9.66618
1335.00,9.66747,25.089270,0.000423,24.999720,-1.6040,0.146,9.66643,9.66643
1336.00,9.66742,25.089199,0.000423,24.999714,-1.6035,0.146,9.66665,9.66665
1337.00,9.66717,25.089269,0.000423,24.999777,-1.6033,0.146,9.66663,9.66663
1338.00,9.66694,25.089352,0.000420,24.999788,-1.6032,0.146,9.66581,9.66581
1339.00,9.66686,25.089443,0.000420,24.999792,-1.6031,0.146,9.66650,9.66650
1340.00,9.66685,25.089588,0.000419,24.999851,-1.6030,0.146,9.66680,9.66680
1341.00,9.66681,25.089697,0.000419,24.999820,-1.6030,0.146,9.66755,9.66755
1342.00,9.66691,25.089782,0.000417,24.999800,-1.6030,0.147,9.66781,9.66781
1343.00,9.66712,25.089839,0.000420,24.999806,-1.6028,0.147,9.66786,9.66786
1344.00,9.66702,25.089935,0.000421,24.999825,-1.6026,0.147,9.66679,9.66679
1345.00,9.66682,25.089981,0.000422,24.999814,-1.6024,0.147,9.66668,9.66668
1346.00,9.66652,25.090058,0.000423,24.999860,-1.6021,0.147,9.66534,9.66534
1347.00,9.66612,25.090115,0.000430,24.999928,-1.6018,0.146,9.66366,9.66366
1348.00,9.66579,25.090029,0.000427,24.999860,-1.6014,0.147,9.66225,9.66225
1349.00,9.66536,25.090007,0.000426,24.999820,-1.6011,0.147,9.66120,9.66120
1350.00,9.66502,25.090027,0.000423,24.999829,-1.6007,0.147,9.65975,9.65975
1351.00,9.66486,25.090088,0.000423,24.999814,-1.6005,0.147,9.66008,9.66008
1352.00,9.66501,25.090035,0.000418,24.999686,-1.6002,0.147,9.66178,9.66178
1353.00,9.66488,25.090199,0.000420,24.999752,-1.6001,0.147,9.66305,9.66305
1354.00,9.66471,25.090219,0.000419,24.999744,-1.6000,0.147,9.66453,9.66453
1355.00,9.66472,25.090317,0.000422,24.999767,-1.5996,0.147,9.66539,9.66539
1356.00,9.66458,25.090324,0.000420,24.999788,-1.5992,0.148,9.66526,9.66526
1357.00,9.66456,25.090460,0.000422,24.999914,-1.5988,0.148,9.66483,9.66483
1358.00,9.66450,25.090389,0.000419,24.999798,-1.5984,0.148,9.66476,9.66476
1359.00,9.66437,25.090487,0.000421,24.999843,-1.5980,0.148,9.66457,9.66457
1360.00,9.66419,25.090532,0.000423,24.999927,-1.5977,0.148,9.66430,9.66430
1361.00,9.66384,25.090608,0.000426,24.999972,-1.5973,0.148,9.66373,9.66373
1362.00,9.66335,25.090548,0.000424,24.999913,-1.5969,0.148,9.66188,9.66188
1363.00,9.66270,25.090528,0.000429,24.999951,-1.5965,0.148,9.65971,9.65971
1364.00,9.66221,25.090476,0.000429,24.999884,-1.5961,0.148,9.65794,9.65794
1365.00,9.66198,25.090381,0.000426,24.999770,-1.5955,0.148,9.65817,9.65817
1366.00,9.66210,25.090336,0.000427,24.999729,-1.5951,0.148,9.66036,9.66036
1367.00,9.66272,25.090393,0.000427,24.999743,-1.5948,0.148,9.66350,9.66350
1368.00,9.66333,25.090509,0.000425,24.999788,-1.5946,0.149,9.66707,9.66707
1369.00,9.66399,25.090620,0.000427,24.999847,-1.5945,0.149,9.67004,9.67004
1370.00,9.66450,25.090727,0.000427,24.999883,-1.5945,0.149,9.67088,9.67088
1371.00,9.66479,25.090718,0.000423,24.999836,-1.5944,0.149,9.67004,9.67004
1372.00,9.66473,25.090720,0.000421,24.999806,-1.5942,0.149,9.66910,9.66910
1373.00,9.66461,25.090844,0.000426,24.999864,-1.5939,0.149,9.66829,9.66829
1374.00,9.66469,25.090792,0.000425,24.999831,-1.5937,0.149,9.66825,9.66825
1375.00,9.66471,25.090785,0.000426,24.999750,-1.5935,0.149,9.66881,9.66881
1376.00,9.66516,25.090821,0.000428,24.999757,-1.5934,0.149,9.66905,9.66905
1377.00,9.66569,25.090858,0.000431,24.999760,-1.5932,0.149,9.66909,9.66909
1378.00,9.66598,25.090742,0.000425,24.999677,-1.5931,0.150,9.66911,9.66911
1379.00,9.66596,25.090788,0.000424,24.999739,-1.5928,0.150,9.66733,9.66733
1380.00,9.66596,25.090804,0.000426,24.999807,-1.5924,0.150,9.66665,9.66665
1381.00,9.66634,25.090865,0.000426,24.999834,-1.5920,0.150,9.66680,9.66680
1382.00,9.66673,25.090932,0.000428,24.999840,-1.5916,0.150,9.66628,9.66628
1383.00,9.66722,25.091053,0.000432,24.999903,-1.5911,0.150,9.66534,9.66534
1384.00,9.66758,25.091178,0.000436,24.999913,-1.5908,0.150,9.66547,9.66547
1385.00,9.66789,25.091267,0.000437,24.999962,-1.5905,0.150,9.66575,9.66575
1386.00,9.66807,25.091320,0.000438,25.000008,-1.5902,0.150,9.66621,9.66621
1387.00,9.66796,25.091261,0.000433,24.999965,-1.5899,0.150,9.66703,9.66703
1388.00,9.66773,25.091335,0.000432,24.999986,-1.5896,0.150,9.66745,9.66745
1389.00,9.66737,25.091312,0.000425,24.999920,-1.5892,0.150,9.66794,9.66794
1390.00,9.66721,25.091366,0.000422,24.999871,-1.5888,0.151,9.66757,9.66757
1391.00,9.66714,25.091445,0.000421,24.999850,-1.5883,0.151,9.66604,9.66604
1392.00,9.66689,25.091480,0.000420,24.999779,-1.5879,0.151,9.66433,9.66433
1393.00,9.66644,25.091437,0.000417,24.999686,-1.5874,0.151,9.66319,9.66319
1394.00,9.66608,25.091466,0.000419,24.999658,-1.5870,0.151,9.66285,9.66285
1395.00,9.66570,25.091432,0.000417,24.999562,-1.5868,0.151,9.66201,9.66201
1396.00,9.66538,25.091457,0.000417,24.999594,-1.5867,0.151,9.66188,9.66188
1397.00,9.66515,25.091511,0.000419,24.999646,-1.5866,0.151,9.66268,9.66268
1398.00,9.66504,25.091586,0.000422,24.999698,-1.5866,0.151,9.66398,9.66398
1399.00,9.66498,25.091603,0.000423,24.999702,-1.5864,0.151,9.66369,9.66369
1400.00,9.66481,25.091623,0.000425,24.999768,-1.5861,0.151,9.66307,9.66307
1401.00,9.66458,25.091633,0.000426,24.999715,-1.5858,0.151,9.66407,9.66407
1402.00,9.66452,25.091648,0.000425,24.999648,-1.5855,0.152,9.66418,9.66418
1403.00,9.66464,25.091635,0.000425,24.999631,-1.5853,0.152,9.66366,9.66366
1404.00,9.66416,25.091655,0.000423,24.999665,-1.5852,0.152,9.66546,9.66546
1405.00,9.66355,25.091736,0.000421,24.999645,-1.5850,0.152,9.66884,9.66884
1406.00,9.66319,25.091683,0.000420,24.999637,-1.5847,0.152,9.67061,9.67061
1407.00,9.66321,25.091674,0.000420,24.999693,-1.5840,0.152,9.67223,9.67223
1408.00,9.66374,25.091699,0.000421,24.999702,-1.5834,0.153,9.67333,9.67333
1409.00,9.66406,25.091730,0.000421,24.999655,-1.5828,0.153,9.67242,9.67242
1410.00,9.66354,25.091756,0.000421,24.999719,-1.5821,0.153,9.66978,9.66978
1411.00,9.66570,25.091953,0.000425,24.999836,-1.5815,0.153,9.66832,9.66832
@10,2.0001,4.0, 1410.042 
1412.00,9.66567,25.092003,0.000427,24.999815,-1.5812,0.153,9.66831,9.66831
1413.00,9.66724,25.092201,0.000426,24.999912,-1.5809,0.153,9.67068,9.67068
1414.00,9.67049,25.092264,0.000425,24.999961,-1.5805,0.153,9.67395,9.67395
1415.00,9.67061,25.092323,0.000426,24.999973,-1.5801,0.153,9.67772,9.67772
1416.00,9.66954,25.092275,0.000425,24.999865,-1.5798,0.154,9.67929,9.67929
1417.00,9.67006,25.092434,0.000426,24.999975,-1.5794,0.154,9.68058,9.68058
1418.00,9.67175,25.092344,0.000426,24.999893,-1.5790,0.154,9.68006,9.68006
1419.00,9.67280,25.092375,0.000428,24.999888,-1.5787,0.154,9.67947,9.67947
1420.00,9.67352,25.092422,0.000429,24.999871,-1.5784,0.154,9.67873,9.67873
1421.00,9.67447,25.092497,0.000427,24.999936,-1.5782,0.154,9.67894,9.67894
1422.00,9.67527,25.092418,0.000423,24.999845,-1.5779,0.154,9.67899,9.67899
1423.00,9.67563,25.092395,0.000421,24.999802,-1.5775,0.154,9.67929,9.67929
1424.00,9.67608,25.092434,0.000425,24.999830,-1.5771,0.154,9.67893,9.67893
1425.00,9.67620,25.092455,0.000424,24.999827,-1.5767,0.154,9.67881,9.67881
1426.00,9.67644,25.092469,0.000423,24.999777,-1.5764,0.154,9.68007,9.68007
1427.00,9.67688,25.092562,0.000426,24.999827,-1.5761,0.154,9.68023,9.68023
1428.00,9.67723,25.092646,0.000424,24.999852,-1.5759,0.154,9.67974,9.67974
1429.00,9.67758,25.092663,0.000419,24.999807,-1.5757,0.155,9.67863,9.67863
1430.00,9.67778,25.092696,0.000419,24.999746,-1.5756,0.155,9.67647,9.67647
1431.00,9.67792,25.092666,0.000420,24.999716,-1.5754,0.155,9.67347,9.67347
1432.00,9.67780,25.092655,0.000416,24.999725,-1.5753,0.155,9.67084,9.67084
1433.00,9.67734,25.092666,0.000420,24.999745,-1.5751,0.155,9.66914,9.66914
1434.00,9.67666,25.092733,0.000420,24.999813,-1.5749,0.155,9.66776,9.66776
1435.00,9.67566,25.092727,0.000418,24.999805,-1.5745,0.155,9.66693,9.66693
1436.00,9.67497,25.092707,0.000413,24.999781,-1.5739,0.156,9.66625,9.66625
1437.00,9.67446,25.092751,0.000419,24.999816,-1.5735,0.155,9.66635,9.66635
1438.00,9.67387,25.092728,0.000414,24.999729,-1.5732,0.156,9.66625,9.66625
1439.00,9.67325,25.092758,0.000415,24.999728,-1.5729,0.156,9.66648,9.66648
1440.00,9.67267,25.092803,0.000418,24.999811,-1.5726,0.156,9.66759,9.66759
1441.00,9.67230,25.092832,0.000422,24.999781,-1.5723,0.156,9.66863,9.66863
1442.00,9.67191,25.092893,0.000421,24.999750,-1.5718,0.156,9.66938,9.66938
1443.00,9.67168,25.092917,0.000428,24.999733,-1.5715,0.156,9.67141,9.67141
1444.00,9.67187,25.092905,0.000430,24.999653,-1.5712,0.156,9.67526,9.67526
1445.00,9.67231,25.092892,0.000428,24.999550,-1.5710,0.156,9.67886,9.67886
1446.00,9.67255,25.093014,0.000423,24.999563,-1.5707,0.156,9.68151,9.68151
1447.00,9.67249,25.093072,0.000419,24.999534,-1.5706,0.156,9.68337,9.68337
1448.00,9.67255,25.093208,0.000415,24.999607,-1.5703,0.156,9.68352,9.68352
1449.00,9.67268,25.093307,0.000414,24.999686,-1.5700,0.157,9.68162,9.68162
1450.00,9.67300,25.093439,0.000416,24.999782,-1.5697,0.157,9.67973,9.67973
1451.00,9.67349,25.093490,0.000422,24.999893,-1.5695,0.157,9.67768,9.67768
1452.00,9.67406,25.093448,0.000426,24.999863,-1.5692,0.157,9.67536,9.67536
1453.00,9.67490,25.093503,0.000427,24.999885,-1.5689,0.157,9.67385,9.67385
1454.00,9.67482,25.093519,0.000425,24.999832,-1.5686,0.157,9.67257,9.67257
1455.00,9.67452,25.093574,0.000424,24.999873,-1.5682,0.157,9.67224,9.67224
1456.00,9.67496,25.093627,0.000426,24.999830,-1.5678,0.157,9.67340,9.67340
1457.00,9.67554,25.093694,0.000428,24.999881,-1.5676,0.157,9.67506,9.67506
1458.00,9.67605,25.093745,0.000427,24.999937,-1.5673,0.157,9.67632,9.67632
1459.00,9.67641,25.093780,0.000429,24.999942,-1.5671,0.157,9.67695,9.67695
1460.00,9.67666,25.093733,0.000431,24.999830,-1.5670,0.157,9.67620,9.67620
1461.00,9.67681,25.093838,0.000432,24.999911,-1.5669,0.157,9.67529,9.67529
1462.00,9.67705,25.093914,0.000432,24.999902,-1.5666,0.157,9.67448,9.67448
1463.00,9.67695,25.093913,0.000433,24.999852,-1.5664,0.157,9.67349,9.67349
1464.00,9.67651,25.093845,0.000434,24.999802,-1.5662,0.157,9.67355,9.67355
1465.00,9.67587,25.093934,0.000433,24.999847,-1.5657,0.157,9.67384,9.67384
1466.00,9.67521,25.093912,0.000431,24.999740,-1.5653,0.158,9.67318,9.67318
1467.00,9.67470,25.094015,0.000432,24.999762,-1.5650,0.158,9.67283,9.67283
1468.00,9.67422,25.094105,0.000431,24.999756,-1.5646,0.158,9.67266,9.67266
1469.00,9.67408,25.094257,0.000433,24.999862,-1.5643,0.158,9.67330,9.67330
1470.00,9.67404,25.094348,0.000431,24.999909,-1.5641,0.158,9.67353,9.67353
1471.00,9.67386,25.094373,0.000431,24.999910,-1.5640,0.158,9.67341,9.67341
1472.00,9.67377,25.094439,0.000431,24.999969,-1.5638,0.158,9.67256,9.67256
1473.00,9.67359,25.094485,0.000428,24.999990,-1.5637,0.159,9.67148,9.67148
1474.00,9.67339,25.094547,0.000428,24.999952,-1.5636,0.159,9.66981,9.66981
1475.00,9.67342,25.094504,0.000430,24.999829,-1.5633,0.158,9.66999,9.66999
1476.00,9.67313,25.094550,0.000428,24.999853,-1.5630,0.159,9.66948,9.66948
1477.00,9.67266,25.094504,0.000424,24.999784,-1.5626,0.159,9.67010,9.67010
1478.00,9.67238,25.094464,0.000427,24.999750,-1.5621,0.159,9.67170,9.67170
1479.00,9.67244,25.094439,0.000429,24.999749,-1.5617,0.159,9.67360,9.67360
1480.00,9.67278,25.094479,0.000428,24.999838,-1.5613,0.159,9.67476,9.67476
1481.00,9.67318,25.094481,0.000433,24.999822,-1.5608,0.159,9.67677,9.67677
1482.00,9.67333,25.094509,0.000437,24.999879,-1.5605,0.159,9.67824,9.67824
1483.00,9.67355,25.094540,0.000437,24.999871,-1.5602,0.159,9.67878,9.67878
1484.00,9.67374,25.094616,0.000437,24.999847,-1.5601,0.159,9.67861,9.67861
1485.00,9.67390,25.094678,0.000441,24.999852,-1.5599,0.159,9.67787,9.67787
1486.00,9.67433,25.094700,0.000436,24.999856,-1.5598,0.160,9.67874,9.67874
1487.00,9.67486,25.094715,0.000433,24.999787,-1.5597,0.160,9.67962,9.67962
1488.00,9.67538,25.094768,0.000435,24.999754,-1.5595,0.160,9.68013,9.68013
1489.00,9.67550,25.094769,0.000434,24.999791,-1.5591,0.160,9.67957,9.67957
1490.00,9.67522,25.094768,0.000432,24.999808,-1.5588,0.160,9.67748,9.67748
1491.00,9.67481,25.094840,0.000436,24.999848,-1.5585,0.160,9.67381,9.67381
1492.00,9.67458,25.094815,0.000430,24.999810,-1.5583,0.160,9.67026,9.67026
1493.00,9.67456,25.094810,0.000428,24.999808,-1.5580,0.160,9.66801,9.66801
1494.00,9.67462,25.094893,0.000427,24.999823,-1.5577,0.160,9.66694,9.66694
1495.00,9.67476,25.094956,0.000428,24.999812,-1.5575,0.160,9.66926,9.66926
1496.00,9.67514,25.094946,0.000426,24.999731,-1.5572,0.161,9.67255,9.67255
1497.00,9.67546,25.094996,0.000433,24.999758,-1.5569,0.160,9.67537,9.67537
1498.00,9.67511,25.095045,0.000433,24.999787,-1.5566,0.161,9.67683,9.67683
1499.00,9.67476,25.095010,0.000433,24.999747,-1.5563,0.161,9.67724,9.67724
1500.00,9.67520,25.094933,0.000431,24.999715,-1.5560,0.161,9.67620,9.67620
1501.00,9.67493,25.094871,0.000430,24.999735,-1.5557,0.161,9.67385,9.67385
1502.00,9.67447,25.094828,0.000428,24.999710,-1.5554,0.161,9.67177,9.67177
1503.00,9.67410,25.094797,0.000426,24.999712,-1.5552,0.161,9.67163,9.67163
1504.00,9.67376,25.094893,0.000429,24.999773,-1.5551,0.161,9.67189,9.67189
1505.00,9.67341,25.094987,0.000430,24.999776,-1.5548,0.161,9.67232,9.67232
1506.00,9.67298,25.095121,0.000429,24.999822,-1.5546,0.161,9.67311,9.67311
1507.00,9.67290,25.095241,0.000426,24.999815,-1.5545,0.162,9.67393,9.67393
1508.00,9.67256,25.095325,0.000426,24.999837,-1.5543,0.162,9.67338,9.67338
1509.00,9.67245,25.095316,0.000423,24.999825,-1.5540,0.162,9.67385,9.67385
1510.00,9.67268,25.095316,0.000422,24.999797,-1.5538,0.162,9.67397,9.67397
1511.00,9.67320,25.095204,0.000422,24.999656,-1.5535,0.162,9.67431,9.67431
1512.00,9.67363,25.095267,0.000426,24.999709,-1.5530,0.162,9.67421,9.67421
1513.00,9.67387,25.095324,0.000429,24.999757,-1.5526,0.162,9.67399,9.67399
1514.00,9.67403,25.095254,0.000432,24.999652,-1.5520,0.162,9.67328,9.67328
1515.00,9.67408,25.095329,0.000432,24.999723,-1.5515,0.162,9.67395,9.67395
1516.00,9.67428,25.095518,0.000437,24.999882,-1.5510,0.162,9.67593,9.67593
1517.00,9.67440,25.095567,0.000440,24.999905,-1.5507,0.162,9.67782,9.67782
1518.00,9.67447,25.095527,0.000436,24.999842,-1.5503,0.162,9.67882,9.67882
1519.00,9.67446,25.095611,0.000435,24.999869,-1.5501,0.162,9.67904,9.67904
1520.00,9.67433,25.095564,0.000431,24.999751,-1.5499,0.162,9.67651,9.67651
1521.00,9.67411,25.095555,0.000429,24.999679,-1.5497,0.162,9.67318,9.67318
1522.00,9.67412,25.095584,0.000426,24.999703,-1.5494,0.163,9.67064,9.67064
1523.00,9.67412,25.095758,0.000430,24.999754,-1.5491,0.163,9.67050,9.67050
1524.00,9.67418,25.095847,0.000431,24.999773,-1.5488,0.163,9.67099,9.67099
1525.00,9.67427,25.095981,0.000434,24.999837,-1.5485,0.163,9.67306,9.67306
1526.00,9.67432,25.096031,0.000432,24.999841,-1.5483,0.163,9.67535,9.67535
1527.00,9.67463,25.095989,0.000431,24.999709,-1.5482,0.163,9.67650,9.67650
1528.00,9.67478,25.095897,0.000430,24.999603,-1.5479,0.163,9.67567,9.67567
1529.00,9.67487,25.095909,0.000428,24.999562,-1.5478,0.163,9.67427,9.67427
1530.00,9.67439,25.095916,0.000428,24.999525,-1.5476,0.163,9.67385,9.67385
1531.00,9.67441,25.095987,0.000428,24.999552,-1.5472,0.163,9.67359,9.67359
1532.00,9.67465,25.096067,0.000428,24.999591,-1.5468,0.163,9.67412,9.67412
1533.00,9.67486,25.096205,0.000428,24.999696,-1.5463,0.164,9.67471,9.67471
1534.00,9.67500,25.096247,0.000428,24.999739,-1.5460,0.164,9.67627,9.67627
1535.00,9.67521,25.096310,0.000427,24.999782,-1.5456,0.164,9.67732,9.67732
1536.00,9.67489,25.096308,0.000428,24.999794,-1.5453,0.164,9.67735,9.67735
1537.00,9.67446,25.096318,0.000432,24.999850,-1.5449,0.164,9.67796,9.67796
1538.00,9.67472,25.096209,0.000428,24.999747,-1.5446,0.164,9.67887,9.67887
1539.00,9.67503,25.096226,0.000432,24.999754,-1.5442,0.164,9.67898,9.67898
1540.00,9.67565,25.096201,0.000434,24.999730,-1.5438,0.164,9.67852,9.67852
1541.00,9.67601,25.096245,0.000433,24.999739,-1.5435,0.164,9.67880,9.67880
1542.00,9.67662,25.096336,0.000429,24.999738,-1.5432,0.165,9.67926,9.67926
1543.00,9.67714,25.096466,0.000430,24.999832,-1.5428,0.165,9.67972,9.67972
1544.00,9.67737,25.096497,0.000429,24.999800,-1.5424,0.165,9.68053,9.68053
1545.00,9.67753,25.096607,0.000431,24.999877,-1.5421,0.165,9.68044,9.68044
1546.00,9.67740,25.096649,0.000431,24.999862,-1.5417,0.165,9.67926,9.67926
1547.00,9.67714,25.096666,0.000432,24.999869,-1.5414,0.165,9.67704,9.67704
1548.00,9.67713,25.096655,0.000433,24.999837,-1.5412,0.165,9.67598,9.67598
1549.00,9.67753,25.096797,0.000438,25.000014,-1.5409,0.165,9.67500,9.67500
1550.00,9.67770,25.096831,0.000436,25.000040,-1.5406,0.165,9.67449,9.67449
1551.00,9.67754,25.096860,0.000434,24.999997,-1.5405,0.165,9.67407,9.67407
1552.00,9.67722,25.096958,0.000435,25.000000,-1.5404,0.165,9.67365,9.67365
1553.00,9.67739,25.097016,0.000433,24.999990,-1.5399,0.165,9.67264,9.67264
1554.00,9.67720,25.097012,0.000425,24.999876,-1.5395,0.166,9.67242,9.67242
1555.00,9.67683,25.096975,0.000421,24.999833,-1.5391,0.166,9.67324,9.67324
1556.00,9.67678,25.097032,0.000422,24.999920,-1.5386,0.166,9.67561,9.67561
1557.00,9.67597,25.096960,0.000417,24.999890,-1.5382,0.166,9.67867,9.67867
1558.00,9.67460,25.097009,0.000416,24.999924,-1.5379,0.166,9.68051,9.68051
1559.00,9.67382,25.096961,0.000414,24.999872,-1.5377,0.166,9.68028,9.68028
1560.00,9.67370,25.097026,0.000410,24.999819,-1.5373,0.167,9.67868,9.67868
1561.00,9.67212,25.096996,0.000408,24.999749,-1.5368,0.167,9.67556,9.67556
@11,2.0001,4.0, 1560.208 
1562.00,9.67045,25.097009,0.000411,24.999736,-1.5363,0.167,9.67314,9.67314
1563.00,9.67198,25.096960,0.000413,24.999680,-1.5360,0.167,9.67293,9.67293
1564.00,9.67564,25.096974,0.000415,24.999667,-1.5357,0.167,9.67499,9.67499
1565.00,9.67741,25.096957,0.000419,24.999670,-1.5355,0.167,9.67775,9.67775
1566.00,9.67621,25.097012,0.000419,24.999677,-1.5354,0.167,9.68159,9.68159
1567.00,9.67544,25.097029,0.000417,24.999697,-1.5351,0.167,9.68539,9.68539
1568.00,9.67629,25.097135,0.000418,24.999774,-1.5348,0.167,9.68840,9.68840
1569.00,9.67767,25.097240,0.000418,24.999862,-1.5344,0.168,9.69177,9.69177
1570.00,9.67954,25.097355,0.000422,24.999993,-1.5339,0.168,9.69471,9.69471
1571.00,9.68152,25.097338,0.000423,25.000032,-1.5335,0.168,9.69622,9.69622
1572.00,9.68290,25.097393,0.000423,25.000044,-1.5332,0.168,9.69586,9.69586
1573.00,9.68403,25.097407,0.000423,25.000045,-1.5329,0.168,9.69533,9.69533
1574.00,9.68477,25.097403,0.000422,25.000011,-1.5326,0.168,9.69341,9.69341
1575.00,9.68534,25.097388,0.000421,24.999964,-1.5324,0.168,9.69093,9.69093
1576.00,9.68550,25.097442,0.000420,24.999968,-1.5320,0.169,9.68847,9.68847
1577.00,9.68549,25.097379,0.000420,24.999836,-1.5315,0.169,9.68809,9.68809
1578.00,9.68577,25.097347,0.000419,24.999727,-1.5311,0.169,9.68743,9.68743
1579.00,9.68647,25.097305,0.000420,24.999714,-1.5305,0.169,9.68699,9.68699
1580.00,9.68719,25.097328,0.000421,24.999645,-1.5299,0.169,9.68658,9.68658
1581.00,9.68800,25.097402,0.000425,24.999626,-1.5294,0.169,9.68753,9.68753
1582.00,9.68874,25.097526,0.000422,24.999708,-1.5291,0.169,9.68684,9.68684
1583.00,9.68920,25.097666,0.000423,24.999806,-1.5286,0.169,9.68643,9.68643
1584.00,9.68950,25.097719,0.000422,24.999735,-1.5285,0.169,9.68659,9.68659
1585.00,9.68986,25.097761,0.000423,24.999723,-1.5283,0.169,9.68764,9.68764
1586.00,9.68993,25.097747,0.000419,24.999695,-1.5281,0.169,9.68743,9.68743
1587.00,9.68962,25.097804,0.000422,24.999742,-1.5279,0.170,9.68638,9.68638
1588.00,9.68899,25.097726,0.000422,24.999656,-1.5276,0.170,9.68560,9.68560
1589.00,9.68840,25.097846,0.000422,24.999742,-1.5273,0.170,9.68531,9.68531
1590.00,9.68783,25.097865,0.000420,24.999793,-1.5269,0.170,9.68497,9.68497
1591.00,9.68746,25.097895,0.000422,24.999836,-1.5267,0.170,9.68611,9.68611
1592.00,9.68734,25.097905,0.000421,24.999840,-1.5264,0.170,9.68770,9.68770
1593.00,9.68720,25.097940,0.000423,24.999819,-1.5261,0.170,9.68891,9.68891
1594.00,9.68701,25.097764,0.000419,24.999667,-1.5257,0.170,9.68897,9.68897
1595.00,9.68694,25.097804,0.000422,24.999667,-1.5253,0.170,9.68845,9.68845
1596.00,9.68709,25.097793,0.000420,24.999601,-1.5247,0.170,9.68792,9.68792
1597.00,9.68723,25.097829,0.000420,24.999568,-1.5242,0.170,9.68771,9.68771
1598.00,9.68696,25.097901,0.000421,24.999640,-1.5238,0.171,9.68586,9.68586
1599.00,9.68644,25.098059,0.000426,24.999711,-1.5234,0.171,9.68336,9.68336
1600.00,9.68582,25.098048,0.000427,24.999665,-1.5231,0.171,9.68160,9.68160
1601.00,9.68564,25.098190,0.000432,24.999741,-1.5226,0.171,9.68113,9.68113
1602.00,9.68560,25.098120,0.000433,24.999662,-1.5221,0.171,9.68034,9.68034
1603.00,9.68531,25.098148,0.000433,24.999626,-1.5218,0.171,9.67970,9.67970
1604.00,9.68463,25.098211,0.000432,24.999657,-1.5215,0.171,9.67939,9.67939
1605.00,9.68374,25.098324,0.000432,24.999682,-1.5213,0.171,9.67823,9.67823
1606.00,9.68321,25.098284,0.000428,24.999601,-1.5210,0.171,9.67480,9.67480
1607.00,9.68331,25.098441,0.000429,24.999710,-1.5208,0.171,9.67315,9.67315
1608.00,9.68255,25.098476,0.000426,24.999689,-1.5204,0.172,9.67318,9.67318
1609.00,9.68154,25.098561,0.000427,24.999763,-1.5202,0.172,9.67449,9.67449
1610.00,9.68114,25.098505,0.000426,24.999736,-1.5200,0.172,9.67643,9.67643
1611.00,9.68057,25.098596,0.000427,24.999816,-1.5201,0.172,9.67958,9.67958
1612.00,9.67988,25.098596,0.000428,24.999802,-1.5201,0.172,9.68192,9.68192
1613.00,9.67930,25.098679,0.000433,24.999904,-1.5201,0.172,9.68434,9.68434
1614.00,9.68002,25.098676,0.000434,24.999867,-1.5199,0.172,9.68647,9.68647
1615.00,9.68099,25.098742,0.000438,24.999910,-1.5196,0.172,9.68883,9.68883
1616.00,9.68144,25.098791,0.000440,24.999937,-1.5192,0.172,9.69040,9.69040
1617.00,9.68162,25.098863,0.000440,24.999942,-1.5188,0.172,9.69161,9.69161
1618.00,9.68208,25.098846,0.000436,24.999855,-1.5183,0.172,9.69233,9.69233
1619.00,9.68264,25.098832,0.000433,24.999842,-1.5179,0.172,9.69138,9.69138
1620.00,9.68322,25.098860,0.000429,24.999784,-1.5175,0.172,9.69024,9.69024
1621.00,9.68340,25.098842,0.000428,24.999730,-1.5171,0.173,9.68832,9.68832
1622.00,9.68328,25.098829,0.000427,24.999704,-1.5168,0.173,9.68684,9.68684
1623.00,9.68348,25.098895,0.000427,24.999742,-1.5165,0.173,9.68472,9.68472
1624.00,9.68367,25.098920,0.000425,24.999669,-1.5162,0.173,9.68289,9.68289
1625.00,9.68393,25.098959,0.000425,24.999705,-1.5160,0.173,9.68124,9.68124
1626.00,9.68442,25.098995,0.000426,24.999702,-1.5157,0.173,9.68062,9.68062
1627.00,9.68489,25.099117,0.000426,24.999734,-1.5155,0.173,9.68003,9.68003
1628.00,9.68526,25.099180,0.000427,24.999766,-1.5155,0.173,9.68062,9.68062
1629.00,9.68566,25.099304,0.000430,24.999860,-1.5154,0.173,9.68251,9.68251
1630.00,9.68597,25.099398,0.000430,24.999844,-1.5154,0.173,9.68409,9.68409
1631.00,9.68606,25.099520,0.000430,24.999904,-1.5154,0.173,9.68476,9.68476
1632.00,9.68583,25.099534,0.000432,24.999901,-1.5153,0.173,9.68413,9.68413
1633.00,9.68548,25.099582,0.000436,24.999897,-1.5149,0.173,9.68370,9.68370
1634.00,9.68518,25.099629,0.000439,24.999972,-1.5144,0.173,9.68308,9.68308
1635.00,9.68477,25.099603,0.000439,25.000003,-1.5141,0.173,9.68255,9.68255
1636.00,9.68431,25.099501,0.000436,24.999931,-1.5136,0.173,9.68271,9.68271
1637.00,9.68406,25.099581,0.000436,24.999977,-1.5132,0.173,9.68465,9.68465
1638.00,9.68379,25.099614,0.000434,24.999998,-1.5130,0.174,9.68570,9.68570
1639.00,9.68373,25.099549,0.000431,24.999891,-1.5129,0.174,9.68641,9.68641
1640.00,9.68369,25.099583,0.000429,24.999860,-1.5128,0.174,9.68694,9.68694
1641.00,9.68376,25.099668,0.000430,24.999875,-1.5126,0.174,9.68724,9.68724
1642.00,9.68386,25.099596,0.000426,24.999787,-1.5125,0.174,9.68639,9.68639
1643.00,9.68387,25.099629,0.000425,24.999747,-1.5123,0.174,9.68620,9.68620
1644.00,9.68439,25.099789,0.000429,24.999848,-1.5120,0.174,9.68668,9.68668
1645.00,9.68487,25.099828,0.000431,24.999858,-1.5117,0.175,9.68641,9.68641
1646.00,9.68502,25.099866,0.000428,24.999830,-1.5114,0.175,9.68572,9.68572
1647.00,9.68514,25.099886,0.000430,24.999839,-1.5111,0.175,9.68555,9.68555
1648.00,9.68526,25.099857,0.000429,24.999823,-1.5108,0.175,9.68558,9.68558
1649.00,9.68542,25.099819,0.000427,24.999725,-1.5107,0.175,9.68633,9.68633
1650.00,9.68581,25.099894,0.000427,24.999737,-1.5105,0.175,9.68771,9.68771
1651.00,9.68602,25.099953,0.000429,24.999750,-1.5102,0.175,9.68888,9.68888
1652.00,9.68629,25.100076,0.000426,24.999791,-1.5097,0.175,9.68929,9.68929
1653.00,9.68655,25.100165,0.000425,24.999828,-1.5092,0.175,9.68914,9.68914
1654.00,9.68666,25.100233,0.000423,24.999858,-1.5086,0.175,9.68708,9.68708
1655.00,9.68656,25.100274,0.000424,24.999915,-1.5078,0.175,9.68537,9.68537
1656.00,9.68661,25.100270,0.000425,24.999932,-1.5072,0.175,9.68450,9.68450
1657.00,9.68658,25.100234,0.000427,24.999887,-1.5068,0.175,9.68502,9.68502
1658.00,9.68652,25.100337,0.000428,24.999907,-1.5065,0.176,9.68504,9.68504
1659.00,9.68648,25.100319,0.000424,24.999910,-1.5062,0.176,9.68584,9.68584
1660.00,9.68647,25.100337,0.000421,24.999830,-1.5062,0.176,9.68649,9.68649
1661.00,9.68649,25.100415,0.000419,24.999813,-1.5061,0.176,9.68677,9.68677
1662.00,9.68653,25.100573,0.000422,24.999912,-1.5060,0.176,9.68680,9.68680
1663.00,9.68673,25.100530,0.000423,24.999847,-1.5059,0.176,9.68719,9.68719
1664.00,9.68680,25.100656,0.000426,24.999866,-1.5057,0.176,9.68824,9.68824
1665.00,9.68698,25.100665,0.000429,24.999891,-1.5055,0.176,9.68877,9.68877
1666.00,9.68714,25.100678,0.000432,24.999926,-1.5053,0.176,9.68872,9.68872
1667.00,9.68739,25.100593,0.000428,24.999895,-1.5050,0.176,9.68923,9.68923
1668.00,9.68767,25.100698,0.000428,24.999963,-1.5046,0.177,9.68945,9.68945
1669.00,9.68769,25.100696,0.000428,24.999924,-1.5045,0.177,9.68908,9.68908
1670.00,9.68757,25.100787,0.000426,24.999901,-1.5043,0.177,9.68987,9.68987
1671.00,9.68770,25.100822,0.000426,24.999841,-1.5040,0.177,9.69099,9.69099
1672.00,9.68788,25.100888,0.000428,24.999749,-1.5037,0.177,9.69098,9.69098
1673.00,9.68810,25.100861,0.000429,24.999694,-1.5034,0.177,9.69078,9.69078
1674.00,9.68812,25.100867,0.000432,24.999700,-1.5030,0.177,9.68940,9.68940
1675.00,9.68809,25.100850,0.000432,24.999675,-1.5026,0.177,9.68707,9.68707
1676.00,9.68799,25.100839,0.000431,24.999659,-1.5022,0.177,9.68559,9.68559
1677.00,9.68799,25.100799,0.000431,24.999686,-1.5018,0.177,9.68512,9.68512
1678.00,9.68816,25.100739,0.000431,24.999657,-1.5014,0.177,9.68565,9.68565
1679.00,9.68833,25.100775,0.000431,24.999631,-1.5011,0.178,9.68676,9.68676
1680.00,9.68832,25.100816,0.000433,24.999674,-1.5007,0.178,9.68727,9.68727
1681.00,9.68805,25.100854,0.000434,24.999683,-1.5002,0.178,9.68626,9.68626
1682.00,9.68780,25.100905,0.000431,24.999664,-1.4999,0.178,9.68605,9.68605
1683.00,9.68796,25.101063,0.000430,24.999768,-1.4995,0.178,9.68628,9.68628
1684.00,9.68793,25.101125,0.000428,24.999844,-1.4992,0.178,9.68594,9.68594
1685.00,9.68786,25.101212,0.000429,24.999871,-1.4990,0.178,9.68752,9.68752
1686.00,9.68814,25.101249,0.000429,24.999900,-1.4989,0.179,9.69049,9.69049
1687.00,9.68836,25.101320,0.000434,24.999922,-1.4988,0.179,9.69133,9.69133
1688.00,9.68844,25.101309,0.000437,24.999885,-1.4985,0.178,9.69122,9.69122
1689.00,9.68842,25.101185,0.000436,24.999742,-1.4982,0.178,9.69181,9.69181
1690.00,9.68809,25.101185,0.000437,24.999750,-1.4977,0.178,9.69135,9.69135
1691.00,9.68803,25.101275,0.000436,24.999761,-1.4973,0.179,9.68941,9.68941
1692.00,9.68768,25.101290,0.000435,24.999773,-1.4968,0.179,9.68739,9.68739
1693.00,9.68734,25.101348,0.000432,24.999797,-1.4966,0.179,9.68617,9.68617
1694.00,9.68738,25.101431,0.000432,24.999870,-1.4964,0.179,9.68548,9.68548
1695.00,9.68752,25.101416,0.000431,24.999849,-1.4962,0.179,9.68419,9.68419
1696.00,9.68755,25.101329,0.000430,24.999799,-1.4959,0.179,9.68366,9.68366
1697.00,9.68729,25.101388,0.000433,24.999841,-1.4955,0.179,9.68388,9.68388
1698.00,9.68715,25.101368,0.000435,24.999804,-1.4949,0.179,9.68489,9.68489
1699.00,9.68711,25.101432,0.000435,24.999742,-1.4945,0.179,9.68494,9.68494
1700.00,9.68706,25.101533,0.000434,24.999686,-1.4941,0.179,9.68561,9.68561
1701.00,9.68731,25.101633,0.000430,24.999667,-1.4938,0.179,9.68644,9.68644
1702.00,9.68752,25.101647,0.000426,24.999625,-1.4934,0.180,9.68731,9.68731
1703.00,9.68723,25.101762,0.000424,24.999606,-1.4931,0.180,9.68654,9.68654
1704.00,9.68678,25.101852,0.000425,24.999683,-1.4927,0.180,9.68576,9.68576
1705.00,9.68602,25.101859,0.000424,24.999710,-1.4923,0.180,9.68605,9.68605
1706.00,9.68532,25.101936,0.000428,24.999744,-1.4920,0.180,9.68815,9.68815
1707.00,9.68523,25.102067,0.000429,24.999791,-1.4917,0.180,9.68858,9.68858
1708.00,9.68548,25.102004,0.000426,24.999732,-1.4915,0.180,9.68895,9.68895
1709.00,9.68590,25.102176,0.000427,24.999862,-1.4913,0.180,9.68919,9.68919
1710.00,9.68683,25.102281,0.000431,24.999928,-1.4912,0.181,9.68861,9.68861
1711.00,9.68605,25.102368,0.000433,25.000023,-1.4910,0.181,9.68745,9.68745
@12,2.0001,4.0, 1710.034 
1712.00,9.68637,25.102329,0.000432,24.999967,-1.4910,0.181,9.68759,9.68759
1713.00,9.68566,25.102390,0.000434,25.000053,-1.4909,0.181,9.68751,9.68751
1714.00,9.68759,25.102224,0.000431,24.999885,-1.4909,0.181,9.68925,9.68925
1715.00,9.68827,25.102135,0.000426,24.999784,-1.4907,0.181,9.69145,9.69145
1716.00,9.68763,25.101979,0.000422,24.999598,-1.4904,0.181,9.69284,9.69284
1717.00,9.68794,25.101962,0.000421,24.999614,-1.4901,0.181,9.69460,9.69460
1718.00,9.68830,25.101871,0.000418,24.999498,-1.4898,0.181,9.69759,9.69759
1719.00,9.68940,25.101902,0.000417,24.999480,-1.4894,0.181,9.69934,9.69934
1720.00,9.69069,25.101831,0.000412,24.999396,-1.4891,0.182,9.70045,9.70045
1721.00,9.69189,25.101924,0.000412,24.999479,-1.4889,0.182,9.70119,9.70119
1722.00,9.69269,25.101923,0.000411,24.999427,-1.4886,0.182,9.70086,9.70086
1723.00,9.69302,25.102031,0.000412,24.999488,-1.4884,0.182,9.69868,9.69868
1724.00,9.69336,25.102149,0.000414,24.999548,-1.4882,0.182,9.69646,9.69646
1725.00,9.69366,25.102291,0.000419,24.999647,-1.4880,0.182,9.69419,9.69419
1726.00,9.69359,25.102356,0.000421,24.999661,-1.4878,0.183,9.69270,9.69270
1727.00,9.69363,25.102470,0.000423,24.999719,-1.4876,0.183,9.69211,9.69211
1728.00,9.69385,25.102507,0.000428,24.999741,-1.4873,0.183,9.69191,9.69191
1729.00,9.69398,25.102386,0.000426,24.999655,-1.4866,0.183,9.69153,9.69153
1730.00,9.69427,25.102383,0.000427,24.999643,-1.4861,0.183,9.69184,9.69184
1731.00,9.69463,25.102361,0.000429,24.999589,-1.4857,0.183,9.69222,9.69222
1732.00,9.69503,25.102356,0.000427,24.999538,-1.4853,0.183,9.69206,9.69206
1733.00,9.69512,25.102447,0.000426,24.999592,-1.4851,0.183,9.69267,9.69267
1734.00,9.69520,25.102547,0.000431,24.999640,-1.4850,0.183,9.69340,9.69340
1735.00,9.69515,25.102659,0.000431,24.999664,-1.4849,0.183,9.69401,9.69401
1736.00,9.69506,25.102730,0.000432,24.999731,-1.4847,0.183,9.69398,9.69398
1737.00,9.69506,25.102838,0.000434,24.999826,-1.4843,0.183,9.69513,9.69513
1738.00,9.69502,25.102868,0.000436,24.999766,-1.4839,0.183,9.69648,9.69648
1739.00,9.69488,25.102953,0.000433,24.999776,-1.4835,0.183,9.69755,9.69755
1740.00,9.69445,25.102948,0.000432,24.999787,-1.4830,0.183,9.69658,9.69658
1741.00,9.69383,25.102979,0.000429,24.999792,-1.4827,0.184,9.69527,9.69527
1742.00,9.69347,25.102961,0.000427,24.999729,-1.4823,0.184,9.69460,9.69460
1743.00,9.69369,25.103088,0.000430,24.999849,-1.4819,0.184,9.69452,9.69452
1744.00,9.69410,25.103079,0.000431,24.999842,-1.4816,0.184,9.69468,9.69468
1745.00,9.69447,25.103088,0.000433,24.999821,-1.4814,0.184,9.69601,9.69601
1746.00,9.69454,25.103119,0.000436,24.999798,-1.4810,0.184,9.69648,9.69648
1747.00,9.69442,25.103224,0.000438,24.999865,-1.4807,0.184,9.69563,9.69563
1748.00,9.69434,25.103176,0.000434,24.999777,-1.4804,0.184,9.69331,9.69331
1749.00,9.69474,25.103248,0.000432,24.999791,-1.4800,0.184,9.69185,9.69185
1750.00,9.69453,25.103333,0.000432,24.999823,-1.4796,0.185,9.69100,9.69100
1751.00,9.69441,25.103371,0.000431,24.999813,-1.4793,0.185,9.69195,9.69195
1752.00,9.69452,25.103347,0.000430,24.999771,-1.4790,0.185,9.69350,9.69350
1753.00,9.69489,25.103307,0.000431,24.999680,-1.4787,0.185,9.69616,9.69616
1754.00,9.69540,25.103291,0.000431,24.999681,-1.4785,0.185,9.69877,9.69877
1755.00,9.69604,25.103296,0.000432,24.999709,-1.4782,0.185,9.70156,9.70156
1756.00,9.69652,25.103238,0.000429,24.999672,-1.4779,0.185,9.70308,9.70308
1757.00,9.69679,25.103202,0.000427,24.999619,-1.4775,0.185,9.70346,9.70346
1758.00,9.69669,25.103251,0.000427,24.999698,-1.4773,0.185,9.70230,9.70230
1759.00,9.69652,25.103281,0.000428,24.999705,-1.4771,0.185,9.70074,9.70074
1760.00,9.69654,25.103270,0.000429,24.999620,-1.4767,0.185,9.69790,9.69790
1761.00,9.69667,25.103438,0.000434,24.999689,-1.4762,0.185,9.69549,9.69549
1762.00,9.69652,25.103555,0.000434,24.999727,-1.4758,0.185,9.69258,9.69258
1763.00,9.69592,25.103640,0.000434,24.999700,-1.4753,0.185,9.69064,9.69064
1764.00,9.69539,25.103684,0.000435,24.999674,-1.4751,0.185,9.68950,9.68950
1765.00,9.69509,25.103775,0.000433,24.999727,-1.4750,0.185,9.68973,9.68973
1766.00,9.69517,25.103797,0.000430,24.999695,-1.4748,0.185,9.69103,9.69103
1767.00,9.69575,25.103826,0.000431,24.999769,-1.4745,0.185,9.69482,9.69482
1768.00,9.69647,25.103850,0.000429,24.999828,-1.4741,0.185,9.69836,9.69836
1769.00,9.69716,25.103924,0.000425,24.999865,-1.4738,0.186,9.70062,9.70062
1770.00,9.69761,25.103974,0.000424,24.999891,-1.4734,0.186,9.70208,9.70208
1771.00,9.69785,25.103979,0.000423,24.999934,-1.4732,0.186,9.70173,9.70173
1772.00,9.69783,25.104006,0.000422,24.999887,-1.4730,0.186,9.70032,9.70032
1773.00,9.69763,25.103934,0.000423,24.999785,-1.4728,0.186,9.69856,9.69856
1774.00,9.69700,25.103964,0.000427,24.999805,-1.4723,0.186,9.69690,9.69690
1775.00,9.69617,25.103977,0.000427,24.999758,-1.4720,0.186,9.69525,9.69525
1776.00,9.69575,25.104054,0.000428,24.999747,-1.4717,0.186,9.69556,9.69556
1777.00,9.69568,25.104017,0.000429,24.999701,-1.4714,0.186,9.69505,9.69505
1778.00,9.69567,25.104023,0.000427,24.999674,-1.4712,0.187,9.69507,9.69507
1779.00,9.69568,25.104037,0.000426,24.999637,-1.4710,0.187,9.69580,9.69580
1780.00,9.69573,25.104050,0.000426,24.999638,-1.4707,0.187,9.69609,9.69609
1781.00,9.69585,25.104082,0.000428,24.999662,-1.4703,0.187,9.69548,9.69548
1782.00,9.69622,25.104161,0.000427,24.999656,-1.4699,0.187,9.69617,9.69617
1783.00,9.69692,25.104256,0.000427,24.999710,-1.4695,0.187,9.69684,9.69684
1784.00,9.69740,25.104269,0.000429,24.999725,-1.4695,0.187,9.69722,9.69722
1785.00,9.69781,25.104318,0.000427,24.999764,-1.4694,0.187,9.69852,9.69852
1786.00,9.69822,25.104268,0.000424,24.999694,-1.4693,0.187,9.70069,9.70069
1787.00,9.69849,25.104229,0.000427,24.999672,-1.4692,0.187,9.70265,9.70265
1788.00,9.69868,25.104297,0.000429,24.999720,-1.4691,0.187,9.70453,9.70453
1789.00,9.69880,25.104271,0.000428,24.999655,-1.4688,0.188,9.70511,9.70511
1790.00,9.69860,25.104268,0.000430,24.999637,-1.4684,0.188,9.70373,9.70373
1791.00,9.69834,25.104338,0.000430,24.999717,-1.4681,0.188,9.70171,9.70171
1792.00,9.69836,25.104402,0.000428,24.999748,-1.4678,0.188,9.69956,9.69956
1793.00,9.69833,25.104416,0.000429,24.999695,-1.4674,0.188,9.69649,9.69649
1794.00,9.69795,25.104549,0.000429,24.999727,-1.4669,0.188,9.69313,9.69313
1795.00,9.69780,25.104611,0.000429,24.999762,-1.4665,0.188,9.69214,9.69214
1796.00,9.69745,25.104645,0.000434,24.999743,-1.4661,0.188,9.69152,9.69152
1797.00,9.69744,25.104700,0.000433,24.999743,-1.4658,0.188,9.69248,9.69248
1798.00,9.69761,25.104738,0.000429,24.999782,-1.4653,0.188,9.69468,9.69468
1799.00,9.69800,25.104694,0.000430,24.999814,-1.4651,0.189,9.69692,9.69692
1800.00,9.69850,25.104682,0.000429,24.999787,-1.4650,0.189,9.69662,9.69662
1801.00,9.69774,25.104780,0.000430,24.999825,-1.4647,0.189,9.69589,9.69589
1802.00,9.69728,25.104809,0.000430,24.999825,-1.4643,0.189,9.69375,9.69375
1803.00,9.69702,25.104838,0.000431,24.999839,-1.4640,0.189,9.69251,9.69251
1804.00,9.69667,25.104960,0.000433,24.999877,-1.4639,0.189,9.69229,9.69229
1805.00,9.69536,25.105093,0.000436,24.999909,-1.4635,0.189,9.69346,9.69346
1806.00,9.69404,25.105069,0.000435,24.999906,-1.4632,0.189,9.69367,9.69367
1807.00,9.69412,25.105045,0.000435,24.999861,-1.4630,0.189,9.69307,9.69307
1808.00,9.69401,25.105047,0.000435,24.999742,-1.4627,0.189,9.69217,9.69217
1809.00,9.69366,25.105043,0.000435,24.999703,-1.4622,0.189,9.69239,9.69239
1810.00,9.69318,25.105060,0.000432,24.999685,-1.4617,0.189,9.69437,9.69437
1811.00,9.69344,25.105081,0.000428,24.999614,-1.4611,0.190,9.69824,9.69824
1812.00,9.69478,25.105178,0.000429,24.999677,-1.4607,0.190,9.70329,9.70329
1813.00,9.69619,25.105183,0.000427,24.999689,-1.4602,0.190,9.70748,9.70748
1814.00,9.69738,25.105201,0.000426,24.999643,-1.4599,0.190,9.71045,9.71045
1815.00,9.69849,25.105132,0.000428,24.999574,-1.4598,0.190,9.71111,9.71111
1816.00,9.69909,25.105223,0.000434,24.999666,-1.4597,0.190,9.70911,9.70911
1817.00,9.69904,25.105273,0.000435,24.999721,-1.4595,0.190,9.70583,9.70583
1818.00,9.69890,25.105341,0.000436,24.999721,-1.4592,0.190,9.70316,9.70316
1819.00,9.70016,25.105419,0.000435,24.999814,-1.4591,0.190,9.70091,9.70091
1820.00,9.70092,25.105422,0.000433,24.999841,-1.4589,0.190,9.70003,9.70003
1821.00,9.70089,25.105352,0.000426,24.999768,-1.4586,0.190,9.70016,9.70016
1822.00,9.70088,25.105334,0.000424,24.999710,-1.4583,0.190,9.70004,9.70004
1823.00,9.70077,25.105376,0.000423,24.999760,-1.4580,0.191,9.69891,9.69891
1824.00,9.70144,25.105393,0.000425,24.999760,-1.4576,0.191,9.69707,9.69707
1825.00,9.70240,25.105488,0.000427,24.999784,-1.4571,0.191,9.69454,9.69454
1826.00,9.70147,25.105507,0.000427,24.999726,-1.4568,0.191,9.69152,9.69152
1827.00,9.69994,25.105515,0.000428,24.999684,-1.4566,0.191,9.68846,9.68846
1828.00,9.69916,25.105529,0.000430,24.999666,-1.4565,0.191,9.68668,9.68668
1829.00,9.69911,25.105472,0.000427,24.999649,-1.4564,0.191,9.68830,9.68830
1830.00,9.69913,25.105558,0.000428,24.999710,-1.4563,0.191,9.69051,9.69051
1831.00,9.69890,25.105623,0.000429,24.999806,-1.4561,0.191,9.69353,9.69353
1832.00,9.69826,25.105684,0.000425,24.999865,-1.4559,0.191,9.69703,9.69703
1833.00,9.69751,25.105729,0.000424,24.999864,-1.4557,0.192,9.69995,9.69995
1834.00,9.69695,25.105797,0.000423,24.999793,-1.4554,0.192,9.70077,9.70077
1835.00,9.69662,25.105732,0.000417,24.999637,-1.4551,0.192,9.70185,9.70185
1836.00,9.69635,25.105785,0.000416,24.999553,-1.4546,0.192,9.70290,9.70290
1837.00,9.69591,25.105824,0.000421,24.999487,-1.4540,0.192,9.70321,9.70321
1838.00,9.69523,25.105919,0.000422,24.999503,-1.4535,0.192,9.70295,9.70295
1839.00,9.69565,25.105953,0.000424,24.999484,-1.4531,0.192,9.70415,9.70415
1840.00,9.69640,25.106061,0.000424,24.999524,-1.4528,0.192,9.70533,9.70533
1841.00,9.69762,25.106123,0.000425,24.999580,-1.4525,0.192,9.70563,9.70563
1842.00,9.69835,25.106131,0.000424,24.999599,-1.4525,0.192,9.70454,9.70454
1843.00,9.69825,25.106047,0.000420,24.999583,-1.4524,0.193,9.70346,9.70346
1844.00,9.69829,25.106001,0.000421,24.999633,-1.4521,0.193,9.70043,9.70043
1845.00,9.69855,25.105958,0.000425,24.999704,-1.4517,0.193,9.69737,9.69737
1846.00,9.69922,25.105936,0.000423,24.999707,-1.4512,0.193,9.69706,9.69706
1847.00,9.70050,25.105946,0.000424,24.999734,-1.4508,0.193,9.69956,9.69956
1848.00,9.70177,25.106027,0.000425,24.999742,-1.4503,0.193,9.70199,9.70199
1849.00,9.70202,25.106145,0.000427,24.999742,-1.4499,0.193,9.70461,9.70461
1850.00,9.70240,25.106330,0.000427,24.999795,-1.4497,0.193,9.70644,9.70644
1851.00,9.70272,25.106341,0.000425,24.999692,-1.4497,0.193,9.70666,9.70666
1852.00,9.70298,25.106467,0.000422,24.999726,-1.4496,0.194,9.70565,9.70565
1853.00,9.70333,25.106556,0.000424,24.999801,-1.4494,0.194,9.70471,9.70471
1854.00,9.70320,25.106579,0.000425,24.999828,-1.4491,0.194,9.70446,9.70446
1855.00,9.70337,25.106493,0.000423,24.999720,-1.4487,0.194,9.70434,9.70434
1856.00,9.70278,25.106576,0.000429,24.999800,-1.4483,0.194,9.70258,9.70258
1857.00,9.70225,25.106558,0.000434,24.999765,-1.4478,0.194,9.70075,9.70075
1858.00,9.70408,25.106559,0.000432,24.999764,-1.4475,0.194,9.69830,9.69830
1859.00,9.70611,25.106611,0.000429,24.999733,-1.4471,0.194,9.69499,9.69499
1860.00,9.70584,25.106610,0.000425,24.999697,-1.4469,0.194,9.69128,9.69128
1861.00,9.70515,25.106714,0.000423,24.999767,-1.4465,0.195,9.68943,9.68943
@13,2.0001,4.0, 1860.182 
1862.00,9.70328,25.106734,0.000415,24.999685,-1.4462,0.195,9.68982,9.68982
1863.00,9.70322,25.106799,0.000417,24.999699,-1.4457,0.195,9.69176,9.69176
1864.00,9.70272,25.106834,0.000418,24.999698,-1.4454,0.195,9.69449,9.69449
1865.00,9.69964,25.106913,0.000424,24.999789,-1.4451,0.195,9.69842,9.69842
1866.00,9.69696,25.106849,0.000425,24.999766,-1.4448,0.195,9.70231,9.70231
1867.00,9.69594,25.106931,0.000430,24.999886,-1.4447,0.195,9.70437,9.70437
1868.00,9.69669,25.106910,0.000427,24.999879,-1.4444,0.195,9.70581,9.70581
1869.00,9.69797,25.106935,0.000424,24.999917,-1.4441,0.195,9.70658,9.70658
1870.00,9.69898,25.106722,0.000414,24.999688,-1.4438,0.195,9.70587,9.70587
1871.00,9.69943,25.106780,0.000411,24.999641,-1.4434,0.196,9.70414,9.70414
1872.00,9.69919,25.106727,0.000410,24.999519,-1.4428,0.196,9.70189,9.70189
1873.00,9.69905,25.106739,0.000411,24.999502,-1.4424,0.196,9.69924,9.69924
1874.00,9.69860,25.106657,0.000410,24.999447,-1.4420,0.196,9.69772,9.69772
1875.00,9.69849,25.106956,0.000420,24.999701,-1.4416,0.196,9.69879,9.69879
1876.00,9.69911,25.106983,0.000422,24.999745,-1.4412,0.196,9.70238,9.70238
1877.00,9.70009,25.107083,0.000426,24.999850,-1.4411,0.196,9.70638,9.70638
1878.00,9.70132,25.107175,0.000424,24.999780,-1.4409,0.196,9.71130,9.71130
1879.00,9.70276,25.107292,0.000429,24.999752,-1.4406,0.196,9.71522,9.71522
1880.00,9.70434,25.107287,0.000425,24.999675,-1.4403,0.196,9.71671,9.71671
1881.00,9.70587,25.107348,0.000424,24.999652,-1.4399,0.196,9.71613,9.71613
1882.00,9.70661,25.107351,0.000424,24.999629,-1.4397,0.197,9.71544,9.71544
1883.00,9.70671,25.107480,0.000427,24.999780,-1.4393,0.197,9.71291,9.71291
1884.00,9.70676,25.107546,0.000426,24.999800,-1.4388,0.197,9.70984,9.70984
1885.00,9.70734,25.107616,0.000429,24.999832,-1.4384,0.196,9.70738,9.70738
1886.00,9.70803,25.107634,0.000430,24.999891,-1.4381,0.197,9.70440,9.70440
1887.00,9.70756,25.107709,0.000430,24.999890,-1.4376,0.197,9.70323,9.70323
1888.00,9.70688,25.107543,0.000427,24.999724,-1.4374,0.197,9.70387,9.70387
1889.00,9.70685,25.107612,0.000426,24.999807,-1.4373,0.197,9.70495,9.70495
1890.00,9.70711,25.107648,0.000423,24.999794,-1.4372,0.197,9.70643,9.70643
1891.00,9.70751,25.107634,0.000418,24.999682,-1.4370,0.197,9.70767,9.70767
1892.00,9.70835,25.107574,0.000413,24.999660,-1.4369,0.198,9.70762,9.70762
1893.00,9.70899,25.107722,0.000414,24.999767,-1.4366,0.198,9.70604,9.70604
1894.00,9.70848,25.107697,0.000416,24.999696,-1.4363,0.198,9.70368,9.70368
1895.00,9.70818,25.107689,0.000417,24.999691,-1.4359,0.198,9.70115,9.70115
1896.00,9.70740,25.107775,0.000420,24.999750,-1.4353,0.198,9.69953,9.69953
1897.00,9.70649,25.107847,0.000425,24.999713,-1.4349,0.198,9.69804,9.69804
1898.00,9.70565,25.107833,0.000425,24.999643,-1.4345,0.198,9.69790,9.69790
1899.00,9.70479,25.107931,0.000424,24.999660,-1.4341,0.198,9.69899,9.69899
1900.00,9.70417,25.107961,0.000426,24.999606,-1.4339,0.198,9.70091,9.70091
1901.00,9.70380,25.108023,0.000428,24.999636,-1.4338,0.198,9.70262,9.70262
1902.00,9.70336,25.108107,0.000426,24.999662,-1.4338,0.198,9.70486,9.70486
1903.00,9.70357,25.108163,0.000428,24.999672,-1.4337,0.198,9.70713,9.70713
1904.00,9.70399,25.108260,0.000432,24.999747,-1.4336,0.198,9.70949,9.70949
1905.00,9.70467,25.108348,0.000433,24.999818,-1.4334,0.198,9.71156,9.71156
1906.00,9.70550,25.108480,0.000432,24.999867,-1.4331,0.198,9.71371,9.71371
1907.00,9.70612,25.108594,0.000432,24.999923,-1.4327,0.199,9.71461,9.71461
1908.00,9.70640,25.108720,0.000432,24.999993,-1.4323,0.199,9.71458,9.71458
1909.00,9.70634,25.108665,0.000428,24.999935,-1.4320,0.199,9.71267,9.71267
1910.00,9.70605,25.108604,0.000426,24.999881,-1.4316,0.199,9.71004,9.71004
1911.00,9.70584,25.108358,0.000423,24.999671,-1.4312,0.199,9.70732,9.70732
1912.00,9.70574,25.108379,0.000423,24.999732,-1.4310,0.199,9.70539,9.70539
1913.00,9.70585,25.108351,0.000423,24.999718,-1.4308,0.199,9.70454,9.70454
1914.00,9.70621,25.108394,0.000425,24.999729,-1.4306,0.199,9.70497,9.70497
1915.00,9.70691,25.108541,0.000428,24.999802,-1.4303,0.199,9.70658,9.70658
1916.00,9.70769,25.108716,0.000433,24.999938,-1.4300,0.199,9.70900,9.70900
1917.00,9.70868,25.108681,0.000435,24.999858,-1.4295,0.200,9.71070,9.71070
1918.00,9.70941,25.108649,0.000435,24.999785,-1.4291,0.200,9.71143,9.71143
1919.00,9.70960,25.108617,0.000434,24.999709,-1.4287,0.200,9.71197,9.71197
1920.00,9.70992,25.108787,0.000437,24.999846,-1.4283,0.200,9.71217,9.71217
1921.00,9.71048,25.108779,0.000435,24.999794,-1.4281,0.200,9.71332,9.71332
1922.00,9.71104,25.108821,0.000436,24.999816,-1.4280,0.200,9.71373,9.71373
1923.00,9.71103,25.108858,0.000435,24.999840,-1.4278,0.200,9.71322,9.71322
1924.00,9.71072,25.108988,0.000438,24.999930,-1.4275,0.200,9.71205,9.71205
1925.00,9.70994,25.108803,0.000434,24.999734,-1.4272,0.200,9.70912,9.70912
1926.00,9.70897,25.108838,0.000436,24.999774,-1.4268,0.200,9.70440,9.70440
1927.00,9.70800,25.108817,0.000434,24.999752,-1.4265,0.200,9.70011,9.70011
1928.00,9.70719,25.108911,0.000434,24.999799,-1.4261,0.200,9.69740,9.69740
1929.00,9.70684,25.108870,0.000433,24.999790,-1.4258,0.200,9.69645,9.69645
1930.00,9.70645,25.108912,0.000429,24.999833,-1.4255,0.201,9.69747,9.69747
1931.00,9.70673,25.109004,0.000427,24.999867,-1.4253,0.201,9.69833,9.69833
1932.00,9.70672,25.109010,0.000425,24.999838,-1.4251,0.201,9.70042,9.70042
1933.00,9.70608,25.109023,0.000428,24.999849,-1.4249,0.201,9.70214,9.70214
1934.00,9.70565,25.109031,0.000429,24.999849,-1.4249,0.201,9.70186,9.70186
1935.00,9.70522,25.109021,0.000431,24.999798,-1.4247,0.200,9.70162,9.70162
1936.00,9.70477,25.108986,0.000430,24.999737,-1.4243,0.200,9.70203,9.70203
1937.00,9.70440,25.109079,0.000431,24.999779,-1.4240,0.201,9.70293,9.70293
1938.00,9.70424,25.109118,0.000429,24.999730,-1.4237,0.201,9.70393,9.70393
1939.00,9.70405,25.109129,0.000425,24.999626,-1.4232,0.201,9.70625,9.70625
1940.00,9.70419,25.109343,0.000429,24.999794,-1.4231,0.201,9.70809,9.70809
1941.00,9.70385,25.109404,0.000429,24.999779,-1.4229,0.201,9.70928,9.70928
1942.00,9.70333,25.109519,0.000433,24.999854,-1.4225,0.201,9.70920,9.70920
1943.00,9.70314,25.109646,0.000434,24.999993,-1.4222,0.202,9.70890,9.70890
1944.00,9.70313,25.109516,0.000432,24.999859,-1.4219,0.201,9.70834,9.70834
1945.00,9.70341,25.109499,0.000426,24.999767,-1.4216,0.202,9.70741,9.70741
1946.00,9.70394,25.109382,0.000423,24.999623,-1.4214,0.202,9.70731,9.70731
1947.00,9.70458,25.109296,0.000422,24.999564,-1.4212,0.202,9.70744,9.70744
1948.00,9.70535,25.109176,0.000421,24.999379,-1.4210,0.202,9.70745,9.70745
1949.00,9.70568,25.109334,0.000421,24.999479,-1.4207,0.202,9.70667,9.70667
1950.00,9.70574,25.109501,0.000428,24.999639,-1.4202,0.202,9.70553,9.70553
1951.00,9.70572,25.109716,0.000429,24.999838,-1.4198,0.202,9.70462,9.70462
1952.00,9.70588,25.109812,0.000428,24.999835,-1.4196,0.202,9.70430,9.70430
1953.00,9.70614,25.109912,0.000431,24.999917,-1.4193,0.202,9.70539,9.70539
1954.00,9.70688,25.110029,0.000433,25.000026,-1.4191,0.202,9.70855,9.70855
1955.00,9.70807,25.109775,0.000427,24.999756,-1.4189,0.202,9.71348,9.71348
1956.00,9.70915,25.109692,0.000427,24.999618,-1.4187,0.202,9.71679,9.71679
1957.00,9.70976,25.109685,0.000428,24.999561,-1.4183,0.202,9.71881,9.71881
1958.00,9.70998,25.109663,0.000425,24.999520,-1.4180,0.203,9.71820,9.71820
1959.00,9.70991,25.109647,0.000421,24.999502,-1.4178,0.203,9.71580,9.71580
1960.00,9.70966,25.109740,0.000418,24.999569,-1.4176,0.203,9.71178,9.71178
1961.00,9.70963,25.109912,0.000419,24.999724,-1.4174,0.203,9.70902,9.70902
1962.00,9.70999,25.109881,0.000421,24.999680,-1.4173,0.203,9.70843,9.70843
1963.00,9.71033,25.109774,0.000421,24.999567,-1.4169,0.203,9.71031,9.71031
1964.00,9.71025,25.109858,0.000424,24.999576,-1.4164,0.203,9.71301,9.71301
1965.00,9.71075,25.109876,0.000431,24.999604,-1.4158,0.203,9.71392,9.71392
1966.00,9.71140,25.109840,0.000433,24.999590,-1.4153,0.203,9.71472,9.71472
1967.00,9.71250,25.109904,0.000427,24.999618,-1.4147,0.203,9.71404,9.71404
1968.00,9.71260,25.110002,0.000424,24.999649,-1.4141,0.204,9.71193,9.71193
1969.00,9.71232,25.109934,0.000422,24.999572,-1.4136,0.204,9.70949,9.70949
1970.00,9.71188,25.109904,0.000416,24.999499,-1.4133,0.204,9.70866,9.70866
1971.00,9.71233,25.109991,0.000417,24.999491,-1.4130,0.204,9.70801,9.70801
1972.00,9.71258,25.109959,0.000417,24.999464,-1.4128,0.204,9.70732,9.70732
1973.00,9.71218,25.110208,0.000427,24.999648,-1.4128,0.204,9.70769,9.70769
1974.00,9.71178,25.110494,0.000437,24.999902,-1.4127,0.204,9.70846,9.70846
1975.00,9.71153,25.110597,0.000438,24.999886,-1.4124,0.204,9.71067,9.71067
1976.00,9.71125,25.110723,0.000440,24.999958,-1.4122,0.204,9.71316,9.71316
1977.00,9.71141,25.110895,0.000441,25.000078,-1.4121,0.204,9.71628,9.71628
1978.00,9.71177,25.110737,0.000435,24.999939,-1.4119,0.205,9.71830,9.71830
1979.00,9.71234,25.110624,0.000427,24.999788,-1.4117,0.205,9.71964,9.71964
1980.00,9.71297,25.110710,0.000431,24.999875,-1.4114,0.205,9.71970,9.71970
1981.00,9.71330,25.110630,0.000428,24.999796,-1.4111,0.205,9.71748,9.71748
1982.00,9.71322,25.110567,0.000429,24.999667,-1.4107,0.205,9.71459,9.71459
1983.00,9.71269,25.110671,0.000427,24.999700,-1.4103,0.205,9.71116,9.71116
1984.00,9.71187,25.110695,0.000430,24.999677,-1.4100,0.205,9.70622,9.70622
1985.00,9.71128,25.110778,0.000431,24.999741,-1.4096,0.205,9.70116,9.70116
1986.00,9.70964,25.110769,0.000432,24.999729,-1.4093,0.205,9.69734,9.69734
1987.00,9.70842,25.110888,0.000434,24.999814,-1.4089,0.205,9.69369,9.69369
1988.00,9.70772,25.110963,0.000434,24.999870,-1.4085,0.205,9.69315,9.69315
1989.00,9.70736,25.111009,0.000434,24.999929,-1.4081,0.205,9.69442,9.69442
1990.00,9.70718,25.110996,0.000431,24.999884,-1.4079,0.205,9.69596,9.69596
1991.00,9.70712,25.111053,0.000428,24.999935,-1.4077,0.206,9.69754,9.69754
1992.00,9.70669,25.111141,0.000428,25.000041,-1.4076,0.206,9.69934,9.69934
1993.00,9.70560,25.111301,0.000434,25.000171,-1.4076,0.206,9.69998,9.69998
1994.00,9.70437,25.111333,0.000432,25.000132,-1.4075,0.206,9.70105,9.70105
1995.00,9.70407,25.111309,0.000430,25.000090,-1.4072,0.206,9.70231,9.70231
1996.00,9.70374,25.111357,0.000433,25.000059,-1.4070,0.206,9.70451,9.70451
1997.00,9.70308,25.111231,0.000428,24.999963,-1.4067,0.206,9.70606,9.70606
1998.00,9.70271,25.111126,0.000425,24.999842,-1.4063,0.207,9.70712,9.70712
1999.00,9.70277,25.111200,0.000429,24.999888,-1.4059,0.207,9.70875,9.70875
2000.00,9.70267,25.111281,0.000434,24.999951,-1.4056,0.207,9.71093,9.71093
2001.00,9.70268,25.111320,0.000435,24.999969,-1.4053,0.207,9.71142,9.71142
2002.00,9.70281,25.111607,0.000444,25.000114,-1.4051,0.207,9.71240,9.71240
2003.00,9.70296,25.111806,0.000451,25.000245,-1.4049,0.207,9.71285,9.71285
2004.00,9.70413,25.111600,0.000442,25.000006,-1.4047,0.207,9.71210,9.71210
2005.00,9.70583,25.111515,0.000434,24.999932,-1.4046,0.207,9.71152,9.71152
2006.00,9.70691,25.111444,0.000429,24.999907,-1.4042,0.207,9.71224,9.71224
2007.00,9.70837,25.111295,0.000423,24.999771,-1.4037,0.207,9.71239,9.71239
2008.00,9.70997,25.111005,0.000413,24.999533,-1.4032,0.207,9.71250,9.71250
2009.00,9.71110,25.111264,0.000417,24.999755,-1.4028,0.208,9.71063,9.71063
2010.00,9.71247,25.111176,0.000416,24.999570,-1.4022,0.208,9.70685,9.70685
2011.00,9.71308,25.111168,0.000412,24.999499,-1.4018,0.208,9.70331,9.70331
@14,2.0001,4.0, 2010.008 
2012.00,9.71175,25.111049,0.000406,24.999373,-1.4016,0.208,9.70152,9.70152
2013.00,9.71065,25.111129,0.000409,24.999419,-1.4014,0.208,9.70108,9.70108
2014.00,9.71195,25.111105,0.000411,24.999418,-1.4011,0.208,9.70456,9.70456
2015.00,9.71215,25.111413,0.000418,24.999740,-1.4010,0.208,9.70984,9.70984
2016.00,9.70952,25.111629,0.000425,24.999915,-1.4010,0.208,9.71498,9.71498
2017.00,9.70741,25.111628,0.000426,24.999888,-1.4008,0.208,9.71975,9.71975
2018.00,9.70786,25.111667,0.000424,24.999844,-1.4009,0.208,9.72393,9.72393
2019.00,9.70977,25.111633,0.000420,24.999716,-1.4008,0.209,9.72498,9.72498
2020.00,9.71174,25.111561,0.000420,24.999594,-1.4007,0.209,9.72455,9.72455
2021.00,9.71277,25.111597,0.000420,24.999541,-1.4006,0.209,9.72313,9.72313
2022.00,9.71301,25.111709,0.000421,24.999544,-1.4004,0.209,9.72126,9.72126
2023.00,9.71313,25.111811,0.000421,24.999613,-1.4001,0.209,9.71795,9.71795
2024.00,9.71380,25.111989,0.000422,24.999736,-1.3997,0.209,9.71614,9.71614
2025.00,9.71407,25.112034,0.000421,24.999685,-1.3994,0.210,9.71460,9.71460
2026.00,9.71396,25.112085,0.000422,24.999703,-1.3990,0.210,9.71460,9.71460
2027.00,9.71412,25.112187,0.000426,24.999863,-1.3986,0.210,9.71427,9.71427
2028.00,9.71425,25.112205,0.000429,24.999893,-1.3983,0.210,9.71399,9.71399
2029.00,9.71539,25.112151,0.000430,24.999890,-1.3980,0.210,9.71339,9.71339
2030.00,9.71594,25.112158,0.000432,24.999997,-1.3977,0.210,9.71345,9.71345
2031.00,9.71595,25.112076,0.000429,24.999938,-1.3974,0.210,9.71268,9.71268
2032.00,9.71670,25.112121,0.000430,24.999983,-1.3974,0.210,9.71284,9.71284
2033.00,9.71723,25.112085,0.000430,24.999918,-1.3971,0.210,9.71410,9.71410
2034.00,9.71768,25.112214,0.000433,24.999938,-1.3968,0.210,9.71648,9.71648
2035.00,9.71784,25.112208,0.000430,24.999830,-1.3966,0.210,9.71889,9.71889
2036.00,9.71786,25.112204,0.000432,24.999800,-1.3964,0.210,9.72071,9.72071
2037.00,9.71781,25.112455,0.000438,24.999927,-1.3961,0.210,9.72268,9.72268
2038.00,9.71768,25.112452,0.000435,24.999883,-1.3959,0.210,9.72398,9.72398
2039.00,9.71759,25.112490,0.000436,24.999901,-1.3958,0.210,9.72484,9.72484
2040.00,9.71794,25.112895,0.000446,25.000225,-1.3956,0.210,9.72545,9.72545
2041.00,9.71830,25.112975,0.000443,25.000275,-1.3954,0.210,9.72580,9.72580
2042.00,9.71844,25.112614,0.000431,24.999963,-1.3951,0.210,9.72379,9.72379
2043.00,9.71833,25.112642,0.000433,24.999960,-1.3949,0.211,9.72119,9.72119
2044.00,9.71813,25.112587,0.000426,24.999926,-1.3947,0.211,9.71750,9.71750
2045.00,9.71801,25.112475,0.000421,24.999815,-1.3944,0.211,9.71406,9.71406
2046.00,9.71760,25.112611,0.000423,24.999870,-1.3941,0.211,9.71008,9.71008
2047.00,9.71703,25.112785,0.000427,24.999937,-1.3938,0.211,9.70817,9.70817
2048.00,9.71680,25.112911,0.000428,24.999999,-1.3935,0.211,9.70813,9.70813
2049.00,9.71693,25.112853,0.000429,24.999884,-1.3933,0.211,9.70885,9.70885
2050.00,9.71740,25.112702,0.000423,24.999718,-1.3933,0.211,9.70767,9.70767
2051.00,9.71759,25.112674,0.000423,24.999682,-1.3933,0.211,9.70864,9.70864
2052.00,9.71702,25.112644,0.000419,24.999679,-1.3933,0.212,9.70948,9.70948
2053.00,9.71583,25.112667,0.000421,24.999739,-1.3933,0.212,9.70965,9.70965
2054.00,9.71536,25.112645,0.000424,24.999710,-1.3932,0.212,9.71061,9.71061
2055.00,9.71539,25.112674,0.000427,24.999723,-1.3930,0.212,9.71406,9.71406
2056.00,9.71551,25.112680,0.000430,24.999757,-1.3927,0.212,9.71816,9.71816
2057.00,9.71583,25.112637,0.000432,24.999744,-1.3926,0.212,9.72193,9.72193
2058.00,9.71555,25.112648,0.000431,24.999652,-1.3923,0.212,9.72446,9.72446
2059.00,9.71573,25.112796,0.000431,24.999779,-1.3920,0.212,9.72497,9.72497
2060.00,9.71516,25.112906,0.000431,24.999810,-1.3916,0.212,9.72323,9.72323
2061.00,9.71438,25.112970,0.000428,24.999759,-1.3913,0.212,9.71936,9.71936
2062.00,9.71394,25.113076,0.000428,24.999715,-1.3910,0.212,9.71535,9.71535
2063.00,9.71411,25.113215,0.000428,24.999794,-1.3907,0.213,9.71326,9.71326
2064.00,9.71485,25.113199,0.000425,24.999725,-1.3906,0.213,9.71261,9.71261
2065.00,9.71558,25.113242,0.000426,24.999692,-1.3906,0.213,9.71406,9.71406
2066.00,9.71561,25.113205,0.000427,24.999637,-1.3906,0.213,9.71637,9.71637
2067.00,9.71602,25.113302,0.000427,24.999742,-1.3904,0.213,9.72007,9.72007
2068.00,9.71688,25.113223,0.000425,24.999694,-1.3902,0.213,9.72375,9.72375
2069.00,9.71802,25.113409,0.000432,24.999857,-1.3899,0.213,9.72721,9.72721
2070.00,9.71926,25.113240,0.000430,24.999741,-1.3896,0.213,9.72972,9.72972
2071.00,9.72080,25.113191,0.000431,24.999670,-1.3894,0.213,9.73085,9.73085
2072.00,9.72153,25.112946,0.000430,24.999399,-1.3891,0.213,9.72945,9.72945
2073.00,9.72178,25.112957,0.000434,24.999347,-1.3887,0.213,9.72618,9.72618
2074.00,9.72184,25.112927,0.000429,24.999196,-1.3885,0.213,9.72204,9.72204
2075.00,9.72164,25.112985,0.000422,24.999174,-1.3883,0.213,9.71685,9.71685
2076.00,9.72077,25.113018,0.000419,24.999191,-1.3881,0.213,9.71355,9.71355
2077.00,9.71977,25.113380,0.000424,24.999473,-1.3879,0.213,9.71109,9.71109
2078.00,9.71872,25.113382,0.000419,24.999449,-1.3879,0.214,9.70959,9.70959
2079.00,9.71802,25.113412,0.000419,24.999484,-1.3876,0.214,9.70934,9.70934
2080.00,9.71832,25.113697,0.000428,24.999716,-1.3873,0.214,9.71103,9.71103
2081.00,9.71920,25.113857,0.000434,24.999784,-1.3870,0.214,9.71113,9.71113
2082.00,9.71950,25.113736,0.000430,24.999602,-1.3869,0.214,9.71141,9.71141
2083.00,9.71896,25.113927,0.000433,24.999742,-1.3868,0.214,9.71196,9.71196
2084.00,9.71820,25.113997,0.000434,24.999766,-1.3868,0.214,9.71163,9.71163
2085.00,9.71742,25.114078,0.000439,24.999805,-1.3868,0.214,9.71094,9.71094
2086.00,9.71695,25.114073,0.000436,24.999828,-1.3867,0.214,9.71108,9.71108
2087.00,9.71625,25.114311,0.000444,25.000056,-1.3865,0.214,9.71111,9.71111
2088.00,9.71528,25.114042,0.000439,24.999831,-1.3861,0.214,9.71109,9.71109
2089.00,9.71415,25.114086,0.000440,24.999873,-1.3859,0.214,9.71132,9.71132
2090.00,9.71309,25.114010,0.000433,24.999802,-1.3856,0.214,9.71104,9.71104
2091.00,9.71204,25.114147,0.000434,24.999876,-1.3854,0.214,9.71050,9.71050
2092.00,9.71122,25.114302,0.000429,24.999974,-1.3851,0.215,9.71024,9.71024
2093.00,9.71090,25.114434,0.000431,25.000071,-1.3851,0.215,9.71060,9.71060
2094.00,9.71077,25.114511,0.000431,25.000147,-1.3850,0.215,9.71064,9.71064
2095.00,9.71080,25.114419,0.000428,25.000073,-1.3848,0.215,9.71071,9.71071
2096.00,9.71103,25.114369,0.000424,25.000010,-1.3847,0.215,9.71185,9.71185
2097.00,9.71128,25.114198,0.000423,24.999836,-1.3846,0.215,9.71303,9.71303
2098.00,9.71167,25.114291,0.000425,24.999835,-1.3844,0.215,9.71384,9.71384
2099.00,9.71209,25.114323,0.000425,24.999814,-1.3842,0.216,9.71560,9.71560
2100.00,9.71241,25.114351,0.000428,24.999816,-1.3840,0.216,9.71726,9.71726
2101.00,9.71268,25.114108,0.000427,24.999534,-1.3838,0.216,9.71803,9.71803
2102.00,9.71301,25.114157,0.000429,24.999614,-1.3838,0.216,9.71810,9.71810
2103.00,9.71319,25.114273,0.000434,24.999745,-1.3838,0.215,9.71752,9.71752
2104.00,9.71333,25.114161,0.000432,24.999617,-1.3838,0.215,9.71592,9.71592
2105.00,9.71336,25.114086,0.000429,24.999525,-1.3838,0.216,9.71478,9.71478
2106.00,9.71363,25.114601,0.000441,25.000009,-1.3838,0.216,9.71497,9.71497
2107.00,9.71407,25.114672,0.000444,25.000028,-1.3837,0.216,9.71557,9.71557
2108.00,9.71445,25.114764,0.000442,25.000017,-1.3837,0.216,9.71664,9.71664
2109.00,9.71484,25.114775,0.000442,24.999975,-1.3837,0.216,9.71781,9.71781
2110.00,9.71515,25.115090,0.000449,25.000261,-1.3836,0.216,9.71864,9.71864
2111.00,9.71551,25.114796,0.000440,24.999944,-1.3836,0.216,9.71800,9.71800
2112.00,9.71591,25.114870,0.000436,24.999907,-1.3834,0.216,9.71772,9.71772
2113.00,9.71619,25.114721,0.000431,24.999706,-1.3832,0.216,9.71730,9.71730
2114.00,9.71656,25.114845,0.000430,24.999764,-1.3829,0.217,9.71808,9.71808
2115.00,9.71713,25.114721,0.000424,24.999567,-1.3827,0.217,9.71879,9.71879
2116.00,9.71754,25.115004,0.000429,24.999821,-1.3826,0.217,9.71969,9.71969
2117.00,9.71786,25.115030,0.000430,24.999950,-1.3825,0.217,9.72066,9.72066
2118.00,9.71812,25.115148,0.000435,25.000154,-1.3825,0.217,9.72127,9.72127
2119.00,9.71819,25.115035,0.000436,25.000067,-1.3826,0.217,9.72062,9.72062
2120.00,9.71805,25.115032,0.000437,25.000021,-1.3826,0.217,9.72000,9.72000
2121.00,9.71817,25.114853,0.000434,24.999825,-1.3825,0.217,9.72034,9.72034
2122.00,9.71831,25.114752,0.000431,24.999614,-1.3825,0.217,9.71971,9.71971
2123.00,9.71847,25.114669,0.000426,24.999499,-1.3822,0.217,9.71921,9.71921
2124.00,9.71878,25.114846,0.000428,24.999609,-1.3816,0.217,9.71930,9.71930
2125.00,9.71901,25.114945,0.000429,24.999697,-1.3811,0.217,9.71887,9.71887
2126.00,9.71900,25.114970,0.000427,24.999652,-1.3808,0.218,9.71762,9.71762
2127.00,9.71878,25.115046,0.000428,24.999683,-1.3805,0.218,9.71667,9.71667
2128.00,9.71853,25.115270,0.000431,24.999754,-1.3803,0.218,9.71603,9.71603
2129.00,9.71841,25.115296,0.000432,24.999787,-1.3804,0.218,9.71580,9.71580
2130.00,9.71861,25.115334,0.000433,24.999730,-1.3804,0.218,9.71717,9.71717
2131.00,9.71883,25.115527,0.000440,24.999842,-1.3804,0.218,9.71820,9.71820
2132.00,9.71906,25.115623,0.000442,24.999894,-1.3804,0.218,9.71949,9.71949
2133.00,9.71930,25.115441,0.000441,24.999798,-1.3805,0.218,9.72113,9.72113
2134.00,9.71943,25.115311,0.000439,24.999692,-1.3805,0.218,9.72182,9.72182
2135.00,9.71936,25.115354,0.000440,24.999786,-1.3804,0.218,9.72139,9.72139
2136.00,9.71939,25.115336,0.000437,24.999783,-1.3803,0.218,9.72145,9.72145
2137.00,9.71930,25.115252,0.000435,24.999677,-1.3801,0.218,9.72082,9.72082
2138.00,9.71910,25.115424,0.000438,24.999786,-1.3798,0.218,9.72009,9.72009
2139.00,9.71915,25.115403,0.000436,24.999673,-1.3797,0.218,9.71973,9.71973
2140.00,9.71913,25.115405,0.000434,24.999623,-1.3795,0.218,9.71901,9.71901
2141.00,9.71905,25.115379,0.000433,24.999598,-1.3791,0.218,9.71862,9.71862
2142.00,9.71892,25.115384,0.000433,24.999653,-1.3789,0.218,9.71844,9.71844
2143.00,9.71879,25.115412,0.000432,24.999591,-1.3788,0.219,9.71775,9.71775
2144.00,9.71871,25.115677,0.000433,24.999899,-1.3788,0.219,9.71760,9.71760
2145.00,9.71881,25.115795,0.000434,25.000001,-1.3787,0.219,9.71804,9.71804
2146.00,9.71908,25.115841,0.000431,24.999980,-1.3789,0.219,9.71903,9.71903
2147.00,9.71953,25.115929,0.000430,24.999982,-1.3789,0.219,9.71986,9.71986
2148.00,9.71973,25.116040,0.000432,25.000116,-1.3789,0.220,9.72028,9.72028
2149.00,9.71995,25.115782,0.000428,24.999737,-1.3789,0.219,9.72128,9.72128
2150.00,9.72009,25.115684,0.000428,24.999562,-1.3788,0.219,9.72186,9.72186
2151.00,9.72006,25.115739,0.000432,24.999564,-1.3787,0.219,9.72104,9.72104
2152.00,9.72002,25.115822,0.000434,24.999597,-1.3787,0.219,9.72096,9.72096
2153.00,9.71981,25.115775,0.000436,24.999489,-1.3786,0.219,9.72136,9.72136
2154.00,9.71966,25.116037,0.000441,24.999726,-1.3782,0.219,9.72070,9.72070
2155.00,9.71971,25.116165,0.000440,24.999814,-1.3779,0.219,9.72111,9.72111
2156.00,9.71982,25.116086,0.000434,24.999753,-1.3777,0.219,9.72189,9.72189
2157.00,9.72012,25.116082,0.000432,24.999782,-1.3775,0.220,9.72294,9.72294
2158.00,9.72089,25.115885,0.000419,24.999541,-1.3774,0.220,9.72353,9.72353
2159.00,9.72125,25.115863,0.000416,24.999552,-1.3775,0.220,9.72139,9.72139
2160.00,9.72109,25.115954,0.000418,24.999616,-1.3776,0.220,9.71711,9.71711
2161.00,9.72080,25.116011,0.000419,24.999642,-1.3776,0.221,9.71144,9.71144
@15,2.0001,4.0, 2160.15999999999 
2162.00,9.72080,25.116101,0.000419,24.999634,-1.3776,0.221,9.70657,9.70657
2163.00,9.72057,25.116349,0.000426,24.999865,-1.3776,0.221,9.70392,9.70392
2164.00,9.72182,25.116439,0.000429,24.999829,-1.3774,0.221,9.70610,9.70610
2165.00,9.72263,25.116338,0.000428,24.999695,-1.3770,0.221,9.71300,9.71300
2166.00,9.71956,25.116390,0.000430,24.999679,-1.3767,0.221,9.72248,9.72248
2167.00,9.71567,25.116349,0.000427,24.999615,-1.3765,0.221,9.73104,9.73104
2168.00,9.71411,25.116414,0.000427,24.999642,-1.3764,0.221,9.73712,9.73712
2169.00,9.71205,25.116401,0.000427,24.999631,-1.3764,0.221,9.74007,9.74007
2170.00,9.71183,25.116406,0.000425,24.999640,-1.3766,0.221,9.73871,9.73871
2171.00,9.70955,25.116393,0.000421,24.999637,-1.3767,0.221,9.73492,9.73492
2172.00,9.70680,25.116414,0.000426,24.999657,-1.3766,0.221,9.73146,9.73146
2173.00,9.71107,25.116372,0.000426,24.999636,-1.3766,0.222,9.72938,9.72938
2174.00,9.72175,25.116436,0.000426,24.999653,-1.3764,0.222,9.72802,9.72802
2175.00,9.73266,25.116434,0.000423,24.999611,-1.3762,0.222,9.72713,9.72713
2176.00,9.73605,25.116587,0.000429,24.999685,-1.3761,0.222,9.72659,9.72659
2177.00,9.73492,25.116628,0.000428,24.999618,-1.3759,0.222,9.72541,9.72541
2178.00,9.73313,25.116793,0.000432,24.999698,-1.3758,0.222,9.72381,9.72381
2179.00,9.73233,25.116925,0.000432,24.999789,-1.3758,0.222,9.72376,9.72376
2180.00,9.73100,25.117148,0.000437,25.000000,-1.3757,0.222,9.72574,9.72574
2181.00,9.72988,25.117103,0.000435,24.999958,-1.3757,0.222,9.72918,9.72918
2182.00,9.73022,25.117173,0.000437,25.000025,-1.3757,0.222,9.73227,9.73227
2183.00,9.73090,25.117039,0.000433,24.999908,-1.3756,0.222,9.73413,9.73413
2184.00,9.73137,25.116968,0.000436,24.999836,-1.3756,0.222,9.73416,9.73416
2185.00,9.73124,25.116827,0.000434,24.999657,-1.3755,0.222,9.73203,9.73203
2186.00,9.73049,25.116961,0.000435,24.999732,-1.3752,0.222,9.72948,9.72948
2187.00,9.72936,25.117041,0.000434,24.999794,-1.3751,0.223,9.72738,9.72738
2188.00,9.72833,25.117214,0.000435,24.999842,-1.3751,0.223,9.72608,9.72608
2189.00,9.72832,25.117407,0.000437,24.999926,-1.3750,0.223,9.72452,9.72452
2190.00,9.72824,25.117522,0.000439,24.999993,-1.3750,0.223,9.72491,9.72491
2191.00,9.72769,25.117488,0.000440,24.999985,-1.3750,0.223,9.72533,9.72533
2192.00,9.72765,25.117423,0.000440,24.999902,-1.3748,0.223,9.72514,9.72514
2193.00,9.72747,25.117419,0.000442,24.999940,-1.3747,0.223,9.72540,9.72540
2194.00,9.72734,25.117334,0.000440,24.999906,-1.3745,0.223,9.72726,9.72726
2195.00,9.72796,25.117205,0.000433,24.999805,-1.3742,0.223,9.73181,9.73181
2196.00,9.72886,25.117224,0.000431,24.999753,-1.3743,0.223,9.73892,9.73892
2197.00,9.72864,25.117170,0.000429,24.999652,-1.3744,0.223,9.74568,9.74568
2198.00,9.72751,25.117229,0.000430,24.999727,-1.3744,0.223,9.75093,9.75093
2199.00,9.72627,25.117174,0.000429,24.999670,-1.3743,0.223,9.75433,9.75433
2200.00,9.72608,25.117305,0.000433,24.999739,-1.3745,0.223,9.75299,9.75299
2201.00,9.72617,25.117413,0.000436,24.999778,-1.3745,0.223,9.74772,9.74772
2202.00,9.72721,25.117541,0.000436,24.999866,-1.3743,0.223,9.74233,9.74233
2203.00,9.72760,25.117618,0.000433,24.999801,-1.3742,0.224,9.73669,9.73669
2204.00,9.73129,25.117823,0.000435,24.999861,-1.3743,0.224,9.73284,9.73284
2205.00,9.74955,25.117894,0.000434,24.999835,-1.3742,0.224,9.72941,9.72941
2206.00,9.75851,25.117778,0.000426,24.999727,-1.3743,0.224,9.72721,9.72721
2207.00,9.75537,25.117713,0.000427,24.999653,-1.3744,0.224,9.72604,9.72604
2208.00,9.75103,25.117513,0.000421,24.999499,-1.3744,0.224,9.72628,9.72628
2209.00,9.74612,25.117460,0.000417,24.999536,-1.3742,0.224,9.72615,9.72615
2210.00,9.74237,25.117501,0.000420,24.999602,-1.3739,0.224,9.72585,9.72585
2211.00,9.73976,25.117542,0.000423,24.999634,-1.3736,0.224,9.72557,9.72557
2212.00,9.73789,25.117733,0.000430,24.999745,-1.3734,0.224,9.72605,9.72605
2213.00,9.73635,25.117737,0.000432,24.999729,-1.3732,0.224,9.72758,9.72758
2214.00,9.73565,25.117781,0.000433,24.999754,-1.3731,0.224,9.72920,9.72920
2215.00,9.73539,25.117749,0.000432,24.999734,-1.3733,0.224,9.73127,9.73127
2216.00,9.73420,25.117768,0.000434,24.999755,-1.3734,0.224,9.73297,9.73297
2217.00,9.73256,25.117557,0.000424,24.999600,-1.3735,0.224,9.73235,9.73235
2218.00,9.73098,25.117682,0.000425,24.999690,-1.3737,0.225,9.73032,9.73032
2219.00,9.72962,25.117691,0.000426,24.999590,-1.3737,0.225,9.72792,9.72792
2220.00,9.72860,25.117838,0.000427,24.999569,-1.3736,0.225,9.72626,9.72626
2221.00,9.72794,25.118025,0.000429,24.999656,-1.3736,0.225,9.72488,9.72488
2222.00,9.72742,25.118219,0.000434,24.999773,-1.3736,0.225,9.72412,9.72412
2223.00,9.72695,25.118274,0.000433,24.999791,-1.3735,0.225,9.72279,9.72279
2224.00,9.72634,25.118192,0.000432,24.999733,-1.3736,0.225,9.72077,9.72077
2225.00,9.72573,25.118037,0.000425,24.999649,-1.3738,0.225,9.71820,9.71820
2226.00,9.72552,25.117944,0.000420,24.999562,-1.3739,0.225,9.71540,9.71540
2227.00,9.72492,25.118109,0.000424,24.999672,-1.3740,0.225,9.71418,9.71418
2228.00,9.72411,25.118150,0.000425,24.999696,-1.3739,0.225,9.71543,9.71543
2229.00,9.72397,25.118195,0.000422,24.999662,-1.3736,0.225,9.71793,9.71793
2230.00,9.72395,25.118337,0.000424,24.999736,-1.3732,0.226,9.71986,9.71986
2231.00,9.72382,25.118489,0.000432,24.999778,-1.3729,0.226,9.72130,9.72130
2232.00,9.72297,25.118616,0.000433,24.999867,-1.3725,0.226,9.72251,9.72251
2233.00,9.72247,25.118692,0.000437,24.999880,-1.3721,0.226,9.72175,9.72175
2234.00,9.72208,25.118804,0.000443,24.999961,-1.3719,0.226,9.72004,9.72004
2235.00,9.72123,25.118776,0.000444,25.000010,-1.3717,0.226,9.71870,9.71870
2236.00,9.72030,25.118864,0.000444,25.000146,-1.3718,0.226,9.71815,9.71815
2237.00,9.71960,25.118759,0.000442,25.000041,-1.3719,0.226,9.71784,9.71784
2238.00,9.71939,25.118495,0.000437,24.999801,-1.3720,0.226,9.71865,9.71865
2239.00,9.71964,25.118487,0.000436,24.999788,-1.3722,0.226,9.72008,9.72008
2240.00,9.71980,25.118557,0.000440,24.999772,-1.3723,0.226,9.72237,9.72237
2241.00,9.71989,25.118506,0.000439,24.999661,-1.3722,0.226,9.72519,9.72519
2242.00,9.72023,25.118310,0.000435,24.999458,-1.3720,0.226,9.72694,9.72694
2243.00,9.72051,25.118564,0.000439,24.999664,-1.3720,0.226,9.72691,9.72691
2244.00,9.72087,25.118619,0.000441,24.999675,-1.3721,0.226,9.72628,9.72628
2245.00,9.72115,25.118669,0.000444,24.999719,-1.3722,0.226,9.72413,9.72413
2246.00,9.72136,25.118593,0.000442,24.999705,-1.3724,0.227,9.72174,9.72174
2247.00,9.72177,25.118792,0.000444,24.999888,-1.3726,0.227,9.72042,9.72042
2248.00,9.72201,25.118840,0.000444,24.999875,-1.3725,0.227,9.72111,9.72111
2249.00,9.72226,25.118813,0.000441,24.999800,-1.3724,0.227,9.72299,9.72299
2250.00,9.72250,25.118873,0.000438,24.999735,-1.3724,0.227,9.72546,9.72546
2251.00,9.72299,25.118832,0.000435,24.999580,-1.3724,0.227,9.72797,9.72797
2252.00,9.72335,25.118852,0.000434,24.999552,-1.3726,0.227,9.72822,9.72822
2253.00,9.72373,25.118921,0.000432,24.999586,-1.3729,0.227,9.72783,9.72783
2254.00,9.72382,25.119011,0.000433,24.999671,-1.3730,0.227,9.72586,9.72586
2255.00,9.72380,25.119041,0.000431,24.999683,-1.3730,0.227,9.72358,9.72358
2256.00,9.72397,25.119123,0.000434,24.999791,-1.3730,0.227,9.72128,9.72128
2257.00,9.72423,25.119253,0.000440,24.999899,-1.3728,0.228,9.71996,9.71996
2258.00,9.72382,25.119285,0.000443,24.999824,-1.3725,0.227,9.71908,9.71908
2259.00,9.72368,25.119188,0.000440,24.999660,-1.3722,0.227,9.71914,9.71914
2260.00,9.72334,25.119139,0.000439,24.999581,-1.3721,0.227,9.71922,9.71922
2261.00,9.72279,25.119277,0.000440,24.999675,-1.3719,0.227,9.71859,9.71859
2262.00,9.72201,25.119281,0.000435,24.999595,-1.3717,0.228,9.71806,9.71806
2263.00,9.72146,25.119393,0.000437,24.999667,-1.3716,0.228,9.71743,9.71743
2264.00,9.72127,25.119666,0.000443,24.999901,-1.3717,0.228,9.71679,9.71679
2265.00,9.72112,25.119812,0.000447,25.000013,-1.3718,0.228,9.71613,9.71613
2266.00,9.72101,25.119811,0.000447,24.999988,-1.3717,0.228,9.71597,9.71597
2267.00,9.72097,25.119735,0.000447,24.999955,-1.3716,0.228,9.71791,9.71791
2268.00,9.72112,25.119728,0.000448,25.000034,-1.3716,0.228,9.71986,9.71986
2269.00,9.72092,25.119581,0.000444,24.999895,-1.3716,0.228,9.72098,9.72098
2270.00,9.72052,25.119485,0.000440,24.999779,-1.3716,0.228,9.72232,9.72232
2271.00,9.72012,25.119546,0.000439,24.999763,-1.3717,0.228,9.72379,9.72379
2272.00,9.71985,25.119546,0.000439,24.999669,-1.3720,0.228,9.72303,9.72303
2273.00,9.71955,25.119556,0.000434,24.999558,-1.3721,0.228,9.72102,9.72102
2274.00,9.71928,25.119663,0.000431,24.999598,-1.3721,0.228,9.72021,9.72021
2275.00,9.71939,25.119774,0.000433,24.999639,-1.3719,0.229,9.72022,9.72022
2276.00,9.71958,25.119811,0.000434,24.999560,-1.3718,0.229,9.72074,9.72074
2277.00,9.71988,25.119944,0.000432,24.999632,-1.3716,0.229,9.72121,9.72121
2278.00,9.72022,25.120067,0.000433,24.999729,-1.3716,0.229,9.72280,9.72280
2279.00,9.72025,25.120003,0.000433,24.999673,-1.3715,0.229,9.72299,9.72299
2280.00,9.72033,25.119989,0.000432,24.999677,-1.3716,0.229,9.72303,9.72303
2281.00,9.72054,25.119974,0.000432,24.999674,-1.3717,0.229,9.72219,9.72219
2282.00,9.72083,25.119939,0.000430,24.999618,-1.3719,0.229,9.72203,9.72203
2283.00,9.72118,25.119847,0.000431,24.999510,-1.3719,0.229,9.72140,9.72140
2284.00,9.72132,25.119966,0.000431,24.999599,-1.3720,0.229,9.72155,9.72155
2285.00,9.72157,25.120031,0.000428,24.999624,-1.3720,0.229,9.72137,9.72137
2286.00,9.72176,25.120047,0.000429,24.999618,-1.3721,0.229,9.72049,9.72049
2287.00,9.72174,25.120033,0.000432,24.999650,-1.3721,0.229,9.72030,9.72030
2288.00,9.72154,25.120063,0.000434,24.999673,-1.3721,0.229,9.72050,9.72050
2289.00,9.72135,25.120114,0.000439,24.999677,-1.3722,0.229,9.72050,9.72050
2290.00,9.72122,25.120194,0.000446,24.999736,-1.3723,0.229,9.71976,9.71976
2291.00,9.72091,25.120375,0.000448,24.999884,-1.3723,0.229,9.71946,9.71946
2292.00,9.72050,25.120499,0.000446,24.999918,-1.3723,0.229,9.71804,9.71804
2293.00,9.72033,25.120565,0.000444,24.999962,-1.3723,0.229,9.71663,9.71663
2294.00,9.72029,25.120594,0.000441,24.999944,-1.3721,0.230,9.71617,9.71617
2295.00,9.72035,25.120624,0.000434,24.999913,-1.3720,0.230,9.71735,9.71735
2296.00,9.72037,25.120524,0.000429,24.999761,-1.3720,0.230,9.71929,9.71929
2297.00,9.72064,25.120510,0.000430,24.999682,-1.3720,0.230,9.72315,9.72315
2298.00,9.72100,25.120426,0.000430,24.999527,-1.3721,0.230,9.72587,9.72587
2299.00,9.72121,25.120397,0.000428,24.999504,-1.3722,0.230,9.72702,9.72702
2300.00,9.72131,25.120350,0.000428,24.999441,-1.3723,0.230,9.72642,9.72642
2301.00,9.72113,25.120367,0.000430,24.999478,-1.3723,0.230,9.72522,9.72522
2302.00,9.72108,25.120491,0.000432,24.999605,-1.3722,0.231,9.72252,9.72252
2303.00,9.72102,25.120712,0.000435,24.999832,-1.3722,0.231,9.72144,9.72144
2304.00,9.72104,25.120763,0.000436,24.999817,-1.3722,0.231,9.72111,9.72111
2305.00,9.72125,25.120762,0.000435,24.999809,-1.3721,0.230,9.72153,9.72153
2306.00,9.72126,25.120876,0.000437,24.999865,-1.3721,0.230,9.72321,9.72321
2307.00,9.72202,25.120807,0.000428,24.999754,-1.3721,0.231,9.72392,9.72392
2308.00,9.72360,25.120760,0.000426,24.999633,-1.3720,0.231,9.72336,9.72336
2309.00,9.72441,25.120689,0.000426,24.999604,-1.3719,0.231,9.72189,9.72189
2310.00,9.72277,25.120791,0.000431,24.999687,-1.3719,0.231,9.71950,9.71950
2311.00,9.72019,25.120799,0.000424,24.999671,-1.3719,0.231,9.71574,9.71574
@16,2.0001,4.0, 2310.08899999999 
2312.00,9.71987,25.120837,0.000427,24.999718,-1.3719,0.231,9.71382,9.71382
2313.00,9.72194,25.120847,0.000426,24.999777,-1.3720,0.232,9.71362,9.71362
2314.00,9.72294,25.121046,0.000426,24.999924,-1.3720,0.232,9.71582,9.71582
2315.00,9.72335,25.121055,0.000423,24.999861,-1.3719,0.232,9.71881,9.71881
2316.00,9.72142,25.121132,0.000429,24.999896,-1.3718,0.232,9.72290,9.72290
2317.00,9.71925,25.121134,0.000429,24.999862,-1.3717,0.232,9.72712,9.72712
2318.00,9.71916,25.121218,0.000430,24.999832,-1.3717,0.232,9.73063,9.73063
2319.00,9.72025,25.121271,0.000434,24.999789,-1.3717,0.232,9.73253,9.73253
2320.00,9.72192,25.121312,0.000433,24.999785,-1.3716,0.232,9.73484,9.73484
2321.00,9.72346,25.121149,0.000424,24.999632,-1.3716,0.232,9.73537,9.73537
2322.00,9.72388,25.121208,0.000426,24.999659,-1.3717,0.232,9.73410,9.73410
2323.00,9.72450,25.121220,0.000425,24.999698,-1.3716,0.232,9.73290,9.73290
2324.00,9.72517,25.121118,0.000422,24.999610,-1.3716,0.232,9.73072,9.73072
2325.00,9.72524,25.121214,0.000423,24.999637,-1.3718,0.233,9.72717,9.72717
2326.00,9.72494,25.121379,0.000429,24.999747,-1.3721,0.233,9.72521,9.72521
2327.00,9.72477,25.121367,0.000428,24.999683,-1.3722,0.233,9.72416,9.72416
2328.00,9.72484,25.121418,0.000429,24.999683,-1.3725,0.233,9.72283,9.72283
2329.00,9.72525,25.121580,0.000433,24.999829,-1.3727,0.233,9.72327,9.72327
2330.00,9.72590,25.121521,0.000435,24.999805,-1.3726,0.233,9.72442,9.72442
2331.00,9.72670,25.121380,0.000433,24.999701,-1.3726,0.233,9.72532,9.72532
2332.00,9.72763,25.121523,0.000436,24.999837,-1.3726,0.233,9.72702,9.72702
2333.00,9.72850,25.121603,0.000438,24.999929,-1.3726,0.233,9.72896,9.72896
2334.00,9.72902,25.121663,0.000434,24.999944,-1.3727,0.233,9.73030,9.73030
2335.00,9.72943,25.121671,0.000430,24.999946,-1.3728,0.233,9.73216,9.73216
2336.00,9.72985,25.121852,0.000433,25.000029,-1.3727,0.233,9.73399,9.73399
2337.00,9.72991,25.121886,0.000432,25.000078,-1.3726,0.233,9.73389,9.73389
2338.00,9.72959,25.121807,0.000431,24.999941,-1.3724,0.234,9.73262,9.73262
2339.00,9.72919,25.121658,0.000430,24.999764,-1.3722,0.234,9.73197,9.73197
2340.00,9.72893,25.121766,0.000434,24.999784,-1.3721,0.233,9.73108,9.73108
2341.00,9.72863,25.121832,0.000434,24.999811,-1.3720,0.234,9.72985,9.72985
2342.00,9.72866,25.121800,0.000431,24.999705,-1.3719,0.234,9.72952,9.72952
2343.00,9.72861,25.121793,0.000428,24.999619,-1.3719,0.234,9.72993,9.72993
2344.00,9.72853,25.121960,0.000428,24.999749,-1.3718,0.234,9.72868,9.72868
2345.00,9.72874,25.121921,0.000428,24.999712,-1.3718,0.234,9.72828,9.72828
2346.00,9.72902,25.121923,0.000432,24.999683,-1.3718,0.234,9.72711,9.72711
2347.00,9.72913,25.121916,0.000431,24.999629,-1.3718,0.234,9.72661,9.72661
2348.00,9.72940,25.121930,0.000431,24.999637,-1.3720,0.234,9.72666,9.72666
2349.00,9.72958,25.121818,0.000430,24.999466,-1.3721,0.234,9.72753,9.72753
2350.00,9.72964,25.121823,0.000428,24.999415,-1.3723,0.234,9.72732,9.72732
2351.00,9.72977,25.121784,0.000422,24.999354,-1.3724,0.234,9.72838,9.72838
2352.00,9.72972,25.121778,0.000422,24.999371,-1.3727,0.234,9.72838,9.72838
2353.00,9.72945,25.121856,0.000425,24.999417,-1.3727,0.234,9.72820,9.72820
2354.00,9.72914,25.122112,0.000431,24.999609,-1.3726,0.234,9.72714,9.72714
2355.00,9.72855,25.122351,0.000435,24.999770,-1.3725,0.234,9.72635,9.72635
2356.00,9.72798,25.122552,0.000439,24.999886,-1.3725,0.234,9.72527,9.72527
2357.00,9.72747,25.122567,0.000436,24.999797,-1.3724,0.234,9.72472,9.72472
2358.00,9.72718,25.122734,0.000436,24.999920,-1.3726,0.234,9.72370,9.72370
2359.00,9.72698,25.122511,0.000426,24.999690,-1.3728,0.235,9.72383,9.72383
2360.00,9.72668,25.122236,0.000418,24.999458,-1.3731,0.235,9.72454,9.72454
2361.00,9.72662,25.122259,0.000417,24.999463,-1.3733,0.235,9.72540,9.72540
2362.00,9.72648,25.122473,0.000425,24.999647,-1.3735,0.235,9.72611,9.72611
2363.00,9.72637,25.122476,0.000425,24.999634,-1.3737,0.235,9.72675,9.72675
2364.00,9.72639,25.122648,0.000429,24.999771,-1.3739,0.235,9.72726,9.72726
2365.00,9.72645,25.122921,0.000438,25.000011,-1.3740,0.235,9.72744,9.72744
2366.00,9.72645,25.122952,0.000438,25.000028,-1.3741,0.235,9.72704,9.72704
2367.00,9.72646,25.123031,0.000436,25.000051,-1.3743,0.235,9.72635,9.72635
2368.00,9.72632,25.122888,0.000435,24.999880,-1.3744,0.235,9.72627,9.72627
2369.00,9.72615,25.122909,0.000435,24.999924,-1.3745,0.235,9.72596,9.72596
2370.00,9.72601,25.122863,0.000432,24.999850,-1.3745,0.236,9.72535,9.72535
2371.00,9.72576,25.122790,0.000432,24.999779,-1.3746,0.236,9.72466,9.72466
2372.00,9.72551,25.122713,0.000432,24.999699,-1.3746,0.235,9.72451,9.72451
2373.00,9.72537,25.122862,0.000433,24.999821,-1.3747,0.236,9.72462,9.72462
2374.00,9.72547,25.122914,0.000435,24.999831,-1.3747,0.236,9.72549,9.72549
2375.00,9.72572,25.122966,0.000436,24.999816,-1.3748,0.236,9.72589,9.72589
2376.00,9.72580,25.123008,0.000435,24.999768,-1.3748,0.236,9.72628,9.72628
2377.00,9.72587,25.122995,0.000432,24.999716,-1.3747,0.236,9.72644,9.72644
2378.00,9.72585,25.123065,0.000432,24.999710,-1.3746,0.236,9.72587,9.72587
2379.00,9.72600,25.123027,0.000429,24.999586,-1.3746,0.236,9.72573,9.72573
2380.00,9.72623,25.123076,0.000429,24.999643,-1.3744,0.236,9.72642,9.72642
2381.00,9.72631,25.123138,0.000435,24.999763,-1.3742,0.236,9.72730,9.72730
2382.00,9.72633,25.123174,0.000439,24.999850,-1.3740,0.236,9.72769,9.72769
2383.00,9.72614,25.123140,0.000439,24.999800,-1.3737,0.236,9.72728,9.72728
2384.00,9.72583,25.123376,0.000445,25.000022,-1.3735,0.236,9.72577,9.72577
2385.00,9.72562,25.123352,0.000445,24.999939,-1.3737,0.236,9.72426,9.72426
2386.00,9.72542,25.123465,0.000443,24.999957,-1.3738,0.236,9.72327,9.72327
2387.00,9.72535,25.123520,0.000440,24.999895,-1.3740,0.236,9.72261,9.72261
2388.00,9.72519,25.123526,0.000439,24.999861,-1.3743,0.236,9.72259,9.72259
2389.00,9.72500,25.123527,0.000436,24.999813,-1.3746,0.236,9.72314,9.72314
2390.00,9.72500,25.123645,0.000437,24.999916,-1.3748,0.237,9.72318,9.72318
2391.00,9.72480,25.123552,0.000435,24.999830,-1.3750,0.237,9.72173,9.72173
2392.00,9.72438,25.123586,0.000436,24.999858,-1.3752,0.237,9.72004,9.72004
2393.00,9.72397,25.123646,0.000440,24.999908,-1.3751,0.237,9.71912,9.71912
2394.00,9.72345,25.123569,0.000441,24.999813,-1.3749,0.237,9.71811,9.71811
2395.00,9.72296,25.123632,0.000443,24.999828,-1.3749,0.237,9.71734,9.71734
2396.00,9.72266,25.123613,0.000441,24.999826,-1.3748,0.237,9.71798,9.71798
2397.00,9.72247,25.123749,0.000445,24.999958,-1.3748,0.237,9.71933,9.71933
2398.00,9.72237,25.123828,0.000441,24.999969,-1.3750,0.237,9.72002,9.72002
2399.00,9.72209,25.123900,0.000441,24.999993,-1.3751,0.237,9.72059,9.72059
2400.00,9.72179,25.123986,0.000443,25.000041,-1.3751,0.237,9.72185,9.72185
2401.00,9.72155,25.124125,0.000446,25.000082,-1.3751,0.237,9.72251,9.72251
2402.00,9.72120,25.124011,0.000442,24.999884,-1.3751,0.237,9.72266,9.72266
2403.00,9.72128,25.124002,0.000440,24.999864,-1.3752,0.237,9.72365,9.72365
2404.00,9.72141,25.123917,0.000437,24.999784,-1.3753,0.237,9.72398,9.72398
2405.00,9.72153,25.123820,0.000429,24.999624,-1.3752,0.237,9.72398,9.72398
2406.00,9.72148,25.123861,0.000429,24.999582,-1.3749,0.238,9.72318,9.72318
2407.00,9.72128,25.124076,0.000434,24.999762,-1.3747,0.238,9.72299,9.72299
2408.00,9.72128,25.124111,0.000435,24.999792,-1.3746,0.238,9.72241,9.72241
2409.00,9.72134,25.124152,0.000435,24.999787,-1.3747,0.238,9.72240,9.72240
2410.00,9.72124,25.124146,0.000438,24.999796,-1.3747,0.238,9.72193,9.72193
2411.00,9.72142,25.124128,0.000435,24.999714,-1.3750,0.238,9.72290,9.72290
2412.00,9.72184,25.124088,0.000430,24.999643,-1.3751,0.238,9.72316,9.72316
2413.00,9.72223,25.123990,0.000428,24.999529,-1.3750,0.238,9.72345,9.72345
2414.00,9.72251,25.124093,0.000428,24.999608,-1.3749,0.238,9.72365,9.72365
2415.00,9.72276,25.124169,0.000427,24.999652,-1.3750,0.238,9.72361,9.72361
2416.00,9.72298,25.124271,0.000433,24.999790,-1.3751,0.238,9.72375,9.72375
2417.00,9.72326,25.124267,0.000436,24.999747,-1.3753,0.238,9.72477,9.72477
2418.00,9.72354,25.124500,0.000439,24.999895,-1.3755,0.238,9.72530,9.72530
2419.00,9.72379,25.124451,0.000438,24.999744,-1.3758,0.238,9.72537,9.72537
2420.00,9.72383,25.124684,0.000441,24.999953,-1.3761,0.239,9.72533,9.72533
2421.00,9.72358,25.124736,0.000438,24.999952,-1.3762,0.239,9.72432,9.72432
2422.00,9.72360,25.124865,0.000439,25.000039,-1.3764,0.239,9.72343,9.72343
2423.00,9.72353,25.125003,0.000441,25.000124,-1.3766,0.239,9.72290,9.72290
2424.00,9.72358,25.124952,0.000443,25.000072,-1.3767,0.239,9.72305,9.72305
2425.00,9.72359,25.124639,0.000437,24.999617,-1.3767,0.238,9.72333,9.72333
2426.00,9.72363,25.124587,0.000435,24.999555,-1.3767,0.238,9.72419,9.72419
2427.00,9.72385,25.124337,0.000426,24.999309,-1.3766,0.239,9.72413,9.72413
2428.00,9.72387,25.124427,0.000428,24.999388,-1.3764,0.239,9.72376,9.72376
2429.00,9.72387,25.124613,0.000430,24.999543,-1.3763,0.239,9.72354,9.72354
2430.00,9.72396,25.124791,0.000433,24.999822,-1.3763,0.239,9.72363,9.72363
2431.00,9.72397,25.124805,0.000435,24.999848,-1.3764,0.239,9.72338,9.72338
2432.00,9.72390,25.125006,0.000440,25.000052,-1.3766,0.239,9.72324,9.72324
2433.00,9.72372,25.124713,0.000435,24.999798,-1.3767,0.239,9.72241,9.72241
2434.00,9.72347,25.124588,0.000433,24.999764,-1.3769,0.239,9.72168,9.72168
2435.00,9.72342,25.124466,0.000428,24.999654,-1.3769,0.239,9.72132,9.72132
2436.00,9.72330,25.124457,0.000426,24.999566,-1.3769,0.240,9.72095,9.72095
2437.00,9.72315,25.124509,0.000430,24.999506,-1.3770,0.239,9.72128,9.72128
2438.00,9.72297,25.124696,0.000431,24.999597,-1.3770,0.240,9.72251,9.72251
2439.00,9.72290,25.124892,0.000430,24.999651,-1.3770,0.240,9.72334,9.72334
2440.00,9.72289,25.125099,0.000435,24.999714,-1.3769,0.240,9.72317,9.72317
2441.00,9.72285,25.125070,0.000434,24.999652,-1.3768,0.240,9.72320,9.72320
2442.00,9.72290,25.125093,0.000431,24.999680,-1.3767,0.240,9.72280,9.72280
2443.00,9.72286,25.125176,0.000428,24.999711,-1.3767,0.240,9.72276,9.72276
2444.00,9.72287,25.125466,0.000437,24.999916,-1.3766,0.240,9.72281,9.72281
2445.00,9.72276,25.125487,0.000440,24.999920,-1.3767,0.240,9.72271,9.72271
2446.00,9.72264,25.125490,0.000439,24.999903,-1.3767,0.240,9.72256,9.72256
2447.00,9.72252,25.125440,0.000437,24.999788,-1.3767,0.240,9.72305,9.72305
2448.00,9.72268,25.125395,0.000438,24.999766,-1.3769,0.240,9.72312,9.72312
2449.00,9.72267,25.125081,0.000428,24.999513,-1.3772,0.240,9.72272,9.72272
2450.00,9.72254,25.125026,0.000426,24.999421,-1.3772,0.240,9.72250,9.72250
2451.00,9.72237,25.125198,0.000430,24.999529,-1.3771,0.240,9.72297,9.72297
2452.00,9.72250,25.125279,0.000434,24.999643,-1.3771,0.240,9.72303,9.72303
2453.00,9.72271,25.125279,0.000433,24.999564,-1.3770,0.240,9.72274,9.72274
2454.00,9.72291,25.125417,0.000437,24.999644,-1.3769,0.240,9.72214,9.72214
2455.00,9.72291,25.125350,0.000433,24.999555,-1.3769,0.240,9.72221,9.72221
2456.00,9.72271,25.125286,0.000430,24.999465,-1.3771,0.241,9.72289,9.72289
2457.00,9.72290,25.125409,0.000428,24.999489,-1.3775,0.241,9.72300,9.72300
2458.00,9.72286,25.125479,0.000430,24.999509,-1.3778,0.241,9.72271,9.72271
2459.00,9.72281,25.125395,0.000426,24.999410,-1.3782,0.241,9.72177,9.72177
2460.00,9.72296,25.125563,0.000430,24.999554,-1.3785,0.241,9.71997,9.71997
2461.00,9.72258,25.125609,0.000428,24.999628,-1.3786,0.241,9.71784,9.71784
2462.00,9.72352,25.125515,0.000427,24.999502,-1.3785,0.242,9.71656,9.71656
@17,2.0001,4.0, 2460.136 
2463.00,9.72227,25.125503,0.000426,24.999464,-1.3786,0.242,9.71649,9.71649
2464.00,9.72189,25.125581,0.000428,24.999478,-1.3786,0.242,9.71912,9.71912
2465.00,9.72285,25.125526,0.000424,24.999381,-1.3786,0.242,9.72255,9.72255
2466.00,9.72128,25.125728,0.000431,24.999492,-1.3787,0.242,9.72558,9.72558
2467.00,9.71998,25.125813,0.000432,24.999577,-1.3789,0.242,9.72812,9.72812
2468.00,9.72031,25.125803,0.000430,24.999550,-1.3789,0.242,9.73017,9.73017
2469.00,9.72156,25.125702,0.000429,24.999437,-1.3790,0.242,9.73122,9.73122
2470.00,9.72278,25.125853,0.000436,24.999525,-1.3793,0.242,9.73143,9.73143
2471.00,9.72384,25.125765,0.000434,24.999427,-1.3797,0.242,9.73088,9.73088
2472.00,9.72426,25.126081,0.000439,24.999656,-1.3800,0.242,9.73012,9.73012
2473.00,9.72452,25.126347,0.000446,24.999901,-1.3803,0.242,9.72964,9.72964
2474.00,9.72498,25.126562,0.000449,25.000058,-1.3805,0.242,9.72893,9.72893
2475.00,9.72561,25.126530,0.000445,25.000010,-1.3804,0.242,9.72978,9.72978
2476.00,9.72617,25.126437,0.000440,24.999898,-1.3801,0.242,9.73100,9.73100
2477.00,9.72649,25.126201,0.000433,24.999679,-1.3800,0.243,9.73180,9.73180
2478.00,9.72681,25.125870,0.000425,24.999394,-1.3801,0.243,9.73145,9.73145
2479.00,9.72709,25.125838,0.000426,24.999426,-1.3802,0.243,9.73035,9.73035
2480.00,9.72776,25.125861,0.000428,24.999455,-1.3803,0.243,9.72895,9.72895
2481.00,9.72848,25.126102,0.000436,24.999616,-1.3805,0.243,9.72774,9.72774
2482.00,9.72902,25.126311,0.000442,24.999757,-1.3806,0.243,9.72709,9.72709
2483.00,9.72937,25.126615,0.000447,24.999928,-1.3807,0.243,9.72676,9.72676
2484.00,9.72962,25.126750,0.000447,24.999939,-1.3807,0.243,9.72828,9.72828
2485.00,9.72981,25.126840,0.000448,24.999947,-1.3807,0.243,9.72951,9.72951
2486.00,9.72997,25.126836,0.000446,24.999911,-1.3807,0.243,9.72998,9.72998
2487.00,9.72978,25.126911,0.000447,24.999944,-1.3808,0.243,9.72995,9.72995
2488.00,9.72972,25.126723,0.000440,24.999767,-1.3807,0.243,9.73063,9.73063
2489.00,9.72935,25.126548,0.000433,24.999566,-1.3808,0.243,9.72899,9.72899
2490.00,9.72906,25.126445,0.000429,24.999493,-1.3810,0.243,9.72788,9.72788
2491.00,9.72899,25.126677,0.000433,24.999772,-1.3811,0.244,9.72712,9.72712
2492.00,9.72909,25.126473,0.000429,24.999639,-1.3812,0.244,9.72799,9.72799
2493.00,9.72931,25.126638,0.000435,24.999806,-1.3812,0.244,9.72878,9.72878
2494.00,9.72952,25.126947,0.000447,25.000109,-1.3814,0.243,9.73087,9.73087
2495.00,9.72960,25.126998,0.000450,25.000102,-1.3813,0.243,9.73208,9.73208
2496.00,9.72949,25.126736,0.000444,24.999772,-1.3814,0.243,9.73247,9.73247
2497.00,9.72921,25.126811,0.000444,24.999837,-1.3814,0.243,9.73129,9.73129
2498.00,9.72897,25.126825,0.000443,24.999841,-1.3815,0.243,9.72970,9.72970
2499.00,9.72899,25.126706,0.000437,24.999709,-1.3816,0.244,9.72803,9.72803
2500.00,9.72897,25.126826,0.000438,24.999787,-1.3818,0.244,9.72621,9.72621
2501.00,9.72874,25.126951,0.000441,24.999862,-1.3821,0.244,9.72494,9.72494
2502.00,9.72861,25.126960,0.000443,24.999770,-1.3824,0.244,9.72529,9.72529
2503.00,9.72882,25.126699,0.000440,24.999501,-1.3827,0.244,9.72688,9.72688
2504.00,9.72909,25.126758,0.000440,24.999507,-1.3828,0.244,9.72835,9.72835
2505.00,9.72890,25.126727,0.000436,24.999472,-1.3828,0.244,9.72873,9.72873
2506.00,9.72854,25.126377,0.000423,24.999147,-1.3830,0.244,9.72932,9.72932
2507.00,9.72834,25.126341,0.000418,24.999134,-1.3831,0.244,9.72810,9.72810
2508.00,9.72794,25.126526,0.000420,24.999227,-1.3833,0.244,9.72554,9.72554
2509.00,9.72755,25.126462,0.000420,24.999167,-1.3835,0.244,9.72255,9.72255
2510.00,9.72734,25.126639,0.000430,24.999354,-1.3837,0.244,9.72182,9.72182
2511.00,9.72713,25.126996,0.000441,24.999651,-1.3838,0.244,9.72135,9.72135
2512.00,9.72671,25.127030,0.000444,24.999610,-1.3838,0.244,9.72077,9.72077
2513.00,9.72598,25.127023,0.000441,24.999579,-1.3838,0.244,9.72033,9.72033
2514.00,9.72525,25.127248,0.000443,24.999759,-1.3837,0.244,9.72087,9.72087
2515.00,9.72454,25.127193,0.000436,24.999581,-1.3837,0.244,9.72103,9.72103
2516.00,9.72434,25.127332,0.000435,24.999661,-1.3837,0.245,9.72151,9.72151
2517.00,9.72418,25.127313,0.000433,24.999588,-1.3836,0.245,9.72231,9.72231
2518.00,9.72408,25.127692,0.000442,24.999888,-1.3837,0.244,9.72349,9.72349
2519.00,9.72402,25.127650,0.000442,24.999796,-1.3838,0.244,9.72415,9.72415
2520.00,9.72395,25.127855,0.000446,24.999988,-1.3840,0.244,9.72428,9.72428
2521.00,9.72409,25.127648,0.000440,24.999826,-1.3841,0.244,9.72460,9.72460
2522.00,9.72415,25.127831,0.000442,25.000033,-1.3845,0.244,9.72477,9.72477
2523.00,9.72371,25.127657,0.000434,24.999848,-1.3847,0.245,9.72417,9.72417
2524.00,9.72312,25.127883,0.000437,25.000029,-1.3851,0.245,9.72382,9.72382
2525.00,9.72272,25.127656,0.000429,24.999817,-1.3853,0.245,9.72337,9.72337
2526.00,9.72258,25.127909,0.000439,25.000005,-1.3855,0.245,9.72236,9.72236
2527.00,9.72243,25.127848,0.000438,24.999904,-1.3856,0.245,9.72182,9.72182
2528.00,9.72239,25.127859,0.000440,24.999860,-1.3856,0.245,9.72171,9.72171
2529.00,9.72243,25.127527,0.000433,24.999532,-1.3857,0.245,9.72096,9.72096
2530.00,9.72239,25.127676,0.000438,24.999600,-1.3857,0.245,9.72081,9.72081
2531.00,9.72236,25.127426,0.000428,24.999353,-1.3858,0.245,9.72100,9.72100
2532.00,9.72248,25.127402,0.000426,24.999321,-1.3858,0.245,9.72160,9.72160
2533.00,9.72280,25.127431,0.000425,24.999387,-1.3859,0.245,9.72245,9.72245
2534.00,9.72307,25.127599,0.000425,24.999499,-1.3860,0.246,9.72368,9.72368
2535.00,9.72327,25.127656,0.000424,24.999539,-1.3860,0.246,9.72503,9.72503
2536.00,9.72346,25.127863,0.000432,24.999651,-1.3860,0.246,9.72602,9.72602
2537.00,9.72354,25.127995,0.000433,24.999660,-1.3861,0.246,9.72611,9.72611
2538.00,9.72353,25.128009,0.000430,24.999620,-1.3863,0.246,9.72572,9.72572
2539.00,9.72348,25.127919,0.000429,24.999517,-1.3863,0.246,9.72500,9.72500
2540.00,9.72328,25.128063,0.000435,24.999611,-1.3865,0.246,9.72377,9.72377
2541.00,9.72315,25.128136,0.000433,24.999694,-1.3867,0.246,9.72263,9.72263
2542.00,9.72299,25.128206,0.000435,24.999793,-1.3869,0.246,9.72255,9.72255
2543.00,9.72312,25.128242,0.000436,24.999781,-1.3873,0.246,9.72284,9.72284
2544.00,9.72320,25.128460,0.000441,24.999932,-1.3876,0.246,9.72319,9.72319
2545.00,9.72331,25.128426,0.000436,24.999878,-1.3880,0.246,9.72410,9.72410
2546.00,9.72363,25.128448,0.000434,24.999866,-1.3883,0.246,9.72561,9.72561
2547.00,9.72392,25.128259,0.000431,24.999704,-1.3886,0.246,9.72579,9.72579
2548.00,9.72414,25.128420,0.000434,24.999860,-1.3885,0.247,9.72622,9.72622
2549.00,9.72448,25.128323,0.000429,24.999774,-1.3885,0.247,9.72672,9.72672
2550.00,9.72478,25.128302,0.000430,24.999761,-1.3884,0.247,9.72686,9.72686
2551.00,9.72505,25.128493,0.000436,24.999906,-1.3881,0.247,9.72612,9.72612
2552.00,9.72513,25.128842,0.000448,25.000169,-1.3878,0.247,9.72620,9.72620
2553.00,9.72518,25.128751,0.000446,25.000087,-1.3877,0.247,9.72605,9.72605
2554.00,9.72520,25.128800,0.000446,25.000139,-1.3877,0.247,9.72585,9.72585
2555.00,9.72516,25.128924,0.000448,25.000243,-1.3877,0.247,9.72565,9.72565
2556.00,9.72510,25.128779,0.000442,25.000086,-1.3880,0.247,9.72601,9.72601
2557.00,9.72510,25.128847,0.000442,25.000138,-1.3885,0.247,9.72574,9.72574
2558.00,9.72511,25.128989,0.000444,25.000233,-1.3888,0.247,9.72538,9.72538
2559.00,9.72516,25.129048,0.000449,25.000255,-1.3891,0.247,9.72532,9.72532
2560.00,9.72527,25.128880,0.000447,25.000078,-1.3893,0.247,9.72431,9.72431
2561.00,9.72519,25.128611,0.000442,24.999825,-1.3893,0.247,9.72311,9.72311
2562.00,9.72513,25.128293,0.000431,24.999490,-1.3893,0.247,9.72264,9.72264
2563.00,9.72503,25.128243,0.000431,24.999417,-1.3893,0.247,9.72212,9.72212
2564.00,9.72490,25.128292,0.000429,24.999453,-1.3895,0.247,9.72179,9.72179
2565.00,9.72483,25.128420,0.000427,24.999509,-1.3897,0.247,9.72191,9.72191
2566.00,9.72445,25.128720,0.000434,24.999750,-1.3898,0.247,9.72159,9.72159
2567.00,9.72396,25.129004,0.000442,24.999952,-1.3899,0.248,9.72067,9.72067
2568.00,9.72369,25.129008,0.000440,24.999873,-1.3900,0.248,9.72059,9.72059
2569.00,9.72342,25.129129,0.000440,24.999947,-1.3899,0.248,9.72042,9.72042
2570.00,9.72323,25.129151,0.000441,24.999949,-1.3901,0.248,9.72023,9.72023
2571.00,9.72287,25.129309,0.000445,25.000028,-1.3903,0.248,9.72036,9.72036
2572.00,9.72264,25.129207,0.000443,24.999917,-1.3905,0.248,9.72099,9.72099
2573.00,9.72244,25.129277,0.000442,24.999950,-1.3908,0.248,9.72140,9.72140
2574.00,9.72233,25.129237,0.000441,24.999815,-1.3910,0.248,9.72160,9.72160
2575.00,9.72220,25.129203,0.000439,24.999776,-1.3909,0.248,9.72205,9.72205
2576.00,9.72215,25.129170,0.000433,24.999738,-1.3909,0.248,9.72355,9.72355
2577.00,9.72232,25.129282,0.000435,24.999779,-1.3911,0.248,9.72564,9.72564
2578.00,9.72258,25.129368,0.000434,24.999813,-1.3912,0.248,9.72634,9.72634
2579.00,9.72270,25.129426,0.000435,24.999856,-1.3915,0.248,9.72744,9.72744
2580.00,9.72303,25.129411,0.000433,24.999747,-1.3918,0.248,9.72878,9.72878
2581.00,9.72336,25.129343,0.000431,24.999656,-1.3923,0.249,9.72821,9.72821
2582.00,9.72349,25.129326,0.000429,24.999665,-1.3925,0.249,9.72679,9.72679
2583.00,9.72354,25.129225,0.000429,24.999594,-1.3928,0.249,9.72625,9.72625
2584.00,9.72372,25.129064,0.000430,24.999388,-1.3928,0.248,9.72561,9.72561
2585.00,9.72372,25.129188,0.000435,24.999520,-1.3930,0.248,9.72373,9.72373
2586.00,9.72369,25.129363,0.000439,24.999660,-1.3929,0.248,9.72311,9.72311
2587.00,9.72397,25.129358,0.000434,24.999663,-1.3928,0.249,9.72318,9.72318
2588.00,9.72428,25.129668,0.000437,24.999909,-1.3926,0.249,9.72369,9.72369
2589.00,9.72459,25.129699,0.000436,24.999943,-1.3925,0.249,9.72416,9.72416
2590.00,9.72476,25.129813,0.000437,25.000001,-1.3925,0.249,9.72492,9.72492
2591.00,9.72503,25.129783,0.000440,24.999944,-1.3925,0.249,9.72595,9.72595
2592.00,9.72532,25.129788,0.000442,24.999867,-1.3925,0.249,9.72622,9.72622
2593.00,9.72555,25.129731,0.000442,24.999747,-1.3927,0.249,9.72622,9.72622
2594.00,9.72564,25.129893,0.000447,24.999887,-1.3931,0.249,9.72559,9.72559
2595.00,9.72580,25.129847,0.000447,24.999855,-1.3933,0.249,9.72594,9.72594
2596.00,9.72574,25.129714,0.000437,24.999693,-1.3935,0.249,9.72519,9.72519
2597.00,9.72532,25.129676,0.000436,24.999666,-1.3937,0.249,9.72400,9.72400
2598.00,9.72500,25.129541,0.000430,24.999556,-1.3940,0.249,9.72385,9.72385
2599.00,9.72493,25.129533,0.000426,24.999505,-1.3942,0.249,9.72366,9.72366
2600.00,9.72464,25.129470,0.000423,24.999450,-1.3944,0.250,9.72347,9.72347
2601.00,9.72448,25.129675,0.000430,24.999656,-1.3946,0.250,9.72363,9.72363
2602.00,9.72446,25.129734,0.000429,24.999634,-1.3949,0.250,9.72448,9.72448
2603.00,9.72447,25.129712,0.000432,24.999586,-1.3951,0.249,9.72381,9.72381
2604.00,9.72462,25.129714,0.000435,24.999608,-1.3953,0.249,9.72337,9.72337
2605.00,9.72485,25.129930,0.000438,24.999713,-1.3955,0.249,9.72400,9.72400
2606.00,9.72461,25.129921,0.000435,24.999696,-1.3955,0.250,9.72544,9.72544
2607.00,9.72439,25.130007,0.000441,24.999807,-1.3954,0.249,9.72688,9.72688
2608.00,9.72404,25.130041,0.000440,24.999828,-1.3953,0.249,9.72773,9.72773
2609.00,9.72371,25.130051,0.000436,24.999835,-1.3952,0.250,9.72721,9.72721
2610.00,9.72414,25.129952,0.000435,24.999735,-1.3951,0.250,9.72427,9.72427
2611.00,9.72417,25.130001,0.000436,24.999741,-1.3953,0.250,9.72010,9.72010
2612.00,9.72371,25.130054,0.000431,24.999786,-1.3955,0.250,9.71644,9.71644
@18,2.0001,4.0, 2610.079 
2613.00,9.72233,25.130170,0.000429,24.999837,-1.3958,0.251,9.71442,9.71442
2614.00,9.72437,25.130246,0.000427,24.999831,-1.3961,0.251,9.71506,9.71506
2615.00,9.72666,25.130282,0.000423,24.999833,-1.3964,0.251,9.71733,9.71733
2616.00,9.72514,25.130279,0.000423,24.999746,-1.3966,0.251,9.72124,9.72124
2617.00,9.72243,25.130346,0.000427,24.999741,-1.3968,0.251,9.72570,9.72570
2618.00,9.72131,25.130512,0.000433,24.999830,-1.3968,0.251,9.72924,9.72924
2619.00,9.72179,25.130573,0.000435,24.999852,-1.3969,0.251,9.73162,9.73162
2620.00,9.72322,25.130743,0.000441,24.999983,-1.3970,0.251,9.73245,9.73245
2621.00,9.72435,25.130806,0.000439,25.000001,-1.3971,0.251,9.73231,9.73231
2622.00,9.72486,25.130814,0.000439,24.999950,-1.3974,0.251,9.73142,9.73142
2623.00,9.72527,25.130647,0.000436,24.999796,-1.3976,0.251,9.73087,9.73087
2624.00,9.72549,25.130697,0.000435,24.999753,-1.3978,0.251,9.73020,9.73020
2625.00,9.72526,25.130638,0.000432,24.999662,-1.3979,0.251,9.73033,9.73033
2626.00,9.72555,25.130696,0.000432,24.999717,-1.3980,0.251,9.73039,9.73039
2627.00,9.72598,25.130582,0.000427,24.999583,-1.3979,0.251,9.73063,9.73063
2628.00,9.72617,25.130574,0.000425,24.999603,-1.3979,0.252,9.73078,9.73078
2629.00,9.72659,25.130547,0.000426,24.999598,-1.3980,0.252,9.73083,9.73083
2630.00,9.72729,25.130538,0.000425,24.999578,-1.3980,0.252,9.73077,9.73077
2631.00,9.72808,25.130510,0.000425,24.999551,-1.3979,0.252,9.73020,9.73020
2632.00,9.72886,25.130593,0.000427,24.999621,-1.3981,0.252,9.72914,9.72914
2633.00,9.72949,25.130730,0.000433,24.999685,-1.3982,0.252,9.72843,9.72843
2634.00,9.72996,25.130695,0.000431,24.999682,-1.3982,0.252,9.72773,9.72773
2635.00,9.73018,25.130631,0.000430,24.999600,-1.3982,0.252,9.72754,9.72754
2636.00,9.73016,25.130681,0.000429,24.999614,-1.3984,0.252,9.72739,9.72739
2637.00,9.72985,25.130763,0.000431,24.999659,-1.3986,0.252,9.72728,9.72728
2638.00,9.72945,25.130867,0.000432,24.999766,-1.3987,0.252,9.72717,9.72717
2639.00,9.72926,25.130905,0.000430,24.999735,-1.3989,0.252,9.72800,9.72800
2640.00,9.72916,25.130878,0.000428,24.999677,-1.3992,0.252,9.72785,9.72785
2641.00,9.72901,25.130972,0.000430,24.999707,-1.3995,0.252,9.72764,9.72764
2642.00,9.72882,25.131017,0.000430,24.999704,-1.3998,0.252,9.72810,9.72810
2643.00,9.72863,25.130768,0.000420,24.999397,-1.4000,0.252,9.72736,9.72736
2644.00,9.72824,25.130959,0.000426,24.999498,-1.4002,0.252,9.72547,9.72547
2645.00,9.72783,25.131163,0.000426,24.999659,-1.4006,0.253,9.72444,9.72444
2646.00,9.72743,25.131263,0.000428,24.999713,-1.4008,0.253,9.72365,9.72365
2647.00,9.72701,25.131301,0.000432,24.999699,-1.4011,0.252,9.72273,9.72273
2648.00,9.72661,25.131532,0.000433,24.999895,-1.4014,0.253,9.72273,9.72273
2649.00,9.72630,25.131413,0.000431,24.999779,-1.4016,0.253,9.72350,9.72350
2650.00,9.72611,25.131620,0.000438,24.999959,-1.4017,0.253,9.72436,9.72436
2651.00,9.72613,25.131581,0.000442,24.999936,-1.4019,0.253,9.72607,9.72607
2652.00,9.72627,25.131706,0.000442,25.000068,-1.4022,0.253,9.72722,9.72722
2653.00,9.72641,25.131794,0.000446,25.000145,-1.4023,0.253,9.72842,9.72842
2654.00,9.72637,25.131964,0.000447,25.000249,-1.4024,0.253,9.72810,9.72810
2655.00,9.72614,25.131784,0.000444,25.000020,-1.4025,0.253,9.72740,9.72740
2656.00,9.72593,25.131736,0.000438,24.999834,-1.4025,0.253,9.72603,9.72603
2657.00,9.72586,25.131628,0.000432,24.999638,-1.4025,0.253,9.72551,9.72551
2658.00,9.72587,25.131466,0.000428,24.999391,-1.4026,0.253,9.72443,9.72443
2659.00,9.72547,25.131395,0.000428,24.999312,-1.4028,0.253,9.72369,9.72369
2660.00,9.72505,25.131525,0.000431,24.999387,-1.4028,0.253,9.72390,9.72390
2661.00,9.72509,25.131715,0.000437,24.999560,-1.4027,0.253,9.72474,9.72474
2662.00,9.72509,25.131841,0.000440,24.999697,-1.4026,0.253,9.72440,9.72440
2663.00,9.72488,25.132189,0.000448,25.000003,-1.4026,0.253,9.72395,9.72395
2664.00,9.72497,25.132291,0.000451,25.000058,-1.4027,0.253,9.72509,9.72509
2665.00,9.72509,25.132212,0.000442,24.999909,-1.4030,0.253,9.72478,9.72478
2666.00,9.72523,25.132206,0.000439,24.999848,-1.4034,0.253,9.72465,9.72465
2667.00,9.72544,25.132266,0.000439,24.999860,-1.4037,0.254,9.72476,9.72476
2668.00,9.72557,25.131987,0.000430,24.999577,-1.4041,0.254,9.72586,9.72586
2669.00,9.72568,25.132025,0.000428,24.999575,-1.4045,0.254,9.72582,9.72582
2670.00,9.72558,25.131988,0.000429,24.999590,-1.4046,0.254,9.72586,9.72586
2671.00,9.72538,25.131904,0.000428,24.999585,-1.4049,0.254,9.72562,9.72562
2672.00,9.72523,25.131700,0.000424,24.999380,-1.4051,0.254,9.72601,9.72601
2673.00,9.72518,25.131899,0.000428,24.999598,-1.4050,0.254,9.72630,9.72630
2674.00,9.72514,25.132014,0.000431,24.999752,-1.4050,0.254,9.72617,9.72617
2675.00,9.72524,25.132132,0.000435,24.999852,-1.4051,0.254,9.72673,9.72673
2676.00,9.72543,25.132251,0.000437,24.999896,-1.4051,0.254,9.72729,9.72729
2677.00,9.72573,25.132394,0.000438,24.999950,-1.4052,0.254,9.72803,9.72803
2678.00,9.72592,25.132609,0.000441,25.000067,-1.4055,0.254,9.72832,9.72832
2679.00,9.72629,25.132448,0.000435,24.999795,-1.4058,0.254,9.72865,9.72865
2680.00,9.72646,25.132493,0.000436,24.999767,-1.4060,0.254,9.72842,9.72842
2681.00,9.72641,25.132572,0.000436,24.999846,-1.4062,0.254,9.72800,9.72800
2682.00,9.72635,25.132386,0.000432,24.999763,-1.4066,0.254,9.72645,9.72645
2683.00,9.72624,25.132385,0.000430,24.999757,-1.4068,0.255,9.72432,9.72432
2684.00,9.72608,25.132285,0.000429,24.999677,-1.4068,0.254,9.72315,9.72315
2685.00,9.72581,25.132343,0.000427,24.999708,-1.4070,0.255,9.72192,9.72192
2686.00,9.72552,25.132272,0.000426,24.999553,-1.4071,0.255,9.72019,9.72019
2687.00,9.72507,25.132677,0.000440,24.999810,-1.4071,0.255,9.71931,9.71931
2688.00,9.72481,25.132475,0.000436,24.999547,-1.4072,0.254,9.71959,9.71959
2689.00,9.72448,25.132795,0.000442,24.999824,-1.4076,0.255,9.71938,9.71938
2690.00,9.72424,25.132977,0.000446,24.999972,-1.4078,0.255,9.71967,9.71967
2691.00,9.72414,25.133081,0.000448,25.000066,-1.4082,0.255,9.72094,9.72094
2692.00,9.72402,25.133079,0.000440,25.000037,-1.4087,0.255,9.72173,9.72173
2693.00,9.72365,25.133258,0.000444,25.000201,-1.4090,0.255,9.72157,9.72157
2694.00,9.72333,25.133187,0.000442,25.000133,-1.4093,0.255,9.72167,9.72167
2695.00,9.72317,25.133251,0.000446,25.000098,-1.4094,0.255,9.72247,9.72247
2696.00,9.72303,25.133298,0.000442,25.000113,-1.4094,0.255,9.72234,9.72234
2697.00,9.72285,25.133330,0.000444,25.000152,-1.4092,0.255,9.72366,9.72366
2698.00,9.72272,25.133208,0.000440,25.000032,-1.4090,0.255,9.72473,9.72473
2699.00,9.72246,25.133250,0.000440,25.000008,-1.4089,0.255,9.72563,9.72563
2700.00,9.72267,25.133185,0.000436,24.999957,-1.4089,0.255,9.72731,9.72731
2701.00,9.72295,25.133185,0.000441,24.999943,-1.4091,0.255,9.72836,9.72836
2702.00,9.72301,25.133041,0.000438,24.999775,-1.4094,0.255,9.72741,9.72741
2703.00,9.72302,25.133091,0.000441,24.999759,-1.4097,0.255,9.72626,9.72626
2704.00,9.72303,25.133050,0.000439,24.999717,-1.4098,0.255,9.72576,9.72576
2705.00,9.72334,25.132833,0.000435,24.999511,-1.4100,0.255,9.72472,9.72472
2706.00,9.72371,25.132725,0.000431,24.999356,-1.4100,0.256,9.72416,9.72416
2707.00,9.72405,25.132813,0.000432,24.999391,-1.4101,0.256,9.72391,9.72391
2708.00,9.72424,25.132774,0.000428,24.999372,-1.4105,0.256,9.72463,9.72463
2709.00,9.72434,25.132830,0.000433,24.999371,-1.4110,0.256,9.72471,9.72471
2710.00,9.72451,25.132809,0.000433,24.999325,-1.4114,0.255,9.72360,9.72360
2711.00,9.72442,25.132801,0.000429,24.999309,-1.4118,0.256,9.72192,9.72192
2712.00,9.72419,25.132904,0.000430,24.999356,-1.4121,0.256,9.72090,9.72090
2713.00,9.72395,25.133069,0.000434,24.999460,-1.4123,0.256,9.72010,9.72010
2714.00,9.72392,25.133202,0.000432,24.999511,-1.4126,0.256,9.71985,9.71985
2715.00,9.72398,25.133224,0.000430,24.999489,-1.4127,0.256,9.72015,9.72015
2716.00,9.72395,25.133395,0.000433,24.999630,-1.4129,0.256,9.72145,9.72145
2717.00,9.72379,25.133354,0.000431,24.999589,-1.4132,0.256,9.72224,9.72224
2718.00,9.72358,25.133364,0.000429,24.999557,-1.4133,0.256,9.72326,9.72326
2719.00,9.72352,25.133294,0.000429,24.999552,-1.4133,0.256,9.72349,9.72349
2720.00,9.72336,25.133450,0.000432,24.999700,-1.4133,0.256,9.72416,9.72416
2721.00,9.72304,25.133457,0.000429,24.999672,-1.4132,0.257,9.72425,9.72425
2722.00,9.72289,25.133579,0.000432,24.999773,-1.4132,0.256,9.72461,9.72461
2723.00,9.72300,25.133865,0.000440,24.999970,-1.4133,0.256,9.72436,9.72436
2724.00,9.72315,25.133844,0.000438,24.999896,-1.4135,0.257,9.72468,9.72468
2725.00,9.72312,25.133909,0.000440,24.999907,-1.4139,0.257,9.72411,9.72411
2726.00,9.72282,25.133966,0.000444,24.999932,-1.4144,0.256,9.72293,9.72293
2727.00,9.72254,25.133954,0.000443,24.999897,-1.4147,0.257,9.72207,9.72207
2728.00,9.72233,25.133689,0.000432,24.999612,-1.4148,0.257,9.72093,9.72093
2729.00,9.72190,25.133822,0.000433,24.999709,-1.4150,0.257,9.71861,9.71861
2730.00,9.72135,25.134010,0.000436,24.999799,-1.4149,0.257,9.71606,9.71606
2731.00,9.72102,25.134167,0.000437,24.999863,-1.4148,0.257,9.71534,9.71534
2732.00,9.72092,25.134196,0.000436,24.999811,-1.4148,0.257,9.71453,9.71453
2733.00,9.72077,25.134464,0.000445,25.000030,-1.4150,0.257,9.71433,9.71433
2734.00,9.72062,25.134655,0.000454,25.000129,-1.4151,0.257,9.71519,9.71519
2735.00,9.72037,25.134551,0.000451,25.000004,-1.4153,0.257,9.71642,9.71642
2736.00,9.72002,25.134462,0.000452,24.999905,-1.4157,0.257,9.71690,9.71690
2737.00,9.71984,25.134639,0.000453,25.000077,-1.4159,0.257,9.71816,9.71816
2738.00,9.71986,25.134486,0.000448,24.999921,-1.4160,0.257,9.71969,9.71969
2739.00,9.71982,25.134655,0.000447,25.000117,-1.4163,0.257,9.72073,9.72073
2740.00,9.71975,25.134724,0.000449,25.000181,-1.4165,0.257,9.72213,9.72213
2741.00,9.71966,25.134791,0.000446,25.000215,-1.4166,0.257,9.72320,9.72320
2742.00,9.71954,25.134678,0.000446,25.000054,-1.4169,0.257,9.72296,9.72296
2743.00,9.71937,25.134768,0.000447,25.000111,-1.4172,0.257,9.72215,9.72215
2744.00,9.71918,25.134543,0.000440,24.999784,-1.4174,0.257,9.72167,9.72167
2745.00,9.71900,25.134561,0.000436,24.999796,-1.4178,0.257,9.72125,9.72125
2746.00,9.71898,25.134459,0.000431,24.999665,-1.4181,0.258,9.72043,9.72043
2747.00,9.71895,25.134445,0.000430,24.999589,-1.4182,0.258,9.72002,9.72002
2748.00,9.71904,25.134414,0.000423,24.999527,-1.4183,0.258,9.72076,9.72076
2749.00,9.71947,25.134381,0.000423,24.999504,-1.4182,0.258,9.72146,9.72146
2750.00,9.72006,25.134380,0.000424,24.999429,-1.4180,0.258,9.72172,9.72172
2751.00,9.72045,25.134480,0.000427,24.999534,-1.4180,0.258,9.72149,9.72149
2752.00,9.72044,25.134634,0.000429,24.999653,-1.4181,0.258,9.72056,9.72056
2753.00,9.72049,25.134593,0.000434,24.999612,-1.4184,0.258,9.71923,9.71923
2754.00,9.72085,25.134657,0.000432,24.999668,-1.4186,0.258,9.71774,9.71774
2755.00,9.72111,25.134743,0.000435,24.999763,-1.4190,0.258,9.71779,9.71779
2756.00,9.72073,25.134834,0.000441,24.999789,-1.4193,0.258,9.72056,9.72056
2757.00,9.72033,25.134850,0.000441,24.999770,-1.4195,0.258,9.72380,9.72380
2758.00,9.72014,25.134949,0.000438,24.999813,-1.4196,0.258,9.72659,9.72659
2759.00,9.71998,25.135020,0.000438,24.999849,-1.4199,0.258,9.72813,9.72813
2760.00,9.72016,25.135143,0.000436,24.999914,-1.4201,0.259,9.72664,9.72664
2761.00,9.71836,25.135129,0.000433,24.999854,-1.4203,0.259,9.72306,9.72306
2762.00,9.71527,25.134985,0.000429,24.999726,-1.4204,0.259,9.72020,9.72020
@19,2.0001,4.0, 2760.01299999999 
2763.00,9.71682,25.135039,0.000429,24.999754,-1.4206,0.259,9.71786,9.71786
2764.00,9.71955,25.135076,0.000431,24.999756,-1.4207,0.259,9.71779,9.71779
2765.00,9.72370,25.134929,0.000428,24.999604,-1.4209,0.259,9.72126,9.72126
2766.00,9.72440,25.135091,0.000429,24.999751,-1.4212,0.260,9.72456,9.72456
2767.00,9.72237,25.135209,0.000431,24.999807,-1.4215,0.260,9.72759,9.72759
2768.00,9.72175,25.135330,0.000433,24.999934,-1.4219,0.260,9.73055,9.73055
2769.00,9.72278,25.135219,0.000432,24.999855,-1.4221,0.260,9.73245,9.73245
2770.00,9.72387,25.135372,0.000437,25.000003,-1.4222,0.260,9.73229,9.73229
2771.00,9.72506,25.135296,0.000436,24.999941,-1.4222,0.260,9.73203,9.73203
2772.00,9.72583,25.135289,0.000436,24.999966,-1.4222,0.260,9.73087,9.73087
2773.00,9.72670,25.135083,0.000437,24.999747,-1.4221,0.260,9.72799,9.72799
2774.00,9.72667,25.135078,0.000436,24.999634,-1.4221,0.260,9.72581,9.72581
2775.00,9.72617,25.135146,0.000435,24.999647,-1.4221,0.260,9.72356,9.72356
2776.00,9.72573,25.135162,0.000436,24.999576,-1.4222,0.260,9.72256,9.72256
2777.00,9.72532,25.135323,0.000440,24.999648,-1.4224,0.260,9.72165,9.72165
2778.00,9.72483,25.135459,0.000436,24.999676,-1.4226,0.260,9.72207,9.72207
2779.00,9.72458,25.135646,0.000436,24.999773,-1.4228,0.260,9.72257,9.72257
2780.00,9.72502,25.135608,0.000434,24.999637,-1.4231,0.260,9.72484,9.72484
2781.00,9.72609,25.135682,0.000432,24.999686,-1.4234,0.260,9.72644,9.72644
2782.00,9.72693,25.135549,0.000428,24.999528,-1.4236,0.260,9.72908,9.72908
2783.00,9.72755,25.135568,0.000429,24.999551,-1.4239,0.260,9.73030,9.73030
2784.00,9.72775,25.135523,0.000430,24.999511,-1.4242,0.260,9.73021,9.73021
2785.00,9.72762,25.135659,0.000430,24.999658,-1.4243,0.260,9.72879,9.72879
2786.00,9.72722,25.135690,0.000430,24.999685,-1.4245,0.260,9.72728,9.72728
2787.00,9.72686,25.135829,0.000430,24.999809,-1.4248,0.261,9.72469,9.72469
2788.00,9.72624,25.135886,0.000430,24.999857,-1.4251,0.261,9.72352,9.72352
2789.00,9.72556,25.135914,0.000430,24.999903,-1.4251,0.261,9.72181,9.72181
2790.00,9.72471,25.135774,0.000433,24.999780,-1.4250,0.261,9.71996,9.71996
2791.00,9.72413,25.135747,0.000436,24.999712,-1.4248,0.261,9.71772,9.71772
2792.00,9.72321,25.135755,0.000437,24.999683,-1.4246,0.261,9.71590,9.71590
2793.00,9.72258,25.135757,0.000438,24.999616,-1.4244,0.261,9.71380,9.71380
2794.00,9.72223,25.135904,0.000440,24.999675,-1.4245,0.261,9.71369,9.71369
2795.00,9.72193,25.135985,0.000440,24.999680,-1.4248,0.261,9.71385,9.71385
2796.00,9.72174,25.136004,0.000438,24.999653,-1.4252,0.261,9.71509,9.71509
2797.00,9.72152,25.136090,0.000439,24.999725,-1.4257,0.261,9.71608,9.71608
2798.00,9.72138,25.136292,0.000440,24.999891,-1.4263,0.261,9.71759,9.71759
2799.00,9.72118,25.136319,0.000441,24.999905,-1.4268,0.261,9.71831,9.71831
2800.00,9.72079,25.136222,0.000435,24.999823,-1.4272,0.261,9.71943,9.71943
2801.00,9.72035,25.136150,0.000433,24.999763,-1.4277,0.261,9.72032,9.72032
2802.00,9.71997,25.136136,0.000433,24.999682,-1.4278,0.261,9.72234,9.72234
2803.00,9.71961,25.136065,0.000433,24.999587,-1.4278,0.261,9.72315,9.72315
2804.00,9.71964,25.136061,0.000429,24.999624,-1.4277,0.261,9.72505,9.72505
2805.00,9.71985,25.135993,0.000427,24.999510,-1.4278,0.262,9.72661,9.72661
2806.00,9.72020,25.136025,0.000426,24.999543,-1.4279,0.262,9.72839,9.72839
2807.00,9.72065,25.136053,0.000423,24.999612,-1.4279,0.262,9.72937,9.72937
2808.00,9.72113,25.136182,0.000430,24.999692,-1.4282,0.262,9.73038,9.73038
2809.00,9.72145,25.136171,0.000433,24.999585,-1.4286,0.262,9.72982,9.72982
2810.00,9.72189,25.136466,0.000441,24.999853,-1.4287,0.262,9.72875,9.72875
2811.00,9.72253,25.136763,0.000450,25.000039,-1.4289,0.262,9.72785,9.72785
2812.00,9.72323,25.136814,0.000453,25.000015,-1.4293,0.262,9.72688,9.72688
2813.00,9.72405,25.136670,0.000449,24.999848,-1.4293,0.262,9.72665,9.72665
2814.00,9.72473,25.136888,0.000455,24.999998,-1.4294,0.262,9.72706,9.72706
2815.00,9.72534,25.136728,0.000448,24.999803,-1.4293,0.262,9.72794,9.72794
2816.00,9.72593,25.136595,0.000444,24.999717,-1.4293,0.262,9.72815,9.72815
2817.00,9.72642,25.136245,0.000436,24.999355,-1.4292,0.262,9.72811,9.72811
2818.00,9.72681,25.136437,0.000434,24.999572,-1.4293,0.262,9.72755,9.72755
2819.00,9.72708,25.136519,0.000430,24.999664,-1.4293,0.262,9.72705,9.72705
2820.00,9.72727,25.136721,0.000433,24.999805,-1.4296,0.262,9.72598,9.72598
2821.00,9.72736,25.136915,0.000440,24.999911,-1.4297,0.262,9.72516,9.72516
2822.00,9.72723,25.137278,0.000451,25.000180,-1.4299,0.262,9.72400,9.72400
2823.00,9.72689,25.137238,0.000453,25.000079,-1.4301,0.262,9.72238,9.72238
2824.00,9.72654,25.137139,0.000455,24.999972,-1.4305,0.262,9.72154,9.72154
2825.00,9.72624,25.137077,0.000450,24.999933,-1.4307,0.262,9.72151,9.72151
2826.00,9.72583,25.136959,0.000442,24.999822,-1.4310,0.262,9.72129,9.72129
2827.00,9.72545,25.137194,0.000441,25.000029,-1.4312,0.263,9.72174,9.72174
2828.00,9.72487,25.137264,0.000444,25.000082,-1.4314,0.263,9.72187,9.72187
2829.00,9.72444,25.137115,0.000439,24.999880,-1.4316,0.263,9.72155,9.72155
2830.00,9.72420,25.137040,0.000444,24.999762,-1.4319,0.263,9.72093,9.72093
2831.00,9.72391,25.136961,0.000445,24.999594,-1.4321,0.263,9.72032,9.72032
2832.00,9.72361,25.136728,0.000439,24.999361,-1.4322,0.263,9.71990,9.71990
2833.00,9.72323,25.136569,0.000432,24.999219,-1.4323,0.263,9.72024,9.72024
2834.00,9.72286,25.136637,0.000431,24.999303,-1.4323,0.263,9.72080,9.72080
2835.00,9.72263,25.136869,0.000432,24.999491,-1.4321,0.263,9.72123,9.72123
2836.00,9.72226,25.137071,0.000434,24.999707,-1.4320,0.263,9.72143,9.72143
2837.00,9.72189,25.137364,0.000442,24.999958,-1.4321,0.263,9.72144,9.72144
2838.00,9.72169,25.137556,0.000445,25.000087,-1.4322,0.263,9.72183,9.72183
2839.00,9.72145,25.137663,0.000446,25.000123,-1.4325,0.263,9.72137,9.72137
2840.00,9.72122,25.137716,0.000448,25.000157,-1.4330,0.263,9.72091,9.72091
2841.00,9.72103,25.137528,0.000443,24.999933,-1.4334,0.263,9.72043,9.72043
2842.00,9.72081,25.137223,0.000438,24.999610,-1.4337,0.263,9.72001,9.72001
2843.00,9.72090,25.137190,0.000434,24.999461,-1.4339,0.264,9.72031,9.72031
2844.00,9.72122,25.137239,0.000436,24.999458,-1.4341,0.264,9.72143,9.72143
2845.00,9.72122,25.137253,0.000431,24.999374,-1.4343,0.264,9.72156,9.72156
2846.00,9.72115,25.137554,0.000435,24.999616,-1.4345,0.264,9.72228,9.72228
2847.00,9.72116,25.137708,0.000437,24.999762,-1.4349,0.264,9.72343,9.72343
2848.00,9.72130,25.137752,0.000440,24.999852,-1.4352,0.264,9.72329,9.72329
2849.00,9.72151,25.137764,0.000439,24.999847,-1.4356,0.264,9.72286,9.72286
2850.00,9.72169,25.137850,0.000445,24.999961,-1.4358,0.264,9.72318,9.72318
2851.00,9.72175,25.137791,0.000443,24.999854,-1.4357,0.264,9.72304,9.72304
2852.00,9.72169,25.137796,0.000440,24.999841,-1.4357,0.264,9.72156,9.72156
2853.00,9.72163,25.137935,0.000444,24.999938,-1.4356,0.264,9.72146,9.72146
2854.00,9.72183,25.137960,0.000446,24.999997,-1.4355,0.264,9.72190,9.72190
2855.00,9.72191,25.137958,0.000443,24.999951,-1.4358,0.264,9.72175,9.72175
2856.00,9.72175,25.137950,0.000442,24.999928,-1.4363,0.264,9.72105,9.72105
2857.00,9.72155,25.138065,0.000445,24.999978,-1.4366,0.264,9.72056,9.72056
2858.00,9.72121,25.137937,0.000441,24.999770,-1.4370,0.264,9.71928,9.71928
2859.00,9.72081,25.138023,0.000443,24.999751,-1.4373,0.264,9.71627,9.71627
2860.00,9.72044,25.137936,0.000443,24.999612,-1.4375,0.264,9.71471,9.71471
2861.00,9.72026,25.138010,0.000448,24.999723,-1.4376,0.263,9.71475,9.71475
2862.00,9.72015,25.138074,0.000451,24.999799,-1.4378,0.263,9.71445,9.71445
2863.00,9.71977,25.138173,0.000451,24.999887,-1.4381,0.264,9.71432,9.71432
2864.00,9.71937,25.138120,0.000447,24.999855,-1.4384,0.264,9.71558,9.71558
2865.00,9.71904,25.138208,0.000445,24.999927,-1.4386,0.264,9.71591,9.71591
2866.00,9.71869,25.138241,0.000441,24.999904,-1.4385,0.264,9.71519,9.71519
2867.00,9.71823,25.138223,0.000435,24.999801,-1.4386,0.265,9.71526,9.71526
2868.00,9.71781,25.138174,0.000432,24.999725,-1.4385,0.265,9.71556,9.71556
2869.00,9.71758,25.138215,0.000434,24.999694,-1.4384,0.265,9.71599,9.71599
2870.00,9.71733,25.138204,0.000436,24.999665,-1.4385,0.265,9.71662,9.71662
2871.00,9.71718,25.138214,0.000438,24.999604,-1.4388,0.265,9.71732,9.71732
2872.00,9.71710,25.138281,0.000441,24.999614,-1.4391,0.265,9.71824,9.71824
2873.00,9.71707,25.138323,0.000442,24.999666,-1.4392,0.265,9.71879,9.71879
2874.00,9.71693,25.138340,0.000439,24.999683,-1.4394,0.265,9.71935,9.71935
2875.00,9.71670,25.138414,0.000438,24.999731,-1.4395,0.265,9.71941,9.71941
2876.00,9.71673,25.138501,0.000439,24.999826,-1.4396,0.265,9.71987,9.71987
2877.00,9.71691,25.138555,0.000440,24.999901,-1.4395,0.265,9.72030,9.72030
2878.00,9.71716,25.138678,0.000440,24.999946,-1.4398,0.265,9.72043,9.72043
2879.00,9.71748,25.138755,0.000443,24.999937,-1.4401,0.265,9.71999,9.71999
2880.00,9.71788,25.138757,0.000440,24.999784,-1.4404,0.265,9.72009,9.72009
2881.00,9.71806,25.138865,0.000438,24.999770,-1.4407,0.265,9.71976,9.71976
2882.00,9.71803,25.138878,0.000435,24.999719,-1.4409,0.265,9.71864,9.71864
2883.00,9.71822,25.138717,0.000434,24.999529,-1.4408,0.265,9.71846,9.71846
2884.00,9.71841,25.138683,0.000430,24.999468,-1.4407,0.265,9.71863,9.71863
2885.00,9.71860,25.138823,0.000433,24.999654,-1.4407,0.265,9.71869,9.71869
2886.00,9.71882,25.138774,0.000432,24.999607,-1.4406,0.265,9.71874,9.71874
2887.00,9.71910,25.138909,0.000436,24.999725,-1.4407,0.265,9.72007,9.72007
2888.00,9.71949,25.139336,0.000442,25.000079,-1.4409,0.265,9.72108,9.72108
2889.00,9.71978,25.139441,0.000443,25.000174,-1.4413,0.265,9.72156,9.72156
2890.00,9.71990,25.139517,0.000445,25.000205,-1.4417,0.266,9.72133,9.72133
2891.00,9.71995,25.139304,0.000439,25.000017,-1.4420,0.266,9.72196,9.72196
2892.00,9.72026,25.139150,0.000434,24.999880,-1.4425,0.266,9.72253,9.72253
2893.00,9.72039,25.138980,0.000431,24.999753,-1.4428,0.266,9.72139,9.72139
2894.00,9.72025,25.139090,0.000435,24.999832,-1.4428,0.266,9.72052,9.72052
2895.00,9.72017,25.138889,0.000430,24.999588,-1.4429,0.266,9.72068,9.72068
2896.00,9.72029,25.138939,0.000430,24.999564,-1.4431,0.266,9.72104,9.72104
2897.00,9.72053,25.139168,0.000435,24.999697,-1.4432,0.266,9.72137,9.72137
2898.00,9.72075,25.139217,0.000433,24.999653,-1.4432,0.266,9.72250,9.72250
2899.00,9.72096,25.139253,0.000432,24.999626,-1.4434,0.266,9.72363,9.72363
2900.00,9.72115,25.139464,0.000439,24.999819,-1.4436,0.266,9.72396,9.72396
2901.00,9.72118,25.139731,0.000444,25.000062,-1.4438,0.266,9.72330,9.72330
2902.00,9.72128,25.139669,0.000441,25.000019,-1.4438,0.266,9.72147,9.72147
2903.00,9.72141,25.139606,0.000441,25.000018,-1.4440,0.266,9.72082,9.72082
2904.00,9.72145,25.139604,0.000441,25.000043,-1.4441,0.266,9.72017,9.72017
2905.00,9.72144,25.139627,0.000436,25.000022,-1.4441,0.267,9.72005,9.72005
2906.00,9.72155,25.139624,0.000437,24.999952,-1.4443,0.267,9.71991,9.71991
2907.00,9.72153,25.139498,0.000435,24.999789,-1.4445,0.267,9.72059,9.72059
2908.00,9.72134,25.139578,0.000435,24.999764,-1.4447,0.267,9.71983,9.71983
2909.00,9.72108,25.139493,0.000434,24.999617,-1.4449,0.267,9.71978,9.71978
2910.00,9.72111,25.139459,0.000437,24.999619,-1.4452,0.267,9.72022,9.72022
2911.00,9.72129,25.139501,0.000436,24.999691,-1.4456,0.267,9.72083,9.72083
2912.00,9.72117,25.139654,0.000441,24.999830,-1.4460,0.267,9.72075,9.72075
