# Supplementary material for: HSL1 and BAM1/2 impact epidermal cell development by sensing distinct signaling peptides
Source: Nat Commun. 2022 Feb 15;13:876. doi: 10.1038/s41467-022-28558-4 (PMC8847575; doi:10.1038/s41467-022-28558-4)
Supplement: Supplementary file 4 — Source Data [file 41467_2022_28558_MOESM4_ESM.zip › Source Data/Source Data/Figure S10/Exp2_BAM1_CLE9 R109PL110I.itc]

$ITC
$ 19 
$NOT
$ 25 
$ 60 
$ 500 
$ 10 
$ 2 
$ADCGainCode:  0 
$False,True,True
$ 0.4 , 0.8 , 150 , 5 
$ 2 , 4 , 150 , 5 
$ 2 , 4 , 150 , 5 
$ 2 , 4 , 150 , 5 
$ 2 , 4 , 150 , 5 
$ 2 , 4 , 150 , 5 
$ 2 , 4 , 150 , 5 
$ 2 , 4 , 150 , 5 
$ 2 , 4 , 150 , 5 
$ 2 , 4 , 150 , 5 
$ 2 , 4 , 150 , 5 
$ 2 , 4 , 150 , 5 
$ 2 , 4 , 150 , 5 
$ 2 , 4 , 150 , 5 
$ 2 , 4 , 150 , 5 
$ 2 , 4 , 150 , 5 
$ 2 , 4 , 150 , 5 
$ 2 , 4 , 150 , 5 
$ 2 , 4 , 150 , 5 
# 0 
# 0.6 
# 0.015 
# 0.2035 
# 25 
# 4 
# 8.15 
# 1 
?BAM1_15uM_CLE9RL12PI_600uM
% MICROCALITC_MAL1177627
% 0.2035 
% 4 
%-0.586102 , 29.61604 
%-0.348256 , 29.40329 
% 0.8333333 
% 167740 , 167730 
% 0.25 , 81 
%-0.015695 ,-0.033946 
%-20 , 8 
% 0 , 0 
% 0 
% 128000       127744 
% 43.1 
% 500 , 750 , 1000 , 750 
% 0.06978023945 ,-0.002252194966 ,-3.244915618586E-05 , 1.349203907274E-06 ,-9.058983361606E-09 
% MicroCalITC Ver: 1.29.32 Run time:12/11/2020 9:44:55 AM
@0
5.00,9.46153,25.055286,0.000388,25.001239,-2.9639,-0.037,9.45795,9.45795
6.00,9.46029,25.055327,0.000388,25.001238,-2.9629,-0.037,9.45850,9.45850
7.00,9.46031,25.055390,0.000386,25.001308,-2.9621,-0.037,9.45963,9.45963
8.00,9.46018,25.055378,0.000382,25.001247,-2.9616,-0.037,9.46077,9.46077
9.00,9.45989,25.055310,0.000376,25.001197,-2.9612,-0.036,9.46063,9.46063
10.00,9.45947,25.055354,0.000374,25.001241,-2.9608,-0.036,9.46000,9.46000
11.00,9.45904,25.055358,0.000374,25.001230,-2.9604,-0.036,9.45916,9.45916
12.00,9.45875,25.055374,0.000377,25.001139,-2.9601,-0.036,9.45811,9.45811
13.00,9.45871,25.055418,0.000380,25.001131,-2.9595,-0.036,9.45845,9.45845
14.00,9.45874,25.055479,0.000383,25.001108,-2.9591,-0.036,9.45984,9.45984
15.00,9.45902,25.055433,0.000382,25.001033,-2.9589,-0.036,9.46122,9.46122
16.00,9.45942,25.055533,0.000381,25.001062,-2.9586,-0.036,9.46261,9.46261
17.00,9.45971,25.055625,0.000379,25.001118,-2.9580,-0.035,9.46318,9.46318
18.00,9.45992,25.055734,0.000380,25.001197,-2.9573,-0.035,9.46348,9.46348
19.00,9.46015,25.055862,0.000381,25.001279,-2.9565,-0.035,9.46251,9.46251
20.00,9.46031,25.055962,0.000386,25.001330,-2.9555,-0.035,9.46081,9.46081
21.00,9.46022,25.055947,0.000386,25.001322,-2.9548,-0.035,9.45966,9.45966
22.00,9.46046,25.055972,0.000387,25.001346,-2.9540,-0.035,9.45907,9.45907
23.00,9.46042,25.056005,0.000386,25.001384,-2.9534,-0.035,9.45739,9.45739
24.00,9.46028,25.055940,0.000385,25.001350,-2.9530,-0.034,9.45645,9.45645
25.00,9.46001,25.055935,0.000380,25.001305,-2.9523,-0.034,9.45773,9.45773
26.00,9.45991,25.055959,0.000378,25.001256,-2.9518,-0.034,9.45805,9.45805
27.00,9.45971,25.055968,0.000378,25.001180,-2.9513,-0.034,9.45815,9.45815
28.00,9.45963,25.055907,0.000376,25.001049,-2.9507,-0.034,9.45925,9.45925
29.00,9.45992,25.055985,0.000376,25.001047,-2.9500,-0.033,9.46002,9.46002
30.00,9.45998,25.056068,0.000380,25.001095,-2.9495,-0.033,9.45973,9.45973
31.00,9.46008,25.056194,0.000382,25.001225,-2.9488,-0.033,9.46076,9.46076
32.00,9.46027,25.056310,0.000386,25.001393,-2.9481,-0.033,9.46152,9.46152
33.00,9.45995,25.056315,0.000385,25.001421,-2.9474,-0.033,9.46141,9.46141
34.00,9.45986,25.056337,0.000387,25.001405,-2.9468,-0.033,9.46093,9.46093
35.00,9.45976,25.056355,0.000387,25.001396,-2.9460,-0.033,9.46037,9.46037
36.00,9.45939,25.056313,0.000387,25.001330,-2.9451,-0.033,9.45842,9.45842
37.00,9.45902,25.056269,0.000381,25.001205,-2.9443,-0.032,9.45723,9.45723
38.00,9.45875,25.056408,0.000382,25.001189,-2.9437,-0.032,9.45674,9.45674
39.00,9.45871,25.056475,0.000382,25.001243,-2.9432,-0.032,9.45756,9.45756
40.00,9.45889,25.056506,0.000381,25.001212,-2.9428,-0.032,9.45752,9.45752
41.00,9.45916,25.056551,0.000380,25.001173,-2.9424,-0.032,9.45745,9.45745
42.00,9.45942,25.056591,0.000381,25.001127,-2.9418,-0.032,9.45710,9.45710
43.00,9.45921,25.056608,0.000383,25.001156,-2.9413,-0.032,9.45704,9.45704
44.00,9.45878,25.056584,0.000380,25.001083,-2.9411,-0.031,9.45714,9.45714
45.00,9.45882,25.056571,0.000377,25.001017,-2.9406,-0.031,9.45772,9.45772
46.00,9.45887,25.056509,0.000376,25.000948,-2.9399,-0.031,9.45932,9.45932
47.00,9.45918,25.056583,0.000379,25.001037,-2.9394,-0.031,9.46123,9.46123
48.00,9.45921,25.056622,0.000380,25.001084,-2.9389,-0.031,9.46192,9.46192
49.00,9.45935,25.056644,0.000381,25.001076,-2.9381,-0.031,9.46229,9.46229
50.00,9.45944,25.056757,0.000385,25.001170,-2.9374,-0.031,9.46153,9.46153
51.00,9.45898,25.056946,0.000388,25.001253,-2.9367,-0.031,9.46006,9.46006
52.00,9.45866,25.057046,0.000387,25.001260,-2.9360,-0.031,9.45664,9.45664
53.00,9.45890,25.057126,0.000381,25.001274,-2.9353,-0.030,9.44340,9.44340
54.00,9.45929,25.057247,0.000382,25.001358,-2.9345,-0.030,9.42756,9.42756
55.00,9.45938,25.057258,0.000379,25.001329,-2.9342,-0.030,9.41289,9.41289
56.00,9.46004,25.057223,0.000378,25.001322,-2.9338,-0.030,9.39878,9.39878
57.00,9.46100,25.057194,0.000379,25.001242,-2.9335,-0.030,9.38723,9.38723
58.00,9.46129,25.057151,0.000383,25.001149,-2.9333,-0.030,9.38803,9.38803
59.00,9.46003,25.057178,0.000385,25.001135,-2.9332,-0.030,9.39239,9.39239
60.00,9.45648,25.057219,0.000383,25.001137,-2.9329,-0.030,9.39983,9.39983
@1,0.4000,0.8, 60.2739999999976 
61.00,9.45583,25.057272,0.000380,25.001140,-2.9326,-0.030,9.41062,9.41062
62.00,9.44661,25.057367,0.000380,25.001213,-2.9322,-0.029,9.42307,9.42307
63.00,9.39583,25.057532,0.000380,25.001272,-2.9317,-0.029,9.43532,9.43532
64.00,9.38335,25.057691,0.000378,25.001315,-2.9311,-0.029,9.44731,9.44731
65.00,9.38272,25.057751,0.000378,25.001273,-2.9304,-0.029,9.45691,9.45691
66.00,9.38577,25.057797,0.000380,25.001207,-2.9299,-0.029,9.46193,9.46193
67.00,9.39033,25.057788,0.000377,25.001132,-2.9293,-0.029,9.46458,9.46458
68.00,9.39908,25.057784,0.000375,25.001132,-2.9285,-0.028,9.46557,9.46557
69.00,9.40525,25.057779,0.000374,25.001099,-2.9276,-0.028,9.46609,9.46609
70.00,9.42017,25.057884,0.000382,25.001148,-2.9268,-0.028,9.46534,9.46534
71.00,9.43891,25.057966,0.000381,25.001216,-2.9261,-0.028,9.46400,9.46400
72.00,9.45196,25.057960,0.000381,25.001197,-2.9255,-0.028,9.46285,9.46285
73.00,9.46045,25.058044,0.000383,25.001227,-2.9249,-0.028,9.46191,9.46191
74.00,9.46454,25.057986,0.000381,25.001177,-2.9247,-0.028,9.46038,9.46038
75.00,9.46494,25.057962,0.000377,25.001180,-2.9241,-0.027,9.45975,9.45975
76.00,9.46531,25.057963,0.000377,25.001219,-2.9235,-0.027,9.46053,9.46053
77.00,9.46476,25.057993,0.000379,25.001248,-2.9229,-0.027,9.46109,9.46109
78.00,9.46371,25.057965,0.000381,25.001223,-2.9225,-0.027,9.46107,9.46107
79.00,9.46317,25.057989,0.000381,25.001260,-2.9220,-0.027,9.46204,9.46204
80.00,9.46303,25.058049,0.000382,25.001280,-2.9216,-0.027,9.46206,9.46206
81.00,9.46288,25.058120,0.000382,25.001242,-2.9212,-0.026,9.46133,9.46133
82.00,9.46289,25.058180,0.000380,25.001252,-2.9207,-0.026,9.46074,9.46074
83.00,9.46244,25.058207,0.000378,25.001198,-2.9199,-0.026,9.46036,9.46036
84.00,9.46219,25.058285,0.000379,25.001182,-2.9193,-0.026,9.46015,9.46015
85.00,9.46213,25.058283,0.000377,25.001125,-2.9191,-0.026,9.46103,9.46103
86.00,9.46204,25.058389,0.000380,25.001185,-2.9187,-0.026,9.46232,9.46232
87.00,9.46190,25.058472,0.000383,25.001174,-2.9184,-0.026,9.46240,9.46240
88.00,9.46137,25.058558,0.000383,25.001199,-2.9181,-0.025,9.46272,9.46272
89.00,9.46114,25.058677,0.000383,25.001212,-2.9176,-0.025,9.46188,9.46188
90.00,9.46116,25.058754,0.000384,25.001218,-2.9168,-0.025,9.46024,9.46024
91.00,9.46136,25.058816,0.000386,25.001214,-2.9162,-0.025,9.45906,9.45906
92.00,9.46137,25.058885,0.000386,25.001213,-2.9158,-0.025,9.45924,9.45924
93.00,9.46109,25.058978,0.000387,25.001318,-2.9152,-0.025,9.45959,9.45959
94.00,9.46101,25.058961,0.000387,25.001279,-2.9147,-0.025,9.46002,9.46002
95.00,9.46085,25.059032,0.000385,25.001322,-2.9139,-0.025,9.46050,9.46050
96.00,9.46081,25.059010,0.000382,25.001267,-2.9130,-0.024,9.46101,9.46101
97.00,9.46087,25.059107,0.000382,25.001295,-2.9124,-0.024,9.46124,9.46124
98.00,9.46089,25.059126,0.000383,25.001202,-2.9116,-0.024,9.46164,9.46164
99.00,9.46100,25.059271,0.000382,25.001280,-2.9108,-0.024,9.46170,9.46170
100.00,9.46089,25.059272,0.000384,25.001242,-2.9105,-0.024,9.46181,9.46181
101.00,9.46090,25.059357,0.000384,25.001269,-2.9102,-0.024,9.46135,9.46135
102.00,9.46092,25.059328,0.000382,25.001242,-2.9097,-0.023,9.46058,9.46058
103.00,9.46095,25.059359,0.000380,25.001279,-2.9097,-0.023,9.46011,9.46011
104.00,9.46085,25.059284,0.000381,25.001227,-2.9095,-0.023,9.45962,9.45962
105.00,9.46062,25.059311,0.000382,25.001253,-2.9089,-0.023,9.45927,9.45927
106.00,9.46041,25.059303,0.000382,25.001170,-2.9085,-0.023,9.46035,9.46035
107.00,9.46055,25.059334,0.000383,25.001153,-2.9078,-0.023,9.46128,9.46128
108.00,9.46058,25.059381,0.000384,25.001115,-2.9067,-0.023,9.46150,9.46150
109.00,9.46073,25.059426,0.000383,25.001065,-2.9061,-0.023,9.46185,9.46185
110.00,9.46098,25.059480,0.000381,25.001091,-2.9056,-0.022,9.46064,9.46064
111.00,9.46113,25.059464,0.000377,25.001124,-2.9048,-0.022,9.45272,9.45272
112.00,9.46110,25.059491,0.000373,25.001139,-2.9041,-0.022,9.44205,9.44205
113.00,9.46113,25.059478,0.000374,25.001124,-2.9038,-0.022,9.43104,9.43104
114.00,9.46078,25.059519,0.000374,25.001162,-2.9033,-0.021,9.42068,9.42068
115.00,9.46095,25.059556,0.000378,25.001159,-2.9028,-0.021,9.41189,9.41189
116.00,9.46153,25.059684,0.000381,25.001243,-2.9024,-0.021,9.40917,9.40917
117.00,9.46242,25.059831,0.000386,25.001330,-2.9020,-0.021,9.41071,9.41071
118.00,9.46261,25.059872,0.000383,25.001306,-2.9013,-0.021,9.41358,9.41358
119.00,9.46150,25.059934,0.000385,25.001282,-2.9010,-0.021,9.41689,9.41689
120.00,9.45232,25.059968,0.000378,25.001205,-2.9008,-0.021,9.42151,9.42151
121.00,9.42436,25.059995,0.000382,25.001171,-2.9003,-0.021,9.42647,9.42647
122.00,9.40955,25.059884,0.000380,25.001037,-2.8998,-0.021,9.43020,9.43020
123.00,9.40814,25.059965,0.000380,25.001098,-2.8992,-0.021,9.43355,9.43355
124.00,9.40881,25.059991,0.000381,25.001167,-2.8985,-0.020,9.43707,9.43707
125.00,9.41131,25.060064,0.000382,25.001227,-2.8981,-0.020,9.44055,9.44055
126.00,9.41391,25.060091,0.000377,25.001218,-2.8975,-0.020,9.44345,9.44345
127.00,9.41651,25.060151,0.000375,25.001252,-2.8971,-0.020,9.44595,9.44595
128.00,9.42177,25.060181,0.000376,25.001257,-2.8967,-0.020,9.44763,9.44763
129.00,9.42664,25.060199,0.000371,25.001199,-2.8963,-0.019,9.44863,9.44863
130.00,9.42984,25.060192,0.000370,25.001189,-2.8956,-0.019,9.44916,9.44916
131.00,9.43341,25.060243,0.000372,25.001183,-2.8951,-0.019,9.44998,9.44998
132.00,9.43659,25.060304,0.000375,25.001242,-2.8943,-0.019,9.45112,9.45112
133.00,9.43995,25.060280,0.000373,25.001171,-2.8940,-0.019,9.45237,9.45237
134.00,9.44233,25.060416,0.000377,25.001236,-2.8939,-0.019,9.45297,9.45297
135.00,9.44375,25.060425,0.000380,25.001193,-2.8938,-0.019,9.45348,9.45348
136.00,9.44534,25.060439,0.000379,25.001188,-2.8938,-0.018,9.45291,9.45291
137.00,9.44645,25.060494,0.000377,25.001144,-2.8940,-0.018,9.45250,9.45250
138.00,9.44724,25.060613,0.000378,25.001185,-2.8939,-0.018,9.45227,9.45227
139.00,9.44816,25.060633,0.000377,25.001160,-2.8932,-0.018,9.45262,9.45262
140.00,9.44880,25.060793,0.000379,25.001263,-2.8922,-0.018,9.45193,9.45193
141.00,9.44931,25.060796,0.000381,25.001185,-2.8914,-0.018,9.45246,9.45246
142.00,9.45021,25.060873,0.000386,25.001220,-2.8906,-0.018,9.45337,9.45337
143.00,9.45118,25.060873,0.000386,25.001175,-2.8895,-0.018,9.45408,9.45408
144.00,9.45193,25.060855,0.000385,25.001143,-2.8888,-0.018,9.45493,9.45493
145.00,9.45253,25.060785,0.000383,25.001021,-2.8880,-0.017,9.45627,9.45627
146.00,9.45280,25.060830,0.000380,25.001071,-2.8875,-0.017,9.45625,9.45625
147.00,9.45300,25.060829,0.000378,25.001028,-2.8870,-0.017,9.45554,9.45554
148.00,9.45336,25.060824,0.000380,25.001042,-2.8865,-0.017,9.45582,9.45582
149.00,9.45396,25.060915,0.000380,25.001075,-2.8860,-0.017,9.45640,9.45640
150.00,9.45442,25.061062,0.000380,25.001216,-2.8861,-0.016,9.45666,9.45666
151.00,9.45463,25.061125,0.000385,25.001210,-2.8858,-0.016,9.45708,9.45708
152.00,9.45469,25.061143,0.000384,25.001237,-2.8853,-0.016,9.45729,9.45729
153.00,9.45459,25.061162,0.000382,25.001212,-2.8851,-0.016,9.45616,9.45616
154.00,9.45470,25.061144,0.000386,25.001168,-2.8850,-0.016,9.45506,9.45506
155.00,9.45497,25.061133,0.000388,25.001094,-2.8845,-0.016,9.45407,9.45407
156.00,9.45533,25.061189,0.000386,25.001071,-2.8839,-0.016,9.45396,9.45396
157.00,9.45549,25.061214,0.000387,25.000986,-2.8831,-0.016,9.45478,9.45478
158.00,9.45546,25.061301,0.000387,25.001003,-2.8825,-0.016,9.45631,9.45631
159.00,9.45575,25.061375,0.000386,25.001025,-2.8819,-0.016,9.45705,9.45705
160.00,9.45607,25.061380,0.000386,25.000996,-2.8816,-0.015,9.45731,9.45731
161.00,9.45615,25.061374,0.000384,25.001019,-2.8814,-0.015,9.45702,9.45702
162.00,9.45613,25.061441,0.000380,25.001042,-2.8814,-0.015,9.45702,9.45702
163.00,9.45616,25.061521,0.000381,25.001025,-2.8811,-0.015,9.45647,9.45647
164.00,9.45608,25.061569,0.000378,25.000980,-2.8807,-0.014,9.45505,9.45505
165.00,9.45566,25.061698,0.000375,25.001021,-2.8800,-0.014,9.45411,9.45411
166.00,9.45557,25.061856,0.000378,25.001139,-2.8794,-0.014,9.45377,9.45377
167.00,9.45565,25.061970,0.000383,25.001222,-2.8790,-0.014,9.45221,9.45221
168.00,9.45519,25.062005,0.000381,25.001233,-2.8786,-0.014,9.45162,9.45162
169.00,9.45473,25.062057,0.000384,25.001282,-2.8780,-0.014,9.45242,9.45242
170.00,9.45462,25.062013,0.000387,25.001245,-2.8777,-0.014,9.45448,9.45448
171.00,9.45474,25.061942,0.000384,25.001102,-2.8772,-0.014,9.45698,9.45698
172.00,9.45492,25.061929,0.000381,25.001069,-2.8766,-0.014,9.45918,9.45918
173.00,9.45544,25.061996,0.000386,25.001114,-2.8762,-0.014,9.45958,9.45958
174.00,9.45614,25.061988,0.000382,25.001074,-2.8761,-0.013,9.46003,9.46003
175.00,9.45619,25.062003,0.000382,25.001029,-2.8760,-0.013,9.45960,9.45960
176.00,9.45597,25.062061,0.000388,25.001113,-2.8758,-0.013,9.45838,9.45838
177.00,9.45573,25.062107,0.000390,25.001066,-2.8757,-0.013,9.45738,9.45738
178.00,9.45578,25.062149,0.000388,25.001112,-2.8754,-0.013,9.45768,9.45768
179.00,9.45585,25.062140,0.000390,25.001115,-2.8748,-0.013,9.45638,9.45638
180.00,9.45637,25.062215,0.000389,25.001174,-2.8741,-0.013,9.44834,9.44834
181.00,9.45661,25.062308,0.000383,25.001200,-2.8732,-0.012,9.43642,9.43642
182.00,9.45732,25.062337,0.000383,25.001247,-2.8724,-0.012,9.42466,9.42466
183.00,9.45846,25.062455,0.000384,25.001288,-2.8714,-0.012,9.41355,9.41355
184.00,9.45892,25.062607,0.000384,25.001321,-2.8705,-0.012,9.40487,9.40487
185.00,9.45767,25.062667,0.000387,25.001303,-2.8699,-0.012,9.40315,9.40315
186.00,9.45768,25.062640,0.000389,25.001166,-2.8693,-0.012,9.40717,9.40717
187.00,9.45688,25.062689,0.000390,25.001162,-2.8691,-0.012,9.41254,9.41254
188.00,9.45714,25.062658,0.000386,25.001086,-2.8690,-0.011,9.41809,9.41809
189.00,9.45105,25.062645,0.000385,25.001038,-2.8688,-0.011,9.42239,9.42239
190.00,9.41869,25.062677,0.000383,25.001050,-2.8683,-0.011,9.42618,9.42618
191.00,9.39899,25.062743,0.000384,25.001106,-2.8680,-0.011,9.42910,9.42910
192.00,9.39751,25.062697,0.000382,25.001064,-2.8676,-0.011,9.43245,9.43245
193.00,9.40200,25.062708,0.000383,25.001072,-2.8674,-0.011,9.43509,9.43509
194.00,9.40677,25.062755,0.000387,25.001098,-2.8671,-0.011,9.43790,9.43790
195.00,9.41172,25.062792,0.000388,25.001070,-2.8671,-0.011,9.44125,9.44125
196.00,9.41908,25.062843,0.000386,25.001074,-2.8667,-0.010,9.44426,9.44426
197.00,9.42453,25.062998,0.000388,25.001166,-2.8659,-0.010,9.44535,9.44535
198.00,9.42728,25.063002,0.000390,25.001119,-2.8653,-0.010,9.44639,9.44639
199.00,9.42931,25.063048,0.000386,25.001122,-2.8647,-0.010,9.44729,9.44729
200.00,9.43267,25.063140,0.000383,25.001156,-2.8643,-0.010,9.44769,9.44769
201.00,9.43535,25.063154,0.000382,25.001129,-2.8642,-0.010,9.44763,9.44763
202.00,9.43786,25.063076,0.000379,25.000988,-2.8643,-0.010,9.44704,9.44704
203.00,9.43980,25.063127,0.000376,25.001019,-2.8642,-0.009,9.43309,9.43309
204.00,9.44118,25.063113,0.000379,25.001005,-2.8638,-0.009,9.39876,9.39876
205.00,9.44285,25.063004,0.000384,25.000958,-2.8631,-0.009,9.33992,9.33992
206.00,9.44536,25.063025,0.000388,25.000971,-2.8622,-0.010,9.25566,9.25566
207.00,9.44670,25.063057,0.000390,25.001002,-2.8612,-0.009,9.15785,9.15785
208.00,9.44754,25.063052,0.000392,25.000955,-2.8604,-0.009,9.06881,9.06881
209.00,9.44771,25.063086,0.000392,25.000942,-2.8600,-0.009,9.00351,9.00351
210.00,9.44764,25.063142,0.000390,25.000937,-2.8597,-0.009,8.97238,8.97238
@2,2.0001,4.0, 210.095999999998 
211.00,9.44841,25.063245,0.000387,25.000989,-2.8597,-0.009,8.97853,8.97853
212.00,9.44245,25.063318,0.000388,25.001000,-2.8598,-0.009,9.01061,9.01061
213.00,9.37786,25.063448,0.000388,25.001045,-2.8598,-0.009,9.05661,9.05661
214.00,9.27630,25.063545,0.000387,25.001053,-2.8595,-0.009,9.10616,9.10616
215.00,9.15320,25.063714,0.000386,25.001114,-2.8592,-0.008,9.15205,9.15205
216.00,9.02771,25.063739,0.000384,25.001059,-2.8586,-0.008,9.19041,9.19041
217.00,8.95472,25.063824,0.000384,25.001101,-2.8576,-0.008,9.22095,9.22095
218.00,8.93333,25.063791,0.000381,25.001092,-2.8569,-0.008,9.24439,9.24439
219.00,8.95034,25.063910,0.000383,25.001175,-2.8564,-0.008,9.26306,9.26306
220.00,8.99782,25.063923,0.000385,25.001107,-2.8559,-0.008,9.27927,9.27927
221.00,9.05775,25.064000,0.000387,25.001156,-2.8557,-0.008,9.29315,9.29315
222.00,9.11462,25.064035,0.000387,25.001144,-2.8556,-0.007,9.30549,9.30549
223.00,9.16264,25.064103,0.000389,25.001122,-2.8552,-0.007,9.31694,9.31694
224.00,9.19777,25.064163,0.000387,25.001110,-2.8547,-0.007,9.32800,9.32800
225.00,9.22704,25.064194,0.000386,25.001150,-2.8540,-0.007,9.33832,9.33832
226.00,9.24966,25.064171,0.000384,25.001097,-2.8535,-0.007,9.34793,9.34793
227.00,9.26721,25.064322,0.000386,25.001166,-2.8532,-0.007,9.35673,9.35673
228.00,9.28014,25.064407,0.000387,25.001210,-2.8529,-0.007,9.36617,9.36617
229.00,9.29121,25.064322,0.000388,25.001145,-2.8526,-0.007,9.37534,9.37534
230.00,9.30813,25.064392,0.000388,25.001183,-2.8526,-0.007,9.38273,9.38273
231.00,9.31901,25.064480,0.000392,25.001206,-2.8525,-0.007,9.38929,9.38929
232.00,9.32887,25.064503,0.000393,25.001153,-2.8521,-0.007,9.39543,9.39543
233.00,9.33739,25.064577,0.000389,25.001147,-2.8518,-0.006,9.40007,9.40007
234.00,9.34653,25.064700,0.000388,25.001163,-2.8515,-0.006,9.40362,9.40362
235.00,9.35971,25.064716,0.000388,25.001149,-2.8513,-0.006,9.40807,9.40807
236.00,9.36717,25.064806,0.000387,25.001176,-2.8510,-0.006,9.41241,9.41241
237.00,9.37296,25.064745,0.000384,25.001134,-2.8505,-0.006,9.41677,9.41677
238.00,9.38445,25.064753,0.000389,25.001158,-2.8501,-0.006,9.42001,9.42001
239.00,9.39208,25.064836,0.000391,25.001243,-2.8497,-0.006,9.42258,9.42258
240.00,9.39667,25.064975,0.000393,25.001288,-2.8489,-0.005,9.42381,9.42381
241.00,9.40021,25.064989,0.000392,25.001291,-2.8482,-0.005,9.42556,9.42556
242.00,9.40407,25.065123,0.000392,25.001358,-2.8478,-0.005,9.42685,9.42685
243.00,9.40839,25.065209,0.000389,25.001327,-2.8476,-0.005,9.42938,9.42938
244.00,9.41245,25.065241,0.000389,25.001287,-2.8473,-0.005,9.43157,9.43157
245.00,9.41655,25.065199,0.000387,25.001209,-2.8472,-0.005,9.43406,9.43406
246.00,9.41891,25.065243,0.000390,25.001200,-2.8471,-0.005,9.43541,9.43541
247.00,9.42074,25.065212,0.000389,25.001136,-2.8471,-0.004,9.43707,9.43707
248.00,9.42314,25.065211,0.000390,25.001162,-2.8469,-0.004,9.43789,9.43789
249.00,9.42512,25.065098,0.000388,25.001083,-2.8465,-0.004,9.43853,9.43853
250.00,9.42749,25.065136,0.000390,25.001149,-2.8461,-0.004,9.43879,9.43879
251.00,9.42969,25.065103,0.000392,25.001142,-2.8454,-0.004,9.43987,9.43987
252.00,9.43130,25.065132,0.000395,25.001169,-2.8444,-0.004,9.44060,9.44060
253.00,9.43231,25.065112,0.000395,25.001105,-2.8432,-0.004,9.44126,9.44126
254.00,9.43354,25.065235,0.000397,25.001194,-2.8425,-0.004,9.44278,9.44278
255.00,9.43471,25.065270,0.000396,25.001146,-2.8420,-0.004,9.44326,9.44326
256.00,9.43580,25.065291,0.000389,25.001140,-2.8417,-0.004,9.44319,9.44319
257.00,9.43665,25.065329,0.000382,25.001130,-2.8418,-0.003,9.44457,9.44457
258.00,9.43792,25.065394,0.000381,25.001165,-2.8420,-0.003,9.44577,9.44577
259.00,9.43944,25.065455,0.000381,25.001172,-2.8419,-0.003,9.44641,9.44641
260.00,9.44071,25.065541,0.000381,25.001216,-2.8416,-0.003,9.44794,9.44794
261.00,9.44171,25.065658,0.000382,25.001246,-2.8415,-0.002,9.44891,9.44891
262.00,9.44239,25.065734,0.000384,25.001272,-2.8413,-0.002,9.44863,9.44863
263.00,9.44310,25.065790,0.000385,25.001274,-2.8407,-0.002,9.44602,9.44602
264.00,9.44397,25.065814,0.000384,25.001232,-2.8398,-0.002,9.43659,9.43659
265.00,9.44459,25.065780,0.000387,25.001186,-2.8391,-0.002,9.42407,9.42407
266.00,9.44566,25.065828,0.000388,25.001165,-2.8388,-0.002,9.41326,9.41326
267.00,9.44629,25.065892,0.000393,25.001183,-2.8384,-0.002,9.40516,9.40516
268.00,9.44695,25.066016,0.000395,25.001268,-2.8384,-0.002,9.40200,9.40200
269.00,9.44850,25.066119,0.000391,25.001313,-2.8387,-0.002,9.40789,9.40789
270.00,9.44820,25.066261,0.000391,25.001404,-2.8385,-0.002,9.41749,9.41749
271.00,9.44777,25.066261,0.000391,25.001379,-2.8380,-0.001,9.42659,9.42659
272.00,9.44931,25.066247,0.000392,25.001426,-2.8376,-0.001,9.43278,9.43278
273.00,9.43642,25.066195,0.000392,25.001397,-2.8372,-0.001,9.43638,9.43638
274.00,9.40101,25.066185,0.000393,25.001345,-2.8368,-0.001,9.43883,9.43883
275.00,9.38644,25.066141,0.000391,25.001291,-2.8365,-0.001,9.44080,9.44080
276.00,9.39325,25.066165,0.000389,25.001292,-2.8362,-0.001,9.44171,9.44171
277.00,9.40878,25.066257,0.000383,25.001244,-2.8360,-0.001,9.44208,9.44208
278.00,9.42112,25.066307,0.000381,25.001153,-2.8357,0.000,9.44294,9.44294
279.00,9.43010,25.066386,0.000383,25.001161,-2.8355,0.000,9.44293,9.44293
280.00,9.43412,25.066507,0.000384,25.001175,-2.8350,0.000,9.44319,9.44319
281.00,9.43698,25.066625,0.000385,25.001191,-2.8344,0.000,9.44285,9.44285
282.00,9.43859,25.066661,0.000388,25.001190,-2.8337,0.000,9.44317,9.44317
283.00,9.43977,25.066756,0.000389,25.001254,-2.8331,0.000,9.44441,9.44441
284.00,9.44038,25.066761,0.000386,25.001222,-2.8326,0.000,9.44619,9.44619
285.00,9.44094,25.066772,0.000387,25.001206,-2.8326,0.000,9.44748,9.44748
286.00,9.44140,25.066821,0.000387,25.001217,-2.8326,0.000,9.44959,9.44959
287.00,9.44258,25.066947,0.000386,25.001233,-2.8324,0.000,9.45122,9.45122
288.00,9.44361,25.066961,0.000386,25.001214,-2.8322,0.001,9.45167,9.45167
289.00,9.44469,25.066949,0.000386,25.001172,-2.8319,0.001,9.45203,9.45203
290.00,9.44555,25.066971,0.000383,25.001161,-2.8312,0.001,9.45278,9.45278
291.00,9.44632,25.067013,0.000383,25.001169,-2.8307,0.001,9.45309,9.45309
292.00,9.44684,25.066975,0.000385,25.001163,-2.8301,0.001,9.45336,9.45336
293.00,9.44763,25.067010,0.000385,25.001189,-2.8296,0.002,9.45332,9.45332
294.00,9.44858,25.067053,0.000389,25.001268,-2.8290,0.001,9.45341,9.45341
295.00,9.44925,25.067127,0.000394,25.001271,-2.8288,0.001,9.45337,9.45337
296.00,9.44966,25.067161,0.000393,25.001282,-2.8284,0.001,9.45307,9.45307
297.00,9.45011,25.067203,0.000394,25.001285,-2.8285,0.002,9.45331,9.45331
298.00,9.45048,25.067305,0.000395,25.001287,-2.8283,0.002,9.45337,9.45337
299.00,9.45103,25.067430,0.000397,25.001345,-2.8285,0.002,9.45357,9.45357
300.00,9.45165,25.067474,0.000395,25.001347,-2.8284,0.002,9.45359,9.45359
301.00,9.45231,25.067476,0.000396,25.001302,-2.8281,0.002,9.45474,9.45474
302.00,9.45305,25.067572,0.000398,25.001360,-2.8275,0.002,9.45534,9.45534
303.00,9.45348,25.067509,0.000398,25.001314,-2.8270,0.002,9.45609,9.45609
304.00,9.45368,25.067523,0.000396,25.001280,-2.8262,0.002,9.45524,9.45524
305.00,9.45368,25.067508,0.000396,25.001258,-2.8258,0.002,9.45479,9.45479
306.00,9.45368,25.067609,0.000396,25.001329,-2.8257,0.003,9.45406,9.45406
307.00,9.45388,25.067607,0.000395,25.001236,-2.8254,0.003,9.45397,9.45397
308.00,9.45411,25.067730,0.000397,25.001310,-2.8251,0.003,9.45397,9.45397
309.00,9.45424,25.067743,0.000394,25.001291,-2.8246,0.003,9.45482,9.45482
310.00,9.45419,25.067794,0.000390,25.001323,-2.8238,0.004,9.45529,9.45529
311.00,9.45429,25.067827,0.000387,25.001312,-2.8230,0.004,9.45672,9.45672
312.00,9.45458,25.067872,0.000388,25.001347,-2.8224,0.004,9.45698,9.45698
313.00,9.45506,25.067904,0.000389,25.001261,-2.8223,0.004,9.45816,9.45816
314.00,9.45545,25.068004,0.000393,25.001306,-2.8219,0.004,9.45950,9.45950
315.00,9.45579,25.068040,0.000393,25.001236,-2.8216,0.004,9.46083,9.46083
316.00,9.45617,25.068091,0.000398,25.001165,-2.8213,0.004,9.46106,9.46106
317.00,9.45674,25.068157,0.000397,25.001128,-2.8210,0.004,9.46186,9.46186
318.00,9.45729,25.068209,0.000396,25.001133,-2.8203,0.004,9.46183,9.46183
319.00,9.45761,25.068297,0.000395,25.001115,-2.8197,0.004,9.46256,9.46256
320.00,9.45802,25.068400,0.000397,25.001150,-2.8196,0.004,9.46252,9.46252
321.00,9.45824,25.068490,0.000394,25.001208,-2.8197,0.005,9.46244,9.46244
322.00,9.45864,25.068531,0.000395,25.001233,-2.8198,0.005,9.46168,9.46168
323.00,9.45934,25.068574,0.000396,25.001250,-2.8196,0.005,9.46104,9.46104
324.00,9.45963,25.068568,0.000401,25.001194,-2.8195,0.005,9.45960,9.45960
325.00,9.45991,25.068674,0.000402,25.001291,-2.8192,0.005,9.45918,9.45918
326.00,9.45998,25.068655,0.000402,25.001262,-2.8186,0.005,9.45869,9.45869
327.00,9.46022,25.068691,0.000398,25.001243,-2.8178,0.005,9.45865,9.45865
328.00,9.46050,25.068671,0.000392,25.001213,-2.8171,0.005,9.45875,9.45875
329.00,9.46066,25.068698,0.000389,25.001213,-2.8167,0.006,9.45903,9.45903
330.00,9.46050,25.068584,0.000386,25.001065,-2.8162,0.006,9.45936,9.45936
331.00,9.46054,25.068605,0.000386,25.001096,-2.8159,0.006,9.45955,9.45955
332.00,9.46057,25.068671,0.000388,25.001033,-2.8162,0.006,9.46007,9.46007
333.00,9.46047,25.068764,0.000392,25.001009,-2.8164,0.006,9.46068,9.46068
334.00,9.46042,25.068845,0.000393,25.001019,-2.8164,0.006,9.46058,9.46058
335.00,9.46029,25.068947,0.000396,25.001038,-2.8164,0.006,9.45993,9.45993
336.00,9.46014,25.069064,0.000396,25.001000,-2.8163,0.006,9.45946,9.45946
337.00,9.45997,25.069114,0.000400,25.001068,-2.8160,0.006,9.45873,9.45873
338.00,9.45959,25.069123,0.000402,25.001087,-2.8159,0.006,9.45778,9.45778
339.00,9.45924,25.069152,0.000402,25.001132,-2.8160,0.007,9.45798,9.45798
340.00,9.45901,25.069125,0.000402,25.001109,-2.8157,0.007,9.45781,9.45781
341.00,9.45904,25.069039,0.000401,25.001095,-2.8154,0.007,9.45750,9.45750
342.00,9.45901,25.068993,0.000400,25.001084,-2.8151,0.007,9.45744,9.45744
343.00,9.45894,25.068993,0.000398,25.001048,-2.8148,0.007,9.45758,9.45758
344.00,9.45876,25.069016,0.000397,25.001023,-2.8144,0.007,9.45747,9.45747
345.00,9.45865,25.069033,0.000396,25.001007,-2.8138,0.007,9.45796,9.45796
346.00,9.45870,25.069026,0.000395,25.000948,-2.8131,0.007,9.45855,9.45855
347.00,9.45879,25.069087,0.000395,25.000978,-2.8125,0.008,9.45873,9.45873
348.00,9.45877,25.069186,0.000398,25.001012,-2.8117,0.008,9.45943,9.45943
349.00,9.45857,25.069230,0.000401,25.001031,-2.8111,0.007,9.45991,9.45991
350.00,9.45862,25.069388,0.000405,25.001128,-2.8107,0.008,9.45953,9.45953
351.00,9.45867,25.069550,0.000409,25.001232,-2.8107,0.008,9.45980,9.45980
352.00,9.45855,25.069578,0.000407,25.001155,-2.8104,0.008,9.46029,9.46029
353.00,9.45852,25.069602,0.000403,25.001153,-2.8104,0.008,9.45377,9.45377
354.00,9.45861,25.069653,0.000397,25.001161,-2.8101,0.008,9.43591,9.43591
355.00,9.45878,25.069687,0.000395,25.001197,-2.8099,0.008,9.40374,9.40374
356.00,9.45899,25.069674,0.000394,25.001136,-2.8095,0.008,9.35286,9.35286
357.00,9.45948,25.069693,0.000396,25.001155,-2.8092,0.008,9.28563,9.28563
358.00,9.45971,25.069752,0.000398,25.001192,-2.8086,0.008,9.21235,9.21235
359.00,9.45995,25.069718,0.000399,25.001101,-2.8083,0.008,9.14433,9.14433
360.00,9.45977,25.069737,0.000395,25.001054,-2.8078,0.009,9.08960,9.08960
@3,2.0001,4.0, 360.252 
361.00,9.46092,25.069726,0.000394,25.001030,-2.8076,0.009,9.05544,9.05544
362.00,9.45947,25.069801,0.000394,25.001096,-2.8073,0.009,9.04295,9.04295
363.00,9.42820,25.069768,0.000393,25.001058,-2.8071,0.009,9.04818,9.04818
364.00,9.37194,25.069791,0.000393,25.001084,-2.8066,0.009,9.06399,9.06399
365.00,9.29707,25.069799,0.000394,25.001061,-2.8064,0.009,9.08535,9.08535
366.00,9.20663,25.069891,0.000392,25.001106,-2.8062,0.010,9.11047,9.11047
367.00,9.12407,25.069911,0.000392,25.001088,-2.8056,0.010,9.13670,9.13670
368.00,9.06244,25.069958,0.000395,25.001118,-2.8050,0.010,9.16483,9.16483
369.00,9.03214,25.070029,0.000398,25.001189,-2.8048,0.010,9.19525,9.19525
370.00,9.02384,25.070070,0.000399,25.001252,-2.8048,0.010,9.22780,9.22780
371.00,9.03576,25.070085,0.000399,25.001248,-2.8048,0.010,9.25892,9.25892
372.00,9.06141,25.070128,0.000400,25.001274,-2.8051,0.010,9.28715,9.28715
373.00,9.08816,25.070134,0.000398,25.001240,-2.8051,0.010,9.31023,9.31023
374.00,9.11102,25.070102,0.000400,25.001139,-2.8050,0.010,9.32885,9.32885
375.00,9.13069,25.070115,0.000399,25.001082,-2.8045,0.010,9.34315,9.34315
376.00,9.16122,25.070174,0.000397,25.001091,-2.8040,0.011,9.35336,9.35336
377.00,9.19239,25.070255,0.000397,25.001093,-2.8038,0.011,9.36115,9.36115
378.00,9.22895,25.070312,0.000393,25.001085,-2.8033,0.011,9.36812,9.36812
379.00,9.26316,25.070419,0.000390,25.001135,-2.8027,0.011,9.37400,9.37400
380.00,9.29306,25.070537,0.000394,25.001183,-2.8019,0.011,9.37905,9.37905
381.00,9.31682,25.070600,0.000399,25.001176,-2.8011,0.011,9.38495,9.38495
382.00,9.33363,25.070596,0.000400,25.001152,-2.8004,0.011,9.39149,9.39149
383.00,9.34433,25.070720,0.000405,25.001222,-2.8002,0.011,9.39789,9.39789
384.00,9.35618,25.070727,0.000406,25.001233,-2.8002,0.011,9.40332,9.40332
385.00,9.36450,25.070724,0.000402,25.001233,-2.8006,0.011,9.40903,9.40903
386.00,9.36798,25.070688,0.000399,25.001282,-2.8006,0.011,9.41397,9.41397
387.00,9.37275,25.070702,0.000399,25.001237,-2.8007,0.012,9.41799,9.41799
388.00,9.37914,25.070633,0.000397,25.001181,-2.8008,0.012,9.42147,9.42147
389.00,9.38538,25.070632,0.000395,25.001091,-2.8008,0.012,9.42482,9.42482
390.00,9.38974,25.070642,0.000396,25.001011,-2.8006,0.012,9.42746,9.42746
391.00,9.39748,25.070772,0.000396,25.001032,-2.8002,0.012,9.42928,9.42928
392.00,9.40532,25.070820,0.000394,25.001088,-2.7996,0.012,9.43099,9.43099
393.00,9.41004,25.070895,0.000394,25.001083,-2.7989,0.012,9.43297,9.43297
394.00,9.41406,25.070962,0.000396,25.001125,-2.7980,0.012,9.43563,9.43563
395.00,9.41775,25.070997,0.000399,25.001137,-2.7973,0.012,9.43721,9.43721
396.00,9.42070,25.070959,0.000397,25.001074,-2.7968,0.013,9.43915,9.43915
397.00,9.42296,25.070987,0.000399,25.001050,-2.7965,0.013,9.44093,9.44093
398.00,9.42554,25.071063,0.000403,25.001102,-2.7961,0.013,9.44205,9.44205
399.00,9.42768,25.071202,0.000404,25.001136,-2.7958,0.013,9.44229,9.44229
400.00,9.42982,25.071269,0.000401,25.001121,-2.7960,0.013,9.44288,9.44288
401.00,9.43246,25.071302,0.000402,25.001101,-2.7962,0.013,9.44336,9.44336
402.00,9.43485,25.071397,0.000404,25.001135,-2.7961,0.013,9.44358,9.44358
403.00,9.43649,25.071408,0.000401,25.001112,-2.7961,0.013,9.44341,9.44341
404.00,9.43749,25.071362,0.000400,25.001066,-2.7963,0.013,9.44379,9.44379
405.00,9.43825,25.071370,0.000400,25.001131,-2.7961,0.014,9.44514,9.44514
406.00,9.43911,25.071464,0.000400,25.001146,-2.7957,0.014,9.44731,9.44731
407.00,9.44051,25.071456,0.000398,25.001114,-2.7950,0.014,9.44880,9.44880
408.00,9.44175,25.071506,0.000396,25.001095,-2.7943,0.014,9.45013,9.45013
409.00,9.44283,25.071636,0.000395,25.001209,-2.7937,0.014,9.45080,9.45080
410.00,9.44386,25.071689,0.000396,25.001161,-2.7932,0.014,9.45070,9.45070
411.00,9.44473,25.071741,0.000398,25.001187,-2.7931,0.014,9.45003,9.45003
412.00,9.44561,25.071849,0.000400,25.001240,-2.7931,0.014,9.44988,9.44988
413.00,9.44622,25.071878,0.000401,25.001247,-2.7929,0.014,9.45034,9.45034
414.00,9.44689,25.071874,0.000401,25.001223,-2.7927,0.014,9.45097,9.45097
415.00,9.44742,25.071949,0.000400,25.001244,-2.7924,0.014,9.45235,9.45235
416.00,9.44795,25.071976,0.000399,25.001209,-2.7919,0.014,9.45299,9.45299
417.00,9.44866,25.071942,0.000395,25.001058,-2.7918,0.015,9.45326,9.45326
418.00,9.44914,25.072055,0.000394,25.001096,-2.7919,0.015,9.45276,9.45276
419.00,9.44944,25.072048,0.000393,25.000982,-2.7917,0.015,9.45296,9.45296
420.00,9.44997,25.072070,0.000393,25.000986,-2.7915,0.015,9.45317,9.45317
421.00,9.45068,25.072058,0.000395,25.000960,-2.7914,0.015,9.45373,9.45373
422.00,9.45135,25.072119,0.000401,25.001056,-2.7912,0.015,9.45506,9.45506
423.00,9.45221,25.072138,0.000406,25.001088,-2.7910,0.015,9.45732,9.45732
424.00,9.45298,25.072224,0.000406,25.001178,-2.7907,0.015,9.45849,9.45849
425.00,9.45356,25.072260,0.000405,25.001164,-2.7905,0.015,9.45893,9.45893
426.00,9.45378,25.072331,0.000401,25.001161,-2.7904,0.015,9.45917,9.45917
427.00,9.45413,25.072445,0.000398,25.001197,-2.7898,0.016,9.45847,9.45847
428.00,9.45456,25.072495,0.000400,25.001161,-2.7893,0.016,9.45702,9.45702
429.00,9.45486,25.072543,0.000402,25.001172,-2.7892,0.016,9.45596,9.45596
430.00,9.45507,25.072607,0.000404,25.001168,-2.7889,0.016,9.45601,9.45601
431.00,9.45535,25.072697,0.000407,25.001240,-2.7886,0.016,9.45643,9.45643
432.00,9.45573,25.072675,0.000407,25.001222,-2.7886,0.016,9.45670,9.45670
433.00,9.45607,25.072661,0.000404,25.001220,-2.7886,0.016,9.45810,9.45810
434.00,9.45655,25.072731,0.000405,25.001221,-2.7884,0.016,9.45927,9.45927
435.00,9.45662,25.072793,0.000407,25.001269,-2.7879,0.016,9.45829,9.45829
436.00,9.45671,25.072824,0.000408,25.001250,-2.7871,0.016,9.45774,9.45774
437.00,9.45722,25.072947,0.000407,25.001270,-2.7867,0.016,9.45786,9.45786
438.00,9.45770,25.073073,0.000404,25.001272,-2.7863,0.017,9.45730,9.45730
439.00,9.45771,25.073121,0.000401,25.001226,-2.7858,0.017,9.45703,9.45703
440.00,9.45773,25.073196,0.000397,25.001203,-2.7857,0.017,9.45788,9.45788
441.00,9.45774,25.073195,0.000396,25.001177,-2.7860,0.017,9.45748,9.45748
442.00,9.45765,25.073181,0.000397,25.001163,-2.7860,0.017,9.45733,9.45733
443.00,9.45739,25.073180,0.000398,25.001131,-2.7858,0.017,9.45645,9.45645
444.00,9.45712,25.073179,0.000401,25.001138,-2.7856,0.017,9.45580,9.45580
445.00,9.45699,25.073222,0.000405,25.001218,-2.7855,0.017,9.45515,9.45515
446.00,9.45713,25.073328,0.000406,25.001244,-2.7849,0.018,9.45627,9.45627
447.00,9.45707,25.073359,0.000407,25.001154,-2.7845,0.018,9.45689,9.45689
448.00,9.45734,25.073352,0.000409,25.001145,-2.7841,0.017,9.45801,9.45801
449.00,9.45762,25.073349,0.000409,25.001135,-2.7838,0.018,9.45880,9.45880
450.00,9.45774,25.073324,0.000407,25.001058,-2.7833,0.018,9.45935,9.45935
451.00,9.45752,25.073334,0.000405,25.001078,-2.7831,0.018,9.45801,9.45801
452.00,9.45738,25.073387,0.000403,25.001174,-2.7827,0.018,9.45783,9.45783
453.00,9.45714,25.073461,0.000401,25.001168,-2.7822,0.018,9.45788,9.45788
454.00,9.45726,25.073495,0.000402,25.001156,-2.7821,0.018,9.45861,9.45861
455.00,9.45744,25.073428,0.000403,25.001097,-2.7822,0.018,9.45930,9.45930
456.00,9.45793,25.073427,0.000405,25.001078,-2.7820,0.018,9.46127,9.46127
457.00,9.45824,25.073438,0.000407,25.001104,-2.7818,0.018,9.46137,9.46137
458.00,9.45842,25.073475,0.000406,25.001124,-2.7818,0.018,9.46169,9.46169
459.00,9.45862,25.073540,0.000402,25.001124,-2.7815,0.019,9.46142,9.46142
460.00,9.45879,25.073728,0.000402,25.001199,-2.7809,0.019,9.46177,9.46177
461.00,9.45907,25.073702,0.000400,25.001133,-2.7806,0.019,9.46059,9.46059
462.00,9.45953,25.073742,0.000400,25.001109,-2.7805,0.019,9.46038,9.46038
463.00,9.45974,25.073751,0.000398,25.001139,-2.7806,0.019,9.46060,9.46060
464.00,9.45982,25.073803,0.000397,25.001160,-2.7806,0.019,9.46098,9.46098
465.00,9.45993,25.073831,0.000393,25.001167,-2.7808,0.020,9.46086,9.46086
466.00,9.46018,25.073901,0.000391,25.001187,-2.7809,0.020,9.46208,9.46208
467.00,9.46051,25.073926,0.000392,25.001180,-2.7805,0.020,9.46364,9.46364
468.00,9.46071,25.073912,0.000393,25.001071,-2.7799,0.020,9.46479,9.46479
469.00,9.46125,25.073919,0.000397,25.001138,-2.7794,0.020,9.46488,9.46488
470.00,9.46185,25.073841,0.000400,25.001097,-2.7788,0.020,9.46414,9.46414
471.00,9.46235,25.073899,0.000401,25.001191,-2.7782,0.020,9.46376,9.46376
472.00,9.46239,25.073890,0.000397,25.001141,-2.7778,0.020,9.46318,9.46318
473.00,9.46220,25.073945,0.000397,25.001173,-2.7779,0.020,9.46178,9.46178
474.00,9.46222,25.074015,0.000395,25.001087,-2.7781,0.020,9.46164,9.46164
475.00,9.46219,25.074175,0.000396,25.001101,-2.7783,0.021,9.46178,9.46178
476.00,9.46207,25.074294,0.000397,25.001074,-2.7784,0.021,9.46184,9.46184
477.00,9.46225,25.074400,0.000399,25.001076,-2.7785,0.021,9.46163,9.46163
478.00,9.46228,25.074541,0.000400,25.001143,-2.7783,0.021,9.46192,9.46192
479.00,9.46238,25.074635,0.000402,25.001185,-2.7780,0.021,9.46180,9.46180
480.00,9.46259,25.074652,0.000401,25.001168,-2.7774,0.021,9.46280,9.46280
481.00,9.46281,25.074659,0.000396,25.001111,-2.7771,0.021,9.46309,9.46309
482.00,9.46295,25.074637,0.000392,25.001079,-2.7768,0.021,9.46406,9.46406
483.00,9.46320,25.074622,0.000393,25.001050,-2.7766,0.021,9.46459,9.46459
484.00,9.46327,25.074653,0.000395,25.001041,-2.7764,0.022,9.46479,9.46479
485.00,9.46333,25.074657,0.000395,25.001035,-2.7759,0.022,9.46477,9.46477
486.00,9.46335,25.074697,0.000400,25.001120,-2.7755,0.022,9.46454,9.46454
487.00,9.46335,25.074788,0.000402,25.001182,-2.7749,0.022,9.46437,9.46437
488.00,9.46320,25.074839,0.000403,25.001203,-2.7743,0.022,9.46404,9.46404
489.00,9.46313,25.074825,0.000404,25.001186,-2.7738,0.022,9.46455,9.46455
490.00,9.46336,25.074874,0.000401,25.001206,-2.7738,0.022,9.46488,9.46488
491.00,9.46371,25.074874,0.000399,25.001187,-2.7739,0.022,9.46572,9.46572
492.00,9.46389,25.074908,0.000400,25.001135,-2.7740,0.022,9.46553,9.46553
493.00,9.46390,25.074954,0.000399,25.001108,-2.7740,0.022,9.46522,9.46522
494.00,9.46393,25.075018,0.000396,25.001098,-2.7736,0.022,9.46450,9.46450
495.00,9.46396,25.075067,0.000399,25.001096,-2.7730,0.022,9.46394,9.46394
496.00,9.46421,25.075161,0.000401,25.001086,-2.7724,0.023,9.46379,9.46379
497.00,9.46442,25.075237,0.000398,25.001184,-2.7722,0.023,9.46435,9.46435
498.00,9.46459,25.075284,0.000400,25.001174,-2.7721,0.023,9.46446,9.46446
499.00,9.46456,25.075342,0.000399,25.001169,-2.7718,0.023,9.46430,9.46430
500.00,9.46452,25.075363,0.000399,25.001126,-2.7718,0.023,9.46392,9.46392
501.00,9.46439,25.075407,0.000399,25.001057,-2.7719,0.023,9.46346,9.46346
502.00,9.46426,25.075486,0.000404,25.001013,-2.7717,0.023,9.46257,9.46257
503.00,9.46422,25.075564,0.000406,25.001069,-2.7714,0.023,9.45815,9.45815
504.00,9.46422,25.075579,0.000412,25.001103,-2.7714,0.023,9.44458,9.44458
505.00,9.46418,25.075657,0.000413,25.001132,-2.7712,0.023,9.41816,9.41816
506.00,9.46381,25.075688,0.000411,25.001157,-2.7707,0.023,9.37477,9.37477
507.00,9.46347,25.075707,0.000404,25.001096,-2.7700,0.023,9.31473,9.31473
508.00,9.46378,25.075769,0.000401,25.001111,-2.7696,0.024,9.24595,9.24595
509.00,9.46302,25.075899,0.000398,25.001121,-2.7692,0.024,9.17837,9.17837
510.00,9.46210,25.075945,0.000396,25.001140,-2.7692,0.024,9.12070,9.12070
@4,2.0001,4.0, 510.072 
511.00,9.46451,25.075948,0.000394,25.001141,-2.7696,0.024,9.07983,9.07983
512.00,9.46315,25.075909,0.000393,25.001140,-2.7700,0.025,9.05947,9.05947
513.00,9.43996,25.075878,0.000393,25.001058,-2.7703,0.025,9.05639,9.05639
514.00,9.39371,25.075818,0.000391,25.000938,-2.7705,0.025,9.06600,9.06600
515.00,9.32922,25.075817,0.000391,25.000894,-2.7702,0.025,9.08282,9.08282
516.00,9.24694,25.075913,0.000393,25.000913,-2.7698,0.025,9.10390,9.10390
517.00,9.16333,25.075958,0.000395,25.000886,-2.7694,0.025,9.12791,9.12791
518.00,9.09645,25.075991,0.000396,25.000894,-2.7691,0.025,9.15599,9.15599
519.00,9.05638,25.076000,0.000395,25.000911,-2.7688,0.025,9.18743,9.18743
520.00,9.04127,25.076004,0.000395,25.000876,-2.7684,0.025,9.22141,9.22141
521.00,9.04294,25.076005,0.000394,25.000836,-2.7678,0.026,9.25603,9.25603
522.00,9.06120,25.076061,0.000396,25.000901,-2.7669,0.026,9.28711,9.28711
523.00,9.08099,25.076104,0.000395,25.000938,-2.7663,0.026,9.31261,9.31261
524.00,9.10388,25.076189,0.000399,25.000965,-2.7660,0.026,9.33202,9.33202
525.00,9.12519,25.076229,0.000402,25.001003,-2.7658,0.026,9.34588,9.34588
526.00,9.14827,25.076275,0.000402,25.001038,-2.7659,0.026,9.35648,9.35648
527.00,9.18149,25.076345,0.000404,25.001076,-2.7662,0.026,9.36531,9.36531
528.00,9.22121,25.076320,0.000404,25.001020,-2.7661,0.026,9.37352,9.37352
529.00,9.26121,25.076358,0.000405,25.001070,-2.7658,0.026,9.38125,9.38125
530.00,9.29493,25.076408,0.000403,25.001086,-2.7659,0.026,9.38915,9.38915
531.00,9.32113,25.076393,0.000403,25.001132,-2.7657,0.026,9.39587,9.39587
532.00,9.33669,25.076366,0.000402,25.001100,-2.7656,0.026,9.40114,9.40114
533.00,9.34884,25.076473,0.000402,25.001152,-2.7656,0.027,9.40493,9.40493
534.00,9.35836,25.076502,0.000401,25.001135,-2.7656,0.027,9.40800,9.40800
535.00,9.36424,25.076633,0.000400,25.001124,-2.7655,0.027,9.41173,9.41173
536.00,9.37425,25.076738,0.000398,25.001030,-2.7656,0.027,9.41523,9.41523
537.00,9.38089,25.076822,0.000394,25.000988,-2.7656,0.027,9.41854,9.41854
538.00,9.38978,25.076854,0.000395,25.000989,-2.7655,0.027,9.42201,9.42201
539.00,9.39706,25.076858,0.000394,25.001007,-2.7651,0.027,9.42600,9.42600
540.00,9.40292,25.076802,0.000396,25.001013,-2.7645,0.028,9.42822,9.42822
541.00,9.40563,25.076802,0.000399,25.001067,-2.7640,0.028,9.43089,9.43089
542.00,9.40811,25.076768,0.000403,25.001087,-2.7632,0.028,9.43456,9.43456
543.00,9.41072,25.076768,0.000405,25.001074,-2.7624,0.028,9.43790,9.43790
544.00,9.41392,25.076831,0.000403,25.001122,-2.7617,0.028,9.44011,9.44011
545.00,9.41914,25.076824,0.000402,25.001093,-2.7612,0.028,9.44284,9.44284
546.00,9.42176,25.076846,0.000400,25.001043,-2.7608,0.028,9.44517,9.44517
547.00,9.42498,25.076872,0.000398,25.000985,-2.7606,0.028,9.44671,9.44671
548.00,9.42826,25.076910,0.000396,25.000953,-2.7608,0.028,9.44799,9.44799
549.00,9.43118,25.076914,0.000396,25.000898,-2.7612,0.028,9.44969,9.44969
550.00,9.43434,25.077008,0.000394,25.000955,-2.7615,0.028,9.45125,9.45125
551.00,9.43681,25.077036,0.000395,25.000976,-2.7619,0.029,9.45224,9.45224
552.00,9.43870,25.077122,0.000400,25.001048,-2.7621,0.029,9.45308,9.45308
553.00,9.44063,25.077131,0.000403,25.001045,-2.7620,0.029,9.45402,9.45402
554.00,9.44247,25.077187,0.000403,25.001103,-2.7618,0.029,9.45420,9.45420
555.00,9.44420,25.077169,0.000406,25.001130,-2.7616,0.029,9.45342,9.45342
556.00,9.44570,25.077188,0.000405,25.001187,-2.7611,0.029,9.45331,9.45331
557.00,9.44668,25.077226,0.000403,25.001240,-2.7606,0.029,9.45375,9.45375
558.00,9.44804,25.077307,0.000401,25.001272,-2.7601,0.029,9.45436,9.45436
559.00,9.44950,25.077358,0.000403,25.001253,-2.7598,0.029,9.45483,9.45483
560.00,9.45073,25.077470,0.000404,25.001219,-2.7597,0.030,9.45675,9.45675
561.00,9.45167,25.077573,0.000403,25.001200,-2.7596,0.030,9.45732,9.45732
562.00,9.45235,25.077542,0.000401,25.001108,-2.7595,0.030,9.45740,9.45740
563.00,9.45311,25.077599,0.000402,25.001128,-2.7594,0.030,9.45770,9.45770
564.00,9.45388,25.077669,0.000404,25.001152,-2.7593,0.030,9.45783,9.45783
565.00,9.45442,25.077668,0.000404,25.001107,-2.7588,0.030,9.45629,9.45629
566.00,9.45472,25.077700,0.000403,25.001114,-2.7585,0.030,9.45599,9.45599
567.00,9.45505,25.077825,0.000404,25.001183,-2.7583,0.030,9.45736,9.45736
568.00,9.45577,25.077794,0.000406,25.001136,-2.7585,0.030,9.45858,9.45858
569.00,9.45650,25.077785,0.000401,25.001087,-2.7583,0.030,9.46047,9.46047
570.00,9.45720,25.077818,0.000396,25.001085,-2.7583,0.031,9.46381,9.46381
571.00,9.45780,25.077843,0.000396,25.001041,-2.7580,0.031,9.46611,9.46611
572.00,9.45840,25.077817,0.000395,25.000995,-2.7575,0.031,9.46614,9.46614
573.00,9.45902,25.077943,0.000394,25.001116,-2.7567,0.031,9.46532,9.46532
574.00,9.45980,25.078041,0.000398,25.001167,-2.7564,0.031,9.46496,9.46496
575.00,9.46034,25.078173,0.000402,25.001255,-2.7564,0.031,9.46387,9.46387
576.00,9.46080,25.078196,0.000403,25.001264,-2.7567,0.031,9.46296,9.46296
577.00,9.46128,25.078250,0.000402,25.001225,-2.7570,0.031,9.46316,9.46316
578.00,9.46144,25.078296,0.000403,25.001148,-2.7573,0.031,9.46421,9.46421
579.00,9.46174,25.078275,0.000401,25.001115,-2.7569,0.031,9.46392,9.46392
580.00,9.46218,25.078309,0.000403,25.001071,-2.7564,0.032,9.46339,9.46339
581.00,9.46273,25.078352,0.000407,25.001080,-2.7556,0.031,9.46329,9.46329
582.00,9.46310,25.078436,0.000410,25.001116,-2.7547,0.031,9.46318,9.46318
583.00,9.46301,25.078434,0.000409,25.001049,-2.7540,0.031,9.46323,9.46323
584.00,9.46320,25.078488,0.000412,25.001050,-2.7539,0.031,9.46413,9.46413
585.00,9.46364,25.078492,0.000410,25.001007,-2.7540,0.032,9.46455,9.46455
586.00,9.46403,25.078547,0.000407,25.000954,-2.7540,0.032,9.46438,9.46438
587.00,9.46418,25.078617,0.000406,25.001003,-2.7540,0.032,9.46412,9.46412
588.00,9.46411,25.078617,0.000403,25.001034,-2.7537,0.032,9.46331,9.46331
589.00,9.46398,25.078700,0.000399,25.001067,-2.7530,0.032,9.46324,9.46324
590.00,9.46362,25.078728,0.000399,25.001089,-2.7524,0.033,9.46432,9.46432
591.00,9.46396,25.078771,0.000399,25.001177,-2.7521,0.033,9.46578,9.46578
592.00,9.46411,25.078836,0.000401,25.001161,-2.7520,0.033,9.46609,9.46609
593.00,9.46414,25.078932,0.000403,25.001133,-2.7521,0.033,9.46183,9.46183
594.00,9.46415,25.078923,0.000404,25.001006,-2.7524,0.033,9.45716,9.45716
595.00,9.46422,25.078920,0.000404,25.000986,-2.7525,0.033,9.45537,9.45537
596.00,9.46466,25.078980,0.000402,25.001008,-2.7524,0.033,9.45637,9.45637
597.00,9.46463,25.078995,0.000399,25.001018,-2.7523,0.033,9.45978,9.45978
598.00,9.46445,25.079038,0.000399,25.001045,-2.7525,0.033,9.46739,9.46739
599.00,9.46587,25.079087,0.000400,25.001104,-2.7524,0.033,9.47518,9.47518
600.00,9.46886,25.079272,0.000401,25.001184,-2.7520,0.033,9.47916,9.47916
601.00,9.46905,25.079380,0.000400,25.001170,-2.7518,0.034,9.47979,9.47979
602.00,9.46380,25.079391,0.000400,25.001136,-2.7517,0.034,9.47766,9.47766
603.00,9.44118,25.079392,0.000400,25.001150,-2.7516,0.034,9.47550,9.47550
604.00,9.44296,25.079463,0.000396,25.001133,-2.7515,0.034,9.47250,9.47250
605.00,9.46003,25.079482,0.000395,25.001108,-2.7516,0.034,9.46969,9.46969
606.00,9.47380,25.079492,0.000397,25.001010,-2.7515,0.034,9.46857,9.46857
607.00,9.48040,25.079625,0.000400,25.001040,-2.7510,0.034,9.46823,9.46823
608.00,9.48035,25.079757,0.000399,25.001023,-2.7505,0.034,9.46894,9.46894
609.00,9.47928,25.079733,0.000399,25.000984,-2.7499,0.034,9.46894,9.46894
610.00,9.47653,25.079626,0.000397,25.000892,-2.7494,0.035,9.46978,9.46978
611.00,9.47449,25.079610,0.000397,25.000917,-2.7492,0.035,9.46996,9.46996
612.00,9.47348,25.079552,0.000396,25.000879,-2.7494,0.035,9.47073,9.47073
613.00,9.47283,25.079544,0.000395,25.000912,-2.7494,0.035,9.47031,9.47031
614.00,9.47232,25.079604,0.000395,25.000939,-2.7493,0.035,9.47093,9.47093
615.00,9.47228,25.079714,0.000397,25.001032,-2.7490,0.035,9.47127,9.47127
616.00,9.47190,25.079747,0.000394,25.001038,-2.7487,0.035,9.47048,9.47048
617.00,9.47111,25.079796,0.000395,25.001043,-2.7482,0.035,9.46892,9.46892
618.00,9.47076,25.079794,0.000395,25.001026,-2.7481,0.035,9.46869,9.46869
619.00,9.47037,25.079888,0.000401,25.001069,-2.7481,0.035,9.46818,9.46818
620.00,9.46967,25.079948,0.000400,25.001025,-2.7483,0.036,9.46772,9.46772
621.00,9.46914,25.079912,0.000403,25.000968,-2.7484,0.036,9.46859,9.46859
622.00,9.46934,25.079882,0.000400,25.000934,-2.7484,0.036,9.47016,9.47016
623.00,9.46959,25.079879,0.000401,25.000862,-2.7485,0.036,9.47069,9.47069
624.00,9.46983,25.079942,0.000399,25.000906,-2.7484,0.036,9.47119,9.47119
625.00,9.46997,25.079935,0.000398,25.000888,-2.7481,0.036,9.47134,9.47134
626.00,9.46997,25.080037,0.000401,25.000955,-2.7478,0.036,9.47101,9.47101
627.00,9.46997,25.080116,0.000403,25.000996,-2.7475,0.036,9.47003,9.47003
628.00,9.46983,25.080217,0.000405,25.001044,-2.7471,0.036,9.46907,9.46907
629.00,9.46970,25.080248,0.000405,25.001003,-2.7468,0.036,9.46887,9.46887
630.00,9.46976,25.080311,0.000406,25.001041,-2.7466,0.036,9.46839,9.46839
631.00,9.46953,25.080380,0.000405,25.001032,-2.7466,0.036,9.46759,9.46759
632.00,9.46930,25.080486,0.000402,25.000985,-2.7466,0.036,9.46762,9.46762
633.00,9.46918,25.080580,0.000401,25.000996,-2.7464,0.036,9.46818,9.46818
634.00,9.46912,25.080550,0.000400,25.000949,-2.7459,0.037,9.46810,9.46810
635.00,9.46901,25.080518,0.000398,25.000863,-2.7455,0.037,9.46832,9.46832
636.00,9.46892,25.080557,0.000395,25.000875,-2.7452,0.037,9.46859,9.46859
637.00,9.46902,25.080545,0.000394,25.000860,-2.7449,0.037,9.46829,9.46829
638.00,9.46898,25.080516,0.000395,25.000852,-2.7448,0.037,9.46782,9.46782
639.00,9.46898,25.080557,0.000395,25.000863,-2.7449,0.037,9.46784,9.46784
640.00,9.46893,25.080654,0.000397,25.000968,-2.7447,0.037,9.46737,9.46737
641.00,9.46877,25.080647,0.000397,25.000917,-2.7446,0.037,9.46738,9.46738
642.00,9.46857,25.080744,0.000399,25.000995,-2.7446,0.037,9.46796,9.46796
643.00,9.46852,25.080828,0.000403,25.000980,-2.7444,0.037,9.46933,9.46933
644.00,9.46876,25.080929,0.000402,25.001004,-2.7439,0.038,9.47059,9.47059
645.00,9.46894,25.081013,0.000402,25.000991,-2.7437,0.038,9.47175,9.47175
646.00,9.46896,25.081077,0.000407,25.000998,-2.7434,0.038,9.47234,9.47234
647.00,9.46903,25.081061,0.000406,25.000950,-2.7432,0.038,9.47257,9.47257
648.00,9.46927,25.081115,0.000403,25.000984,-2.7430,0.038,9.47255,9.47255
649.00,9.46955,25.081062,0.000402,25.000932,-2.7432,0.038,9.47165,9.47165
650.00,9.46957,25.081053,0.000400,25.000913,-2.7433,0.038,9.47096,9.47096
651.00,9.46976,25.081063,0.000397,25.000917,-2.7433,0.038,9.47082,9.47082
652.00,9.46989,25.081103,0.000396,25.000913,-2.7432,0.038,9.47035,9.47035
653.00,9.47000,25.081128,0.000397,25.000939,-2.7432,0.038,9.46174,9.46174
654.00,9.47025,25.081195,0.000400,25.000964,-2.7429,0.038,9.43842,9.43842
655.00,9.47077,25.081237,0.000406,25.000928,-2.7427,0.038,9.39629,9.39629
656.00,9.47141,25.081300,0.000410,25.000965,-2.7424,0.038,9.33196,9.33196
657.00,9.47171,25.081319,0.000411,25.000992,-2.7421,0.038,9.25089,9.25089
658.00,9.47104,25.081360,0.000407,25.000946,-2.7415,0.038,9.16617,9.16617
659.00,9.47079,25.081396,0.000402,25.000932,-2.7414,0.039,9.09177,9.09177
660.00,9.46967,25.081445,0.000397,25.000924,-2.7412,0.039,9.03974,9.03974
@5,2.0001,4.0, 660.224999999999 
661.00,9.47079,25.081529,0.000392,25.000893,-2.7412,0.039,9.01637,9.01637
662.00,9.46805,25.081612,0.000390,25.000857,-2.7411,0.040,9.01979,9.01979
663.00,9.42977,25.081648,0.000393,25.000859,-2.7412,0.040,9.04332,9.04332
664.00,9.35339,25.081749,0.000397,25.000903,-2.7413,0.040,9.08014,9.08014
665.00,9.25826,25.081810,0.000397,25.000980,-2.7412,0.040,9.12063,9.12063
666.00,9.14937,25.081839,0.000400,25.001013,-2.7412,0.040,9.15944,9.15944
667.00,9.06330,25.081873,0.000402,25.000981,-2.7410,0.040,9.19243,9.19243
668.00,9.00717,25.081930,0.000401,25.001007,-2.7410,0.040,9.22043,9.22043
669.00,8.98201,25.081930,0.000400,25.000968,-2.7408,0.040,9.24378,9.24378
670.00,8.99836,25.081987,0.000400,25.000961,-2.7402,0.041,9.26406,9.26406
671.00,9.03247,25.082008,0.000398,25.000942,-2.7399,0.041,9.28279,9.28279
672.00,9.08002,25.082096,0.000398,25.001061,-2.7397,0.041,9.30128,9.30128
673.00,9.12437,25.082141,0.000399,25.001088,-2.7393,0.041,9.31808,9.31808
674.00,9.16564,25.082225,0.000403,25.001154,-2.7390,0.041,9.33339,9.33339
675.00,9.20058,25.082311,0.000407,25.001184,-2.7392,0.041,9.34706,9.34706
676.00,9.22630,25.082396,0.000407,25.001198,-2.7392,0.041,9.35945,9.35945
677.00,9.24501,25.082422,0.000406,25.001159,-2.7390,0.041,9.36984,9.36984
678.00,9.26437,25.082455,0.000405,25.001152,-2.7390,0.041,9.37953,9.37953
679.00,9.28256,25.082444,0.000403,25.001102,-2.7390,0.041,9.38765,9.38765
680.00,9.30199,25.082379,0.000404,25.001035,-2.7385,0.041,9.39419,9.39419
681.00,9.31996,25.082323,0.000405,25.000994,-2.7381,0.041,9.40010,9.40010
682.00,9.33742,25.082344,0.000411,25.000933,-2.7380,0.041,9.40562,9.40562
683.00,9.34840,25.082391,0.000414,25.000931,-2.7379,0.041,9.41093,9.41093
684.00,9.35913,25.082410,0.000412,25.000860,-2.7380,0.041,9.41621,9.41621
685.00,9.37027,25.082404,0.000411,25.000791,-2.7381,0.041,9.42130,9.42130
686.00,9.38186,25.082519,0.000410,25.000820,-2.7382,0.042,9.42585,9.42585
687.00,9.38954,25.082586,0.000406,25.000854,-2.7378,0.042,9.42914,9.42914
688.00,9.39615,25.082581,0.000401,25.000795,-2.7374,0.042,9.43156,9.43156
689.00,9.39995,25.082718,0.000403,25.000883,-2.7370,0.042,9.43407,9.43407
690.00,9.40422,25.082894,0.000402,25.000960,-2.7366,0.042,9.43693,9.43693
691.00,9.41153,25.082886,0.000401,25.000928,-2.7364,0.042,9.43980,9.43980
692.00,9.41728,25.082934,0.000399,25.000945,-2.7364,0.042,9.44276,9.44276
693.00,9.42211,25.082981,0.000404,25.000997,-2.7366,0.042,9.44562,9.44562
694.00,9.42567,25.082986,0.000405,25.001019,-2.7367,0.042,9.44802,9.44802
695.00,9.42833,25.082918,0.000404,25.001005,-2.7368,0.042,9.45022,9.45022
696.00,9.43113,25.083022,0.000405,25.001124,-2.7368,0.043,9.45102,9.45102
697.00,9.43421,25.082932,0.000405,25.001041,-2.7366,0.043,9.45152,9.45152
698.00,9.43714,25.082982,0.000401,25.001067,-2.7363,0.043,9.45262,9.45262
699.00,9.43996,25.082977,0.000398,25.001010,-2.7361,0.043,9.45375,9.45375
700.00,9.44244,25.083034,0.000398,25.000988,-2.7357,0.043,9.45459,9.45459
701.00,9.44436,25.083065,0.000399,25.000908,-2.7352,0.043,9.45618,9.45618
702.00,9.44570,25.083199,0.000401,25.000953,-2.7351,0.044,9.45853,9.45853
703.00,9.44727,25.083236,0.000402,25.000880,-2.7349,0.044,9.45908,9.45908
704.00,9.44890,25.083268,0.000402,25.000926,-2.7346,0.044,9.45902,9.45902
705.00,9.44998,25.083243,0.000400,25.000945,-2.7348,0.044,9.45883,9.45883
706.00,9.45128,25.083198,0.000402,25.001006,-2.7351,0.044,9.45810,9.45810
707.00,9.45263,25.083201,0.000403,25.001072,-2.7353,0.044,9.45726,9.45726
708.00,9.45386,25.083243,0.000403,25.001123,-2.7352,0.044,9.45775,9.45775
709.00,9.45480,25.083299,0.000404,25.001121,-2.7349,0.044,9.45875,9.45875
710.00,9.45553,25.083365,0.000408,25.001135,-2.7347,0.044,9.46047,9.46047
711.00,9.45638,25.083401,0.000408,25.001069,-2.7342,0.044,9.46357,9.46357
712.00,9.45734,25.083515,0.000407,25.001087,-2.7337,0.044,9.46546,9.46546
713.00,9.45867,25.083501,0.000408,25.001019,-2.7334,0.044,9.46609,9.46609
714.00,9.45931,25.083492,0.000405,25.000988,-2.7334,0.044,9.46672,9.46672
715.00,9.45987,25.083573,0.000402,25.001022,-2.7334,0.045,9.46638,9.46638
716.00,9.46079,25.083566,0.000401,25.000984,-2.7334,0.045,9.46467,9.46467
717.00,9.46148,25.083510,0.000398,25.000834,-2.7332,0.045,9.46406,9.46406
718.00,9.46180,25.083618,0.000397,25.000868,-2.7329,0.045,9.46495,9.46495
719.00,9.46217,25.083737,0.000400,25.000893,-2.7329,0.045,9.46549,9.46549
720.00,9.46292,25.083822,0.000401,25.000897,-2.7324,0.045,9.46628,9.46628
721.00,9.46315,25.083947,0.000400,25.000886,-2.7320,0.045,9.46731,9.46731
722.00,9.46371,25.084057,0.000403,25.000992,-2.7319,0.045,9.46748,9.46748
723.00,9.46434,25.084084,0.000405,25.001026,-2.7319,0.045,9.46663,9.46663
724.00,9.46476,25.084089,0.000406,25.001045,-2.7317,0.045,9.46602,9.46602
725.00,9.46472,25.084122,0.000408,25.001024,-2.7318,0.045,9.46679,9.46679
726.00,9.46543,25.084226,0.000411,25.001102,-2.7318,0.046,9.46791,9.46791
727.00,9.46628,25.084268,0.000414,25.001135,-2.7318,0.046,9.46976,9.46976
728.00,9.46693,25.084297,0.000411,25.001114,-2.7316,0.046,9.47093,9.47093
729.00,9.46739,25.084381,0.000409,25.001090,-2.7314,0.046,9.47212,9.47212
730.00,9.46758,25.084367,0.000405,25.001014,-2.7314,0.046,9.47209,9.47209
731.00,9.46747,25.084429,0.000401,25.000989,-2.7314,0.046,9.47091,9.47091
732.00,9.46795,25.084419,0.000397,25.000940,-2.7313,0.046,9.46898,9.46898
733.00,9.46859,25.084526,0.000399,25.000969,-2.7311,0.046,9.46866,9.46866
734.00,9.46889,25.084556,0.000402,25.000964,-2.7305,0.046,9.46844,9.46844
735.00,9.46920,25.084693,0.000405,25.001055,-2.7299,0.046,9.46791,9.46791
736.00,9.46938,25.084692,0.000406,25.001089,-2.7292,0.046,9.46852,9.46852
737.00,9.46898,25.084795,0.000407,25.001146,-2.7284,0.046,9.47065,9.47065
738.00,9.46895,25.084787,0.000408,25.001150,-2.7284,0.046,9.47200,9.47200
739.00,9.46940,25.084777,0.000406,25.001114,-2.7289,0.047,9.47275,9.47275
740.00,9.46989,25.084817,0.000404,25.001085,-2.7292,0.047,9.47292,9.47292
741.00,9.47007,25.084810,0.000404,25.000991,-2.7298,0.047,9.47230,9.47230
742.00,9.47071,25.084846,0.000403,25.000923,-2.7304,0.047,9.47089,9.47089
743.00,9.47080,25.084827,0.000398,25.000833,-2.7307,0.047,9.47027,9.47027
744.00,9.47079,25.084854,0.000397,25.000854,-2.7309,0.047,9.46981,9.46981
745.00,9.47060,25.084767,0.000396,25.000823,-2.7311,0.047,9.47010,9.47010
746.00,9.47027,25.084822,0.000399,25.000878,-2.7309,0.048,9.47131,9.47131
747.00,9.47033,25.084795,0.000399,25.000878,-2.7304,0.048,9.47195,9.47195
748.00,9.47045,25.084827,0.000400,25.000923,-2.7296,0.048,9.47252,9.47252
749.00,9.47077,25.084877,0.000400,25.000923,-2.7288,0.048,9.47249,9.47249
750.00,9.47093,25.084958,0.000402,25.000948,-2.7282,0.048,9.47261,9.47261
751.00,9.47105,25.084993,0.000402,25.000991,-2.7280,0.048,9.47258,9.47258
752.00,9.47131,25.085018,0.000400,25.000973,-2.7278,0.048,9.47248,9.47248
753.00,9.47171,25.085057,0.000399,25.000954,-2.7280,0.048,9.47294,9.47294
754.00,9.47218,25.085107,0.000402,25.000953,-2.7281,0.048,9.47453,9.47453
755.00,9.47260,25.085179,0.000404,25.000964,-2.7282,0.048,9.47577,9.47577
756.00,9.47272,25.085220,0.000406,25.000880,-2.7280,0.048,9.47719,9.47719
757.00,9.47264,25.085245,0.000410,25.000834,-2.7280,0.048,9.48463,9.48463
758.00,9.47281,25.085342,0.000411,25.000875,-2.7281,0.048,9.50215,9.50215
759.00,9.47340,25.085383,0.000408,25.000872,-2.7280,0.048,9.53217,9.53217
760.00,9.47388,25.085441,0.000408,25.000894,-2.7279,0.048,9.57108,9.57108
761.00,9.47412,25.085517,0.000403,25.000956,-2.7278,0.049,9.61254,9.61254
762.00,9.47450,25.085606,0.000402,25.001030,-2.7274,0.049,9.64703,9.64703
763.00,9.47563,25.085676,0.000403,25.001053,-2.7270,0.049,9.66684,9.66684
764.00,9.47749,25.085728,0.000403,25.001097,-2.7269,0.049,9.66935,9.66935
765.00,9.47822,25.085720,0.000405,25.001048,-2.7268,0.049,9.65805,9.65805
766.00,9.48184,25.085693,0.000406,25.001003,-2.7269,0.049,9.63957,9.63957
767.00,9.50897,25.085752,0.000408,25.000964,-2.7272,0.049,9.61881,9.61881
768.00,9.56462,25.085773,0.000409,25.000923,-2.7273,0.049,9.59908,9.59908
769.00,9.62779,25.085915,0.000410,25.000919,-2.7271,0.049,9.58206,9.58206
770.00,9.67237,25.086033,0.000408,25.000962,-2.7270,0.049,9.56821,9.56821
771.00,9.68868,25.086200,0.000411,25.001036,-2.7269,0.050,9.55614,9.55614
772.00,9.68103,25.086223,0.000411,25.001047,-2.7265,0.050,9.54707,9.54707
773.00,9.66353,25.086276,0.000412,25.001068,-2.7263,0.050,9.53901,9.53901
774.00,9.64044,25.086138,0.000411,25.001020,-2.7262,0.050,9.53211,9.53211
775.00,9.61615,25.086117,0.000412,25.001034,-2.7262,0.050,9.52653,9.52653
776.00,9.59660,25.086048,0.000410,25.001024,-2.7257,0.050,9.52284,9.52284
777.00,9.57734,25.086079,0.000406,25.001095,-2.7250,0.050,9.51900,9.51900
778.00,9.56486,25.086105,0.000401,25.001093,-2.7243,0.050,9.51564,9.51564
779.00,9.55545,25.086252,0.000404,25.001138,-2.7237,0.051,9.51234,9.51234
780.00,9.54689,25.086207,0.000399,25.000956,-2.7231,0.051,9.50942,9.50942
781.00,9.53625,25.086284,0.000400,25.000942,-2.7231,0.051,9.50673,9.50673
782.00,9.53140,25.086339,0.000399,25.000880,-2.7233,0.051,9.50492,9.50492
783.00,9.52603,25.086368,0.000402,25.000872,-2.7235,0.051,9.50427,9.50427
784.00,9.52265,25.086456,0.000403,25.000908,-2.7237,0.051,9.50385,9.50385
785.00,9.51933,25.086597,0.000406,25.001021,-2.7237,0.051,9.50318,9.50318
786.00,9.51588,25.086574,0.000407,25.000903,-2.7239,0.051,9.50225,9.50225
787.00,9.51288,25.086608,0.000409,25.000877,-2.7242,0.051,9.50189,9.50189
788.00,9.51051,25.086665,0.000409,25.000870,-2.7243,0.051,9.50160,9.50160
789.00,9.50917,25.086525,0.000405,25.000708,-2.7243,0.051,9.50206,9.50206
790.00,9.50783,25.086534,0.000406,25.000764,-2.7243,0.051,9.50264,9.50264
791.00,9.50702,25.086545,0.000403,25.000781,-2.7242,0.052,9.50283,9.50283
792.00,9.50667,25.086628,0.000401,25.000853,-2.7240,0.052,9.50260,9.50260
793.00,9.50562,25.086677,0.000401,25.000869,-2.7238,0.052,9.50183,9.50183
794.00,9.50471,25.086813,0.000401,25.000982,-2.7237,0.052,9.50042,9.50042
795.00,9.50369,25.086895,0.000401,25.000979,-2.7237,0.052,9.49900,9.49900
796.00,9.50274,25.087089,0.000406,25.001068,-2.7235,0.052,9.49786,9.49786
797.00,9.50188,25.087132,0.000411,25.001055,-2.7231,0.052,9.49633,9.49633
798.00,9.50129,25.087098,0.000410,25.000968,-2.7225,0.052,9.49493,9.49493
799.00,9.50073,25.087086,0.000409,25.000910,-2.7221,0.052,9.49373,9.49373
800.00,9.49997,25.087164,0.000409,25.000948,-2.7219,0.052,9.49193,9.49193
801.00,9.49910,25.087153,0.000409,25.000963,-2.7217,0.052,9.49027,9.49027
802.00,9.49808,25.087188,0.000407,25.000941,-2.7216,0.052,9.48891,9.48891
803.00,9.49737,25.087237,0.000404,25.001024,-2.7216,0.053,9.48406,9.48406
804.00,9.49696,25.087313,0.000406,25.001105,-2.7216,0.053,9.46759,9.46759
805.00,9.49614,25.087264,0.000404,25.001064,-2.7216,0.053,9.43474,9.43474
806.00,9.49469,25.087260,0.000402,25.001052,-2.7212,0.053,9.38000,9.38000
807.00,9.49335,25.087317,0.000401,25.001122,-2.7210,0.053,9.30339,9.30339
808.00,9.49185,25.087368,0.000402,25.001118,-2.7210,0.053,9.21589,9.21589
809.00,9.49033,25.087374,0.000397,25.001090,-2.7207,0.054,9.13049,9.13049
810.00,9.48852,25.087411,0.000395,25.001059,-2.7205,0.054,9.06216,9.06216
@6,2.0001,4.0, 810.046999999999 
811.00,9.48738,25.087459,0.000394,25.000965,-2.7206,0.054,9.02188,9.02188
812.00,9.48620,25.087473,0.000396,25.000923,-2.7208,0.054,9.01156,9.01156
813.00,9.46750,25.087460,0.000396,25.000810,-2.7212,0.054,9.02489,9.02489
814.00,9.40899,25.087457,0.000398,25.000769,-2.7217,0.054,9.05630,9.05630
815.00,9.32334,25.087428,0.000400,25.000772,-2.7217,0.054,9.09591,9.09591
816.00,9.21287,25.087456,0.000400,25.000863,-2.7215,0.054,9.13756,9.13756
817.00,9.10369,25.087456,0.000395,25.000854,-2.7212,0.054,9.17829,9.17829
818.00,9.03060,25.087467,0.000392,25.000927,-2.7208,0.055,9.21499,9.21499
819.00,8.98297,25.087605,0.000395,25.000975,-2.7203,0.055,9.24912,9.24912
820.00,8.98204,25.087769,0.000397,25.001005,-2.7200,0.055,9.27926,9.27926
821.00,9.01159,25.087801,0.000398,25.000989,-2.7198,0.055,9.30538,9.30538
822.00,9.05170,25.087876,0.000402,25.000988,-2.7197,0.055,9.32761,9.32761
823.00,9.09718,25.088010,0.000408,25.001021,-2.7197,0.055,9.34682,9.34682
824.00,9.13932,25.088091,0.000408,25.001090,-2.7199,0.055,9.36256,9.36256
825.00,9.17986,25.088042,0.000407,25.001074,-2.7203,0.055,9.37537,9.37537
826.00,9.21981,25.088083,0.000407,25.001091,-2.7205,0.055,9.38562,9.38562
827.00,9.25505,25.088068,0.000404,25.001090,-2.7204,0.055,9.39529,9.39529
828.00,9.28076,25.087962,0.000400,25.000991,-2.7204,0.055,9.40410,9.40410
829.00,9.30985,25.087828,0.000396,25.000805,-2.7201,0.056,9.41202,9.41202
830.00,9.33068,25.088003,0.000396,25.000899,-2.7196,0.056,9.41934,9.41934
831.00,9.35032,25.088131,0.000397,25.000972,-2.7195,0.056,9.42632,9.42632
832.00,9.36626,25.088153,0.000396,25.000942,-2.7195,0.056,9.43205,9.43205
833.00,9.37673,25.088396,0.000401,25.001112,-2.7194,0.056,9.43761,9.43761
834.00,9.38868,25.088583,0.000406,25.001263,-2.7194,0.056,9.44184,9.44184
835.00,9.39468,25.088519,0.000408,25.001181,-2.7195,0.056,9.44618,9.44618
836.00,9.40169,25.088448,0.000407,25.001070,-2.7196,0.056,9.45005,9.45005
837.00,9.41465,25.088480,0.000409,25.001008,-2.7195,0.056,9.45350,9.45350
838.00,9.42086,25.088452,0.000406,25.000882,-2.7193,0.056,9.45544,9.45544
839.00,9.42699,25.088494,0.000401,25.000851,-2.7189,0.057,9.45801,9.45801
840.00,9.43197,25.088569,0.000399,25.000787,-2.7186,0.057,9.46096,9.46096
841.00,9.43741,25.088631,0.000394,25.000746,-2.7183,0.057,9.46379,9.46379
842.00,9.44225,25.088681,0.000392,25.000790,-2.7178,0.057,9.46604,9.46604
843.00,9.44580,25.088742,0.000391,25.000863,-2.7174,0.057,9.46878,9.46878
844.00,9.44904,25.088772,0.000394,25.000861,-2.7173,0.057,9.47101,9.47101
845.00,9.45177,25.088799,0.000398,25.000890,-2.7171,0.057,9.47296,9.47296
846.00,9.45482,25.088892,0.000406,25.000998,-2.7167,0.057,9.47473,9.47473
847.00,9.45753,25.089035,0.000411,25.001066,-2.7171,0.057,9.47651,9.47651
848.00,9.46056,25.089139,0.000412,25.001023,-2.7172,0.057,9.47871,9.47871
849.00,9.46311,25.089182,0.000413,25.001006,-2.7176,0.057,9.47976,9.47976
850.00,9.46569,25.089261,0.000412,25.001037,-2.7178,0.057,9.48039,9.48039
851.00,9.46791,25.089277,0.000406,25.000970,-2.7181,0.058,9.48162,9.48162
852.00,9.46967,25.089334,0.000407,25.000972,-2.7178,0.058,9.48216,9.48216
853.00,9.47126,25.089444,0.000408,25.001097,-2.7176,0.058,9.48221,9.48221
854.00,9.47297,25.089490,0.000411,25.001070,-2.7173,0.058,9.48296,9.48296
855.00,9.47436,25.089537,0.000410,25.001076,-2.7173,0.058,9.48425,9.48425
856.00,9.47583,25.089549,0.000409,25.001053,-2.7172,0.058,9.48407,9.48407
857.00,9.47706,25.089540,0.000406,25.000972,-2.7174,0.058,9.48429,9.48429
858.00,9.47819,25.089557,0.000405,25.000954,-2.7176,0.058,9.48497,9.48497
859.00,9.47968,25.089554,0.000401,25.000964,-2.7175,0.058,9.48543,9.48543
860.00,9.48058,25.089575,0.000395,25.000892,-2.7173,0.059,9.48575,9.48575
861.00,9.48140,25.089727,0.000396,25.000963,-2.7172,0.059,9.48695,9.48695
862.00,9.48246,25.089791,0.000399,25.000974,-2.7168,0.059,9.48746,9.48746
863.00,9.48319,25.089806,0.000401,25.000921,-2.7163,0.059,9.48781,9.48781
864.00,9.48398,25.089978,0.000404,25.000994,-2.7160,0.059,9.48773,9.48773
865.00,9.48422,25.090066,0.000413,25.001051,-2.7159,0.059,9.48727,9.48727
866.00,9.48471,25.090017,0.000412,25.001019,-2.7158,0.059,9.48712,9.48712
867.00,9.48519,25.090093,0.000409,25.001088,-2.7157,0.059,9.48801,9.48801
868.00,9.48573,25.090096,0.000406,25.001010,-2.7154,0.059,9.48937,9.48937
869.00,9.48647,25.090073,0.000406,25.000988,-2.7151,0.059,9.49121,9.49121
870.00,9.48721,25.090085,0.000405,25.000995,-2.7148,0.059,9.49281,9.49281
871.00,9.48765,25.090235,0.000408,25.001023,-2.7145,0.059,9.49366,9.49366
872.00,9.48813,25.090305,0.000411,25.001051,-2.7144,0.059,9.49303,9.49303
873.00,9.48842,25.090351,0.000411,25.001038,-2.7148,0.059,9.49217,9.49217
874.00,9.48889,25.090480,0.000408,25.001085,-2.7152,0.059,9.49120,9.49120
875.00,9.48937,25.090552,0.000407,25.001064,-2.7151,0.060,9.49095,9.49095
876.00,9.48982,25.090488,0.000405,25.000984,-2.7151,0.060,9.49061,9.49061
877.00,9.48994,25.090471,0.000403,25.000938,-2.7147,0.060,9.49122,9.49122
878.00,9.49021,25.090513,0.000403,25.001026,-2.7142,0.060,9.49110,9.49110
879.00,9.49050,25.090453,0.000404,25.000926,-2.7142,0.060,9.49206,9.49206
880.00,9.49056,25.090459,0.000406,25.000900,-2.7141,0.060,9.49211,9.49211
881.00,9.49087,25.090483,0.000404,25.000919,-2.7138,0.060,9.49227,9.49227
882.00,9.49142,25.090429,0.000401,25.000826,-2.7140,0.060,9.49200,9.49200
883.00,9.49201,25.090458,0.000401,25.000805,-2.7142,0.061,9.49211,9.49211
884.00,9.49211,25.090419,0.000398,25.000803,-2.7142,0.061,9.49172,9.49172
885.00,9.49197,25.090433,0.000396,25.000787,-2.7144,0.061,9.49128,9.49128
886.00,9.49196,25.090459,0.000400,25.000792,-2.7145,0.061,9.49184,9.49184
887.00,9.49211,25.090601,0.000405,25.000878,-2.7144,0.061,9.49206,9.49206
888.00,9.49194,25.090558,0.000405,25.000784,-2.7140,0.061,9.49192,9.49192
889.00,9.49186,25.090661,0.000407,25.000822,-2.7136,0.061,9.49291,9.49291
890.00,9.49191,25.090682,0.000403,25.000832,-2.7132,0.061,9.49425,9.49425
891.00,9.49223,25.090771,0.000399,25.000851,-2.7131,0.062,9.49463,9.49463
892.00,9.49257,25.090816,0.000398,25.000902,-2.7129,0.062,9.49590,9.49590
893.00,9.49296,25.090953,0.000400,25.000995,-2.7127,0.062,9.49767,9.49767
894.00,9.49343,25.090999,0.000402,25.000951,-2.7126,0.062,9.49798,9.49798
895.00,9.49369,25.091066,0.000410,25.001003,-2.7124,0.062,9.49675,9.49675
896.00,9.49359,25.091061,0.000413,25.000936,-2.7122,0.062,9.49588,9.49588
897.00,9.49381,25.091040,0.000412,25.000839,-2.7123,0.062,9.49486,9.49486
898.00,9.49398,25.091075,0.000415,25.000818,-2.7124,0.062,9.49378,9.49378
899.00,9.49405,25.091107,0.000410,25.000827,-2.7123,0.062,9.49277,9.49277
900.00,9.49396,25.091154,0.000410,25.000804,-2.7124,0.062,9.49297,9.49297
901.00,9.49390,25.091229,0.000410,25.000861,-2.7123,0.062,9.49352,9.49352
902.00,9.49415,25.091330,0.000412,25.000951,-2.7122,0.062,9.49435,9.49435
903.00,9.49452,25.091387,0.000409,25.000965,-2.7123,0.062,9.49496,9.49496
904.00,9.49481,25.091449,0.000409,25.000980,-2.7122,0.062,9.49589,9.49589
905.00,9.49491,25.091539,0.000409,25.001003,-2.7121,0.062,9.49625,9.49625
906.00,9.49508,25.091556,0.000408,25.000969,-2.7121,0.063,9.49651,9.49651
907.00,9.49523,25.091505,0.000405,25.000853,-2.7121,0.063,9.49602,9.49602
908.00,9.49546,25.091514,0.000408,25.000838,-2.7122,0.063,9.49594,9.49594
909.00,9.49559,25.091593,0.000412,25.000865,-2.7121,0.063,9.49544,9.49544
910.00,9.49548,25.091631,0.000411,25.000839,-2.7119,0.063,9.49618,9.49618
911.00,9.49552,25.091763,0.000411,25.000921,-2.7119,0.063,9.49620,9.49620
912.00,9.49554,25.091836,0.000411,25.000917,-2.7117,0.063,9.49689,9.49689
913.00,9.49552,25.091870,0.000408,25.000911,-2.7113,0.063,9.49705,9.49705
914.00,9.49528,25.091899,0.000404,25.000897,-2.7112,0.063,9.49671,9.49671
915.00,9.49537,25.091915,0.000398,25.000904,-2.7113,0.064,9.49694,9.49694
916.00,9.49574,25.091843,0.000398,25.000829,-2.7109,0.064,9.49732,9.49732
917.00,9.49601,25.091902,0.000402,25.000939,-2.7105,0.064,9.49674,9.49674
918.00,9.49611,25.091914,0.000404,25.000944,-2.7106,0.064,9.49602,9.49602
919.00,9.49610,25.091929,0.000409,25.000942,-2.7107,0.064,9.49689,9.49689
920.00,9.49648,25.091906,0.000411,25.000897,-2.7108,0.064,9.49738,9.49738
921.00,9.49680,25.092042,0.000412,25.000946,-2.7108,0.064,9.49767,9.49767
922.00,9.49708,25.092053,0.000407,25.000835,-2.7109,0.064,9.49927,9.49927
923.00,9.49739,25.092028,0.000404,25.000739,-2.7107,0.064,9.50113,9.50113
924.00,9.49753,25.091995,0.000399,25.000669,-2.7106,0.065,9.50256,9.50256
925.00,9.49779,25.092093,0.000402,25.000753,-2.7104,0.065,9.50218,9.50218
926.00,9.49819,25.092182,0.000403,25.000795,-2.7104,0.065,9.50201,9.50201
927.00,9.49863,25.092241,0.000404,25.000790,-2.7102,0.065,9.50126,9.50126
928.00,9.49884,25.092379,0.000406,25.000874,-2.7101,0.065,9.50036,9.50036
929.00,9.49897,25.092500,0.000411,25.000923,-2.7099,0.064,9.49862,9.49862
930.00,9.49891,25.092568,0.000412,25.000881,-2.7097,0.065,9.49823,9.49823
931.00,9.49878,25.092505,0.000410,25.000808,-2.7097,0.065,9.49844,9.49844
932.00,9.49892,25.092581,0.000409,25.000887,-2.7097,0.065,9.49889,9.49889
933.00,9.49933,25.092599,0.000411,25.000897,-2.7097,0.065,9.49934,9.49934
934.00,9.49944,25.092667,0.000412,25.000945,-2.7097,0.065,9.49934,9.49934
935.00,9.49933,25.092636,0.000413,25.000931,-2.7098,0.065,9.49889,9.49889
936.00,9.49921,25.092678,0.000415,25.000947,-2.7097,0.065,9.49870,9.49870
937.00,9.49928,25.092687,0.000415,25.000942,-2.7095,0.065,9.49818,9.49818
938.00,9.49953,25.092698,0.000415,25.000909,-2.7091,0.065,9.49771,9.49771
939.00,9.49972,25.092718,0.000411,25.000868,-2.7089,0.065,9.49823,9.49823
940.00,9.49959,25.092793,0.000408,25.000865,-2.7088,0.066,9.49902,9.49902
941.00,9.49954,25.092841,0.000408,25.000857,-2.7086,0.066,9.49879,9.49879
942.00,9.49927,25.092871,0.000405,25.000857,-2.7082,0.066,9.49854,9.49854
943.00,9.49882,25.092913,0.000406,25.000873,-2.7085,0.066,9.49817,9.49817
944.00,9.49860,25.092891,0.000408,25.000809,-2.7082,0.066,9.49814,9.49814
945.00,9.49851,25.092964,0.000410,25.000819,-2.7080,0.066,9.49895,9.49895
946.00,9.49887,25.093046,0.000408,25.000825,-2.7081,0.066,9.49992,9.49992
947.00,9.49905,25.093062,0.000410,25.000795,-2.7084,0.066,9.50111,9.50111
948.00,9.49927,25.093127,0.000406,25.000811,-2.7084,0.066,9.50252,9.50252
949.00,9.49966,25.093197,0.000402,25.000878,-2.7086,0.067,9.50369,9.50369
950.00,9.49988,25.093244,0.000401,25.000947,-2.7087,0.067,9.50255,9.50255
951.00,9.49980,25.093281,0.000404,25.000974,-2.7088,0.067,9.50226,9.50226
952.00,9.49977,25.093287,0.000407,25.000929,-2.7086,0.067,9.50177,9.50177
953.00,9.50013,25.093268,0.000407,25.000872,-2.7085,0.067,9.49435,9.49435
954.00,9.50032,25.093261,0.000408,25.000830,-2.7084,0.067,9.47309,9.47309
955.00,9.50062,25.093174,0.000408,25.000713,-2.7085,0.067,9.43687,9.43687
956.00,9.50089,25.093144,0.000405,25.000703,-2.7085,0.067,9.37830,9.37830
957.00,9.50164,25.093212,0.000401,25.000758,-2.7086,0.067,9.30088,9.30088
958.00,9.50257,25.093264,0.000400,25.000773,-2.7082,0.067,9.21697,9.21697
959.00,9.50214,25.093309,0.000399,25.000824,-2.7078,0.068,9.13892,9.13892
960.00,9.50098,25.093419,0.000397,25.000867,-2.7075,0.068,9.07692,9.07692
961.00,9.50194,25.093411,0.000393,25.000778,-2.7070,0.068,9.04075,9.04075
@7,2.0001,4.0, 960.195999999996 
962.00,9.50049,25.093470,0.000392,25.000763,-2.7067,0.068,9.03091,9.03091
963.00,9.46569,25.093543,0.000392,25.000785,-2.7066,0.069,9.04404,9.04404
964.00,9.39822,25.093653,0.000392,25.000763,-2.7067,0.069,9.07338,9.07338
965.00,9.31659,25.093688,0.000392,25.000691,-2.7068,0.069,9.11026,9.11026
966.00,9.20957,25.093858,0.000395,25.000758,-2.7068,0.069,9.15018,9.15018
967.00,9.11402,25.093949,0.000401,25.000771,-2.7067,0.069,9.18853,9.18853
968.00,9.04679,25.094029,0.000405,25.000806,-2.7069,0.069,9.22358,9.22358
969.00,9.00848,25.094070,0.000406,25.000878,-2.7070,0.069,9.25476,9.25476
970.00,9.00711,25.094031,0.000405,25.000895,-2.7068,0.069,9.28367,9.28367
971.00,9.02869,25.094061,0.000410,25.000971,-2.7066,0.069,9.31008,9.31008
972.00,9.06467,25.094064,0.000408,25.000960,-2.7062,0.069,9.33398,9.33398
973.00,9.11211,25.094046,0.000405,25.000931,-2.7058,0.069,9.35383,9.35383
974.00,9.15467,25.094024,0.000406,25.000829,-2.7052,0.069,9.37096,9.37096
975.00,9.19124,25.094091,0.000410,25.000813,-2.7049,0.069,9.38484,9.38484
976.00,9.22806,25.094070,0.000406,25.000724,-2.7050,0.069,9.39521,9.39521
977.00,9.25634,25.094060,0.000407,25.000723,-2.7049,0.069,9.40416,9.40416
978.00,9.28731,25.094179,0.000408,25.000863,-2.7047,0.069,9.41249,9.41249
979.00,9.31077,25.094155,0.000405,25.000827,-2.7047,0.069,9.41891,9.41891
980.00,9.33587,25.094243,0.000406,25.000914,-2.7048,0.069,9.42519,9.42519
981.00,9.36008,25.094263,0.000406,25.000929,-2.7047,0.070,9.43139,9.43139
982.00,9.37566,25.094353,0.000404,25.000960,-2.7049,0.070,9.43682,9.43682
983.00,9.38670,25.094336,0.000406,25.000749,-2.7053,0.070,9.44186,9.44186
984.00,9.39640,25.094445,0.000408,25.000789,-2.7055,0.070,9.44795,9.44795
985.00,9.40512,25.094510,0.000408,25.000806,-2.7053,0.070,9.45203,9.45203
986.00,9.41199,25.094647,0.000411,25.000875,-2.7052,0.070,9.45517,9.45517
987.00,9.42049,25.094680,0.000412,25.000851,-2.7050,0.070,9.45823,9.45823
988.00,9.42668,25.094748,0.000412,25.000986,-2.7050,0.070,9.46033,9.46033
989.00,9.43109,25.094806,0.000413,25.001019,-2.7051,0.070,9.46277,9.46277
990.00,9.43614,25.094701,0.000408,25.000934,-2.7053,0.070,9.46565,9.46565
991.00,9.44294,25.094596,0.000403,25.000849,-2.7054,0.070,9.46849,9.46849
992.00,9.44819,25.094712,0.000407,25.000962,-2.7055,0.070,9.47065,9.47065
993.00,9.45236,25.094675,0.000406,25.000856,-2.7054,0.071,9.47350,9.47350
994.00,9.45472,25.094678,0.000406,25.000826,-2.7052,0.071,9.47442,9.47442
995.00,9.45748,25.094841,0.000410,25.000880,-2.7052,0.071,9.47587,9.47587
996.00,9.46027,25.094960,0.000415,25.000941,-2.7053,0.071,9.47709,9.47709
997.00,9.46287,25.094843,0.000411,25.000763,-2.7052,0.071,9.47875,9.47875
998.00,9.46560,25.094859,0.000411,25.000800,-2.7054,0.071,9.47984,9.47984
999.00,9.46748,25.094969,0.000414,25.000923,-2.7057,0.071,9.48108,9.48108
1000.00,9.46924,25.094994,0.000415,25.000985,-2.7056,0.071,9.48128,9.48128
1001.00,9.47100,25.095077,0.000413,25.001052,-2.7052,0.071,9.48150,9.48150
1002.00,9.47247,25.095134,0.000415,25.001109,-2.7050,0.071,9.48105,9.48105
1003.00,9.47350,25.095189,0.000412,25.001099,-2.7048,0.071,9.48192,9.48192
1004.00,9.47504,25.095131,0.000409,25.000992,-2.7045,0.071,9.48474,9.48474
1005.00,9.47668,25.095161,0.000409,25.000950,-2.7043,0.071,9.48775,9.48775
1006.00,9.47858,25.095089,0.000407,25.000840,-2.7043,0.072,9.49072,9.49072
1007.00,9.47999,25.095160,0.000408,25.000900,-2.7043,0.072,9.49278,9.49278
1008.00,9.48119,25.095238,0.000410,25.000932,-2.7040,0.072,9.49367,9.49367
1009.00,9.48217,25.095229,0.000405,25.000867,-2.7038,0.072,9.49275,9.49275
1010.00,9.48322,25.095230,0.000402,25.000831,-2.7038,0.072,9.49201,9.49201
1011.00,9.48380,25.095333,0.000401,25.000896,-2.7039,0.072,9.49153,9.49153
1012.00,9.48459,25.095375,0.000399,25.000890,-2.7041,0.072,9.48918,9.48918
1013.00,9.48775,25.095346,0.000399,25.000910,-2.7044,0.072,9.48308,9.48308
1014.00,9.49030,25.095409,0.000403,25.000980,-2.7046,0.072,9.47910,9.47910
1015.00,9.49073,25.095505,0.000405,25.001031,-2.7043,0.072,9.47883,9.47883
1016.00,9.49092,25.095496,0.000406,25.000974,-2.7038,0.072,9.48099,9.48099
1017.00,9.49258,25.095497,0.000407,25.000971,-2.7034,0.072,9.48707,9.48707
1018.00,9.49236,25.095604,0.000404,25.000947,-2.7030,0.073,9.49634,9.49634
1019.00,9.49169,25.095743,0.000403,25.000985,-2.7026,0.073,9.50375,9.50375
1020.00,9.49170,25.095840,0.000405,25.001034,-2.7024,0.073,9.50620,9.50620
1021.00,9.49247,25.095863,0.000405,25.001011,-2.7024,0.073,9.50572,9.50572
1022.00,9.47826,25.095950,0.000405,25.000974,-2.7023,0.073,9.50415,9.50415
1023.00,9.46230,25.095954,0.000409,25.000972,-2.7024,0.073,9.50222,9.50222
1024.00,9.47151,25.095934,0.000409,25.000992,-2.7028,0.073,9.50052,9.50052
1025.00,9.48951,25.095818,0.000405,25.000861,-2.7031,0.073,9.50057,9.50057
1026.00,9.50337,25.095848,0.000407,25.000866,-2.7032,0.073,9.50082,9.50082
1027.00,9.50823,25.095922,0.000407,25.000881,-2.7032,0.074,9.50124,9.50124
1028.00,9.50788,25.096009,0.000409,25.000927,-2.7031,0.074,9.50195,9.50195
1029.00,9.50564,25.096039,0.000407,25.000895,-2.7029,0.074,9.50239,9.50239
1030.00,9.50405,25.096075,0.000408,25.000917,-2.7030,0.074,9.50267,9.50267
1031.00,9.50349,25.096104,0.000407,25.000930,-2.7034,0.074,9.50226,9.50226
1032.00,9.50333,25.096108,0.000410,25.000987,-2.7036,0.074,9.50172,9.50172
1033.00,9.50320,25.096081,0.000408,25.000953,-2.7037,0.074,9.50204,9.50204
1034.00,9.50297,25.096086,0.000409,25.000945,-2.7037,0.074,9.50292,9.50292
1035.00,9.50299,25.096226,0.000408,25.001007,-2.7035,0.074,9.50371,9.50371
1036.00,9.50337,25.096271,0.000407,25.001003,-2.7032,0.074,9.50485,9.50485
1037.00,9.50328,25.096272,0.000406,25.000939,-2.7031,0.074,9.50525,9.50525
1038.00,9.50295,25.096334,0.000404,25.000939,-2.7028,0.075,9.50465,9.50465
1039.00,9.50246,25.096442,0.000406,25.000980,-2.7027,0.075,9.50322,9.50322
1040.00,9.50216,25.096417,0.000408,25.000936,-2.7023,0.075,9.50117,9.50117
1041.00,9.50196,25.096444,0.000410,25.000892,-2.7016,0.075,9.49953,9.49953
1042.00,9.50210,25.096436,0.000409,25.000860,-2.7013,0.075,9.49841,9.49841
1043.00,9.50225,25.096470,0.000409,25.000786,-2.7012,0.075,9.49828,9.49828
1044.00,9.50188,25.096453,0.000409,25.000680,-2.7008,0.075,9.49832,9.49832
1045.00,9.50176,25.096417,0.000408,25.000630,-2.7003,0.075,9.49841,9.49841
1046.00,9.50152,25.096568,0.000409,25.000794,-2.7005,0.075,9.49842,9.49842
1047.00,9.50131,25.096712,0.000410,25.000883,-2.7003,0.075,9.49959,9.49959
1048.00,9.50117,25.096751,0.000408,25.000884,-2.7002,0.075,9.50009,9.50009
1049.00,9.50129,25.096739,0.000405,25.000813,-2.7003,0.076,9.50096,9.50096
1050.00,9.50136,25.097018,0.000406,25.000995,-2.7005,0.076,9.50191,9.50191
1051.00,9.50125,25.097080,0.000408,25.000956,-2.7006,0.076,9.50210,9.50210
1052.00,9.50125,25.097066,0.000409,25.000877,-2.7009,0.076,9.50209,9.50209
1053.00,9.50147,25.097131,0.000410,25.000959,-2.7010,0.076,9.50313,9.50313
1054.00,9.50153,25.097116,0.000410,25.000933,-2.7009,0.076,9.50362,9.50362
1055.00,9.50143,25.096901,0.000406,25.000749,-2.7009,0.076,9.50431,9.50431
1056.00,9.50138,25.096951,0.000404,25.000780,-2.7010,0.076,9.50556,9.50556
1057.00,9.50136,25.096970,0.000400,25.000785,-2.7008,0.076,9.50536,9.50536
1058.00,9.50148,25.097016,0.000400,25.000768,-2.7007,0.077,9.50463,9.50463
1059.00,9.50164,25.097185,0.000402,25.000885,-2.7008,0.077,9.50386,9.50386
1060.00,9.50214,25.097440,0.000405,25.001003,-2.7009,0.077,9.50369,9.50369
1061.00,9.50251,25.097469,0.000407,25.000980,-2.7009,0.077,9.50315,9.50315
1062.00,9.50270,25.097568,0.000410,25.001048,-2.7009,0.077,9.50336,9.50336
1063.00,9.50312,25.097594,0.000411,25.001055,-2.7007,0.077,9.50278,9.50278
1064.00,9.50315,25.097651,0.000416,25.001071,-2.7006,0.077,9.50322,9.50322
1065.00,9.50315,25.097618,0.000419,25.000982,-2.7005,0.077,9.50271,9.50271
1066.00,9.50336,25.097531,0.000416,25.000846,-2.7003,0.077,9.50286,9.50286
1067.00,9.50341,25.097648,0.000419,25.000872,-2.7002,0.077,9.50281,9.50281
1068.00,9.50344,25.097696,0.000419,25.000888,-2.7002,0.077,9.50293,9.50293
1069.00,9.50336,25.097828,0.000422,25.000998,-2.7002,0.077,9.50223,9.50223
1070.00,9.50329,25.097861,0.000421,25.001029,-2.7005,0.077,9.50216,9.50216
1071.00,9.50347,25.097992,0.000425,25.001125,-2.7007,0.077,9.50209,9.50209
1072.00,9.50318,25.097977,0.000422,25.001073,-2.7006,0.077,9.50302,9.50302
1073.00,9.50309,25.098043,0.000415,25.001058,-2.7000,0.077,9.50383,9.50383
1074.00,9.50341,25.098054,0.000410,25.001008,-2.6992,0.077,9.50516,9.50516
1075.00,9.50362,25.097987,0.000402,25.000934,-2.6988,0.078,9.50583,9.50583
1076.00,9.50349,25.097949,0.000398,25.000889,-2.6982,0.078,9.50577,9.50577
1077.00,9.50356,25.097919,0.000396,25.000873,-2.6981,0.078,9.50556,9.50556
1078.00,9.50379,25.097906,0.000399,25.000828,-2.6985,0.078,9.50598,9.50598
1079.00,9.50413,25.097863,0.000399,25.000780,-2.6987,0.078,9.50722,9.50722
1080.00,9.50484,25.097992,0.000404,25.000836,-2.6990,0.078,9.50947,9.50947
1081.00,9.50541,25.098082,0.000406,25.000871,-2.6992,0.078,9.51290,9.51290
1082.00,9.50639,25.098171,0.000410,25.000873,-2.6993,0.078,9.51597,9.51597
1083.00,9.50698,25.098248,0.000411,25.000900,-2.6995,0.078,9.51828,9.51828
1084.00,9.50750,25.098271,0.000406,25.000854,-2.6997,0.078,9.51876,9.51876
1085.00,9.50817,25.098278,0.000403,25.000882,-2.6996,0.078,9.51875,9.51875
1086.00,9.50918,25.098352,0.000402,25.000875,-2.6996,0.078,9.51676,9.51676
1087.00,9.51031,25.098205,0.000397,25.000718,-2.6996,0.079,9.51460,9.51460
1088.00,9.51146,25.098169,0.000392,25.000644,-2.6997,0.079,9.51294,9.51294
1089.00,9.51255,25.098150,0.000396,25.000641,-2.7000,0.079,9.51241,9.51241
1090.00,9.51297,25.098228,0.000398,25.000636,-2.6997,0.079,9.51217,9.51217
1091.00,9.51262,25.098145,0.000398,25.000551,-2.6996,0.079,9.51276,9.51276
1092.00,9.51274,25.098375,0.000404,25.000800,-2.6994,0.079,9.51156,9.51156
1093.00,9.51289,25.098514,0.000408,25.000972,-2.6990,0.079,9.51013,9.51013
1094.00,9.51381,25.098677,0.000409,25.001025,-2.6986,0.079,9.50823,9.50823
1095.00,9.51433,25.098633,0.000406,25.000943,-2.6986,0.079,9.50548,9.50548
1096.00,9.51329,25.098736,0.000405,25.000986,-2.6984,0.080,9.50431,9.50431
1097.00,9.51285,25.098703,0.000400,25.000841,-2.6982,0.080,9.50465,9.50465
1098.00,9.51213,25.098722,0.000397,25.000742,-2.6979,0.080,9.50486,9.50486
1099.00,9.51081,25.098720,0.000399,25.000716,-2.6974,0.080,9.50402,9.50402
1100.00,9.50952,25.098888,0.000402,25.000873,-2.6972,0.080,9.50295,9.50295
1101.00,9.50867,25.098975,0.000404,25.000957,-2.6972,0.080,9.50050,9.50050
1102.00,9.50833,25.099087,0.000406,25.001012,-2.6973,0.080,9.49911,9.49911
1103.00,9.50751,25.099140,0.000410,25.001043,-2.6974,0.080,9.49361,9.49361
1104.00,9.50602,25.099192,0.000409,25.001120,-2.6979,0.080,9.47646,9.47646
1105.00,9.50503,25.099165,0.000406,25.001045,-2.6984,0.080,9.44430,9.44430
1106.00,9.50334,25.099087,0.000405,25.000914,-2.6984,0.080,9.39157,9.39157
1107.00,9.50214,25.099139,0.000407,25.000957,-2.6982,0.080,9.31841,9.31841
1108.00,9.50166,25.099182,0.000407,25.000955,-2.6982,0.081,9.23664,9.23664
1109.00,9.50046,25.099277,0.000409,25.000925,-2.6982,0.081,9.15980,9.15980
1110.00,9.49708,25.099357,0.000411,25.000950,-2.6979,0.081,9.09729,9.09729
@8,2.0001,4.0, 1110.038 
1111.00,9.49493,25.099525,0.000412,25.001059,-2.6977,0.081,9.05836,9.05836
1112.00,9.49906,25.099585,0.000409,25.001012,-2.6977,0.081,9.04516,9.04516
1113.00,9.47717,25.099619,0.000407,25.000935,-2.6978,0.081,9.05300,9.05300
1114.00,9.41442,25.099616,0.000408,25.000943,-2.6975,0.081,9.07644,9.07644
1115.00,9.33526,25.099576,0.000408,25.000863,-2.6973,0.082,9.10860,9.10860
1116.00,9.23099,25.099613,0.000406,25.000856,-2.6975,0.082,9.14465,9.14465
1117.00,9.13383,25.099591,0.000405,25.000834,-2.6976,0.082,9.18106,9.18106
1118.00,9.06908,25.099569,0.000405,25.000878,-2.6976,0.082,9.21548,9.21548
1119.00,9.03060,25.099632,0.000404,25.000874,-2.6977,0.082,9.24829,9.24829
1120.00,9.02327,25.099721,0.000405,25.000926,-2.6975,0.082,9.27877,9.27877
1121.00,9.03638,25.099704,0.000405,25.000882,-2.6974,0.082,9.30737,9.30737
1122.00,9.06768,25.099727,0.000407,25.000864,-2.6973,0.082,9.33197,9.33197
1123.00,9.10786,25.099818,0.000408,25.000902,-2.6967,0.083,9.35269,9.35269
1124.00,9.14743,25.099771,0.000411,25.000810,-2.6963,0.083,9.36926,9.36926
1125.00,9.18377,25.099765,0.000412,25.000784,-2.6962,0.082,9.38338,9.38338
1126.00,9.21652,25.099777,0.000414,25.000808,-2.6961,0.083,9.39502,9.39502
1127.00,9.24942,25.099857,0.000415,25.000891,-2.6960,0.083,9.40500,9.40500
1128.00,9.28017,25.099898,0.000413,25.000925,-2.6964,0.083,9.41383,9.41383
1129.00,9.31131,25.100018,0.000409,25.000999,-2.6968,0.083,9.42165,9.42165
1130.00,9.33634,25.100124,0.000407,25.001033,-2.6969,0.083,9.42800,9.42800
1131.00,9.35933,25.100217,0.000403,25.001071,-2.6968,0.083,9.43367,9.43367
1132.00,9.37255,25.100200,0.000401,25.000985,-2.6967,0.084,9.44006,9.44006
1133.00,9.38360,25.100259,0.000401,25.000965,-2.6965,0.084,9.44530,9.44530
1134.00,9.39441,25.100314,0.000404,25.000993,-2.6963,0.084,9.45073,9.45073
1135.00,9.40691,25.100438,0.000405,25.000998,-2.6965,0.084,9.45623,9.45623
1136.00,9.41763,25.100489,0.000409,25.000970,-2.6966,0.084,9.46125,9.46125
1137.00,9.42281,25.100617,0.000413,25.001038,-2.6965,0.084,9.46456,9.46456
1138.00,9.42789,25.100639,0.000414,25.001045,-2.6968,0.084,9.46873,9.46873
1139.00,9.43350,25.100530,0.000409,25.000910,-2.6970,0.084,9.47233,9.47233
1140.00,9.43849,25.100537,0.000408,25.000918,-2.6968,0.084,9.47542,9.47542
1141.00,9.44589,25.100583,0.000412,25.000928,-2.6966,0.084,9.47750,9.47750
1142.00,9.45190,25.100581,0.000411,25.000935,-2.6968,0.084,9.47984,9.47984
1143.00,9.45634,25.100635,0.000411,25.000908,-2.6966,0.084,9.48197,9.48197
1144.00,9.46112,25.100809,0.000417,25.001088,-2.6965,0.084,9.48457,9.48457
1145.00,9.46459,25.100729,0.000414,25.001054,-2.6965,0.084,9.48600,9.48600
1146.00,9.46804,25.100773,0.000410,25.001071,-2.6968,0.085,9.48686,9.48686
1147.00,9.47102,25.100796,0.000407,25.001044,-2.6968,0.085,9.48747,9.48747
1148.00,9.47348,25.100775,0.000407,25.001009,-2.6966,0.085,9.48768,9.48768
1149.00,9.47592,25.100762,0.000408,25.000922,-2.6966,0.085,9.48798,9.48798
1150.00,9.47729,25.100782,0.000412,25.000907,-2.6966,0.085,9.48853,9.48853
1151.00,9.47900,25.100777,0.000414,25.000882,-2.6963,0.085,9.48988,9.48988
1152.00,9.48166,25.100843,0.000417,25.000897,-2.6958,0.085,9.49088,9.49088
1153.00,9.48343,25.100897,0.000420,25.000957,-2.6956,0.085,9.49247,9.49247
1154.00,9.48448,25.100919,0.000416,25.000915,-2.6952,0.085,9.49249,9.49249
1155.00,9.48554,25.101054,0.000414,25.000960,-2.6948,0.085,9.49277,9.49277
1156.00,9.48712,25.101195,0.000416,25.000948,-2.6946,0.085,9.49315,9.49315
1157.00,9.48836,25.101316,0.000414,25.000994,-2.6949,0.085,9.49306,9.49306
1158.00,9.48901,25.101435,0.000410,25.001001,-2.6952,0.086,9.49313,9.49313
1159.00,9.48968,25.101656,0.000414,25.001122,-2.6956,0.086,9.49374,9.49374
1160.00,9.49038,25.101697,0.000414,25.001127,-2.6959,0.086,9.49402,9.49402
1161.00,9.49094,25.101637,0.000413,25.001075,-2.6961,0.086,9.49435,9.49435
1162.00,9.49142,25.101636,0.000415,25.000999,-2.6957,0.086,9.49555,9.49555
1163.00,9.49214,25.101613,0.000418,25.000957,-2.6955,0.085,9.49675,9.49675
1164.00,9.49283,25.101501,0.000412,25.000859,-2.6948,0.086,9.49814,9.49814
1165.00,9.49340,25.101611,0.000415,25.000929,-2.6945,0.086,9.49963,9.49963
1166.00,9.49412,25.101606,0.000411,25.000951,-2.6943,0.086,9.50066,9.50066
1167.00,9.49487,25.101669,0.000408,25.000985,-2.6945,0.086,9.50157,9.50157
1168.00,9.49566,25.101798,0.000409,25.000973,-2.6944,0.086,9.50174,9.50174
1169.00,9.49622,25.101951,0.000409,25.001028,-2.6944,0.086,9.50151,9.50151
1170.00,9.49671,25.101891,0.000404,25.000828,-2.6944,0.087,9.50127,9.50127
1171.00,9.49730,25.102082,0.000409,25.000877,-2.6945,0.087,9.50104,9.50104
1172.00,9.49778,25.102060,0.000410,25.000812,-2.6947,0.087,9.50113,9.50113
1173.00,9.49811,25.102070,0.000406,25.000818,-2.6950,0.087,9.50058,9.50058
1174.00,9.49835,25.102073,0.000404,25.000748,-2.6953,0.087,9.49983,9.49983
1175.00,9.49851,25.102112,0.000402,25.000749,-2.6956,0.087,9.50014,9.50014
1176.00,9.49906,25.102130,0.000399,25.000802,-2.6956,0.087,9.50131,9.50131
1177.00,9.49969,25.102215,0.000396,25.000844,-2.6954,0.088,9.50209,9.50209
1178.00,9.50028,25.102243,0.000398,25.000887,-2.6951,0.088,9.50270,9.50270
1179.00,9.50063,25.102175,0.000401,25.000907,-2.6950,0.088,9.50368,9.50368
1180.00,9.50098,25.102218,0.000406,25.000983,-2.6950,0.088,9.50382,9.50382
1181.00,9.50146,25.102287,0.000409,25.000958,-2.6952,0.088,9.50393,9.50393
1182.00,9.50199,25.102307,0.000411,25.000956,-2.6949,0.087,9.50427,9.50427
1183.00,9.50223,25.102230,0.000409,25.000861,-2.6948,0.088,9.50561,9.50561
1184.00,9.50230,25.102280,0.000408,25.000835,-2.6948,0.088,9.50644,9.50644
1185.00,9.50262,25.102341,0.000408,25.000881,-2.6945,0.088,9.50646,9.50646
1186.00,9.50311,25.102264,0.000404,25.000796,-2.6942,0.088,9.50591,9.50591
1187.00,9.50313,25.102254,0.000404,25.000765,-2.6943,0.088,9.50472,9.50472
1188.00,9.50312,25.102413,0.000408,25.000843,-2.6942,0.088,9.50302,9.50302
1189.00,9.50329,25.102506,0.000410,25.000867,-2.6941,0.088,9.50170,9.50170
1190.00,9.50308,25.102551,0.000411,25.000858,-2.6940,0.088,9.50107,9.50107
1191.00,9.50304,25.102654,0.000414,25.000888,-2.6937,0.088,9.50001,9.50001
1192.00,9.50331,25.102676,0.000412,25.000865,-2.6935,0.088,9.50014,9.50014
1193.00,9.50332,25.102659,0.000409,25.000815,-2.6934,0.089,9.50069,9.50069
1194.00,9.50326,25.102673,0.000411,25.000853,-2.6931,0.088,9.50085,9.50085
1195.00,9.50316,25.102718,0.000408,25.000828,-2.6929,0.089,9.50097,9.50097
1196.00,9.50294,25.102768,0.000409,25.000896,-2.6929,0.089,9.50167,9.50167
1197.00,9.50280,25.102824,0.000409,25.000931,-2.6928,0.089,9.50174,9.50174
1198.00,9.50281,25.102895,0.000410,25.000986,-2.6928,0.089,9.50243,9.50243
1199.00,9.50296,25.102891,0.000406,25.000921,-2.6929,0.089,9.50335,9.50335
1200.00,9.50317,25.102910,0.000406,25.000946,-2.6927,0.089,9.50478,9.50478
1201.00,9.50339,25.102914,0.000403,25.000911,-2.6926,0.089,9.50594,9.50594
1202.00,9.50334,25.102913,0.000403,25.000942,-2.6926,0.089,9.50656,9.50656
1203.00,9.50305,25.102922,0.000400,25.000907,-2.6925,0.089,9.50685,9.50685
1204.00,9.50319,25.102947,0.000400,25.000937,-2.6926,0.089,9.50687,9.50687
1205.00,9.50321,25.102932,0.000398,25.000903,-2.6929,0.090,9.50731,9.50731
1206.00,9.50345,25.102933,0.000396,25.000858,-2.6932,0.090,9.50728,9.50728
1207.00,9.50384,25.102996,0.000396,25.000791,-2.6936,0.090,9.50711,9.50711
1208.00,9.50409,25.103089,0.000395,25.000772,-2.6938,0.090,9.50727,9.50727
1209.00,9.50451,25.103123,0.000396,25.000702,-2.6935,0.090,9.50812,9.50812
1210.00,9.50509,25.103180,0.000399,25.000721,-2.6932,0.090,9.50823,9.50823
1211.00,9.50553,25.103206,0.000401,25.000743,-2.6928,0.090,9.50784,9.50784
1212.00,9.50576,25.103227,0.000403,25.000758,-2.6920,0.090,9.50791,9.50791
1213.00,9.50596,25.103244,0.000406,25.000781,-2.6914,0.090,9.50658,9.50658
1214.00,9.50635,25.103483,0.000407,25.000962,-2.6910,0.090,9.50591,9.50591
1215.00,9.50653,25.103625,0.000408,25.001039,-2.6909,0.090,9.50574,9.50574
1216.00,9.50684,25.103690,0.000408,25.001058,-2.6906,0.091,9.50548,9.50548
1217.00,9.50707,25.103843,0.000405,25.001153,-2.6906,0.091,9.50571,9.50571
1218.00,9.50704,25.103840,0.000401,25.001162,-2.6911,0.091,9.50671,9.50671
1219.00,9.50684,25.103693,0.000400,25.001046,-2.6916,0.091,9.50627,9.50627
1220.00,9.50684,25.103590,0.000396,25.000901,-2.6919,0.091,9.50574,9.50574
1221.00,9.50690,25.103573,0.000395,25.000864,-2.6921,0.091,9.50629,9.50629
1222.00,9.50679,25.103546,0.000396,25.000751,-2.6922,0.091,9.50689,9.50689
1223.00,9.50679,25.103554,0.000396,25.000700,-2.6918,0.091,9.50692,9.50692
1224.00,9.50687,25.103635,0.000395,25.000726,-2.6914,0.091,9.50735,9.50735
1225.00,9.50676,25.103707,0.000399,25.000764,-2.6916,0.091,9.50695,9.50695
1226.00,9.50659,25.103723,0.000396,25.000691,-2.6922,0.092,9.50681,9.50681
1227.00,9.50664,25.103730,0.000398,25.000696,-2.6926,0.092,9.50606,9.50606
1228.00,9.50663,25.103838,0.000403,25.000765,-2.6931,0.092,9.50613,9.50613
1229.00,9.50659,25.103902,0.000403,25.000764,-2.6937,0.092,9.50661,9.50661
1230.00,9.50652,25.103989,0.000404,25.000780,-2.6936,0.092,9.50771,9.50771
1231.00,9.50659,25.104115,0.000405,25.000865,-2.6932,0.092,9.50779,9.50779
1232.00,9.50657,25.104157,0.000404,25.000910,-2.6927,0.092,9.50777,9.50777
1233.00,9.50669,25.104241,0.000409,25.000964,-2.6921,0.092,9.50748,9.50748
1234.00,9.50676,25.104191,0.000408,25.000935,-2.6917,0.092,9.50640,9.50640
1235.00,9.50652,25.104306,0.000409,25.001004,-2.6911,0.092,9.50539,9.50539
1236.00,9.50645,25.104253,0.000409,25.000959,-2.6909,0.092,9.50510,9.50510
1237.00,9.50653,25.104305,0.000407,25.000978,-2.6906,0.092,9.50538,9.50538
1238.00,9.50655,25.104310,0.000400,25.000914,-2.6904,0.092,9.50609,9.50609
1239.00,9.50657,25.104380,0.000402,25.000927,-2.6901,0.092,9.50742,9.50742
1240.00,9.50666,25.104372,0.000399,25.000930,-2.6899,0.093,9.50828,9.50828
1241.00,9.50705,25.104511,0.000403,25.000968,-2.6895,0.093,9.50935,9.50935
1242.00,9.50729,25.104544,0.000405,25.000951,-2.6896,0.093,9.50997,9.50997
1243.00,9.50733,25.104546,0.000405,25.000999,-2.6895,0.093,9.50983,9.50983
1244.00,9.50745,25.104592,0.000403,25.001001,-2.6894,0.093,9.50955,9.50955
1245.00,9.50752,25.104595,0.000402,25.000948,-2.6892,0.093,9.50899,9.50899
1246.00,9.50758,25.104631,0.000400,25.000975,-2.6892,0.093,9.50806,9.50806
1247.00,9.50766,25.104699,0.000397,25.000986,-2.6894,0.093,9.50761,9.50761
1248.00,9.50769,25.104739,0.000396,25.000926,-2.6893,0.093,9.50719,9.50719
1249.00,9.50764,25.104817,0.000399,25.001019,-2.6894,0.094,9.50718,9.50718
1250.00,9.50762,25.104908,0.000402,25.001107,-2.6899,0.094,9.50775,9.50775
1251.00,9.50764,25.104961,0.000402,25.001118,-2.6902,0.094,9.50855,9.50855
1252.00,9.50792,25.105028,0.000405,25.001141,-2.6901,0.094,9.50968,9.50968
1253.00,9.50824,25.105035,0.000405,25.001117,-2.6903,0.094,9.50781,9.50781
1254.00,9.50864,25.105135,0.000406,25.001132,-2.6900,0.094,9.49542,9.49542
1255.00,9.50878,25.105098,0.000404,25.001104,-2.6893,0.094,9.47063,9.47063
1256.00,9.50852,25.105077,0.000404,25.001105,-2.6888,0.094,9.42878,9.42878
1257.00,9.50823,25.105104,0.000401,25.001120,-2.6883,0.094,9.36804,9.36804
1258.00,9.50808,25.105122,0.000399,25.001127,-2.6880,0.095,9.29683,9.29683
1259.00,9.50851,25.105115,0.000398,25.001053,-2.6884,0.095,9.22543,9.22543
1260.00,9.50956,25.105174,0.000395,25.001014,-2.6890,0.095,9.16244,9.16244
1261.00,9.51051,25.105293,0.000397,25.001006,-2.6893,0.095,9.11684,9.11684
@9,2.0001,4.0, 1260.098 
1262.00,9.51268,25.105294,0.000400,25.000964,-2.6895,0.095,9.09386,9.09386
1263.00,9.49685,25.105400,0.000406,25.000989,-2.6896,0.095,9.09099,9.09099
1264.00,9.44733,25.105370,0.000406,25.000939,-2.6895,0.095,9.10567,9.10567
1265.00,9.38530,25.105396,0.000409,25.000885,-2.6895,0.095,9.13040,9.13040
1266.00,9.30077,25.105376,0.000411,25.000844,-2.6894,0.095,9.16134,9.16134
1267.00,9.20940,25.105453,0.000410,25.000864,-2.6893,0.095,9.19279,9.19279
1268.00,9.14132,25.105515,0.000409,25.000941,-2.6890,0.095,9.22262,9.22262
1269.00,9.09080,25.105430,0.000408,25.000821,-2.6884,0.096,9.24866,9.24866
1270.00,9.07082,25.105504,0.000410,25.000949,-2.6878,0.096,9.27297,9.27297
1271.00,9.07311,25.105492,0.000405,25.000996,-2.6876,0.096,9.29529,9.29529
1272.00,9.09428,25.105469,0.000407,25.001037,-2.6872,0.096,9.31705,9.31705
1273.00,9.12690,25.105496,0.000409,25.001065,-2.6872,0.096,9.33691,9.33691
1274.00,9.16373,25.105755,0.000413,25.001356,-2.6876,0.096,9.35523,9.35523
1275.00,9.19444,25.105783,0.000411,25.001372,-2.6878,0.096,9.37121,9.37121
1276.00,9.22738,25.105846,0.000417,25.001355,-2.6876,0.096,9.38458,9.38458
1277.00,9.25147,25.105802,0.000414,25.001236,-2.6876,0.096,9.39565,9.39565
1278.00,9.27592,25.105836,0.000410,25.001172,-2.6877,0.096,9.40496,9.40496
1279.00,9.29400,25.105804,0.000405,25.001022,-2.6876,0.097,9.41392,9.41392
1280.00,9.31585,25.105825,0.000403,25.000934,-2.6875,0.097,9.42222,9.42222
1281.00,9.33919,25.105887,0.000401,25.000928,-2.6875,0.097,9.42951,9.42951
1282.00,9.36018,25.105961,0.000399,25.000915,-2.6873,0.097,9.43608,9.43608
1283.00,9.37523,25.106009,0.000399,25.000915,-2.6869,0.097,9.44301,9.44301
1284.00,9.38570,25.106129,0.000404,25.000969,-2.6865,0.097,9.44958,9.44958
1285.00,9.39576,25.106195,0.000407,25.000992,-2.6865,0.097,9.45433,9.45433
1286.00,9.40583,25.106295,0.000410,25.001057,-2.6866,0.097,9.45902,9.45902
1287.00,9.41553,25.106422,0.000410,25.001129,-2.6869,0.097,9.46367,9.46367
1288.00,9.42193,25.106454,0.000411,25.001107,-2.6872,0.097,9.46784,9.46784
1289.00,9.43047,25.106406,0.000409,25.001083,-2.6876,0.097,9.47074,9.47074
1290.00,9.43728,25.106454,0.000407,25.001113,-2.6876,0.098,9.47388,9.47388
1291.00,9.44277,25.106505,0.000404,25.001099,-2.6874,0.098,9.47688,9.47688
1292.00,9.44848,25.106488,0.000408,25.001041,-2.6872,0.098,9.47885,9.47885
1293.00,9.45636,25.106514,0.000410,25.001041,-2.6869,0.098,9.48052,9.48052
1294.00,9.46049,25.106576,0.000410,25.001018,-2.6867,0.098,9.48199,9.48199
1295.00,9.46374,25.106585,0.000411,25.000980,-2.6864,0.098,9.48378,9.48378
1296.00,9.46783,25.106585,0.000407,25.000947,-2.6862,0.098,9.48569,9.48569
1297.00,9.47082,25.106711,0.000408,25.001067,-2.6862,0.098,9.48775,9.48775
1298.00,9.47317,25.106742,0.000404,25.001119,-2.6861,0.098,9.48877,9.48877
1299.00,9.47549,25.106749,0.000402,25.001124,-2.6859,0.098,9.49026,9.49026
1300.00,9.47745,25.106720,0.000402,25.001001,-2.6857,0.098,9.49201,9.49201
1301.00,9.47945,25.106787,0.000407,25.001038,-2.6855,0.098,9.49260,9.49260
1302.00,9.48116,25.106722,0.000406,25.000959,-2.6854,0.098,9.49268,9.49268
1303.00,9.48270,25.106829,0.000408,25.000949,-2.6854,0.099,9.49273,9.49273
1304.00,9.48418,25.106909,0.000411,25.000941,-2.6855,0.098,9.49267,9.49267
1305.00,9.48571,25.106899,0.000405,25.000972,-2.6854,0.099,9.49217,9.49217
1306.00,9.48692,25.106872,0.000401,25.000923,-2.6852,0.099,9.49307,9.49307
1307.00,9.48785,25.107027,0.000403,25.001024,-2.6849,0.099,9.49465,9.49465
1308.00,9.48905,25.107060,0.000401,25.001083,-2.6847,0.099,9.49665,9.49665
1309.00,9.49030,25.107153,0.000400,25.001121,-2.6844,0.100,9.49926,9.49926
1310.00,9.49178,25.107348,0.000404,25.001185,-2.6842,0.100,9.50189,9.50189
1311.00,9.49306,25.107358,0.000407,25.001127,-2.6844,0.100,9.50308,9.50308
1312.00,9.49422,25.107307,0.000406,25.000981,-2.6844,0.100,9.50429,9.50429
1313.00,9.49533,25.107353,0.000411,25.000918,-2.6844,0.100,9.50563,9.50563
1314.00,9.49657,25.107334,0.000412,25.000911,-2.6846,0.099,9.50503,9.50503
1315.00,9.49745,25.107316,0.000413,25.000890,-2.6847,0.099,9.50501,9.50501
1316.00,9.49834,25.107435,0.000414,25.000932,-2.6847,0.099,9.50577,9.50577
1317.00,9.49901,25.107537,0.000414,25.001027,-2.6846,0.100,9.50550,9.50550
1318.00,9.49981,25.107515,0.000413,25.000938,-2.6847,0.100,9.50500,9.50500
1319.00,9.50039,25.107622,0.000415,25.000954,-2.6845,0.100,9.50558,9.50558
1320.00,9.50088,25.107639,0.000416,25.000970,-2.6842,0.100,9.50542,9.50542
1321.00,9.50142,25.107605,0.000413,25.000959,-2.6835,0.100,9.50508,9.50508
1322.00,9.50210,25.107629,0.000413,25.000909,-2.6828,0.100,9.50491,9.50491
1323.00,9.50265,25.107672,0.000411,25.000940,-2.6822,0.100,9.50491,9.50491
1324.00,9.50336,25.107552,0.000406,25.000840,-2.6818,0.100,9.50498,9.50498
1325.00,9.50403,25.107696,0.000409,25.000893,-2.6815,0.101,9.50495,9.50495
1326.00,9.50450,25.107703,0.000411,25.000832,-2.6817,0.101,9.50454,9.50454
1327.00,9.50467,25.107732,0.000414,25.000864,-2.6820,0.100,9.50445,9.50445
1328.00,9.50497,25.107704,0.000413,25.000838,-2.6822,0.100,9.50514,9.50514
1329.00,9.50526,25.107853,0.000411,25.000913,-2.6825,0.101,9.50572,9.50572
1330.00,9.50543,25.107797,0.000410,25.000834,-2.6828,0.100,9.50666,9.50666
1331.00,9.50558,25.107879,0.000411,25.000876,-2.6828,0.100,9.50702,9.50702
1332.00,9.50568,25.107812,0.000405,25.000727,-2.6830,0.101,9.50794,9.50794
1333.00,9.50569,25.107938,0.000406,25.000785,-2.6832,0.101,9.50787,9.50787
1334.00,9.50587,25.107872,0.000405,25.000668,-2.6830,0.101,9.50754,9.50754
1335.00,9.50590,25.107965,0.000403,25.000741,-2.6831,0.101,9.50757,9.50757
1336.00,9.50598,25.108021,0.000403,25.000744,-2.6829,0.101,9.50754,9.50754
1337.00,9.50614,25.108185,0.000410,25.000918,-2.6826,0.101,9.50806,9.50806
1338.00,9.50627,25.108162,0.000411,25.000870,-2.6822,0.101,9.50872,9.50872
1339.00,9.50655,25.108245,0.000417,25.000993,-2.6821,0.101,9.51035,9.51035
1340.00,9.50716,25.108251,0.000418,25.000956,-2.6818,0.101,9.51097,9.51097
1341.00,9.50766,25.108315,0.000414,25.001062,-2.6818,0.101,9.51184,9.51184
1342.00,9.50779,25.108310,0.000411,25.001019,-2.6818,0.102,9.51132,9.51132
1343.00,9.50803,25.108387,0.000410,25.001123,-2.6821,0.102,9.51063,9.51063
1344.00,9.50816,25.108497,0.000407,25.001147,-2.6824,0.102,9.50932,9.50932
1345.00,9.50836,25.108575,0.000406,25.001155,-2.6827,0.102,9.50844,9.50844
1346.00,9.50883,25.108574,0.000406,25.001047,-2.6831,0.102,9.50836,9.50836
1347.00,9.50901,25.108546,0.000405,25.000923,-2.6831,0.102,9.50901,9.50901
1348.00,9.50897,25.108510,0.000405,25.000810,-2.6828,0.102,9.50966,9.50966
1349.00,9.50918,25.108518,0.000405,25.000759,-2.6826,0.102,9.51051,9.51051
1350.00,9.50948,25.108513,0.000402,25.000726,-2.6823,0.102,9.51086,9.51086
1351.00,9.50971,25.108512,0.000402,25.000682,-2.6820,0.102,9.51055,9.51055
1352.00,9.50956,25.108649,0.000403,25.000805,-2.6818,0.103,9.50943,9.50943
1353.00,9.50939,25.108754,0.000404,25.000807,-2.6816,0.103,9.50856,9.50856
1354.00,9.50946,25.108799,0.000401,25.000827,-2.6814,0.103,9.50809,9.50809
1355.00,9.50970,25.108815,0.000404,25.000804,-2.6809,0.103,9.50896,9.50896
1356.00,9.50998,25.108940,0.000405,25.000865,-2.6805,0.103,9.51004,9.51004
1357.00,9.51018,25.108976,0.000408,25.000852,-2.6799,0.103,9.51216,9.51216
1358.00,9.51026,25.108977,0.000408,25.000831,-2.6797,0.103,9.51383,9.51383
1359.00,9.51061,25.108945,0.000409,25.000778,-2.6794,0.103,9.51498,9.51498
1360.00,9.51052,25.108902,0.000409,25.000746,-2.6792,0.103,9.51563,9.51563
1361.00,9.51095,25.108858,0.000409,25.000777,-2.6791,0.103,9.51632,9.51632
1362.00,9.51148,25.108755,0.000403,25.000731,-2.6793,0.103,9.51523,9.51523
1363.00,9.51187,25.108845,0.000406,25.000845,-2.6794,0.103,9.51303,9.51303
1364.00,9.51217,25.108902,0.000407,25.000884,-2.6795,0.103,9.51145,9.51145
1365.00,9.51163,25.109085,0.000410,25.000995,-2.6798,0.103,9.51030,9.51030
1366.00,9.51153,25.109093,0.000406,25.000916,-2.6797,0.103,9.50923,9.50923
1367.00,9.51156,25.109332,0.000408,25.000977,-2.6795,0.103,9.51015,9.51015
1368.00,9.51155,25.109354,0.000402,25.000904,-2.6793,0.104,9.51243,9.51243
1369.00,9.51200,25.109384,0.000402,25.000915,-2.6793,0.104,9.51375,9.51375
1370.00,9.51277,25.109342,0.000400,25.000892,-2.6792,0.104,9.51389,9.51389
1371.00,9.51287,25.109355,0.000402,25.000874,-2.6794,0.105,9.51516,9.51516
1372.00,9.51266,25.109398,0.000405,25.000896,-2.6798,0.105,9.51547,9.51547
1373.00,9.51314,25.109524,0.000411,25.000912,-2.6799,0.104,9.51524,9.51524
1374.00,9.51327,25.109579,0.000412,25.000864,-2.6798,0.104,9.51546,9.51546
1375.00,9.51370,25.109678,0.000412,25.000878,-2.6796,0.104,9.51671,9.51671
1376.00,9.51392,25.109911,0.000413,25.001001,-2.6794,0.105,9.51682,9.51682
1377.00,9.51427,25.109912,0.000413,25.000978,-2.6788,0.105,9.51671,9.51671
1378.00,9.51419,25.109929,0.000410,25.001008,-2.6782,0.105,9.51647,9.51647
1379.00,9.51389,25.110095,0.000412,25.001102,-2.6779,0.105,9.51630,9.51630
1380.00,9.51391,25.110255,0.000414,25.001123,-2.6776,0.105,9.51527,9.51527
1381.00,9.51391,25.110308,0.000416,25.001124,-2.6776,0.105,9.51417,9.51417
1382.00,9.51390,25.110341,0.000414,25.001100,-2.6776,0.105,9.51357,9.51357
1383.00,9.51425,25.110253,0.000415,25.000942,-2.6782,0.105,9.51324,9.51324
1384.00,9.51449,25.110234,0.000413,25.000930,-2.6786,0.105,9.51276,9.51276
1385.00,9.51464,25.110152,0.000412,25.000926,-2.6789,0.105,9.51303,9.51303
1386.00,9.51488,25.110099,0.000413,25.000881,-2.6792,0.105,9.51288,9.51288
1387.00,9.51477,25.110132,0.000417,25.000883,-2.6794,0.105,9.51266,9.51266
1388.00,9.51447,25.110192,0.000417,25.000936,-2.6793,0.105,9.51255,9.51255
1389.00,9.51436,25.110140,0.000412,25.000795,-2.6791,0.106,9.51315,9.51315
1390.00,9.51446,25.110242,0.000409,25.000795,-2.6787,0.106,9.51280,9.51280
1391.00,9.51425,25.110332,0.000405,25.000837,-2.6782,0.106,9.51204,9.51204
1392.00,9.51364,25.110428,0.000402,25.000915,-2.6780,0.106,9.51062,9.51062
1393.00,9.51329,25.110516,0.000405,25.000962,-2.6777,0.106,9.51067,9.51067
1394.00,9.51326,25.110528,0.000405,25.000926,-2.6771,0.106,9.51082,9.51082
1395.00,9.51324,25.110564,0.000406,25.000901,-2.6766,0.106,9.51166,9.51166
1396.00,9.51305,25.110467,0.000408,25.000750,-2.6763,0.106,9.51395,9.51395
1397.00,9.51280,25.110426,0.000409,25.000707,-2.6764,0.106,9.51601,9.51601
1398.00,9.51311,25.110417,0.000405,25.000708,-2.6764,0.106,9.51603,9.51603
1399.00,9.51308,25.110563,0.000406,25.000857,-2.6766,0.106,9.51485,9.51485
1400.00,9.51311,25.110648,0.000406,25.000936,-2.6770,0.107,9.51364,9.51364
1401.00,9.51319,25.110835,0.000408,25.001094,-2.6773,0.107,9.51281,9.51281
1402.00,9.51309,25.110828,0.000404,25.000985,-2.6769,0.107,9.51327,9.51327
1403.00,9.51314,25.110959,0.000407,25.001064,-2.6767,0.107,9.51269,9.51269
1404.00,9.51300,25.110968,0.000408,25.001075,-2.6768,0.107,9.50435,9.50435
1405.00,9.51308,25.110922,0.000407,25.001060,-2.6767,0.107,9.48348,9.48348
1406.00,9.51298,25.110895,0.000406,25.001012,-2.6766,0.107,9.44508,9.44508
1407.00,9.51406,25.110902,0.000406,25.001010,-2.6768,0.107,9.38878,9.38878
1408.00,9.51444,25.110806,0.000402,25.000806,-2.6766,0.107,9.31996,9.31996
1409.00,9.51319,25.110857,0.000402,25.000791,-2.6762,0.107,9.24895,9.24895
1410.00,9.51241,25.110842,0.000399,25.000688,-2.6761,0.108,9.18521,9.18521
1411.00,9.51442,25.110838,0.000395,25.000636,-2.6760,0.108,9.13798,9.13798
@10,2.0001,4.0, 1410.262 
1412.00,9.51755,25.111088,0.000395,25.000813,-2.6760,0.108,9.11023,9.11023
1413.00,9.50847,25.111159,0.000398,25.000952,-2.6764,0.108,9.10168,9.10168
1414.00,9.46865,25.111218,0.000397,25.000952,-2.6764,0.108,9.10893,9.10893
1415.00,9.40629,25.111317,0.000399,25.001031,-2.6761,0.108,9.12774,9.12774
1416.00,9.32347,25.111336,0.000401,25.000994,-2.6755,0.108,9.15218,9.15218
1417.00,9.23645,25.111264,0.000399,25.000897,-2.6750,0.108,9.18071,9.18071
1418.00,9.16485,25.111333,0.000398,25.000838,-2.6746,0.109,9.21033,9.21033
1419.00,9.11411,25.111362,0.000399,25.000827,-2.6747,0.109,9.24066,9.24066
1420.00,9.08805,25.111405,0.000398,25.000791,-2.6747,0.109,9.27039,9.27039
1421.00,9.08747,25.111516,0.000401,25.000871,-2.6750,0.109,9.29863,9.29863
1422.00,9.09772,25.111571,0.000404,25.000886,-2.6749,0.109,9.32506,9.32506
1423.00,9.12195,25.111532,0.000405,25.000879,-2.6746,0.109,9.34861,9.34861
1424.00,9.15010,25.111441,0.000403,25.000796,-2.6740,0.109,9.36884,9.36884
1425.00,9.18165,25.111515,0.000407,25.000832,-2.6737,0.109,9.38616,9.38616
1426.00,9.20963,25.111499,0.000406,25.000849,-2.6731,0.109,9.40036,9.40036
1427.00,9.24018,25.111521,0.000405,25.000866,-2.6733,0.109,9.41152,9.41152
1428.00,9.26998,25.111682,0.000404,25.000952,-2.6734,0.109,9.41966,9.41966
1429.00,9.30173,25.111807,0.000406,25.001003,-2.6737,0.110,9.42656,9.42656
1430.00,9.33036,25.111821,0.000405,25.001021,-2.6741,0.110,9.43235,9.43235
1431.00,9.35085,25.111926,0.000404,25.001061,-2.6744,0.110,9.43897,9.43897
1432.00,9.37231,25.111987,0.000408,25.001105,-2.6744,0.110,9.44501,9.44501
1433.00,9.38771,25.112020,0.000413,25.001088,-2.6744,0.110,9.45217,9.45217
1434.00,9.40283,25.111988,0.000411,25.001056,-2.6744,0.110,9.45821,9.45821
1435.00,9.41696,25.111956,0.000410,25.000993,-2.6740,0.110,9.46347,9.46347
1436.00,9.42183,25.111987,0.000414,25.000967,-2.6738,0.110,9.46713,9.46713
1437.00,9.42730,25.111864,0.000407,25.000812,-2.6737,0.110,9.47060,9.47060
1438.00,9.42901,25.112007,0.000409,25.000917,-2.6737,0.110,9.47312,9.47312
1439.00,9.43733,25.112115,0.000409,25.000960,-2.6738,0.110,9.47607,9.47607
1440.00,9.44594,25.112214,0.000410,25.000928,-2.6737,0.110,9.47820,9.47820
1441.00,9.45437,25.112220,0.000406,25.000896,-2.6734,0.111,9.48089,9.48089
1442.00,9.45931,25.112227,0.000404,25.000827,-2.6732,0.111,9.48347,9.48347
1443.00,9.46351,25.112071,0.000400,25.000699,-2.6729,0.111,9.48622,9.48622
1444.00,9.46678,25.112097,0.000404,25.000722,-2.6725,0.111,9.48821,9.48821
1445.00,9.46958,25.112158,0.000405,25.000797,-2.6724,0.111,9.49113,9.49113
1446.00,9.47241,25.112146,0.000406,25.000743,-2.6726,0.111,9.49416,9.49416
1447.00,9.47507,25.112253,0.000410,25.000821,-2.6726,0.111,9.49642,9.49642
1448.00,9.47773,25.112366,0.000410,25.000853,-2.6724,0.111,9.49907,9.49907
1449.00,9.48074,25.112378,0.000409,25.000755,-2.6723,0.111,9.50050,9.50050
1450.00,9.48352,25.112297,0.000408,25.000648,-2.6720,0.111,9.50130,9.50130
1451.00,9.48585,25.112403,0.000410,25.000748,-2.6718,0.111,9.50089,9.50089
1452.00,9.48807,25.112464,0.000409,25.000753,-2.6714,0.111,9.50123,9.50123
1453.00,9.49049,25.112438,0.000409,25.000700,-2.6714,0.112,9.50017,9.50017
1454.00,9.49296,25.112597,0.000408,25.000820,-2.6715,0.112,9.50163,9.50163
1455.00,9.49468,25.112663,0.000407,25.000863,-2.6714,0.112,9.50274,9.50274
1456.00,9.49549,25.112795,0.000405,25.000999,-2.6711,0.112,9.50372,9.50372
1457.00,9.49666,25.112806,0.000405,25.001003,-2.6713,0.112,9.50401,9.50401
1458.00,9.49755,25.112932,0.000407,25.001046,-2.6711,0.112,9.50467,9.50467
1459.00,9.49819,25.112894,0.000408,25.000989,-2.6709,0.112,9.50402,9.50402
1460.00,9.49940,25.113008,0.000410,25.001024,-2.6712,0.112,9.50346,9.50346
1461.00,9.50080,25.112969,0.000409,25.000862,-2.6714,0.112,9.50389,9.50389
1462.00,9.50200,25.113084,0.000410,25.000866,-2.6712,0.113,9.50477,9.50477
1463.00,9.50253,25.113178,0.000405,25.000911,-2.6712,0.113,9.50488,9.50488
1464.00,9.50300,25.113223,0.000402,25.000914,-2.6709,0.113,9.50510,9.50510
1465.00,9.50327,25.113179,0.000397,25.000849,-2.6708,0.113,9.50617,9.50617
1466.00,9.50332,25.113221,0.000399,25.000867,-2.6706,0.113,9.50706,9.50706
1467.00,9.50380,25.113294,0.000400,25.000959,-2.6705,0.113,9.50767,9.50767
1468.00,9.50448,25.113217,0.000399,25.000872,-2.6703,0.113,9.51010,9.51010
1469.00,9.50524,25.113223,0.000402,25.000901,-2.6702,0.113,9.51292,9.51292
1470.00,9.50604,25.113305,0.000407,25.000995,-2.6701,0.113,9.51490,9.51490
1471.00,9.50688,25.113250,0.000405,25.000860,-2.6702,0.114,9.51609,9.51609
1472.00,9.50802,25.113257,0.000405,25.000804,-2.6702,0.114,9.51685,9.51685
1473.00,9.50875,25.113357,0.000408,25.000877,-2.6703,0.114,9.51558,9.51558
1474.00,9.50910,25.113544,0.000410,25.000962,-2.6700,0.114,9.51108,9.51108
1475.00,9.50984,25.113588,0.000408,25.000912,-2.6697,0.114,9.49956,9.49956
1476.00,9.51080,25.113790,0.000411,25.001054,-2.6694,0.114,9.48518,9.48518
1477.00,9.51179,25.113916,0.000414,25.001144,-2.6693,0.114,9.47038,9.47038
1478.00,9.51319,25.113989,0.000416,25.001162,-2.6696,0.114,9.45681,9.45681
1479.00,9.51499,25.113956,0.000412,25.001101,-2.6701,0.114,9.44642,9.44642
1480.00,9.51657,25.114061,0.000412,25.001141,-2.6705,0.115,9.44377,9.44377
1481.00,9.51667,25.113981,0.000410,25.001105,-2.6707,0.115,9.44553,9.44553
1482.00,9.51370,25.114122,0.000413,25.001221,-2.6708,0.115,9.44991,9.44991
1483.00,9.50820,25.114181,0.000412,25.001261,-2.6708,0.115,9.45558,9.45558
1484.00,9.49600,25.114234,0.000416,25.001265,-2.6705,0.115,9.46211,9.46211
1485.00,9.46208,25.114233,0.000418,25.001211,-2.6700,0.115,9.46838,9.46838
1486.00,9.44536,25.114338,0.000423,25.001195,-2.6693,0.115,9.47452,9.47452
1487.00,9.44056,25.114233,0.000415,25.001034,-2.6688,0.115,9.47977,9.47977
1488.00,9.44175,25.114168,0.000413,25.000921,-2.6685,0.115,9.48467,9.48467
1489.00,9.44485,25.114111,0.000412,25.000786,-2.6683,0.115,9.48820,9.48820
1490.00,9.44855,25.114155,0.000408,25.000824,-2.6680,0.115,9.49160,9.49160
1491.00,9.45449,25.114225,0.000404,25.000911,-2.6681,0.115,9.49489,9.49489
1492.00,9.46228,25.114322,0.000409,25.000982,-2.6681,0.115,9.49774,9.49774
1493.00,9.46876,25.114465,0.000412,25.001096,-2.6678,0.115,9.49925,9.49925
1494.00,9.47561,25.114606,0.000409,25.001225,-2.6675,0.116,9.50106,9.50106
1495.00,9.48002,25.114652,0.000412,25.001256,-2.6677,0.116,9.50209,9.50209
1496.00,9.48411,25.114599,0.000413,25.001155,-2.6680,0.116,9.50268,9.50268
1497.00,9.48743,25.114528,0.000408,25.001084,-2.6681,0.116,9.50339,9.50339
1498.00,9.49030,25.114510,0.000403,25.001028,-2.6680,0.116,9.50500,9.50500
1499.00,9.49232,25.114538,0.000404,25.001030,-2.6681,0.116,9.50593,9.50593
1500.00,9.49402,25.114606,0.000402,25.001059,-2.6681,0.116,9.50754,9.50754
1501.00,9.49575,25.114675,0.000400,25.001117,-2.6681,0.116,9.50893,9.50893
1502.00,9.49733,25.114719,0.000405,25.001129,-2.6680,0.116,9.50979,9.50979
1503.00,9.49889,25.114800,0.000411,25.001184,-2.6683,0.116,9.51012,9.51012
1504.00,9.50056,25.114779,0.000410,25.001142,-2.6687,0.116,9.51024,9.51024
1505.00,9.50253,25.114740,0.000407,25.001103,-2.6688,0.116,9.51008,9.51008
1506.00,9.50424,25.114761,0.000410,25.001125,-2.6687,0.116,9.51006,9.51006
1507.00,9.50499,25.114818,0.000408,25.001139,-2.6687,0.117,9.51048,9.51048
1508.00,9.50593,25.114675,0.000406,25.000957,-2.6687,0.117,9.51161,9.51161
1509.00,9.50697,25.114769,0.000412,25.001021,-2.6684,0.117,9.51271,9.51271
1510.00,9.50802,25.114712,0.000413,25.000951,-2.6683,0.117,9.51343,9.51343
1511.00,9.50865,25.114686,0.000411,25.000886,-2.6681,0.117,9.51349,9.51349
1512.00,9.50897,25.114754,0.000410,25.000917,-2.6680,0.117,9.51295,9.51295
1513.00,9.50931,25.114891,0.000410,25.001072,-2.6677,0.117,9.51140,9.51140
1514.00,9.50975,25.114754,0.000404,25.000978,-2.6676,0.117,9.51130,9.51130
1515.00,9.51041,25.114853,0.000406,25.000995,-2.6675,0.117,9.51208,9.51208
1516.00,9.51113,25.114942,0.000405,25.000964,-2.6675,0.117,9.51302,9.51302
1517.00,9.51163,25.115002,0.000403,25.000965,-2.6673,0.117,9.51423,9.51423
1518.00,9.51206,25.115104,0.000404,25.000955,-2.6672,0.118,9.51633,9.51633
1519.00,9.51248,25.115353,0.000407,25.001072,-2.6671,0.118,9.51567,9.51567
1520.00,9.51262,25.115504,0.000403,25.001164,-2.6667,0.118,9.51554,9.51554
1521.00,9.51285,25.115648,0.000406,25.001304,-2.6663,0.118,9.51520,9.51520
1522.00,9.51314,25.115674,0.000404,25.001254,-2.6664,0.118,9.51551,9.51551
1523.00,9.51351,25.115616,0.000401,25.001183,-2.6664,0.119,9.51526,9.51526
1524.00,9.51393,25.115511,0.000399,25.001026,-2.6665,0.119,9.51656,9.51656
1525.00,9.51433,25.115433,0.000404,25.000928,-2.6666,0.118,9.51736,9.51736
1526.00,9.51472,25.115434,0.000404,25.000940,-2.6667,0.119,9.51841,9.51841
1527.00,9.51503,25.115372,0.000407,25.000897,-2.6665,0.118,9.51774,9.51774
1528.00,9.51510,25.115427,0.000410,25.000959,-2.6661,0.118,9.51788,9.51788
1529.00,9.51523,25.115592,0.000412,25.001127,-2.6659,0.118,9.51775,9.51775
1530.00,9.51569,25.115704,0.000411,25.001213,-2.6660,0.119,9.51663,9.51663
1531.00,9.51591,25.115669,0.000411,25.001078,-2.6661,0.119,9.51627,9.51627
1532.00,9.51597,25.115674,0.000412,25.001054,-2.6663,0.119,9.51716,9.51716
1533.00,9.51639,25.115807,0.000411,25.001067,-2.6667,0.119,9.51707,9.51707
1534.00,9.51678,25.115752,0.000411,25.000942,-2.6671,0.119,9.51768,9.51768
1535.00,9.51686,25.115629,0.000410,25.000765,-2.6671,0.119,9.51867,9.51867
1536.00,9.51715,25.115663,0.000409,25.000808,-2.6670,0.119,9.51935,9.51935
1537.00,9.51730,25.115754,0.000404,25.000856,-2.6668,0.120,9.51861,9.51861
1538.00,9.51710,25.115687,0.000405,25.000742,-2.6667,0.120,9.51790,9.51790
1539.00,9.51705,25.115740,0.000407,25.000789,-2.6665,0.120,9.51637,9.51637
1540.00,9.51715,25.115933,0.000409,25.000985,-2.6664,0.120,9.51496,9.51496
1541.00,9.51692,25.115942,0.000409,25.000935,-2.6661,0.119,9.51317,9.51317
1542.00,9.51671,25.116040,0.000414,25.000983,-2.6658,0.119,9.51268,9.51268
1543.00,9.51635,25.116119,0.000412,25.001077,-2.6652,0.119,9.51204,9.51204
1544.00,9.51617,25.116178,0.000408,25.001090,-2.6646,0.120,9.51286,9.51286
1545.00,9.51585,25.116257,0.000406,25.001101,-2.6643,0.120,9.51330,9.51330
1546.00,9.51573,25.116273,0.000406,25.001045,-2.6642,0.120,9.51492,9.51492
1547.00,9.51559,25.116363,0.000406,25.001098,-2.6638,0.120,9.51731,9.51731
1548.00,9.51574,25.116305,0.000405,25.001029,-2.6639,0.120,9.51955,9.51955
1549.00,9.51650,25.116382,0.000411,25.001037,-2.6641,0.120,9.52005,9.52005
1550.00,9.51678,25.116367,0.000411,25.000934,-2.6644,0.120,9.52006,9.52006
1551.00,9.51664,25.116497,0.000409,25.001040,-2.6648,0.121,9.51873,9.51873
1552.00,9.51644,25.116388,0.000406,25.000887,-2.6656,0.121,9.51741,9.51741
1553.00,9.51621,25.116552,0.000407,25.000957,-2.6659,0.121,9.51554,9.51554
1554.00,9.51573,25.116528,0.000406,25.000963,-2.6659,0.121,9.50919,9.50919
1555.00,9.51579,25.116489,0.000405,25.000977,-2.6656,0.121,9.49639,9.49639
1556.00,9.51626,25.116646,0.000410,25.001181,-2.6652,0.121,9.47248,9.47248
1557.00,9.51702,25.116768,0.000410,25.001302,-2.6647,0.121,9.43358,9.43358
1558.00,9.51812,25.116751,0.000407,25.001265,-2.6647,0.121,9.38386,9.38386
1559.00,9.51875,25.116805,0.000402,25.001221,-2.6648,0.122,9.32785,9.32785
1560.00,9.51701,25.116874,0.000397,25.001197,-2.6648,0.122,9.27099,9.27099
1561.00,9.51523,25.116798,0.000392,25.000970,-2.6647,0.122,9.22139,9.22139
@11,2.0001,4.0, 1560.085 
1562.00,9.51759,25.116847,0.000392,25.000918,-2.6645,0.122,9.18489,9.18489
1563.00,9.51255,25.116905,0.000393,25.000928,-2.6642,0.122,9.16198,9.16198
1564.00,9.48698,25.116846,0.000390,25.000848,-2.6637,0.123,9.15325,9.15325
1565.00,9.45042,25.116851,0.000394,25.000806,-2.6634,0.123,9.15675,9.15675
1566.00,9.39395,25.116841,0.000395,25.000830,-2.6630,0.123,9.16938,9.16938
1567.00,9.32348,25.116847,0.000397,25.000891,-2.6630,0.123,9.18886,9.18886
1568.00,9.26424,25.116836,0.000397,25.000907,-2.6631,0.123,9.21263,9.21263
1569.00,9.20710,25.116941,0.000402,25.001014,-2.6637,0.123,9.23891,9.23891
1570.00,9.16662,25.116975,0.000401,25.001031,-2.6644,0.123,9.26564,9.26564
1571.00,9.14613,25.116968,0.000404,25.001011,-2.6650,0.123,9.29106,9.29106
1572.00,9.14107,25.116964,0.000407,25.000954,-2.6653,0.123,9.31411,9.31411
1573.00,9.14961,25.117106,0.000411,25.001045,-2.6654,0.123,9.33409,9.33409
1574.00,9.16338,25.117136,0.000413,25.001061,-2.6653,0.123,9.35183,9.35183
1575.00,9.18391,25.117181,0.000414,25.001166,-2.6650,0.123,9.36663,9.36663
1576.00,9.20933,25.117161,0.000411,25.001103,-2.6647,0.123,9.37961,9.37961
1577.00,9.23829,25.117313,0.000412,25.001217,-2.6645,0.123,9.39007,9.39007
1578.00,9.26847,25.117310,0.000407,25.001172,-2.6643,0.123,9.39851,9.39851
1579.00,9.29465,25.117354,0.000408,25.001175,-2.6639,0.124,9.40598,9.40598
1580.00,9.31743,25.117332,0.000408,25.001036,-2.6637,0.124,9.41406,9.41406
1581.00,9.33639,25.117353,0.000409,25.001002,-2.6634,0.124,9.42138,9.42138
1582.00,9.35336,25.117178,0.000404,25.000795,-2.6630,0.124,9.42885,9.42885
1583.00,9.36844,25.117251,0.000405,25.000792,-2.6628,0.124,9.43690,9.43690
1584.00,9.38340,25.117238,0.000408,25.000794,-2.6626,0.124,9.44483,9.44483
1585.00,9.39140,25.117293,0.000406,25.000917,-2.6623,0.124,9.45167,9.45167
1586.00,9.40129,25.117418,0.000407,25.001038,-2.6621,0.124,9.45810,9.45810
1587.00,9.40580,25.117478,0.000407,25.001033,-2.6621,0.124,9.46451,9.46451
1588.00,9.41060,25.117358,0.000405,25.000897,-2.6623,0.124,9.46923,9.46923
1589.00,9.42076,25.117491,0.000404,25.000911,-2.6625,0.124,9.47148,9.47148
1590.00,9.43182,25.117550,0.000407,25.000848,-2.6629,0.124,9.47285,9.47285
1591.00,9.43800,25.117627,0.000406,25.000828,-2.6632,0.124,9.47425,9.47425
1592.00,9.44314,25.117723,0.000408,25.000925,-2.6635,0.124,9.47539,9.47539
1593.00,9.45077,25.117810,0.000412,25.001006,-2.6632,0.125,9.47715,9.47715
1594.00,9.46036,25.117829,0.000413,25.000997,-2.6629,0.125,9.48013,9.48013
1595.00,9.46646,25.117859,0.000410,25.000983,-2.6624,0.125,9.48361,9.48361
1596.00,9.47016,25.117890,0.000410,25.001000,-2.6623,0.125,9.48690,9.48690
1597.00,9.47125,25.117905,0.000408,25.000910,-2.6621,0.125,9.48975,9.48975
1598.00,9.47250,25.118003,0.000406,25.000899,-2.6620,0.125,9.49281,9.49281
1599.00,9.47465,25.117888,0.000402,25.000742,-2.6620,0.125,9.49598,9.49598
1600.00,9.47722,25.118048,0.000404,25.000816,-2.6624,0.125,9.49810,9.49810
1601.00,9.47971,25.117950,0.000406,25.000659,-2.6626,0.125,9.49903,9.49903
1602.00,9.48212,25.118013,0.000403,25.000742,-2.6627,0.125,9.50069,9.50069
1603.00,9.48472,25.118008,0.000400,25.000769,-2.6630,0.126,9.50160,9.50160
1604.00,9.48662,25.118130,0.000401,25.000884,-2.6633,0.126,9.50194,9.50194
1605.00,9.48854,25.118093,0.000405,25.000883,-2.6633,0.126,9.50358,9.50358
1606.00,9.49049,25.118215,0.000402,25.000983,-2.6632,0.126,9.50586,9.50586
1607.00,9.49278,25.118234,0.000402,25.000941,-2.6628,0.126,9.50660,9.50660
1608.00,9.49521,25.118186,0.000399,25.000811,-2.6625,0.126,9.50779,9.50779
1609.00,9.49703,25.118276,0.000394,25.000791,-2.6623,0.126,9.50918,9.50918
1610.00,9.49837,25.118436,0.000388,25.000853,-2.6620,0.127,9.50938,9.50938
1611.00,9.49989,25.118551,0.000388,25.000903,-2.6619,0.127,9.50913,9.50913
1612.00,9.50104,25.118664,0.000392,25.000958,-2.6620,0.127,9.50962,9.50962
1613.00,9.50261,25.118827,0.000400,25.001113,-2.6618,0.127,9.51002,9.51002
1614.00,9.50417,25.119013,0.000408,25.001257,-2.6616,0.127,9.50997,9.50997
1615.00,9.50503,25.118845,0.000406,25.001056,-2.6613,0.127,9.51019,9.51019
1616.00,9.50578,25.119006,0.000411,25.001160,-2.6607,0.127,9.51122,9.51122
1617.00,9.50686,25.119015,0.000410,25.001104,-2.6605,0.127,9.51250,9.51250
1618.00,9.50779,25.119036,0.000408,25.001101,-2.6607,0.127,9.51321,9.51321
1619.00,9.50846,25.118890,0.000405,25.000992,-2.6608,0.127,9.51407,9.51407
1620.00,9.50917,25.119104,0.000413,25.001127,-2.6610,0.127,9.51509,9.51509
1621.00,9.50999,25.119077,0.000412,25.001086,-2.6614,0.127,9.51558,9.51558
1622.00,9.51067,25.119188,0.000411,25.001189,-2.6617,0.127,9.51482,9.51482
1623.00,9.51114,25.119310,0.000411,25.001196,-2.6617,0.127,9.51469,9.51469
1624.00,9.51168,25.119520,0.000413,25.001240,-2.6618,0.128,9.51463,9.51463
1625.00,9.51213,25.119548,0.000408,25.001223,-2.6617,0.128,9.51438,9.51438
1626.00,9.51244,25.119422,0.000402,25.001089,-2.6615,0.128,9.51468,9.51468
1627.00,9.51297,25.119526,0.000406,25.001175,-2.6610,0.128,9.51615,9.51615
1628.00,9.51348,25.119545,0.000408,25.001148,-2.6610,0.128,9.51688,9.51688
1629.00,9.51393,25.119540,0.000409,25.001163,-2.6610,0.128,9.51810,9.51810
1630.00,9.51450,25.119515,0.000410,25.001130,-2.6610,0.128,9.51972,9.51972
1631.00,9.51511,25.119691,0.000414,25.001237,-2.6610,0.128,9.51992,9.51992
1632.00,9.51554,25.119679,0.000414,25.001162,-2.6611,0.128,9.51947,9.51947
1633.00,9.51591,25.119660,0.000415,25.001168,-2.6610,0.128,9.51890,9.51890
1634.00,9.51609,25.119618,0.000417,25.001097,-2.6608,0.128,9.51796,9.51796
1635.00,9.51632,25.119583,0.000418,25.001046,-2.6608,0.128,9.51683,9.51683
1636.00,9.51670,25.119541,0.000417,25.000955,-2.6609,0.128,9.51735,9.51735
1637.00,9.51699,25.119525,0.000412,25.000863,-2.6609,0.128,9.51786,9.51786
1638.00,9.51712,25.119542,0.000409,25.000770,-2.6606,0.128,9.51816,9.51816
1639.00,9.51728,25.119725,0.000411,25.000895,-2.6608,0.129,9.51840,9.51840
1640.00,9.51735,25.119802,0.000412,25.000906,-2.6609,0.129,9.51841,9.51841
1641.00,9.51775,25.119989,0.000417,25.001076,-2.6605,0.129,9.51770,9.51770
1642.00,9.51797,25.120032,0.000418,25.001093,-2.6602,0.129,9.51530,9.51530
1643.00,9.51754,25.120124,0.000416,25.001215,-2.6598,0.129,9.51464,9.51464
1644.00,9.51726,25.120095,0.000414,25.001198,-2.6594,0.129,9.51453,9.51453
1645.00,9.51738,25.120055,0.000410,25.001177,-2.6590,0.129,9.51454,9.51454
1646.00,9.51735,25.120018,0.000406,25.001097,-2.6591,0.129,9.51475,9.51475
1647.00,9.51732,25.120018,0.000407,25.001086,-2.6591,0.130,9.51767,9.51767
1648.00,9.51751,25.120078,0.000411,25.001066,-2.6591,0.129,9.51900,9.51900
1649.00,9.51704,25.120003,0.000409,25.000918,-2.6591,0.129,9.51969,9.51969
1650.00,9.51697,25.120065,0.000411,25.000858,-2.6591,0.129,9.52031,9.52031
1651.00,9.51727,25.120119,0.000410,25.000828,-2.6592,0.129,9.52030,9.52030
1652.00,9.51743,25.120185,0.000411,25.000824,-2.6595,0.129,9.51937,9.51937
1653.00,9.51730,25.120262,0.000408,25.000834,-2.6599,0.129,9.51982,9.51982
1654.00,9.51758,25.120369,0.000408,25.000831,-2.6600,0.130,9.52072,9.52072
1655.00,9.51787,25.120603,0.000409,25.001016,-2.6600,0.130,9.52200,9.52200
1656.00,9.51864,25.120731,0.000410,25.001148,-2.6599,0.130,9.52269,9.52269
1657.00,9.51886,25.120819,0.000411,25.001200,-2.6598,0.130,9.52347,9.52347
1658.00,9.51907,25.120850,0.000412,25.001193,-2.6597,0.130,9.52341,9.52341
1659.00,9.51943,25.120853,0.000409,25.001185,-2.6600,0.130,9.52372,9.52372
1660.00,9.51985,25.120922,0.000410,25.001259,-2.6602,0.130,9.52298,9.52298
1661.00,9.52039,25.120949,0.000409,25.001217,-2.6603,0.131,9.52279,9.52279
1662.00,9.52134,25.121104,0.000410,25.001277,-2.6603,0.131,9.52239,9.52239
1663.00,9.52189,25.121042,0.000409,25.001217,-2.6604,0.131,9.52132,9.52132
1664.00,9.52205,25.121127,0.000412,25.001272,-2.6602,0.131,9.52024,9.52024
1665.00,9.52194,25.121130,0.000414,25.001240,-2.6599,0.131,9.51958,9.51958
1666.00,9.52170,25.121133,0.000413,25.001212,-2.6598,0.131,9.51933,9.51933
1667.00,9.52195,25.121096,0.000413,25.001161,-2.6595,0.131,9.51929,9.51929
1668.00,9.52188,25.121213,0.000412,25.001225,-2.6593,0.131,9.52038,9.52038
1669.00,9.52162,25.121248,0.000412,25.001206,-2.6591,0.131,9.52060,9.52060
1670.00,9.52160,25.121184,0.000404,25.001059,-2.6588,0.132,9.52194,9.52194
1671.00,9.52168,25.121153,0.000403,25.001011,-2.6586,0.132,9.52321,9.52321
1672.00,9.52167,25.121154,0.000403,25.001042,-2.6587,0.132,9.52501,9.52501
1673.00,9.52223,25.121155,0.000403,25.000991,-2.6585,0.132,9.52566,9.52566
1674.00,9.52260,25.121205,0.000402,25.001033,-2.6584,0.132,9.52578,9.52578
1675.00,9.52246,25.121303,0.000405,25.001187,-2.6587,0.132,9.52465,9.52465
1676.00,9.52226,25.121340,0.000404,25.001148,-2.6589,0.132,9.52388,9.52388
1677.00,9.52237,25.121332,0.000404,25.001074,-2.6589,0.132,9.52261,9.52261
1678.00,9.52231,25.121425,0.000406,25.001146,-2.6591,0.132,9.52150,9.52150
1679.00,9.52196,25.121507,0.000409,25.001182,-2.6594,0.132,9.52150,9.52150
1680.00,9.52193,25.121535,0.000410,25.001068,-2.6593,0.132,9.52229,9.52229
1681.00,9.52225,25.121671,0.000416,25.001186,-2.6591,0.132,9.52290,9.52290
1682.00,9.52259,25.121689,0.000416,25.001148,-2.6587,0.132,9.52370,9.52370
1683.00,9.52295,25.121644,0.000414,25.001097,-2.6581,0.132,9.52449,9.52449
1684.00,9.52317,25.121671,0.000414,25.001116,-2.6575,0.132,9.52510,9.52510
1685.00,9.52342,25.121636,0.000414,25.001149,-2.6575,0.132,9.52533,9.52533
1686.00,9.52366,25.121544,0.000410,25.001133,-2.6574,0.133,9.52515,9.52515
1687.00,9.52390,25.121584,0.000411,25.001151,-2.6576,0.133,9.52453,9.52453
1688.00,9.52395,25.121634,0.000416,25.001146,-2.6582,0.133,9.52435,9.52435
1689.00,9.52406,25.121580,0.000416,25.001059,-2.6587,0.133,9.52405,9.52405
1690.00,9.52398,25.121535,0.000416,25.000949,-2.6587,0.133,9.52361,9.52361
1691.00,9.52392,25.121607,0.000416,25.000907,-2.6585,0.133,9.52380,9.52380
1692.00,9.52375,25.121635,0.000414,25.000951,-2.6585,0.133,9.52333,9.52333
1693.00,9.52338,25.121659,0.000412,25.000977,-2.6580,0.133,9.52297,9.52297
1694.00,9.52333,25.121679,0.000413,25.000969,-2.6577,0.133,9.52253,9.52253
1695.00,9.52338,25.121895,0.000416,25.001086,-2.6575,0.133,9.52191,9.52191
1696.00,9.52329,25.121971,0.000421,25.001106,-2.6573,0.133,9.52122,9.52122
1697.00,9.52323,25.121984,0.000420,25.001074,-2.6573,0.133,9.52168,9.52168
1698.00,9.52342,25.122129,0.000421,25.001103,-2.6576,0.133,9.52228,9.52228
1699.00,9.52351,25.122298,0.000418,25.001197,-2.6575,0.134,9.52205,9.52205
1700.00,9.52337,25.122248,0.000415,25.001144,-2.6577,0.134,9.52186,9.52186
1701.00,9.52313,25.122173,0.000411,25.001041,-2.6583,0.134,9.52218,9.52218
1702.00,9.52305,25.122279,0.000412,25.001090,-2.6584,0.134,9.52268,9.52268
1703.00,9.52290,25.122243,0.000410,25.001065,-2.6581,0.134,9.52250,9.52250
1704.00,9.52257,25.122248,0.000411,25.001032,-2.6579,0.134,9.51853,9.51853
1705.00,9.52246,25.122252,0.000409,25.001004,-2.6576,0.134,9.50803,9.50803
1706.00,9.52227,25.122412,0.000408,25.001092,-2.6573,0.134,9.48698,9.48698
1707.00,9.52196,25.122450,0.000408,25.001099,-2.6571,0.135,9.45398,9.45398
1708.00,9.52217,25.122569,0.000412,25.001115,-2.6575,0.134,9.41156,9.41156
1709.00,9.52242,25.122523,0.000410,25.001065,-2.6579,0.134,9.36471,9.36471
1710.00,9.52225,25.122598,0.000413,25.001076,-2.6582,0.135,9.31819,9.31819
1711.00,9.52311,25.122532,0.000410,25.000999,-2.6584,0.135,9.27657,9.27657
@12,2.0001,4.0, 1710.233 
1712.00,9.52548,25.122531,0.000404,25.000911,-2.6585,0.135,9.24405,9.24405
1713.00,9.52254,25.122400,0.000399,25.000750,-2.6584,0.135,9.22165,9.22165
1714.00,9.50095,25.122568,0.000403,25.000863,-2.6581,0.135,9.20957,9.20957
1715.00,9.46749,25.122672,0.000401,25.000941,-2.6578,0.135,9.20671,9.20671
1716.00,9.41785,25.122796,0.000401,25.000986,-2.6573,0.136,9.21200,9.21200
1717.00,9.36043,25.122863,0.000406,25.001058,-2.6566,0.136,9.22392,9.22392
1718.00,9.31077,25.123021,0.000408,25.001252,-2.6561,0.136,9.24004,9.24004
1719.00,9.26695,25.123085,0.000407,25.001285,-2.6554,0.136,9.25847,9.25847
1720.00,9.23508,25.123183,0.000412,25.001347,-2.6552,0.136,9.27733,9.27733
1721.00,9.21009,25.123050,0.000414,25.001235,-2.6553,0.136,9.29833,9.29833
1722.00,9.19792,25.123136,0.000416,25.001280,-2.6556,0.136,9.31778,9.31778
1723.00,9.19882,25.123260,0.000419,25.001285,-2.6561,0.136,9.33537,9.33537
1724.00,9.20643,25.123212,0.000414,25.001154,-2.6568,0.136,9.35066,9.35066
1725.00,9.22075,25.123208,0.000410,25.001098,-2.6571,0.136,9.36421,9.36421
1726.00,9.23649,25.123375,0.000411,25.001166,-2.6571,0.136,9.37432,9.37432
1727.00,9.25736,25.123341,0.000410,25.001085,-2.6567,0.136,9.38452,9.38452
1728.00,9.27935,25.123179,0.000402,25.000947,-2.6561,0.136,9.39424,9.39424
1729.00,9.29839,25.123353,0.000410,25.001106,-2.6558,0.136,9.40356,9.40356
1730.00,9.31518,25.123250,0.000410,25.000983,-2.6557,0.136,9.41348,9.41348
1731.00,9.34132,25.123219,0.000407,25.000939,-2.6555,0.136,9.42289,9.42289
1732.00,9.35464,25.123245,0.000404,25.000934,-2.6561,0.137,9.43177,9.43177
1733.00,9.36708,25.123359,0.000407,25.001070,-2.6567,0.137,9.43974,9.43974
1734.00,9.37504,25.123259,0.000400,25.000935,-2.6567,0.137,9.44708,9.44708
1735.00,9.38265,25.123409,0.000400,25.001013,-2.6566,0.137,9.45341,9.45341
1736.00,9.39214,25.123545,0.000401,25.001056,-2.6567,0.137,9.45931,9.45931
1737.00,9.40563,25.123627,0.000402,25.001067,-2.6567,0.137,9.46426,9.46426
1738.00,9.41578,25.123716,0.000404,25.001019,-2.6568,0.137,9.46847,9.46847
1739.00,9.42162,25.123683,0.000406,25.001005,-2.6571,0.137,9.47244,9.47244
1740.00,9.43222,25.123678,0.000407,25.001036,-2.6574,0.137,9.47625,9.47625
1741.00,9.43925,25.123794,0.000411,25.001194,-2.6575,0.138,9.48040,9.48040
1742.00,9.44999,25.123871,0.000411,25.001237,-2.6575,0.138,9.48350,9.48350
1743.00,9.45524,25.123853,0.000409,25.001197,-2.6572,0.138,9.48646,9.48646
1744.00,9.45937,25.123937,0.000407,25.001196,-2.6570,0.138,9.49025,9.49025
1745.00,9.46414,25.123934,0.000407,25.001127,-2.6568,0.138,9.49328,9.49328
1746.00,9.46844,25.123967,0.000404,25.001127,-2.6568,0.138,9.49533,9.49533
1747.00,9.47200,25.123846,0.000402,25.000957,-2.6566,0.138,9.49674,9.49674
1748.00,9.47586,25.123949,0.000407,25.001014,-2.6569,0.138,9.49790,9.49790
1749.00,9.47959,25.123961,0.000406,25.001010,-2.6568,0.138,9.49932,9.49932
1750.00,9.48339,25.124161,0.000408,25.001079,-2.6561,0.138,9.50115,9.50115
1751.00,9.48653,25.124124,0.000404,25.000905,-2.6553,0.138,9.50311,9.50311
1752.00,9.48870,25.124343,0.000410,25.001094,-2.6546,0.138,9.50449,9.50449
1753.00,9.49056,25.124393,0.000409,25.001068,-2.6539,0.138,9.50553,9.50553
1754.00,9.49305,25.124461,0.000411,25.001054,-2.6538,0.138,9.50523,9.50523
1755.00,9.49471,25.124328,0.000409,25.000942,-2.6540,0.139,9.50421,9.50421
1756.00,9.49648,25.124410,0.000412,25.001031,-2.6545,0.139,9.50380,9.50380
1757.00,9.49891,25.124381,0.000411,25.000943,-2.6552,0.139,9.50548,9.50548
1758.00,9.50069,25.124356,0.000410,25.000887,-2.6555,0.139,9.50763,9.50763
1759.00,9.50210,25.124438,0.000410,25.000949,-2.6556,0.139,9.51076,9.51076
1760.00,9.50236,25.124685,0.000414,25.001123,-2.6558,0.139,9.51425,9.51425
1761.00,9.50337,25.124860,0.000419,25.001242,-2.6558,0.139,9.51682,9.51682
1762.00,9.50495,25.124933,0.000417,25.001235,-2.6555,0.139,9.51865,9.51865
1763.00,9.50672,25.124938,0.000417,25.001244,-2.6550,0.139,9.51988,9.51988
1764.00,9.50790,25.124904,0.000418,25.001199,-2.6548,0.139,9.51993,9.51993
1765.00,9.50941,25.124787,0.000416,25.001100,-2.6546,0.140,9.52081,9.52081
1766.00,9.51006,25.124594,0.000413,25.000934,-2.6544,0.140,9.52126,9.52126
1767.00,9.51139,25.124609,0.000414,25.000997,-2.6545,0.139,9.52069,9.52069
1768.00,9.51262,25.124558,0.000412,25.000890,-2.6549,0.140,9.52086,9.52086
1769.00,9.51390,25.124585,0.000412,25.000844,-2.6550,0.140,9.52066,9.52066
1770.00,9.51456,25.124590,0.000412,25.000771,-2.6552,0.140,9.52009,9.52009
1771.00,9.51507,25.124659,0.000413,25.000806,-2.6557,0.140,9.51934,9.51934
1772.00,9.51566,25.124600,0.000408,25.000693,-2.6558,0.140,9.51935,9.51935
1773.00,9.51641,25.124661,0.000405,25.000734,-2.6558,0.140,9.51861,9.51861
1774.00,9.51712,25.124696,0.000402,25.000731,-2.6560,0.140,9.51897,9.51897
1775.00,9.51818,25.124711,0.000399,25.000730,-2.6557,0.140,9.51855,9.51855
1776.00,9.51896,25.124823,0.000400,25.000755,-2.6556,0.141,9.51915,9.51915
1777.00,9.51950,25.124985,0.000407,25.000887,-2.6554,0.140,9.52014,9.52014
1778.00,9.52001,25.125151,0.000410,25.000972,-2.6552,0.141,9.52248,9.52248
1779.00,9.52066,25.125192,0.000410,25.001020,-2.6549,0.141,9.52427,9.52427
1780.00,9.52124,25.125315,0.000413,25.001115,-2.6548,0.141,9.52643,9.52643
1781.00,9.52168,25.125325,0.000407,25.001084,-2.6546,0.141,9.52780,9.52780
1782.00,9.52190,25.125390,0.000403,25.001037,-2.6543,0.141,9.52807,9.52807
1783.00,9.52206,25.125474,0.000408,25.001049,-2.6545,0.141,9.52660,9.52660
1784.00,9.52227,25.125602,0.000414,25.001061,-2.6547,0.141,9.52570,9.52570
1785.00,9.52226,25.125674,0.000416,25.001078,-2.6549,0.141,9.52461,9.52461
1786.00,9.52259,25.125755,0.000419,25.001051,-2.6548,0.141,9.52375,9.52375
1787.00,9.52297,25.125742,0.000420,25.001014,-2.6553,0.141,9.52376,9.52376
1788.00,9.52314,25.125618,0.000415,25.000978,-2.6554,0.141,9.52466,9.52466
1789.00,9.52336,25.125619,0.000408,25.000975,-2.6554,0.141,9.52472,9.52472
1790.00,9.52368,25.125667,0.000405,25.000958,-2.6554,0.142,9.52491,9.52491
1791.00,9.52438,25.125703,0.000405,25.000987,-2.6555,0.142,9.52487,9.52487
1792.00,9.52477,25.125814,0.000407,25.001073,-2.6556,0.142,9.52483,9.52483
1793.00,9.52478,25.125941,0.000410,25.001043,-2.6554,0.142,9.52458,9.52458
1794.00,9.52484,25.126023,0.000414,25.001052,-2.6554,0.142,9.52473,9.52473
1795.00,9.52496,25.126054,0.000417,25.001029,-2.6555,0.142,9.52438,9.52438
1796.00,9.52514,25.126130,0.000418,25.001068,-2.6557,0.142,9.52460,9.52460
1797.00,9.52532,25.126058,0.000417,25.001006,-2.6557,0.142,9.52481,9.52481
1798.00,9.52526,25.126113,0.000417,25.001098,-2.6559,0.142,9.52470,9.52470
1799.00,9.52521,25.126133,0.000415,25.001117,-2.6558,0.142,9.52593,9.52593
1800.00,9.52535,25.126127,0.000411,25.001129,-2.6555,0.142,9.52765,9.52765
1801.00,9.52547,25.126128,0.000412,25.001079,-2.6551,0.142,9.52872,9.52872
1802.00,9.52553,25.126308,0.000414,25.001162,-2.6549,0.142,9.52906,9.52906
1803.00,9.52570,25.126353,0.000411,25.001071,-2.6545,0.143,9.52918,9.52918
1804.00,9.52575,25.126424,0.000412,25.000989,-2.6538,0.143,9.52758,9.52758
1805.00,9.52570,25.126510,0.000415,25.000988,-2.6536,0.143,9.52588,9.52588
1806.00,9.52564,25.126572,0.000416,25.001017,-2.6535,0.143,9.52397,9.52397
1807.00,9.52555,25.126539,0.000413,25.000891,-2.6533,0.143,9.52270,9.52270
1808.00,9.52558,25.126616,0.000416,25.000954,-2.6535,0.143,9.52227,9.52227
1809.00,9.52559,25.126524,0.000415,25.000913,-2.6540,0.143,9.52297,9.52297
1810.00,9.52565,25.126702,0.000417,25.001019,-2.6543,0.143,9.52370,9.52370
1811.00,9.52541,25.126764,0.000416,25.001037,-2.6545,0.143,9.52479,9.52479
1812.00,9.52551,25.126801,0.000416,25.001087,-2.6550,0.143,9.52526,9.52526
1813.00,9.52567,25.126859,0.000416,25.001087,-2.6551,0.143,9.52554,9.52554
1814.00,9.52552,25.127073,0.000420,25.001166,-2.6549,0.143,9.52550,9.52550
1815.00,9.52556,25.127009,0.000419,25.001102,-2.6548,0.143,9.52521,9.52521
1816.00,9.52565,25.126995,0.000420,25.001080,-2.6548,0.143,9.52498,9.52498
1817.00,9.52567,25.127004,0.000418,25.001064,-2.6547,0.143,9.52544,9.52544
1818.00,9.52547,25.126991,0.000414,25.001089,-2.6548,0.144,9.52583,9.52583
1819.00,9.52532,25.126921,0.000409,25.001073,-2.6550,0.144,9.52531,9.52531
1820.00,9.52496,25.126870,0.000408,25.000979,-2.6550,0.144,9.52488,9.52488
1821.00,9.52471,25.126812,0.000406,25.000883,-2.6551,0.144,9.52500,9.52500
1822.00,9.52462,25.126864,0.000411,25.000891,-2.6550,0.144,9.52483,9.52483
1823.00,9.52470,25.126887,0.000414,25.000890,-2.6548,0.144,9.52566,9.52566
1824.00,9.52495,25.127020,0.000414,25.001014,-2.6546,0.144,9.52647,9.52647
1825.00,9.52516,25.127052,0.000412,25.001046,-2.6543,0.144,9.52729,9.52729
1826.00,9.52534,25.127119,0.000413,25.001092,-2.6539,0.144,9.52694,9.52694
1827.00,9.52550,25.126992,0.000408,25.000972,-2.6537,0.144,9.52684,9.52684
1828.00,9.52574,25.126997,0.000404,25.000862,-2.6536,0.145,9.52668,9.52668
1829.00,9.52591,25.126898,0.000404,25.000716,-2.6541,0.145,9.52604,9.52604
1830.00,9.52579,25.126985,0.000405,25.000729,-2.6545,0.145,9.52550,9.52550
1831.00,9.52566,25.127094,0.000403,25.000750,-2.6547,0.145,9.52577,9.52577
1832.00,9.52578,25.127267,0.000404,25.000851,-2.6549,0.145,9.52609,9.52609
1833.00,9.52588,25.127308,0.000406,25.000916,-2.6548,0.145,9.52611,9.52611
1834.00,9.52589,25.127523,0.000410,25.001101,-2.6544,0.145,9.52762,9.52762
1835.00,9.52606,25.127511,0.000410,25.001024,-2.6540,0.145,9.52881,9.52881
1836.00,9.52661,25.127459,0.000415,25.000997,-2.6539,0.145,9.53040,9.53040
1837.00,9.52715,25.127560,0.000417,25.001037,-2.6536,0.145,9.53162,9.53162
1838.00,9.52752,25.127602,0.000418,25.001026,-2.6534,0.145,9.53273,9.53273
1839.00,9.52806,25.127493,0.000412,25.000879,-2.6533,0.145,9.53290,9.53290
1840.00,9.52848,25.127573,0.000411,25.000996,-2.6534,0.145,9.53206,9.53206
1841.00,9.52862,25.127558,0.000406,25.000930,-2.6532,0.145,9.53059,9.53059
1842.00,9.52865,25.127572,0.000404,25.000952,-2.6530,0.146,9.52999,9.52999
1843.00,9.52857,25.127611,0.000404,25.000979,-2.6531,0.146,9.52883,9.52883
1844.00,9.52858,25.127575,0.000408,25.000899,-2.6531,0.146,9.52755,9.52755
1845.00,9.52853,25.127537,0.000407,25.000854,-2.6530,0.146,9.52724,9.52724
1846.00,9.52841,25.127659,0.000409,25.000972,-2.6532,0.146,9.52603,9.52603
1847.00,9.52868,25.127722,0.000408,25.000968,-2.6538,0.146,9.52454,9.52454
1848.00,9.52896,25.127836,0.000408,25.001013,-2.6540,0.146,9.52382,9.52382
1849.00,9.52941,25.127928,0.000407,25.001031,-2.6542,0.146,9.52364,9.52364
1850.00,9.52880,25.128013,0.000410,25.001099,-2.6544,0.146,9.52365,9.52365
1851.00,9.52834,25.128056,0.000408,25.001098,-2.6545,0.146,9.52561,9.52561
1852.00,9.52822,25.128051,0.000406,25.001082,-2.6543,0.147,9.52701,9.52701
1853.00,9.52815,25.128020,0.000405,25.001008,-2.6539,0.146,9.52816,9.52816
1854.00,9.52768,25.128129,0.000403,25.001067,-2.6536,0.147,9.52664,9.52664
1855.00,9.52708,25.127976,0.000394,25.000833,-2.6534,0.147,9.52110,9.52110
1856.00,9.52618,25.128017,0.000394,25.000799,-2.6532,0.147,9.50835,9.50835
1857.00,9.52598,25.128067,0.000397,25.000846,-2.6533,0.147,9.48692,9.48692
1858.00,9.52540,25.128194,0.000401,25.000952,-2.6532,0.147,9.45741,9.45741
1859.00,9.52545,25.128155,0.000400,25.000889,-2.6532,0.147,9.42255,9.42255
1860.00,9.52697,25.128378,0.000402,25.001028,-2.6534,0.147,9.38480,9.38480
1861.00,9.52828,25.128341,0.000397,25.000989,-2.6534,0.148,9.34997,9.34997
@13,2.0001,4.0, 1860.062 
1862.00,9.52922,25.128398,0.000393,25.000987,-2.6532,0.148,9.32131,9.32131
1863.00,9.53045,25.128250,0.000385,25.000812,-2.6532,0.148,9.29954,9.29954
1864.00,9.51808,25.128257,0.000386,25.000838,-2.6534,0.148,9.28581,9.28581
1865.00,9.49769,25.128294,0.000391,25.000882,-2.6535,0.148,9.27955,9.27955
1866.00,9.46601,25.128362,0.000398,25.000948,-2.6532,0.148,9.27803,9.27803
1867.00,9.42189,25.128339,0.000401,25.000895,-2.6534,0.148,9.28115,9.28115
1868.00,9.38320,25.128431,0.000405,25.001013,-2.6534,0.148,9.28708,9.28708
1869.00,9.34380,25.128581,0.000407,25.001111,-2.6536,0.149,9.29558,9.29558
1870.00,9.30925,25.128618,0.000406,25.001118,-2.6536,0.149,9.30728,9.30728
1871.00,9.29198,25.128737,0.000407,25.001216,-2.6538,0.149,9.32019,9.32019
1872.00,9.27865,25.128745,0.000408,25.001205,-2.6537,0.149,9.33430,9.33430
1873.00,9.27448,25.128828,0.000410,25.001209,-2.6537,0.149,9.34904,9.34904
1874.00,9.27503,25.128796,0.000410,25.001173,-2.6535,0.149,9.36327,9.36327
1875.00,9.27771,25.128896,0.000415,25.001229,-2.6534,0.149,9.37554,9.37554
1876.00,9.28444,25.128918,0.000415,25.001151,-2.6531,0.149,9.38705,9.38705
1877.00,9.29415,25.129096,0.000419,25.001269,-2.6527,0.149,9.39693,9.39693
1878.00,9.30414,25.129066,0.000417,25.001192,-2.6526,0.149,9.40572,9.40572
1879.00,9.31786,25.129174,0.000418,25.001238,-2.6526,0.149,9.41396,9.41396
1880.00,9.33604,25.129161,0.000413,25.001240,-2.6524,0.150,9.42162,9.42162
1881.00,9.34891,25.129127,0.000411,25.001190,-2.6526,0.150,9.42895,9.42895
1882.00,9.36458,25.129064,0.000411,25.001091,-2.6529,0.150,9.43562,9.43562
1883.00,9.37786,25.129154,0.000416,25.001170,-2.6528,0.150,9.44204,9.44204
1884.00,9.38879,25.129208,0.000413,25.001188,-2.6529,0.150,9.44795,9.44795
1885.00,9.39741,25.129306,0.000414,25.001205,-2.6530,0.150,9.45384,9.45384
1886.00,9.40650,25.129435,0.000417,25.001324,-2.6534,0.150,9.45848,9.45848
1887.00,9.41404,25.129359,0.000413,25.001202,-2.6537,0.150,9.46325,9.46325
1888.00,9.42165,25.129172,0.000404,25.001044,-2.6541,0.150,9.46802,9.46802
1889.00,9.43006,25.129090,0.000405,25.000941,-2.6543,0.150,9.47249,9.47249
1890.00,9.43593,25.129088,0.000402,25.000907,-2.6543,0.151,9.47679,9.47679
1891.00,9.44250,25.128901,0.000398,25.000715,-2.6541,0.151,9.48295,9.48295
1892.00,9.44810,25.129107,0.000400,25.000868,-2.6540,0.151,9.48757,9.48757
1893.00,9.45370,25.129205,0.000402,25.000929,-2.6537,0.151,9.49134,9.49134
1894.00,9.45889,25.129268,0.000404,25.000927,-2.6533,0.151,9.49491,9.49491
1895.00,9.46313,25.129251,0.000406,25.000854,-2.6530,0.151,9.49843,9.49843
1896.00,9.46789,25.129384,0.000407,25.000888,-2.6529,0.151,9.50002,9.50002
1897.00,9.47244,25.129289,0.000403,25.000774,-2.6530,0.151,9.50199,9.50199
1898.00,9.47683,25.129592,0.000407,25.000968,-2.6529,0.151,9.50394,9.50394
1899.00,9.48166,25.129763,0.000408,25.001059,-2.6528,0.151,9.50505,9.50505
1900.00,9.48773,25.129893,0.000410,25.001129,-2.6531,0.151,9.50510,9.50510
1901.00,9.49152,25.130019,0.000410,25.001183,-2.6533,0.151,9.50523,9.50523
1902.00,9.49440,25.130228,0.000412,25.001346,-2.6532,0.152,9.50655,9.50655
1903.00,9.49690,25.130112,0.000412,25.001202,-2.6533,0.152,9.50905,9.50905
1904.00,9.49857,25.130068,0.000411,25.001163,-2.6534,0.152,9.51196,9.51196
1905.00,9.49966,25.130015,0.000410,25.001138,-2.6532,0.152,9.51491,9.51491
1906.00,9.50145,25.129993,0.000412,25.001149,-2.6529,0.152,9.51806,9.51806
1907.00,9.50389,25.129763,0.000410,25.000938,-2.6529,0.152,9.51983,9.51983
1908.00,9.50598,25.129873,0.000413,25.000957,-2.6527,0.152,9.52029,9.52029
1909.00,9.50776,25.130004,0.000413,25.001010,-2.6526,0.152,9.52029,9.52029
1910.00,9.50920,25.130137,0.000416,25.001101,-2.6527,0.152,9.51931,9.51931
1911.00,9.51037,25.130262,0.000415,25.001196,-2.6524,0.152,9.51781,9.51781
1912.00,9.51206,25.130538,0.000421,25.001421,-2.6521,0.152,9.51652,9.51652
1913.00,9.51422,25.130484,0.000420,25.001342,-2.6520,0.152,9.51647,9.51647
1914.00,9.51562,25.130443,0.000422,25.001306,-2.6520,0.152,9.51733,9.51733
1915.00,9.51587,25.130398,0.000418,25.001119,-2.6521,0.152,9.51993,9.51993
1916.00,9.51565,25.130495,0.000419,25.001071,-2.6525,0.152,9.52237,9.52237
1917.00,9.51653,25.130393,0.000413,25.000914,-2.6527,0.152,9.52507,9.52507
1918.00,9.51783,25.130494,0.000410,25.000941,-2.6527,0.153,9.52600,9.52600
1919.00,9.51940,25.130514,0.000407,25.000896,-2.6525,0.153,9.52564,9.52564
1920.00,9.52008,25.130689,0.000410,25.001089,-2.6524,0.153,9.52514,9.52514
1921.00,9.52031,25.130639,0.000410,25.001046,-2.6523,0.153,9.52440,9.52440
1922.00,9.52044,25.130777,0.000414,25.001140,-2.6525,0.153,9.52448,9.52448
1923.00,9.52045,25.130814,0.000418,25.001174,-2.6529,0.153,9.52470,9.52470
1924.00,9.52139,25.130821,0.000417,25.001171,-2.6533,0.153,9.52616,9.52616
1925.00,9.52182,25.130820,0.000417,25.001165,-2.6532,0.153,9.52662,9.52662
1926.00,9.52227,25.130766,0.000411,25.001070,-2.6530,0.153,9.52698,9.52698
1927.00,9.52304,25.130820,0.000413,25.001061,-2.6527,0.153,9.52626,9.52626
1928.00,9.52345,25.131056,0.000412,25.001203,-2.6526,0.154,9.52630,9.52630
1929.00,9.52361,25.131169,0.000417,25.001213,-2.6525,0.154,9.52545,9.52545
1930.00,9.52415,25.131107,0.000414,25.001029,-2.6524,0.154,9.52521,9.52521
1931.00,9.52448,25.131362,0.000419,25.001221,-2.6525,0.154,9.52531,9.52531
1932.00,9.52535,25.131443,0.000418,25.001212,-2.6528,0.154,9.52579,9.52579
1933.00,9.52567,25.131326,0.000417,25.001060,-2.6526,0.154,9.52684,9.52684
1934.00,9.52609,25.131296,0.000416,25.000987,-2.6525,0.154,9.52802,9.52802
1935.00,9.52615,25.131460,0.000418,25.001107,-2.6529,0.154,9.52833,9.52833
1936.00,9.52633,25.131284,0.000412,25.000915,-2.6530,0.154,9.52892,9.52892
1937.00,9.52648,25.131286,0.000413,25.000942,-2.6531,0.154,9.52971,9.52971
1938.00,9.52665,25.131429,0.000413,25.001082,-2.6531,0.154,9.52905,9.52905
1939.00,9.52689,25.131569,0.000412,25.001158,-2.6531,0.154,9.52845,9.52845
1940.00,9.52711,25.131529,0.000413,25.001117,-2.6528,0.154,9.52844,9.52844
1941.00,9.52737,25.131683,0.000418,25.001223,-2.6526,0.154,9.52823,9.52823
1942.00,9.52742,25.131730,0.000420,25.001225,-2.6525,0.154,9.52838,9.52838
1943.00,9.52737,25.131814,0.000425,25.001317,-2.6526,0.154,9.52945,9.52945
1944.00,9.52769,25.131745,0.000425,25.001292,-2.6526,0.154,9.53056,9.53056
1945.00,9.52811,25.131889,0.000425,25.001354,-2.6526,0.155,9.53072,9.53072
1946.00,9.52833,25.131960,0.000426,25.001432,-2.6525,0.155,9.53158,9.53158
1947.00,9.52867,25.131980,0.000425,25.001412,-2.6522,0.155,9.53134,9.53134
1948.00,9.52887,25.131812,0.000416,25.001159,-2.6519,0.155,9.53053,9.53053
1949.00,9.52914,25.131786,0.000411,25.001125,-2.6517,0.155,9.53022,9.53022
1950.00,9.52944,25.131727,0.000405,25.001100,-2.6518,0.155,9.53069,9.53069
1951.00,9.52982,25.131807,0.000402,25.001109,-2.6520,0.155,9.53095,9.53095
1952.00,9.52985,25.131853,0.000395,25.001030,-2.6524,0.156,9.53103,9.53103
1953.00,9.52994,25.131795,0.000391,25.000952,-2.6527,0.156,9.53070,9.53070
1954.00,9.53000,25.132010,0.000394,25.001106,-2.6532,0.156,9.52963,9.52963
1955.00,9.52983,25.132210,0.000400,25.001200,-2.6532,0.156,9.52990,9.52990
1956.00,9.53006,25.132174,0.000403,25.001134,-2.6531,0.156,9.53033,9.53033
1957.00,9.53047,25.132129,0.000410,25.001128,-2.6529,0.156,9.53176,9.53176
1958.00,9.53083,25.132455,0.000415,25.001427,-2.6528,0.156,9.53356,9.53356
1959.00,9.53124,25.132380,0.000415,25.001290,-2.6525,0.156,9.53512,9.53512
1960.00,9.53143,25.132169,0.000410,25.001069,-2.6523,0.156,9.53462,9.53462
1961.00,9.53154,25.132269,0.000412,25.001090,-2.6524,0.156,9.53298,9.53298
1962.00,9.53158,25.132468,0.000410,25.001218,-2.6523,0.156,9.53176,9.53176
1963.00,9.53146,25.132241,0.000410,25.000994,-2.6522,0.156,9.53045,9.53045
1964.00,9.53141,25.132514,0.000418,25.001232,-2.6522,0.156,9.52936,9.52936
1965.00,9.53161,25.132656,0.000424,25.001329,-2.6524,0.156,9.53018,9.53018
1966.00,9.53158,25.132653,0.000419,25.001305,-2.6523,0.156,9.53158,9.53158
1967.00,9.53148,25.132611,0.000417,25.001223,-2.6523,0.156,9.53313,9.53313
1968.00,9.53152,25.132811,0.000418,25.001252,-2.6522,0.157,9.53472,9.53472
1969.00,9.53168,25.132644,0.000409,25.001040,-2.6518,0.157,9.53580,9.53580
1970.00,9.53215,25.132650,0.000406,25.000958,-2.6513,0.157,9.53530,9.53530
1971.00,9.53294,25.132684,0.000409,25.000930,-2.6511,0.157,9.53489,9.53489
1972.00,9.53332,25.132663,0.000411,25.000886,-2.6510,0.157,9.53375,9.53375
1973.00,9.53313,25.132599,0.000412,25.000795,-2.6513,0.157,9.53296,9.53296
1974.00,9.53326,25.132763,0.000412,25.000899,-2.6515,0.157,9.53320,9.53320
1975.00,9.53305,25.132853,0.000414,25.000973,-2.6517,0.157,9.53354,9.53354
1976.00,9.53287,25.133015,0.000414,25.001112,-2.6518,0.157,9.53522,9.53522
1977.00,9.53286,25.133076,0.000417,25.001153,-2.6519,0.157,9.53555,9.53555
1978.00,9.53327,25.133214,0.000418,25.001304,-2.6518,0.157,9.53525,9.53525
1979.00,9.53382,25.133097,0.000415,25.001232,-2.6517,0.158,9.53437,9.53437
1980.00,9.53410,25.133180,0.000413,25.001298,-2.6518,0.158,9.53457,9.53457
1981.00,9.53394,25.133048,0.000411,25.001147,-2.6520,0.158,9.53304,9.53304
1982.00,9.53381,25.133212,0.000412,25.001191,-2.6520,0.158,9.53258,9.53258
1983.00,9.53376,25.133257,0.000411,25.001176,-2.6521,0.158,9.53238,9.53238
1984.00,9.53394,25.133307,0.000416,25.001158,-2.6523,0.158,9.53243,9.53243
1985.00,9.53388,25.133234,0.000418,25.001091,-2.6526,0.158,9.53213,9.53213
1986.00,9.53394,25.133314,0.000419,25.001203,-2.6526,0.158,9.53312,9.53312
1987.00,9.53357,25.133274,0.000418,25.001210,-2.6525,0.158,9.53430,9.53430
1988.00,9.53346,25.133294,0.000417,25.001231,-2.6523,0.158,9.53567,9.53567
1989.00,9.53395,25.133376,0.000415,25.001229,-2.6521,0.158,9.53679,9.53679
1990.00,9.53433,25.133380,0.000415,25.001230,-2.6517,0.158,9.53750,9.53750
1991.00,9.53451,25.133292,0.000413,25.001059,-2.6514,0.159,9.53686,9.53686
1992.00,9.53456,25.133209,0.000409,25.000941,-2.6513,0.159,9.53613,9.53613
1993.00,9.53472,25.133170,0.000409,25.000886,-2.6516,0.159,9.53588,9.53588
1994.00,9.53477,25.133123,0.000406,25.000886,-2.6517,0.159,9.53549,9.53549
1995.00,9.53464,25.133116,0.000405,25.000807,-2.6518,0.159,9.53571,9.53571
1996.00,9.53463,25.133256,0.000406,25.000868,-2.6520,0.159,9.53671,9.53671
1997.00,9.53485,25.133466,0.000413,25.001036,-2.6519,0.159,9.53660,9.53660
1998.00,9.53504,25.133577,0.000414,25.001058,-2.6518,0.159,9.53590,9.53590
1999.00,9.53508,25.133708,0.000416,25.001088,-2.6518,0.159,9.53585,9.53585
2000.00,9.53520,25.133795,0.000417,25.001074,-2.6522,0.159,9.53530,9.53530
2001.00,9.53528,25.133806,0.000415,25.001122,-2.6525,0.159,9.53457,9.53457
2002.00,9.53533,25.133734,0.000411,25.000993,-2.6528,0.160,9.53431,9.53431
2003.00,9.53556,25.133769,0.000412,25.000996,-2.6528,0.160,9.53353,9.53353
2004.00,9.53591,25.133802,0.000416,25.001025,-2.6527,0.160,9.52974,9.52974
2005.00,9.53565,25.133915,0.000415,25.001098,-2.6523,0.160,9.52369,9.52369
2006.00,9.53533,25.133965,0.000412,25.001044,-2.6519,0.160,9.51358,9.51358
2007.00,9.53544,25.134111,0.000414,25.001142,-2.6518,0.160,9.49877,9.49877
2008.00,9.53527,25.134190,0.000411,25.001163,-2.6518,0.160,9.47914,9.47914
2009.00,9.53476,25.134239,0.000404,25.001145,-2.6521,0.161,9.45749,9.45749
2010.00,9.53439,25.134092,0.000404,25.001018,-2.6521,0.161,9.43367,9.43367
2011.00,9.53410,25.134121,0.000405,25.001024,-2.6523,0.161,9.41098,9.41098
@14,2.0001,4.0, 2010.005 
2012.00,9.53267,25.134164,0.000403,25.001058,-2.6522,0.161,9.39238,9.39238
2013.00,9.53031,25.134222,0.000403,25.001117,-2.6521,0.161,9.37698,9.37698
2014.00,9.51626,25.134297,0.000407,25.001134,-2.6522,0.161,9.36552,9.36552
2015.00,9.50403,25.134587,0.000408,25.001340,-2.6525,0.161,9.35823,9.35823
2016.00,9.48436,25.134680,0.000409,25.001310,-2.6526,0.161,9.35437,9.35437
2017.00,9.45856,25.134727,0.000409,25.001281,-2.6527,0.161,9.35289,9.35289
2018.00,9.43237,25.134782,0.000412,25.001269,-2.6527,0.161,9.35475,9.35475
2019.00,9.40789,25.134681,0.000412,25.001168,-2.6524,0.161,9.35899,9.35899
2020.00,9.38496,25.134639,0.000413,25.001103,-2.6519,0.161,9.36541,9.36541
2021.00,9.37131,25.134667,0.000417,25.001157,-2.6517,0.161,9.37268,9.37268
2022.00,9.36552,25.134542,0.000417,25.001057,-2.6515,0.161,9.38098,9.38098
2023.00,9.35551,25.134548,0.000416,25.001033,-2.6514,0.161,9.39004,9.39004
2024.00,9.35060,25.134626,0.000415,25.001076,-2.6515,0.161,9.39961,9.39961
2025.00,9.34859,25.134665,0.000415,25.001084,-2.6516,0.161,9.40966,9.40966
2026.00,9.35174,25.134657,0.000410,25.001041,-2.6515,0.162,9.41859,9.41859
2027.00,9.35818,25.134856,0.000413,25.001167,-2.6519,0.162,9.42651,9.42651
2028.00,9.36469,25.134833,0.000415,25.001135,-2.6522,0.162,9.43285,9.43285
2029.00,9.37185,25.134795,0.000413,25.001068,-2.6525,0.162,9.43884,9.43884
2030.00,9.38052,25.134832,0.000411,25.001085,-2.6527,0.162,9.44451,9.44451
2031.00,9.38822,25.134993,0.000416,25.001228,-2.6530,0.162,9.45019,9.45019
2032.00,9.39972,25.134948,0.000412,25.001123,-2.6527,0.162,9.45567,9.45567
2033.00,9.40990,25.135060,0.000411,25.001101,-2.6525,0.162,9.46154,9.46154
2034.00,9.41963,25.135183,0.000411,25.001181,-2.6521,0.163,9.46701,9.46701
2035.00,9.43079,25.135170,0.000411,25.001166,-2.6518,0.163,9.47206,9.47206
2036.00,9.43295,25.135157,0.000410,25.001090,-2.6516,0.163,9.47686,9.47686
2037.00,9.43912,25.135166,0.000412,25.001080,-2.6517,0.163,9.48120,9.48120
2038.00,9.44164,25.135244,0.000413,25.001148,-2.6517,0.163,9.48507,9.48507
2039.00,9.44966,25.135298,0.000416,25.001153,-2.6517,0.163,9.48871,9.48871
2040.00,9.45855,25.135405,0.000418,25.001222,-2.6515,0.163,9.49184,9.49184
2041.00,9.46244,25.135451,0.000419,25.001261,-2.6513,0.163,9.49498,9.49498
2042.00,9.46659,25.135502,0.000421,25.001251,-2.6512,0.163,9.49801,9.49801
2043.00,9.47109,25.135408,0.000416,25.001116,-2.6514,0.163,9.50167,9.50167
2044.00,9.47711,25.135430,0.000414,25.001085,-2.6518,0.163,9.50432,9.50432
2045.00,9.48106,25.135440,0.000411,25.001013,-2.6524,0.163,9.50658,9.50658
2046.00,9.48449,25.135462,0.000410,25.000934,-2.6525,0.163,9.50938,9.50938
2047.00,9.48800,25.135526,0.000408,25.000971,-2.6524,0.163,9.51205,9.51205
2048.00,9.49139,25.135606,0.000413,25.001031,-2.6522,0.163,9.51466,9.51466
2049.00,9.49487,25.135604,0.000415,25.001009,-2.6515,0.163,9.51750,9.51750
2050.00,9.49767,25.135724,0.000415,25.001036,-2.6512,0.164,9.52015,9.52015
2051.00,9.50059,25.135764,0.000415,25.001144,-2.6514,0.164,9.52141,9.52141
2052.00,9.50354,25.135826,0.000416,25.001186,-2.6519,0.164,9.52280,9.52280
2053.00,9.50601,25.135838,0.000414,25.001204,-2.6522,0.164,9.52316,9.52316
2054.00,9.50838,25.135896,0.000413,25.001222,-2.6525,0.164,9.52384,9.52384
2055.00,9.51084,25.135783,0.000415,25.001130,-2.6526,0.164,9.52367,9.52367
2056.00,9.51357,25.135871,0.000413,25.001127,-2.6524,0.164,9.52517,9.52517
2057.00,9.51537,25.135737,0.000413,25.000979,-2.6522,0.164,9.52576,9.52576
2058.00,9.51683,25.135778,0.000416,25.001019,-2.6522,0.164,9.52584,9.52584
2059.00,9.51835,25.136004,0.000419,25.001200,-2.6524,0.164,9.52488,9.52488
2060.00,9.51922,25.136077,0.000418,25.001255,-2.6523,0.164,9.52580,9.52580
2061.00,9.52004,25.135974,0.000419,25.001150,-2.6521,0.164,9.52653,9.52653
2062.00,9.52161,25.136080,0.000417,25.001179,-2.6518,0.165,9.52740,9.52740
2063.00,9.52270,25.136156,0.000410,25.001187,-2.6515,0.165,9.52850,9.52850
2064.00,9.52368,25.136117,0.000409,25.001111,-2.6511,0.165,9.53058,9.53058
2065.00,9.52479,25.136158,0.000409,25.001103,-2.6511,0.165,9.53127,9.53127
2066.00,9.52584,25.136250,0.000407,25.001077,-2.6515,0.165,9.53071,9.53071
2067.00,9.52647,25.136273,0.000406,25.001119,-2.6518,0.165,9.52989,9.52989
2068.00,9.52694,25.136272,0.000408,25.001068,-2.6520,0.165,9.52947,9.52947
2069.00,9.52754,25.136242,0.000407,25.000987,-2.6520,0.165,9.52857,9.52857
2070.00,9.52812,25.136236,0.000405,25.000955,-2.6519,0.165,9.52816,9.52816
2071.00,9.52813,25.136120,0.000400,25.000851,-2.6515,0.166,9.52821,9.52821
2072.00,9.52804,25.136162,0.000400,25.000852,-2.6509,0.166,9.52945,9.52945
2073.00,9.52830,25.136167,0.000401,25.000845,-2.6505,0.166,9.53094,9.53094
2074.00,9.52887,25.136181,0.000403,25.000867,-2.6502,0.166,9.53239,9.53239
2075.00,9.52935,25.136335,0.000406,25.001009,-2.6504,0.166,9.53332,9.53332
2076.00,9.52971,25.136508,0.000413,25.001173,-2.6505,0.166,9.53396,9.53396
2077.00,9.53001,25.136612,0.000419,25.001260,-2.6508,0.166,9.53408,9.53408
2078.00,9.53054,25.136646,0.000416,25.001232,-2.6509,0.166,9.53485,9.53485
2079.00,9.53143,25.136863,0.000420,25.001328,-2.6512,0.166,9.53620,9.53620
2080.00,9.53223,25.136696,0.000415,25.001097,-2.6510,0.166,9.53680,9.53680
2081.00,9.53240,25.136760,0.000417,25.001071,-2.6510,0.166,9.53758,9.53758
2082.00,9.53260,25.136895,0.000416,25.001113,-2.6510,0.166,9.53685,9.53685
2083.00,9.53268,25.136901,0.000416,25.001104,-2.6513,0.166,9.53514,9.53514
2084.00,9.53261,25.136564,0.000407,25.000808,-2.6515,0.167,9.53317,9.53317
2085.00,9.53265,25.136748,0.000407,25.000959,-2.6520,0.167,9.53270,9.53270
2086.00,9.53300,25.136698,0.000404,25.000879,-2.6524,0.167,9.53191,9.53191
2087.00,9.53373,25.136575,0.000402,25.000702,-2.6524,0.167,9.53342,9.53342
2088.00,9.53420,25.136675,0.000407,25.000751,-2.6521,0.167,9.53442,9.53442
2089.00,9.53443,25.136823,0.000411,25.000873,-2.6518,0.167,9.53520,9.53520
2090.00,9.53464,25.136884,0.000415,25.000941,-2.6512,0.167,9.53533,9.53533
2091.00,9.53471,25.137015,0.000417,25.001085,-2.6507,0.167,9.53516,9.53516
2092.00,9.53483,25.137102,0.000416,25.001140,-2.6507,0.167,9.53503,9.53503
2093.00,9.53498,25.137090,0.000413,25.001062,-2.6507,0.167,9.53464,9.53464
2094.00,9.53490,25.137175,0.000413,25.001084,-2.6507,0.167,9.53386,9.53386
2095.00,9.53480,25.137256,0.000415,25.001079,-2.6510,0.167,9.53340,9.53340
2096.00,9.53458,25.137139,0.000409,25.000943,-2.6513,0.168,9.53328,9.53328
2097.00,9.53454,25.137257,0.000415,25.001052,-2.6514,0.168,9.53295,9.53295
2098.00,9.53444,25.137256,0.000414,25.001050,-2.6516,0.168,9.53309,9.53309
2099.00,9.53390,25.137285,0.000415,25.001063,-2.6519,0.168,9.53411,9.53411
2100.00,9.53373,25.137287,0.000413,25.000983,-2.6521,0.168,9.53479,9.53479
2101.00,9.53407,25.137401,0.000416,25.001098,-2.6523,0.168,9.53642,9.53642
2102.00,9.53440,25.137377,0.000414,25.001083,-2.6524,0.168,9.53698,9.53698
2103.00,9.53482,25.137502,0.000415,25.001152,-2.6525,0.168,9.53820,9.53820
2104.00,9.53529,25.137541,0.000417,25.001187,-2.6526,0.168,9.53863,9.53863
2105.00,9.53557,25.137598,0.000419,25.001248,-2.6527,0.168,9.53908,9.53908
2106.00,9.53575,25.137603,0.000419,25.001161,-2.6528,0.168,9.53854,9.53854
2107.00,9.53593,25.137578,0.000417,25.001055,-2.6528,0.168,9.53918,9.53918
2108.00,9.53610,25.137528,0.000412,25.001048,-2.6525,0.168,9.53890,9.53890
2109.00,9.53625,25.137717,0.000413,25.001198,-2.6523,0.168,9.53845,9.53845
2110.00,9.53627,25.137654,0.000413,25.001104,-2.6519,0.169,9.53804,9.53804
2111.00,9.53646,25.137848,0.000411,25.001215,-2.6515,0.169,9.53805,9.53805
2112.00,9.53654,25.137953,0.000413,25.001296,-2.6513,0.169,9.53706,9.53706
2113.00,9.53658,25.138117,0.000419,25.001339,-2.6517,0.169,9.53645,9.53645
2114.00,9.53680,25.138192,0.000423,25.001339,-2.6519,0.169,9.53677,9.53677
2115.00,9.53712,25.138248,0.000423,25.001367,-2.6521,0.169,9.53699,9.53699
2116.00,9.53736,25.138254,0.000427,25.001392,-2.6521,0.169,9.53700,9.53700
2117.00,9.53754,25.138223,0.000427,25.001362,-2.6521,0.169,9.53699,9.53699
2118.00,9.53765,25.138196,0.000429,25.001319,-2.6516,0.169,9.53749,9.53749
2119.00,9.53785,25.138148,0.000423,25.001199,-2.6514,0.169,9.53805,9.53805
2120.00,9.53812,25.138148,0.000419,25.001139,-2.6511,0.169,9.53936,9.53936
2121.00,9.53856,25.138046,0.000411,25.001019,-2.6509,0.169,9.54108,9.54108
2122.00,9.53872,25.138008,0.000407,25.000919,-2.6510,0.170,9.54182,9.54182
2123.00,9.53876,25.138011,0.000404,25.000935,-2.6518,0.170,9.54210,9.54210
2124.00,9.53872,25.137865,0.000401,25.000848,-2.6521,0.170,9.54167,9.54167
2125.00,9.53874,25.137923,0.000403,25.000935,-2.6522,0.170,9.54037,9.54037
2126.00,9.53873,25.138030,0.000412,25.000982,-2.6522,0.170,9.53834,9.53834
2127.00,9.53863,25.138247,0.000415,25.001157,-2.6518,0.170,9.53702,9.53702
2128.00,9.53886,25.138344,0.000418,25.001188,-2.6514,0.170,9.53543,9.53543
2129.00,9.53904,25.138581,0.000422,25.001308,-2.6512,0.170,9.53412,9.53412
2130.00,9.53873,25.138770,0.000428,25.001379,-2.6513,0.170,9.53362,9.53362
2131.00,9.53829,25.138757,0.000423,25.001282,-2.6515,0.170,9.53396,9.53396
2132.00,9.53784,25.138624,0.000422,25.001105,-2.6516,0.170,9.53590,9.53590
2133.00,9.53794,25.138622,0.000420,25.001077,-2.6514,0.170,9.53808,9.53808
2134.00,9.53833,25.138557,0.000416,25.000971,-2.6514,0.171,9.53958,9.53958
2135.00,9.53838,25.138425,0.000412,25.000862,-2.6515,0.171,9.54035,9.54035
2136.00,9.53853,25.138485,0.000416,25.000971,-2.6518,0.171,9.54021,9.54021
2137.00,9.53860,25.138587,0.000414,25.001051,-2.6523,0.171,9.53879,9.53879
2138.00,9.53836,25.138498,0.000410,25.000904,-2.6525,0.171,9.53762,9.53762
2139.00,9.53758,25.138562,0.000411,25.000947,-2.6527,0.171,9.53667,9.53667
2140.00,9.53718,25.138684,0.000414,25.000981,-2.6527,0.171,9.53652,9.53652
2141.00,9.53698,25.138849,0.000414,25.001022,-2.6524,0.171,9.53693,9.53693
2142.00,9.53686,25.139087,0.000419,25.001178,-2.6521,0.171,9.53809,9.53809
2143.00,9.53706,25.139287,0.000423,25.001338,-2.6518,0.171,9.53920,9.53920
2144.00,9.53747,25.139235,0.000423,25.001270,-2.6518,0.171,9.54012,9.54012
2145.00,9.53759,25.139175,0.000417,25.001160,-2.6522,0.172,9.54021,9.54021
2146.00,9.53781,25.139225,0.000416,25.001141,-2.6523,0.172,9.54052,9.54052
2147.00,9.53795,25.139117,0.000413,25.000989,-2.6522,0.172,9.53946,9.53946
2148.00,9.53818,25.139099,0.000413,25.000914,-2.6523,0.172,9.53794,9.53794
2149.00,9.53829,25.139301,0.000415,25.000984,-2.6522,0.172,9.53712,9.53712
2150.00,9.53841,25.139527,0.000418,25.001158,-2.6518,0.172,9.53644,9.53644
2151.00,9.53841,25.139415,0.000416,25.001027,-2.6515,0.172,9.53521,9.53521
2152.00,9.53804,25.139416,0.000418,25.001086,-2.6512,0.172,9.53481,9.53481
2153.00,9.53757,25.139440,0.000412,25.001092,-2.6511,0.173,9.53467,9.53467
2154.00,9.53737,25.139365,0.000408,25.001095,-2.6510,0.173,9.53301,9.53301
2155.00,9.53749,25.139375,0.000411,25.001144,-2.6511,0.173,9.52962,9.52962
2156.00,9.53770,25.139446,0.000412,25.001215,-2.6515,0.173,9.52491,9.52491
2157.00,9.53750,25.139532,0.000408,25.001166,-2.6521,0.173,9.51677,9.51677
2158.00,9.53663,25.139696,0.000410,25.001258,-2.6526,0.173,9.50663,9.50663
2159.00,9.53572,25.139830,0.000412,25.001238,-2.6528,0.173,9.49426,9.49426
2160.00,9.53492,25.139736,0.000408,25.001088,-2.6530,0.173,9.48022,9.48022
2161.00,9.53479,25.139785,0.000408,25.001050,-2.6532,0.174,9.46550,9.46550
@15,2.0001,4.0, 2160.04599999999 
2162.00,9.53424,25.139783,0.000409,25.001033,-2.6531,0.174,9.45255,9.45255
2163.00,9.53265,25.139720,0.000409,25.000890,-2.6530,0.174,9.44211,9.44211
2164.00,9.52691,25.139798,0.000410,25.000952,-2.6527,0.174,9.43457,9.43457
2165.00,9.51880,25.140001,0.000412,25.001066,-2.6526,0.174,9.43073,9.43073
2166.00,9.51037,25.139958,0.000409,25.001036,-2.6523,0.174,9.43015,9.43015
2167.00,9.49398,25.139984,0.000408,25.001074,-2.6522,0.174,9.43114,9.43114
2168.00,9.48283,25.140039,0.000412,25.001194,-2.6521,0.174,9.43236,9.43236
2169.00,9.46522,25.139970,0.000410,25.001119,-2.6523,0.174,9.43441,9.43441
2170.00,9.44877,25.139957,0.000410,25.001088,-2.6522,0.174,9.43738,9.43738
2171.00,9.43664,25.139944,0.000410,25.001020,-2.6524,0.174,9.44050,9.44050
2172.00,9.42946,25.140001,0.000412,25.000988,-2.6523,0.174,9.44478,9.44478
2173.00,9.43070,25.140150,0.000416,25.001030,-2.6526,0.174,9.44977,9.44977
2174.00,9.42743,25.140270,0.000419,25.001110,-2.6526,0.174,9.45582,9.45582
2175.00,9.42951,25.140256,0.000417,25.001062,-2.6527,0.174,9.46127,9.46127
2176.00,9.43387,25.140624,0.000421,25.001336,-2.6525,0.174,9.46599,9.46599
2177.00,9.43423,25.140681,0.000421,25.001320,-2.6524,0.174,9.47072,9.47072
2178.00,9.43668,25.140701,0.000419,25.001264,-2.6521,0.174,9.47528,9.47528
2179.00,9.43777,25.140649,0.000415,25.001116,-2.6517,0.175,9.47998,9.47998
2180.00,9.44433,25.140801,0.000418,25.001153,-2.6517,0.175,9.48459,9.48459
2181.00,9.44959,25.140725,0.000416,25.001003,-2.6518,0.175,9.49015,9.49015
2182.00,9.45520,25.140816,0.000418,25.001094,-2.6521,0.175,9.49476,9.49476
2183.00,9.46200,25.140865,0.000419,25.001165,-2.6521,0.175,9.49869,9.49869
2184.00,9.46719,25.140957,0.000419,25.001255,-2.6522,0.175,9.50117,9.50117
2185.00,9.47077,25.140913,0.000418,25.001237,-2.6523,0.175,9.50290,9.50290
2186.00,9.47504,25.140825,0.000416,25.001173,-2.6522,0.175,9.50473,9.50473
2187.00,9.47896,25.140624,0.000410,25.000961,-2.6521,0.175,9.50664,9.50664
2188.00,9.48497,25.140452,0.000404,25.000830,-2.6522,0.175,9.50866,9.50866
2189.00,9.49023,25.140464,0.000405,25.000847,-2.6526,0.176,9.51053,9.51053
2190.00,9.49447,25.140399,0.000401,25.000751,-2.6523,0.176,9.51335,9.51335
2191.00,9.49697,25.140326,0.000398,25.000716,-2.6523,0.176,9.51583,9.51583
2192.00,9.49923,25.140565,0.000401,25.000883,-2.6525,0.176,9.51802,9.51802
2193.00,9.50167,25.140670,0.000403,25.000891,-2.6525,0.176,9.51984,9.51984
2194.00,9.50390,25.140720,0.000405,25.000875,-2.6522,0.176,9.52256,9.52256
2195.00,9.50675,25.140857,0.000406,25.000980,-2.6521,0.176,9.52476,9.52476
2196.00,9.50937,25.141077,0.000413,25.001085,-2.6517,0.176,9.52615,9.52615
2197.00,9.51155,25.141072,0.000416,25.001095,-2.6511,0.176,9.52715,9.52715
2198.00,9.51363,25.141199,0.000418,25.001166,-2.6506,0.176,9.52812,9.52812
2199.00,9.51559,25.141241,0.000418,25.001151,-2.6506,0.176,9.52848,9.52848
2200.00,9.51747,25.141234,0.000419,25.001111,-2.6508,0.176,9.52870,9.52870
2201.00,9.51899,25.141281,0.000416,25.001173,-2.6515,0.176,9.52947,9.52947
2202.00,9.52022,25.141432,0.000417,25.001199,-2.6522,0.176,9.53094,9.53094
2203.00,9.52164,25.141432,0.000414,25.001148,-2.6530,0.177,9.53246,9.53246
2204.00,9.52328,25.141469,0.000414,25.001193,-2.6535,0.177,9.53366,9.53366
2205.00,9.52513,25.141603,0.000415,25.001207,-2.6537,0.177,9.53424,9.53424
2206.00,9.52627,25.141535,0.000414,25.001058,-2.6534,0.177,9.53422,9.53422
2207.00,9.52702,25.141490,0.000413,25.001020,-2.6532,0.177,9.53384,9.53384
2208.00,9.52796,25.141476,0.000411,25.000983,-2.6531,0.177,9.53377,9.53377
2209.00,9.52921,25.141559,0.000413,25.000990,-2.6528,0.177,9.53453,9.53453
2210.00,9.53046,25.141415,0.000410,25.000843,-2.6524,0.177,9.53529,9.53529
2211.00,9.53133,25.141438,0.000411,25.000844,-2.6522,0.177,9.53619,9.53619
2212.00,9.53202,25.141533,0.000415,25.000886,-2.6522,0.177,9.53608,9.53608
2213.00,9.53250,25.141594,0.000418,25.000944,-2.6522,0.177,9.53556,9.53556
2214.00,9.53275,25.141553,0.000414,25.000878,-2.6524,0.177,9.53561,9.53561
2215.00,9.53333,25.141681,0.000418,25.001051,-2.6527,0.177,9.53587,9.53587
2216.00,9.53380,25.141757,0.000419,25.001062,-2.6528,0.177,9.53532,9.53532
2217.00,9.53404,25.141709,0.000414,25.000950,-2.6525,0.177,9.53551,9.53551
2218.00,9.53436,25.141832,0.000415,25.000984,-2.6521,0.178,9.53619,9.53619
2219.00,9.53493,25.141864,0.000418,25.000979,-2.6517,0.178,9.53551,9.53551
2220.00,9.53522,25.141898,0.000417,25.000962,-2.6516,0.178,9.53521,9.53521
2221.00,9.53525,25.141929,0.000417,25.001030,-2.6519,0.178,9.53488,9.53488
2222.00,9.53521,25.141978,0.000415,25.001144,-2.6521,0.178,9.53458,9.53458
2223.00,9.53498,25.141922,0.000414,25.001079,-2.6523,0.178,9.53456,9.53456
2224.00,9.53503,25.141915,0.000413,25.001066,-2.6523,0.178,9.53547,9.53547
2225.00,9.53540,25.142014,0.000416,25.001146,-2.6522,0.178,9.53636,9.53636
2226.00,9.53582,25.142156,0.000416,25.001212,-2.6521,0.178,9.53754,9.53754
2227.00,9.53610,25.142183,0.000418,25.001136,-2.6524,0.178,9.53888,9.53888
2228.00,9.53631,25.142236,0.000420,25.001122,-2.6526,0.178,9.53862,9.53862
2229.00,9.53614,25.142321,0.000419,25.001143,-2.6530,0.178,9.53776,9.53776
2230.00,9.53611,25.142237,0.000415,25.001025,-2.6533,0.179,9.53730,9.53730
2231.00,9.53615,25.142246,0.000418,25.000996,-2.6535,0.179,9.53725,9.53725
2232.00,9.53641,25.142261,0.000419,25.000970,-2.6533,0.179,9.53732,9.53732
2233.00,9.53630,25.142328,0.000416,25.001011,-2.6529,0.179,9.53852,9.53852
2234.00,9.53655,25.142446,0.000417,25.001054,-2.6528,0.179,9.53889,9.53889
2235.00,9.53689,25.142603,0.000419,25.001052,-2.6529,0.179,9.53912,9.53912
2236.00,9.53711,25.142599,0.000414,25.000989,-2.6528,0.179,9.53890,9.53890
2237.00,9.53733,25.142703,0.000415,25.001091,-2.6529,0.179,9.53951,9.53951
2238.00,9.53769,25.142793,0.000419,25.001159,-2.6529,0.179,9.53962,9.53962
2239.00,9.53793,25.142859,0.000423,25.001182,-2.6529,0.179,9.53989,9.53989
2240.00,9.53808,25.142971,0.000422,25.001284,-2.6528,0.179,9.53993,9.53993
2241.00,9.53826,25.143054,0.000425,25.001300,-2.6529,0.179,9.53984,9.53984
2242.00,9.53848,25.143085,0.000423,25.001238,-2.6531,0.179,9.53848,9.53848
2243.00,9.53862,25.143076,0.000416,25.001151,-2.6532,0.180,9.53790,9.53790
2244.00,9.53852,25.143022,0.000409,25.001077,-2.6531,0.180,9.53824,9.53824
2245.00,9.53845,25.142984,0.000407,25.001033,-2.6527,0.180,9.53897,9.53897
2246.00,9.53868,25.142953,0.000402,25.000966,-2.6524,0.180,9.53919,9.53919
2247.00,9.53887,25.143094,0.000405,25.001027,-2.6521,0.180,9.54059,9.54059
2248.00,9.53915,25.143202,0.000408,25.001088,-2.6519,0.180,9.54137,9.54137
2249.00,9.53957,25.143234,0.000409,25.001072,-2.6517,0.180,9.54178,9.54178
2250.00,9.53969,25.143265,0.000409,25.000973,-2.6515,0.180,9.54074,9.54074
2251.00,9.53964,25.143400,0.000410,25.001070,-2.6515,0.181,9.54048,9.54048
2252.00,9.53961,25.143386,0.000409,25.001046,-2.6515,0.181,9.53980,9.53980
2253.00,9.53964,25.143396,0.000409,25.000994,-2.6517,0.181,9.53945,9.53945
2254.00,9.53968,25.143495,0.000411,25.001054,-2.6521,0.181,9.53898,9.53898
2255.00,9.53976,25.143509,0.000413,25.001129,-2.6525,0.181,9.53958,9.53958
2256.00,9.53990,25.143474,0.000414,25.001143,-2.6529,0.181,9.54036,9.54036
2257.00,9.53983,25.143618,0.000417,25.001251,-2.6532,0.181,9.54070,9.54070
2258.00,9.53982,25.143615,0.000416,25.001285,-2.6534,0.181,9.53977,9.53977
2259.00,9.53983,25.143607,0.000418,25.001259,-2.6535,0.181,9.53872,9.53872
2260.00,9.53947,25.143644,0.000417,25.001223,-2.6534,0.181,9.53809,9.53809
2261.00,9.53963,25.143690,0.000418,25.001137,-2.6532,0.181,9.53822,9.53822
2262.00,9.53975,25.143590,0.000413,25.000992,-2.6526,0.181,9.53822,9.53822
2263.00,9.53989,25.143804,0.000417,25.001137,-2.6524,0.181,9.53927,9.53927
2264.00,9.54005,25.143869,0.000415,25.001170,-2.6521,0.181,9.54072,9.54072
2265.00,9.53996,25.143936,0.000415,25.001195,-2.6519,0.181,9.54157,9.54157
2266.00,9.53990,25.144003,0.000416,25.001285,-2.6520,0.181,9.54177,9.54177
2267.00,9.53992,25.144033,0.000415,25.001266,-2.6522,0.181,9.54154,9.54154
2268.00,9.53983,25.143939,0.000412,25.001082,-2.6521,0.182,9.54145,9.54145
2269.00,9.53998,25.143974,0.000414,25.001020,-2.6521,0.182,9.54116,9.54116
2270.00,9.54016,25.143946,0.000416,25.000995,-2.6521,0.182,9.54062,9.54062
2271.00,9.54016,25.143974,0.000412,25.000952,-2.6520,0.182,9.53968,9.53968
2272.00,9.54004,25.144058,0.000415,25.001023,-2.6518,0.182,9.53992,9.53992
2273.00,9.54015,25.144065,0.000417,25.001046,-2.6520,0.182,9.54022,9.54022
2274.00,9.54026,25.144054,0.000416,25.001071,-2.6524,0.182,9.54074,9.54074
2275.00,9.54033,25.144175,0.000414,25.001090,-2.6526,0.182,9.54135,9.54135
2276.00,9.54043,25.144225,0.000418,25.001096,-2.6527,0.182,9.54209,9.54209
2277.00,9.54044,25.144143,0.000417,25.000952,-2.6533,0.182,9.54214,9.54214
2278.00,9.54057,25.144060,0.000414,25.000861,-2.6536,0.182,9.54202,9.54202
2279.00,9.54086,25.144116,0.000414,25.000867,-2.6534,0.182,9.54110,9.54110
2280.00,9.54099,25.144047,0.000413,25.000877,-2.6534,0.182,9.54026,9.54026
2281.00,9.54094,25.144059,0.000405,25.000895,-2.6535,0.183,9.53973,9.53973
2282.00,9.54086,25.144121,0.000405,25.000923,-2.6532,0.183,9.53941,9.53941
2283.00,9.54078,25.144147,0.000405,25.000908,-2.6531,0.183,9.53937,9.53937
2284.00,9.54070,25.144190,0.000406,25.000917,-2.6532,0.183,9.53982,9.53982
2285.00,9.54079,25.144304,0.000412,25.000946,-2.6532,0.183,9.54096,9.54096
2286.00,9.54076,25.144311,0.000415,25.000927,-2.6530,0.183,9.54143,9.54143
2287.00,9.54074,25.144304,0.000415,25.000941,-2.6529,0.183,9.54152,9.54152
2288.00,9.54073,25.144390,0.000417,25.000997,-2.6527,0.183,9.54152,9.54152
2289.00,9.54085,25.144326,0.000414,25.000912,-2.6526,0.183,9.54175,9.54175
2290.00,9.54083,25.144291,0.000410,25.000879,-2.6525,0.183,9.54112,9.54112
2291.00,9.54104,25.144341,0.000411,25.000832,-2.6522,0.183,9.54116,9.54116
2292.00,9.54111,25.144531,0.000413,25.000923,-2.6521,0.183,9.54129,9.54129
2293.00,9.54098,25.144718,0.000415,25.001052,-2.6520,0.184,9.54062,9.54062
2294.00,9.54083,25.144848,0.000413,25.001081,-2.6519,0.184,9.54053,9.54053
2295.00,9.54085,25.144890,0.000414,25.000993,-2.6520,0.184,9.54091,9.54091
2296.00,9.54081,25.145045,0.000416,25.001099,-2.6528,0.184,9.54107,9.54107
2297.00,9.54095,25.145007,0.000416,25.001047,-2.6535,0.184,9.54181,9.54181
2298.00,9.54095,25.144901,0.000409,25.000890,-2.6540,0.184,9.54210,9.54210
2299.00,9.54090,25.144921,0.000411,25.000939,-2.6544,0.184,9.54168,9.54168
2300.00,9.54091,25.144960,0.000410,25.000936,-2.6545,0.184,9.54040,9.54040
2301.00,9.54078,25.145032,0.000409,25.000921,-2.6538,0.184,9.53937,9.53937
2302.00,9.54077,25.145035,0.000404,25.000843,-2.6531,0.185,9.53854,9.53854
2303.00,9.54077,25.145117,0.000404,25.000858,-2.6526,0.185,9.53813,9.53813
2304.00,9.54058,25.145241,0.000408,25.000907,-2.6522,0.185,9.53641,9.53641
2305.00,9.54052,25.145305,0.000409,25.000996,-2.6519,0.185,9.53505,9.53505
2306.00,9.54038,25.145170,0.000408,25.000903,-2.6521,0.185,9.53278,9.53278
2307.00,9.54021,25.145271,0.000412,25.001059,-2.6520,0.185,9.52856,9.52856
2308.00,9.54032,25.145275,0.000411,25.001060,-2.6519,0.185,9.52325,9.52325
2309.00,9.53987,25.145133,0.000403,25.000891,-2.6518,0.185,9.51693,9.51693
2310.00,9.53868,25.145194,0.000400,25.000893,-2.6515,0.186,9.50900,9.50900
2311.00,9.53804,25.145271,0.000396,25.001003,-2.6515,0.186,9.49984,9.49984
@16,2.0001,4.0, 2310.09 
2312.00,9.53964,25.145310,0.000395,25.000983,-2.6520,0.186,9.49200,9.49200
2313.00,9.53710,25.145357,0.000398,25.000987,-2.6522,0.186,9.48588,9.48588
2314.00,9.53287,25.145465,0.000404,25.001047,-2.6522,0.186,9.48165,9.48165
2315.00,9.52873,25.145507,0.000406,25.001064,-2.6522,0.186,9.47935,9.47935
2316.00,9.52526,25.145502,0.000408,25.000948,-2.6523,0.186,9.47992,9.47992
2317.00,9.51888,25.145417,0.000406,25.000771,-2.6517,0.186,9.48035,9.48035
2318.00,9.51111,25.145542,0.000407,25.000857,-2.6513,0.186,9.48170,9.48170
2319.00,9.49935,25.145523,0.000404,25.000817,-2.6513,0.186,9.48421,9.48421
2320.00,9.48980,25.145498,0.000403,25.000760,-2.6516,0.186,9.48720,9.48720
2321.00,9.48107,25.145536,0.000405,25.000766,-2.6518,0.187,9.49022,9.49022
2322.00,9.48001,25.145653,0.000410,25.000871,-2.6523,0.186,9.49379,9.49379
2323.00,9.47964,25.145658,0.000410,25.000835,-2.6525,0.186,9.49696,9.49696
2324.00,9.48029,25.145772,0.000412,25.000862,-2.6526,0.186,9.49988,9.49988
2325.00,9.48139,25.145779,0.000414,25.000811,-2.6522,0.187,9.50216,9.50216
2326.00,9.48338,25.145900,0.000414,25.000892,-2.6518,0.187,9.50379,9.50379
2327.00,9.48535,25.145920,0.000410,25.000857,-2.6517,0.187,9.50592,9.50592
2328.00,9.48795,25.145988,0.000412,25.000884,-2.6519,0.187,9.50740,9.50740
2329.00,9.49069,25.146013,0.000416,25.000961,-2.6520,0.187,9.50952,9.50952
2330.00,9.49313,25.146093,0.000417,25.001111,-2.6523,0.187,9.51198,9.51198
2331.00,9.49552,25.146093,0.000415,25.001131,-2.6524,0.187,9.51460,9.51460
2332.00,9.49800,25.146167,0.000420,25.001218,-2.6520,0.187,9.51721,9.51721
2333.00,9.50053,25.146110,0.000419,25.001181,-2.6516,0.187,9.51975,9.51975
2334.00,9.50293,25.146142,0.000416,25.001122,-2.6515,0.187,9.52144,9.52144
2335.00,9.50568,25.146113,0.000413,25.000955,-2.6512,0.187,9.52324,9.52324
2336.00,9.50805,25.146187,0.000415,25.000938,-2.6512,0.187,9.52546,9.52546
2337.00,9.51031,25.146252,0.000415,25.000979,-2.6511,0.187,9.52644,9.52644
2338.00,9.51249,25.146344,0.000416,25.000965,-2.6509,0.188,9.52729,9.52729
2339.00,9.51456,25.146360,0.000416,25.000973,-2.6508,0.188,9.52907,9.52907
2340.00,9.51640,25.146599,0.000420,25.001147,-2.6504,0.188,9.53115,9.53115
2341.00,9.51816,25.146582,0.000421,25.001086,-2.6500,0.188,9.53233,9.53233
2342.00,9.52008,25.146425,0.000415,25.000880,-2.6502,0.188,9.53299,9.53299
2343.00,9.52149,25.146471,0.000413,25.000885,-2.6505,0.188,9.53332,9.53332
2344.00,9.52321,25.146507,0.000412,25.000846,-2.6503,0.188,9.53303,9.53303
2345.00,9.52496,25.146432,0.000412,25.000688,-2.6502,0.188,9.53199,9.53199
2346.00,9.52576,25.146361,0.000406,25.000597,-2.6505,0.188,9.53182,9.53182
2347.00,9.52730,25.146545,0.000410,25.000741,-2.6506,0.188,9.53288,9.53288
2348.00,9.52876,25.146557,0.000411,25.000760,-2.6506,0.188,9.53502,9.53502
2349.00,9.52993,25.146703,0.000414,25.000872,-2.6507,0.188,9.53644,9.53644
2350.00,9.53093,25.146668,0.000411,25.000860,-2.6509,0.189,9.53783,9.53783
2351.00,9.53190,25.146871,0.000416,25.000947,-2.6508,0.189,9.53877,9.53877
2352.00,9.53277,25.146878,0.000416,25.000885,-2.6504,0.189,9.53985,9.53985
2353.00,9.53354,25.146866,0.000418,25.000834,-2.6501,0.189,9.54013,9.54013
2354.00,9.53439,25.146747,0.000413,25.000679,-2.6496,0.189,9.54037,9.54037
2355.00,9.53519,25.146931,0.000414,25.000848,-2.6492,0.189,9.54056,9.54056
2356.00,9.53608,25.146873,0.000413,25.000859,-2.6491,0.189,9.53998,9.53998
2357.00,9.53660,25.146840,0.000414,25.000821,-2.6491,0.189,9.53949,9.53949
2358.00,9.53680,25.146999,0.000413,25.000954,-2.6492,0.189,9.53895,9.53895
2359.00,9.53703,25.147027,0.000414,25.000945,-2.6495,0.189,9.53852,9.53852
2360.00,9.53716,25.146908,0.000414,25.000794,-2.6497,0.189,9.53866,9.53866
2361.00,9.53758,25.146916,0.000412,25.000717,-2.6497,0.189,9.54103,9.54103
2362.00,9.53826,25.147082,0.000405,25.000773,-2.6495,0.189,9.54234,9.54234
2363.00,9.53911,25.147053,0.000401,25.000656,-2.6493,0.190,9.54418,9.54418
2364.00,9.53991,25.147221,0.000406,25.000781,-2.6493,0.190,9.54567,9.54567
2365.00,9.54053,25.147380,0.000408,25.000906,-2.6491,0.190,9.54630,9.54630
2366.00,9.54114,25.147392,0.000410,25.000898,-2.6490,0.190,9.54479,9.54479
2367.00,9.54146,25.147332,0.000413,25.000876,-2.6492,0.190,9.54392,9.54392
2368.00,9.54184,25.147334,0.000411,25.000855,-2.6494,0.190,9.54225,9.54225
2369.00,9.54193,25.147380,0.000407,25.000917,-2.6493,0.190,9.54093,9.54093
2370.00,9.54209,25.147457,0.000408,25.000886,-2.6492,0.190,9.54034,9.54034
2371.00,9.54205,25.147679,0.000408,25.001015,-2.6493,0.190,9.54103,9.54103
2372.00,9.54194,25.147855,0.000409,25.001086,-2.6489,0.190,9.54237,9.54237
2373.00,9.54183,25.147901,0.000411,25.001101,-2.6486,0.190,9.54480,9.54480
2374.00,9.54237,25.147874,0.000408,25.001016,-2.6485,0.191,9.54694,9.54694
2375.00,9.54317,25.147808,0.000403,25.000955,-2.6483,0.191,9.54785,9.54785
2376.00,9.54359,25.147835,0.000405,25.001000,-2.6479,0.191,9.54719,9.54719
2377.00,9.54414,25.147721,0.000407,25.000936,-2.6477,0.191,9.54578,9.54578
2378.00,9.54471,25.147781,0.000412,25.000949,-2.6475,0.191,9.54362,9.54362
2379.00,9.54433,25.147782,0.000412,25.000921,-2.6474,0.191,9.54172,9.54172
2380.00,9.54393,25.147796,0.000411,25.000935,-2.6474,0.191,9.54112,9.54112
2381.00,9.54410,25.147825,0.000407,25.000862,-2.6472,0.191,9.54182,9.54182
2382.00,9.54389,25.147990,0.000405,25.000934,-2.6472,0.191,9.54264,9.54264
2383.00,9.54338,25.147974,0.000402,25.000935,-2.6474,0.192,9.54303,9.54303
2384.00,9.54331,25.147986,0.000404,25.000978,-2.6474,0.192,9.54344,9.54344
2385.00,9.54375,25.148154,0.000410,25.001082,-2.6474,0.192,9.54401,9.54401
2386.00,9.54387,25.148010,0.000407,25.000989,-2.6474,0.192,9.54451,9.54451
2387.00,9.54378,25.148195,0.000413,25.001162,-2.6472,0.192,9.54577,9.54577
2388.00,9.54433,25.148278,0.000416,25.001162,-2.6469,0.192,9.54747,9.54747
2389.00,9.54508,25.148357,0.000419,25.001129,-2.6466,0.192,9.54967,9.54967
2390.00,9.54567,25.148320,0.000416,25.001065,-2.6466,0.192,9.54980,9.54980
2391.00,9.54559,25.148469,0.000424,25.001135,-2.6465,0.192,9.54846,9.54846
2392.00,9.54525,25.148284,0.000419,25.000880,-2.6467,0.192,9.54624,9.54624
2393.00,9.54476,25.148315,0.000416,25.000873,-2.6470,0.192,9.54502,9.54502
2394.00,9.54477,25.148340,0.000412,25.000876,-2.6471,0.192,9.54362,9.54362
2395.00,9.54526,25.148412,0.000414,25.000922,-2.6470,0.192,9.54280,9.54280
2396.00,9.54546,25.148494,0.000413,25.000976,-2.6472,0.193,9.54333,9.54333
2397.00,9.54564,25.148506,0.000412,25.000981,-2.6470,0.193,9.54401,9.54401
2398.00,9.54588,25.148582,0.000415,25.001068,-2.6467,0.193,9.54376,9.54376
2399.00,9.54610,25.148748,0.000419,25.001218,-2.6465,0.193,9.54326,9.54326
2400.00,9.54623,25.148653,0.000416,25.001025,-2.6463,0.193,9.54372,9.54372
2401.00,9.54607,25.148641,0.000414,25.001021,-2.6460,0.193,9.54383,9.54383
2402.00,9.54584,25.148744,0.000418,25.001137,-2.6457,0.193,9.54349,9.54349
2403.00,9.54552,25.148756,0.000416,25.001099,-2.6454,0.193,9.54414,9.54414
2404.00,9.54527,25.148770,0.000415,25.001053,-2.6453,0.193,9.54558,9.54558
2405.00,9.54548,25.148875,0.000418,25.001131,-2.6453,0.193,9.54694,9.54694
2406.00,9.54583,25.148918,0.000420,25.001100,-2.6451,0.193,9.54736,9.54736
2407.00,9.54545,25.148913,0.000416,25.001024,-2.6450,0.193,9.54693,9.54693
2408.00,9.54495,25.149016,0.000417,25.001071,-2.6448,0.193,9.54590,9.54590
2409.00,9.54441,25.148972,0.000419,25.001000,-2.6445,0.193,9.54425,9.54425
2410.00,9.54420,25.149101,0.000419,25.001156,-2.6442,0.193,9.54330,9.54330
2411.00,9.54441,25.149202,0.000419,25.001140,-2.6442,0.194,9.54311,9.54311
2412.00,9.54452,25.149091,0.000416,25.000926,-2.6443,0.193,9.54436,9.54436
2413.00,9.54467,25.149022,0.000414,25.000812,-2.6444,0.193,9.54521,9.54521
2414.00,9.54480,25.149222,0.000414,25.000906,-2.6444,0.193,9.54637,9.54637
2415.00,9.54491,25.149270,0.000409,25.000878,-2.6444,0.194,9.54684,9.54684
2416.00,9.54511,25.149211,0.000406,25.000795,-2.6442,0.194,9.54724,9.54724
2417.00,9.54533,25.149417,0.000409,25.000950,-2.6440,0.194,9.54748,9.54748
2418.00,9.54562,25.149420,0.000405,25.000891,-2.6440,0.194,9.54841,9.54841
2419.00,9.54587,25.149373,0.000405,25.000868,-2.6438,0.194,9.54867,9.54867
2420.00,9.54631,25.149276,0.000406,25.000803,-2.6434,0.194,9.54840,9.54840
2421.00,9.54645,25.149450,0.000410,25.001000,-2.6430,0.194,9.54872,9.54872
2422.00,9.54683,25.149464,0.000410,25.001022,-2.6426,0.194,9.54915,9.54915
2423.00,9.54707,25.149561,0.000412,25.001100,-2.6426,0.195,9.54901,9.54901
2424.00,9.54714,25.149496,0.000405,25.001007,-2.6429,0.195,9.54895,9.54895
2425.00,9.54697,25.149657,0.000407,25.001053,-2.6431,0.195,9.54907,9.54907
2426.00,9.54708,25.149668,0.000403,25.001014,-2.6429,0.195,9.54927,9.54927
2427.00,9.54745,25.149772,0.000401,25.001026,-2.6424,0.195,9.54922,9.54922
2428.00,9.54780,25.149781,0.000402,25.000988,-2.6418,0.195,9.54949,9.54949
2429.00,9.54829,25.149770,0.000403,25.000953,-2.6410,0.195,9.55004,9.55004
2430.00,9.54868,25.149659,0.000401,25.000857,-2.6406,0.195,9.55093,9.55093
2431.00,9.54897,25.149593,0.000399,25.000819,-2.6406,0.195,9.55093,9.55093
2432.00,9.54918,25.149501,0.000398,25.000819,-2.6408,0.195,9.55063,9.55063
2433.00,9.54924,25.149638,0.000402,25.000936,-2.6412,0.195,9.55051,9.55051
2434.00,9.54931,25.149755,0.000407,25.001006,-2.6417,0.195,9.54920,9.54920
2435.00,9.54914,25.149942,0.000408,25.001117,-2.6419,0.195,9.54781,9.54781
2436.00,9.54887,25.150141,0.000414,25.001243,-2.6422,0.195,9.54611,9.54611
2437.00,9.54867,25.150373,0.000419,25.001388,-2.6422,0.196,9.54549,9.54549
2438.00,9.54851,25.150236,0.000416,25.001240,-2.6418,0.196,9.54459,9.54459
2439.00,9.54835,25.150382,0.000413,25.001298,-2.6414,0.196,9.54543,9.54543
2440.00,9.54854,25.150311,0.000411,25.001207,-2.6407,0.196,9.54665,9.54665
2441.00,9.54856,25.150333,0.000407,25.001147,-2.6400,0.196,9.54755,9.54755
2442.00,9.54836,25.150098,0.000401,25.000853,-2.6397,0.196,9.54742,9.54742
2443.00,9.54823,25.150240,0.000401,25.000901,-2.6398,0.196,9.54711,9.54711
2444.00,9.54819,25.150355,0.000403,25.000938,-2.6398,0.197,9.54606,9.54606
2445.00,9.54784,25.150329,0.000399,25.000854,-2.6402,0.197,9.54534,9.54534
2446.00,9.54744,25.150198,0.000395,25.000775,-2.6404,0.197,9.54637,9.54637
2447.00,9.54706,25.150352,0.000400,25.000896,-2.6403,0.197,9.54818,9.54818
2448.00,9.54659,25.150573,0.000404,25.001114,-2.6399,0.197,9.54929,9.54929
2449.00,9.54709,25.150295,0.000398,25.000836,-2.6397,0.197,9.55017,9.55017
2450.00,9.54735,25.150559,0.000408,25.001030,-2.6392,0.197,9.55106,9.55106
2451.00,9.54751,25.150603,0.000409,25.000955,-2.6392,0.197,9.55099,9.55099
2452.00,9.54760,25.150796,0.000409,25.001060,-2.6393,0.197,9.55160,9.55160
2453.00,9.54805,25.150696,0.000406,25.000887,-2.6393,0.197,9.55262,9.55262
2454.00,9.54843,25.151006,0.000413,25.001153,-2.6394,0.197,9.55273,9.55273
2455.00,9.54909,25.150864,0.000408,25.001010,-2.6397,0.198,9.55110,9.55110
2456.00,9.54931,25.151033,0.000413,25.001144,-2.6397,0.198,9.54926,9.54926
2457.00,9.54951,25.151075,0.000413,25.001146,-2.6395,0.198,9.54449,9.54449
2458.00,9.55050,25.151159,0.000412,25.001170,-2.6391,0.198,9.53990,9.53990
2459.00,9.55180,25.151131,0.000408,25.001099,-2.6385,0.198,9.53525,9.53525
2460.00,9.55190,25.151356,0.000410,25.001253,-2.6380,0.198,9.52948,9.52948
2461.00,9.55292,25.151346,0.000405,25.001185,-2.6376,0.199,9.52278,9.52278
@17,2.0001,4.0, 2460.024 
2462.00,9.55601,25.151394,0.000405,25.001183,-2.6375,0.199,9.51739,9.51739
2463.00,9.55507,25.151386,0.000404,25.001130,-2.6374,0.199,9.51272,9.51272
2464.00,9.54958,25.151441,0.000407,25.001116,-2.6374,0.198,9.50979,9.50979
2465.00,9.54452,25.151209,0.000406,25.000888,-2.6374,0.198,9.51001,9.51001
2466.00,9.54002,25.151333,0.000412,25.000969,-2.6373,0.198,9.51194,9.51194
2467.00,9.53563,25.151275,0.000411,25.000897,-2.6371,0.199,9.51379,9.51379
2468.00,9.53235,25.151260,0.000412,25.000941,-2.6372,0.199,9.51539,9.51539
2469.00,9.52610,25.151250,0.000410,25.000970,-2.6370,0.199,9.51828,9.51828
2470.00,9.51428,25.151381,0.000415,25.001057,-2.6365,0.199,9.51967,9.51967
2471.00,9.50840,25.151239,0.000410,25.000967,-2.6359,0.199,9.52115,9.52115
2472.00,9.50815,25.151394,0.000417,25.001157,-2.6356,0.199,9.52375,9.52375
2473.00,9.51028,25.151554,0.000421,25.001229,-2.6352,0.199,9.52560,9.52560
2474.00,9.51195,25.151576,0.000425,25.001248,-2.6350,0.199,9.52666,9.52666
2475.00,9.51401,25.151698,0.000424,25.001398,-2.6348,0.199,9.52938,9.52938
2476.00,9.51591,25.151751,0.000424,25.001368,-2.6347,0.199,9.53173,9.53173
2477.00,9.51766,25.151578,0.000420,25.001167,-2.6345,0.199,9.53338,9.53338
2478.00,9.51947,25.151393,0.000415,25.000963,-2.6344,0.199,9.53515,9.53515
2479.00,9.52156,25.151471,0.000414,25.000963,-2.6344,0.199,9.53683,9.53683
2480.00,9.52351,25.151424,0.000409,25.000836,-2.6347,0.200,9.53837,9.53837
2481.00,9.52525,25.151407,0.000409,25.000809,-2.6348,0.200,9.53951,9.53951
2482.00,9.52727,25.151451,0.000410,25.000790,-2.6348,0.200,9.54016,9.54016
2483.00,9.52901,25.151630,0.000408,25.000897,-2.6350,0.200,9.54184,9.54184
2484.00,9.53117,25.151689,0.000408,25.000810,-2.6349,0.200,9.54283,9.54283
2485.00,9.53299,25.152021,0.000415,25.001008,-2.6346,0.200,9.54348,9.54348
2486.00,9.53420,25.152196,0.000415,25.001072,-2.6344,0.200,9.54389,9.54389
2487.00,9.53553,25.152320,0.000411,25.001160,-2.6338,0.201,9.54441,9.54441
2488.00,9.53669,25.152464,0.000410,25.001299,-2.6329,0.201,9.54507,9.54507
2489.00,9.53797,25.152475,0.000409,25.001356,-2.6322,0.201,9.54507,9.54507
2490.00,9.53913,25.152282,0.000403,25.001155,-2.6319,0.201,9.54477,9.54477
2491.00,9.53997,25.152348,0.000402,25.001235,-2.6315,0.201,9.54581,9.54581
2492.00,9.54080,25.152396,0.000406,25.001193,-2.6315,0.201,9.54715,9.54715
2493.00,9.54204,25.152261,0.000406,25.000959,-2.6318,0.201,9.54691,9.54691
2494.00,9.54270,25.152270,0.000404,25.000902,-2.6318,0.201,9.54640,9.54640
2495.00,9.54310,25.152233,0.000405,25.000853,-2.6318,0.201,9.54615,9.54615
2496.00,9.54336,25.152266,0.000408,25.000842,-2.6318,0.201,9.54505,9.54505
2497.00,9.54377,25.152184,0.000408,25.000785,-2.6315,0.201,9.54431,9.54431
2498.00,9.54426,25.152230,0.000410,25.000873,-2.6312,0.201,9.54457,9.54457
2499.00,9.54487,25.152255,0.000410,25.000899,-2.6312,0.201,9.54586,9.54586
2500.00,9.54520,25.152365,0.000409,25.000999,-2.6313,0.202,9.54689,9.54689
2501.00,9.54557,25.152378,0.000408,25.000974,-2.6314,0.202,9.54758,9.54758
2502.00,9.54591,25.152473,0.000408,25.001034,-2.6315,0.202,9.54824,9.54824
2503.00,9.54599,25.152640,0.000411,25.001135,-2.6315,0.202,9.54853,9.54853
2504.00,9.54626,25.152658,0.000412,25.001102,-2.6312,0.202,9.54953,9.54953
2505.00,9.54685,25.152643,0.000413,25.001060,-2.6308,0.202,9.55050,9.55050
2506.00,9.54722,25.152523,0.000409,25.000977,-2.6308,0.202,9.55089,9.55089
2507.00,9.54755,25.152540,0.000411,25.000934,-2.6307,0.202,9.55149,9.55149
2508.00,9.54776,25.152482,0.000407,25.000814,-2.6304,0.202,9.55084,9.55084
2509.00,9.54783,25.152304,0.000401,25.000674,-2.6302,0.203,9.55027,9.55027
2510.00,9.54825,25.152104,0.000398,25.000493,-2.6300,0.202,9.55061,9.55061
2511.00,9.54826,25.152217,0.000402,25.000543,-2.6293,0.202,9.55238,9.55238
2512.00,9.54858,25.152211,0.000399,25.000541,-2.6289,0.203,9.55481,9.55481
2513.00,9.54972,25.152189,0.000403,25.000552,-2.6286,0.202,9.55883,9.55883
2514.00,9.55109,25.152460,0.000407,25.000754,-2.6288,0.203,9.56214,9.56214
2515.00,9.55197,25.152703,0.000409,25.000855,-2.6286,0.203,9.56396,9.56396
2516.00,9.55271,25.152825,0.000409,25.000887,-2.6283,0.203,9.56537,9.56537
2517.00,9.55337,25.152952,0.000408,25.000879,-2.6280,0.203,9.56599,9.56599
2518.00,9.55429,25.153099,0.000409,25.000983,-2.6276,0.203,9.56481,9.56481
2519.00,9.55497,25.153077,0.000409,25.000912,-2.6271,0.203,9.56277,9.56277
2520.00,9.55612,25.153151,0.000410,25.000927,-2.6266,0.203,9.56125,9.56125
2521.00,9.55806,25.153132,0.000409,25.000848,-2.6262,0.203,9.55979,9.55979
2522.00,9.55933,25.153142,0.000408,25.000907,-2.6260,0.204,9.55859,9.55859
2523.00,9.55921,25.153119,0.000408,25.000772,-2.6258,0.204,9.55917,9.55917
2524.00,9.55909,25.153214,0.000411,25.000833,-2.6258,0.204,9.56028,9.56028
2525.00,9.55947,25.153177,0.000412,25.000878,-2.6261,0.204,9.56061,9.56061
2526.00,9.56071,25.153262,0.000417,25.000945,-2.6263,0.204,9.55990,9.55990
2527.00,9.56204,25.153274,0.000422,25.000847,-2.6262,0.204,9.55855,9.55855
2528.00,9.56242,25.153234,0.000416,25.000780,-2.6261,0.204,9.55685,9.55685
2529.00,9.56196,25.153339,0.000416,25.000801,-2.6259,0.204,9.55492,9.55492
2530.00,9.56099,25.153532,0.000417,25.000896,-2.6254,0.204,9.55432,9.55432
2531.00,9.56017,25.153480,0.000414,25.000845,-2.6255,0.204,9.55433,9.55433
2532.00,9.55966,25.153546,0.000414,25.000937,-2.6256,0.204,9.55440,9.55440
2533.00,9.55891,25.153677,0.000417,25.001074,-2.6255,0.204,9.55363,9.55363
2534.00,9.55807,25.153595,0.000412,25.000950,-2.6253,0.204,9.55377,9.55377
2535.00,9.55717,25.153497,0.000411,25.000786,-2.6250,0.205,9.55315,9.55315
2536.00,9.55666,25.153642,0.000410,25.000869,-2.6245,0.205,9.55307,9.55307
2537.00,9.55620,25.153669,0.000408,25.000817,-2.6239,0.205,9.55282,9.55282
2538.00,9.55594,25.153643,0.000410,25.000720,-2.6236,0.205,9.55395,9.55395
2539.00,9.55586,25.153617,0.000409,25.000735,-2.6233,0.205,9.55408,9.55408
2540.00,9.55565,25.153655,0.000409,25.000796,-2.6230,0.205,9.55419,9.55419
2541.00,9.55533,25.153459,0.000406,25.000614,-2.6226,0.205,9.55448,9.55448
2542.00,9.55521,25.153600,0.000406,25.000684,-2.6223,0.205,9.55471,9.55471
2543.00,9.55494,25.153691,0.000405,25.000753,-2.6218,0.206,9.55438,9.55438
2544.00,9.55441,25.153777,0.000407,25.000790,-2.6213,0.206,9.55375,9.55375
2545.00,9.55404,25.153831,0.000408,25.000798,-2.6210,0.206,9.55413,9.55413
2546.00,9.55404,25.154015,0.000413,25.000909,-2.6209,0.206,9.55472,9.55472
2547.00,9.55412,25.153982,0.000416,25.000942,-2.6211,0.205,9.55450,9.55450
2548.00,9.55407,25.154074,0.000416,25.000976,-2.6216,0.205,9.55408,9.55408
2549.00,9.55400,25.154220,0.000420,25.001079,-2.6220,0.205,9.55434,9.55434
2550.00,9.55388,25.154295,0.000418,25.001104,-2.6221,0.206,9.55350,9.55350
2551.00,9.55369,25.154302,0.000415,25.001063,-2.6220,0.206,9.55239,9.55239
2552.00,9.55365,25.154280,0.000410,25.000957,-2.6217,0.206,9.55254,9.55254
2553.00,9.55376,25.154141,0.000409,25.000812,-2.6211,0.206,9.55304,9.55304
2554.00,9.55389,25.154048,0.000403,25.000677,-2.6207,0.206,9.55350,9.55350
2555.00,9.55397,25.154068,0.000407,25.000681,-2.6203,0.206,9.55434,9.55434
2556.00,9.55402,25.154022,0.000405,25.000574,-2.6200,0.207,9.55547,9.55547
2557.00,9.55429,25.154004,0.000405,25.000600,-2.6196,0.207,9.55578,9.55578
2558.00,9.55434,25.154133,0.000406,25.000740,-2.6189,0.207,9.55592,9.55592
2559.00,9.55436,25.154100,0.000405,25.000633,-2.6182,0.207,9.55613,9.55613
2560.00,9.55453,25.154211,0.000403,25.000626,-2.6175,0.207,9.55642,9.55642
2561.00,9.55464,25.154371,0.000406,25.000778,-2.6172,0.207,9.55626,9.55626
2562.00,9.55493,25.154635,0.000412,25.000943,-2.6173,0.207,9.55767,9.55767
2563.00,9.55534,25.154748,0.000414,25.000933,-2.6177,0.207,9.55917,9.55917
2564.00,9.55575,25.154972,0.000418,25.001099,-2.6180,0.207,9.55961,9.55961
2565.00,9.55593,25.155074,0.000419,25.001175,-2.6181,0.207,9.55945,9.55945
2566.00,9.55587,25.155029,0.000418,25.001101,-2.6181,0.207,9.55907,9.55907
2567.00,9.55577,25.154960,0.000413,25.000976,-2.6177,0.208,9.55712,9.55712
2568.00,9.55577,25.154831,0.000409,25.000857,-2.6171,0.208,9.55509,9.55509
2569.00,9.55593,25.154919,0.000412,25.000917,-2.6166,0.208,9.55458,9.55458
2570.00,9.55630,25.154855,0.000411,25.000854,-2.6164,0.208,9.55421,9.55421
2571.00,9.55637,25.154895,0.000413,25.000864,-2.6164,0.208,9.55480,9.55480
2572.00,9.55649,25.154896,0.000415,25.000797,-2.6164,0.208,9.55550,9.55550
2573.00,9.55671,25.154999,0.000418,25.000872,-2.6162,0.208,9.55600,9.55600
2574.00,9.55681,25.154921,0.000418,25.000822,-2.6162,0.208,9.55629,9.55629
2575.00,9.55662,25.154893,0.000417,25.000767,-2.6162,0.208,9.55676,9.55676
2576.00,9.55659,25.155016,0.000415,25.000831,-2.6158,0.208,9.55595,9.55595
2577.00,9.55651,25.155015,0.000415,25.000827,-2.6151,0.208,9.55577,9.55577
2578.00,9.55656,25.155178,0.000415,25.000929,-2.6144,0.209,9.55611,9.55611
2579.00,9.55649,25.155212,0.000413,25.000909,-2.6139,0.209,9.55487,9.55487
2580.00,9.55633,25.155260,0.000409,25.000875,-2.6133,0.209,9.55422,9.55422
2581.00,9.55611,25.155399,0.000410,25.000926,-2.6130,0.209,9.55427,9.55427
2582.00,9.55581,25.155470,0.000409,25.000936,-2.6128,0.209,9.55372,9.55372
2583.00,9.55535,25.155498,0.000408,25.000890,-2.6130,0.209,9.55355,9.55355
2584.00,9.55517,25.155636,0.000408,25.000911,-2.6130,0.210,9.55509,9.55509
2585.00,9.55520,25.155767,0.000410,25.001007,-2.6130,0.210,9.55561,9.55561
2586.00,9.55527,25.155725,0.000407,25.000958,-2.6130,0.210,9.55637,9.55637
2587.00,9.55554,25.155842,0.000409,25.001022,-2.6131,0.210,9.55827,9.55827
2588.00,9.55617,25.155893,0.000408,25.001066,-2.6130,0.210,9.55994,9.55994
2589.00,9.55659,25.155957,0.000411,25.001149,-2.6131,0.210,9.56082,9.56082
2590.00,9.55699,25.156010,0.000414,25.001212,-2.6131,0.210,9.56236,9.56236
2591.00,9.55741,25.156107,0.000415,25.001288,-2.6129,0.210,9.56326,9.56326
2592.00,9.55755,25.156164,0.000417,25.001288,-2.6128,0.210,9.56291,9.56291
2593.00,9.55778,25.156139,0.000418,25.001217,-2.6130,0.210,9.56191,9.56191
2594.00,9.55792,25.156181,0.000416,25.001209,-2.6126,0.210,9.56066,9.56066
2595.00,9.55809,25.156226,0.000414,25.001183,-2.6117,0.210,9.55884,9.55884
2596.00,9.55826,25.156161,0.000417,25.001114,-2.6108,0.210,9.55710,9.55710
2597.00,9.55815,25.156085,0.000412,25.001054,-2.6103,0.210,9.55558,9.55558
2598.00,9.55774,25.156299,0.000414,25.001214,-2.6095,0.211,9.55484,9.55484
2599.00,9.55781,25.156164,0.000411,25.001082,-2.6089,0.211,9.55577,9.55577
2600.00,9.55832,25.156064,0.000413,25.000955,-2.6090,0.211,9.55748,9.55748
2601.00,9.55875,25.156089,0.000412,25.000922,-2.6092,0.211,9.55854,9.55854
2602.00,9.55926,25.156239,0.000416,25.001083,-2.6090,0.211,9.55990,9.55990
2603.00,9.55943,25.156186,0.000415,25.001071,-2.6089,0.211,9.56065,9.56065
2604.00,9.55956,25.156246,0.000418,25.001095,-2.6089,0.211,9.55942,9.55942
2605.00,9.55950,25.156303,0.000419,25.001194,-2.6088,0.211,9.55723,9.55723
2606.00,9.55893,25.156339,0.000419,25.001235,-2.6084,0.211,9.55548,9.55548
2607.00,9.55816,25.156170,0.000415,25.001072,-2.6079,0.211,9.55265,9.55265
2608.00,9.55769,25.156006,0.000409,25.000905,-2.6075,0.211,9.54970,9.54970
2609.00,9.55820,25.156051,0.000408,25.000942,-2.6072,0.212,9.54687,9.54687
2610.00,9.55972,25.156132,0.000404,25.000929,-2.6067,0.212,9.54330,9.54330
2611.00,9.56091,25.156152,0.000402,25.000934,-2.6066,0.212,9.53925,9.53925
2612.00,9.55984,25.156318,0.000403,25.000999,-2.6069,0.212,9.53612,9.53612
@18,2.0001,4.0, 2610.067 
2613.00,9.55877,25.156372,0.000402,25.000981,-2.6071,0.212,9.53311,9.53311
2614.00,9.55554,25.156329,0.000398,25.000883,-2.6071,0.213,9.53157,9.53157
2615.00,9.55273,25.156283,0.000397,25.000862,-2.6071,0.213,9.53152,9.53152
2616.00,9.54958,25.156362,0.000397,25.000905,-2.6068,0.213,9.53325,9.53325
2617.00,9.54598,25.156355,0.000396,25.000858,-2.6061,0.213,9.53625,9.53625
2618.00,9.54294,25.156429,0.000400,25.000854,-2.6055,0.213,9.53888,9.53888
2619.00,9.53987,25.156624,0.000407,25.001013,-2.6050,0.213,9.54121,9.54121
2620.00,9.53716,25.156778,0.000410,25.001064,-2.6047,0.213,9.54396,9.54396
2621.00,9.53662,25.156813,0.000410,25.001030,-2.6045,0.213,9.54483,9.54483
2622.00,9.53767,25.156901,0.000414,25.001153,-2.6046,0.213,9.54552,9.54552
2623.00,9.53729,25.156867,0.000411,25.001114,-2.6045,0.213,9.54709,9.54709
2624.00,9.53607,25.156843,0.000413,25.001036,-2.6042,0.213,9.54850,9.54850
2625.00,9.53643,25.156739,0.000414,25.000929,-2.6038,0.213,9.54915,9.54915
2626.00,9.53827,25.156824,0.000414,25.000973,-2.6032,0.213,9.55100,9.55100
2627.00,9.53985,25.156741,0.000409,25.000757,-2.6024,0.213,9.55283,9.55283
2628.00,9.54152,25.156935,0.000412,25.000913,-2.6020,0.214,9.55351,9.55351
2629.00,9.54302,25.156919,0.000405,25.000797,-2.6016,0.214,9.55310,9.55310
2630.00,9.54436,25.157021,0.000403,25.000846,-2.6010,0.214,9.55281,9.55281
2631.00,9.54494,25.157047,0.000402,25.000773,-2.6009,0.214,9.55203,9.55203
2632.00,9.54625,25.157126,0.000405,25.000832,-2.6010,0.214,9.55074,9.55074
2633.00,9.54744,25.156985,0.000398,25.000646,-2.6009,0.214,9.55025,9.55025
2634.00,9.54827,25.157071,0.000400,25.000738,-2.6010,0.214,9.55102,9.55102
2635.00,9.54939,25.156978,0.000400,25.000605,-2.6008,0.214,9.55294,9.55294
2636.00,9.55008,25.156894,0.000401,25.000509,-2.6003,0.214,9.55541,9.55541
2637.00,9.55087,25.156952,0.000404,25.000537,-2.5997,0.214,9.55703,9.55703
2638.00,9.55174,25.157034,0.000410,25.000570,-2.5994,0.214,9.55839,9.55839
2639.00,9.55272,25.157127,0.000412,25.000601,-2.5991,0.214,9.55965,9.55965
2640.00,9.55340,25.157337,0.000412,25.000731,-2.5994,0.215,9.55969,9.55969
2641.00,9.55415,25.157430,0.000411,25.000822,-2.5997,0.215,9.55953,9.55953
2642.00,9.55467,25.157503,0.000412,25.000853,-2.5997,0.215,9.55944,9.55944
2643.00,9.55512,25.157500,0.000412,25.000869,-2.5995,0.215,9.55926,9.55926
2644.00,9.55509,25.157555,0.000412,25.000917,-2.5990,0.215,9.55902,9.55902
2645.00,9.55560,25.157591,0.000411,25.000964,-2.5986,0.215,9.55870,9.55870
2646.00,9.55597,25.157736,0.000412,25.001043,-2.5981,0.215,9.55827,9.55827
2647.00,9.55624,25.157754,0.000410,25.001079,-2.5979,0.215,9.55914,9.55914
2648.00,9.55670,25.157890,0.000414,25.001177,-2.5975,0.215,9.56001,9.56001
2649.00,9.55728,25.157927,0.000415,25.001190,-2.5971,0.215,9.56076,9.56076
2650.00,9.55789,25.157887,0.000417,25.001091,-2.5964,0.215,9.56143,9.56143
2651.00,9.55840,25.157860,0.000419,25.001061,-2.5959,0.215,9.56140,9.56140
2652.00,9.55892,25.157855,0.000418,25.001009,-2.5953,0.215,9.56128,9.56128
2653.00,9.55950,25.157855,0.000415,25.000963,-2.5950,0.216,9.56130,9.56130
2654.00,9.55982,25.157861,0.000410,25.000944,-2.5951,0.216,9.56023,9.56023
2655.00,9.55996,25.157962,0.000410,25.001051,-2.5956,0.216,9.55997,9.55997
2656.00,9.55980,25.157949,0.000409,25.000951,-2.5957,0.216,9.55971,9.55971
2657.00,9.55973,25.157984,0.000409,25.000935,-2.5954,0.216,9.55907,9.55907
2658.00,9.55980,25.158063,0.000411,25.000974,-2.5949,0.216,9.55860,9.55860
2659.00,9.55981,25.158034,0.000412,25.000902,-2.5944,0.216,9.55969,9.55969
2660.00,9.56002,25.158039,0.000413,25.000844,-2.5935,0.216,9.56078,9.56078
2661.00,9.56046,25.158144,0.000412,25.000941,-2.5928,0.217,9.56294,9.56294
2662.00,9.56078,25.158292,0.000411,25.000984,-2.5926,0.217,9.56441,9.56441
2663.00,9.56124,25.158368,0.000408,25.000952,-2.5925,0.217,9.56614,9.56614
2664.00,9.56168,25.158325,0.000403,25.000875,-2.5923,0.217,9.56671,9.56671
2665.00,9.56204,25.158389,0.000402,25.000923,-2.5923,0.217,9.56658,9.56658
2666.00,9.56238,25.158410,0.000402,25.000953,-2.5924,0.218,9.56638,9.56638
2667.00,9.56253,25.158378,0.000403,25.000987,-2.5923,0.218,9.56681,9.56681
2668.00,9.56258,25.158414,0.000402,25.001061,-2.5922,0.218,9.56648,9.56648
2669.00,9.56294,25.158610,0.000411,25.001224,-2.5919,0.218,9.56630,9.56630
2670.00,9.56349,25.158716,0.000414,25.001314,-2.5915,0.218,9.56609,9.56609
2671.00,9.56369,25.158631,0.000416,25.001211,-2.5913,0.218,9.56524,9.56524
2672.00,9.56385,25.158625,0.000417,25.001135,-2.5908,0.218,9.56419,9.56419
2673.00,9.56382,25.158547,0.000416,25.000966,-2.5904,0.218,9.56485,9.56485
2674.00,9.56425,25.158533,0.000412,25.000866,-2.5902,0.218,9.56513,9.56513
2675.00,9.56460,25.158512,0.000414,25.000769,-2.5899,0.218,9.56584,9.56584
2676.00,9.56507,25.158638,0.000415,25.000870,-2.5898,0.218,9.56677,9.56677
2677.00,9.56561,25.158730,0.000415,25.000915,-2.5895,0.218,9.56704,9.56704
2678.00,9.56588,25.158888,0.000418,25.001002,-2.5892,0.218,9.56599,9.56599
2679.00,9.56596,25.158999,0.000419,25.001141,-2.5888,0.218,9.56580,9.56580
2680.00,9.56598,25.159018,0.000413,25.001156,-2.5882,0.219,9.56538,9.56538
2681.00,9.56585,25.158955,0.000407,25.001026,-2.5879,0.219,9.56482,9.56482
2682.00,9.56576,25.159005,0.000407,25.001023,-2.5879,0.219,9.56524,9.56524
2683.00,9.56587,25.158862,0.000405,25.000937,-2.5880,0.219,9.56644,9.56644
2684.00,9.56597,25.158886,0.000404,25.000904,-2.5881,0.219,9.56656,9.56656
2685.00,9.56599,25.158827,0.000403,25.000758,-2.5883,0.219,9.56704,9.56704
2686.00,9.56604,25.158998,0.000407,25.000904,-2.5881,0.219,9.56705,9.56705
2687.00,9.56586,25.159023,0.000410,25.000946,-2.5875,0.219,9.56655,9.56655
2688.00,9.56562,25.159122,0.000413,25.001012,-2.5866,0.219,9.56471,9.56471
2689.00,9.56539,25.159066,0.000416,25.000930,-2.5859,0.219,9.56386,9.56386
2690.00,9.56529,25.159271,0.000422,25.001105,-2.5854,0.219,9.56325,9.56325
2691.00,9.56549,25.159112,0.000419,25.000895,-2.5848,0.219,9.56374,9.56374
2692.00,9.56556,25.159036,0.000416,25.000811,-2.5843,0.219,9.56493,9.56493
2693.00,9.56568,25.159152,0.000414,25.000858,-2.5841,0.220,9.56618,9.56618
2694.00,9.56584,25.159188,0.000410,25.000907,-2.5836,0.220,9.56714,9.56714
2695.00,9.56585,25.159135,0.000406,25.000862,-2.5831,0.220,9.56721,9.56721
2696.00,9.56570,25.159444,0.000413,25.001103,-2.5827,0.220,9.56643,9.56643
2697.00,9.56567,25.159594,0.000411,25.001120,-2.5826,0.220,9.56575,9.56575
2698.00,9.56566,25.159543,0.000409,25.001006,-2.5822,0.220,9.56613,9.56613
2699.00,9.56573,25.159627,0.000412,25.001023,-2.5820,0.220,9.56652,9.56652
2700.00,9.56554,25.159746,0.000416,25.001016,-2.5819,0.220,9.56629,9.56629
2701.00,9.56543,25.159597,0.000409,25.000880,-2.5817,0.220,9.56673,9.56673
2702.00,9.56560,25.159579,0.000406,25.000895,-2.5816,0.221,9.56710,9.56710
2703.00,9.56563,25.159599,0.000406,25.000899,-2.5816,0.221,9.56656,9.56656
2704.00,9.56580,25.159566,0.000403,25.000831,-2.5813,0.221,9.56608,9.56608
2705.00,9.56584,25.159456,0.000400,25.000756,-2.5809,0.221,9.56654,9.56654
2706.00,9.56603,25.159467,0.000400,25.000762,-2.5808,0.221,9.56545,9.56545
2707.00,9.56658,25.159454,0.000407,25.000730,-2.5804,0.221,9.56364,9.56364
2708.00,9.56667,25.159469,0.000409,25.000728,-2.5801,0.221,9.56293,9.56293
2709.00,9.56605,25.159548,0.000412,25.000777,-2.5800,0.221,9.56285,9.56285
2710.00,9.56565,25.159512,0.000407,25.000705,-2.5800,0.221,9.56310,9.56310
2711.00,9.56546,25.159634,0.000406,25.000721,-2.5793,0.221,9.56460,9.56460
2712.00,9.56557,25.159766,0.000403,25.000808,-2.5787,0.221,9.56631,9.56631
2713.00,9.56573,25.159784,0.000401,25.000861,-2.5780,0.222,9.56744,9.56744
2714.00,9.56576,25.159779,0.000403,25.000870,-2.5776,0.222,9.56777,9.56777
2715.00,9.56591,25.159894,0.000409,25.000955,-2.5775,0.222,9.56842,9.56842
2716.00,9.56603,25.159901,0.000412,25.000945,-2.5776,0.222,9.56872,9.56872
2717.00,9.56609,25.159951,0.000411,25.000904,-2.5781,0.222,9.56892,9.56892
2718.00,9.56617,25.160037,0.000413,25.000866,-2.5785,0.222,9.56908,9.56908
2719.00,9.56643,25.160106,0.000408,25.000823,-2.5782,0.222,9.56938,9.56938
2720.00,9.56658,25.160161,0.000406,25.000826,-2.5775,0.222,9.56815,9.56815
2721.00,9.56654,25.160187,0.000406,25.000831,-2.5764,0.222,9.56761,9.56761
2722.00,9.56656,25.160177,0.000409,25.000780,-2.5754,0.222,9.56744,9.56744
2723.00,9.56671,25.160277,0.000410,25.000864,-2.5748,0.223,9.56796,9.56796
2724.00,9.56703,25.160360,0.000412,25.000887,-2.5743,0.223,9.56861,9.56861
2725.00,9.56725,25.160399,0.000413,25.000860,-2.5741,0.223,9.56970,9.56970
2726.00,9.56754,25.160438,0.000416,25.000830,-2.5743,0.223,9.57024,9.57024
2727.00,9.56804,25.160474,0.000416,25.000848,-2.5744,0.223,9.57015,9.57015
2728.00,9.56849,25.160497,0.000415,25.000851,-2.5742,0.223,9.56913,9.56913
2729.00,9.56858,25.160480,0.000413,25.000833,-2.5738,0.223,9.56861,9.56861
2730.00,9.56871,25.160527,0.000414,25.000896,-2.5734,0.223,9.56808,9.56808
2731.00,9.56872,25.160565,0.000409,25.000875,-2.5728,0.223,9.56792,9.56792
2732.00,9.56881,25.160584,0.000410,25.000896,-2.5724,0.223,9.56814,9.56814
2733.00,9.56874,25.160590,0.000410,25.000870,-2.5718,0.223,9.56802,9.56802
2734.00,9.56861,25.160637,0.000411,25.000903,-2.5714,0.223,9.56719,9.56719
2735.00,9.56830,25.160674,0.000409,25.000893,-2.5708,0.223,9.56680,9.56680
2736.00,9.56824,25.160699,0.000411,25.000887,-2.5702,0.224,9.56765,9.56765
2737.00,9.56839,25.160648,0.000405,25.000807,-2.5695,0.224,9.56796,9.56796
2738.00,9.56844,25.160710,0.000404,25.000823,-2.5692,0.224,9.56858,9.56858
2739.00,9.56849,25.160730,0.000403,25.000803,-2.5690,0.224,9.56997,9.56997
2740.00,9.56880,25.160798,0.000404,25.000862,-2.5694,0.224,9.57130,9.57130
2741.00,9.56908,25.160848,0.000402,25.000913,-2.5696,0.225,9.57103,9.57103
2742.00,9.56881,25.160971,0.000405,25.000964,-2.5697,0.225,9.57145,9.57145
2743.00,9.56866,25.161034,0.000409,25.001013,-2.5698,0.225,9.57224,9.57224
2744.00,9.56877,25.160985,0.000408,25.000915,-2.5697,0.225,9.57181,9.57181
2745.00,9.56916,25.160833,0.000403,25.000746,-2.5691,0.225,9.57210,9.57210
2746.00,9.56957,25.160853,0.000401,25.000742,-2.5689,0.225,9.57288,9.57288
2747.00,9.56991,25.160847,0.000401,25.000717,-2.5687,0.225,9.57379,9.57379
2748.00,9.57057,25.160699,0.000396,25.000550,-2.5684,0.225,9.57435,9.57435
2749.00,9.57091,25.160827,0.000395,25.000686,-2.5683,0.225,9.57498,9.57498
2750.00,9.57098,25.161110,0.000399,25.000893,-2.5681,0.225,9.57360,9.57360
2751.00,9.57088,25.161223,0.000403,25.000961,-2.5674,0.225,9.57197,9.57197
2752.00,9.57093,25.161289,0.000403,25.000969,-2.5670,0.226,9.57093,9.57093
2753.00,9.57127,25.161438,0.000404,25.001048,-2.5665,0.226,9.57081,9.57081
2754.00,9.57193,25.161540,0.000407,25.001030,-2.5658,0.226,9.57082,9.57082
2755.00,9.57211,25.161549,0.000410,25.000955,-2.5657,0.226,9.57072,9.57072
2756.00,9.57234,25.161528,0.000410,25.000930,-2.5658,0.226,9.56990,9.56990
2757.00,9.57247,25.161613,0.000409,25.001004,-2.5657,0.226,9.56796,9.56796
2758.00,9.57245,25.161673,0.000412,25.001036,-2.5654,0.226,9.56603,9.56603
2759.00,9.57265,25.161615,0.000414,25.001040,-2.5649,0.226,9.56395,9.56395
2760.00,9.57165,25.161539,0.000410,25.000966,-2.5643,0.226,9.56170,9.56170
2761.00,9.56973,25.161530,0.000407,25.000915,-2.5638,0.226,9.55913,9.55913
2762.00,9.57213,25.161484,0.000404,25.000836,-2.5635,0.226,9.55662,9.55662
@19,2.0001,4.0, 2760.248 
2763.00,9.57546,25.161477,0.000400,25.000756,-2.5634,0.227,9.55253,9.55253
2764.00,9.57142,25.161352,0.000391,25.000558,-2.5634,0.227,9.55015,9.55015
2765.00,9.56829,25.161445,0.000392,25.000604,-2.5631,0.227,9.55011,9.55011
2766.00,9.56679,25.161507,0.000395,25.000556,-2.5628,0.228,9.55102,9.55102
2767.00,9.56368,25.161582,0.000401,25.000556,-2.5624,0.228,9.55224,9.55224
2768.00,9.56075,25.161774,0.000407,25.000693,-2.5618,0.228,9.55538,9.55538
2769.00,9.55884,25.161923,0.000414,25.000820,-2.5613,0.228,9.55810,9.55810
2770.00,9.55659,25.161905,0.000416,25.000830,-2.5609,0.228,9.56044,9.56044
2771.00,9.55417,25.162013,0.000416,25.000947,-2.5604,0.228,9.56294,9.56294
2772.00,9.55416,25.162033,0.000413,25.000981,-2.5600,0.228,9.56477,9.56477
2773.00,9.55490,25.161966,0.000408,25.000906,-2.5597,0.228,9.56585,9.56585
2774.00,9.55646,25.162116,0.000412,25.000970,-2.5594,0.228,9.56670,9.56670
2775.00,9.55781,25.162253,0.000416,25.001063,-2.5589,0.228,9.56696,9.56696
2776.00,9.55814,25.162285,0.000421,25.001091,-2.5585,0.228,9.56569,9.56569
2777.00,9.55797,25.162351,0.000425,25.001123,-2.5580,0.228,9.56441,9.56441
2778.00,9.55916,25.162428,0.000430,25.001167,-2.5576,0.228,9.56329,9.56329
2779.00,9.56018,25.162413,0.000428,25.001157,-2.5568,0.228,9.56270,9.56270
2780.00,9.56017,25.162512,0.000424,25.001193,-2.5563,0.228,9.56285,9.56285
2781.00,9.56067,25.162494,0.000420,25.001144,-2.5560,0.228,9.56507,9.56507
2782.00,9.56175,25.162477,0.000418,25.001103,-2.5560,0.229,9.56760,9.56760
2783.00,9.56330,25.162540,0.000417,25.001159,-2.5560,0.229,9.56978,9.56978
2784.00,9.56451,25.162421,0.000411,25.001024,-2.5559,0.229,9.57094,9.57094
2785.00,9.56552,25.162288,0.000412,25.000912,-2.5558,0.229,9.57185,9.57185
2786.00,9.56610,25.162153,0.000412,25.000736,-2.5556,0.229,9.57159,9.57159
2787.00,9.56652,25.162115,0.000410,25.000654,-2.5550,0.229,9.57140,9.57140
2788.00,9.56700,25.162088,0.000410,25.000625,-2.5545,0.229,9.57129,9.57129
2789.00,9.56727,25.162358,0.000420,25.000782,-2.5546,0.229,9.57182,9.57182
2790.00,9.56774,25.162473,0.000418,25.000772,-2.5545,0.229,9.57225,9.57225
2791.00,9.56821,25.162611,0.000417,25.000790,-2.5543,0.229,9.57287,9.57287
2792.00,9.56889,25.162804,0.000419,25.000898,-2.5543,0.230,9.57299,9.57299
2793.00,9.56918,25.162764,0.000416,25.000741,-2.5544,0.230,9.57246,9.57246
2794.00,9.56926,25.162752,0.000412,25.000705,-2.5540,0.230,9.57173,9.57173
2795.00,9.56932,25.162714,0.000408,25.000621,-2.5537,0.230,9.57063,9.57063
2796.00,9.56950,25.162734,0.000402,25.000660,-2.5534,0.230,9.56926,9.56926
2797.00,9.56994,25.162873,0.000407,25.000780,-2.5529,0.230,9.56905,9.56905
2798.00,9.57055,25.162946,0.000409,25.000865,-2.5524,0.230,9.56981,9.56981
2799.00,9.57111,25.163025,0.000412,25.000952,-2.5521,0.230,9.57041,9.57041
2800.00,9.57139,25.163068,0.000414,25.001032,-2.5518,0.230,9.57127,9.57127
2801.00,9.57152,25.163131,0.000419,25.001024,-2.5518,0.230,9.57275,9.57275
2802.00,9.57164,25.162997,0.000414,25.000826,-2.5519,0.230,9.57387,9.57387
2803.00,9.57181,25.163268,0.000417,25.000995,-2.5516,0.230,9.57366,9.57366
2804.00,9.57177,25.163179,0.000411,25.000902,-2.5513,0.231,9.57315,9.57315
2805.00,9.57182,25.163243,0.000409,25.000898,-2.5511,0.231,9.57335,9.57335
2806.00,9.57199,25.163394,0.000409,25.001035,-2.5503,0.231,9.57378,9.57378
2807.00,9.57225,25.163468,0.000410,25.001133,-2.5496,0.231,9.57401,9.57401
2808.00,9.57256,25.163205,0.000403,25.000913,-2.5491,0.232,9.57459,9.57459
2809.00,9.57264,25.163243,0.000405,25.000861,-2.5487,0.231,9.57530,9.57530
2810.00,9.57276,25.163341,0.000408,25.000899,-2.5483,0.231,9.57614,9.57614
2811.00,9.57288,25.163271,0.000412,25.000849,-2.5482,0.231,9.57668,9.57668
2812.00,9.57321,25.163262,0.000411,25.000763,-2.5479,0.231,9.57792,9.57792
2813.00,9.57399,25.163318,0.000410,25.000738,-2.5475,0.231,9.57903,9.57903
2814.00,9.57451,25.163326,0.000406,25.000732,-2.5472,0.232,9.57924,9.57924
2815.00,9.57486,25.163292,0.000402,25.000686,-2.5470,0.232,9.57919,9.57919
2816.00,9.57550,25.163288,0.000395,25.000602,-2.5465,0.232,9.57881,9.57881
2817.00,9.57582,25.163357,0.000395,25.000595,-2.5461,0.233,9.57750,9.57750
2818.00,9.57592,25.163499,0.000399,25.000708,-2.5457,0.233,9.57640,9.57640
2819.00,9.57619,25.163643,0.000404,25.000779,-2.5450,0.233,9.57616,9.57616
2820.00,9.57640,25.163846,0.000409,25.000932,-2.5443,0.233,9.57587,9.57587
2821.00,9.57640,25.163995,0.000413,25.001012,-2.5438,0.233,9.57617,9.57617
2822.00,9.57669,25.163914,0.000411,25.000920,-2.5433,0.233,9.57671,9.57671
2823.00,9.57687,25.163869,0.000409,25.000818,-2.5430,0.233,9.57661,9.57661
2824.00,9.57690,25.163901,0.000410,25.000807,-2.5431,0.233,9.57732,9.57732
2825.00,9.57716,25.163815,0.000410,25.000709,-2.5431,0.233,9.57801,9.57801
2826.00,9.57739,25.163788,0.000409,25.000673,-2.5430,0.233,9.57813,9.57813
2827.00,9.57748,25.163876,0.000410,25.000810,-2.5430,0.233,9.57776,9.57776
2828.00,9.57757,25.163950,0.000411,25.000898,-2.5428,0.233,9.57721,9.57721
2829.00,9.57732,25.163878,0.000409,25.000781,-2.5422,0.233,9.57607,9.57607
2830.00,9.57717,25.163951,0.000409,25.000783,-2.5418,0.233,9.57522,9.57522
2831.00,9.57663,25.164056,0.000410,25.000859,-2.5412,0.233,9.57460,9.57460
2832.00,9.57649,25.164186,0.000413,25.000867,-2.5407,0.234,9.57424,9.57424
2833.00,9.57639,25.164263,0.000409,25.000826,-2.5406,0.234,9.57538,9.57538
2834.00,9.57637,25.164391,0.000413,25.000979,-2.5406,0.234,9.57707,9.57707
2835.00,9.57625,25.164343,0.000414,25.000934,-2.5406,0.234,9.57771,9.57771
2836.00,9.57644,25.164372,0.000413,25.000965,-2.5404,0.234,9.57880,9.57880
2837.00,9.57645,25.164387,0.000413,25.000970,-2.5402,0.234,9.57931,9.57931
2838.00,9.57675,25.164250,0.000412,25.000933,-2.5400,0.234,9.57903,9.57903
2839.00,9.57723,25.164245,0.000410,25.000906,-2.5394,0.234,9.57805,9.57805
2840.00,9.57715,25.164316,0.000407,25.000909,-2.5390,0.234,9.57737,9.57737
2841.00,9.57707,25.164298,0.000406,25.000830,-2.5386,0.235,9.57692,9.57692
2842.00,9.57715,25.164223,0.000407,25.000739,-2.5380,0.235,9.57745,9.57745
2843.00,9.57739,25.164419,0.000410,25.000753,-2.5373,0.235,9.57883,9.57883
2844.00,9.57751,25.164433,0.000409,25.000653,-2.5370,0.235,9.58006,9.58006
2845.00,9.57727,25.164461,0.000408,25.000611,-2.5366,0.235,9.58074,9.58074
2846.00,9.57757,25.164516,0.000407,25.000606,-2.5366,0.235,9.58026,9.58026
2847.00,9.57800,25.164681,0.000407,25.000758,-2.5366,0.235,9.57899,9.57899
2848.00,9.57847,25.164734,0.000409,25.000869,-2.5361,0.235,9.57884,9.57884
2849.00,9.57850,25.164754,0.000409,25.000890,-2.5351,0.235,9.57914,9.57914
2850.00,9.57861,25.164887,0.000412,25.001005,-2.5343,0.235,9.57950,9.57950
2851.00,9.57897,25.164856,0.000413,25.000929,-2.5337,0.235,9.58059,9.58059
2852.00,9.57934,25.164781,0.000409,25.000839,-2.5329,0.236,9.58200,9.58200
2853.00,9.57954,25.164876,0.000409,25.000888,-2.5326,0.236,9.58181,9.58181
2854.00,9.57948,25.164942,0.000408,25.000894,-2.5326,0.236,9.58181,9.58181
2855.00,9.57950,25.164864,0.000405,25.000770,-2.5328,0.236,9.58150,9.58150
2856.00,9.57982,25.165012,0.000408,25.000849,-2.5324,0.236,9.58118,9.58118
2857.00,9.58021,25.165183,0.000413,25.000878,-2.5321,0.236,9.58071,9.58071
2858.00,9.58036,25.165199,0.000411,25.000799,-2.5319,0.237,9.58010,9.58010
2859.00,9.58063,25.165247,0.000414,25.000862,-2.5317,0.237,9.57972,9.57972
2860.00,9.58045,25.165297,0.000415,25.000987,-2.5313,0.237,9.58046,9.58046
2861.00,9.58057,25.165334,0.000413,25.001028,-2.5308,0.237,9.58041,9.58041
2862.00,9.58060,25.165303,0.000413,25.001025,-2.5307,0.237,9.58048,9.58048
2863.00,9.58056,25.165281,0.000412,25.001035,-2.5307,0.237,9.58152,9.58152
2864.00,9.58057,25.165157,0.000410,25.000866,-2.5308,0.237,9.58170,9.58170
2865.00,9.58077,25.165140,0.000409,25.000712,-2.5310,0.237,9.58230,9.58230
2866.00,9.58106,25.165157,0.000411,25.000686,-2.5310,0.237,9.58264,9.58264
2867.00,9.58142,25.165200,0.000413,25.000741,-2.5307,0.237,9.58302,9.58302
2868.00,9.58152,25.165254,0.000418,25.000749,-2.5302,0.237,9.58285,9.58285
2869.00,9.58152,25.165399,0.000418,25.000794,-2.5297,0.237,9.58326,9.58326
2870.00,9.58161,25.165509,0.000417,25.000851,-2.5288,0.237,9.58290,9.58290
2871.00,9.58176,25.165509,0.000416,25.000793,-2.5282,0.237,9.58290,9.58290
2872.00,9.58181,25.165647,0.000416,25.000786,-2.5277,0.237,9.58351,9.58351
2873.00,9.58193,25.165638,0.000412,25.000685,-2.5273,0.238,9.58334,9.58334
2874.00,9.58205,25.165727,0.000412,25.000785,-2.5269,0.238,9.58253,9.58253
2875.00,9.58197,25.165734,0.000416,25.000777,-2.5268,0.238,9.58132,9.58132
2876.00,9.58176,25.166000,0.000423,25.000980,-2.5267,0.238,9.58073,9.58073
2877.00,9.58197,25.165968,0.000421,25.000932,-2.5265,0.238,9.57957,9.57957
2878.00,9.58178,25.166059,0.000423,25.000987,-2.5263,0.238,9.57868,9.57868
2879.00,9.58169,25.166056,0.000423,25.000922,-2.5258,0.238,9.57799,9.57799
2880.00,9.58136,25.166118,0.000423,25.000963,-2.5255,0.238,9.57746,9.57746
2881.00,9.58099,25.166010,0.000418,25.000888,-2.5251,0.239,9.57780,9.57780
2882.00,9.58111,25.165982,0.000416,25.000858,-2.5247,0.239,9.57897,9.57897
2883.00,9.58113,25.165988,0.000415,25.000869,-2.5242,0.239,9.58045,9.58045
2884.00,9.58076,25.166055,0.000415,25.000919,-2.5241,0.239,9.58192,9.58192
2885.00,9.58090,25.165979,0.000412,25.000784,-2.5237,0.239,9.58383,9.58383
2886.00,9.58130,25.165944,0.000407,25.000708,-2.5234,0.239,9.58458,9.58458
2887.00,9.58144,25.166047,0.000410,25.000774,-2.5226,0.239,9.58354,9.58354
2888.00,9.58134,25.166135,0.000414,25.000836,-2.5220,0.239,9.58341,9.58341
2889.00,9.58108,25.166189,0.000417,25.000896,-2.5211,0.239,9.58308,9.58308
2890.00,9.58099,25.166390,0.000422,25.001085,-2.5204,0.239,9.58205,9.58205
2891.00,9.58088,25.166465,0.000426,25.001088,-2.5200,0.239,9.58013,9.58013
2892.00,9.58102,25.166523,0.000424,25.001047,-2.5201,0.239,9.57944,9.57944
2893.00,9.58084,25.166405,0.000418,25.000840,-2.5201,0.240,9.57858,9.57858
2894.00,9.58037,25.166387,0.000412,25.000762,-2.5200,0.240,9.57767,9.57767
2895.00,9.58023,25.166508,0.000414,25.000817,-2.5201,0.240,9.57743,9.57743
2896.00,9.58028,25.166503,0.000412,25.000797,-2.5197,0.240,9.57889,9.57889
2897.00,9.58046,25.166500,0.000409,25.000777,-2.5193,0.240,9.58072,9.58072
2898.00,9.58091,25.166620,0.000410,25.000970,-2.5189,0.240,9.58175,9.58175
2899.00,9.58118,25.166678,0.000414,25.000995,-2.5187,0.240,9.58337,9.58337
2900.00,9.58096,25.166513,0.000406,25.000837,-2.5184,0.241,9.58458,9.58458
2901.00,9.58134,25.166546,0.000404,25.000867,-2.5180,0.241,9.58528,9.58528
2902.00,9.58183,25.166503,0.000405,25.000883,-2.5173,0.241,9.58483,9.58483
2903.00,9.58199,25.166488,0.000403,25.000746,-2.5165,0.241,9.58387,9.58387
2904.00,9.58178,25.166512,0.000402,25.000751,-2.5160,0.241,9.58272,9.58272
2905.00,9.58144,25.166560,0.000405,25.000748,-2.5152,0.241,9.58293,9.58293
2906.00,9.58149,25.166619,0.000404,25.000752,-2.5148,0.241,9.58363,9.58363
2907.00,9.58213,25.166766,0.000406,25.000781,-2.5147,0.241,9.58440,9.58440
2908.00,9.58230,25.166862,0.000410,25.000880,-2.5146,0.241,9.58457,9.58457
2909.00,9.58211,25.167007,0.000409,25.000889,-2.5139,0.241,9.58453,9.58453
2910.00,9.58229,25.167233,0.000414,25.001095,-2.5135,0.241,9.58291,9.58291
2911.00,9.58299,25.167161,0.000415,25.001027,-2.5133,0.241,9.58154,9.58154
2912.00,9.58363,25.167083,0.000413,25.000976,-2.5132,0.242,9.58114,9.58114
@20,0.4000,0.8, 60.0509999999995 
2913.00,9.55740,25.183164,0.000410,25.135226,-2.3748,-0.002,9.55956,9.55956
2914.00,9.56073,25.183044,0.000409,25.134949,-2.3748,-0.002,9.55927,9.55927
2915.00,9.56239,25.183031,0.000404,25.134883,-2.3749,-0.002,9.55929,9.55929
2916.00,9.56208,25.183031,0.000405,25.134836,-2.3752,-0.001,9.55984,9.55984
2917.00,9.56164,25.182958,0.000402,25.134773,-2.3756,-0.001,9.56068,9.56068
2918.00,9.56118,25.182860,0.000398,25.134750,-2.3758,-0.001,9.56153,9.56153
2919.00,9.56093,25.182982,0.000400,25.134928,-2.3759,-0.001,9.56268,9.56268
2920.00,9.56124,25.183167,0.000407,25.135102,-2.3759,-0.001,9.56253,9.56253
2921.00,9.56140,25.183355,0.000408,25.135276,-2.3759,-0.001,9.56268,9.56268
2922.00,9.56145,25.183440,0.000410,25.135266,-2.3758,-0.001,9.56230,9.56230
2923.00,9.56164,25.183581,0.000410,25.135269,-2.3757,-0.001,9.56157,9.56157
2924.00,9.56162,25.183426,0.000400,25.135040,-2.3756,0.000,9.56040,9.56040
2925.00,9.56131,25.183375,0.000395,25.134933,-2.3754,0.000,9.56063,9.56063
2926.00,9.56094,25.183416,0.000397,25.134924,-2.3751,0.000,9.56065,9.56065
2927.00,9.56116,25.183515,0.000397,25.134999,-2.3751,0.000,9.56153,9.56153
2928.00,9.56133,25.183683,0.000400,25.135095,-2.3750,0.000,9.56279,9.56279
2929.00,9.56139,25.183847,0.000408,25.135243,-2.3749,0.000,9.56351,9.56351
2930.00,9.56151,25.183826,0.000410,25.135168,-2.3746,0.000,9.56364,9.56364
2931.00,9.56152,25.183784,0.000412,25.135091,-2.3745,0.000,9.56313,9.56313
2932.00,9.56171,25.183798,0.000414,25.135035,-2.3743,0.000,9.56239,9.56239
2933.00,9.56199,25.183652,0.000412,25.134916,-2.3741,0.000,9.56156,9.56156
2934.00,9.56218,25.183617,0.000406,25.134872,-2.3738,0.001,9.56160,9.56160
2935.00,9.56202,25.183735,0.000406,25.134909,-2.3738,0.001,9.56218,9.56218
2936.00,9.56196,25.183725,0.000404,25.134834,-2.3738,0.001,9.56212,9.56212
2937.00,9.56200,25.183767,0.000400,25.134837,-2.3736,0.001,9.56245,9.56245
2938.00,9.56206,25.183706,0.000398,25.134725,-2.3740,0.001,9.56236,9.56236
2939.00,9.56207,25.183679,0.000401,25.134657,-2.3743,0.001,9.56287,9.56287
2940.00,9.56213,25.183616,0.000398,25.134598,-2.3744,0.001,9.56227,9.56227
2941.00,9.56218,25.183629,0.000398,25.134597,-2.3746,0.001,9.56251,9.56251
2942.00,9.56209,25.183450,0.000398,25.134456,-2.3747,0.001,9.56191,9.56191
2943.00,9.56211,25.183604,0.000401,25.134588,-2.3746,0.001,9.56196,9.56196
2944.00,9.56229,25.183825,0.000404,25.134794,-2.3743,0.002,9.56176,9.56176
2945.00,9.56244,25.184018,0.000409,25.134976,-2.3740,0.002,9.56171,9.56171
2946.00,9.56236,25.184161,0.000413,25.135087,-2.3736,0.002,9.56122,9.56122
2947.00,9.56208,25.184386,0.000414,25.135228,-2.3732,0.002,9.56086,9.56086
2948.00,9.56164,25.184371,0.000411,25.135153,-2.3728,0.002,9.55962,9.55962
2949.00,9.56120,25.184464,0.000414,25.135073,-2.3729,0.002,9.55810,9.55810
2950.00,9.56092,25.184483,0.000413,25.135017,-2.3729,0.002,9.55694,9.55694
2951.00,9.56069,25.184527,0.000413,25.134960,-2.3729,0.002,9.55661,9.55661
2952.00,9.56053,25.184638,0.000417,25.135048,-2.3734,0.002,9.55649,9.55649
2953.00,9.56033,25.184630,0.000416,25.135051,-2.3736,0.002,9.55728,9.55728
2954.00,9.56022,25.184519,0.000413,25.135060,-2.3735,0.003,9.55762,9.55762
2955.00,9.55988,25.184435,0.000416,25.134957,-2.3735,0.002,9.55768,9.55768
2956.00,9.55955,25.184335,0.000413,25.134881,-2.3735,0.003,9.55660,9.55660
2957.00,9.55920,25.184316,0.000411,25.134868,-2.3732,0.003,9.55668,9.55668
2958.00,9.55881,25.184363,0.000411,25.134850,-2.3728,0.003,9.55603,9.55603
2959.00,9.55848,25.184562,0.000413,25.134913,-2.3727,0.003,9.55600,9.55600
2960.00,9.55825,25.184632,0.000413,25.134970,-2.3729,0.003,9.55635,9.55635
2961.00,9.55810,25.184599,0.000411,25.134926,-2.3730,0.003,9.55746,9.55746
2962.00,9.55789,25.184681,0.000413,25.134946,-2.3733,0.003,9.55724,9.55724
2963.00,9.55773,25.184769,0.000414,25.135037,-2.3738,0.003,9.55760,9.55760
2964.00,9.55733,25.184663,0.000411,25.134895,-2.3735,0.003,9.55782,9.55782
2965.00,9.55721,25.184738,0.000411,25.134993,-2.3731,0.003,9.55787,9.55787
2966.00,9.55708,25.184872,0.000413,25.135087,-2.3728,0.003,9.55715,9.55715
2967.00,9.55690,25.184847,0.000411,25.134952,-2.3724,0.004,9.55713,9.55713
2968.00,9.55701,25.184905,0.000414,25.134913,-2.3721,0.004,9.55766,9.55766
2969.00,9.55727,25.184931,0.000418,25.134983,-2.3722,0.004,9.55793,9.55793
2970.00,9.55739,25.185002,0.000421,25.134969,-2.3724,0.003,9.55806,9.55806
2971.00,9.55752,25.184981,0.000420,25.134964,-2.3725,0.004,9.55894,9.55894
2972.00,9.55762,25.184979,0.000420,25.134995,-2.3724,0.004,9.55953,9.55953
2973.00,9.55773,25.184959,0.000418,25.134975,-2.3721,0.004,9.55989,9.55989
2974.00,9.55793,25.184969,0.000411,25.134885,-2.3719,0.004,9.56042,9.56042
2975.00,9.55808,25.184957,0.000404,25.134816,-2.3717,0.004,9.56034,9.56034
2976.00,9.55824,25.185223,0.000410,25.134889,-2.3716,0.004,9.55983,9.55983
2977.00,9.55836,25.185357,0.000411,25.134940,-2.3715,0.005,9.55965,9.55965
2978.00,9.55844,25.185507,0.000413,25.135045,-2.3717,0.005,9.55892,9.55892
2979.00,9.55859,25.185480,0.000414,25.135011,-2.3717,0.005,9.55855,9.55855
2980.00,9.55882,25.185594,0.000422,25.135145,-2.3718,0.005,9.55943,9.55943
2981.00,9.55894,25.185545,0.000420,25.135087,-2.3720,0.005,9.55987,9.55987
2982.00,9.55894,25.185531,0.000418,25.135037,-2.3722,0.005,9.55935,9.55935
2983.00,9.55895,25.185438,0.000414,25.134885,-2.3723,0.005,9.55972,9.55972
2984.00,9.55916,25.185433,0.000410,25.134834,-2.3724,0.005,9.56074,9.56074
2985.00,9.55957,25.185399,0.000400,25.134651,-2.3723,0.005,9.56187,9.56187
2986.00,9.56024,25.185384,0.000395,25.134610,-2.3721,0.005,9.56330,9.56330
2987.00,9.56059,25.185439,0.000395,25.134591,-2.3718,0.006,9.56401,9.56401
2988.00,9.56061,25.185627,0.000401,25.134722,-2.3715,0.006,9.56404,9.56404
2989.00,9.56074,25.185877,0.000408,25.134888,-2.3712,0.006,9.56343,9.56343
2990.00,9.56095,25.185952,0.000412,25.134910,-2.3712,0.006,9.56175,9.56175
2991.00,9.56093,25.186050,0.000413,25.134954,-2.3713,0.006,9.56095,9.56095
2992.00,9.56106,25.186227,0.000419,25.135134,-2.3715,0.006,9.56064,9.56064
2993.00,9.56158,25.186299,0.000420,25.135184,-2.3715,0.006,9.56074,9.56074
2994.00,9.56192,25.186213,0.000417,25.135135,-2.3717,0.006,9.56060,9.56060
2995.00,9.56175,25.186129,0.000416,25.135060,-2.3718,0.006,9.56027,9.56027
2996.00,9.56157,25.186204,0.000415,25.135059,-2.3718,0.006,9.55952,9.55952
2997.00,9.56149,25.186115,0.000411,25.134881,-2.3718,0.007,9.55983,9.55983
2998.00,9.56118,25.186132,0.000410,25.134864,-2.3720,0.007,9.56056,9.56056
2999.00,9.56134,25.186212,0.000412,25.134893,-2.3721,0.007,9.56081,9.56081
3000.00,9.56147,25.186130,0.000410,25.134889,-2.3720,0.007,9.56229,9.56229
3001.00,9.56158,25.185885,0.000406,25.134694,-2.3716,0.007,9.56283,9.56283
3002.00,9.56176,25.185908,0.000409,25.134685,-2.3713,0.007,9.56313,9.56313
3003.00,9.56202,25.185946,0.000410,25.134665,-2.3709,0.007,9.56299,9.56299
3004.00,9.56207,25.185987,0.000409,25.134654,-2.3709,0.007,9.56333,9.56333
3005.00,9.56182,25.186193,0.000414,25.134728,-2.3708,0.007,9.56309,9.56309
3006.00,9.56156,25.186460,0.000416,25.134927,-2.3711,0.007,9.56257,9.56257
3007.00,9.56168,25.186321,0.000410,25.134829,-2.3710,0.007,9.56101,9.56101
3008.00,9.56117,25.186298,0.000406,25.134809,-2.3711,0.007,9.55907,9.55907
3009.00,9.56077,25.186156,0.000402,25.134651,-2.3708,0.007,9.55836,9.55836
3010.00,9.56084,25.186224,0.000401,25.134668,-2.3706,0.007,9.55799,9.55799
3011.00,9.56086,25.186347,0.000405,25.134754,-2.3703,0.008,9.55903,9.55903
3012.00,9.56090,25.186564,0.000409,25.134897,-2.3704,0.008,9.56057,9.56057
3013.00,9.56113,25.186755,0.000410,25.134981,-2.3704,0.008,9.56293,9.56293
3014.00,9.56127,25.187032,0.000415,25.135164,-2.3707,0.008,9.56459,9.56459
3015.00,9.56085,25.187068,0.000415,25.135156,-2.3712,0.008,9.56559,9.56559
3016.00,9.56056,25.187143,0.000415,25.135149,-2.3714,0.008,9.56594,9.56594
3017.00,9.56100,25.187276,0.000415,25.135176,-2.3714,0.008,9.56611,9.56611
3018.00,9.56166,25.187369,0.000416,25.135205,-2.3714,0.008,9.56580,9.56580
3019.00,9.56166,25.187406,0.000415,25.135150,-2.3710,0.008,9.56445,9.56445
3020.00,9.56229,25.187539,0.000415,25.135219,-2.3706,0.009,9.56331,9.56331
3021.00,9.56251,25.187493,0.000413,25.135145,-2.3706,0.009,9.56239,9.56239
3022.00,9.56248,25.187510,0.000414,25.135173,-2.3705,0.009,9.56226,9.56226
3023.00,9.56232,25.187420,0.000414,25.135103,-2.3706,0.009,9.56170,9.56170
3024.00,9.56226,25.187376,0.000414,25.135077,-2.3707,0.009,9.56129,9.56129
3025.00,9.56215,25.187339,0.000415,25.135000,-2.3708,0.009,9.56245,9.56245
3026.00,9.56261,25.187323,0.000411,25.134901,-2.3708,0.009,9.56289,9.56289
3027.00,9.56274,25.187271,0.000411,25.134835,-2.3708,0.009,9.56227,9.56227
3028.00,9.56300,25.187245,0.000410,25.134769,-2.3706,0.009,9.56246,9.56246
3029.00,9.56324,25.187382,0.000409,25.134839,-2.3706,0.009,9.56257,9.56257
3030.00,9.56321,25.187366,0.000407,25.134827,-2.3703,0.010,9.56161,9.56161
3031.00,9.56326,25.187331,0.000406,25.134743,-2.3701,0.010,9.56196,9.56196
3032.00,9.56334,25.187589,0.000407,25.134912,-2.3703,0.010,9.56288,9.56288
3033.00,9.56329,25.187647,0.000408,25.134909,-2.3702,0.010,9.56278,9.56278
3034.00,9.56308,25.187550,0.000404,25.134780,-2.3700,0.010,9.56325,9.56325
3035.00,9.56272,25.187688,0.000409,25.134809,-2.3702,0.010,9.56289,9.56289
3036.00,9.56246,25.187802,0.000413,25.134929,-2.3702,0.010,9.56219,9.56219
3037.00,9.56229,25.187676,0.000408,25.134795,-2.3698,0.010,9.56176,9.56176
3038.00,9.56223,25.187724,0.000408,25.134770,-2.3697,0.010,9.56174,9.56174
3039.00,9.56216,25.187851,0.000413,25.134843,-2.3695,0.010,9.56158,9.56158
3040.00,9.56224,25.187912,0.000412,25.134893,-2.3693,0.010,9.56216,9.56216
3041.00,9.56234,25.188001,0.000411,25.134946,-2.3694,0.010,9.56262,9.56262
3042.00,9.56249,25.187998,0.000414,25.134872,-2.3700,0.010,9.56310,9.56310
3043.00,9.56252,25.187883,0.000411,25.134760,-2.3703,0.010,9.56339,9.56339
3044.00,9.56263,25.187990,0.000409,25.134814,-2.3703,0.011,9.56316,9.56316
3045.00,9.56254,25.187973,0.000407,25.134776,-2.3704,0.011,9.56299,9.56299
3046.00,9.56241,25.187831,0.000403,25.134614,-2.3705,0.011,9.56314,9.56314
3047.00,9.56255,25.187921,0.000402,25.134663,-2.3702,0.011,9.56275,9.56275
3048.00,9.56266,25.188092,0.000407,25.134793,-2.3698,0.011,9.56279,9.56279
3049.00,9.56284,25.188065,0.000407,25.134775,-2.3695,0.011,9.56411,9.56411
3050.00,9.56319,25.188005,0.000408,25.134753,-2.3697,0.011,9.56505,9.56505
3051.00,9.56330,25.188095,0.000408,25.134868,-2.3698,0.011,9.56519,9.56519
3052.00,9.56326,25.188115,0.000409,25.134891,-2.3700,0.011,9.56539,9.56539
3053.00,9.56329,25.188141,0.000406,25.134926,-2.3704,0.012,9.56588,9.56588
3054.00,9.56341,25.188089,0.000405,25.134838,-2.3707,0.012,9.56481,9.56481
3055.00,9.56369,25.188335,0.000408,25.134950,-2.3708,0.012,9.56298,9.56298
3056.00,9.56391,25.188425,0.000412,25.134927,-2.3705,0.012,9.56281,9.56281
3057.00,9.56401,25.188350,0.000411,25.134800,-2.3702,0.012,9.56386,9.56386
3058.00,9.56410,25.188486,0.000416,25.134865,-2.3700,0.012,9.56406,9.56406
3059.00,9.56458,25.188451,0.000417,25.134823,-2.3699,0.012,9.56478,9.56478
3060.00,9.56503,25.188371,0.000415,25.134753,-2.3701,0.012,9.56650,9.56650
3061.00,9.56517,25.188472,0.000415,25.134834,-2.3702,0.012,9.56606,9.56606
3062.00,9.56349,25.188749,0.000421,25.135027,-2.3703,0.012,9.56489,9.56489
@21,2.0001,4.0, 210.094000000005 
3063.00,9.56449,25.188719,0.000418,25.134936,-2.3700,0.012,9.56320,9.56320
3064.00,9.56250,25.188760,0.000416,25.134889,-2.3697,0.012,9.56129,9.56129
3065.00,9.56378,25.188689,0.000415,25.134717,-2.3692,0.012,9.55980,9.55980
3066.00,9.56465,25.188907,0.000421,25.134799,-2.3690,0.012,9.55970,9.55970
3067.00,9.56454,25.188813,0.000416,25.134683,-2.3691,0.013,9.55894,9.55894
3068.00,9.56376,25.188816,0.000413,25.134668,-2.3693,0.013,9.55803,9.55803
3069.00,9.56294,25.189083,0.000416,25.134903,-2.3696,0.013,9.55679,9.55679
3070.00,9.56247,25.189275,0.000418,25.135076,-2.3696,0.013,9.55545,9.55545
3071.00,9.56149,25.189004,0.000412,25.134843,-2.3692,0.013,9.55437,9.55437
3072.00,9.56085,25.189040,0.000414,25.134880,-2.3690,0.013,9.55425,9.55425
3073.00,9.56020,25.189020,0.000417,25.134860,-2.3690,0.013,9.55492,9.55492
3074.00,9.56009,25.189016,0.000420,25.134794,-2.3687,0.013,9.55590,9.55590
3075.00,9.55911,25.188889,0.000418,25.134657,-2.3688,0.013,9.55695,9.55695
3076.00,9.55786,25.189156,0.000420,25.134868,-2.3691,0.013,9.55884,9.55884
3077.00,9.55684,25.189186,0.000413,25.134833,-2.3688,0.013,9.56061,9.56061
3078.00,9.55663,25.189395,0.000414,25.134896,-2.3691,0.013,9.56226,9.56226
3079.00,9.55675,25.189380,0.000413,25.134830,-2.3692,0.013,9.56358,9.56358
3080.00,9.55783,25.189509,0.000413,25.134923,-2.3690,0.014,9.56573,9.56573
3081.00,9.55836,25.189322,0.000409,25.134766,-2.3689,0.014,9.56631,9.56631
3082.00,9.55862,25.189303,0.000411,25.134755,-2.3690,0.014,9.56604,9.56604
3083.00,9.55837,25.189238,0.000408,25.134726,-2.3689,0.014,9.56612,9.56612
3084.00,9.55921,25.189227,0.000404,25.134700,-2.3693,0.014,9.56696,9.56696
3085.00,9.56073,25.189316,0.000404,25.134675,-2.3697,0.014,9.56681,9.56681
3086.00,9.56177,25.189544,0.000409,25.134820,-2.3702,0.015,9.56739,9.56739
3087.00,9.56297,25.189621,0.000410,25.134831,-2.3703,0.015,9.56809,9.56809
3088.00,9.56347,25.189543,0.000408,25.134747,-2.3700,0.015,9.56825,9.56825
3089.00,9.56414,25.189599,0.000409,25.134801,-2.3694,0.015,9.56876,9.56876
3090.00,9.56477,25.189551,0.000405,25.134790,-2.3692,0.015,9.56893,9.56893
3091.00,9.56515,25.189423,0.000400,25.134637,-2.3689,0.015,9.56777,9.56777
3092.00,9.56533,25.189543,0.000402,25.134724,-2.3688,0.015,9.56715,9.56715
3093.00,9.56564,25.189798,0.000409,25.134861,-2.3689,0.015,9.56717,9.56717
3094.00,9.56636,25.189840,0.000408,25.134857,-2.3692,0.015,9.56712,9.56712
3095.00,9.56704,25.189970,0.000414,25.134917,-2.3693,0.015,9.56737,9.56737
3096.00,9.56730,25.190059,0.000418,25.134989,-2.3694,0.015,9.56791,9.56791
3097.00,9.56744,25.190011,0.000416,25.134914,-2.3694,0.015,9.56873,9.56873
3098.00,9.56764,25.189972,0.000413,25.134882,-2.3696,0.015,9.56978,9.56978
3099.00,9.56814,25.190019,0.000415,25.134930,-2.3698,0.015,9.57081,9.57081
3100.00,9.56847,25.189912,0.000410,25.134883,-2.3698,0.015,9.57079,9.57079
3101.00,9.56848,25.189984,0.000410,25.134947,-2.3695,0.016,9.57096,9.57096
3102.00,9.56852,25.190024,0.000408,25.134928,-2.3693,0.016,9.57044,9.57044
3103.00,9.56866,25.190007,0.000407,25.134851,-2.3692,0.016,9.56998,9.56998
3104.00,9.56891,25.190053,0.000406,25.134762,-2.3690,0.016,9.56935,9.56935
3105.00,9.56903,25.190155,0.000403,25.134729,-2.3690,0.016,9.56919,9.56919
3106.00,9.56902,25.190199,0.000403,25.134729,-2.3693,0.016,9.56913,9.56913
3107.00,9.56884,25.190311,0.000404,25.134836,-2.3697,0.016,9.56883,9.56883
3108.00,9.56874,25.190367,0.000405,25.134926,-2.3695,0.016,9.56779,9.56779
3109.00,9.56859,25.190454,0.000410,25.135110,-2.3697,0.016,9.56663,9.56663
3110.00,9.56859,25.190418,0.000412,25.135075,-2.3699,0.016,9.56633,9.56633
3111.00,9.56858,25.190455,0.000414,25.135071,-2.3700,0.016,9.56643,9.56643
3112.00,9.56875,25.190359,0.000416,25.134946,-2.3698,0.016,9.56753,9.56753
3113.00,9.56893,25.190236,0.000416,25.134692,-2.3700,0.016,9.56824,9.56824
3114.00,9.56886,25.190174,0.000410,25.134508,-2.3699,0.016,9.56834,9.56834
3115.00,9.56873,25.190402,0.000411,25.134693,-2.3698,0.017,9.56837,9.56837
3116.00,9.56868,25.190500,0.000412,25.134699,-2.3699,0.017,9.56855,9.56855
3117.00,9.56863,25.190596,0.000412,25.134715,-2.3701,0.017,9.56794,9.56794
3118.00,9.56855,25.190969,0.000416,25.135098,-2.3704,0.017,9.56784,9.56784
3119.00,9.56820,25.191091,0.000419,25.135225,-2.3706,0.017,9.56761,9.56761
3120.00,9.56812,25.190976,0.000418,25.135103,-2.3703,0.017,9.56721,9.56721
3121.00,9.56783,25.190924,0.000415,25.135048,-2.3699,0.017,9.56659,9.56659
3122.00,9.56766,25.190945,0.000413,25.135053,-2.3699,0.017,9.56706,9.56706
3123.00,9.56745,25.190728,0.000409,25.134853,-2.3694,0.017,9.56746,9.56746
3124.00,9.56768,25.190663,0.000406,25.134774,-2.3690,0.017,9.56862,9.56862
3125.00,9.56782,25.190849,0.000410,25.134869,-2.3691,0.018,9.56911,9.56911
3126.00,9.56766,25.190945,0.000411,25.134908,-2.3695,0.018,9.56838,9.56838
3127.00,9.56752,25.191039,0.000412,25.134997,-2.3694,0.018,9.56659,9.56659
3128.00,9.56758,25.191085,0.000410,25.134957,-2.3694,0.018,9.56577,9.56577
3129.00,9.56741,25.191283,0.000415,25.135055,-2.3693,0.018,9.56499,9.56499
3130.00,9.56736,25.191361,0.000415,25.135051,-2.3690,0.018,9.56500,9.56500
3131.00,9.56711,25.191366,0.000418,25.135010,-2.3689,0.018,9.56626,9.56626
3132.00,9.56723,25.191444,0.000420,25.134995,-2.3692,0.018,9.56697,9.56697
3133.00,9.56725,25.191540,0.000421,25.135042,-2.3695,0.018,9.56779,9.56779
3134.00,9.56718,25.191516,0.000420,25.134986,-2.3695,0.018,9.56848,9.56848
3135.00,9.56694,25.191396,0.000421,25.134891,-2.3695,0.018,9.56922,9.56922
3136.00,9.56698,25.191504,0.000419,25.134969,-2.3695,0.018,9.56938,9.56938
3137.00,9.56741,25.191552,0.000414,25.134918,-2.3695,0.018,9.56994,9.56994
3138.00,9.56770,25.191588,0.000409,25.134927,-2.3697,0.019,9.56983,9.56983
3139.00,9.56788,25.191631,0.000403,25.134927,-2.3702,0.019,9.56909,9.56909
3140.00,9.56786,25.191748,0.000402,25.135028,-2.3708,0.019,9.56837,9.56837
3141.00,9.56795,25.191730,0.000401,25.134946,-2.3709,0.019,9.56776,9.56776
3142.00,9.56789,25.191789,0.000406,25.134990,-2.3709,0.019,9.56772,9.56772
3143.00,9.56779,25.191800,0.000412,25.134934,-2.3706,0.019,9.56786,9.56786
3144.00,9.56773,25.191811,0.000415,25.134918,-2.3705,0.019,9.56941,9.56941
3145.00,9.56809,25.191817,0.000414,25.134841,-2.3704,0.019,9.57006,9.57006
3146.00,9.56832,25.191736,0.000415,25.134747,-2.3700,0.019,9.57069,9.57069
3147.00,9.56877,25.191709,0.000412,25.134701,-2.3697,0.019,9.57127,9.57127
3148.00,9.56904,25.191816,0.000410,25.134836,-2.3695,0.019,9.57090,9.57090
3149.00,9.56909,25.191888,0.000411,25.134839,-2.3693,0.019,9.56939,9.56939
3150.00,9.56898,25.191956,0.000411,25.134868,-2.3689,0.020,9.56777,9.56777
3151.00,9.56873,25.192253,0.000415,25.135114,-2.3688,0.020,9.56636,9.56636
3152.00,9.56877,25.192411,0.000417,25.135156,-2.3689,0.020,9.56422,9.56422
3153.00,9.56855,25.192331,0.000416,25.135071,-2.3695,0.020,9.56407,9.56407
3154.00,9.56809,25.192296,0.000418,25.135046,-2.3698,0.020,9.56441,9.56441
3155.00,9.56793,25.192301,0.000417,25.135031,-2.3701,0.020,9.56488,9.56488
3156.00,9.56771,25.192192,0.000414,25.134874,-2.3703,0.020,9.56594,9.56594
3157.00,9.56760,25.192114,0.000412,25.134830,-2.3705,0.020,9.56644,9.56644
3158.00,9.56763,25.192244,0.000416,25.134792,-2.3704,0.020,9.56571,9.56571
3159.00,9.56750,25.192333,0.000415,25.134816,-2.3705,0.020,9.56558,9.56558
3160.00,9.56714,25.192368,0.000412,25.134825,-2.3709,0.020,9.56608,9.56608
3161.00,9.56719,25.192344,0.000410,25.134812,-2.3714,0.020,9.56634,9.56634
3162.00,9.56729,25.192356,0.000408,25.134844,-2.3715,0.020,9.56777,9.56777
3163.00,9.56716,25.192277,0.000407,25.134780,-2.3717,0.020,9.56911,9.56911
3164.00,9.56728,25.192398,0.000408,25.134798,-2.3717,0.020,9.56981,9.56981
3165.00,9.56723,25.192555,0.000409,25.134815,-2.3715,0.021,9.56992,9.56992
3166.00,9.56706,25.192645,0.000407,25.134806,-2.3712,0.021,9.56932,9.56932
3167.00,9.56691,25.192636,0.000406,25.134718,-2.3711,0.021,9.56920,9.56920
3168.00,9.56681,25.192787,0.000404,25.134834,-2.3707,0.021,9.56918,9.56918
3169.00,9.56710,25.192701,0.000400,25.134776,-2.3705,0.021,9.56831,9.56831
3170.00,9.56736,25.192595,0.000399,25.134712,-2.3703,0.021,9.56767,9.56767
3171.00,9.56727,25.192710,0.000405,25.134833,-2.3704,0.021,9.56770,9.56770
3172.00,9.56742,25.192864,0.000408,25.134977,-2.3704,0.021,9.56697,9.56697
3173.00,9.56763,25.192959,0.000410,25.135007,-2.3703,0.022,9.56647,9.56647
3174.00,9.56770,25.193040,0.000410,25.135100,-2.3703,0.022,9.56734,9.56734
3175.00,9.56786,25.193071,0.000412,25.135116,-2.3705,0.022,9.56851,9.56851
3176.00,9.56812,25.193073,0.000411,25.135075,-2.3704,0.022,9.56978,9.56978
3177.00,9.56853,25.193070,0.000412,25.134993,-2.3705,0.022,9.57125,9.57125
3178.00,9.56891,25.192994,0.000412,25.134901,-2.3707,0.022,9.57141,9.57141
3179.00,9.56910,25.193064,0.000413,25.134889,-2.3709,0.022,9.57105,9.57105
3180.00,9.56917,25.193043,0.000412,25.134825,-2.3710,0.022,9.57066,9.57066
3181.00,9.56919,25.192964,0.000410,25.134730,-2.3711,0.022,9.56993,9.56993
3182.00,9.56920,25.193046,0.000410,25.134819,-2.3712,0.022,9.56989,9.56989
3183.00,9.56910,25.193124,0.000411,25.134905,-2.3715,0.022,9.57110,9.57110
3184.00,9.56939,25.192968,0.000410,25.134719,-2.3716,0.022,9.57193,9.57193
3185.00,9.56966,25.192994,0.000410,25.134748,-2.3719,0.023,9.57166,9.57166
3186.00,9.56963,25.193230,0.000412,25.134907,-2.3719,0.023,9.57123,9.57123
3187.00,9.56966,25.193025,0.000404,25.134692,-2.3715,0.023,9.57017,9.57017
3188.00,9.56955,25.193022,0.000400,25.134568,-2.3710,0.023,9.56901,9.56901
3189.00,9.56966,25.193240,0.000400,25.134722,-2.3705,0.023,9.56920,9.56920
3190.00,9.57002,25.193323,0.000403,25.134713,-2.3697,0.023,9.56973,9.56973
3191.00,9.57032,25.193196,0.000404,25.134613,-2.3696,0.023,9.57120,9.57120
3192.00,9.57079,25.193396,0.000414,25.134716,-2.3698,0.023,9.57226,9.57226
3193.00,9.57095,25.193513,0.000422,25.134825,-2.3699,0.023,9.57272,9.57272
3194.00,9.57076,25.193478,0.000421,25.134768,-2.3702,0.023,9.57208,9.57208
3195.00,9.57083,25.193754,0.000420,25.134980,-2.3706,0.023,9.57197,9.57197
3196.00,9.57081,25.193764,0.000417,25.134869,-2.3711,0.023,9.57088,9.57088
3197.00,9.57074,25.193777,0.000415,25.134862,-2.3714,0.023,9.56992,9.56992
3198.00,9.57077,25.193892,0.000413,25.134936,-2.3719,0.024,9.57000,9.57000
3199.00,9.57083,25.194054,0.000417,25.135031,-2.3723,0.024,9.56954,9.56954
3200.00,9.57066,25.194005,0.000415,25.134999,-2.3727,0.024,9.56904,9.56904
3201.00,9.57056,25.194101,0.000416,25.135096,-2.3727,0.024,9.56871,9.56871
3202.00,9.57038,25.194230,0.000413,25.135209,-2.3728,0.024,9.56864,9.56864
3203.00,9.57006,25.194097,0.000410,25.135083,-2.3725,0.024,9.56774,9.56774
3204.00,9.56985,25.194129,0.000409,25.135078,-2.3722,0.024,9.56758,9.56758
3205.00,9.57009,25.194112,0.000409,25.134991,-2.3717,0.024,9.56762,9.56762
3206.00,9.57017,25.194145,0.000409,25.135013,-2.3713,0.024,9.56927,9.56927
3207.00,9.56975,25.194074,0.000412,25.134945,-2.3710,0.024,9.57158,9.57158
3208.00,9.56913,25.194123,0.000415,25.134946,-2.3712,0.024,9.57498,9.57498
3209.00,9.56874,25.194030,0.000417,25.134852,-2.3714,0.024,9.57772,9.57772
3210.00,9.56852,25.193994,0.000417,25.134798,-2.3716,0.024,9.57842,9.57842
3211.00,9.56792,25.194126,0.000420,25.134795,-2.3719,0.024,9.57583,9.57583
3212.00,9.56776,25.194304,0.000417,25.134826,-2.3719,0.024,9.57280,9.57280
@22,2.0001,4.0, 360.025999999998 
3213.00,9.56731,25.194517,0.000415,25.134903,-2.3716,0.025,9.56853,9.56853
3214.00,9.56766,25.194626,0.000414,25.134905,-2.3715,0.025,9.56463,9.56463
3215.00,9.57140,25.194779,0.000417,25.134989,-2.3716,0.025,9.56330,9.56330
3216.00,9.57476,25.194760,0.000412,25.134993,-2.3721,0.025,9.56425,9.56425
3217.00,9.57833,25.194715,0.000411,25.134963,-2.3726,0.025,9.56332,9.56332
3218.00,9.58160,25.194636,0.000413,25.134901,-2.3731,0.025,9.56297,9.56297
3219.00,9.58067,25.194746,0.000416,25.135003,-2.3732,0.025,9.56318,9.56318
3220.00,9.57171,25.194708,0.000413,25.134917,-2.3731,0.025,9.56194,9.56194
3221.00,9.56375,25.194849,0.000417,25.134976,-2.3730,0.025,9.55948,9.55948
3222.00,9.56333,25.194832,0.000421,25.134848,-2.3729,0.025,9.55938,9.55938
3223.00,9.56346,25.194875,0.000419,25.134872,-2.3730,0.025,9.56002,9.56002
3224.00,9.56351,25.194863,0.000414,25.134818,-2.3733,0.025,9.56088,9.56088
3225.00,9.56296,25.194928,0.000414,25.134814,-2.3734,0.025,9.56218,9.56218
3226.00,9.56205,25.194906,0.000409,25.134707,-2.3733,0.026,9.56450,9.56450
3227.00,9.56199,25.194995,0.000407,25.134829,-2.3734,0.026,9.56663,9.56663
3228.00,9.56251,25.195091,0.000407,25.134802,-2.3732,0.026,9.56721,9.56721
3229.00,9.56308,25.195047,0.000406,25.134744,-2.3729,0.026,9.56733,9.56733
3230.00,9.56308,25.195207,0.000408,25.134926,-2.3726,0.026,9.56808,9.56808
3231.00,9.56317,25.195226,0.000408,25.135007,-2.3722,0.026,9.56871,9.56871
3232.00,9.56277,25.195397,0.000414,25.135179,-2.3721,0.026,9.56924,9.56924
3233.00,9.56339,25.195210,0.000413,25.135080,-2.3721,0.026,9.56990,9.56990
3234.00,9.56412,25.195418,0.000418,25.135211,-2.3726,0.026,9.57027,9.57027
3235.00,9.56505,25.195304,0.000419,25.135055,-2.3735,0.026,9.57104,9.57104
3236.00,9.56569,25.195309,0.000418,25.134996,-2.3741,0.026,9.57215,9.57215
3237.00,9.56653,25.195124,0.000410,25.134756,-2.3743,0.026,9.57246,9.57246
3238.00,9.56728,25.195334,0.000413,25.134885,-2.3746,0.027,9.57333,9.57333
3239.00,9.56786,25.195283,0.000409,25.134828,-2.3745,0.027,9.57383,9.57383
3240.00,9.56858,25.195372,0.000408,25.134864,-2.3743,0.027,9.57365,9.57365
3241.00,9.56915,25.195356,0.000408,25.134829,-2.3745,0.027,9.57260,9.57260
3242.00,9.56982,25.195410,0.000413,25.134879,-2.3746,0.027,9.57242,9.57242
3243.00,9.57051,25.195569,0.000418,25.134940,-2.3744,0.027,9.57290,9.57290
3244.00,9.57106,25.195537,0.000418,25.134933,-2.3740,0.027,9.57343,9.57343
3245.00,9.57159,25.195443,0.000416,25.134840,-2.3736,0.027,9.57299,9.57299
3246.00,9.57160,25.195538,0.000419,25.134947,-2.3730,0.027,9.57279,9.57279
3247.00,9.57158,25.195650,0.000420,25.134993,-2.3725,0.027,9.57245,9.57245
3248.00,9.57168,25.195622,0.000414,25.134994,-2.3724,0.027,9.57108,9.57108
3249.00,9.57194,25.195777,0.000417,25.135027,-2.3726,0.027,9.57104,9.57104
3250.00,9.57224,25.196009,0.000421,25.135131,-2.3732,0.027,9.57157,9.57157
3251.00,9.57234,25.196069,0.000423,25.135029,-2.3737,0.027,9.57202,9.57202
3252.00,9.57241,25.196156,0.000421,25.135047,-2.3743,0.027,9.57278,9.57278
3253.00,9.57268,25.196184,0.000421,25.135028,-2.3749,0.027,9.57360,9.57360
3254.00,9.57267,25.196101,0.000417,25.134881,-2.3751,0.027,9.57335,9.57335
3255.00,9.57253,25.196155,0.000418,25.134933,-2.3750,0.027,9.57336,9.57336
3256.00,9.57269,25.196219,0.000414,25.135043,-2.3747,0.028,9.57351,9.57351
3257.00,9.57266,25.196175,0.000409,25.134955,-2.3744,0.028,9.57282,9.57282
3258.00,9.57255,25.196201,0.000409,25.134920,-2.3742,0.028,9.57220,9.57220
3259.00,9.57239,25.196328,0.000409,25.134998,-2.3742,0.028,9.57154,9.57154
3260.00,9.57218,25.196289,0.000405,25.134903,-2.3741,0.028,9.57034,9.57034
3261.00,9.57206,25.196218,0.000407,25.134822,-2.3742,0.028,9.57000,9.57000
3262.00,9.57208,25.196340,0.000414,25.134885,-2.3744,0.028,9.57035,9.57035
3263.00,9.57211,25.196318,0.000410,25.134874,-2.3746,0.028,9.57124,9.57124
3264.00,9.57206,25.196232,0.000410,25.134814,-2.3746,0.028,9.57226,9.57226
3265.00,9.57210,25.196133,0.000409,25.134728,-2.3749,0.028,9.57363,9.57363
3266.00,9.57230,25.196195,0.000405,25.134653,-2.3752,0.029,9.57362,9.57362
3267.00,9.57233,25.196193,0.000399,25.134573,-2.3757,0.029,9.57356,9.57356
3268.00,9.57250,25.196350,0.000401,25.134574,-2.3758,0.029,9.57363,9.57363
3269.00,9.57250,25.196617,0.000405,25.134737,-2.3756,0.029,9.57331,9.57331
3270.00,9.57243,25.196763,0.000403,25.134778,-2.3752,0.029,9.57337,9.57337
3271.00,9.57220,25.196806,0.000404,25.134837,-2.3751,0.029,9.57331,9.57331
3272.00,9.57234,25.197007,0.000410,25.134975,-2.3749,0.029,9.57348,9.57348
3273.00,9.57239,25.196947,0.000411,25.134959,-2.3746,0.029,9.57367,9.57367
3274.00,9.57258,25.196911,0.000412,25.134928,-2.3749,0.029,9.57401,9.57401
3275.00,9.57278,25.196912,0.000418,25.134926,-2.3754,0.029,9.57426,9.57426
3276.00,9.57299,25.197011,0.000421,25.135027,-2.3751,0.029,9.57526,9.57526
3277.00,9.57312,25.196900,0.000418,25.134955,-2.3747,0.029,9.57530,9.57530
3278.00,9.57325,25.196984,0.000420,25.134945,-2.3745,0.029,9.57415,9.57415
3279.00,9.57320,25.196892,0.000417,25.134813,-2.3745,0.029,9.57311,9.57311
3280.00,9.57330,25.197005,0.000412,25.134941,-2.3744,0.030,9.57197,9.57197
3281.00,9.57330,25.196994,0.000413,25.134794,-2.3748,0.030,9.57070,9.57070
3282.00,9.57320,25.197054,0.000413,25.134710,-2.3755,0.030,9.57026,9.57026
3283.00,9.57305,25.197066,0.000411,25.134733,-2.3762,0.030,9.57040,9.57040
3284.00,9.57297,25.197208,0.000410,25.134823,-2.3765,0.030,9.57157,9.57157
3285.00,9.57310,25.197292,0.000410,25.134806,-2.3768,0.030,9.57317,9.57317
3286.00,9.57327,25.197437,0.000409,25.134988,-2.3768,0.030,9.57386,9.57386
3287.00,9.57325,25.197404,0.000406,25.135064,-2.3765,0.031,9.57447,9.57447
3288.00,9.57318,25.197438,0.000405,25.135063,-2.3762,0.031,9.57443,9.57443
3289.00,9.57315,25.197379,0.000406,25.134930,-2.3759,0.031,9.57321,9.57321
3290.00,9.57286,25.197349,0.000408,25.134855,-2.3756,0.031,9.57166,9.57166
3291.00,9.57282,25.197307,0.000411,25.134689,-2.3752,0.031,9.57196,9.57196
3292.00,9.57274,25.197369,0.000412,25.134700,-2.3751,0.031,9.57172,9.57172
3293.00,9.57246,25.197342,0.000414,25.134625,-2.3749,0.031,9.57226,9.57226
3294.00,9.57256,25.197503,0.000415,25.134835,-2.3750,0.031,9.57350,9.57350
3295.00,9.57281,25.197647,0.000416,25.134951,-2.3755,0.031,9.57460,9.57460
3296.00,9.57281,25.197584,0.000411,25.134899,-2.3762,0.031,9.57471,9.57471
3297.00,9.57281,25.197623,0.000412,25.134827,-2.3764,0.031,9.57537,9.57537
3298.00,9.57306,25.197727,0.000412,25.134918,-2.3763,0.031,9.57488,9.57488
3299.00,9.57330,25.197765,0.000414,25.134903,-2.3760,0.031,9.57376,9.57376
3300.00,9.57317,25.197693,0.000409,25.134790,-2.3758,0.031,9.57256,9.57256
3301.00,9.57306,25.197799,0.000414,25.134865,-2.3755,0.031,9.57180,9.57180
3302.00,9.57309,25.197923,0.000415,25.135029,-2.3758,0.031,9.57077,9.57077
3303.00,9.57309,25.197893,0.000413,25.134948,-2.3764,0.032,9.57080,9.57080
3304.00,9.57305,25.197939,0.000416,25.134947,-2.3770,0.032,9.57127,9.57127
3305.00,9.57281,25.197859,0.000419,25.134842,-2.3772,0.032,9.57204,9.57204
3306.00,9.57268,25.197926,0.000415,25.134830,-2.3774,0.032,9.57203,9.57203
3307.00,9.57262,25.197784,0.000413,25.134661,-2.3774,0.032,9.57208,9.57208
3308.00,9.57292,25.197831,0.000416,25.134697,-2.3771,0.032,9.57140,9.57140
3309.00,9.57288,25.197750,0.000414,25.134585,-2.3771,0.032,9.57079,9.57079
3310.00,9.57254,25.197947,0.000416,25.134769,-2.3771,0.032,9.57052,9.57052
3311.00,9.57239,25.197944,0.000420,25.134858,-2.3769,0.032,9.57062,9.57062
3312.00,9.57222,25.197988,0.000419,25.134841,-2.3769,0.032,9.57049,9.57049
3313.00,9.57220,25.198040,0.000419,25.134815,-2.3769,0.032,9.57154,9.57154
3314.00,9.57199,25.197983,0.000415,25.134763,-2.3766,0.032,9.57142,9.57142
3315.00,9.57164,25.197929,0.000412,25.134706,-2.3766,0.032,9.57079,9.57079
3316.00,9.57141,25.198016,0.000413,25.134644,-2.3769,0.032,9.57090,9.57090
3317.00,9.57122,25.198242,0.000416,25.134747,-2.3771,0.032,9.57090,9.57090
3318.00,9.57105,25.198312,0.000414,25.134836,-2.3774,0.033,9.57044,9.57044
3319.00,9.57104,25.198456,0.000414,25.134831,-2.3780,0.033,9.57085,9.57085
3320.00,9.57126,25.198499,0.000411,25.134714,-2.3782,0.033,9.57239,9.57239
3321.00,9.57159,25.198585,0.000411,25.134785,-2.3784,0.033,9.57331,9.57331
3322.00,9.57174,25.198676,0.000413,25.134916,-2.3786,0.033,9.57353,9.57353
3323.00,9.57182,25.198695,0.000414,25.134822,-2.3788,0.033,9.57424,9.57424
3324.00,9.57193,25.198927,0.000420,25.135017,-2.3786,0.033,9.57470,9.57470
3325.00,9.57200,25.199000,0.000423,25.135184,-2.3786,0.033,9.57427,9.57427
3326.00,9.57202,25.199202,0.000428,25.135376,-2.3787,0.033,9.57338,9.57338
3327.00,9.57210,25.199146,0.000424,25.135260,-2.3786,0.033,9.57367,9.57367
3328.00,9.57235,25.199156,0.000422,25.135281,-2.3783,0.034,9.57397,9.57397
3329.00,9.57269,25.199055,0.000417,25.135247,-2.3782,0.034,9.57420,9.57420
3330.00,9.57286,25.199093,0.000419,25.135250,-2.3780,0.034,9.57475,9.57475
3331.00,9.57319,25.198834,0.000409,25.135017,-2.3779,0.034,9.57601,9.57601
3332.00,9.57340,25.198796,0.000412,25.134944,-2.3781,0.034,9.57541,9.57541
3333.00,9.57332,25.198902,0.000413,25.135031,-2.3784,0.034,9.57447,9.57447
3334.00,9.57326,25.198968,0.000415,25.135005,-2.3783,0.034,9.57353,9.57353
3335.00,9.57348,25.199069,0.000416,25.134955,-2.3780,0.034,9.57282,9.57282
3336.00,9.57361,25.199048,0.000415,25.134791,-2.3775,0.034,9.57187,9.57187
3337.00,9.57365,25.199060,0.000411,25.134804,-2.3769,0.034,9.57203,9.57203
3338.00,9.57370,25.199132,0.000411,25.134810,-2.3768,0.035,9.57244,9.57244
3339.00,9.57387,25.199176,0.000410,25.134776,-2.3771,0.035,9.57330,9.57330
3340.00,9.57370,25.199238,0.000408,25.134885,-2.3774,0.035,9.57361,9.57361
3341.00,9.57366,25.199366,0.000411,25.135029,-2.3780,0.035,9.57370,9.57370
3342.00,9.57364,25.199499,0.000415,25.135082,-2.3784,0.035,9.57380,9.57380
3343.00,9.57372,25.199557,0.000416,25.135096,-2.3782,0.035,9.57382,9.57382
3344.00,9.57370,25.199565,0.000415,25.135109,-2.3781,0.035,9.57452,9.57452
3345.00,9.57384,25.199428,0.000413,25.134849,-2.3781,0.035,9.57503,9.57503
3346.00,9.57412,25.199471,0.000412,25.134820,-2.3782,0.035,9.57523,9.57523
3347.00,9.57423,25.199426,0.000412,25.134769,-2.3787,0.035,9.57578,9.57578
3348.00,9.57420,25.199416,0.000413,25.134748,-2.3794,0.035,9.57579,9.57579
3349.00,9.57413,25.199355,0.000413,25.134657,-2.3798,0.035,9.57521,9.57521
3350.00,9.57413,25.199424,0.000414,25.134781,-2.3802,0.035,9.57488,9.57488
3351.00,9.57406,25.199486,0.000416,25.134831,-2.3804,0.035,9.57534,9.57534
3352.00,9.57417,25.199641,0.000413,25.134917,-2.3802,0.036,9.57576,9.57576
3353.00,9.57448,25.199592,0.000410,25.134800,-2.3801,0.036,9.57585,9.57585
3354.00,9.57477,25.199838,0.000414,25.134996,-2.3801,0.036,9.57608,9.57608
3355.00,9.57498,25.199942,0.000415,25.134995,-2.3800,0.036,9.57547,9.57547
3356.00,9.57521,25.200061,0.000415,25.135007,-2.3800,0.036,9.57684,9.57684
3357.00,9.57535,25.200027,0.000412,25.134925,-2.3800,0.036,9.57877,9.57877
3358.00,9.57576,25.200232,0.000413,25.135053,-2.3800,0.036,9.58210,9.58210
3359.00,9.57564,25.200183,0.000411,25.134958,-2.3802,0.036,9.58508,9.58508
3360.00,9.57561,25.200183,0.000410,25.134922,-2.3800,0.036,9.58720,9.58720
3361.00,9.57614,25.200074,0.000410,25.134794,-2.3798,0.036,9.58636,9.58636
3362.00,9.57648,25.200147,0.000415,25.134840,-2.3801,0.036,9.58432,9.58432
@23,2.0001,4.0, 510.073000000004 
3363.00,9.57498,25.200193,0.000418,25.134864,-2.3802,0.036,9.58047,9.58047
3364.00,9.57486,25.200071,0.000418,25.134756,-2.3802,0.036,9.57693,9.57693
3365.00,9.57699,25.200142,0.000421,25.134826,-2.3804,0.036,9.57438,9.57438
3366.00,9.58377,25.200310,0.000421,25.134976,-2.3806,0.036,9.57207,9.57207
3367.00,9.58715,25.200250,0.000416,25.134906,-2.3806,0.037,9.57069,9.57069
3368.00,9.58855,25.200207,0.000412,25.134776,-2.3804,0.037,9.57045,9.57045
3369.00,9.58581,25.200383,0.000411,25.134849,-2.3804,0.037,9.56956,9.56956
3370.00,9.58361,25.200353,0.000408,25.134785,-2.3803,0.037,9.56863,9.56863
3371.00,9.58091,25.200290,0.000408,25.134680,-2.3802,0.037,9.56845,9.56845
3372.00,9.57839,25.200347,0.000409,25.134657,-2.3802,0.037,9.56793,9.56793
3373.00,9.57670,25.200336,0.000411,25.134683,-2.3804,0.037,9.56690,9.56690
3374.00,9.57530,25.200378,0.000412,25.134749,-2.3803,0.037,9.56614,9.56614
3375.00,9.57416,25.200364,0.000407,25.134679,-2.3803,0.037,9.56677,9.56677
3376.00,9.57312,25.200440,0.000407,25.134688,-2.3802,0.038,9.56760,9.56760
3377.00,9.57268,25.200547,0.000415,25.134759,-2.3804,0.037,9.56854,9.56854
3378.00,9.57238,25.200658,0.000417,25.134791,-2.3808,0.037,9.56977,9.56977
3379.00,9.57142,25.200690,0.000417,25.134701,-2.3811,0.037,9.57111,9.57111
3380.00,9.57077,25.200860,0.000422,25.134813,-2.3813,0.037,9.57254,9.57254
3381.00,9.57050,25.200950,0.000424,25.134864,-2.3815,0.037,9.57328,9.57328
3382.00,9.57025,25.200928,0.000420,25.134762,-2.3814,0.037,9.57390,9.57390
3383.00,9.56999,25.200862,0.000415,25.134683,-2.3811,0.038,9.57409,9.57409
3384.00,9.56990,25.200823,0.000413,25.134685,-2.3811,0.038,9.57483,9.57483
3385.00,9.57006,25.200800,0.000417,25.134654,-2.3812,0.038,9.57425,9.57425
3386.00,9.57046,25.200772,0.000413,25.134649,-2.3812,0.038,9.57437,9.57437
3387.00,9.57090,25.200739,0.000413,25.134680,-2.3813,0.038,9.57424,9.57424
3388.00,9.57123,25.200612,0.000413,25.134587,-2.3812,0.038,9.57448,9.57448
3389.00,9.57151,25.200692,0.000412,25.134598,-2.3813,0.038,9.57397,9.57397
3390.00,9.57169,25.200743,0.000408,25.134591,-2.3810,0.038,9.57365,9.57365
3391.00,9.57203,25.200816,0.000408,25.134566,-2.3811,0.038,9.57377,9.57377
3392.00,9.57244,25.200918,0.000408,25.134629,-2.3812,0.039,9.57395,9.57395
3393.00,9.57294,25.201048,0.000409,25.134729,-2.3811,0.039,9.57447,9.57447
3394.00,9.57339,25.201001,0.000406,25.134698,-2.3815,0.039,9.57466,9.57466
3395.00,9.57377,25.201095,0.000408,25.134762,-2.3821,0.039,9.57513,9.57513
3396.00,9.57400,25.201082,0.000408,25.134787,-2.3824,0.039,9.57494,9.57494
3397.00,9.57417,25.201160,0.000409,25.134846,-2.3823,0.039,9.57499,9.57499
3398.00,9.57431,25.201195,0.000411,25.134859,-2.3824,0.039,9.57424,9.57424
3399.00,9.57445,25.201326,0.000418,25.135025,-2.3823,0.039,9.57472,9.57472
3400.00,9.57466,25.201215,0.000417,25.134972,-2.3821,0.039,9.57583,9.57583
3401.00,9.57476,25.201279,0.000417,25.135026,-2.3822,0.039,9.57604,9.57604
3402.00,9.57476,25.201278,0.000413,25.134980,-2.3823,0.039,9.57582,9.57582
3403.00,9.57479,25.201390,0.000413,25.134959,-2.3823,0.039,9.57627,9.57627
3404.00,9.57491,25.201494,0.000409,25.134881,-2.3824,0.040,9.57639,9.57639
3405.00,9.57503,25.201613,0.000407,25.134907,-2.3827,0.040,9.57568,9.57568
3406.00,9.57506,25.201562,0.000407,25.134815,-2.3827,0.040,9.57538,9.57538
3407.00,9.57504,25.201704,0.000412,25.134906,-2.3830,0.040,9.57538,9.57538
3408.00,9.57511,25.201788,0.000411,25.134994,-2.3834,0.040,9.57586,9.57586
3409.00,9.57535,25.201637,0.000406,25.134925,-2.3835,0.040,9.57579,9.57579
3410.00,9.57539,25.201547,0.000406,25.134818,-2.3836,0.040,9.57474,9.57474
3411.00,9.57526,25.201643,0.000407,25.134795,-2.3835,0.040,9.57434,9.57434
3412.00,9.57512,25.201668,0.000407,25.134733,-2.3834,0.040,9.57420,9.57420
3413.00,9.57495,25.201785,0.000412,25.134770,-2.3833,0.040,9.57291,9.57291
3414.00,9.57476,25.201922,0.000415,25.134820,-2.3834,0.040,9.57213,9.57213
3415.00,9.57477,25.202041,0.000417,25.134846,-2.3834,0.040,9.57286,9.57286
3416.00,9.57474,25.202020,0.000416,25.134892,-2.3835,0.040,9.57308,9.57308
3417.00,9.57468,25.202013,0.000418,25.134883,-2.3832,0.040,9.57333,9.57333
3418.00,9.57480,25.201879,0.000412,25.134782,-2.3831,0.040,9.57461,9.57461
3419.00,9.57489,25.201981,0.000416,25.134865,-2.3832,0.040,9.57518,9.57518
3420.00,9.57470,25.202156,0.000415,25.135008,-2.3834,0.041,9.57578,9.57578
3421.00,9.57468,25.202108,0.000411,25.134862,-2.3838,0.041,9.57548,9.57548
3422.00,9.57451,25.202094,0.000408,25.134857,-2.3843,0.041,9.57472,9.57472
3423.00,9.57431,25.202151,0.000411,25.134856,-2.3848,0.041,9.57367,9.57367
3424.00,9.57422,25.202047,0.000407,25.134703,-2.3851,0.041,9.57367,9.57367
3425.00,9.57417,25.202036,0.000407,25.134662,-2.3852,0.041,9.57325,9.57325
3426.00,9.57417,25.202227,0.000413,25.134791,-2.3851,0.041,9.57387,9.57387
3427.00,9.57429,25.202303,0.000413,25.134778,-2.3852,0.041,9.57514,9.57514
3428.00,9.57437,25.202439,0.000413,25.134906,-2.3849,0.041,9.57616,9.57616
3429.00,9.57433,25.202507,0.000413,25.134951,-2.3845,0.041,9.57605,9.57605
3430.00,9.57438,25.202535,0.000413,25.134954,-2.3842,0.042,9.57607,9.57607
3431.00,9.57456,25.202542,0.000411,25.134985,-2.3841,0.042,9.57606,9.57606
3432.00,9.57470,25.202550,0.000411,25.134953,-2.3841,0.042,9.57571,9.57571
3433.00,9.57484,25.202544,0.000415,25.134832,-2.3844,0.042,9.57507,9.57507
3434.00,9.57490,25.202788,0.000418,25.134946,-2.3848,0.042,9.57482,9.57482
3435.00,9.57500,25.202734,0.000414,25.134818,-2.3852,0.042,9.57539,9.57539
3436.00,9.57533,25.202733,0.000415,25.134692,-2.3854,0.042,9.57645,9.57645
3437.00,9.57560,25.202758,0.000416,25.134691,-2.3852,0.042,9.57712,9.57712
3438.00,9.57562,25.202831,0.000417,25.134798,-2.3847,0.042,9.57754,9.57754
3439.00,9.57561,25.202717,0.000417,25.134712,-2.3844,0.042,9.57804,9.57804
3440.00,9.57560,25.202694,0.000419,25.134700,-2.3840,0.042,9.57730,9.57730
3441.00,9.57548,25.202923,0.000422,25.134986,-2.3838,0.042,9.57595,9.57595
3442.00,9.57577,25.202954,0.000419,25.134955,-2.3839,0.042,9.57589,9.57589
3443.00,9.57612,25.202818,0.000412,25.134674,-2.3843,0.042,9.57654,9.57654
3444.00,9.57621,25.202904,0.000409,25.134636,-2.3845,0.043,9.57698,9.57698
3445.00,9.57621,25.203242,0.000415,25.134881,-2.3848,0.043,9.57728,9.57728
3446.00,9.57647,25.203204,0.000414,25.134793,-2.3849,0.043,9.57725,9.57725
3447.00,9.57645,25.203362,0.000418,25.134882,-2.3849,0.043,9.57544,9.57544
3448.00,9.57593,25.203503,0.000423,25.135089,-2.3849,0.043,9.57262,9.57262
3449.00,9.57526,25.203415,0.000420,25.135028,-2.3851,0.043,9.57092,9.57092
3450.00,9.57516,25.203198,0.000415,25.134742,-2.3853,0.043,9.57053,9.57053
3451.00,9.57508,25.203234,0.000414,25.134678,-2.3858,0.043,9.57058,9.57058
3452.00,9.57506,25.203152,0.000412,25.134493,-2.3863,0.043,9.57155,9.57155
3453.00,9.57515,25.203170,0.000409,25.134399,-2.3866,0.043,9.57332,9.57332
3454.00,9.57455,25.203294,0.000411,25.134445,-2.3867,0.043,9.57445,9.57445
3455.00,9.57413,25.203541,0.000414,25.134658,-2.3869,0.043,9.57553,9.57553
3456.00,9.57396,25.203434,0.000413,25.134477,-2.3868,0.043,9.57573,9.57573
3457.00,9.57396,25.203443,0.000411,25.134537,-2.3869,0.043,9.57542,9.57542
3458.00,9.57413,25.203462,0.000409,25.134593,-2.3867,0.044,9.57546,9.57546
3459.00,9.57434,25.203421,0.000412,25.134589,-2.3866,0.044,9.57483,9.57483
3460.00,9.57376,25.203381,0.000412,25.134585,-2.3866,0.044,9.57375,9.57375
3461.00,9.57370,25.203473,0.000416,25.134733,-2.3868,0.044,9.57356,9.57356
3462.00,9.57362,25.203575,0.000419,25.134844,-2.3868,0.044,9.57455,9.57455
3463.00,9.57385,25.203706,0.000424,25.134871,-2.3871,0.044,9.57529,9.57529
3464.00,9.57400,25.203831,0.000426,25.134907,-2.3871,0.044,9.57574,9.57574
3465.00,9.57393,25.203872,0.000425,25.134937,-2.3869,0.044,9.57577,9.57577
3466.00,9.57390,25.203954,0.000423,25.134941,-2.3864,0.044,9.57569,9.57569
3467.00,9.57406,25.203953,0.000419,25.134861,-2.3861,0.044,9.57413,9.57413
3468.00,9.57397,25.203947,0.000419,25.134902,-2.3862,0.044,9.57263,9.57263
3469.00,9.57428,25.203920,0.000416,25.134857,-2.3865,0.045,9.57270,9.57270
3470.00,9.57450,25.203841,0.000413,25.134688,-2.3866,0.045,9.57355,9.57355
3471.00,9.57453,25.204051,0.000420,25.134846,-2.3871,0.045,9.57466,9.57466
3472.00,9.57495,25.204219,0.000423,25.135034,-2.3874,0.045,9.57647,9.57647
3473.00,9.57519,25.204343,0.000425,25.135122,-2.3875,0.045,9.57753,9.57753
3474.00,9.57523,25.204426,0.000427,25.135167,-2.3876,0.045,9.57748,9.57748
3475.00,9.57500,25.204592,0.000432,25.135274,-2.3879,0.044,9.57606,9.57606
3476.00,9.57503,25.204546,0.000427,25.135214,-2.3880,0.045,9.57454,9.57454
3477.00,9.57527,25.204368,0.000424,25.134949,-2.3884,0.045,9.57339,9.57339
3478.00,9.57542,25.204302,0.000422,25.134798,-2.3887,0.045,9.57354,9.57354
3479.00,9.57501,25.204384,0.000422,25.134812,-2.3883,0.045,9.57347,9.57347
3480.00,9.57450,25.204398,0.000420,25.134838,-2.3882,0.045,9.57392,9.57392
3481.00,9.57452,25.204264,0.000417,25.134639,-2.3881,0.045,9.57458,9.57458
3482.00,9.57448,25.204393,0.000417,25.134768,-2.3877,0.045,9.57550,9.57550
3483.00,9.57448,25.204515,0.000419,25.134849,-2.3875,0.045,9.57542,9.57542
3484.00,9.57471,25.204591,0.000419,25.134950,-2.3877,0.045,9.57666,9.57666
3485.00,9.57504,25.204675,0.000420,25.134928,-2.3876,0.045,9.57725,9.57725
3486.00,9.57531,25.204666,0.000416,25.134877,-2.3876,0.046,9.57788,9.57788
3487.00,9.57561,25.204686,0.000415,25.134791,-2.3872,0.046,9.57751,9.57751
3488.00,9.57588,25.204748,0.000416,25.134826,-2.3872,0.046,9.57750,9.57750
3489.00,9.57603,25.204670,0.000415,25.134667,-2.3874,0.046,9.57647,9.57647
3490.00,9.57593,25.204589,0.000413,25.134647,-2.3879,0.046,9.57609,9.57609
3491.00,9.57574,25.204739,0.000419,25.134872,-2.3883,0.046,9.57550,9.57550
3492.00,9.57557,25.204748,0.000420,25.134972,-2.3890,0.046,9.57577,9.57577
3493.00,9.57558,25.204590,0.000416,25.134811,-2.3893,0.046,9.57571,9.57571
3494.00,9.57553,25.204649,0.000417,25.134892,-2.3893,0.046,9.57563,9.57563
3495.00,9.57562,25.204793,0.000419,25.134961,-2.3892,0.046,9.57566,9.57566
3496.00,9.57575,25.204907,0.000420,25.135038,-2.3889,0.046,9.57508,9.57508
3497.00,9.57579,25.204987,0.000421,25.134982,-2.3887,0.046,9.57455,9.57455
3498.00,9.57578,25.205113,0.000420,25.135048,-2.3885,0.047,9.57416,9.57416
3499.00,9.57567,25.205116,0.000419,25.134947,-2.3884,0.047,9.57391,9.57391
3500.00,9.57564,25.205095,0.000419,25.134866,-2.3883,0.047,9.57371,9.57371
3501.00,9.57563,25.205039,0.000419,25.134705,-2.3883,0.047,9.57372,9.57372
3502.00,9.57545,25.204950,0.000411,25.134592,-2.3884,0.047,9.57382,9.57382
3503.00,9.57536,25.204979,0.000414,25.134552,-2.3888,0.047,9.57383,9.57383
3504.00,9.57505,25.204965,0.000410,25.134519,-2.3893,0.047,9.57433,9.57433
3505.00,9.57474,25.204939,0.000408,25.134489,-2.3898,0.047,9.57525,9.57525
3506.00,9.57455,25.204970,0.000403,25.134537,-2.3904,0.047,9.57786,9.57786
3507.00,9.57448,25.205205,0.000411,25.134725,-2.3908,0.047,9.58038,9.58038
3508.00,9.57412,25.205272,0.000407,25.134732,-2.3911,0.047,9.58323,9.58323
3509.00,9.57386,25.205465,0.000411,25.134826,-2.3911,0.048,9.58516,9.58516
3510.00,9.57386,25.205619,0.000413,25.134937,-2.3909,0.048,9.58479,9.58479
3511.00,9.57378,25.205746,0.000418,25.134919,-2.3905,0.048,9.58195,9.58195
3512.00,9.57411,25.205757,0.000416,25.134846,-2.3902,0.048,9.57792,9.57792
@24,2.0001,4.0, 660.001000000004 
3513.00,9.57411,25.205856,0.000419,25.134943,-2.3900,0.048,9.57409,9.57409
3514.00,9.57599,25.205893,0.000417,25.134952,-2.3900,0.048,9.57011,9.57011
3515.00,9.58015,25.205980,0.000421,25.134911,-2.3900,0.048,9.56888,9.56888
3516.00,9.58249,25.205957,0.000419,25.134845,-2.3902,0.048,9.56892,9.56892
3517.00,9.58466,25.205919,0.000419,25.134839,-2.3904,0.048,9.56963,9.56963
3518.00,9.58658,25.205932,0.000418,25.134739,-2.3905,0.048,9.57016,9.57016
3519.00,9.58429,25.206023,0.000422,25.134773,-2.3906,0.048,9.57135,9.57135
3520.00,9.57659,25.205993,0.000418,25.134730,-2.3905,0.048,9.57146,9.57146
3521.00,9.57185,25.206052,0.000418,25.134742,-2.3903,0.048,9.57168,9.57168
3522.00,9.56952,25.206061,0.000415,25.134603,-2.3900,0.049,9.57093,9.57093
3523.00,9.56919,25.206020,0.000415,25.134624,-2.3898,0.049,9.57015,9.57015
3524.00,9.56986,25.205950,0.000416,25.134592,-2.3899,0.049,9.56993,9.56993
3525.00,9.57020,25.205838,0.000411,25.134472,-2.3900,0.049,9.56927,9.56927
3526.00,9.57040,25.205839,0.000409,25.134455,-2.3904,0.049,9.56824,9.56824
3527.00,9.57011,25.205863,0.000409,25.134480,-2.3908,0.049,9.56870,9.56870
3528.00,9.56992,25.205956,0.000411,25.134479,-2.3910,0.049,9.56916,9.56916
3529.00,9.56980,25.206019,0.000409,25.134474,-2.3911,0.049,9.57063,9.57063
3530.00,9.57034,25.206169,0.000411,25.134599,-2.3911,0.049,9.57310,9.57310
3531.00,9.57085,25.206097,0.000407,25.134526,-2.3910,0.050,9.57534,9.57534
3532.00,9.57129,25.206307,0.000410,25.134787,-2.3908,0.050,9.57648,9.57648
3533.00,9.57156,25.206403,0.000411,25.134847,-2.3903,0.050,9.57699,9.57699
3534.00,9.57196,25.206440,0.000407,25.134833,-2.3900,0.050,9.57648,9.57648
3535.00,9.57201,25.206576,0.000411,25.134909,-2.3901,0.050,9.57495,9.57495
3536.00,9.57209,25.206850,0.000419,25.135123,-2.3904,0.050,9.57435,9.57435
3537.00,9.57219,25.206892,0.000423,25.135056,-2.3906,0.050,9.57505,9.57505
3538.00,9.57291,25.206798,0.000421,25.134889,-2.3909,0.050,9.57612,9.57612
3539.00,9.57327,25.206914,0.000427,25.134955,-2.3913,0.049,9.57659,9.57659
3540.00,9.57342,25.207030,0.000430,25.134970,-2.3913,0.049,9.57817,9.57817
3541.00,9.57409,25.207000,0.000431,25.134920,-2.3912,0.049,9.57772,9.57772
3542.00,9.57458,25.207017,0.000433,25.134914,-2.3913,0.049,9.57665,9.57665
3543.00,9.57459,25.207272,0.000435,25.135175,-2.3915,0.050,9.57494,9.57494
3544.00,9.57438,25.207246,0.000430,25.135165,-2.3918,0.050,9.57335,9.57335
3545.00,9.57442,25.207162,0.000423,25.135107,-2.3921,0.050,9.57205,9.57205
3546.00,9.57503,25.207149,0.000417,25.135052,-2.3922,0.050,9.57237,9.57237
3547.00,9.57522,25.207101,0.000412,25.134959,-2.3926,0.051,9.57295,9.57295
3548.00,9.57547,25.207166,0.000414,25.134941,-2.3928,0.051,9.57468,9.57468
3549.00,9.57518,25.207297,0.000418,25.135027,-2.3927,0.051,9.57585,9.57585
3550.00,9.57491,25.207351,0.000421,25.135027,-2.3926,0.051,9.57627,9.57627
3551.00,9.57506,25.207485,0.000427,25.135071,-2.3928,0.051,9.57638,9.57638
3552.00,9.57546,25.207480,0.000427,25.135009,-2.3927,0.051,9.57580,9.57580
3553.00,9.57556,25.207468,0.000426,25.134988,-2.3926,0.051,9.57543,9.57543
3554.00,9.57550,25.207493,0.000425,25.134924,-2.3927,0.051,9.57486,9.57486
3555.00,9.57518,25.207535,0.000427,25.134948,-2.3928,0.051,9.57389,9.57389
3556.00,9.57503,25.207525,0.000426,25.134920,-2.3930,0.051,9.57358,9.57358
3557.00,9.57475,25.207548,0.000426,25.134931,-2.3933,0.051,9.57386,9.57386
3558.00,9.57479,25.207465,0.000424,25.134840,-2.3934,0.051,9.57414,9.57414
3559.00,9.57489,25.207423,0.000422,25.134762,-2.3933,0.051,9.57590,9.57590
3560.00,9.57507,25.207273,0.000418,25.134536,-2.3934,0.051,9.57802,9.57802
3561.00,9.57510,25.207331,0.000416,25.134529,-2.3932,0.051,9.57832,9.57832
3562.00,9.57515,25.207400,0.000414,25.134607,-2.3928,0.052,9.57805,9.57805
3563.00,9.57519,25.207431,0.000415,25.134604,-2.3930,0.052,9.57698,9.57698
3564.00,9.57538,25.207491,0.000417,25.134602,-2.3930,0.052,9.57514,9.57514
3565.00,9.57547,25.207763,0.000425,25.134818,-2.3928,0.052,9.57345,9.57345
3566.00,9.57545,25.207848,0.000429,25.134925,-2.3927,0.052,9.57283,9.57283
3567.00,9.57525,25.207891,0.000431,25.134897,-2.3931,0.052,9.57327,9.57327
3568.00,9.57511,25.208069,0.000434,25.135032,-2.3930,0.052,9.57466,9.57466
3569.00,9.57495,25.208075,0.000428,25.135103,-2.3933,0.052,9.57571,9.57571
3570.00,9.57496,25.208029,0.000422,25.135085,-2.3938,0.052,9.57640,9.57640
3571.00,9.57528,25.207992,0.000420,25.135031,-2.3940,0.052,9.57777,9.57777
3572.00,9.57574,25.208047,0.000421,25.135056,-2.3940,0.052,9.57848,9.57848
3573.00,9.57597,25.207940,0.000415,25.134899,-2.3943,0.053,9.57742,9.57742
3574.00,9.57626,25.207843,0.000416,25.134759,-2.3945,0.053,9.57652,9.57652
3575.00,9.57608,25.207866,0.000417,25.134769,-2.3945,0.053,9.57603,9.57603
3576.00,9.57619,25.207887,0.000414,25.134695,-2.3949,0.053,9.57521,9.57521
3577.00,9.57602,25.208011,0.000414,25.134763,-2.3948,0.053,9.57508,9.57508
3578.00,9.57603,25.208115,0.000414,25.134834,-2.3946,0.053,9.57536,9.57536
3579.00,9.57602,25.208252,0.000419,25.134877,-2.3948,0.053,9.57635,9.57635
3580.00,9.57591,25.208306,0.000416,25.134837,-2.3950,0.053,9.57763,9.57763
3581.00,9.57589,25.208360,0.000417,25.134857,-2.3951,0.053,9.57883,9.57883
3582.00,9.57620,25.208394,0.000415,25.134795,-2.3953,0.053,9.57834,9.57834
3583.00,9.57668,25.208393,0.000415,25.134709,-2.3955,0.053,9.57754,9.57754
3584.00,9.57657,25.208377,0.000412,25.134646,-2.3955,0.054,9.57688,9.57688
3585.00,9.57662,25.208368,0.000417,25.134606,-2.3955,0.053,9.57547,9.57547
3586.00,9.57661,25.208358,0.000415,25.134568,-2.3957,0.053,9.57431,9.57431
3587.00,9.57654,25.208332,0.000416,25.134573,-2.3957,0.053,9.57433,9.57433
3588.00,9.57645,25.208379,0.000415,25.134655,-2.3955,0.053,9.57536,9.57536
3589.00,9.57633,25.208464,0.000414,25.134761,-2.3951,0.054,9.57556,9.57556
3590.00,9.57602,25.208528,0.000409,25.134818,-2.3948,0.054,9.57653,9.57653
3591.00,9.57627,25.208600,0.000411,25.134831,-2.3945,0.054,9.57632,9.57632
3592.00,9.57653,25.208572,0.000410,25.134761,-2.3945,0.054,9.57612,9.57612
3593.00,9.57653,25.208627,0.000413,25.134784,-2.3947,0.054,9.57669,9.57669
3594.00,9.57643,25.208709,0.000414,25.134753,-2.3948,0.054,9.57792,9.57792
3595.00,9.57677,25.208792,0.000415,25.134770,-2.3949,0.054,9.57836,9.57836
3596.00,9.57706,25.208848,0.000414,25.134802,-2.3951,0.054,9.57888,9.57888
3597.00,9.57703,25.208966,0.000414,25.134849,-2.3954,0.054,9.57902,9.57902
3598.00,9.57692,25.208925,0.000412,25.134728,-2.3957,0.054,9.57832,9.57832
3599.00,9.57717,25.208997,0.000414,25.134755,-2.3963,0.055,9.57870,9.57870
3600.00,9.57720,25.209032,0.000415,25.134713,-2.3970,0.055,9.57922,9.57922
3601.00,9.57700,25.209027,0.000413,25.134681,-2.3973,0.055,9.58040,9.58040
3602.00,9.57748,25.209115,0.000416,25.134721,-2.3974,0.055,9.58149,9.58149
3603.00,9.57799,25.209253,0.000420,25.134864,-2.3972,0.055,9.58216,9.58216
3604.00,9.57853,25.209302,0.000421,25.134910,-2.3968,0.055,9.58158,9.58158
3605.00,9.57872,25.209313,0.000422,25.134934,-2.3962,0.055,9.58103,9.58103
3606.00,9.57898,25.209490,0.000425,25.135023,-2.3958,0.055,9.58005,9.58005
3607.00,9.57927,25.209607,0.000425,25.135090,-2.3956,0.055,9.57935,9.57935
3608.00,9.57952,25.209610,0.000423,25.135004,-2.3958,0.055,9.57910,9.57910
3609.00,9.57995,25.209592,0.000422,25.134942,-2.3964,0.055,9.57806,9.57806
3610.00,9.57985,25.209740,0.000425,25.135051,-2.3971,0.055,9.57683,9.57683
3611.00,9.57944,25.209637,0.000424,25.134960,-2.3973,0.055,9.57668,9.57668
3612.00,9.57920,25.209584,0.000423,25.134888,-2.3975,0.055,9.57746,9.57746
3613.00,9.57952,25.209617,0.000420,25.134917,-2.3971,0.056,9.57896,9.57896
3614.00,9.57973,25.209688,0.000417,25.134960,-2.3963,0.056,9.58082,9.58082
3615.00,9.57989,25.209603,0.000411,25.134810,-2.3959,0.056,9.58279,9.58279
3616.00,9.58004,25.209662,0.000413,25.134853,-2.3961,0.056,9.58305,9.58305
3617.00,9.58041,25.209691,0.000415,25.134826,-2.3962,0.056,9.58220,9.58220
3618.00,9.58023,25.209753,0.000419,25.134801,-2.3963,0.056,9.57995,9.57995
3619.00,9.57991,25.209731,0.000419,25.134708,-2.3965,0.056,9.57797,9.57797
3620.00,9.57984,25.209752,0.000419,25.134709,-2.3964,0.056,9.57646,9.57646
3621.00,9.57986,25.209901,0.000418,25.134758,-2.3960,0.056,9.57622,9.57622
3622.00,9.57981,25.210000,0.000419,25.134808,-2.3961,0.056,9.57578,9.57578
3623.00,9.57908,25.209997,0.000417,25.134795,-2.3966,0.056,9.57625,9.57625
3624.00,9.57871,25.210130,0.000418,25.134924,-2.3971,0.056,9.57732,9.57732
3625.00,9.57856,25.210254,0.000421,25.135005,-2.3976,0.056,9.57837,9.57837
3626.00,9.57894,25.210305,0.000422,25.134963,-2.3981,0.057,9.57884,9.57884
3627.00,9.57893,25.210380,0.000422,25.135002,-2.3984,0.057,9.57973,9.57973
3628.00,9.57916,25.210519,0.000423,25.134998,-2.3984,0.057,9.58061,9.58061
3629.00,9.57929,25.210585,0.000428,25.134951,-2.3984,0.057,9.58006,9.58006
3630.00,9.57926,25.210532,0.000425,25.134811,-2.3984,0.057,9.57940,9.57940
3631.00,9.57932,25.210477,0.000422,25.134765,-2.3982,0.057,9.57932,9.57932
3632.00,9.57920,25.210364,0.000418,25.134695,-2.3980,0.057,9.57955,9.57955
3633.00,9.57855,25.210293,0.000417,25.134654,-2.3982,0.057,9.57899,9.57899
3634.00,9.57841,25.210321,0.000413,25.134681,-2.3983,0.057,9.57950,9.57950
3635.00,9.57849,25.210413,0.000417,25.134734,-2.3981,0.057,9.57938,9.57938
3636.00,9.57827,25.210493,0.000420,25.134784,-2.3979,0.057,9.57830,9.57830
3637.00,9.57808,25.210578,0.000418,25.134753,-2.3982,0.057,9.57710,9.57710
3638.00,9.57810,25.210637,0.000419,25.134790,-2.3980,0.057,9.57712,9.57712
3639.00,9.57831,25.210653,0.000420,25.134760,-2.3979,0.057,9.57652,9.57652
3640.00,9.57840,25.210690,0.000420,25.134775,-2.3977,0.058,9.57689,9.57689
3641.00,9.57865,25.210692,0.000418,25.134778,-2.3978,0.058,9.57879,9.57879
3642.00,9.57892,25.210757,0.000422,25.134853,-2.3974,0.058,9.57960,9.57960
3643.00,9.57901,25.210796,0.000421,25.134866,-2.3974,0.058,9.57929,9.57929
3644.00,9.57892,25.210930,0.000423,25.134976,-2.3976,0.058,9.57936,9.57936
3645.00,9.57871,25.210848,0.000421,25.134863,-2.3980,0.058,9.57908,9.57908
3646.00,9.57866,25.210798,0.000420,25.134805,-2.3982,0.058,9.57827,9.57827
3647.00,9.57869,25.210867,0.000420,25.134837,-2.3986,0.058,9.57853,9.57853
3648.00,9.57862,25.210975,0.000420,25.134907,-2.3990,0.058,9.57867,9.57867
3649.00,9.57856,25.210796,0.000416,25.134715,-2.3988,0.058,9.57861,9.57861
3650.00,9.57854,25.210849,0.000416,25.134831,-2.3987,0.058,9.57898,9.57898
3651.00,9.57851,25.210988,0.000419,25.134938,-2.3986,0.058,9.57988,9.57988
3652.00,9.57847,25.210850,0.000417,25.134811,-2.3985,0.058,9.58033,9.58033
3653.00,9.57890,25.210763,0.000419,25.134750,-2.3985,0.058,9.58134,9.58134
3654.00,9.57908,25.210863,0.000418,25.134848,-2.3989,0.058,9.58246,9.58246
3655.00,9.57941,25.210976,0.000416,25.134853,-2.3994,0.059,9.58231,9.58231
3656.00,9.57979,25.210945,0.000413,25.134760,-2.3999,0.059,9.58126,9.58126
3657.00,9.57995,25.211036,0.000415,25.134778,-2.4002,0.059,9.58093,9.58093
3658.00,9.57976,25.211179,0.000415,25.134839,-2.4005,0.059,9.58061,9.58061
3659.00,9.58029,25.211172,0.000415,25.134775,-2.4006,0.059,9.57988,9.57988
3660.00,9.58065,25.211061,0.000413,25.134653,-2.4006,0.059,9.57835,9.57835
3661.00,9.58130,25.211108,0.000414,25.134641,-2.4008,0.059,9.57654,9.57654
3662.00,9.58293,25.211201,0.000413,25.134690,-2.4010,0.059,9.57447,9.57447
@25,2.0001,4.0, 810.042999999998 
3663.00,9.58260,25.211262,0.000413,25.134706,-2.4009,0.059,9.57263,9.57263
3664.00,9.58210,25.211375,0.000417,25.134738,-2.4009,0.059,9.57149,9.57149
3665.00,9.58072,25.211492,0.000417,25.134744,-2.4007,0.059,9.57159,9.57159
3666.00,9.58066,25.211624,0.000419,25.134785,-2.4004,0.059,9.57152,9.57152
3667.00,9.57889,25.211702,0.000419,25.134753,-2.4005,0.059,9.57151,9.57151
3668.00,9.57713,25.211669,0.000417,25.134609,-2.4005,0.059,9.57087,9.57087
3669.00,9.57589,25.211620,0.000414,25.134528,-2.4004,0.059,9.56960,9.56960
3670.00,9.57527,25.211729,0.000419,25.134628,-2.4004,0.059,9.56886,9.56886
3671.00,9.57451,25.211667,0.000414,25.134630,-2.4005,0.059,9.56855,9.56855
3672.00,9.57371,25.211801,0.000413,25.134716,-2.4002,0.060,9.56823,9.56823
3673.00,9.57292,25.211942,0.000412,25.134838,-2.3999,0.060,9.56823,9.56823
3674.00,9.57241,25.212066,0.000412,25.134918,-2.4000,0.060,9.56977,9.56977
3675.00,9.57236,25.212077,0.000410,25.134903,-2.4003,0.060,9.57159,9.57159
3676.00,9.57268,25.212158,0.000413,25.134924,-2.4004,0.060,9.57416,9.57416
3677.00,9.57272,25.212066,0.000415,25.134879,-2.4010,0.061,9.57648,9.57648
3678.00,9.57268,25.212035,0.000416,25.134884,-2.4015,0.061,9.57870,9.57870
3679.00,9.57241,25.212051,0.000418,25.134934,-2.4016,0.060,9.57933,9.57933
3680.00,9.57249,25.212085,0.000418,25.134931,-2.4014,0.061,9.57956,9.57956
3681.00,9.57267,25.212057,0.000418,25.134881,-2.4013,0.060,9.57906,9.57906
3682.00,9.57267,25.211950,0.000412,25.134766,-2.4014,0.061,9.57829,9.57829
3683.00,9.57311,25.211950,0.000412,25.134644,-2.4013,0.061,9.57800,9.57800
3684.00,9.57411,25.212039,0.000414,25.134602,-2.4017,0.061,9.57783,9.57783
3685.00,9.57501,25.212248,0.000414,25.134732,-2.4020,0.061,9.57765,9.57765
3686.00,9.57550,25.212358,0.000412,25.134728,-2.4024,0.061,9.57766,9.57766
3687.00,9.57579,25.212623,0.000419,25.134913,-2.4021,0.061,9.57792,9.57792
3688.00,9.57604,25.212627,0.000418,25.134910,-2.4021,0.061,9.57828,9.57828
3689.00,9.57634,25.212406,0.000410,25.134748,-2.4017,0.061,9.57894,9.57894
3690.00,9.57678,25.212311,0.000412,25.134657,-2.4018,0.062,9.57956,9.57956
3691.00,9.57737,25.212286,0.000414,25.134643,-2.4020,0.061,9.57954,9.57954
3692.00,9.57774,25.212232,0.000414,25.134534,-2.4024,0.061,9.57911,9.57911
3693.00,9.57812,25.212318,0.000415,25.134584,-2.4030,0.061,9.57822,9.57822
3694.00,9.57821,25.212557,0.000420,25.134771,-2.4035,0.062,9.57637,9.57637
3695.00,9.57796,25.212734,0.000423,25.134953,-2.4039,0.062,9.57473,9.57473
3696.00,9.57784,25.212723,0.000419,25.134931,-2.4040,0.062,9.57499,9.57499
3697.00,9.57790,25.212871,0.000419,25.135073,-2.4044,0.062,9.57635,9.57635
3698.00,9.57794,25.212825,0.000421,25.135009,-2.4041,0.062,9.57727,9.57727
3699.00,9.57795,25.212885,0.000425,25.135055,-2.4041,0.062,9.57870,9.57870
3700.00,9.57794,25.212779,0.000425,25.134904,-2.4040,0.062,9.57995,9.57995
3701.00,9.57795,25.212779,0.000427,25.134857,-2.4038,0.062,9.58019,9.58019
3702.00,9.57801,25.212692,0.000424,25.134807,-2.4035,0.062,9.57947,9.57947
3703.00,9.57802,25.212799,0.000420,25.134975,-2.4035,0.062,9.57922,9.57922
3704.00,9.57785,25.212771,0.000418,25.134889,-2.4032,0.062,9.57867,9.57867
3705.00,9.57730,25.212775,0.000414,25.134832,-2.4031,0.063,9.57856,9.57856
3706.00,9.57726,25.212850,0.000416,25.134891,-2.4033,0.063,9.57865,9.57865
3707.00,9.57776,25.212938,0.000421,25.134845,-2.4036,0.063,9.57898,9.57898
3708.00,9.57776,25.212996,0.000421,25.134811,-2.4038,0.063,9.57856,9.57856
3709.00,9.57793,25.213155,0.000420,25.134864,-2.4041,0.063,9.57892,9.57892
3710.00,9.57811,25.213205,0.000419,25.134821,-2.4044,0.063,9.57806,9.57806
3711.00,9.57789,25.213269,0.000416,25.134785,-2.4044,0.063,9.57690,9.57690
3712.00,9.57768,25.213283,0.000414,25.134707,-2.4041,0.063,9.57584,9.57584
3713.00,9.57768,25.213332,0.000416,25.134654,-2.4042,0.063,9.57529,9.57529
3714.00,9.57772,25.213267,0.000414,25.134574,-2.4045,0.063,9.57534,9.57534
3715.00,9.57813,25.213234,0.000415,25.134606,-2.4044,0.063,9.57695,9.57695
3716.00,9.57831,25.213340,0.000417,25.134698,-2.4049,0.063,9.57809,9.57809
3717.00,9.57835,25.213383,0.000417,25.134747,-2.4054,0.063,9.57916,9.57916
3718.00,9.57828,25.213340,0.000414,25.134703,-2.4055,0.064,9.58004,9.58004
3719.00,9.57824,25.213464,0.000415,25.134796,-2.4057,0.064,9.57989,9.57989
3720.00,9.57811,25.213593,0.000416,25.134819,-2.4060,0.064,9.57842,9.57842
3721.00,9.57787,25.213586,0.000417,25.134719,-2.4060,0.064,9.57738,9.57738
3722.00,9.57772,25.213681,0.000417,25.134796,-2.4059,0.064,9.57742,9.57742
3723.00,9.57772,25.213751,0.000419,25.134785,-2.4059,0.064,9.57783,9.57783
3724.00,9.57762,25.213707,0.000419,25.134687,-2.4054,0.064,9.57894,9.57894
3725.00,9.57777,25.213836,0.000419,25.134741,-2.4049,0.064,9.58032,9.58032
3726.00,9.57822,25.214030,0.000419,25.134937,-2.4044,0.064,9.58126,9.58126
3727.00,9.57833,25.214055,0.000420,25.134861,-2.4040,0.064,9.58058,9.58058
3728.00,9.57839,25.214124,0.000421,25.134905,-2.4040,0.064,9.57969,9.57969
3729.00,9.57843,25.214188,0.000421,25.134942,-2.4041,0.064,9.57851,9.57851
3730.00,9.57833,25.214147,0.000421,25.134884,-2.4043,0.064,9.57708,9.57708
3731.00,9.57865,25.214026,0.000423,25.134753,-2.4045,0.064,9.57570,9.57570
3732.00,9.57891,25.214139,0.000424,25.134863,-2.4048,0.064,9.57525,9.57525
3733.00,9.57847,25.214115,0.000420,25.134847,-2.4050,0.065,9.57648,9.57648
3734.00,9.57866,25.214129,0.000418,25.134855,-2.4054,0.065,9.57804,9.57804
3735.00,9.57874,25.214102,0.000419,25.134817,-2.4057,0.065,9.57893,9.57893
3736.00,9.57847,25.214103,0.000418,25.134798,-2.4061,0.065,9.57913,9.57913
3737.00,9.57836,25.214057,0.000416,25.134686,-2.4060,0.065,9.57801,9.57801
3738.00,9.57785,25.214152,0.000419,25.134702,-2.4060,0.065,9.57605,9.57605
3739.00,9.57801,25.214257,0.000422,25.134765,-2.4061,0.065,9.57416,9.57416
3740.00,9.57797,25.214235,0.000418,25.134701,-2.4065,0.065,9.57342,9.57342
3741.00,9.57740,25.214360,0.000419,25.134755,-2.4066,0.065,9.57344,9.57344
3742.00,9.57677,25.214273,0.000419,25.134669,-2.4069,0.065,9.57435,9.57435
3743.00,9.57647,25.214219,0.000416,25.134546,-2.4068,0.065,9.57586,9.57586
3744.00,9.57668,25.214250,0.000418,25.134513,-2.4065,0.065,9.57693,9.57693
3745.00,9.57737,25.214237,0.000419,25.134514,-2.4063,0.065,9.57785,9.57785
3746.00,9.57646,25.214251,0.000416,25.134514,-2.4060,0.066,9.57831,9.57831
3747.00,9.57606,25.214407,0.000419,25.134627,-2.4060,0.066,9.57943,9.57943
3748.00,9.57598,25.214555,0.000423,25.134773,-2.4064,0.066,9.57838,9.57838
3749.00,9.57664,25.214467,0.000415,25.134694,-2.4068,0.066,9.57745,9.57745
3750.00,9.57694,25.214682,0.000417,25.134766,-2.4071,0.066,9.57663,9.57663
3751.00,9.57690,25.214814,0.000419,25.134779,-2.4076,0.066,9.57670,9.57670
3752.00,9.57672,25.214758,0.000415,25.134682,-2.4076,0.066,9.57663,9.57663
3753.00,9.57657,25.214747,0.000412,25.134607,-2.4076,0.066,9.57718,9.57718
3754.00,9.57666,25.214974,0.000419,25.134699,-2.4073,0.066,9.57805,9.57805
3755.00,9.57662,25.214959,0.000417,25.134719,-2.4069,0.066,9.57858,9.57858
3756.00,9.57673,25.214847,0.000416,25.134629,-2.4067,0.066,9.57863,9.57863
3757.00,9.57712,25.214995,0.000415,25.134698,-2.4068,0.066,9.57830,9.57830
3758.00,9.57736,25.215076,0.000414,25.134693,-2.4068,0.067,9.57874,9.57874
3759.00,9.57771,25.215000,0.000409,25.134622,-2.4071,0.067,9.57890,9.57890
3760.00,9.57798,25.215045,0.000405,25.134576,-2.4071,0.067,9.57930,9.57930
3761.00,9.57823,25.215218,0.000407,25.134614,-2.4070,0.067,9.57974,9.57974
3762.00,9.57849,25.215133,0.000406,25.134518,-2.4072,0.067,9.58029,9.58029
3763.00,9.57870,25.215143,0.000405,25.134551,-2.4073,0.067,9.58032,9.58032
3764.00,9.57856,25.215167,0.000407,25.134549,-2.4074,0.067,9.57965,9.57965
3765.00,9.57845,25.215219,0.000411,25.134625,-2.4076,0.067,9.57889,9.57889
3766.00,9.57826,25.215191,0.000406,25.134659,-2.4081,0.067,9.57791,9.57791
3767.00,9.57829,25.215358,0.000409,25.134802,-2.4082,0.067,9.57794,9.57794
3768.00,9.57835,25.215462,0.000411,25.134845,-2.4084,0.068,9.57777,9.57777
3769.00,9.57861,25.215516,0.000412,25.134815,-2.4086,0.068,9.57811,9.57811
3770.00,9.57865,25.215563,0.000412,25.134767,-2.4088,0.068,9.57783,9.57783
3771.00,9.57865,25.215667,0.000417,25.134820,-2.4087,0.068,9.57824,9.57824
3772.00,9.57865,25.215469,0.000411,25.134622,-2.4086,0.068,9.57835,9.57835
3773.00,9.57879,25.215369,0.000409,25.134507,-2.4083,0.068,9.57934,9.57934
3774.00,9.57886,25.215273,0.000405,25.134480,-2.4079,0.068,9.57997,9.57997
3775.00,9.57909,25.215402,0.000410,25.134611,-2.4076,0.068,9.58119,9.58119
3776.00,9.57938,25.215397,0.000409,25.134569,-2.4074,0.068,9.58228,9.58228
3777.00,9.57966,25.215659,0.000412,25.134733,-2.4071,0.068,9.58454,9.58454
3778.00,9.57993,25.215819,0.000419,25.134807,-2.4073,0.068,9.58550,9.58550
3779.00,9.58072,25.216023,0.000424,25.134849,-2.4077,0.068,9.58536,9.58536
3780.00,9.58079,25.216082,0.000424,25.134809,-2.4080,0.068,9.58472,9.58472
3781.00,9.58088,25.216150,0.000423,25.134798,-2.4083,0.068,9.58329,9.58329
3782.00,9.58112,25.216215,0.000426,25.134795,-2.4086,0.068,9.57971,9.57971
3783.00,9.58155,25.216375,0.000423,25.134908,-2.4089,0.068,9.57722,9.57722
3784.00,9.58201,25.216462,0.000422,25.134965,-2.4091,0.068,9.57670,9.57670
3785.00,9.58276,25.216438,0.000418,25.134873,-2.4092,0.068,9.57636,9.57636
3786.00,9.58400,25.216533,0.000420,25.134880,-2.4093,0.068,9.57686,9.57686
3787.00,9.58444,25.216599,0.000419,25.134894,-2.4091,0.068,9.57729,9.57729
3788.00,9.58563,25.216502,0.000419,25.134831,-2.4091,0.069,9.57723,9.57723
3789.00,9.58296,25.216487,0.000419,25.134769,-2.4088,0.069,9.57669,9.57669
3790.00,9.57982,25.216453,0.000415,25.134734,-2.4088,0.069,9.57658,9.57658
3791.00,9.57902,25.216341,0.000414,25.134652,-2.4088,0.069,9.57593,9.57593
3792.00,9.57865,25.216350,0.000414,25.134633,-2.4091,0.069,9.57579,9.57579
3793.00,9.57828,25.216391,0.000412,25.134578,-2.4090,0.069,9.57544,9.57544
3794.00,9.57791,25.216374,0.000407,25.134580,-2.4092,0.069,9.57524,9.57524
3795.00,9.57756,25.216455,0.000411,25.134632,-2.4092,0.069,9.57521,9.57521
3796.00,9.57725,25.216644,0.000412,25.134761,-2.4091,0.069,9.57650,9.57650
3797.00,9.57739,25.216644,0.000409,25.134721,-2.4092,0.070,9.57787,9.57787
3798.00,9.57749,25.216614,0.000408,25.134684,-2.4095,0.070,9.57940,9.57940
3799.00,9.57729,25.216649,0.000410,25.134674,-2.4094,0.070,9.58023,9.58023
3800.00,9.57719,25.216680,0.000409,25.134680,-2.4095,0.070,9.58048,9.58048
3801.00,9.57716,25.216640,0.000407,25.134578,-2.4097,0.070,9.57952,9.57952
3802.00,9.57716,25.216707,0.000411,25.134614,-2.4097,0.070,9.57745,9.57745
3803.00,9.57717,25.216810,0.000413,25.134665,-2.4096,0.070,9.57565,9.57565
3804.00,9.57712,25.216917,0.000416,25.134717,-2.4099,0.070,9.57548,9.57548
3805.00,9.57712,25.216898,0.000416,25.134654,-2.4101,0.070,9.57582,9.57582
3806.00,9.57699,25.216982,0.000420,25.134678,-2.4104,0.070,9.57852,9.57852
3807.00,9.57696,25.217029,0.000418,25.134700,-2.4108,0.070,9.58147,9.58147
3808.00,9.57728,25.217042,0.000420,25.134748,-2.4111,0.070,9.58350,9.58350
3809.00,9.57779,25.217140,0.000420,25.134773,-2.4111,0.070,9.58399,9.58399
3810.00,9.57752,25.217359,0.000425,25.134965,-2.4111,0.070,9.58340,9.58340
3811.00,9.57568,25.217272,0.000422,25.134878,-2.4111,0.070,9.58060,9.58060
3812.00,9.57382,25.217294,0.000420,25.134827,-2.4109,0.071,9.57765,9.57765
3813.00,9.57281,25.217537,0.000423,25.134913,-2.4110,0.071,9.57536,9.57536
@26,2.0001,4.0, 960.304000000004 
3814.00,9.57693,25.217382,0.000418,25.134760,-2.4111,0.071,9.57335,9.57335
3815.00,9.58175,25.217355,0.000414,25.134682,-2.4107,0.071,9.57318,9.57318
3816.00,9.58303,25.217492,0.000419,25.134774,-2.4101,0.071,9.57302,9.57302
3817.00,9.58171,25.217358,0.000420,25.134637,-2.4099,0.071,9.57353,9.57353
3818.00,9.58093,25.217250,0.000414,25.134482,-2.4097,0.071,9.57297,9.57297
3819.00,9.57946,25.217586,0.000422,25.134710,-2.4096,0.071,9.57273,9.57273
3820.00,9.57831,25.217686,0.000422,25.134686,-2.4097,0.071,9.57143,9.57143
3821.00,9.57772,25.217775,0.000420,25.134731,-2.4101,0.071,9.56966,9.56966
3822.00,9.57664,25.217939,0.000419,25.134793,-2.4102,0.071,9.56835,9.56835
3823.00,9.57560,25.218035,0.000418,25.134890,-2.4102,0.072,9.56862,9.56862
3824.00,9.57494,25.217932,0.000414,25.134785,-2.4102,0.072,9.56915,9.56915
3825.00,9.57436,25.217873,0.000413,25.134772,-2.4100,0.072,9.56979,9.56979
3826.00,9.57282,25.217911,0.000410,25.134737,-2.4099,0.072,9.57145,9.57145
3827.00,9.57207,25.218066,0.000411,25.134841,-2.4099,0.072,9.57299,9.57299
3828.00,9.57192,25.218051,0.000409,25.134758,-2.4101,0.072,9.57407,9.57407
3829.00,9.57225,25.218121,0.000412,25.134779,-2.4100,0.072,9.57504,9.57504
3830.00,9.57258,25.218192,0.000413,25.134787,-2.4101,0.072,9.57605,9.57605
3831.00,9.57265,25.218181,0.000418,25.134791,-2.4101,0.072,9.57730,9.57730
3832.00,9.57266,25.218140,0.000421,25.134806,-2.4101,0.072,9.57802,9.57802
3833.00,9.57310,25.218079,0.000423,25.134767,-2.4101,0.072,9.57833,9.57833
3834.00,9.57360,25.218008,0.000421,25.134701,-2.4102,0.072,9.57770,9.57770
3835.00,9.57364,25.218006,0.000420,25.134670,-2.4104,0.072,9.57701,9.57701
3836.00,9.57365,25.217909,0.000413,25.134583,-2.4107,0.073,9.57656,9.57656
3837.00,9.57369,25.217833,0.000408,25.134504,-2.4109,0.073,9.57594,9.57594
3838.00,9.57404,25.217891,0.000409,25.134525,-2.4110,0.073,9.57651,9.57651
3839.00,9.57473,25.218043,0.000409,25.134639,-2.4111,0.073,9.57797,9.57797
3840.00,9.57520,25.218156,0.000410,25.134727,-2.4110,0.073,9.57834,9.57834
3841.00,9.57566,25.218242,0.000410,25.134751,-2.4110,0.073,9.57774,9.57774
3842.00,9.57644,25.218332,0.000411,25.134766,-2.4108,0.073,9.57744,9.57744
3843.00,9.57695,25.218487,0.000415,25.134845,-2.4106,0.073,9.57679,9.57679
3844.00,9.57702,25.218460,0.000414,25.134720,-2.4101,0.073,9.57662,9.57662
3845.00,9.57713,25.218582,0.000423,25.134762,-2.4101,0.073,9.57725,9.57725
3846.00,9.57733,25.218770,0.000427,25.134889,-2.4100,0.073,9.57761,9.57761
3847.00,9.57745,25.218825,0.000424,25.134892,-2.4103,0.073,9.57783,9.57783
3848.00,9.57741,25.218818,0.000421,25.134882,-2.4106,0.074,9.57842,9.57842
3849.00,9.57751,25.218916,0.000420,25.135014,-2.4109,0.074,9.57795,9.57795
3850.00,9.57743,25.218727,0.000411,25.134816,-2.4111,0.074,9.57792,9.57792
3851.00,9.57740,25.218702,0.000411,25.134747,-2.4111,0.074,9.57771,9.57771
3852.00,9.57729,25.218645,0.000411,25.134686,-2.4108,0.074,9.57852,9.57852
3853.00,9.57750,25.218623,0.000409,25.134607,-2.4108,0.074,9.57874,9.57874
3854.00,9.57772,25.218521,0.000408,25.134429,-2.4108,0.074,9.57893,9.57893
3855.00,9.57806,25.218669,0.000409,25.134542,-2.4109,0.074,9.57980,9.57980
3856.00,9.57857,25.218712,0.000407,25.134559,-2.4110,0.075,9.58187,9.58187
3857.00,9.57884,25.218897,0.000410,25.134673,-2.4112,0.075,9.58188,9.58188
3858.00,9.57882,25.218990,0.000413,25.134751,-2.4113,0.075,9.58044,9.58044
3859.00,9.57844,25.219170,0.000415,25.134837,-2.4113,0.075,9.57875,9.57875
3860.00,9.57883,25.219246,0.000416,25.134847,-2.4109,0.075,9.57763,9.57763
3861.00,9.57916,25.219345,0.000419,25.134896,-2.4104,0.075,9.57638,9.57638
3862.00,9.57916,25.219300,0.000420,25.134803,-2.4102,0.075,9.57585,9.57585
3863.00,9.57952,25.219268,0.000418,25.134696,-2.4103,0.075,9.57615,9.57615
3864.00,9.57973,25.219191,0.000420,25.134656,-2.4105,0.075,9.57716,9.57716
3865.00,9.58035,25.219191,0.000421,25.134669,-2.4111,0.075,9.57714,9.57714
3866.00,9.58054,25.219158,0.000420,25.134627,-2.4117,0.075,9.57674,9.57674
3867.00,9.57966,25.219330,0.000421,25.134747,-2.4121,0.075,9.57688,9.57688
3868.00,9.57587,25.219466,0.000423,25.134848,-2.4120,0.075,9.57746,9.57746
3869.00,9.57665,25.219549,0.000424,25.134854,-2.4118,0.075,9.57789,9.57789
3870.00,9.57662,25.219563,0.000421,25.134847,-2.4116,0.075,9.57769,9.57769
3871.00,9.57658,25.219544,0.000420,25.134781,-2.4111,0.075,9.57654,9.57654
3872.00,9.57689,25.219428,0.000420,25.134662,-2.4109,0.075,9.57580,9.57580
3873.00,9.57699,25.219447,0.000419,25.134705,-2.4111,0.076,9.57611,9.57611
3874.00,9.57665,25.219466,0.000415,25.134744,-2.4111,0.076,9.57583,9.57583
3875.00,9.57669,25.219476,0.000416,25.134641,-2.4110,0.076,9.57556,9.57556
3876.00,9.57656,25.219499,0.000415,25.134613,-2.4112,0.076,9.57601,9.57601
3877.00,9.57618,25.219645,0.000414,25.134727,-2.4111,0.076,9.57545,9.57545
3878.00,9.57601,25.219615,0.000413,25.134673,-2.4111,0.076,9.57481,9.57481
3879.00,9.57634,25.219704,0.000417,25.134727,-2.4112,0.076,9.57530,9.57530
3880.00,9.57645,25.219526,0.000413,25.134551,-2.4114,0.076,9.57646,9.57646
3881.00,9.57656,25.219653,0.000416,25.134638,-2.4114,0.076,9.57730,9.57730
3882.00,9.57663,25.219654,0.000416,25.134562,-2.4113,0.076,9.57863,9.57863
3883.00,9.57676,25.219684,0.000415,25.134433,-2.4111,0.076,9.57863,9.57863
3884.00,9.57682,25.219662,0.000410,25.134326,-2.4108,0.077,9.57837,9.57837
3885.00,9.57690,25.219931,0.000415,25.134544,-2.4108,0.077,9.57818,9.57818
3886.00,9.57693,25.219838,0.000412,25.134441,-2.4108,0.077,9.57763,9.57763
3887.00,9.57677,25.219915,0.000413,25.134521,-2.4110,0.077,9.57710,9.57710
3888.00,9.57671,25.219894,0.000409,25.134524,-2.4112,0.077,9.57736,9.57736
3889.00,9.57678,25.219963,0.000414,25.134554,-2.4110,0.077,9.57731,9.57731
3890.00,9.57682,25.220022,0.000410,25.134547,-2.4107,0.077,9.57648,9.57648
3891.00,9.57673,25.220190,0.000411,25.134646,-2.4104,0.077,9.57604,9.57604
3892.00,9.57659,25.220073,0.000409,25.134481,-2.4104,0.077,9.57411,9.57411
3893.00,9.57602,25.220155,0.000412,25.134551,-2.4105,0.077,9.57226,9.57226
3894.00,9.57558,25.220213,0.000411,25.134629,-2.4109,0.077,9.57081,9.57081
3895.00,9.57535,25.220234,0.000412,25.134646,-2.4113,0.077,9.56991,9.56991
3896.00,9.57528,25.220322,0.000417,25.134661,-2.4115,0.077,9.56982,9.56982
3897.00,9.57540,25.220502,0.000421,25.134750,-2.4113,0.077,9.57126,9.57126
3898.00,9.57494,25.220706,0.000427,25.134892,-2.4112,0.077,9.57209,9.57209
3899.00,9.57434,25.220692,0.000429,25.134766,-2.4112,0.077,9.57332,9.57332
3900.00,9.57384,25.220797,0.000430,25.134795,-2.4113,0.077,9.57397,9.57397
3901.00,9.57318,25.220874,0.000429,25.134831,-2.4116,0.077,9.57376,9.57376
3902.00,9.57316,25.221012,0.000430,25.134953,-2.4118,0.077,9.57336,9.57336
3903.00,9.57337,25.220964,0.000422,25.134833,-2.4118,0.078,9.57429,9.57429
3904.00,9.57326,25.221063,0.000415,25.134891,-2.4119,0.078,9.57482,9.57482
3905.00,9.57358,25.220960,0.000410,25.134793,-2.4117,0.078,9.57593,9.57593
3906.00,9.57406,25.220980,0.000407,25.134772,-2.4115,0.078,9.57682,9.57682
3907.00,9.57410,25.221008,0.000408,25.134762,-2.4115,0.078,9.57743,9.57743
3908.00,9.57396,25.220976,0.000412,25.134731,-2.4114,0.078,9.57704,9.57704
3909.00,9.57392,25.220912,0.000411,25.134702,-2.4113,0.078,9.57646,9.57646
3910.00,9.57384,25.221039,0.000416,25.134772,-2.4114,0.078,9.57567,9.57567
3911.00,9.57399,25.220927,0.000415,25.134640,-2.4114,0.078,9.57578,9.57578
3912.00,9.57471,25.220857,0.000412,25.134573,-2.4111,0.079,9.57671,9.57671
3913.00,9.57518,25.220895,0.000408,25.134495,-2.4108,0.079,9.57832,9.57832
3914.00,9.57547,25.221089,0.000417,25.134597,-2.4106,0.079,9.57918,9.57918
3915.00,9.57612,25.221192,0.000416,25.134683,-2.4100,0.079,9.58147,9.58147
3916.00,9.57694,25.221352,0.000416,25.134806,-2.4098,0.079,9.58293,9.58293
3917.00,9.57742,25.221403,0.000413,25.134797,-2.4098,0.079,9.58264,9.58264
3918.00,9.57769,25.221481,0.000415,25.134883,-2.4099,0.079,9.58162,9.58162
3919.00,9.57793,25.221468,0.000411,25.134820,-2.4100,0.080,9.58175,9.58175
3920.00,9.57847,25.221381,0.000411,25.134655,-2.4103,0.080,9.57982,9.57982
3921.00,9.57897,25.221379,0.000411,25.134669,-2.4107,0.080,9.57782,9.57782
3922.00,9.57905,25.221350,0.000411,25.134593,-2.4110,0.080,9.57733,9.57733
3923.00,9.57870,25.221567,0.000416,25.134776,-2.4112,0.080,9.57707,9.57707
3924.00,9.57856,25.221547,0.000418,25.134693,-2.4113,0.080,9.57615,9.57615
3925.00,9.57887,25.221648,0.000419,25.134773,-2.4112,0.079,9.57629,9.57629
3926.00,9.57938,25.221725,0.000419,25.134726,-2.4108,0.079,9.57713,9.57713
3927.00,9.57955,25.221688,0.000418,25.134712,-2.4106,0.079,9.57768,9.57768
3928.00,9.57922,25.221483,0.000411,25.134460,-2.4105,0.080,9.57783,9.57783
3929.00,9.57914,25.221474,0.000407,25.134473,-2.4104,0.080,9.57802,9.57802
3930.00,9.57897,25.221514,0.000411,25.134464,-2.4105,0.080,9.57687,9.57687
3931.00,9.57863,25.221507,0.000411,25.134446,-2.4108,0.080,9.57701,9.57701
3932.00,9.57885,25.221555,0.000409,25.134444,-2.4109,0.080,9.57797,9.57797
3933.00,9.57890,25.221587,0.000409,25.134493,-2.4112,0.080,9.57902,9.57902
3934.00,9.57892,25.221722,0.000412,25.134569,-2.4115,0.080,9.57947,9.57947
3935.00,9.57866,25.221727,0.000410,25.134556,-2.4117,0.081,9.58074,9.58074
3936.00,9.57827,25.221883,0.000413,25.134677,-2.4118,0.081,9.58066,9.58066
3937.00,9.57815,25.221955,0.000418,25.134641,-2.4119,0.081,9.58010,9.58010
3938.00,9.57804,25.222210,0.000425,25.134719,-2.4119,0.081,9.57956,9.57956
3939.00,9.57826,25.222189,0.000422,25.134652,-2.4120,0.081,9.58054,9.58054
3940.00,9.57858,25.222196,0.000417,25.134600,-2.4121,0.081,9.58169,9.58169
3941.00,9.57882,25.222075,0.000412,25.134426,-2.4124,0.081,9.58250,9.58250
3942.00,9.57898,25.222303,0.000411,25.134639,-2.4127,0.081,9.58221,9.58221
3943.00,9.57956,25.222237,0.000404,25.134636,-2.4128,0.082,9.58254,9.58254
3944.00,9.57997,25.222359,0.000405,25.134697,-2.4126,0.082,9.58148,9.58148
3945.00,9.58001,25.222414,0.000408,25.134703,-2.4125,0.082,9.58044,9.58044
3946.00,9.57997,25.222526,0.000412,25.134803,-2.4121,0.082,9.57999,9.57999
3947.00,9.58014,25.222351,0.000408,25.134575,-2.4115,0.082,9.58086,9.58086
3948.00,9.58042,25.222412,0.000414,25.134622,-2.4109,0.082,9.58112,9.58112
3949.00,9.58056,25.222440,0.000416,25.134626,-2.4105,0.082,9.58064,9.58064
3950.00,9.58084,25.222410,0.000413,25.134540,-2.4101,0.082,9.58005,9.58005
3951.00,9.58080,25.222423,0.000411,25.134555,-2.4100,0.082,9.57883,9.57883
3952.00,9.58041,25.222550,0.000416,25.134658,-2.4102,0.082,9.57823,9.57823
3953.00,9.58035,25.222561,0.000420,25.134609,-2.4105,0.082,9.57812,9.57812
3954.00,9.58041,25.222593,0.000421,25.134564,-2.4105,0.082,9.57943,9.57943
3955.00,9.58057,25.222758,0.000424,25.134720,-2.4108,0.082,9.57978,9.57978
3956.00,9.58061,25.222830,0.000426,25.134713,-2.4112,0.082,9.58034,9.58034
3957.00,9.58016,25.222861,0.000424,25.134751,-2.4115,0.082,9.58038,9.58038
3958.00,9.57985,25.223075,0.000427,25.134871,-2.4115,0.082,9.57960,9.57960
3959.00,9.57977,25.223071,0.000426,25.134950,-2.4113,0.082,9.57786,9.57786
3960.00,9.57973,25.223011,0.000429,25.134934,-2.4109,0.082,9.57677,9.57677
3961.00,9.57875,25.222945,0.000426,25.134837,-2.4104,0.082,9.57453,9.57453
3962.00,9.57942,25.222933,0.000420,25.134737,-2.4101,0.083,9.57187,9.57187
@27,2.0001,4.0, 1110.02 
3963.00,9.58227,25.222794,0.000411,25.134604,-2.4101,0.083,9.56963,9.56963
3964.00,9.58257,25.222836,0.000410,25.134522,-2.4105,0.083,9.56838,9.56838
3965.00,9.57999,25.223012,0.000410,25.134648,-2.4109,0.083,9.56847,9.56847
3966.00,9.57953,25.223123,0.000411,25.134769,-2.4109,0.083,9.56923,9.56923
3967.00,9.57767,25.223145,0.000416,25.134837,-2.4108,0.083,9.57031,9.57031
3968.00,9.57546,25.223268,0.000418,25.134977,-2.4106,0.083,9.57156,9.57156
3969.00,9.57379,25.223404,0.000420,25.135105,-2.4108,0.084,9.57190,9.57190
3970.00,9.57277,25.223359,0.000420,25.134944,-2.4109,0.084,9.57246,9.57246
3971.00,9.57260,25.223459,0.000421,25.134940,-2.4109,0.084,9.57320,9.57320
3972.00,9.57256,25.223505,0.000423,25.134890,-2.4108,0.084,9.57322,9.57322
3973.00,9.57274,25.223374,0.000423,25.134734,-2.4107,0.084,9.57349,9.57349
3974.00,9.57284,25.223263,0.000419,25.134583,-2.4104,0.084,9.57446,9.57446
3975.00,9.57312,25.223423,0.000420,25.134767,-2.4101,0.084,9.57527,9.57527
3976.00,9.57331,25.223323,0.000419,25.134646,-2.4099,0.084,9.57597,9.57597
3977.00,9.57315,25.223368,0.000415,25.134667,-2.4102,0.084,9.57663,9.57663
3978.00,9.57296,25.223315,0.000410,25.134566,-2.4102,0.084,9.57725,9.57725
3979.00,9.57311,25.223449,0.000413,25.134676,-2.4103,0.084,9.57798,9.57798
3980.00,9.57337,25.223261,0.000407,25.134484,-2.4105,0.084,9.57808,9.57808
3981.00,9.57385,25.223210,0.000406,25.134446,-2.4107,0.085,9.57827,9.57827
3982.00,9.57451,25.223361,0.000413,25.134601,-2.4106,0.085,9.57908,9.57908
3983.00,9.57527,25.223446,0.000418,25.134657,-2.4104,0.084,9.58007,9.58007
3984.00,9.57592,25.223435,0.000418,25.134620,-2.4100,0.085,9.58036,9.58036
3985.00,9.57638,25.223578,0.000423,25.134685,-2.4096,0.084,9.58031,9.58031
3986.00,9.57670,25.223764,0.000427,25.134796,-2.4094,0.084,9.58012,9.58012
3987.00,9.57703,25.223688,0.000426,25.134669,-2.4093,0.084,9.57957,9.57957
3988.00,9.57713,25.223790,0.000424,25.134691,-2.4093,0.084,9.57793,9.57793
3989.00,9.57733,25.223725,0.000421,25.134606,-2.4097,0.085,9.57725,9.57725
3990.00,9.57759,25.223820,0.000425,25.134664,-2.4101,0.085,9.57689,9.57689
3991.00,9.57767,25.223800,0.000421,25.134618,-2.4103,0.085,9.57662,9.57662
3992.00,9.57785,25.223922,0.000417,25.134619,-2.4106,0.085,9.57653,9.57653
3993.00,9.57803,25.223963,0.000418,25.134625,-2.4106,0.085,9.57734,9.57734
3994.00,9.57827,25.224129,0.000423,25.134687,-2.4103,0.085,9.57810,9.57810
3995.00,9.57839,25.224173,0.000422,25.134643,-2.4097,0.085,9.57872,9.57872
3996.00,9.57856,25.224259,0.000424,25.134700,-2.4095,0.085,9.57935,9.57935
3997.00,9.57870,25.224233,0.000425,25.134654,-2.4094,0.085,9.58005,9.58005
3998.00,9.57893,25.224234,0.000423,25.134632,-2.4095,0.085,9.58063,9.58063
3999.00,9.57902,25.224291,0.000419,25.134621,-2.4096,0.086,9.58030,9.58030
4000.00,9.57896,25.224264,0.000411,25.134633,-2.4099,0.086,9.57973,9.57973
4001.00,9.57887,25.224304,0.000409,25.134633,-2.4099,0.086,9.57934,9.57934
4002.00,9.57888,25.224435,0.000410,25.134720,-2.4097,0.086,9.57923,9.57923
4003.00,9.57866,25.224578,0.000410,25.134757,-2.4096,0.087,9.57855,9.57855
4004.00,9.57855,25.224530,0.000410,25.134702,-2.4097,0.087,9.57825,9.57825
4005.00,9.57846,25.224556,0.000415,25.134636,-2.4096,0.086,9.57843,9.57843
4006.00,9.57846,25.224566,0.000416,25.134601,-2.4095,0.086,9.57860,9.57860
4007.00,9.57842,25.224567,0.000416,25.134600,-2.4093,0.086,9.57781,9.57781
4008.00,9.57844,25.224574,0.000417,25.134599,-2.4092,0.086,9.57787,9.57787
4009.00,9.57876,25.224929,0.000424,25.134893,-2.4092,0.086,9.57894,9.57894
4010.00,9.57905,25.225054,0.000425,25.134924,-2.4095,0.086,9.57983,9.57983
4011.00,9.57938,25.225102,0.000421,25.134928,-2.4100,0.087,9.58105,9.58105
4012.00,9.57974,25.225140,0.000416,25.134870,-2.4102,0.087,9.58258,9.58258
4013.00,9.58012,25.225158,0.000412,25.134818,-2.4103,0.087,9.58404,9.58404
4014.00,9.58041,25.225057,0.000407,25.134676,-2.4101,0.087,9.58464,9.58464
4015.00,9.58058,25.225055,0.000405,25.134646,-2.4098,0.087,9.58426,9.58426
4016.00,9.58062,25.225144,0.000409,25.134657,-2.4095,0.087,9.58305,9.58305
4017.00,9.58061,25.225192,0.000414,25.134636,-2.4093,0.087,9.58113,9.58113
4018.00,9.58089,25.225176,0.000416,25.134610,-2.4092,0.087,9.57922,9.57922
4019.00,9.58076,25.225085,0.000417,25.134493,-2.4092,0.087,9.57763,9.57763
4020.00,9.58017,25.225051,0.000417,25.134490,-2.4091,0.087,9.57747,9.57747
4021.00,9.58014,25.225084,0.000416,25.134544,-2.4089,0.087,9.57756,9.57756
4022.00,9.58036,25.225223,0.000421,25.134729,-2.4086,0.087,9.57868,9.57868
4023.00,9.58063,25.225449,0.000424,25.134906,-2.4084,0.087,9.57959,9.57959
4024.00,9.58121,25.225637,0.000425,25.135061,-2.4082,0.088,9.58022,9.58022
4025.00,9.58099,25.225646,0.000421,25.134969,-2.4081,0.088,9.58008,9.58008
4026.00,9.58057,25.225733,0.000423,25.134912,-2.4080,0.088,9.58096,9.58096
4027.00,9.58040,25.225733,0.000422,25.134829,-2.4081,0.088,9.58109,9.58109
4028.00,9.58046,25.225778,0.000424,25.134819,-2.4082,0.088,9.58073,9.58073
4029.00,9.58061,25.225613,0.000419,25.134644,-2.4083,0.088,9.57950,9.57950
4030.00,9.58038,25.225717,0.000422,25.134769,-2.4083,0.088,9.57842,9.57842
4031.00,9.57985,25.225530,0.000419,25.134585,-2.4083,0.088,9.57706,9.57706
4032.00,9.57957,25.225602,0.000413,25.134608,-2.4083,0.088,9.57685,9.57685
4033.00,9.57931,25.225531,0.000408,25.134510,-2.4082,0.089,9.57727,9.57727
4034.00,9.57914,25.225710,0.000413,25.134607,-2.4082,0.089,9.57854,9.57854
4035.00,9.57890,25.225684,0.000411,25.134523,-2.4081,0.089,9.58013,9.58013
4036.00,9.57906,25.225866,0.000412,25.134654,-2.4082,0.089,9.58213,9.58213
4037.00,9.57940,25.225770,0.000413,25.134558,-2.4087,0.089,9.58311,9.58311
4038.00,9.57949,25.225852,0.000414,25.134590,-2.4089,0.089,9.58342,9.58342
4039.00,9.58013,25.225751,0.000411,25.134456,-2.4087,0.089,9.58355,9.58355
4040.00,9.58043,25.225879,0.000414,25.134519,-2.4082,0.089,9.58286,9.58286
4041.00,9.58056,25.225987,0.000415,25.134566,-2.4077,0.089,9.58167,9.58167
4042.00,9.58050,25.226113,0.000415,25.134631,-2.4070,0.090,9.58114,9.58114
4043.00,9.58048,25.226085,0.000417,25.134574,-2.4067,0.090,9.58067,9.58067
4044.00,9.58048,25.226213,0.000419,25.134691,-2.4068,0.090,9.58006,9.58006
4045.00,9.58042,25.226283,0.000420,25.134716,-2.4072,0.090,9.58008,9.58008
4046.00,9.58023,25.226279,0.000422,25.134716,-2.4076,0.090,9.57958,9.57958
4047.00,9.58005,25.226299,0.000426,25.134780,-2.4081,0.090,9.57911,9.57911
4048.00,9.58008,25.226358,0.000427,25.134880,-2.4082,0.090,9.57916,9.57916
4049.00,9.58037,25.226469,0.000428,25.134994,-2.4082,0.090,9.58010,9.58010
4050.00,9.58075,25.226380,0.000425,25.134938,-2.4082,0.090,9.58064,9.58064
4051.00,9.58102,25.226401,0.000426,25.134978,-2.4083,0.090,9.58094,9.58094
4052.00,9.58113,25.226368,0.000426,25.134888,-2.4078,0.090,9.58150,9.58150
4053.00,9.58121,25.226424,0.000423,25.134884,-2.4076,0.090,9.58132,9.58132
4054.00,9.58103,25.226363,0.000421,25.134741,-2.4073,0.090,9.58004,9.58004
4055.00,9.58082,25.226403,0.000420,25.134730,-2.4070,0.090,9.57920,9.57920
4056.00,9.58054,25.226382,0.000416,25.134640,-2.4065,0.090,9.57927,9.57927
4057.00,9.58019,25.226512,0.000412,25.134655,-2.4064,0.091,9.57916,9.57916
4058.00,9.58006,25.226590,0.000414,25.134654,-2.4065,0.091,9.57865,9.57865
4059.00,9.57978,25.226692,0.000416,25.134736,-2.4065,0.091,9.57857,9.57857
4060.00,9.57967,25.226782,0.000418,25.134770,-2.4065,0.091,9.57905,9.57905
4061.00,9.57982,25.226800,0.000415,25.134826,-2.4068,0.091,9.57960,9.57960
4062.00,9.57998,25.226733,0.000413,25.134789,-2.4070,0.091,9.58072,9.58072
4063.00,9.58034,25.226710,0.000410,25.134807,-2.4069,0.091,9.58276,9.58276
4064.00,9.58063,25.226761,0.000411,25.134845,-2.4069,0.091,9.58430,9.58430
4065.00,9.58074,25.226873,0.000418,25.134959,-2.4068,0.091,9.58407,9.58407
4066.00,9.58081,25.226874,0.000423,25.134909,-2.4066,0.091,9.58269,9.58269
4067.00,9.58082,25.226952,0.000426,25.134974,-2.4067,0.091,9.58074,9.58074
4068.00,9.58063,25.226897,0.000429,25.134885,-2.4070,0.091,9.57865,9.57865
4069.00,9.58060,25.226946,0.000431,25.134906,-2.4075,0.091,9.57699,9.57699
4070.00,9.58077,25.226751,0.000423,25.134648,-2.4078,0.091,9.57702,9.57702
4071.00,9.58067,25.227001,0.000424,25.134756,-2.4079,0.091,9.57746,9.57746
4072.00,9.58048,25.227097,0.000422,25.134736,-2.4077,0.092,9.57741,9.57741
4073.00,9.58060,25.227206,0.000421,25.134760,-2.4073,0.092,9.57781,9.57781
4074.00,9.58129,25.227037,0.000416,25.134517,-2.4070,0.092,9.57884,9.57884
4075.00,9.58073,25.227483,0.000423,25.134847,-2.4068,0.092,9.57938,9.57938
4076.00,9.58029,25.227306,0.000416,25.134717,-2.4065,0.092,9.58052,9.58052
4077.00,9.58003,25.227308,0.000415,25.134748,-2.4063,0.092,9.58236,9.58236
4078.00,9.58028,25.227348,0.000417,25.134765,-2.4058,0.092,9.58318,9.58318
4079.00,9.58076,25.227568,0.000419,25.134920,-2.4056,0.092,9.58336,9.58336
4080.00,9.58098,25.227360,0.000412,25.134736,-2.4058,0.093,9.58374,9.58374
4081.00,9.58105,25.227475,0.000414,25.134791,-2.4062,0.093,9.58338,9.58338
4082.00,9.58082,25.227520,0.000415,25.134768,-2.4065,0.093,9.58174,9.58174
4083.00,9.58019,25.227494,0.000418,25.134687,-2.4069,0.093,9.58106,9.58106
4084.00,9.57998,25.227501,0.000415,25.134720,-2.4070,0.093,9.58156,9.58156
4085.00,9.58026,25.227584,0.000419,25.134750,-2.4069,0.093,9.58119,9.58119
4086.00,9.58040,25.227568,0.000420,25.134690,-2.4065,0.093,9.58042,9.58042
4087.00,9.58042,25.227552,0.000419,25.134614,-2.4064,0.093,9.58039,9.58039
4088.00,9.58046,25.227510,0.000410,25.134528,-2.4063,0.093,9.57985,9.57985
4089.00,9.58054,25.227464,0.000413,25.134414,-2.4063,0.093,9.57873,9.57873
4090.00,9.58058,25.227549,0.000413,25.134465,-2.4064,0.093,9.57775,9.57775
4091.00,9.58058,25.227605,0.000415,25.134465,-2.4067,0.093,9.57753,9.57753
4092.00,9.58076,25.227693,0.000416,25.134539,-2.4068,0.093,9.57737,9.57737
4093.00,9.58053,25.227841,0.000418,25.134649,-2.4069,0.093,9.57730,9.57730
4094.00,9.58029,25.227969,0.000416,25.134752,-2.4069,0.093,9.57715,9.57715
4095.00,9.57997,25.227883,0.000410,25.134646,-2.4069,0.094,9.57885,9.57885
4096.00,9.57943,25.227955,0.000407,25.134657,-2.4068,0.094,9.58077,9.58077
4097.00,9.57986,25.227926,0.000404,25.134584,-2.4069,0.094,9.58271,9.58271
4098.00,9.58052,25.228017,0.000404,25.134609,-2.4067,0.094,9.58453,9.58453
4099.00,9.58072,25.228093,0.000403,25.134640,-2.4063,0.094,9.58576,9.58576
4100.00,9.58054,25.228146,0.000404,25.134650,-2.4058,0.094,9.58541,9.58541
4101.00,9.58064,25.228210,0.000407,25.134738,-2.4053,0.094,9.58465,9.58465
4102.00,9.58043,25.228378,0.000408,25.134807,-2.4051,0.095,9.58417,9.58417
4103.00,9.58060,25.228489,0.000409,25.134865,-2.4048,0.095,9.58383,9.58383
4104.00,9.58121,25.228390,0.000408,25.134727,-2.4047,0.095,9.58367,9.58367
4105.00,9.58167,25.228454,0.000412,25.134742,-2.4047,0.095,9.58358,9.58358
4106.00,9.58196,25.228482,0.000412,25.134667,-2.4048,0.095,9.58381,9.58381
4107.00,9.58239,25.228325,0.000412,25.134558,-2.4046,0.095,9.58434,9.58434
4108.00,9.58334,25.228175,0.000412,25.134486,-2.4048,0.095,9.58471,9.58471
4109.00,9.58457,25.228302,0.000416,25.134541,-2.4049,0.095,9.58459,9.58459
4110.00,9.58442,25.228433,0.000420,25.134687,-2.4049,0.095,9.58368,9.58368
4111.00,9.58383,25.228477,0.000420,25.134687,-2.4048,0.095,9.58241,9.58241
4112.00,9.58355,25.228685,0.000423,25.134825,-2.4050,0.095,9.57946,9.57946
4113.00,9.58339,25.228930,0.000427,25.134911,-2.4050,0.095,9.57686,9.57686
@28,2.0001,4.0, 1260.074 
4114.00,9.58344,25.228998,0.000430,25.134988,-2.4049,0.095,9.57465,9.57465
4115.00,9.58384,25.228905,0.000424,25.134783,-2.4051,0.095,9.57334,9.57334
4116.00,9.58454,25.229017,0.000423,25.134859,-2.4053,0.096,9.57276,9.57276
4117.00,9.58341,25.228949,0.000423,25.134719,-2.4053,0.096,9.57344,9.57344
4118.00,9.58147,25.228787,0.000419,25.134531,-2.4055,0.096,9.57446,9.57446
4119.00,9.57991,25.228776,0.000419,25.134451,-2.4059,0.096,9.57561,9.57561
4120.00,9.57895,25.228794,0.000418,25.134463,-2.4061,0.096,9.57624,9.57624
4121.00,9.57819,25.228742,0.000416,25.134400,-2.4060,0.096,9.57693,9.57693
4122.00,9.57802,25.228770,0.000411,25.134382,-2.4056,0.096,9.57734,9.57734
4123.00,9.57785,25.228885,0.000411,25.134518,-2.4051,0.096,9.57803,9.57803
4124.00,9.57789,25.228863,0.000409,25.134471,-2.4043,0.096,9.57800,9.57800
4125.00,9.57792,25.228884,0.000411,25.134457,-2.4036,0.096,9.57770,9.57770
4126.00,9.57732,25.229035,0.000415,25.134589,-2.4037,0.096,9.57738,9.57738
4127.00,9.57707,25.228974,0.000416,25.134583,-2.4040,0.096,9.57780,9.57780
4128.00,9.57685,25.229054,0.000412,25.134624,-2.4042,0.097,9.57744,9.57744
4129.00,9.57664,25.229223,0.000412,25.134664,-2.4044,0.097,9.57799,9.57799
4130.00,9.57663,25.229386,0.000414,25.134737,-2.4047,0.097,9.57923,9.57923
4131.00,9.57662,25.229279,0.000412,25.134540,-2.4044,0.097,9.57922,9.57922
4132.00,9.57666,25.229471,0.000417,25.134635,-2.4038,0.097,9.57810,9.57810
4133.00,9.57675,25.229495,0.000421,25.134607,-2.4036,0.097,9.57769,9.57769
4134.00,9.57719,25.229521,0.000424,25.134711,-2.4037,0.097,9.57857,9.57857
4135.00,9.57783,25.229549,0.000422,25.134759,-2.4039,0.097,9.57969,9.57969
4136.00,9.57830,25.229696,0.000422,25.134919,-2.4042,0.097,9.58186,9.58186
4137.00,9.57869,25.229745,0.000419,25.134935,-2.4046,0.097,9.58485,9.58485
4138.00,9.57934,25.229722,0.000416,25.134880,-2.4048,0.097,9.58673,9.58673
4139.00,9.57969,25.229773,0.000413,25.134867,-2.4047,0.097,9.58614,9.58614
4140.00,9.57985,25.229846,0.000415,25.134831,-2.4046,0.097,9.58519,9.58519
4141.00,9.58023,25.229861,0.000414,25.134746,-2.4044,0.097,9.58441,9.58441
4142.00,9.58094,25.229983,0.000417,25.134784,-2.4041,0.097,9.58291,9.58291
4143.00,9.58122,25.229981,0.000417,25.134735,-2.4039,0.097,9.58193,9.58193
4144.00,9.58205,25.230086,0.000420,25.134782,-2.4035,0.097,9.58245,9.58245
4145.00,9.58251,25.230061,0.000419,25.134752,-2.4033,0.097,9.58380,9.58380
4146.00,9.58244,25.230060,0.000420,25.134751,-2.4034,0.097,9.58420,9.58420
4147.00,9.58242,25.229932,0.000419,25.134573,-2.4037,0.097,9.58471,9.58471
4148.00,9.58290,25.229973,0.000417,25.134535,-2.4040,0.098,9.58550,9.58550
4149.00,9.58352,25.229923,0.000415,25.134450,-2.4045,0.098,9.58518,9.58518
4150.00,9.58367,25.229980,0.000413,25.134495,-2.4046,0.098,9.58388,9.58388
4151.00,9.58355,25.230025,0.000412,25.134498,-2.4046,0.098,9.58290,9.58290
4152.00,9.58360,25.230200,0.000413,25.134666,-2.4046,0.098,9.58186,9.58186
4153.00,9.58406,25.230380,0.000420,25.134819,-2.4044,0.098,9.58102,9.58102
4154.00,9.58377,25.230463,0.000416,25.134881,-2.4039,0.099,9.58130,9.58130
4155.00,9.58358,25.230505,0.000418,25.134821,-2.4037,0.099,9.58223,9.58223
4156.00,9.58373,25.230571,0.000417,25.134832,-2.4036,0.099,9.58350,9.58350
4157.00,9.58380,25.230483,0.000416,25.134774,-2.4034,0.099,9.58547,9.58547
4158.00,9.58368,25.230468,0.000414,25.134756,-2.4033,0.099,9.58608,9.58608
4159.00,9.58368,25.230448,0.000418,25.134706,-2.4035,0.099,9.58525,9.58525
4160.00,9.58370,25.230458,0.000419,25.134766,-2.4035,0.099,9.58452,9.58452
4161.00,9.58359,25.230510,0.000421,25.134797,-2.4037,0.099,9.58365,9.58365
4162.00,9.58370,25.230576,0.000422,25.134820,-2.4040,0.099,9.58192,9.58192
4163.00,9.58367,25.230478,0.000421,25.134677,-2.4041,0.099,9.58149,9.58149
4164.00,9.58332,25.230389,0.000415,25.134519,-2.4043,0.099,9.58168,9.58168
4165.00,9.58310,25.230529,0.000417,25.134599,-2.4043,0.099,9.58124,9.58124
4166.00,9.58286,25.230513,0.000416,25.134607,-2.4041,0.099,9.58136,9.58136
4167.00,9.58263,25.230624,0.000417,25.134653,-2.4036,0.099,9.58199,9.58199
4168.00,9.58265,25.230842,0.000414,25.134788,-2.4034,0.100,9.58219,9.58219
4169.00,9.58274,25.230992,0.000413,25.134910,-2.4033,0.100,9.58355,9.58355
4170.00,9.58295,25.230994,0.000409,25.134863,-2.4035,0.100,9.58480,9.58480
4171.00,9.58336,25.231080,0.000405,25.134845,-2.4037,0.100,9.58573,9.58573
4172.00,9.58380,25.231065,0.000404,25.134774,-2.4038,0.100,9.58690,9.58690
4173.00,9.58430,25.231102,0.000405,25.134777,-2.4035,0.100,9.58823,9.58823
4174.00,9.58462,25.231124,0.000409,25.134775,-2.4034,0.100,9.58811,9.58811
4175.00,9.58457,25.231131,0.000409,25.134775,-2.4032,0.100,9.58755,9.58755
4176.00,9.58444,25.231181,0.000412,25.134860,-2.4030,0.100,9.58655,9.58655
4177.00,9.58425,25.231187,0.000410,25.134871,-2.4028,0.100,9.58597,9.58597
4178.00,9.58421,25.231177,0.000411,25.134863,-2.4030,0.101,9.58475,9.58475
4179.00,9.58424,25.231109,0.000412,25.134745,-2.4030,0.101,9.58413,9.58413
4180.00,9.58439,25.231098,0.000416,25.134713,-2.4029,0.100,9.58412,9.58412
4181.00,9.58453,25.231093,0.000415,25.134630,-2.4028,0.101,9.58472,9.58472
4182.00,9.58484,25.231192,0.000419,25.134664,-2.4028,0.101,9.58365,9.58365
4183.00,9.58526,25.231259,0.000418,25.134709,-2.4028,0.101,9.58379,9.58379
4184.00,9.58566,25.231328,0.000414,25.134755,-2.4031,0.101,9.58402,9.58402
4185.00,9.58541,25.231292,0.000411,25.134725,-2.4034,0.101,9.58391,9.58391
4186.00,9.58532,25.231377,0.000413,25.134768,-2.4037,0.101,9.58369,9.58369
4187.00,9.58523,25.231389,0.000411,25.134749,-2.4040,0.101,9.58464,9.58464
4188.00,9.58536,25.231369,0.000409,25.134608,-2.4043,0.101,9.58503,9.58503
4189.00,9.58540,25.231411,0.000410,25.134550,-2.4043,0.101,9.58496,9.58496
4190.00,9.58537,25.231422,0.000411,25.134455,-2.4042,0.101,9.58606,9.58606
4191.00,9.58541,25.231401,0.000410,25.134389,-2.4040,0.102,9.58664,9.58664
4192.00,9.58532,25.231351,0.000409,25.134307,-2.4034,0.102,9.58644,9.58644
4193.00,9.58500,25.231506,0.000414,25.134430,-2.4026,0.102,9.58569,9.58569
4194.00,9.58469,25.231661,0.000420,25.134545,-2.4021,0.101,9.58517,9.58517
4195.00,9.58455,25.231887,0.000421,25.134765,-2.4017,0.102,9.58406,9.58406
4196.00,9.58463,25.231983,0.000421,25.134857,-2.4018,0.102,9.58403,9.58403
4197.00,9.58484,25.232194,0.000425,25.135009,-2.4022,0.102,9.58450,9.58450
4198.00,9.58481,25.232094,0.000421,25.134966,-2.4029,0.102,9.58500,9.58500
4199.00,9.58484,25.232064,0.000419,25.134954,-2.4029,0.102,9.58504,9.58504
4200.00,9.58479,25.232000,0.000418,25.134824,-2.4030,0.102,9.58518,9.58518
4201.00,9.58475,25.231887,0.000417,25.134642,-2.4028,0.102,9.58384,9.58384
4202.00,9.58478,25.231791,0.000418,25.134531,-2.4024,0.102,9.58251,9.58251
4203.00,9.58449,25.231943,0.000420,25.134661,-2.4022,0.102,9.58204,9.58204
4204.00,9.58440,25.231949,0.000422,25.134698,-2.4022,0.102,9.58245,9.58245
4205.00,9.58447,25.231953,0.000420,25.134682,-2.4025,0.102,9.58279,9.58279
4206.00,9.58458,25.232054,0.000416,25.134722,-2.4028,0.102,9.58408,9.58408
4207.00,9.58468,25.232127,0.000414,25.134783,-2.4035,0.103,9.58577,9.58577
4208.00,9.58465,25.232054,0.000412,25.134724,-2.4036,0.103,9.58640,9.58640
4209.00,9.58479,25.232086,0.000409,25.134715,-2.4036,0.103,9.58634,9.58634
4210.00,9.58460,25.232153,0.000412,25.134747,-2.4033,0.103,9.58587,9.58587
4211.00,9.58436,25.232149,0.000414,25.134777,-2.4032,0.103,9.58506,9.58506
4212.00,9.58420,25.232055,0.000411,25.134656,-2.4030,0.103,9.58383,9.58383
4213.00,9.58420,25.232112,0.000410,25.134638,-2.4032,0.103,9.58287,9.58287
4214.00,9.58414,25.232224,0.000415,25.134679,-2.4036,0.103,9.58290,9.58290
4215.00,9.58410,25.232252,0.000417,25.134622,-2.4036,0.103,9.58220,9.58220
4216.00,9.58388,25.232341,0.000416,25.134645,-2.4032,0.103,9.58195,9.58195
4217.00,9.58363,25.232526,0.000417,25.134767,-2.4026,0.103,9.58240,9.58240
4218.00,9.58353,25.232530,0.000417,25.134691,-2.4021,0.103,9.58270,9.58270
4219.00,9.58358,25.232518,0.000413,25.134676,-2.4021,0.104,9.58257,9.58257
4220.00,9.58365,25.232547,0.000409,25.134692,-2.4027,0.104,9.58417,9.58417
4221.00,9.58394,25.232572,0.000410,25.134645,-2.4032,0.104,9.58545,9.58545
4222.00,9.58434,25.232585,0.000413,25.134614,-2.4036,0.104,9.58594,9.58594
4223.00,9.58459,25.232737,0.000415,25.134737,-2.4037,0.104,9.58678,9.58678
4224.00,9.58482,25.232848,0.000415,25.134802,-2.4031,0.104,9.58794,9.58794
4225.00,9.58500,25.232871,0.000415,25.134909,-2.4024,0.104,9.58791,9.58791
4226.00,9.58503,25.232851,0.000414,25.134941,-2.4021,0.104,9.58770,9.58770
4227.00,9.58496,25.232926,0.000415,25.134986,-2.4022,0.104,9.58725,9.58725
4228.00,9.58481,25.232845,0.000417,25.134860,-2.4023,0.104,9.58704,9.58704
4229.00,9.58491,25.232772,0.000419,25.134663,-2.4028,0.104,9.58671,9.58671
4230.00,9.58514,25.232819,0.000422,25.134573,-2.4032,0.104,9.58641,9.58641
4231.00,9.58526,25.232901,0.000421,25.134551,-2.4032,0.104,9.58596,9.58596
4232.00,9.58529,25.232964,0.000415,25.134603,-2.4034,0.105,9.58594,9.58594
4233.00,9.58560,25.232937,0.000411,25.134547,-2.4032,0.105,9.58660,9.58660
4234.00,9.58573,25.232904,0.000407,25.134484,-2.4028,0.105,9.58537,9.58537
4235.00,9.58571,25.233005,0.000406,25.134573,-2.4026,0.105,9.58501,9.58501
4236.00,9.58592,25.233129,0.000411,25.134670,-2.4027,0.105,9.58455,9.58455
4237.00,9.58585,25.233081,0.000413,25.134599,-2.4026,0.105,9.58418,9.58418
4238.00,9.58595,25.233348,0.000416,25.134799,-2.4031,0.105,9.58373,9.58373
4239.00,9.58598,25.233512,0.000420,25.134943,-2.4040,0.105,9.58352,9.58352
4240.00,9.58569,25.233392,0.000418,25.134763,-2.4044,0.105,9.58263,9.58263
4241.00,9.58539,25.233379,0.000417,25.134678,-2.4048,0.105,9.58306,9.58306
4242.00,9.58526,25.233397,0.000415,25.134634,-2.4048,0.105,9.58351,9.58351
4243.00,9.58511,25.233287,0.000413,25.134475,-2.4047,0.105,9.58265,9.58265
4244.00,9.58477,25.233361,0.000411,25.134494,-2.4041,0.105,9.58367,9.58367
4245.00,9.58457,25.233559,0.000413,25.134628,-2.4037,0.106,9.58456,9.58456
4246.00,9.58453,25.233554,0.000409,25.134671,-2.4030,0.106,9.58453,9.58453
4247.00,9.58458,25.233665,0.000410,25.134721,-2.4024,0.106,9.58499,9.58499
4248.00,9.58472,25.233679,0.000407,25.134788,-2.4020,0.106,9.58633,9.58633
4249.00,9.58459,25.233614,0.000410,25.134828,-2.4017,0.106,9.58722,9.58722
4250.00,9.58472,25.233535,0.000408,25.134776,-2.4017,0.106,9.58802,9.58802
4251.00,9.58506,25.233535,0.000404,25.134692,-2.4019,0.106,9.58860,9.58860
4252.00,9.58512,25.233479,0.000404,25.134587,-2.4022,0.106,9.58733,9.58733
4253.00,9.58484,25.233515,0.000408,25.134535,-2.4024,0.106,9.58591,9.58591
4254.00,9.58472,25.233572,0.000401,25.134414,-2.4025,0.107,9.58501,9.58501
4255.00,9.58492,25.233746,0.000403,25.134466,-2.4026,0.107,9.58451,9.58451
4256.00,9.58502,25.233822,0.000405,25.134446,-2.4025,0.107,9.58454,9.58454
4257.00,9.58548,25.233996,0.000403,25.134582,-2.4027,0.107,9.58571,9.58571
4258.00,9.58579,25.234045,0.000403,25.134598,-2.4026,0.107,9.58696,9.58696
4259.00,9.58610,25.234111,0.000408,25.134689,-2.4027,0.107,9.58801,9.58801
4260.00,9.58645,25.234028,0.000405,25.134591,-2.4026,0.107,9.58766,9.58766
4261.00,9.58602,25.234114,0.000406,25.134654,-2.4027,0.107,9.58575,9.58575
4262.00,9.58426,25.234050,0.000408,25.134538,-2.4028,0.107,9.58381,9.58381
4263.00,9.58270,25.234268,0.000411,25.134665,-2.4032,0.107,9.58218,9.58218
@29,2.0001,4.0, 1410.011 
4264.00,9.58498,25.234296,0.000408,25.134594,-2.4035,0.107,9.58007,9.58007
4265.00,9.58620,25.234500,0.000416,25.134737,-2.4037,0.108,9.57965,9.57965
4266.00,9.58699,25.234455,0.000413,25.134629,-2.4037,0.108,9.58069,9.58069
4267.00,9.58684,25.234490,0.000410,25.134586,-2.4033,0.108,9.58221,9.58221
4268.00,9.58512,25.234436,0.000404,25.134437,-2.4027,0.108,9.58314,9.58314
4269.00,9.58467,25.234543,0.000404,25.134477,-2.4024,0.108,9.58479,9.58479
4270.00,9.58373,25.234502,0.000396,25.134372,-2.4018,0.108,9.58580,9.58580
4271.00,9.58282,25.234736,0.000397,25.134581,-2.4017,0.109,9.58643,9.58643
4272.00,9.58266,25.234876,0.000403,25.134716,-2.4020,0.109,9.58598,9.58598
4273.00,9.58311,25.234966,0.000408,25.134838,-2.4023,0.109,9.58526,9.58526
4274.00,9.58379,25.235022,0.000413,25.134855,-2.4025,0.108,9.58356,9.58356
4275.00,9.58396,25.235098,0.000421,25.134912,-2.4030,0.108,9.58217,9.58217
4276.00,9.58361,25.235154,0.000424,25.134969,-2.4030,0.108,9.58095,9.58095
4277.00,9.58327,25.235227,0.000423,25.134992,-2.4027,0.108,9.58156,9.58156
4278.00,9.58325,25.235162,0.000421,25.134852,-2.4026,0.109,9.58230,9.58230
4279.00,9.58314,25.235155,0.000417,25.134860,-2.4025,0.109,9.58362,9.58362
4280.00,9.58302,25.235140,0.000413,25.134798,-2.4026,0.109,9.58478,9.58478
4281.00,9.58354,25.234972,0.000411,25.134681,-2.4028,0.109,9.58558,9.58558
4282.00,9.58385,25.234875,0.000409,25.134596,-2.4030,0.109,9.58521,9.58521
4283.00,9.58388,25.234944,0.000407,25.134691,-2.4028,0.109,9.58400,9.58400
4284.00,9.58371,25.234969,0.000410,25.134659,-2.4028,0.109,9.58314,9.58314
4285.00,9.58391,25.235083,0.000416,25.134779,-2.4032,0.109,9.58288,9.58288
4286.00,9.58384,25.235232,0.000419,25.134813,-2.4036,0.109,9.58321,9.58321
4287.00,9.58355,25.235301,0.000418,25.134801,-2.4035,0.110,9.58350,9.58350
4288.00,9.58372,25.235383,0.000421,25.134814,-2.4037,0.110,9.58461,9.58461
4289.00,9.58394,25.235380,0.000418,25.134826,-2.4040,0.110,9.58605,9.58605
4290.00,9.58416,25.235425,0.000417,25.134793,-2.4038,0.110,9.58703,9.58703
4291.00,9.58417,25.235445,0.000416,25.134750,-2.4034,0.110,9.58695,9.58695
4292.00,9.58425,25.235318,0.000413,25.134663,-2.4034,0.110,9.58717,9.58717
4293.00,9.58461,25.235184,0.000412,25.134607,-2.4030,0.110,9.58839,9.58839
4294.00,9.58511,25.235265,0.000415,25.134654,-2.4027,0.110,9.58846,9.58846
4295.00,9.58567,25.235162,0.000411,25.134591,-2.4026,0.110,9.58788,9.58788
4296.00,9.58584,25.235127,0.000411,25.134581,-2.4025,0.110,9.58765,9.58765
4297.00,9.58582,25.235336,0.000416,25.134777,-2.4026,0.110,9.58743,9.58743
4298.00,9.58589,25.235514,0.000415,25.134867,-2.4028,0.110,9.58661,9.58661
4299.00,9.58586,25.235466,0.000414,25.134789,-2.4033,0.111,9.58582,9.58582
4300.00,9.58595,25.235546,0.000414,25.134812,-2.4031,0.111,9.58629,9.58629
4301.00,9.58612,25.235537,0.000410,25.134705,-2.4034,0.111,9.58683,9.58683
4302.00,9.58610,25.235578,0.000412,25.134632,-2.4038,0.111,9.58615,9.58615
4303.00,9.58634,25.235450,0.000411,25.134435,-2.4044,0.111,9.58632,9.58632
4304.00,9.58674,25.235594,0.000412,25.134470,-2.4045,0.111,9.58661,9.58661
4305.00,9.58687,25.235673,0.000413,25.134471,-2.4048,0.111,9.58633,9.58633
4306.00,9.58693,25.235845,0.000417,25.134614,-2.4047,0.111,9.58611,9.58611
4307.00,9.58690,25.235825,0.000414,25.134560,-2.4044,0.111,9.58702,9.58702
4308.00,9.58699,25.235904,0.000412,25.134625,-2.4040,0.111,9.58701,9.58701
4309.00,9.58711,25.235890,0.000413,25.134600,-2.4036,0.111,9.58731,9.58731
4310.00,9.58694,25.235883,0.000413,25.134627,-2.4032,0.111,9.58667,9.58667
4311.00,9.58671,25.235976,0.000414,25.134712,-2.4027,0.111,9.58632,9.58632
4312.00,9.58674,25.236126,0.000418,25.134836,-2.4024,0.112,9.58625,9.58625
4313.00,9.58656,25.236344,0.000420,25.134979,-2.4026,0.112,9.58587,9.58587
4314.00,9.58632,25.236466,0.000418,25.135075,-2.4028,0.112,9.58488,9.58488
4315.00,9.58615,25.236468,0.000414,25.134978,-2.4032,0.112,9.58533,9.58533
4316.00,9.58621,25.236421,0.000413,25.134808,-2.4036,0.112,9.58567,9.58567
4317.00,9.58622,25.236454,0.000412,25.134784,-2.4039,0.112,9.58527,9.58527
4318.00,9.58609,25.236518,0.000414,25.134798,-2.4035,0.112,9.58495,9.58495
4319.00,9.58606,25.236295,0.000412,25.134554,-2.4031,0.112,9.58546,9.58546
4320.00,9.58604,25.236343,0.000415,25.134548,-2.4031,0.112,9.58549,9.58549
4321.00,9.58582,25.236314,0.000410,25.134531,-2.4031,0.112,9.58500,9.58500
4322.00,9.58587,25.236383,0.000407,25.134540,-2.4030,0.112,9.58530,9.58530
4323.00,9.58595,25.236312,0.000403,25.134371,-2.4033,0.112,9.58567,9.58567
4324.00,9.58574,25.236660,0.000405,25.134607,-2.4036,0.113,9.58499,9.58499
4325.00,9.58563,25.236691,0.000405,25.134645,-2.4035,0.113,9.58499,9.58499
4326.00,9.58565,25.236670,0.000404,25.134563,-2.4034,0.113,9.58569,9.58569
4327.00,9.58572,25.236637,0.000404,25.134530,-2.4033,0.113,9.58603,9.58603
4328.00,9.58570,25.236659,0.000406,25.134580,-2.4032,0.113,9.58603,9.58603
4329.00,9.58558,25.236577,0.000401,25.134485,-2.4029,0.113,9.58668,9.58668
4330.00,9.58551,25.236654,0.000398,25.134513,-2.4027,0.113,9.58641,9.58641
4331.00,9.58566,25.236834,0.000401,25.134677,-2.4026,0.114,9.58679,9.58679
4332.00,9.58590,25.236817,0.000401,25.134575,-2.4025,0.114,9.58711,9.58711
4333.00,9.58588,25.236905,0.000406,25.134617,-2.4023,0.114,9.58691,9.58691
4334.00,9.58599,25.236962,0.000411,25.134558,-2.4023,0.113,9.58716,9.58716
4335.00,9.58612,25.237027,0.000412,25.134605,-2.4025,0.114,9.58777,9.58777
4336.00,9.58622,25.237069,0.000415,25.134606,-2.4024,0.114,9.58770,9.58770
4337.00,9.58632,25.237253,0.000417,25.134778,-2.4026,0.114,9.58695,9.58695
4338.00,9.58634,25.237245,0.000415,25.134781,-2.4026,0.114,9.58682,9.58682
4339.00,9.58637,25.237227,0.000416,25.134767,-2.4029,0.114,9.58664,9.58664
4340.00,9.58639,25.237183,0.000417,25.134629,-2.4032,0.114,9.58652,9.58652
4341.00,9.58650,25.237312,0.000419,25.134690,-2.4040,0.114,9.58607,9.58607
4342.00,9.58661,25.237185,0.000416,25.134555,-2.4045,0.114,9.58665,9.58665
4343.00,9.58666,25.237221,0.000414,25.134496,-2.4050,0.114,9.58687,9.58687
4344.00,9.58669,25.237319,0.000412,25.134547,-2.4052,0.114,9.58613,9.58613
4345.00,9.58657,25.237323,0.000412,25.134512,-2.4051,0.114,9.58542,9.58542
4346.00,9.58652,25.237166,0.000408,25.134307,-2.4049,0.114,9.58565,9.58565
4347.00,9.58664,25.237189,0.000412,25.134263,-2.4047,0.114,9.58621,9.58621
4348.00,9.58691,25.237135,0.000411,25.134189,-2.4044,0.114,9.58767,9.58767
4349.00,9.58720,25.237164,0.000415,25.134218,-2.4042,0.114,9.58929,9.58929
4350.00,9.58738,25.237251,0.000415,25.134267,-2.4041,0.114,9.59022,9.59022
4351.00,9.58754,25.237369,0.000416,25.134409,-2.4039,0.115,9.59054,9.59054
4352.00,9.58746,25.237474,0.000411,25.134496,-2.4037,0.115,9.58953,9.58953
4353.00,9.58753,25.237580,0.000414,25.134589,-2.4038,0.115,9.58776,9.58776
4354.00,9.58746,25.237497,0.000415,25.134497,-2.4038,0.115,9.58606,9.58606
4355.00,9.58774,25.237525,0.000418,25.134488,-2.4036,0.115,9.58506,9.58506
4356.00,9.58787,25.237422,0.000416,25.134363,-2.4034,0.115,9.58407,9.58407
4357.00,9.58743,25.237297,0.000418,25.134224,-2.4036,0.115,9.58342,9.58342
4358.00,9.58688,25.237375,0.000419,25.134193,-2.4037,0.115,9.58382,9.58382
4359.00,9.58651,25.237435,0.000416,25.134202,-2.4040,0.115,9.58515,9.58515
4360.00,9.58662,25.237449,0.000412,25.134239,-2.4043,0.115,9.58626,9.58626
4361.00,9.58672,25.237648,0.000410,25.134369,-2.4045,0.115,9.58688,9.58688
4362.00,9.58674,25.237809,0.000408,25.134409,-2.4043,0.116,9.58825,9.58825
4363.00,9.58695,25.237855,0.000405,25.134421,-2.4040,0.116,9.58941,9.58941
4364.00,9.58743,25.237983,0.000400,25.134532,-2.4037,0.116,9.59049,9.59049
4365.00,9.58791,25.238039,0.000399,25.134532,-2.4034,0.116,9.59041,9.59041
4366.00,9.58795,25.238132,0.000407,25.134568,-2.4033,0.116,9.59043,9.59043
4367.00,9.58761,25.238210,0.000410,25.134676,-2.4034,0.116,9.59007,9.59007
4368.00,9.58725,25.238160,0.000404,25.134610,-2.4037,0.116,9.58974,9.58974
4369.00,9.58734,25.238205,0.000408,25.134587,-2.4041,0.116,9.58963,9.58963
4370.00,9.58779,25.238376,0.000413,25.134688,-2.4043,0.116,9.59003,9.59003
4371.00,9.58789,25.238216,0.000409,25.134550,-2.4043,0.116,9.59034,9.59034
4372.00,9.58825,25.238282,0.000408,25.134595,-2.4042,0.117,9.59055,9.59055
4373.00,9.58859,25.238291,0.000412,25.134588,-2.4043,0.117,9.59054,9.59054
4374.00,9.58873,25.238296,0.000415,25.134576,-2.4043,0.116,9.58951,9.58951
4375.00,9.58931,25.238338,0.000413,25.134597,-2.4044,0.116,9.58882,9.58882
4376.00,9.58965,25.238480,0.000408,25.134642,-2.4046,0.117,9.58837,9.58837
4377.00,9.58973,25.238461,0.000406,25.134548,-2.4049,0.117,9.58865,9.58865
4378.00,9.58957,25.238713,0.000409,25.134712,-2.4049,0.117,9.58880,9.58880
4379.00,9.58958,25.238641,0.000403,25.134614,-2.4050,0.117,9.58812,9.58812
4380.00,9.58946,25.238563,0.000402,25.134488,-2.4050,0.117,9.58884,9.58884
4381.00,9.58964,25.238699,0.000406,25.134616,-2.4049,0.117,9.59000,9.59000
4382.00,9.58982,25.238711,0.000408,25.134600,-2.4047,0.117,9.59001,9.59001
4383.00,9.58980,25.238595,0.000411,25.134507,-2.4048,0.117,9.58983,9.58983
4384.00,9.58953,25.238846,0.000417,25.134770,-2.4045,0.117,9.59019,9.59019
4385.00,9.58937,25.238911,0.000417,25.134795,-2.4042,0.117,9.58958,9.58958
4386.00,9.58941,25.238932,0.000418,25.134732,-2.4042,0.117,9.58845,9.58845
4387.00,9.58923,25.238956,0.000416,25.134721,-2.4042,0.117,9.58786,9.58786
4388.00,9.58929,25.238987,0.000413,25.134718,-2.4039,0.117,9.58803,9.58803
4389.00,9.58927,25.238909,0.000407,25.134576,-2.4037,0.118,9.58894,9.58894
4390.00,9.58913,25.238971,0.000409,25.134597,-2.4038,0.118,9.58984,9.58984
4391.00,9.58916,25.239070,0.000410,25.134696,-2.4036,0.118,9.59089,9.59089
4392.00,9.58942,25.239181,0.000411,25.134807,-2.4034,0.118,9.59056,9.59056
4393.00,9.58921,25.239285,0.000411,25.134847,-2.4036,0.118,9.58959,9.58959
4394.00,9.58893,25.239291,0.000409,25.134767,-2.4038,0.118,9.58822,9.58822
4395.00,9.58889,25.239409,0.000407,25.134873,-2.4040,0.118,9.58768,9.58768
4396.00,9.58914,25.239322,0.000405,25.134689,-2.4043,0.119,9.58772,9.58772
4397.00,9.58923,25.239359,0.000406,25.134630,-2.4044,0.119,9.58877,9.58877
4398.00,9.58924,25.239430,0.000409,25.134685,-2.4043,0.119,9.59003,9.59003
4399.00,9.58953,25.239475,0.000414,25.134738,-2.4045,0.119,9.59177,9.59177
4400.00,9.58938,25.239516,0.000418,25.134765,-2.4044,0.119,9.59213,9.59213
4401.00,9.58928,25.239628,0.000419,25.134923,-2.4045,0.119,9.59198,9.59198
4402.00,9.58954,25.239769,0.000421,25.135054,-2.4045,0.119,9.59180,9.59180
4403.00,9.58990,25.239896,0.000425,25.135111,-2.4047,0.119,9.59218,9.59218
4404.00,9.59002,25.240009,0.000426,25.135105,-2.4047,0.119,9.59212,9.59212
4405.00,9.59042,25.239839,0.000418,25.134836,-2.4048,0.119,9.59211,9.59211
4406.00,9.59070,25.239832,0.000417,25.134755,-2.4047,0.119,9.59112,9.59112
4407.00,9.59055,25.239753,0.000416,25.134656,-2.4046,0.119,9.59165,9.59165
4408.00,9.59062,25.239626,0.000412,25.134548,-2.4045,0.119,9.59128,9.59128
4409.00,9.59162,25.239655,0.000410,25.134579,-2.4042,0.120,9.59043,9.59043
4410.00,9.59217,25.239778,0.000415,25.134707,-2.4043,0.119,9.58951,9.58951
4411.00,9.59233,25.239763,0.000416,25.134650,-2.4043,0.119,9.58852,9.58852
4412.00,9.59210,25.239895,0.000417,25.134704,-2.4044,0.119,9.58531,9.58531
4413.00,9.59349,25.239971,0.000416,25.134691,-2.4046,0.120,9.58178,9.58178
@30,2.0001,4.0, 1560.05 
4414.00,9.59393,25.240100,0.000418,25.134779,-2.4050,0.120,9.57934,9.57934
4415.00,9.59107,25.240184,0.000420,25.134851,-2.4053,0.120,9.57770,9.57770
4416.00,9.59129,25.240377,0.000421,25.134994,-2.4052,0.120,9.57727,9.57727
4417.00,9.59031,25.240326,0.000420,25.134921,-2.4050,0.120,9.57799,9.57799
4418.00,9.58782,25.240363,0.000419,25.134936,-2.4050,0.120,9.57909,9.57909
4419.00,9.58570,25.240337,0.000419,25.134943,-2.4049,0.120,9.57987,9.57987
4420.00,9.58458,25.240366,0.000420,25.134918,-2.4044,0.120,9.58100,9.58100
4421.00,9.58211,25.240222,0.000421,25.134742,-2.4042,0.120,9.58192,9.58192
4422.00,9.58089,25.240297,0.000419,25.134748,-2.4038,0.120,9.58241,9.58241
4423.00,9.58068,25.240361,0.000419,25.134780,-2.4035,0.121,9.58269,9.58269
4424.00,9.58074,25.240388,0.000416,25.134701,-2.4034,0.121,9.58287,9.58287
4425.00,9.58118,25.240351,0.000415,25.134593,-2.4039,0.121,9.58325,9.58325
4426.00,9.58131,25.240453,0.000411,25.134705,-2.4043,0.121,9.58321,9.58321
4427.00,9.58162,25.240410,0.000409,25.134682,-2.4049,0.121,9.58374,9.58374
4428.00,9.58199,25.240398,0.000412,25.134645,-2.4055,0.121,9.58581,9.58581
4429.00,9.58254,25.240556,0.000417,25.134773,-2.4057,0.121,9.58872,9.58872
4430.00,9.58275,25.240762,0.000418,25.134953,-2.4053,0.121,9.59079,9.59079
4431.00,9.58335,25.240857,0.000425,25.134990,-2.4049,0.121,9.59330,9.59330
4432.00,9.58421,25.240853,0.000424,25.134957,-2.4047,0.121,9.59424,9.59424
4433.00,9.58511,25.240820,0.000419,25.134910,-2.4045,0.121,9.59413,9.59413
4434.00,9.58592,25.240797,0.000414,25.134834,-2.4044,0.122,9.59234,9.59234
4435.00,9.58685,25.240665,0.000411,25.134684,-2.4048,0.122,9.59048,9.59048
4436.00,9.58757,25.240680,0.000406,25.134614,-2.4053,0.122,9.58912,9.58912
4437.00,9.58890,25.240825,0.000411,25.134671,-2.4056,0.122,9.58913,9.58913
4438.00,9.59087,25.241040,0.000414,25.134744,-2.4058,0.122,9.58826,9.58826
4439.00,9.59132,25.241098,0.000417,25.134721,-2.4060,0.122,9.58833,9.58833
4440.00,9.59079,25.241201,0.000418,25.134751,-2.4058,0.122,9.58807,9.58807
4441.00,9.59044,25.241076,0.000416,25.134647,-2.4057,0.122,9.58791,9.58791
4442.00,9.59012,25.241076,0.000417,25.134618,-2.4055,0.122,9.58836,9.58836
4443.00,9.58971,25.241003,0.000415,25.134542,-2.4054,0.122,9.58975,9.58975
4444.00,9.58990,25.240948,0.000411,25.134510,-2.4052,0.122,9.58985,9.58985
4445.00,9.58997,25.240969,0.000414,25.134535,-2.4052,0.122,9.59059,9.59059
4446.00,9.59011,25.241106,0.000418,25.134629,-2.4051,0.122,9.59089,9.59089
4447.00,9.59030,25.241115,0.000411,25.134669,-2.4050,0.123,9.58938,9.58938
4448.00,9.59024,25.241143,0.000411,25.134718,-2.4049,0.123,9.58844,9.58844
4449.00,9.58980,25.241179,0.000412,25.134773,-2.4048,0.123,9.58893,9.58893
4450.00,9.58919,25.241181,0.000409,25.134661,-2.4048,0.123,9.58913,9.58913
4451.00,9.58889,25.241213,0.000410,25.134623,-2.4047,0.123,9.58886,9.58886
4452.00,9.58899,25.241340,0.000416,25.134676,-2.4046,0.123,9.58943,9.58943
4453.00,9.58903,25.241355,0.000416,25.134607,-2.4047,0.123,9.59013,9.59013
4454.00,9.58925,25.241413,0.000419,25.134535,-2.4048,0.123,9.59052,9.59052
4455.00,9.58942,25.241523,0.000419,25.134608,-2.4053,0.123,9.58992,9.58992
4456.00,9.58935,25.241618,0.000421,25.134723,-2.4056,0.123,9.58932,9.58932
4457.00,9.58907,25.241612,0.000418,25.134643,-2.4062,0.123,9.58863,9.58863
4458.00,9.58897,25.241622,0.000418,25.134678,-2.4065,0.123,9.58736,9.58736
4459.00,9.58891,25.241535,0.000414,25.134562,-2.4065,0.123,9.58599,9.58599
4460.00,9.58882,25.241642,0.000415,25.134625,-2.4060,0.123,9.58596,9.58596
4461.00,9.58893,25.241694,0.000412,25.134560,-2.4057,0.123,9.58645,9.58645
4462.00,9.58873,25.241830,0.000413,25.134649,-2.4055,0.124,9.58797,9.58797
4463.00,9.58841,25.241919,0.000412,25.134705,-2.4054,0.124,9.58857,9.58857
4464.00,9.58831,25.242053,0.000412,25.134796,-2.4055,0.124,9.58890,9.58890
4465.00,9.58844,25.242120,0.000416,25.134857,-2.4055,0.124,9.58820,9.58820
4466.00,9.58866,25.242104,0.000417,25.134771,-2.4053,0.124,9.58703,9.58703
4467.00,9.58837,25.242016,0.000415,25.134672,-2.4052,0.124,9.58541,9.58541
4468.00,9.58781,25.242104,0.000417,25.134625,-2.4052,0.124,9.58455,9.58455
4469.00,9.58756,25.242103,0.000419,25.134626,-2.4050,0.124,9.58460,9.58460
4470.00,9.58730,25.242034,0.000415,25.134573,-2.4050,0.124,9.58601,9.58601
4471.00,9.58725,25.242104,0.000414,25.134664,-2.4054,0.124,9.58746,9.58746
4472.00,9.58689,25.242155,0.000413,25.134693,-2.4055,0.125,9.58793,9.58793
4473.00,9.58664,25.242114,0.000414,25.134655,-2.4056,0.125,9.58748,9.58748
4474.00,9.58692,25.242174,0.000414,25.134674,-2.4057,0.125,9.58642,9.58642
4475.00,9.58712,25.242240,0.000414,25.134631,-2.4060,0.125,9.58378,9.58378
4476.00,9.58662,25.242306,0.000416,25.134634,-2.4058,0.125,9.58206,9.58206
4477.00,9.58594,25.242407,0.000418,25.134611,-2.4057,0.125,9.58089,9.58089
4478.00,9.58584,25.242596,0.000417,25.134743,-2.4058,0.125,9.58087,9.58087
4479.00,9.58542,25.242688,0.000416,25.134765,-2.4056,0.125,9.58177,9.58177
4480.00,9.58486,25.242774,0.000419,25.134842,-2.4055,0.125,9.58289,9.58289
4481.00,9.58422,25.242781,0.000423,25.134811,-2.4059,0.125,9.58328,9.58328
4482.00,9.58415,25.242834,0.000424,25.134818,-2.4060,0.125,9.58372,9.58372
4483.00,9.58437,25.242756,0.000422,25.134706,-2.4058,0.125,9.58442,9.58442
4484.00,9.58424,25.242737,0.000424,25.134662,-2.4058,0.125,9.58513,9.58513
4485.00,9.58435,25.242806,0.000425,25.134692,-2.4056,0.125,9.58614,9.58614
4486.00,9.58481,25.242809,0.000422,25.134695,-2.4053,0.125,9.58741,9.58741
4487.00,9.58497,25.242791,0.000425,25.134751,-2.4052,0.125,9.58886,9.58886
4488.00,9.58533,25.242804,0.000427,25.134762,-2.4053,0.125,9.58830,9.58830
4489.00,9.58519,25.242900,0.000429,25.134791,-2.4055,0.125,9.58709,9.58709
4490.00,9.58494,25.242968,0.000428,25.134782,-2.4061,0.125,9.58644,9.58644
4491.00,9.58453,25.243047,0.000425,25.134781,-2.4066,0.125,9.58554,9.58554
4492.00,9.58459,25.243187,0.000422,25.134812,-2.4068,0.126,9.58568,9.58568
4493.00,9.58509,25.243255,0.000418,25.134795,-2.4067,0.126,9.58714,9.58714
4494.00,9.58545,25.243277,0.000416,25.134791,-2.4064,0.126,9.58910,9.58910
4495.00,9.58616,25.243294,0.000414,25.134762,-2.4057,0.126,9.59016,9.59016
4496.00,9.58658,25.243348,0.000415,25.134794,-2.4051,0.126,9.59049,9.59049
4497.00,9.58713,25.243300,0.000414,25.134684,-2.4047,0.126,9.59010,9.59010
4498.00,9.58727,25.243434,0.000416,25.134792,-2.4045,0.126,9.59064,9.59064
4499.00,9.58764,25.243517,0.000416,25.134821,-2.4043,0.127,9.59045,9.59045
4500.00,9.58819,25.243434,0.000414,25.134689,-2.4044,0.127,9.59057,9.59057
4501.00,9.58877,25.243452,0.000413,25.134664,-2.4044,0.127,9.59228,9.59228
4502.00,9.58881,25.243537,0.000412,25.134674,-2.4046,0.127,9.59316,9.59316
4503.00,9.58914,25.243473,0.000414,25.134570,-2.4050,0.127,9.59278,9.59278
4504.00,9.58964,25.243479,0.000413,25.134604,-2.4056,0.127,9.59216,9.59216
4505.00,9.58975,25.243540,0.000413,25.134714,-2.4060,0.127,9.59239,9.59239
4506.00,9.58982,25.243575,0.000415,25.134719,-2.4061,0.127,9.59177,9.59177
4507.00,9.59046,25.243555,0.000414,25.134716,-2.4060,0.127,9.59118,9.59118
4508.00,9.59079,25.243663,0.000415,25.134721,-2.4056,0.127,9.59141,9.59141
4509.00,9.59091,25.243647,0.000414,25.134659,-2.4054,0.127,9.59287,9.59287
4510.00,9.59134,25.243676,0.000414,25.134621,-2.4054,0.127,9.59288,9.59288
4511.00,9.59171,25.243755,0.000411,25.134659,-2.4056,0.128,9.59316,9.59316
4512.00,9.59197,25.243802,0.000412,25.134639,-2.4059,0.128,9.59354,9.59354
4513.00,9.59195,25.243850,0.000414,25.134719,-2.4062,0.128,9.59280,9.59280
4514.00,9.59179,25.243955,0.000416,25.134703,-2.4062,0.128,9.59141,9.59141
4515.00,9.59171,25.244020,0.000418,25.134744,-2.4061,0.128,9.59101,9.59101
4516.00,9.59180,25.244071,0.000419,25.134754,-2.4057,0.128,9.59031,9.59031
4517.00,9.59201,25.244015,0.000417,25.134726,-2.4054,0.128,9.58954,9.58954
4518.00,9.59185,25.244022,0.000415,25.134709,-2.4052,0.128,9.59049,9.59049
4519.00,9.59194,25.243959,0.000413,25.134670,-2.4051,0.128,9.59137,9.59137
4520.00,9.59192,25.243973,0.000413,25.134586,-2.4052,0.128,9.59107,9.59107
4521.00,9.59161,25.243972,0.000411,25.134477,-2.4055,0.128,9.59020,9.59020
4522.00,9.59111,25.244172,0.000413,25.134557,-2.4053,0.128,9.58924,9.58924
4523.00,9.59073,25.244203,0.000409,25.134488,-2.4054,0.128,9.58799,9.58799
4524.00,9.59065,25.244292,0.000409,25.134519,-2.4054,0.129,9.58683,9.58683
4525.00,9.59053,25.244358,0.000410,25.134589,-2.4052,0.129,9.58723,9.58723
4526.00,9.59045,25.244287,0.000409,25.134596,-2.4053,0.129,9.58849,9.58849
4527.00,9.58987,25.244263,0.000410,25.134557,-2.4057,0.129,9.58995,9.58995
4528.00,9.58939,25.244274,0.000413,25.134509,-2.4058,0.129,9.58998,9.58998
4529.00,9.58918,25.244394,0.000415,25.134556,-2.4056,0.129,9.58963,9.58963
4530.00,9.58895,25.244465,0.000416,25.134511,-2.4056,0.129,9.58932,9.58932
4531.00,9.58919,25.244588,0.000415,25.134553,-2.4056,0.129,9.58812,9.58812
4532.00,9.58943,25.244556,0.000412,25.134509,-2.4055,0.129,9.58770,9.58770
4533.00,9.58920,25.244526,0.000413,25.134512,-2.4054,0.129,9.58789,9.58789
4534.00,9.58898,25.244595,0.000416,25.134587,-2.4057,0.129,9.58866,9.58866
4535.00,9.58896,25.244631,0.000413,25.134643,-2.4061,0.129,9.58823,9.58823
4536.00,9.58892,25.244595,0.000415,25.134588,-2.4060,0.129,9.58847,9.58847
4537.00,9.58882,25.244770,0.000420,25.134729,-2.4055,0.129,9.58853,9.58853
4538.00,9.58881,25.244969,0.000422,25.134880,-2.4051,0.129,9.58915,9.58915
4539.00,9.58872,25.244999,0.000422,25.134886,-2.4050,0.129,9.58944,9.58944
4540.00,9.58872,25.244925,0.000420,25.134810,-2.4050,0.129,9.59032,9.59032
4541.00,9.58892,25.244929,0.000422,25.134809,-2.4052,0.130,9.59144,9.59144
4542.00,9.58933,25.244823,0.000416,25.134701,-2.4055,0.130,9.59170,9.59170
4543.00,9.58958,25.244821,0.000414,25.134655,-2.4052,0.130,9.59138,9.59138
4544.00,9.58959,25.244798,0.000408,25.134552,-2.4049,0.130,9.59033,9.59033
4545.00,9.58946,25.244813,0.000411,25.134568,-2.4043,0.130,9.59007,9.59007
4546.00,9.58927,25.244760,0.000411,25.134498,-2.4039,0.130,9.59051,9.59051
4547.00,9.58942,25.244774,0.000414,25.134496,-2.4037,0.130,9.59131,9.59131
4548.00,9.58985,25.244772,0.000417,25.134550,-2.4039,0.130,9.59153,9.59153
4549.00,9.59012,25.244692,0.000418,25.134532,-2.4041,0.130,9.59225,9.59225
4550.00,9.59024,25.244763,0.000419,25.134534,-2.4043,0.130,9.59256,9.59256
4551.00,9.59040,25.244890,0.000419,25.134605,-2.4046,0.130,9.59169,9.59169
4552.00,9.59059,25.244939,0.000419,25.134592,-2.4050,0.130,9.59088,9.59088
4553.00,9.59069,25.245013,0.000419,25.134504,-2.4053,0.130,9.59061,9.59061
4554.00,9.59074,25.245072,0.000412,25.134453,-2.4057,0.131,9.58978,9.58978
4555.00,9.59114,25.245103,0.000407,25.134444,-2.4057,0.131,9.58871,9.58871
4556.00,9.59104,25.245282,0.000407,25.134560,-2.4056,0.131,9.58850,9.58850
4557.00,9.59086,25.245383,0.000405,25.134584,-2.4054,0.131,9.58865,9.58865
4558.00,9.59073,25.245456,0.000408,25.134670,-2.4049,0.131,9.58884,9.58884
4559.00,9.59097,25.245586,0.000415,25.134812,-2.4044,0.131,9.58930,9.58930
4560.00,9.59107,25.245620,0.000417,25.134830,-2.4042,0.131,9.59009,9.59009
4561.00,9.59028,25.245554,0.000418,25.134838,-2.4044,0.131,9.58982,9.58982
4562.00,9.58977,25.245511,0.000422,25.134870,-2.4049,0.131,9.58792,9.58792
4563.00,9.58888,25.245402,0.000417,25.134765,-2.4053,0.131,9.58732,9.58732
@31,2.0001,4.0, 1710.092 
4564.00,9.58681,25.245322,0.000414,25.134662,-2.4053,0.131,9.58671,9.58671
4565.00,9.58751,25.245381,0.000415,25.134711,-2.4051,0.132,9.58483,9.58483
4566.00,9.58882,25.245515,0.000416,25.134739,-2.4049,0.132,9.58380,9.58380
4567.00,9.58907,25.245583,0.000413,25.134695,-2.4047,0.132,9.58408,9.58408
4568.00,9.58837,25.245618,0.000415,25.134695,-2.4047,0.132,9.58325,9.58325
4569.00,9.58786,25.245680,0.000415,25.134724,-2.4047,0.132,9.58268,9.58268
4570.00,9.58702,25.245691,0.000414,25.134643,-2.4050,0.132,9.58374,9.58374
4571.00,9.58648,25.245690,0.000413,25.134603,-2.4052,0.132,9.58504,9.58504
4572.00,9.58629,25.245683,0.000409,25.134514,-2.4051,0.132,9.58578,9.58578
4573.00,9.58641,25.245792,0.000409,25.134550,-2.4051,0.132,9.58561,9.58561
4574.00,9.58628,25.245881,0.000411,25.134649,-2.4055,0.132,9.58565,9.58565
4575.00,9.58603,25.246004,0.000413,25.134779,-2.4056,0.132,9.58584,9.58584
4576.00,9.58598,25.246072,0.000412,25.134799,-2.4056,0.133,9.58552,9.58552
4577.00,9.58604,25.246189,0.000416,25.134932,-2.4055,0.133,9.58609,9.58609
4578.00,9.58593,25.246230,0.000416,25.134938,-2.4051,0.133,9.58738,9.58738
4579.00,9.58557,25.246348,0.000420,25.134892,-2.4046,0.132,9.58768,9.58768
4580.00,9.58533,25.246366,0.000419,25.134801,-2.4045,0.132,9.58727,9.58727
4581.00,9.58532,25.246409,0.000418,25.134711,-2.4044,0.133,9.58660,9.58660
4582.00,9.58539,25.246385,0.000415,25.134682,-2.4043,0.133,9.58647,9.58647
4583.00,9.58535,25.246456,0.000415,25.134719,-2.4040,0.133,9.58663,9.58663
4584.00,9.58569,25.246428,0.000412,25.134666,-2.4039,0.133,9.58822,9.58822
4585.00,9.58619,25.246479,0.000412,25.134747,-2.4037,0.133,9.58963,9.58963
4586.00,9.58684,25.246446,0.000414,25.134687,-2.4035,0.133,9.59173,9.59173
4587.00,9.58744,25.246508,0.000416,25.134708,-2.4035,0.133,9.59249,9.59249
4588.00,9.58789,25.246398,0.000415,25.134581,-2.4039,0.133,9.59281,9.59281
4589.00,9.58835,25.246412,0.000417,25.134596,-2.4042,0.133,9.59300,9.59300
4590.00,9.58873,25.246349,0.000416,25.134506,-2.4044,0.133,9.59233,9.59233
4591.00,9.58891,25.246424,0.000415,25.134595,-2.4042,0.134,9.59122,9.59122
4592.00,9.58961,25.246485,0.000419,25.134603,-2.4041,0.134,9.59129,9.59129
4593.00,9.58975,25.246594,0.000419,25.134703,-2.4037,0.134,9.59143,9.59143
4594.00,9.58992,25.246757,0.000421,25.134806,-2.4034,0.134,9.59116,9.59116
4595.00,9.59022,25.246855,0.000423,25.134809,-2.4032,0.134,9.59222,9.59222
4596.00,9.59052,25.246831,0.000422,25.134786,-2.4031,0.134,9.59306,9.59306
4597.00,9.59083,25.247049,0.000426,25.134941,-2.4028,0.134,9.59355,9.59355
4598.00,9.59094,25.247017,0.000423,25.134812,-2.4029,0.134,9.59285,9.59285
4599.00,9.59098,25.246905,0.000419,25.134652,-2.4031,0.134,9.59213,9.59213
4600.00,9.59131,25.247057,0.000422,25.134803,-2.4032,0.134,9.59191,9.59191
4601.00,9.59174,25.247181,0.000424,25.134874,-2.4034,0.134,9.59190,9.59190
4602.00,9.59208,25.247033,0.000421,25.134706,-2.4038,0.134,9.59149,9.59149
4603.00,9.59229,25.247044,0.000420,25.134680,-2.4040,0.135,9.59217,9.59217
4604.00,9.59222,25.247129,0.000418,25.134773,-2.4041,0.135,9.59208,9.59208
4605.00,9.59200,25.247017,0.000413,25.134628,-2.4044,0.135,9.59149,9.59149
4606.00,9.59187,25.246961,0.000411,25.134565,-2.4043,0.135,9.59096,9.59096
4607.00,9.59182,25.247075,0.000410,25.134667,-2.4041,0.135,9.59019,9.59019
4608.00,9.59163,25.247177,0.000415,25.134781,-2.4040,0.135,9.58952,9.58952
4609.00,9.59142,25.247143,0.000414,25.134732,-2.4036,0.135,9.59073,9.59073
4610.00,9.59161,25.247175,0.000416,25.134727,-2.4033,0.135,9.59145,9.59145
4611.00,9.59186,25.247306,0.000420,25.134773,-2.4034,0.135,9.59203,9.59203
4612.00,9.59203,25.247306,0.000418,25.134721,-2.4034,0.135,9.59272,9.59272
4613.00,9.59199,25.247455,0.000419,25.134775,-2.4034,0.135,9.59344,9.59344
4614.00,9.59204,25.247566,0.000424,25.134801,-2.4037,0.135,9.59326,9.59326
4615.00,9.59196,25.247650,0.000421,25.134800,-2.4037,0.135,9.59260,9.59260
4616.00,9.59176,25.247711,0.000413,25.134832,-2.4036,0.136,9.59203,9.59203
4617.00,9.59178,25.247705,0.000411,25.134768,-2.4036,0.136,9.59287,9.59287
4618.00,9.59199,25.247748,0.000412,25.134798,-2.4034,0.136,9.59394,9.59394
4619.00,9.59244,25.247759,0.000411,25.134800,-2.4033,0.136,9.59401,9.59401
4620.00,9.59250,25.247743,0.000411,25.134824,-2.4034,0.136,9.59374,9.59374
4621.00,9.59225,25.247732,0.000418,25.134805,-2.4032,0.136,9.59354,9.59354
4622.00,9.59207,25.247762,0.000423,25.134830,-2.4032,0.136,9.59220,9.59220
4623.00,9.59203,25.247721,0.000421,25.134788,-2.4030,0.136,9.59156,9.59156
4624.00,9.59225,25.247744,0.000420,25.134811,-2.4029,0.136,9.59149,9.59149
4625.00,9.59249,25.247746,0.000422,25.134783,-2.4026,0.136,9.59190,9.59190
4626.00,9.59287,25.247800,0.000419,25.134751,-2.4025,0.136,9.59179,9.59179
4627.00,9.59291,25.247894,0.000417,25.134758,-2.4025,0.136,9.59132,9.59132
4628.00,9.59276,25.247958,0.000416,25.134762,-2.4027,0.136,9.59044,9.59044
4629.00,9.59263,25.247916,0.000410,25.134608,-2.4029,0.136,9.58996,9.58996
4630.00,9.59219,25.248124,0.000411,25.134708,-2.4031,0.137,9.59006,9.59006
4631.00,9.59198,25.248133,0.000414,25.134703,-2.4035,0.137,9.59010,9.59010
4632.00,9.59184,25.248178,0.000414,25.134743,-2.4037,0.137,9.59033,9.59033
4633.00,9.59171,25.248206,0.000414,25.134730,-2.4040,0.137,9.59107,9.59107
4634.00,9.59167,25.248346,0.000416,25.134852,-2.4039,0.137,9.59161,9.59161
4635.00,9.59177,25.248299,0.000418,25.134780,-2.4040,0.137,9.59170,9.59170
4636.00,9.59187,25.248365,0.000418,25.134748,-2.4039,0.137,9.59330,9.59330
4637.00,9.59226,25.248334,0.000415,25.134668,-2.4036,0.137,9.59534,9.59534
4638.00,9.59242,25.248430,0.000417,25.134701,-2.4031,0.137,9.59688,9.59688
4639.00,9.59257,25.248501,0.000418,25.134722,-2.4022,0.137,9.59770,9.59770
4640.00,9.59287,25.248497,0.000416,25.134698,-2.4013,0.137,9.59847,9.59847
4641.00,9.59319,25.248480,0.000413,25.134720,-2.4007,0.138,9.59787,9.59787
4642.00,9.59334,25.248682,0.000418,25.134863,-2.4004,0.138,9.59681,9.59681
4643.00,9.59341,25.248683,0.000416,25.134795,-2.4002,0.138,9.59515,9.59515
4644.00,9.59348,25.248706,0.000415,25.134798,-2.4007,0.138,9.59446,9.59446
4645.00,9.59406,25.248741,0.000415,25.134771,-2.4015,0.138,9.59416,9.59416
4646.00,9.59459,25.248890,0.000419,25.134840,-2.4023,0.138,9.59391,9.59391
4647.00,9.59466,25.248869,0.000416,25.134721,-2.4027,0.138,9.59401,9.59401
4648.00,9.59459,25.248937,0.000418,25.134772,-2.4027,0.138,9.59378,9.59378
4649.00,9.59471,25.248997,0.000419,25.134779,-2.4024,0.138,9.59210,9.59210
4650.00,9.59505,25.249095,0.000418,25.134854,-2.4021,0.138,9.59053,9.59053
4651.00,9.59428,25.249015,0.000416,25.134770,-2.4014,0.139,9.58935,9.58935
4652.00,9.59376,25.249002,0.000414,25.134788,-2.4011,0.139,9.58919,9.58919
4653.00,9.59393,25.249054,0.000415,25.134853,-2.4012,0.139,9.59017,9.59017
4654.00,9.59392,25.249005,0.000414,25.134764,-2.4014,0.139,9.59117,9.59117
4655.00,9.59389,25.249037,0.000414,25.134707,-2.4014,0.139,9.59299,9.59299
4656.00,9.59345,25.249125,0.000417,25.134729,-2.4014,0.139,9.59424,9.59424
4657.00,9.59266,25.249235,0.000420,25.134779,-2.4016,0.139,9.59362,9.59362
4658.00,9.59226,25.249241,0.000419,25.134705,-2.4016,0.139,9.59273,9.59273
4659.00,9.59245,25.249395,0.000422,25.134837,-2.4015,0.139,9.59276,9.59276
4660.00,9.59229,25.249463,0.000426,25.134910,-2.4013,0.139,9.59280,9.59280
4661.00,9.59191,25.249533,0.000427,25.134913,-2.4012,0.139,9.59219,9.59219
4662.00,9.59172,25.249483,0.000426,25.134897,-2.4012,0.139,9.59204,9.59204
4663.00,9.59181,25.249562,0.000431,25.134948,-2.4012,0.139,9.59185,9.59185
4664.00,9.59192,25.249486,0.000430,25.134878,-2.4014,0.139,9.59230,9.59230
4665.00,9.59180,25.249409,0.000429,25.134770,-2.4016,0.139,9.59182,9.59182
4666.00,9.59197,25.249354,0.000427,25.134728,-2.4015,0.139,9.59218,9.59218
4667.00,9.59200,25.249389,0.000424,25.134679,-2.4011,0.140,9.59314,9.59314
4668.00,9.59197,25.249333,0.000420,25.134621,-2.4007,0.140,9.59315,9.59315
4669.00,9.59210,25.249402,0.000419,25.134570,-2.4003,0.140,9.59286,9.59286
4670.00,9.59232,25.249561,0.000417,25.134606,-2.4005,0.140,9.59215,9.59215
4671.00,9.59262,25.249724,0.000414,25.134699,-2.4008,0.140,9.59249,9.59249
4672.00,9.59278,25.249815,0.000417,25.134742,-2.4012,0.140,9.59263,9.59263
4673.00,9.59274,25.249837,0.000416,25.134731,-2.4018,0.140,9.59389,9.59389
4674.00,9.59302,25.249868,0.000415,25.134776,-2.4021,0.140,9.59454,9.59454
4675.00,9.59306,25.249816,0.000412,25.134801,-2.4020,0.141,9.59530,9.59530
4676.00,9.59305,25.249745,0.000412,25.134756,-2.4020,0.141,9.59530,9.59530
4677.00,9.59311,25.249721,0.000412,25.134747,-2.4018,0.141,9.59494,9.59494
4678.00,9.59321,25.249782,0.000412,25.134742,-2.4016,0.141,9.59403,9.59403
4679.00,9.59333,25.249858,0.000418,25.134786,-2.4015,0.141,9.59390,9.59390
4680.00,9.59331,25.249904,0.000422,25.134761,-2.4010,0.141,9.59431,9.59431
4681.00,9.59366,25.250006,0.000426,25.134797,-2.4004,0.141,9.59458,9.59458
4682.00,9.59384,25.250120,0.000426,25.134824,-2.4001,0.141,9.59550,9.59550
4683.00,9.59415,25.250133,0.000427,25.134807,-2.3997,0.141,9.59693,9.59693
4684.00,9.59470,25.250203,0.000423,25.134761,-2.3993,0.141,9.59809,9.59809
4685.00,9.59497,25.250306,0.000420,25.134819,-2.3998,0.141,9.59871,9.59871
4686.00,9.59525,25.250362,0.000418,25.134831,-2.3999,0.141,9.59928,9.59928
4687.00,9.59541,25.250296,0.000418,25.134755,-2.4003,0.141,9.59853,9.59853
4688.00,9.59537,25.250336,0.000414,25.134749,-2.4007,0.142,9.59662,9.59662
4689.00,9.59534,25.250351,0.000415,25.134777,-2.4010,0.142,9.59492,9.59492
4690.00,9.59544,25.250332,0.000418,25.134766,-2.4011,0.142,9.59363,9.59363
4691.00,9.59553,25.250267,0.000416,25.134669,-2.4014,0.142,9.59246,9.59246
4692.00,9.59542,25.250316,0.000413,25.134697,-2.4015,0.142,9.59130,9.59130
4693.00,9.59491,25.250383,0.000411,25.134756,-2.4015,0.142,9.59097,9.59097
4694.00,9.59455,25.250420,0.000410,25.134746,-2.4013,0.142,9.59112,9.59112
4695.00,9.59457,25.250476,0.000409,25.134731,-2.4008,0.142,9.59176,9.59176
4696.00,9.59470,25.250500,0.000409,25.134687,-2.4001,0.142,9.59280,9.59280
4697.00,9.59472,25.250619,0.000410,25.134771,-2.3998,0.143,9.59475,9.59475
4698.00,9.59490,25.250542,0.000412,25.134676,-2.3994,0.143,9.59588,9.59588
4699.00,9.59513,25.250515,0.000412,25.134609,-2.3992,0.143,9.59655,9.59655
4700.00,9.59514,25.250587,0.000414,25.134663,-2.3995,0.143,9.59636,9.59636
4701.00,9.59509,25.250656,0.000417,25.134769,-2.4000,0.143,9.59569,9.59569
4702.00,9.59464,25.250604,0.000420,25.134698,-2.4000,0.142,9.59540,9.59540
4703.00,9.59397,25.250742,0.000423,25.134791,-2.4002,0.142,9.59603,9.59603
4704.00,9.59361,25.250763,0.000424,25.134840,-2.4002,0.142,9.59740,9.59740
4705.00,9.59382,25.250705,0.000419,25.134758,-2.4003,0.143,9.59831,9.59831
4706.00,9.59444,25.250777,0.000418,25.134742,-2.4004,0.143,9.59788,9.59788
4707.00,9.59491,25.250807,0.000413,25.134778,-2.4003,0.143,9.59714,9.59714
4708.00,9.59543,25.250880,0.000411,25.134828,-2.4001,0.143,9.59534,9.59534
4709.00,9.59651,25.250858,0.000406,25.134793,-2.3997,0.144,9.59204,9.59204
4710.00,9.59689,25.250874,0.000406,25.134795,-2.3994,0.144,9.58926,9.58926
4711.00,9.59672,25.250906,0.000406,25.134817,-2.3990,0.144,9.58813,9.58813
4712.00,9.59729,25.250879,0.000407,25.134724,-2.3987,0.144,9.58703,9.58703
4713.00,9.59922,25.250963,0.000408,25.134704,-2.3984,0.144,9.58708,9.58708
@32,2.0001,4.0, 1860.022 
4714.00,9.60226,25.251145,0.000412,25.134767,-2.3987,0.144,9.58781,9.58781
4715.00,9.59868,25.251144,0.000413,25.134692,-2.3987,0.144,9.58908,9.58908
4716.00,9.59534,25.251263,0.000414,25.134734,-2.3989,0.144,9.59024,9.59024
4717.00,9.59262,25.251411,0.000416,25.134801,-2.3990,0.144,9.59158,9.59158
4718.00,9.59125,25.251352,0.000412,25.134720,-2.3992,0.144,9.59264,9.59264
4719.00,9.59091,25.251369,0.000411,25.134714,-2.3992,0.144,9.59306,9.59306
4720.00,9.59106,25.251431,0.000409,25.134732,-2.3991,0.144,9.59278,9.59278
4721.00,9.59146,25.251323,0.000408,25.134593,-2.3991,0.144,9.59341,9.59341
4722.00,9.59155,25.251374,0.000408,25.134625,-2.3991,0.144,9.59316,9.59316
4723.00,9.59176,25.251389,0.000409,25.134576,-2.3990,0.145,9.59241,9.59241
4724.00,9.59174,25.251503,0.000412,25.134607,-2.3990,0.145,9.59339,9.59339
4725.00,9.59155,25.251697,0.000420,25.134770,-2.3988,0.144,9.59466,9.59466
4726.00,9.59137,25.251865,0.000418,25.134898,-2.3985,0.145,9.59346,9.59346
4727.00,9.59122,25.251943,0.000419,25.134956,-2.3984,0.145,9.59290,9.59290
4728.00,9.59112,25.252000,0.000422,25.135050,-2.3980,0.145,9.59222,9.59222
4729.00,9.59113,25.251932,0.000413,25.135001,-2.3976,0.145,9.59011,9.59011
4730.00,9.59129,25.251810,0.000406,25.134879,-2.3977,0.145,9.58961,9.58961
4731.00,9.59172,25.251759,0.000408,25.134819,-2.3978,0.145,9.59059,9.59059
4732.00,9.59214,25.251753,0.000407,25.134755,-2.3978,0.145,9.59182,9.59182
4733.00,9.59252,25.251833,0.000408,25.134724,-2.3981,0.145,9.59360,9.59360
4734.00,9.59270,25.251854,0.000416,25.134709,-2.3984,0.145,9.59626,9.59626
4735.00,9.59263,25.251911,0.000415,25.134656,-2.3983,0.145,9.59670,9.59670
4736.00,9.59264,25.251907,0.000411,25.134591,-2.3982,0.145,9.59716,9.59716
4737.00,9.59320,25.251922,0.000411,25.134579,-2.3983,0.145,9.59668,9.59668
4738.00,9.59364,25.251909,0.000404,25.134555,-2.3979,0.146,9.59619,9.59619
4739.00,9.59367,25.252020,0.000401,25.134615,-2.3978,0.146,9.59536,9.59536
4740.00,9.59378,25.252221,0.000408,25.134781,-2.3980,0.146,9.59644,9.59644
4741.00,9.59380,25.252349,0.000412,25.134884,-2.3983,0.146,9.59777,9.59777
4742.00,9.59404,25.252405,0.000413,25.134848,-2.3985,0.146,9.59927,9.59927
4743.00,9.59496,25.252437,0.000419,25.134837,-2.3990,0.146,9.59990,9.59990
4744.00,9.59538,25.252473,0.000421,25.134794,-2.3990,0.146,9.59964,9.59964
4745.00,9.59529,25.252467,0.000416,25.134749,-2.3985,0.146,9.59849,9.59849
4746.00,9.59580,25.252537,0.000412,25.134704,-2.3979,0.146,9.59736,9.59736
4747.00,9.59677,25.252557,0.000409,25.134645,-2.3976,0.147,9.59671,9.59671
4748.00,9.59734,25.252578,0.000408,25.134571,-2.3972,0.147,9.59738,9.59738
4749.00,9.59755,25.252629,0.000406,25.134543,-2.3973,0.147,9.59854,9.59854
4750.00,9.59757,25.252630,0.000407,25.134457,-2.3976,0.147,9.59875,9.59875
4751.00,9.59775,25.252611,0.000411,25.134415,-2.3979,0.147,9.59855,9.59855
4752.00,9.59776,25.252700,0.000413,25.134507,-2.3982,0.147,9.59893,9.59893
4753.00,9.59801,25.252871,0.000416,25.134662,-2.3981,0.147,9.59897,9.59897
4754.00,9.59799,25.252943,0.000418,25.134707,-2.3978,0.147,9.59844,9.59844
4755.00,9.59817,25.253030,0.000416,25.134764,-2.3974,0.147,9.59811,9.59811
4756.00,9.59821,25.253120,0.000418,25.134831,-2.3970,0.147,9.59852,9.59852
4757.00,9.59821,25.253177,0.000419,25.134845,-2.3965,0.147,9.59832,9.59832
4758.00,9.59841,25.253210,0.000418,25.134874,-2.3962,0.148,9.59749,9.59749
4759.00,9.59839,25.253107,0.000414,25.134756,-2.3959,0.148,9.59700,9.59700
4760.00,9.59839,25.253151,0.000415,25.134820,-2.3956,0.148,9.59792,9.59792
4761.00,9.59818,25.253137,0.000415,25.134796,-2.3958,0.148,9.59769,9.59769
4762.00,9.59795,25.253091,0.000412,25.134725,-2.3961,0.148,9.59748,9.59748
4763.00,9.59785,25.253032,0.000411,25.134646,-2.3966,0.148,9.59695,9.59695
4764.00,9.59777,25.253089,0.000412,25.134802,-2.3971,0.148,9.59658,9.59658
4765.00,9.59770,25.253096,0.000412,25.134778,-2.3977,0.148,9.59595,9.59595
4766.00,9.59770,25.253059,0.000410,25.134749,-2.3975,0.148,9.59615,9.59615
4767.00,9.59790,25.253111,0.000409,25.134796,-2.3972,0.149,9.59738,9.59738
4768.00,9.59800,25.253148,0.000408,25.134839,-2.3971,0.149,9.59817,9.59817
4769.00,9.59782,25.253201,0.000411,25.134744,-2.3968,0.149,9.59888,9.59888
4770.00,9.59777,25.253180,0.000411,25.134671,-2.3965,0.149,9.59916,9.59916
4771.00,9.59778,25.253174,0.000413,25.134594,-2.3964,0.149,9.59843,9.59843
4772.00,9.59754,25.253208,0.000416,25.134638,-2.3960,0.149,9.59718,9.59718
4773.00,9.59752,25.253292,0.000419,25.134670,-2.3955,0.149,9.59721,9.59721
4774.00,9.59749,25.253340,0.000423,25.134741,-2.3951,0.148,9.59773,9.59773
4775.00,9.59755,25.253404,0.000424,25.134819,-2.3947,0.149,9.59788,9.59788
4776.00,9.59748,25.253560,0.000423,25.134967,-2.3948,0.149,9.59887,9.59887
4777.00,9.59760,25.253562,0.000422,25.134910,-2.3953,0.149,9.59967,9.59967
4778.00,9.59783,25.253637,0.000423,25.134945,-2.3958,0.149,9.59895,9.59895
4779.00,9.59801,25.253727,0.000423,25.134961,-2.3960,0.149,9.59772,9.59772
4780.00,9.59752,25.253653,0.000420,25.134827,-2.3959,0.149,9.59610,9.59610
4781.00,9.59713,25.253565,0.000416,25.134693,-2.3956,0.149,9.59476,9.59476
4782.00,9.59691,25.253577,0.000415,25.134703,-2.3952,0.149,9.59302,9.59302
4783.00,9.59679,25.253503,0.000412,25.134630,-2.3947,0.149,9.59307,9.59307
4784.00,9.59700,25.253419,0.000407,25.134567,-2.3947,0.150,9.59348,9.59348
4785.00,9.59695,25.253473,0.000408,25.134661,-2.3948,0.150,9.59388,9.59388
4786.00,9.59644,25.253575,0.000413,25.134786,-2.3950,0.150,9.59357,9.59357
4787.00,9.59631,25.253652,0.000413,25.134816,-2.3954,0.150,9.59387,9.59387
4788.00,9.59627,25.253703,0.000414,25.134845,-2.3955,0.150,9.59451,9.59451
4789.00,9.59587,25.253794,0.000418,25.134876,-2.3954,0.150,9.59515,9.59515
4790.00,9.59543,25.253961,0.000423,25.134944,-2.3956,0.150,9.59546,9.59546
4791.00,9.59558,25.254092,0.000427,25.135021,-2.3956,0.150,9.59543,9.59543
4792.00,9.59557,25.254119,0.000429,25.135024,-2.3954,0.150,9.59500,9.59500
4793.00,9.59521,25.254130,0.000426,25.134941,-2.3954,0.150,9.59356,9.59356
4794.00,9.59481,25.254167,0.000424,25.134978,-2.3954,0.150,9.59209,9.59209
4795.00,9.59438,25.254170,0.000417,25.134981,-2.3952,0.151,9.59235,9.59235
4796.00,9.59404,25.254120,0.000412,25.134872,-2.3951,0.151,9.59298,9.59298
4797.00,9.59375,25.254205,0.000414,25.134855,-2.3953,0.151,9.59277,9.59277
4798.00,9.59376,25.254192,0.000415,25.134853,-2.3953,0.151,9.59364,9.59364
4799.00,9.59382,25.254214,0.000415,25.134830,-2.3952,0.151,9.59493,9.59493
4800.00,9.59389,25.254120,0.000416,25.134705,-2.3953,0.151,9.59486,9.59486
4801.00,9.59418,25.254216,0.000421,25.134873,-2.3954,0.151,9.59479,9.59479
4802.00,9.59425,25.254173,0.000419,25.134845,-2.3952,0.151,9.59548,9.59548
4803.00,9.59437,25.254312,0.000417,25.134931,-2.3949,0.151,9.59587,9.59587
4804.00,9.59438,25.254301,0.000416,25.134850,-2.3947,0.151,9.59538,9.59538
4805.00,9.59447,25.254437,0.000419,25.134874,-2.3943,0.151,9.59535,9.59535
4806.00,9.59458,25.254408,0.000415,25.134677,-2.3940,0.152,9.59567,9.59567
4807.00,9.59472,25.254581,0.000415,25.134752,-2.3938,0.152,9.59553,9.59553
4808.00,9.59456,25.254621,0.000416,25.134696,-2.3937,0.152,9.59561,9.59561
4809.00,9.59467,25.254720,0.000422,25.134797,-2.3938,0.152,9.59604,9.59604
4810.00,9.59467,25.254741,0.000422,25.134842,-2.3939,0.152,9.59655,9.59655
4811.00,9.59495,25.254814,0.000424,25.134880,-2.3940,0.152,9.59701,9.59701
4812.00,9.59521,25.254702,0.000424,25.134726,-2.3942,0.152,9.59722,9.59722
4813.00,9.59531,25.254705,0.000426,25.134694,-2.3943,0.152,9.59678,9.59678
4814.00,9.59569,25.254712,0.000424,25.134606,-2.3942,0.152,9.59723,9.59723
4815.00,9.59603,25.254747,0.000423,25.134589,-2.3939,0.152,9.59763,9.59763
4816.00,9.59607,25.254811,0.000420,25.134613,-2.3938,0.152,9.59694,9.59694
4817.00,9.59621,25.254969,0.000420,25.134760,-2.3935,0.152,9.59723,9.59723
4818.00,9.59642,25.254984,0.000420,25.134778,-2.3933,0.152,9.59719,9.59719
4819.00,9.59620,25.255062,0.000419,25.134790,-2.3934,0.153,9.59554,9.59554
4820.00,9.59601,25.255095,0.000419,25.134787,-2.3938,0.153,9.59463,9.59463
4821.00,9.59612,25.255035,0.000419,25.134756,-2.3938,0.152,9.59497,9.59497
4822.00,9.59619,25.255095,0.000420,25.134830,-2.3938,0.153,9.59490,9.59490
4823.00,9.59613,25.255246,0.000423,25.134927,-2.3941,0.153,9.59461,9.59461
4824.00,9.59607,25.255269,0.000425,25.135019,-2.3941,0.153,9.59582,9.59582
4825.00,9.59630,25.255300,0.000427,25.135021,-2.3942,0.153,9.59699,9.59699
4826.00,9.59663,25.255382,0.000430,25.135059,-2.3942,0.153,9.59793,9.59793
4827.00,9.59687,25.255369,0.000430,25.135043,-2.3944,0.153,9.59903,9.59903
4828.00,9.59729,25.255363,0.000429,25.135063,-2.3945,0.153,9.60106,9.60106
4829.00,9.59754,25.255472,0.000428,25.135090,-2.3946,0.153,9.60193,9.60193
4830.00,9.59765,25.255527,0.000429,25.135124,-2.3941,0.153,9.60172,9.60172
4831.00,9.59776,25.255554,0.000425,25.135074,-2.3938,0.153,9.60129,9.60129
4832.00,9.59792,25.255575,0.000422,25.134995,-2.3935,0.154,9.60078,9.60078
4833.00,9.59791,25.255578,0.000423,25.134871,-2.3930,0.153,9.59915,9.59915
4834.00,9.59805,25.255546,0.000424,25.134790,-2.3927,0.153,9.59828,9.59828
4835.00,9.59811,25.255464,0.000418,25.134669,-2.3929,0.154,9.59772,9.59772
4836.00,9.59799,25.255467,0.000421,25.134651,-2.3931,0.154,9.59831,9.59831
4837.00,9.59812,25.255517,0.000426,25.134671,-2.3933,0.153,9.59751,9.59751
4838.00,9.59795,25.255669,0.000425,25.134844,-2.3935,0.154,9.59708,9.59708
4839.00,9.59820,25.255591,0.000419,25.134765,-2.3934,0.154,9.59739,9.59739
4840.00,9.59839,25.255659,0.000422,25.134822,-2.3933,0.154,9.59704,9.59704
4841.00,9.59827,25.255703,0.000421,25.134821,-2.3927,0.154,9.59549,9.59549
4842.00,9.59833,25.255687,0.000418,25.134753,-2.3922,0.154,9.59632,9.59632
4843.00,9.59851,25.255583,0.000419,25.134623,-2.3920,0.154,9.59703,9.59703
4844.00,9.59863,25.255752,0.000424,25.134723,-2.3922,0.154,9.59621,9.59621
4845.00,9.59832,25.255801,0.000424,25.134633,-2.3923,0.154,9.59610,9.59610
4846.00,9.59799,25.255825,0.000423,25.134645,-2.3927,0.154,9.59712,9.59712
4847.00,9.59789,25.255832,0.000422,25.134692,-2.3932,0.154,9.59641,9.59641
4848.00,9.59754,25.255814,0.000420,25.134624,-2.3934,0.155,9.59598,9.59598
4849.00,9.59714,25.255848,0.000420,25.134599,-2.3935,0.155,9.59615,9.59615
4850.00,9.59688,25.255951,0.000420,25.134760,-2.3936,0.155,9.59584,9.59584
4851.00,9.59650,25.256128,0.000420,25.134872,-2.3933,0.155,9.59458,9.59458
4852.00,9.59625,25.256228,0.000420,25.134862,-2.3930,0.155,9.59429,9.59429
4853.00,9.59608,25.256408,0.000424,25.135034,-2.3930,0.155,9.59430,9.59430
4854.00,9.59612,25.256476,0.000422,25.135094,-2.3929,0.155,9.59541,9.59541
4855.00,9.59607,25.256645,0.000425,25.135189,-2.3927,0.155,9.59714,9.59714
4856.00,9.59593,25.256689,0.000428,25.135217,-2.3926,0.155,9.59774,9.59774
4857.00,9.59587,25.256743,0.000430,25.135280,-2.3923,0.155,9.59825,9.59825
4858.00,9.59590,25.256643,0.000425,25.135172,-2.3921,0.155,9.59802,9.59802
4859.00,9.59562,25.256446,0.000426,25.135030,-2.3921,0.155,9.59632,9.59632
4860.00,9.59560,25.256343,0.000425,25.134944,-2.3920,0.155,9.59499,9.59499
4861.00,9.59521,25.256140,0.000420,25.134758,-2.3923,0.155,9.59398,9.59398
4862.00,9.59530,25.256135,0.000414,25.134739,-2.3928,0.156,9.59232,9.59232
4863.00,9.59674,25.256263,0.000415,25.134814,-2.3928,0.156,9.59242,9.59242
@33,2.0001,4.0, 2010.067 
4864.00,9.60121,25.256423,0.000415,25.134954,-2.3928,0.156,9.59224,9.59224
4865.00,9.60063,25.256358,0.000411,25.134813,-2.3929,0.156,9.59069,9.59069
4866.00,9.59833,25.256447,0.000414,25.134891,-2.3929,0.156,9.59052,9.59052
4867.00,9.59686,25.256259,0.000413,25.134688,-2.3926,0.156,9.59097,9.59097
4868.00,9.59551,25.256232,0.000410,25.134639,-2.3923,0.156,9.59063,9.59063
4869.00,9.59487,25.256230,0.000409,25.134577,-2.3919,0.156,9.59058,9.59058
4870.00,9.59397,25.256275,0.000412,25.134653,-2.3916,0.156,9.59078,9.59078
4871.00,9.59363,25.256390,0.000411,25.134699,-2.3914,0.156,9.59111,9.59111
4872.00,9.59326,25.256675,0.000414,25.134880,-2.3914,0.157,9.59094,9.59094
4873.00,9.59298,25.256681,0.000415,25.134799,-2.3912,0.157,9.59045,9.59045
4874.00,9.59257,25.256891,0.000417,25.134884,-2.3910,0.157,9.59107,9.59107
4875.00,9.59241,25.256954,0.000415,25.134926,-2.3911,0.157,9.59299,9.59299
4876.00,9.59245,25.257089,0.000417,25.135035,-2.3911,0.157,9.59475,9.59475
4877.00,9.59226,25.257102,0.000418,25.135056,-2.3911,0.157,9.59587,9.59587
4878.00,9.59246,25.257259,0.000423,25.135183,-2.3915,0.157,9.59692,9.59692
4879.00,9.59261,25.257143,0.000421,25.135031,-2.3919,0.157,9.59785,9.59785
4880.00,9.59258,25.257343,0.000422,25.135080,-2.3921,0.157,9.59794,9.59794
4881.00,9.59275,25.257266,0.000418,25.134916,-2.3923,0.157,9.59671,9.59671
4882.00,9.59307,25.257329,0.000417,25.134850,-2.3920,0.158,9.59609,9.59609
4883.00,9.59357,25.257322,0.000415,25.134769,-2.3919,0.158,9.59678,9.59678
4884.00,9.59394,25.257491,0.000421,25.134916,-2.3917,0.158,9.59676,9.59676
4885.00,9.59492,25.257563,0.000425,25.134987,-2.3917,0.158,9.59701,9.59701
4886.00,9.59488,25.257718,0.000430,25.135104,-2.3915,0.158,9.59821,9.59821
4887.00,9.59533,25.257710,0.000432,25.135073,-2.3917,0.158,9.60036,9.60036
4888.00,9.59589,25.257722,0.000431,25.135069,-2.3918,0.158,9.60080,9.60080
4889.00,9.59661,25.257617,0.000427,25.134979,-2.3917,0.158,9.60053,9.60053
4890.00,9.59708,25.257499,0.000425,25.134848,-2.3913,0.158,9.60024,9.60024
4891.00,9.59753,25.257422,0.000423,25.134745,-2.3910,0.158,9.59976,9.59976
4892.00,9.59828,25.257433,0.000420,25.134815,-2.3909,0.158,9.59950,9.59950
4893.00,9.59834,25.257365,0.000419,25.134724,-2.3906,0.158,9.59961,9.59961
4894.00,9.59835,25.257533,0.000424,25.134875,-2.3904,0.158,9.60018,9.60018
4895.00,9.59869,25.257582,0.000423,25.134841,-2.3904,0.158,9.60069,9.60069
4896.00,9.59894,25.257590,0.000420,25.134824,-2.3904,0.158,9.60128,9.60128
4897.00,9.59885,25.257549,0.000421,25.134777,-2.3902,0.158,9.59937,9.59937
4898.00,9.59886,25.257644,0.000421,25.134905,-2.3903,0.159,9.59837,9.59837
4899.00,9.59890,25.257719,0.000421,25.134937,-2.3906,0.159,9.59789,9.59789
4900.00,9.59892,25.257648,0.000418,25.134922,-2.3910,0.159,9.59829,9.59829
4901.00,9.59928,25.257655,0.000417,25.134944,-2.3913,0.159,9.59916,9.59916
4902.00,9.59993,25.257751,0.000416,25.135006,-2.3916,0.159,9.60180,9.60180
4903.00,9.60043,25.257745,0.000417,25.134998,-2.3917,0.159,9.60342,9.60342
4904.00,9.60061,25.257570,0.000413,25.134814,-2.3921,0.159,9.60385,9.60385
4905.00,9.60065,25.257671,0.000414,25.134888,-2.3920,0.159,9.60341,9.60341
4906.00,9.60047,25.257692,0.000417,25.134895,-2.3916,0.159,9.60267,9.60267
4907.00,9.60074,25.257711,0.000418,25.134823,-2.3912,0.160,9.60204,9.60204
4908.00,9.60099,25.257825,0.000418,25.134780,-2.3908,0.160,9.60262,9.60262
4909.00,9.60086,25.258119,0.000422,25.134948,-2.3904,0.160,9.60460,9.60460
4910.00,9.60089,25.258166,0.000421,25.134911,-2.3902,0.160,9.60569,9.60569
4911.00,9.60139,25.258248,0.000419,25.134863,-2.3903,0.160,9.60685,9.60685
4912.00,9.60225,25.258326,0.000418,25.134935,-2.3906,0.160,9.60745,9.60745
4913.00,9.60270,25.258388,0.000416,25.134959,-2.3908,0.160,9.60685,9.60685
4914.00,9.60295,25.258255,0.000411,25.134797,-2.3906,0.160,9.60540,9.60540
4915.00,9.60341,25.258354,0.000412,25.134804,-2.3908,0.160,9.60492,9.60492
4916.00,9.60446,25.258466,0.000413,25.134887,-2.3909,0.160,9.60419,9.60419
4917.00,9.60485,25.258593,0.000413,25.134900,-2.3906,0.161,9.60242,9.60242
4918.00,9.60466,25.258575,0.000416,25.134831,-2.3902,0.160,9.60032,9.60032
4919.00,9.60441,25.258694,0.000422,25.134867,-2.3901,0.160,9.59820,9.59820
4920.00,9.60338,25.258632,0.000421,25.134753,-2.3901,0.160,9.59624,9.59624
4921.00,9.60245,25.258514,0.000421,25.134598,-2.3900,0.160,9.59564,9.59564
4922.00,9.60215,25.258491,0.000420,25.134558,-2.3900,0.160,9.59555,9.59555
4923.00,9.60214,25.258769,0.000424,25.134800,-2.3898,0.160,9.59662,9.59662
4924.00,9.60225,25.258760,0.000416,25.134793,-2.3896,0.161,9.59852,9.59852
4925.00,9.60163,25.258903,0.000419,25.134968,-2.3896,0.161,9.59999,9.59999
4926.00,9.60041,25.258871,0.000416,25.134971,-2.3899,0.161,9.59967,9.59967
4927.00,9.59931,25.258817,0.000418,25.134917,-2.3903,0.161,9.60040,9.60040
4928.00,9.59895,25.258583,0.000412,25.134718,-2.3908,0.161,9.60021,9.60021
4929.00,9.59930,25.258569,0.000410,25.134654,-2.3910,0.161,9.59942,9.59942
4930.00,9.59937,25.258599,0.000406,25.134567,-2.3903,0.162,9.59807,9.59807
4931.00,9.59925,25.258863,0.000413,25.134677,-2.3897,0.161,9.59767,9.59767
4932.00,9.59893,25.258897,0.000409,25.134653,-2.3893,0.162,9.59718,9.59718
4933.00,9.59880,25.259002,0.000412,25.134674,-2.3892,0.162,9.59786,9.59786
4934.00,9.59884,25.259042,0.000419,25.134730,-2.3891,0.162,9.59939,9.59939
4935.00,9.59896,25.259091,0.000421,25.134814,-2.3894,0.162,9.60134,9.60134
4936.00,9.59883,25.259071,0.000415,25.134783,-2.3899,0.162,9.60180,9.60180
4937.00,9.59868,25.259112,0.000419,25.134765,-2.3901,0.162,9.60182,9.60182
4938.00,9.59878,25.259249,0.000421,25.134863,-2.3900,0.162,9.60076,9.60076
4939.00,9.59905,25.259126,0.000414,25.134744,-2.3901,0.162,9.59914,9.59914
4940.00,9.59938,25.259292,0.000418,25.134870,-2.3902,0.162,9.59853,9.59853
4941.00,9.59950,25.259328,0.000419,25.134898,-2.3903,0.162,9.60003,9.60003
4942.00,9.59927,25.259377,0.000414,25.134922,-2.3903,0.162,9.60133,9.60133
4943.00,9.59915,25.259475,0.000417,25.134968,-2.3903,0.163,9.60246,9.60246
4944.00,9.59960,25.259612,0.000418,25.135002,-2.3905,0.163,9.60325,9.60325
4945.00,9.60002,25.259385,0.000412,25.134709,-2.3907,0.163,9.60286,9.60286
4946.00,9.60036,25.259313,0.000409,25.134557,-2.3906,0.163,9.60194,9.60194
4947.00,9.60061,25.259459,0.000415,25.134671,-2.3905,0.163,9.60063,9.60063
4948.00,9.60113,25.259272,0.000410,25.134516,-2.3908,0.163,9.60089,9.60089
4949.00,9.60151,25.259588,0.000419,25.134764,-2.3907,0.163,9.60059,9.60059
4950.00,9.60128,25.259707,0.000424,25.134864,-2.3903,0.163,9.60037,9.60037
4951.00,9.60114,25.259813,0.000429,25.134957,-2.3899,0.163,9.59946,9.59946
4952.00,9.60107,25.259726,0.000426,25.134840,-2.3898,0.163,9.59947,9.59947
4953.00,9.60070,25.259650,0.000422,25.134748,-2.3897,0.163,9.59824,9.59824
4954.00,9.60033,25.259449,0.000413,25.134512,-2.3897,0.164,9.59762,9.59762
4955.00,9.60008,25.259611,0.000412,25.134635,-2.3900,0.164,9.59832,9.59832
4956.00,9.60010,25.259612,0.000412,25.134581,-2.3904,0.164,9.59929,9.59929
4957.00,9.60033,25.259716,0.000410,25.134651,-2.3903,0.164,9.60043,9.60043
4958.00,9.60060,25.259915,0.000410,25.134775,-2.3900,0.164,9.60137,9.60137
4959.00,9.60091,25.260112,0.000414,25.134905,-2.3897,0.164,9.60261,9.60261
4960.00,9.60098,25.259979,0.000415,25.134750,-2.3893,0.164,9.60210,9.60210
4961.00,9.60071,25.260121,0.000414,25.134922,-2.3889,0.164,9.60113,9.60113
4962.00,9.60028,25.260222,0.000419,25.134961,-2.3890,0.164,9.59987,9.59987
4963.00,9.59996,25.260298,0.000426,25.135010,-2.3893,0.164,9.59864,9.59864
4964.00,9.59982,25.260245,0.000427,25.134990,-2.3895,0.164,9.59843,9.59843
4965.00,9.59971,25.260355,0.000427,25.135090,-2.3900,0.164,9.59965,9.59965
4966.00,9.59989,25.260465,0.000432,25.135110,-2.3902,0.164,9.60171,9.60171
4967.00,9.60050,25.260464,0.000431,25.135060,-2.3899,0.164,9.60266,9.60266
4968.00,9.60064,25.260489,0.000427,25.134962,-2.3899,0.164,9.60432,9.60432
4969.00,9.60067,25.260558,0.000422,25.134929,-2.3900,0.165,9.60460,9.60460
4970.00,9.60101,25.260667,0.000423,25.134925,-2.3899,0.165,9.60421,9.60421
4971.00,9.60152,25.260610,0.000417,25.134770,-2.3901,0.165,9.60276,9.60276
4972.00,9.60169,25.260636,0.000416,25.134708,-2.3904,0.165,9.60263,9.60263
4973.00,9.60148,25.260716,0.000419,25.134781,-2.3904,0.165,9.60131,9.60131
4974.00,9.60129,25.260680,0.000418,25.134783,-2.3902,0.165,9.60054,9.60054
4975.00,9.60161,25.260779,0.000418,25.134808,-2.3902,0.165,9.59989,9.59989
4976.00,9.60164,25.260827,0.000416,25.134851,-2.3898,0.165,9.59959,9.59959
4977.00,9.60129,25.260826,0.000416,25.134876,-2.3899,0.165,9.59954,9.59954
4978.00,9.60110,25.260924,0.000417,25.134952,-2.3898,0.166,9.60129,9.60129
4979.00,9.60116,25.260964,0.000415,25.134941,-2.3898,0.166,9.60236,9.60236
4980.00,9.60160,25.260904,0.000412,25.134920,-2.3896,0.166,9.60351,9.60351
4981.00,9.60197,25.260840,0.000411,25.134887,-2.3898,0.166,9.60446,9.60446
4982.00,9.60220,25.260872,0.000411,25.134872,-2.3899,0.166,9.60430,9.60430
4983.00,9.60232,25.260838,0.000410,25.134857,-2.3902,0.166,9.60245,9.60245
4984.00,9.60219,25.260863,0.000412,25.134778,-2.3904,0.166,9.60100,9.60100
4985.00,9.60204,25.260880,0.000413,25.134698,-2.3903,0.166,9.60008,9.60008
4986.00,9.60163,25.261038,0.000415,25.134723,-2.3904,0.166,9.59912,9.59912
4987.00,9.60139,25.261197,0.000412,25.134821,-2.3901,0.166,9.59977,9.59977
4988.00,9.60125,25.261243,0.000410,25.134772,-2.3895,0.166,9.60148,9.60148
4989.00,9.60123,25.261355,0.000413,25.134864,-2.3895,0.166,9.60310,9.60310
4990.00,9.60126,25.261455,0.000413,25.134984,-2.3901,0.166,9.60360,9.60360
4991.00,9.60158,25.261439,0.000413,25.134952,-2.3899,0.167,9.60374,9.60374
4992.00,9.60196,25.261371,0.000416,25.134847,-2.3896,0.167,9.60341,9.60341
4993.00,9.60246,25.261396,0.000416,25.134817,-2.3894,0.167,9.60302,9.60302
4994.00,9.60237,25.261280,0.000411,25.134730,-2.3891,0.167,9.60307,9.60307
4995.00,9.60248,25.261221,0.000412,25.134636,-2.3885,0.167,9.60275,9.60275
4996.00,9.60268,25.261161,0.000413,25.134618,-2.3887,0.167,9.60308,9.60308
4997.00,9.60257,25.261196,0.000414,25.134680,-2.3894,0.167,9.60303,9.60303
4998.00,9.60238,25.261196,0.000412,25.134684,-2.3901,0.167,9.60284,9.60284
4999.00,9.60221,25.261393,0.000419,25.134777,-2.3905,0.167,9.60211,9.60211
5000.00,9.60205,25.261349,0.000414,25.134692,-2.3910,0.167,9.60311,9.60311
5001.00,9.60239,25.261494,0.000410,25.134744,-2.3911,0.168,9.60421,9.60421
5002.00,9.60271,25.261581,0.000409,25.134701,-2.3909,0.168,9.60484,9.60484
5003.00,9.60320,25.261670,0.000410,25.134706,-2.3909,0.168,9.60535,9.60535
5004.00,9.60343,25.261727,0.000405,25.134769,-2.3908,0.168,9.60598,9.60598
5005.00,9.60371,25.261897,0.000410,25.134842,-2.3909,0.168,9.60532,9.60532
5006.00,9.60393,25.261951,0.000412,25.134874,-2.3910,0.168,9.60348,9.60348
5007.00,9.60372,25.261868,0.000407,25.134869,-2.3907,0.168,9.60200,9.60200
5008.00,9.60399,25.261930,0.000409,25.134992,-2.3903,0.168,9.60095,9.60095
5009.00,9.60417,25.261806,0.000413,25.134837,-2.3900,0.168,9.60007,9.60007
5010.00,9.60425,25.261892,0.000414,25.134946,-2.3896,0.168,9.59883,9.59883
5011.00,9.60502,25.261896,0.000415,25.134893,-2.3892,0.168,9.59823,9.59823
5012.00,9.60583,25.262209,0.000423,25.135026,-2.3891,0.168,9.59758,9.59758
5013.00,9.60534,25.262150,0.000422,25.134803,-2.3888,0.168,9.59702,9.59702
@34,2.0001,4.0, 2160.112 
5014.00,9.60541,25.262263,0.000419,25.134845,-2.3888,0.169,9.59606,9.59606
5015.00,9.60297,25.262331,0.000418,25.134895,-2.3891,0.169,9.59488,9.59488
5016.00,9.60061,25.262315,0.000419,25.134825,-2.3894,0.169,9.59490,9.59490
5017.00,9.60039,25.262147,0.000412,25.134706,-2.3895,0.169,9.59541,9.59541
5018.00,9.59912,25.262102,0.000409,25.134688,-2.3900,0.169,9.59554,9.59554
5019.00,9.59854,25.262073,0.000412,25.134658,-2.3901,0.169,9.59648,9.59648
5020.00,9.59778,25.261998,0.000413,25.134531,-2.3903,0.169,9.59844,9.59844
5021.00,9.59762,25.261991,0.000411,25.134566,-2.3905,0.169,9.60046,9.60046
5022.00,9.59798,25.261981,0.000415,25.134523,-2.3907,0.169,9.60155,9.60155
5023.00,9.59858,25.262217,0.000420,25.134678,-2.3910,0.169,9.60251,9.60251
5024.00,9.59886,25.262295,0.000415,25.134686,-2.3912,0.169,9.60257,9.60257
5025.00,9.59862,25.262252,0.000414,25.134578,-2.3911,0.169,9.60242,9.60242
5026.00,9.59870,25.262395,0.000417,25.134649,-2.3909,0.169,9.60086,9.60086
5027.00,9.59870,25.262506,0.000414,25.134729,-2.3908,0.170,9.59969,9.59969
5028.00,9.59847,25.262500,0.000413,25.134666,-2.3906,0.170,9.59868,9.59868
5029.00,9.59832,25.262527,0.000416,25.134695,-2.3904,0.170,9.59763,9.59763
5030.00,9.59831,25.262759,0.000419,25.134898,-2.3901,0.170,9.59804,9.59804
5031.00,9.59858,25.262857,0.000418,25.134954,-2.3900,0.170,9.59908,9.59908
5032.00,9.59913,25.262949,0.000420,25.134988,-2.3900,0.170,9.60092,9.60092
5033.00,9.59955,25.263053,0.000420,25.135114,-2.3899,0.170,9.60213,9.60213
5034.00,9.60003,25.263090,0.000420,25.135035,-2.3896,0.170,9.60402,9.60402
5035.00,9.60070,25.263054,0.000421,25.134971,-2.3895,0.170,9.60398,9.60398
5036.00,9.60115,25.263082,0.000422,25.134937,-2.3891,0.170,9.60404,9.60404
5037.00,9.60126,25.263024,0.000418,25.134780,-2.3888,0.170,9.60214,9.60214
5038.00,9.60142,25.262962,0.000421,25.134657,-2.3889,0.170,9.60146,9.60146
5039.00,9.60128,25.263148,0.000426,25.134788,-2.3892,0.170,9.60000,9.60000
5040.00,9.60100,25.263215,0.000424,25.134760,-2.3893,0.170,9.59922,9.59922
5041.00,9.60072,25.263192,0.000422,25.134700,-2.3897,0.171,9.59848,9.59848
5042.00,9.60051,25.263239,0.000422,25.134741,-2.3902,0.171,9.59817,9.59817
5043.00,9.60020,25.263258,0.000416,25.134749,-2.3906,0.171,9.59738,9.59738
5044.00,9.60011,25.263148,0.000413,25.134668,-2.3908,0.171,9.59768,9.59768
5045.00,9.60055,25.263012,0.000407,25.134656,-2.3911,0.171,9.59885,9.59885
5046.00,9.60061,25.263059,0.000408,25.134676,-2.3909,0.171,9.60057,9.60057
5047.00,9.60063,25.263047,0.000410,25.134704,-2.3907,0.171,9.60301,9.60301
5048.00,9.60126,25.262945,0.000411,25.134653,-2.3907,0.171,9.60521,9.60521
5049.00,9.60126,25.263177,0.000412,25.134957,-2.3911,0.171,9.60655,9.60655
5050.00,9.60086,25.263209,0.000415,25.134941,-2.3914,0.171,9.60685,9.60685
5051.00,9.60027,25.263169,0.000415,25.134908,-2.3919,0.171,9.60637,9.60637
5052.00,9.60009,25.263118,0.000413,25.134814,-2.3921,0.171,9.60708,9.60708
5053.00,9.60042,25.263208,0.000412,25.134820,-2.3916,0.172,9.60741,9.60741
5054.00,9.60099,25.262999,0.000409,25.134509,-2.3908,0.172,9.60756,9.60756
5055.00,9.60233,25.263067,0.000409,25.134453,-2.3902,0.172,9.60655,9.60655
5056.00,9.60311,25.263151,0.000410,25.134586,-2.3900,0.172,9.60602,9.60602
5057.00,9.60399,25.263354,0.000412,25.134790,-2.3899,0.172,9.60403,9.60403
5058.00,9.60436,25.263345,0.000413,25.134839,-2.3899,0.172,9.60232,9.60232
5059.00,9.60403,25.263395,0.000415,25.134883,-2.3902,0.172,9.60033,9.60033
5060.00,9.60355,25.263394,0.000416,25.134936,-2.3901,0.172,9.59976,9.59976
5061.00,9.60335,25.263577,0.000417,25.134971,-2.3900,0.172,9.59904,9.59904
5062.00,9.60418,25.263652,0.000417,25.134939,-2.3898,0.172,9.59938,9.59938
5063.00,9.60436,25.263922,0.000420,25.135066,-2.3897,0.172,9.59970,9.59970
5064.00,9.60393,25.264068,0.000421,25.135117,-2.3896,0.173,9.60112,9.60112
5065.00,9.60349,25.264255,0.000422,25.135199,-2.3898,0.173,9.60237,9.60237
5066.00,9.60341,25.264220,0.000424,25.135188,-2.3899,0.172,9.60387,9.60387
5067.00,9.60357,25.264189,0.000423,25.135203,-2.3900,0.172,9.60341,9.60341
5068.00,9.60328,25.264170,0.000427,25.135135,-2.3901,0.172,9.60293,9.60293
5069.00,9.60290,25.264132,0.000422,25.135063,-2.3907,0.173,9.60190,9.60190
5070.00,9.60266,25.264138,0.000421,25.135026,-2.3911,0.173,9.60207,9.60207
5071.00,9.60278,25.264284,0.000419,25.135059,-2.3913,0.173,9.60231,9.60231
5072.00,9.60253,25.264389,0.000420,25.135043,-2.3915,0.173,9.60335,9.60335
5073.00,9.60242,25.264331,0.000412,25.134974,-2.3916,0.173,9.60442,9.60442
5074.00,9.60229,25.264382,0.000413,25.134982,-2.3912,0.173,9.60603,9.60603
5075.00,9.60235,25.264375,0.000410,25.134911,-2.3907,0.173,9.60620,9.60620
5076.00,9.60257,25.264268,0.000406,25.134754,-2.3903,0.173,9.60553,9.60553
5077.00,9.60298,25.264384,0.000409,25.134820,-2.3898,0.174,9.60565,9.60565
5078.00,9.60350,25.264496,0.000413,25.134869,-2.3895,0.174,9.60470,9.60470
5079.00,9.60397,25.264474,0.000413,25.134791,-2.3895,0.174,9.60309,9.60309
5080.00,9.60421,25.264422,0.000415,25.134724,-2.3896,0.174,9.60267,9.60267
5081.00,9.60392,25.264479,0.000415,25.134734,-2.3895,0.174,9.60315,9.60315
5082.00,9.60380,25.264465,0.000416,25.134684,-2.3899,0.174,9.60332,9.60332
5083.00,9.60402,25.264508,0.000417,25.134707,-2.3902,0.174,9.60409,9.60409
5084.00,9.60400,25.264546,0.000420,25.134817,-2.3905,0.174,9.60485,9.60485
5085.00,9.60407,25.264689,0.000421,25.134925,-2.3907,0.174,9.60556,9.60556
5086.00,9.60408,25.264883,0.000428,25.135131,-2.3909,0.174,9.60501,9.60501
5087.00,9.60440,25.264971,0.000431,25.135184,-2.3908,0.174,9.60490,9.60490
5088.00,9.60465,25.265119,0.000431,25.135185,-2.3906,0.174,9.60545,9.60545
5089.00,9.60463,25.265259,0.000430,25.135146,-2.3904,0.174,9.60569,9.60569
5090.00,9.60456,25.265421,0.000434,25.135304,-2.3907,0.174,9.60440,9.60440
5091.00,9.60474,25.265170,0.000427,25.135067,-2.3909,0.174,9.60381,9.60381
5092.00,9.60445,25.265003,0.000419,25.134889,-2.3912,0.174,9.60327,9.60327
5093.00,9.60426,25.264823,0.000413,25.134786,-2.3915,0.175,9.60273,9.60273
5094.00,9.60421,25.264850,0.000413,25.134895,-2.3913,0.175,9.60287,9.60287
5095.00,9.60401,25.264757,0.000411,25.134721,-2.3907,0.175,9.60325,9.60325
5096.00,9.60392,25.264978,0.000416,25.134870,-2.3903,0.175,9.60352,9.60352
5097.00,9.60375,25.265102,0.000420,25.134940,-2.3904,0.175,9.60298,9.60298
5098.00,9.60399,25.265203,0.000425,25.135004,-2.3906,0.175,9.60275,9.60275
5099.00,9.60403,25.265180,0.000424,25.134877,-2.3912,0.175,9.60287,9.60287
5100.00,9.60387,25.265274,0.000425,25.134946,-2.3917,0.175,9.60293,9.60293
5101.00,9.60390,25.265226,0.000422,25.134868,-2.3920,0.175,9.60301,9.60301
5102.00,9.60367,25.265200,0.000422,25.134768,-2.3920,0.175,9.60299,9.60299
5103.00,9.60343,25.265212,0.000424,25.134776,-2.3918,0.175,9.60251,9.60251
5104.00,9.60330,25.265290,0.000426,25.134863,-2.3917,0.175,9.60177,9.60177
5105.00,9.60311,25.265332,0.000423,25.134863,-2.3918,0.175,9.60254,9.60254
5106.00,9.60342,25.265368,0.000421,25.134865,-2.3918,0.175,9.60399,9.60399
5107.00,9.60366,25.265436,0.000417,25.134958,-2.3917,0.175,9.60525,9.60525
5108.00,9.60354,25.265511,0.000413,25.134913,-2.3918,0.176,9.60597,9.60597
5109.00,9.60352,25.265654,0.000411,25.134973,-2.3914,0.176,9.60682,9.60682
5110.00,9.60373,25.265544,0.000408,25.134796,-2.3908,0.176,9.60672,9.60672
5111.00,9.60397,25.265566,0.000408,25.134744,-2.3908,0.176,9.60639,9.60639
5112.00,9.60397,25.265670,0.000412,25.134802,-2.3910,0.176,9.60641,9.60641
5113.00,9.60405,25.265712,0.000410,25.134863,-2.3913,0.176,9.60749,9.60749
5114.00,9.60446,25.265699,0.000408,25.134828,-2.3917,0.176,9.60779,9.60779
5115.00,9.60484,25.265778,0.000410,25.134853,-2.3919,0.176,9.60837,9.60837
5116.00,9.60525,25.265700,0.000404,25.134740,-2.3918,0.177,9.60776,9.60776
5117.00,9.60566,25.265816,0.000403,25.134789,-2.3916,0.177,9.60719,9.60719
5118.00,9.60555,25.265846,0.000407,25.134729,-2.3913,0.177,9.60513,9.60513
5119.00,9.60517,25.265851,0.000410,25.134682,-2.3911,0.177,9.60394,9.60394
5120.00,9.60501,25.265840,0.000413,25.134724,-2.3911,0.177,9.60235,9.60235
5121.00,9.60500,25.265979,0.000418,25.134877,-2.3913,0.177,9.60198,9.60198
5122.00,9.60509,25.265855,0.000419,25.134746,-2.3914,0.177,9.60179,9.60179
5123.00,9.60547,25.265799,0.000417,25.134683,-2.3917,0.177,9.60207,9.60207
5124.00,9.60545,25.265905,0.000415,25.134779,-2.3918,0.177,9.60337,9.60337
5125.00,9.60521,25.265924,0.000410,25.134735,-2.3919,0.177,9.60505,9.60505
5126.00,9.60513,25.265965,0.000413,25.134706,-2.3921,0.177,9.60692,9.60692
5127.00,9.60479,25.266102,0.000413,25.134848,-2.3923,0.177,9.60886,9.60886
5128.00,9.60529,25.266201,0.000418,25.134897,-2.3922,0.177,9.61078,9.61078
5129.00,9.60610,25.266160,0.000421,25.134842,-2.3923,0.177,9.61169,9.61169
5130.00,9.60658,25.266177,0.000422,25.134864,-2.3926,0.177,9.61043,9.61043
5131.00,9.60652,25.266145,0.000419,25.134808,-2.3927,0.177,9.60763,9.60763
5132.00,9.60625,25.266127,0.000417,25.134645,-2.3927,0.178,9.60589,9.60589
5133.00,9.60615,25.266122,0.000412,25.134606,-2.3928,0.178,9.60485,9.60485
5134.00,9.60699,25.266188,0.000408,25.134558,-2.3926,0.178,9.60352,9.60352
5135.00,9.60723,25.266356,0.000412,25.134591,-2.3922,0.178,9.60356,9.60356
5136.00,9.60638,25.266528,0.000416,25.134700,-2.3921,0.178,9.60575,9.60575
5137.00,9.60675,25.266580,0.000414,25.134787,-2.3922,0.178,9.60654,9.60654
5138.00,9.60761,25.266717,0.000413,25.134775,-2.3922,0.178,9.60657,9.60657
5139.00,9.60778,25.266737,0.000417,25.134778,-2.3925,0.178,9.60575,9.60575
5140.00,9.60693,25.266659,0.000413,25.134686,-2.3930,0.178,9.60517,9.60517
5141.00,9.60656,25.266898,0.000415,25.134901,-2.3935,0.179,9.60371,9.60371
5142.00,9.60681,25.266983,0.000422,25.134955,-2.3936,0.178,9.60280,9.60280
5143.00,9.60634,25.266958,0.000424,25.134985,-2.3935,0.178,9.60263,9.60263
5144.00,9.60574,25.266988,0.000421,25.134980,-2.3933,0.178,9.60352,9.60352
5145.00,9.60555,25.267203,0.000426,25.135175,-2.3929,0.179,9.60513,9.60513
5146.00,9.60528,25.266944,0.000420,25.134855,-2.3926,0.179,9.60656,9.60656
5147.00,9.60450,25.266915,0.000415,25.134760,-2.3923,0.179,9.60826,9.60826
5148.00,9.60467,25.267048,0.000417,25.134839,-2.3923,0.179,9.60926,9.60926
5149.00,9.60534,25.267082,0.000420,25.134864,-2.3923,0.179,9.61012,9.61012
5150.00,9.60588,25.267002,0.000416,25.134743,-2.3923,0.179,9.60976,9.60976
5151.00,9.60606,25.267021,0.000416,25.134761,-2.3922,0.179,9.60865,9.60865
5152.00,9.60614,25.267015,0.000419,25.134752,-2.3924,0.179,9.60630,9.60630
5153.00,9.60608,25.267024,0.000421,25.134755,-2.3928,0.179,9.60429,9.60429
5154.00,9.60587,25.267028,0.000418,25.134721,-2.3933,0.179,9.60236,9.60236
5155.00,9.60550,25.267194,0.000423,25.134852,-2.3938,0.179,9.60159,9.60159
5156.00,9.60516,25.267341,0.000423,25.134917,-2.3941,0.179,9.60129,9.60129
5157.00,9.60533,25.267498,0.000423,25.134998,-2.3943,0.180,9.60169,9.60169
5158.00,9.60588,25.267575,0.000421,25.134947,-2.3943,0.180,9.60257,9.60257
5159.00,9.60622,25.267653,0.000421,25.134945,-2.3941,0.180,9.60318,9.60318
5160.00,9.60588,25.267567,0.000417,25.134843,-2.3940,0.180,9.60324,9.60324
5161.00,9.60458,25.267445,0.000417,25.134737,-2.3938,0.180,9.60224,9.60224
5162.00,9.60240,25.267514,0.000416,25.134773,-2.3936,0.180,9.60010,9.60010
5163.00,9.60030,25.267488,0.000417,25.134842,-2.3934,0.180,9.59786,9.59786
@35,2.0001,4.0, 2310.059 
5164.00,9.60115,25.267469,0.000414,25.134833,-2.3932,0.180,9.59524,9.59524
5165.00,9.60276,25.267517,0.000415,25.134805,-2.3930,0.181,9.59235,9.59235
5166.00,9.60264,25.267589,0.000413,25.134816,-2.3929,0.181,9.59172,9.59172
5167.00,9.60308,25.267563,0.000412,25.134729,-2.3927,0.181,9.59289,9.59289
5168.00,9.60175,25.267601,0.000413,25.134632,-2.3929,0.181,9.59431,9.59431
5169.00,9.60008,25.267643,0.000415,25.134565,-2.3929,0.181,9.59688,9.59688
5170.00,9.59923,25.267801,0.000416,25.134702,-2.3929,0.181,9.59980,9.59980
5171.00,9.59775,25.267881,0.000415,25.134724,-2.3933,0.181,9.60107,9.60107
5172.00,9.59632,25.267946,0.000416,25.134749,-2.3938,0.181,9.60166,9.60166
5173.00,9.59657,25.267994,0.000413,25.134775,-2.3940,0.181,9.60235,9.60235
5174.00,9.59760,25.267965,0.000414,25.134773,-2.3942,0.181,9.60224,9.60224
5175.00,9.59786,25.267796,0.000413,25.134593,-2.3942,0.181,9.60282,9.60282
5176.00,9.59690,25.267930,0.000420,25.134718,-2.3940,0.181,9.60284,9.60284
5177.00,9.59676,25.267918,0.000418,25.134825,-2.3938,0.181,9.60366,9.60366
5178.00,9.59774,25.267850,0.000419,25.134887,-2.3936,0.181,9.60361,9.60361
5179.00,9.59861,25.267923,0.000420,25.134940,-2.3935,0.181,9.60368,9.60368
5180.00,9.59916,25.268047,0.000419,25.135013,-2.3939,0.182,9.60358,9.60358
5181.00,9.59972,25.268014,0.000415,25.134908,-2.3942,0.182,9.60412,9.60412
5182.00,9.60039,25.268007,0.000416,25.134750,-2.3942,0.182,9.60413,9.60413
5183.00,9.60134,25.268038,0.000417,25.134667,-2.3945,0.182,9.60595,9.60595
5184.00,9.60218,25.268097,0.000416,25.134675,-2.3949,0.182,9.60762,9.60762
5185.00,9.60308,25.268186,0.000419,25.134773,-2.3950,0.182,9.60773,9.60773
5186.00,9.60375,25.268202,0.000418,25.134776,-2.3952,0.182,9.60801,9.60801
5187.00,9.60422,25.268265,0.000418,25.134838,-2.3951,0.182,9.60825,9.60825
5188.00,9.60453,25.268364,0.000416,25.134874,-2.3952,0.182,9.60654,9.60654
5189.00,9.60458,25.268439,0.000418,25.134891,-2.3953,0.182,9.60483,9.60483
5190.00,9.60471,25.268414,0.000418,25.134785,-2.3950,0.182,9.60389,9.60389
5191.00,9.60517,25.268466,0.000420,25.134787,-2.3946,0.182,9.60288,9.60288
5192.00,9.60533,25.268537,0.000421,25.134806,-2.3945,0.182,9.60293,9.60293
5193.00,9.60509,25.268595,0.000421,25.134823,-2.3941,0.182,9.60345,9.60345
5194.00,9.60491,25.268741,0.000421,25.134967,-2.3939,0.182,9.60474,9.60474
5195.00,9.60512,25.268771,0.000421,25.134983,-2.3940,0.182,9.60554,9.60554
5196.00,9.60540,25.268825,0.000421,25.135032,-2.3945,0.183,9.60605,9.60605
5197.00,9.60546,25.268797,0.000420,25.134936,-2.3948,0.183,9.60684,9.60684
5198.00,9.60558,25.268757,0.000419,25.134887,-2.3950,0.183,9.60642,9.60642
5199.00,9.60567,25.268485,0.000413,25.134607,-2.3950,0.183,9.60542,9.60542
5200.00,9.60578,25.268568,0.000413,25.134603,-2.3948,0.183,9.60577,9.60577
5201.00,9.60545,25.268765,0.000415,25.134710,-2.3946,0.183,9.60691,9.60691
5202.00,9.60488,25.268804,0.000413,25.134724,-2.3943,0.183,9.60694,9.60694
5203.00,9.60494,25.268902,0.000415,25.134701,-2.3945,0.183,9.60776,9.60776
5204.00,9.60540,25.269150,0.000418,25.134857,-2.3946,0.183,9.60833,9.60833
5205.00,9.60572,25.269205,0.000416,25.134868,-2.3946,0.184,9.60789,9.60789
5206.00,9.60580,25.269094,0.000416,25.134758,-2.3946,0.184,9.60767,9.60767
5207.00,9.60595,25.269240,0.000420,25.134908,-2.3950,0.184,9.60725,9.60725
5208.00,9.60603,25.269235,0.000417,25.134965,-2.3951,0.184,9.60691,9.60691
5209.00,9.60629,25.269150,0.000417,25.134844,-2.3956,0.184,9.60610,9.60610
5210.00,9.60665,25.269168,0.000420,25.134885,-2.3960,0.184,9.60483,9.60483
5211.00,9.60622,25.269197,0.000424,25.134907,-2.3961,0.184,9.60409,9.60409
5212.00,9.60618,25.269124,0.000423,25.134771,-2.3958,0.184,9.60377,9.60377
5213.00,9.60620,25.269154,0.000420,25.134710,-2.3955,0.184,9.60343,9.60343
5214.00,9.60604,25.269346,0.000423,25.134841,-2.3953,0.184,9.60416,9.60416
5215.00,9.60603,25.269349,0.000418,25.134770,-2.3949,0.184,9.60570,9.60570
5216.00,9.60614,25.269452,0.000414,25.134772,-2.3951,0.184,9.60597,9.60597
5217.00,9.60617,25.269453,0.000415,25.134697,-2.3953,0.185,9.60555,9.60555
5218.00,9.60615,25.269544,0.000418,25.134779,-2.3956,0.185,9.60522,9.60522
5219.00,9.60593,25.269618,0.000417,25.134865,-2.3957,0.185,9.60504,9.60504
5220.00,9.60567,25.269688,0.000420,25.134883,-2.3963,0.185,9.60480,9.60480
5221.00,9.60545,25.269691,0.000422,25.134924,-2.3965,0.185,9.60518,9.60518
5222.00,9.60549,25.269750,0.000423,25.134989,-2.3967,0.185,9.60612,9.60612
5223.00,9.60564,25.269684,0.000425,25.134863,-2.3967,0.184,9.60670,9.60670
5224.00,9.60554,25.269674,0.000423,25.134799,-2.3967,0.184,9.60676,9.60676
5225.00,9.60548,25.269793,0.000423,25.134878,-2.3962,0.184,9.60645,9.60645
5226.00,9.60535,25.269859,0.000421,25.134844,-2.3957,0.185,9.60515,9.60515
5227.00,9.60500,25.269951,0.000418,25.134831,-2.3953,0.185,9.60432,9.60432
5228.00,9.60485,25.270006,0.000413,25.134867,-2.3949,0.185,9.60355,9.60355
5229.00,9.60471,25.270080,0.000414,25.134889,-2.3946,0.185,9.60327,9.60327
5230.00,9.60497,25.270079,0.000414,25.134864,-2.3948,0.185,9.60355,9.60355
5231.00,9.60514,25.269982,0.000414,25.134732,-2.3954,0.185,9.60407,9.60407
5232.00,9.60502,25.270034,0.000420,25.134751,-2.3958,0.185,9.60372,9.60372
5233.00,9.60486,25.270133,0.000425,25.134753,-2.3962,0.185,9.60352,9.60352
5234.00,9.60466,25.270068,0.000420,25.134663,-2.3966,0.185,9.60309,9.60309
5235.00,9.60440,25.270109,0.000416,25.134630,-2.3966,0.185,9.60276,9.60276
5236.00,9.60435,25.270179,0.000417,25.134670,-2.3968,0.185,9.60288,9.60288
5237.00,9.60428,25.270174,0.000415,25.134668,-2.3970,0.185,9.60272,9.60272
5238.00,9.60414,25.270104,0.000412,25.134659,-2.3972,0.186,9.60267,9.60267
5239.00,9.60410,25.270106,0.000411,25.134672,-2.3973,0.186,9.60326,9.60326
5240.00,9.60421,25.270087,0.000414,25.134711,-2.3973,0.186,9.60439,9.60439
5241.00,9.60428,25.270157,0.000411,25.134768,-2.3970,0.186,9.60495,9.60495
5242.00,9.60416,25.270112,0.000408,25.134765,-2.3965,0.186,9.60513,9.60513
5243.00,9.60390,25.270313,0.000413,25.134918,-2.3962,0.186,9.60578,9.60578
5244.00,9.60381,25.270351,0.000418,25.134933,-2.3963,0.186,9.60530,9.60530
5245.00,9.60372,25.270363,0.000421,25.134885,-2.3965,0.186,9.60434,9.60434
5246.00,9.60390,25.270389,0.000421,25.134898,-2.3964,0.186,9.60425,9.60425
5247.00,9.60398,25.270485,0.000420,25.134931,-2.3962,0.186,9.60531,9.60531
5248.00,9.60384,25.270462,0.000416,25.134830,-2.3960,0.187,9.60632,9.60632
5249.00,9.60407,25.270556,0.000411,25.134766,-2.3957,0.187,9.60792,9.60792
5250.00,9.60455,25.270580,0.000409,25.134689,-2.3956,0.187,9.60875,9.60875
5251.00,9.60517,25.270669,0.000412,25.134667,-2.3957,0.187,9.60948,9.60948
5252.00,9.60553,25.270791,0.000417,25.134704,-2.3960,0.187,9.60993,9.60993
5253.00,9.60595,25.270919,0.000422,25.134814,-2.3966,0.187,9.60973,9.60973
5254.00,9.60625,25.271034,0.000430,25.134960,-2.3971,0.187,9.60893,9.60893
5255.00,9.60645,25.271113,0.000431,25.135042,-2.3976,0.187,9.60879,9.60879
5256.00,9.60668,25.271144,0.000430,25.135041,-2.3978,0.187,9.60835,9.60835
5257.00,9.60705,25.271002,0.000422,25.134872,-2.3977,0.187,9.60707,9.60707
5258.00,9.60722,25.271008,0.000420,25.134829,-2.3975,0.187,9.60593,9.60593
5259.00,9.60685,25.270910,0.000419,25.134728,-2.3970,0.187,9.60495,9.60495
5260.00,9.60666,25.270912,0.000416,25.134696,-2.3966,0.187,9.60434,9.60434
5261.00,9.60660,25.270925,0.000415,25.134753,-2.3966,0.188,9.60431,9.60431
5262.00,9.60653,25.271109,0.000419,25.134858,-2.3968,0.188,9.60406,9.60406
5263.00,9.60655,25.271025,0.000416,25.134702,-2.3971,0.188,9.60400,9.60400
5264.00,9.60651,25.271174,0.000417,25.134714,-2.3973,0.188,9.60423,9.60423
5265.00,9.60647,25.271252,0.000419,25.134717,-2.3974,0.188,9.60364,9.60364
5266.00,9.60645,25.271206,0.000419,25.134599,-2.3975,0.188,9.60336,9.60336
5267.00,9.60617,25.271265,0.000422,25.134641,-2.3977,0.188,9.60450,9.60450
5268.00,9.60620,25.271325,0.000424,25.134662,-2.3977,0.188,9.60587,9.60587
5269.00,9.60638,25.271203,0.000419,25.134538,-2.3980,0.188,9.60677,9.60677
5270.00,9.60609,25.271258,0.000419,25.134574,-2.3986,0.188,9.60740,9.60740
5271.00,9.60592,25.271396,0.000421,25.134656,-2.3986,0.188,9.60685,9.60685
5272.00,9.60547,25.271362,0.000420,25.134604,-2.3986,0.188,9.60530,9.60530
5273.00,9.60499,25.271458,0.000422,25.134651,-2.3986,0.188,9.60358,9.60358
5274.00,9.60479,25.271633,0.000425,25.134731,-2.3985,0.188,9.60296,9.60296
5275.00,9.60447,25.271669,0.000423,25.134679,-2.3982,0.188,9.60327,9.60327
5276.00,9.60445,25.271765,0.000420,25.134653,-2.3983,0.188,9.60395,9.60395
5277.00,9.60469,25.271771,0.000416,25.134580,-2.3980,0.188,9.60483,9.60483
5278.00,9.60489,25.272001,0.000416,25.134767,-2.3979,0.189,9.60524,9.60524
5279.00,9.60478,25.272008,0.000415,25.134751,-2.3982,0.189,9.60468,9.60468
5280.00,9.60503,25.272086,0.000416,25.134813,-2.3982,0.189,9.60414,9.60414
5281.00,9.60494,25.272038,0.000416,25.134791,-2.3982,0.189,9.60382,9.60382
5282.00,9.60472,25.272268,0.000420,25.135038,-2.3987,0.189,9.60446,9.60446
5283.00,9.60483,25.271955,0.000417,25.134745,-2.3991,0.189,9.60573,9.60573
5284.00,9.60509,25.271987,0.000417,25.134782,-2.3993,0.189,9.60669,9.60669
5285.00,9.60543,25.272060,0.000420,25.134855,-2.3996,0.189,9.60731,9.60731
5286.00,9.60560,25.272097,0.000423,25.134910,-2.3995,0.189,9.60806,9.60806
5287.00,9.60559,25.272043,0.000423,25.134818,-2.3993,0.189,9.60905,9.60905
5288.00,9.60598,25.272161,0.000426,25.134931,-2.3991,0.189,9.60918,9.60918
5289.00,9.60597,25.272136,0.000427,25.134963,-2.3989,0.189,9.60997,9.60997
5290.00,9.60618,25.272143,0.000427,25.134952,-2.3988,0.189,9.61019,9.61019
5291.00,9.60649,25.272164,0.000425,25.134934,-2.3991,0.189,9.60997,9.60997
5292.00,9.60669,25.272148,0.000423,25.134879,-2.3994,0.189,9.60903,9.60903
5293.00,9.60695,25.272211,0.000420,25.134871,-2.3996,0.190,9.60808,9.60808
5294.00,9.60705,25.272380,0.000419,25.134930,-2.3998,0.190,9.60701,9.60701
5295.00,9.60710,25.272344,0.000414,25.134858,-2.3998,0.190,9.60670,9.60670
5296.00,9.60712,25.272388,0.000413,25.134861,-2.3996,0.190,9.60677,9.60677
5297.00,9.60717,25.272318,0.000411,25.134795,-2.3994,0.190,9.60616,9.60616
5298.00,9.60717,25.272388,0.000413,25.134846,-2.3994,0.190,9.60604,9.60604
5299.00,9.60729,25.272281,0.000412,25.134752,-2.3992,0.190,9.60577,9.60577
5300.00,9.60735,25.272257,0.000413,25.134718,-2.3989,0.190,9.60544,9.60544
5301.00,9.60747,25.272383,0.000415,25.134832,-2.3989,0.190,9.60531,9.60531
5302.00,9.60751,25.272528,0.000416,25.134941,-2.3990,0.190,9.60555,9.60555
5303.00,9.60729,25.272443,0.000416,25.134814,-2.3992,0.190,9.60534,9.60534
5304.00,9.60707,25.272473,0.000415,25.134811,-2.3995,0.191,9.60522,9.60522
5305.00,9.60693,25.272491,0.000413,25.134788,-2.3999,0.191,9.60502,9.60502
5306.00,9.60657,25.272355,0.000409,25.134579,-2.4003,0.191,9.60468,9.60468
5307.00,9.60605,25.272351,0.000410,25.134512,-2.4005,0.191,9.60426,9.60426
5308.00,9.60565,25.272536,0.000408,25.134688,-2.4007,0.191,9.60575,9.60575
5309.00,9.60546,25.272574,0.000406,25.134655,-2.4007,0.191,9.60637,9.60637
5310.00,9.60530,25.272650,0.000406,25.134693,-2.4008,0.191,9.60669,9.60669
5311.00,9.60494,25.272797,0.000410,25.134828,-2.4009,0.191,9.60574,9.60574
5312.00,9.60512,25.273040,0.000414,25.135040,-2.4011,0.192,9.60439,9.60439
5313.00,9.60455,25.272960,0.000415,25.134912,-2.4010,0.192,9.60106,9.60106
@36,2.0001,4.0, 2460.024 
5314.00,9.60368,25.273054,0.000422,25.134989,-2.4009,0.192,9.59886,9.59886
5315.00,9.60453,25.273174,0.000426,25.135041,-2.4009,0.192,9.59732,9.59732
5316.00,9.60520,25.273168,0.000426,25.134986,-2.4008,0.192,9.59695,9.59695
5317.00,9.60624,25.273027,0.000425,25.134800,-2.4005,0.192,9.59750,9.59750
5318.00,9.60515,25.273134,0.000427,25.134840,-2.4003,0.192,9.59929,9.59929
5319.00,9.60321,25.273186,0.000426,25.134803,-2.4003,0.192,9.60116,9.60116
5320.00,9.60237,25.273175,0.000425,25.134756,-2.4005,0.192,9.60199,9.60199
5321.00,9.60166,25.273268,0.000424,25.134794,-2.4006,0.192,9.60314,9.60314
5322.00,9.60118,25.273349,0.000424,25.134809,-2.4009,0.192,9.60405,9.60405
[truncated: 33,203 more chars]
