# Supplementary material for: HSL1 and BAM1/2 impact epidermal cell development by sensing distinct signaling peptides
Source: Nat Commun. 2022 Feb 15;13:876. doi: 10.1038/s41467-022-28558-4 (PMC8847575; doi:10.1038/s41467-022-28558-4)
Supplement: Supplementary file 4 — Source Data [file 41467_2022_28558_MOESM4_ESM.zip › Source Data/Source Data/Figure S10/Exp1_BAM1_CLE9 R109P.itc]

$ITC
$ 19 
$NOT
$ 25 
$ 60 
$ 500 
$ 10 
$ 2 
$ADCGainCode:  0 
$False,True,True
$ 0.4 , 0.8 , 150 , 5 
$ 2 , 4 , 150 , 5 
$ 2 , 4 , 150 , 5 
$ 2 , 4 , 150 , 5 
$ 2 , 4 , 150 , 5 
$ 2 , 4 , 150 , 5 
$ 2 , 4 , 150 , 5 
$ 2 , 4 , 150 , 5 
$ 2 , 4 , 150 , 5 
$ 2 , 4 , 150 , 5 
$ 2 , 4 , 150 , 5 
$ 2 , 4 , 150 , 5 
$ 2 , 4 , 150 , 5 
$ 2 , 4 , 150 , 5 
$ 2 , 4 , 150 , 5 
$ 2 , 4 , 150 , 5 
$ 2 , 4 , 150 , 5 
$ 2 , 4 , 150 , 5 
$ 2 , 4 , 150 , 5 
# 0 
# 0.6 
# 0.015 
# 0.2035 
# 25 
# 4 
# 8.15 
# 1 
?BAM1_15uM_CLE9_R1P_150uM
% MICROCALITC_MAL1177627
% 0.2035 
% 4 
%-0.586102 , 29.61604 
%-0.348256 , 29.40329 
% 0.8333333 
% 167740 , 167730 
% 0.25 , 81 
%-0.015695 ,-0.033946 
%-20 , 8 
% 0 , 0 
% 0 
% 128000       127744 
% 43.1 
% 500 , 750 , 1000 , 750 
% 0.06978023945 ,-0.002252194966 ,-3.244915618586E-05 , 1.349203907274E-06 ,-9.058983361606E-09 
% MicroCalITC Ver: 1.29.32 Run time:12/10/2020 4:16:11 PM
@0
5.00,9.29731,25.053620,0.000397,25.001165,-2.6567,-0.016,9.29636,9.29636
6.00,9.29689,25.053575,0.000398,25.001085,-2.6565,-0.016,9.29615,9.29615
7.00,9.29664,25.053673,0.000400,25.001121,-2.6561,-0.016,9.29551,9.29551
8.00,9.29622,25.053719,0.000398,25.001121,-2.6559,-0.016,9.29452,9.29452
9.00,9.29582,25.053797,0.000403,25.001130,-2.6560,-0.016,9.29352,9.29352
10.00,9.29546,25.053824,0.000398,25.001087,-2.6560,-0.016,9.29231,9.29231
11.00,9.29517,25.053886,0.000391,25.001072,-2.6557,-0.015,9.29214,9.29214
12.00,9.29505,25.053853,0.000390,25.000997,-2.6554,-0.015,9.29321,9.29321
13.00,9.29482,25.053910,0.000393,25.001011,-2.6547,-0.015,9.29426,9.29426
14.00,9.29464,25.053969,0.000391,25.001064,-2.6538,-0.014,9.29457,9.29457
15.00,9.29449,25.054072,0.000393,25.001081,-2.6531,-0.014,9.29410,9.29410
16.00,9.29439,25.054089,0.000397,25.001081,-2.6525,-0.014,9.29287,9.29287
17.00,9.29411,25.054177,0.000396,25.001131,-2.6523,-0.014,9.29146,9.29146
18.00,9.29352,25.054217,0.000394,25.001063,-2.6522,-0.014,9.28948,9.28948
19.00,9.29300,25.054189,0.000392,25.000971,-2.6520,-0.014,9.28837,9.28837
20.00,9.29282,25.054076,0.000394,25.000918,-2.6519,-0.014,9.28822,9.28822
21.00,9.29260,25.054112,0.000397,25.000943,-2.6518,-0.014,9.28846,9.28846
22.00,9.29227,25.054143,0.000401,25.001006,-2.6513,-0.014,9.28748,9.28748
23.00,9.29165,25.054168,0.000403,25.001039,-2.6512,-0.014,9.28681,9.28681
24.00,9.29122,25.054246,0.000405,25.001104,-2.6512,-0.014,9.28608,9.28608
25.00,9.29088,25.054353,0.000404,25.001130,-2.6511,-0.014,9.28627,9.28627
26.00,9.29006,25.054389,0.000402,25.001152,-2.6508,-0.014,9.28728,9.28728
27.00,9.29008,25.054436,0.000397,25.001159,-2.6503,-0.013,9.28831,9.28831
28.00,9.29009,25.054460,0.000397,25.001218,-2.6495,-0.013,9.28959,9.28959
29.00,9.29004,25.054438,0.000396,25.001202,-2.6487,-0.013,9.29120,9.29120
30.00,9.28997,25.054425,0.000392,25.001197,-2.6480,-0.013,9.29134,9.29134
31.00,9.28942,25.054403,0.000390,25.001149,-2.6473,-0.013,9.29052,9.29052
32.00,9.28865,25.054419,0.000390,25.001095,-2.6466,-0.012,9.29092,9.29092
33.00,9.28856,25.054415,0.000388,25.001000,-2.6463,-0.012,9.29116,9.29116
34.00,9.28864,25.054498,0.000389,25.001027,-2.6462,-0.012,9.29142,9.29142
35.00,9.28883,25.054596,0.000393,25.001071,-2.6458,-0.012,9.29192,9.29192
36.00,9.28920,25.054641,0.000396,25.001075,-2.6455,-0.012,9.29265,9.29265
37.00,9.28967,25.054649,0.000399,25.001068,-2.6452,-0.012,9.29332,9.29332
38.00,9.29013,25.054633,0.000396,25.001032,-2.6447,-0.012,9.29372,9.29372
39.00,9.29054,25.054735,0.000396,25.001055,-2.6439,-0.012,9.29423,9.29423
40.00,9.29083,25.054720,0.000391,25.000956,-2.6434,-0.012,9.29414,9.29414
41.00,9.29106,25.054910,0.000392,25.001055,-2.6427,-0.012,9.29436,9.29436
42.00,9.29144,25.054985,0.000393,25.001033,-2.6427,-0.011,9.29373,9.29373
43.00,9.29201,25.055219,0.000400,25.001180,-2.6427,-0.011,9.29296,9.29296
44.00,9.29215,25.055211,0.000401,25.001143,-2.6428,-0.011,9.29127,9.29127
45.00,9.29195,25.055408,0.000409,25.001327,-2.6429,-0.011,9.28962,9.28962
46.00,9.29156,25.055357,0.000408,25.001248,-2.6431,-0.011,9.28845,9.28845
47.00,9.29148,25.055409,0.000402,25.001224,-2.6428,-0.011,9.28812,9.28812
48.00,9.29159,25.055426,0.000400,25.001193,-2.6421,-0.011,9.28848,9.28848
49.00,9.29156,25.055458,0.000397,25.001217,-2.6416,-0.010,9.28931,9.28931
50.00,9.29168,25.055427,0.000395,25.001103,-2.6414,-0.010,9.29150,9.29150
51.00,9.29191,25.055577,0.000397,25.001237,-2.6407,-0.010,9.29262,9.29262
52.00,9.29201,25.055530,0.000400,25.001208,-2.6400,-0.010,9.29374,9.29374
53.00,9.29188,25.055505,0.000397,25.001166,-2.6392,-0.010,9.28984,9.28984
54.00,9.29160,25.055554,0.000395,25.001156,-2.6383,-0.010,9.27942,9.27942
55.00,9.29110,25.055555,0.000395,25.001189,-2.6372,-0.010,9.26643,9.26643
56.00,9.29052,25.055534,0.000394,25.001089,-2.6366,-0.010,9.25234,9.25234
57.00,9.29022,25.055666,0.000398,25.001128,-2.6363,-0.009,9.23748,9.23748
58.00,9.29133,25.055640,0.000399,25.001062,-2.6368,-0.009,9.22767,9.22767
59.00,9.29290,25.055693,0.000401,25.001046,-2.6370,-0.009,9.22535,9.22535
60.00,9.29484,25.055702,0.000401,25.000966,-2.6370,-0.009,9.22757,9.22757
@1,0.4000,0.8, 60.0569999999934 
61.00,9.29410,25.055742,0.000401,25.000936,-2.6366,-0.009,9.23307,9.23307
62.00,9.29569,25.055884,0.000401,25.001035,-2.6363,-0.009,9.24118,9.24118
63.00,9.27172,25.056022,0.000406,25.001108,-2.6352,-0.009,9.24912,9.24912
64.00,9.23977,25.056124,0.000407,25.001172,-2.6345,-0.009,9.25609,9.25609
65.00,9.23079,25.056238,0.000408,25.001233,-2.6342,-0.009,9.26060,9.26060
66.00,9.22370,25.056299,0.000405,25.001273,-2.6342,-0.009,9.26320,9.26320
67.00,9.22279,25.056283,0.000405,25.001290,-2.6342,-0.009,9.26358,9.26358
68.00,9.22296,25.056288,0.000403,25.001297,-2.6342,-0.008,9.26344,9.26344
69.00,9.22791,25.056277,0.000404,25.001231,-2.6341,-0.008,9.26401,9.26401
70.00,9.24182,25.056371,0.000405,25.001241,-2.6340,-0.008,9.26503,9.26503
71.00,9.25124,25.056331,0.000404,25.001198,-2.6339,-0.008,9.26591,9.26591
72.00,9.26125,25.056306,0.000401,25.001106,-2.6336,-0.008,9.26708,9.26708
73.00,9.26260,25.056324,0.000396,25.001034,-2.6334,-0.008,9.26875,9.26875
74.00,9.26323,25.056341,0.000396,25.001057,-2.6332,-0.008,9.27068,9.27068
75.00,9.26322,25.056242,0.000394,25.001033,-2.6326,-0.008,9.27297,9.27297
76.00,9.26405,25.056351,0.000394,25.001065,-2.6322,-0.008,9.27580,9.27580
77.00,9.26502,25.056444,0.000396,25.001106,-2.6317,-0.008,9.27763,9.27763
78.00,9.26626,25.056476,0.000399,25.001154,-2.6312,-0.007,9.27970,9.27970
79.00,9.26820,25.056597,0.000400,25.001225,-2.6309,-0.007,9.28116,9.28116
80.00,9.26958,25.056711,0.000400,25.001230,-2.6307,-0.007,9.28125,9.28125
81.00,9.27061,25.056775,0.000402,25.001250,-2.6302,-0.007,9.28077,9.28077
82.00,9.27172,25.056781,0.000400,25.001214,-2.6297,-0.007,9.28052,9.28052
83.00,9.27322,25.056832,0.000403,25.001234,-2.6295,-0.007,9.28043,9.28043
84.00,9.27519,25.056859,0.000403,25.001197,-2.6293,-0.007,9.28008,9.28008
85.00,9.27658,25.056840,0.000402,25.001136,-2.6291,-0.007,9.28042,9.28042
86.00,9.27724,25.056963,0.000405,25.001194,-2.6290,-0.007,9.28122,9.28122
87.00,9.27756,25.057039,0.000405,25.001239,-2.6289,-0.006,9.28261,9.28261
88.00,9.27818,25.057265,0.000409,25.001317,-2.6286,-0.006,9.28400,9.28400
89.00,9.27900,25.057342,0.000408,25.001342,-2.6283,-0.006,9.28611,9.28611
90.00,9.28001,25.057424,0.000410,25.001420,-2.6278,-0.006,9.28757,9.28757
91.00,9.28114,25.057215,0.000405,25.001258,-2.6276,-0.006,9.28919,9.28919
92.00,9.28239,25.057208,0.000405,25.001190,-2.6271,-0.006,9.29051,9.29051
93.00,9.28352,25.056966,0.000400,25.001008,-2.6265,-0.006,9.29059,9.29059
94.00,9.28415,25.056882,0.000402,25.000941,-2.6264,-0.006,9.29014,9.29014
95.00,9.28442,25.056922,0.000402,25.000950,-2.6263,-0.006,9.28830,9.28830
96.00,9.28443,25.057058,0.000407,25.001042,-2.6259,-0.006,9.28564,9.28564
97.00,9.28488,25.057052,0.000406,25.001022,-2.6256,-0.006,9.28384,9.28384
98.00,9.28473,25.057238,0.000406,25.001123,-2.6256,-0.005,9.28252,9.28252
99.00,9.28468,25.057242,0.000402,25.001080,-2.6254,-0.005,9.28096,9.28096
100.00,9.28440,25.057246,0.000400,25.001065,-2.6251,-0.005,9.28087,9.28087
101.00,9.28462,25.057311,0.000397,25.001032,-2.6250,-0.005,9.28171,9.28171
102.00,9.28525,25.057445,0.000398,25.001087,-2.6248,-0.005,9.28154,9.28154
103.00,9.28566,25.057447,0.000399,25.001058,-2.6246,-0.005,9.28223,9.28223
104.00,9.28573,25.057536,0.000402,25.001125,-2.6241,-0.005,9.28252,9.28252
105.00,9.28545,25.057444,0.000402,25.000994,-2.6235,-0.004,9.28300,9.28300
106.00,9.28515,25.057474,0.000404,25.001080,-2.6229,-0.004,9.28278,9.28278
107.00,9.28490,25.057442,0.000405,25.001078,-2.6225,-0.004,9.28353,9.28353
108.00,9.28458,25.057494,0.000403,25.001068,-2.6220,-0.004,9.28810,9.28810
109.00,9.28331,25.057568,0.000403,25.001047,-2.6218,-0.004,9.29567,9.29567
110.00,9.28235,25.057734,0.000404,25.001114,-2.6217,-0.004,9.30326,9.30326
111.00,9.28200,25.057823,0.000404,25.001087,-2.6212,-0.004,9.31070,9.31070
112.00,9.28229,25.057836,0.000400,25.001029,-2.6207,-0.004,9.31538,9.31538
113.00,9.28260,25.057818,0.000401,25.001069,-2.6204,-0.004,9.31368,9.31368
114.00,9.28290,25.057946,0.000402,25.001148,-2.6202,-0.004,9.30776,9.30776
115.00,9.28281,25.058013,0.000403,25.001164,-2.6202,-0.004,9.30159,9.30159
116.00,9.28214,25.058024,0.000406,25.001103,-2.6203,-0.004,9.29576,9.29576
117.00,9.28556,25.058122,0.000408,25.001134,-2.6202,-0.004,9.29202,9.29202
118.00,9.30697,25.058179,0.000407,25.001123,-2.6198,-0.003,9.28953,9.28953
119.00,9.32034,25.058012,0.000402,25.000950,-2.6190,-0.003,9.28864,9.28864
120.00,9.32098,25.058008,0.000401,25.000960,-2.6182,-0.003,9.28805,9.28805
121.00,9.31933,25.057999,0.000395,25.000940,-2.6177,-0.003,9.28678,9.28678
122.00,9.30890,25.058025,0.000395,25.000966,-2.6175,-0.002,9.28544,9.28544
123.00,9.29851,25.058079,0.000396,25.000967,-2.6177,-0.002,9.28484,9.28484
124.00,9.29175,25.058114,0.000396,25.000983,-2.6182,-0.002,9.28460,9.28460
125.00,9.29073,25.058254,0.000398,25.001057,-2.6185,-0.002,9.28361,9.28361
126.00,9.28972,25.058381,0.000403,25.001164,-2.6184,-0.002,9.28416,9.28416
127.00,9.28880,25.058524,0.000406,25.001219,-2.6183,-0.002,9.28527,9.28527
128.00,9.28770,25.058574,0.000408,25.001149,-2.6178,-0.002,9.28625,9.28625
129.00,9.28705,25.058641,0.000413,25.001196,-2.6172,-0.002,9.28599,9.28599
130.00,9.28681,25.058620,0.000414,25.001153,-2.6167,-0.002,9.28660,9.28660
131.00,9.28692,25.058592,0.000412,25.001043,-2.6164,-0.002,9.28691,9.28691
132.00,9.28675,25.058613,0.000409,25.001014,-2.6162,-0.002,9.28648,9.28648
133.00,9.28673,25.058673,0.000409,25.001080,-2.6160,-0.002,9.28553,9.28553
134.00,9.28631,25.058725,0.000405,25.001015,-2.6158,-0.001,9.28564,9.28564
135.00,9.28604,25.058686,0.000402,25.000940,-2.6157,-0.001,9.28589,9.28589
136.00,9.28562,25.058690,0.000404,25.000933,-2.6155,-0.001,9.28608,9.28608
137.00,9.28546,25.058668,0.000407,25.000905,-2.6153,-0.001,9.28625,9.28625
138.00,9.28572,25.058761,0.000407,25.000987,-2.6148,-0.001,9.28743,9.28743
139.00,9.28596,25.058892,0.000409,25.001096,-2.6146,-0.001,9.29143,9.29143
140.00,9.28602,25.058974,0.000409,25.001129,-2.6142,-0.001,9.30787,9.30787
141.00,9.28633,25.059173,0.000407,25.001282,-2.6138,-0.001,9.33248,9.33248
142.00,9.28655,25.059127,0.000403,25.001244,-2.6132,-0.001,9.35705,9.35705
143.00,9.28626,25.059131,0.000402,25.001144,-2.6129,-0.001,9.37650,9.37650
144.00,9.28653,25.059081,0.000398,25.001056,-2.6124,-0.001,9.38724,9.38724
145.00,9.28643,25.059220,0.000400,25.001119,-2.6121,-0.001,9.37978,9.37978
146.00,9.28784,25.059168,0.000400,25.001027,-2.6118,-0.001,9.35929,9.35929
147.00,9.28771,25.059246,0.000401,25.001031,-2.6115,-0.001,9.33699,9.33699
148.00,9.28909,25.059196,0.000398,25.001005,-2.6116,0.000,9.31758,9.31758
149.00,9.30534,25.059355,0.000402,25.001110,-2.6117,0.000,9.30205,9.30205
150.00,9.36856,25.059361,0.000399,25.001104,-2.6116,0.000,9.29193,9.29193
151.00,9.41170,25.059358,0.000399,25.001079,-2.6114,0.000,9.28571,9.28571
152.00,9.41029,25.059485,0.000399,25.001151,-2.6111,0.000,9.28155,9.28155
153.00,9.38635,25.059629,0.000403,25.001212,-2.6105,0.001,9.27978,9.27978
154.00,9.35823,25.059586,0.000400,25.001189,-2.6104,0.001,9.28078,9.28078
155.00,9.33165,25.059632,0.000401,25.001195,-2.6105,0.001,9.28276,9.28276
156.00,9.30992,25.059705,0.000399,25.001295,-2.6107,0.001,9.28519,9.28519
157.00,9.29896,25.059650,0.000398,25.001245,-2.6107,0.001,9.28807,9.28807
158.00,9.28932,25.059597,0.000394,25.001201,-2.6106,0.001,9.29051,9.29051
159.00,9.28185,25.059576,0.000396,25.001192,-2.6106,0.001,9.29183,9.29183
160.00,9.28038,25.059530,0.000393,25.001182,-2.6105,0.001,9.29202,9.29202
161.00,9.28027,25.059513,0.000396,25.001115,-2.6102,0.001,9.29182,9.29182
162.00,9.28245,25.059519,0.000398,25.001133,-2.6099,0.001,9.29131,9.29131
163.00,9.28411,25.059607,0.000406,25.001246,-2.6098,0.001,9.29025,9.29025
164.00,9.28562,25.059749,0.000406,25.001335,-2.6092,0.001,9.28899,9.28899
165.00,9.28678,25.059795,0.000407,25.001362,-2.6083,0.001,9.28837,9.28837
166.00,9.28724,25.059834,0.000402,25.001329,-2.6077,0.002,9.28908,9.28908
167.00,9.28722,25.060049,0.000403,25.001421,-2.6076,0.002,9.28954,9.28954
168.00,9.28765,25.060066,0.000398,25.001315,-2.6074,0.002,9.28974,9.28974
169.00,9.28792,25.059954,0.000394,25.001079,-2.6071,0.002,9.28962,9.28962
170.00,9.28781,25.060003,0.000394,25.001000,-2.6071,0.002,9.28828,9.28828
171.00,9.28791,25.060052,0.000394,25.000995,-2.6071,0.002,9.28628,9.28628
172.00,9.28854,25.060035,0.000398,25.000996,-2.6067,0.002,9.28471,9.28471
173.00,9.28918,25.060157,0.000400,25.001097,-2.6064,0.002,9.28401,9.28401
174.00,9.28893,25.060370,0.000402,25.001249,-2.6062,0.003,9.28382,9.28382
175.00,9.28855,25.060533,0.000407,25.001308,-2.6059,0.003,9.28422,9.28422
176.00,9.28804,25.060633,0.000412,25.001375,-2.6056,0.003,9.28491,9.28491
177.00,9.28743,25.060569,0.000408,25.001267,-2.6054,0.003,9.28554,9.28554
178.00,9.28696,25.060375,0.000404,25.000999,-2.6053,0.003,9.28586,9.28586
179.00,9.28657,25.060385,0.000404,25.000998,-2.6053,0.003,9.28622,9.28622
180.00,9.28664,25.060338,0.000401,25.000966,-2.6052,0.003,9.28660,9.28660
181.00,9.28659,25.060490,0.000404,25.001039,-2.6050,0.003,9.28672,9.28672
182.00,9.28659,25.060675,0.000404,25.001108,-2.6049,0.004,9.28638,9.28638
183.00,9.28653,25.060948,0.000407,25.001341,-2.6044,0.004,9.28643,9.28643
184.00,9.28659,25.060914,0.000404,25.001271,-2.6040,0.004,9.28714,9.28714
185.00,9.28677,25.061014,0.000406,25.001316,-2.6036,0.004,9.28767,9.28767
186.00,9.28646,25.060914,0.000400,25.001191,-2.6034,0.004,9.28690,9.28690
187.00,9.28592,25.060832,0.000402,25.001206,-2.6034,0.004,9.28608,9.28608
188.00,9.28553,25.060690,0.000401,25.001114,-2.6035,0.004,9.28547,9.28547
189.00,9.28545,25.060822,0.000402,25.001284,-2.6033,0.004,9.28476,9.28476
190.00,9.28565,25.060860,0.000403,25.001314,-2.6032,0.005,9.28472,9.28472
191.00,9.28585,25.060982,0.000406,25.001354,-2.6028,0.005,9.28480,9.28480
192.00,9.28579,25.061044,0.000403,25.001288,-2.6022,0.005,9.28524,9.28524
193.00,9.28585,25.061159,0.000407,25.001353,-2.6018,0.005,9.28584,9.28584
194.00,9.28602,25.061095,0.000407,25.001179,-2.6015,0.005,9.28657,9.28657
195.00,9.28594,25.061200,0.000408,25.001214,-2.6010,0.005,9.28676,9.28676
196.00,9.28593,25.061179,0.000407,25.001212,-2.6009,0.005,9.28780,9.28780
197.00,9.28624,25.061226,0.000407,25.001189,-2.6010,0.005,9.28874,9.28874
198.00,9.28653,25.061314,0.000408,25.001234,-2.6012,0.005,9.28924,9.28924
199.00,9.28657,25.061408,0.000413,25.001335,-2.6013,0.005,9.28930,9.28930
200.00,9.28670,25.061362,0.000412,25.001262,-2.6014,0.005,9.28912,9.28912
201.00,9.28701,25.061522,0.000413,25.001348,-2.6015,0.006,9.29018,9.29018
202.00,9.28716,25.061582,0.000411,25.001393,-2.6013,0.006,9.29051,9.29051
203.00,9.28701,25.061655,0.000408,25.001342,-2.6009,0.006,9.27979,9.27979
204.00,9.28746,25.061740,0.000409,25.001349,-2.6010,0.006,9.25021,9.25021
205.00,9.28799,25.061695,0.000407,25.001253,-2.6011,0.006,9.20085,9.20085
206.00,9.28835,25.061723,0.000409,25.001282,-2.6010,0.006,9.12804,9.12804
207.00,9.28920,25.061826,0.000414,25.001331,-2.6008,0.006,9.03569,9.03569
208.00,9.28926,25.061949,0.000418,25.001409,-2.6005,0.006,8.94028,8.94028
209.00,9.28936,25.062028,0.000415,25.001393,-2.6001,0.006,8.85373,8.85373
210.00,9.28934,25.062184,0.000416,25.001457,-2.5996,0.006,8.78448,8.78448
@2,2.0001,4.0, 210.023999999998 
211.00,9.29440,25.062205,0.000417,25.001367,-2.5993,0.006,8.74276,8.74276
212.00,9.28975,25.062278,0.000416,25.001380,-2.5994,0.007,8.73183,8.73183
213.00,9.23514,25.062280,0.000416,25.001352,-2.5993,0.007,8.74657,8.74657
214.00,9.14214,25.062262,0.000414,25.001334,-2.5991,0.007,8.78320,8.78320
215.00,9.04164,25.062233,0.000415,25.001344,-2.5990,0.007,8.83334,8.83334
216.00,8.93054,25.062096,0.000411,25.001182,-2.5987,0.007,8.88498,8.88498
217.00,8.82899,25.061999,0.000409,25.001085,-2.5980,0.007,8.93164,8.93164
218.00,8.75857,25.061975,0.000408,25.001068,-2.5976,0.008,8.97108,8.97108
219.00,8.70975,25.062030,0.000410,25.001109,-2.5975,0.008,9.00217,9.00217
220.00,8.69595,25.062109,0.000415,25.001182,-2.5975,0.008,9.02611,9.02611
221.00,8.72212,25.062210,0.000417,25.001294,-2.5973,0.008,9.04672,9.04672
222.00,8.77396,25.062269,0.000417,25.001315,-2.5971,0.008,9.06551,9.06551
223.00,8.83221,25.062342,0.000417,25.001298,-2.5971,0.008,9.08130,9.08130
224.00,8.89254,25.062358,0.000413,25.001278,-2.5966,0.008,9.09670,9.09670
225.00,8.94585,25.062324,0.000409,25.001140,-2.5961,0.008,9.11090,9.11090
226.00,8.97997,25.062324,0.000406,25.001097,-2.5961,0.008,9.12405,9.12405
227.00,9.00722,25.062261,0.000404,25.000963,-2.5963,0.008,9.13623,9.13623
228.00,9.02940,25.062178,0.000401,25.000828,-2.5961,0.008,9.14872,9.14872
229.00,9.04794,25.062251,0.000402,25.000825,-2.5958,0.008,9.15931,9.15931
230.00,9.06602,25.062340,0.000403,25.000915,-2.5956,0.008,9.16835,9.16835
231.00,9.08303,25.062440,0.000401,25.000951,-2.5954,0.009,9.17684,9.17684
232.00,9.10089,25.062585,0.000405,25.001009,-2.5950,0.009,9.18489,9.18489
233.00,9.10865,25.062679,0.000408,25.001103,-2.5948,0.009,9.19233,9.19233
234.00,9.12486,25.062693,0.000409,25.001059,-2.5947,0.009,9.20039,9.20039
235.00,9.13692,25.062845,0.000412,25.001118,-2.5946,0.009,9.20797,9.20797
236.00,9.14882,25.062911,0.000413,25.001084,-2.5945,0.009,9.21412,9.21412
237.00,9.16203,25.062993,0.000414,25.001122,-2.5943,0.009,9.21866,9.21866
238.00,9.17084,25.063102,0.000411,25.001131,-2.5941,0.009,9.22465,9.22465
239.00,9.17783,25.063203,0.000412,25.001218,-2.5939,0.009,9.22901,9.22901
240.00,9.18228,25.063177,0.000409,25.001151,-2.5935,0.009,9.23326,9.23326
241.00,9.19125,25.063263,0.000408,25.001214,-2.5932,0.010,9.23717,9.23717
242.00,9.20220,25.063347,0.000407,25.001280,-2.5929,0.010,9.24081,9.24081
243.00,9.20814,25.063367,0.000409,25.001289,-2.5930,0.010,9.24207,9.24207
244.00,9.21724,25.063351,0.000407,25.001206,-2.5931,0.010,9.24473,9.24473
245.00,9.22006,25.063286,0.000405,25.001144,-2.5932,0.010,9.24718,9.24718
246.00,9.22206,25.063253,0.000407,25.001090,-2.5930,0.010,9.25037,9.25037
247.00,9.22512,25.063239,0.000407,25.001110,-2.5929,0.010,9.25368,9.25368
248.00,9.23752,25.063158,0.000405,25.001050,-2.5927,0.010,9.25760,9.25760
249.00,9.24051,25.063162,0.000403,25.001024,-2.5923,0.010,9.25973,9.25973
250.00,9.24120,25.063239,0.000401,25.001001,-2.5919,0.011,9.26191,9.26191
251.00,9.24296,25.063274,0.000402,25.000992,-2.5917,0.011,9.26365,9.26365
252.00,9.24581,25.063320,0.000398,25.000899,-2.5915,0.011,9.26523,9.26523
253.00,9.24843,25.063361,0.000397,25.000847,-2.5913,0.011,9.26596,9.26596
254.00,9.25081,25.063430,0.000397,25.000852,-2.5913,0.011,9.26680,9.26680
255.00,9.25336,25.063551,0.000399,25.000950,-2.5915,0.011,9.26806,9.26806
256.00,9.25550,25.063628,0.000401,25.000973,-2.5917,0.012,9.26845,9.26845
257.00,9.25749,25.063621,0.000402,25.000933,-2.5918,0.012,9.26875,9.26875
258.00,9.25904,25.063740,0.000405,25.001044,-2.5919,0.011,9.26892,9.26892
259.00,9.26022,25.063820,0.000409,25.001106,-2.5916,0.011,9.26932,9.26932
260.00,9.26147,25.063847,0.000410,25.001073,-2.5912,0.011,9.26889,9.26889
261.00,9.26277,25.063843,0.000410,25.001053,-2.5908,0.012,9.26887,9.26887
262.00,9.26413,25.063714,0.000407,25.000996,-2.5904,0.012,9.26903,9.26903
263.00,9.26527,25.063759,0.000410,25.001009,-2.5901,0.012,9.26900,9.26900
264.00,9.26606,25.063744,0.000409,25.000962,-2.5899,0.012,9.26951,9.26951
265.00,9.26686,25.063708,0.000412,25.000945,-2.5897,0.012,9.26964,9.26964
266.00,9.26769,25.063724,0.000414,25.000926,-2.5896,0.012,9.26994,9.26994
267.00,9.26815,25.063972,0.000420,25.001066,-2.5894,0.012,9.26994,9.26994
268.00,9.26846,25.063992,0.000419,25.001056,-2.5891,0.012,9.27006,9.27006
269.00,9.26867,25.064005,0.000417,25.001050,-2.5888,0.012,9.26882,9.26882
270.00,9.26881,25.063964,0.000410,25.000985,-2.5889,0.012,9.26824,9.26824
271.00,9.26886,25.063986,0.000408,25.000982,-2.5887,0.012,9.26794,9.26794
272.00,9.26887,25.064015,0.000405,25.000992,-2.5888,0.012,9.26778,9.26778
273.00,9.26893,25.064066,0.000406,25.000953,-2.5893,0.013,9.26789,9.26789
274.00,9.26903,25.064013,0.000402,25.000846,-2.5895,0.013,9.26859,9.26859
275.00,9.26900,25.064163,0.000402,25.000870,-2.5889,0.013,9.27002,9.27002
276.00,9.26932,25.064322,0.000402,25.000929,-2.5885,0.013,9.27150,9.27150
277.00,9.26964,25.064199,0.000400,25.000732,-2.5879,0.013,9.27293,9.27293
278.00,9.27000,25.064226,0.000397,25.000724,-2.5873,0.013,9.27377,9.27377
279.00,9.27016,25.064323,0.000401,25.000770,-2.5872,0.013,9.27491,9.27491
280.00,9.27047,25.064381,0.000408,25.000824,-2.5874,0.013,9.27491,9.27491
281.00,9.27082,25.064339,0.000409,25.000798,-2.5877,0.013,9.27390,9.27390
282.00,9.27091,25.064509,0.000410,25.000950,-2.5881,0.013,9.27391,9.27391
283.00,9.27131,25.064553,0.000408,25.000925,-2.5882,0.013,9.27469,9.27469
284.00,9.27156,25.064646,0.000409,25.000909,-2.5880,0.013,9.27486,9.27486
285.00,9.27183,25.064654,0.000408,25.000844,-2.5878,0.013,9.27523,9.27523
286.00,9.27222,25.064792,0.000408,25.000941,-2.5875,0.014,9.27523,9.27523
287.00,9.27223,25.064837,0.000409,25.000952,-2.5871,0.014,9.27435,9.27435
288.00,9.27239,25.064962,0.000412,25.001101,-2.5871,0.014,9.27348,9.27348
289.00,9.27254,25.065109,0.000415,25.001335,-2.5870,0.014,9.27218,9.27218
290.00,9.27265,25.065168,0.000415,25.001441,-2.5868,0.014,9.27059,9.27059
291.00,9.27297,25.065116,0.000414,25.001411,-2.5868,0.014,9.27113,9.27113
292.00,9.27336,25.065207,0.000415,25.001447,-2.5868,0.014,9.27110,9.27110
293.00,9.27357,25.065250,0.000417,25.001383,-2.5864,0.014,9.27109,9.27109
294.00,9.27344,25.065085,0.000411,25.001158,-2.5860,0.014,9.27117,9.27117
295.00,9.27326,25.065087,0.000407,25.001071,-2.5861,0.015,9.27110,9.27110
296.00,9.27290,25.065148,0.000405,25.001013,-2.5859,0.015,9.27028,9.27028
297.00,9.27249,25.065209,0.000403,25.000969,-2.5855,0.015,9.26995,9.26995
298.00,9.27223,25.065247,0.000402,25.000997,-2.5855,0.015,9.26902,9.26902
299.00,9.27193,25.065409,0.000404,25.001091,-2.5853,0.015,9.26925,9.26925
300.00,9.27179,25.065466,0.000406,25.001079,-2.5849,0.015,9.27096,9.27096
301.00,9.27177,25.065441,0.000409,25.001068,-2.5851,0.015,9.27267,9.27267
302.00,9.27119,25.065384,0.000408,25.001033,-2.5854,0.015,9.27398,9.27398
303.00,9.27159,25.065376,0.000405,25.000963,-2.5854,0.015,9.27518,9.27518
304.00,9.27193,25.065305,0.000403,25.000810,-2.5856,0.015,9.27562,9.27562
305.00,9.27189,25.065294,0.000402,25.000859,-2.5857,0.015,9.27524,9.27524
306.00,9.27207,25.065364,0.000400,25.000889,-2.5856,0.016,9.27505,9.27505
307.00,9.27217,25.065408,0.000399,25.000889,-2.5852,0.016,9.27424,9.27424
308.00,9.27240,25.065461,0.000400,25.001015,-2.5851,0.016,9.27457,9.27457
309.00,9.27258,25.065535,0.000403,25.001137,-2.5852,0.016,9.27513,9.27513
310.00,9.27276,25.065595,0.000403,25.001096,-2.5852,0.016,9.27556,9.27556
311.00,9.27313,25.065519,0.000402,25.001001,-2.5851,0.016,9.27549,9.27549
312.00,9.27345,25.065542,0.000404,25.001031,-2.5849,0.016,9.27630,9.27630
313.00,9.27369,25.065583,0.000402,25.000919,-2.5849,0.016,9.27610,9.27610
314.00,9.27388,25.065652,0.000407,25.000921,-2.5848,0.016,9.27503,9.27503
315.00,9.27391,25.065706,0.000405,25.000984,-2.5845,0.016,9.27449,9.27449
316.00,9.27427,25.065830,0.000404,25.001069,-2.5842,0.017,9.27467,9.27467
317.00,9.27460,25.065983,0.000406,25.001167,-2.5836,0.017,9.27445,9.27445
318.00,9.27495,25.065937,0.000406,25.001114,-2.5833,0.017,9.27484,9.27484
319.00,9.27544,25.065901,0.000402,25.001014,-2.5830,0.017,9.27703,9.27703
320.00,9.27585,25.065988,0.000408,25.001024,-2.5831,0.017,9.27825,9.27825
321.00,9.27590,25.066014,0.000412,25.001006,-2.5834,0.017,9.27851,9.27851
322.00,9.27596,25.066002,0.000410,25.000958,-2.5840,0.017,9.27872,9.27872
323.00,9.27595,25.066020,0.000408,25.000974,-2.5843,0.017,9.27781,9.27781
324.00,9.27616,25.066071,0.000406,25.001008,-2.5844,0.018,9.27573,9.27573
325.00,9.27582,25.066066,0.000402,25.000956,-2.5841,0.018,9.27375,9.27375
326.00,9.27537,25.066190,0.000407,25.001006,-2.5836,0.018,9.27194,9.27194
327.00,9.27511,25.066279,0.000410,25.001043,-2.5830,0.018,9.27092,9.27092
328.00,9.27502,25.066331,0.000413,25.001039,-2.5826,0.018,9.27079,9.27079
329.00,9.27479,25.066470,0.000413,25.001113,-2.5825,0.018,9.27091,9.27091
330.00,9.27460,25.066529,0.000412,25.001106,-2.5826,0.018,9.27187,9.27187
331.00,9.27441,25.066456,0.000409,25.000989,-2.5827,0.018,9.27323,9.27323
332.00,9.27437,25.066447,0.000410,25.000899,-2.5829,0.018,9.27437,9.27437
333.00,9.27465,25.066515,0.000407,25.000872,-2.5828,0.018,9.27539,9.27539
334.00,9.27488,25.066613,0.000413,25.000956,-2.5823,0.018,9.27701,9.27701
335.00,9.27528,25.066645,0.000413,25.000942,-2.5822,0.018,9.27812,9.27812
336.00,9.27545,25.066659,0.000407,25.000887,-2.5820,0.018,9.27789,9.27789
337.00,9.27543,25.066626,0.000402,25.000832,-2.5820,0.019,9.27793,9.27793
338.00,9.27549,25.066583,0.000402,25.000780,-2.5821,0.019,9.27797,9.27797
339.00,9.27537,25.066611,0.000401,25.000737,-2.5822,0.019,9.27692,9.27692
340.00,9.27497,25.066631,0.000396,25.000723,-2.5824,0.019,9.27578,9.27578
341.00,9.27479,25.066802,0.000401,25.000866,-2.5826,0.019,9.27560,9.27560
342.00,9.27447,25.066839,0.000401,25.000911,-2.5826,0.019,9.27395,9.27395
343.00,9.27432,25.066957,0.000403,25.000983,-2.5825,0.019,9.27280,9.27280
344.00,9.27459,25.066849,0.000396,25.000876,-2.5823,0.019,9.27150,9.27150
345.00,9.27432,25.066863,0.000395,25.000901,-2.5821,0.020,9.27158,9.27158
346.00,9.27445,25.066766,0.000393,25.000819,-2.5817,0.020,9.27169,9.27169
347.00,9.27478,25.066841,0.000393,25.000849,-2.5813,0.020,9.27332,9.27332
348.00,9.27502,25.066931,0.000393,25.000932,-2.5808,0.020,9.27425,9.27425
349.00,9.27519,25.067015,0.000400,25.000947,-2.5808,0.020,9.27566,9.27566
350.00,9.27527,25.067082,0.000404,25.000982,-2.5807,0.020,9.27581,9.27581
351.00,9.27525,25.067239,0.000406,25.001101,-2.5809,0.020,9.27550,9.27550
352.00,9.27505,25.067328,0.000404,25.001078,-2.5814,0.020,9.27458,9.27458
353.00,9.27449,25.067357,0.000402,25.000967,-2.5819,0.020,9.26440,9.26440
354.00,9.27420,25.067360,0.000396,25.000942,-2.5818,0.020,9.23704,9.23704
355.00,9.27379,25.067379,0.000397,25.000887,-2.5814,0.021,9.19041,9.19041
356.00,9.27369,25.067365,0.000397,25.000824,-2.5808,0.021,9.12190,9.12190
357.00,9.27437,25.067335,0.000399,25.000833,-2.5799,0.021,9.03344,9.03344
358.00,9.27552,25.067379,0.000402,25.000926,-2.5796,0.021,8.94019,8.94019
359.00,9.27558,25.067434,0.000408,25.000973,-2.5799,0.021,8.85389,8.85389
360.00,9.27500,25.067552,0.000410,25.001039,-2.5804,0.021,8.78290,8.78290
@3,2.0001,4.0, 360.190999999999 
361.00,9.27328,25.067563,0.000410,25.000953,-2.5810,0.021,8.73747,8.73747
362.00,9.27207,25.067634,0.000410,25.000966,-2.5813,0.021,8.72115,8.72115
363.00,9.22484,25.067698,0.000413,25.000953,-2.5810,0.021,8.73040,8.73040
364.00,9.13898,25.067741,0.000414,25.000931,-2.5803,0.021,8.76102,8.76102
365.00,9.04174,25.067702,0.000410,25.000888,-2.5798,0.021,8.80657,8.80657
366.00,8.93079,25.067779,0.000410,25.000961,-2.5791,0.022,8.85711,8.85711
367.00,8.83072,25.067880,0.000412,25.001020,-2.5791,0.022,8.90590,8.90590
368.00,8.75909,25.067803,0.000407,25.000959,-2.5791,0.022,8.94878,8.94878
369.00,8.70782,25.067916,0.000405,25.000984,-2.5792,0.022,8.98437,8.98437
370.00,8.68744,25.068023,0.000407,25.001012,-2.5791,0.022,9.01324,9.01324
371.00,8.70373,25.068043,0.000408,25.000980,-2.5795,0.022,9.03678,9.03678
372.00,8.74885,25.067983,0.000407,25.000850,-2.5796,0.022,9.05594,9.05594
373.00,8.80519,25.067912,0.000403,25.000748,-2.5798,0.023,9.07197,9.07197
374.00,8.86066,25.067970,0.000406,25.000799,-2.5801,0.023,9.08587,9.08587
375.00,8.91461,25.067911,0.000407,25.000766,-2.5798,0.022,9.09753,9.09753
376.00,8.95617,25.067964,0.000408,25.000852,-2.5793,0.022,9.10940,9.10940
377.00,8.99258,25.067945,0.000403,25.000881,-2.5789,0.023,9.12063,9.12063
378.00,9.01949,25.068167,0.000406,25.001020,-2.5783,0.023,9.13136,9.13136
379.00,9.03878,25.068131,0.000405,25.000987,-2.5778,0.023,9.14097,9.14097
380.00,9.05888,25.068263,0.000406,25.001053,-2.5777,0.023,9.15053,9.15053
381.00,9.07393,25.068217,0.000406,25.000962,-2.5780,0.023,9.15812,9.15812
382.00,9.08857,25.068307,0.000411,25.000964,-2.5781,0.023,9.16588,9.16588
383.00,9.09953,25.068315,0.000410,25.000929,-2.5783,0.023,9.17272,9.17272
384.00,9.10831,25.068410,0.000408,25.000938,-2.5785,0.023,9.17977,9.17977
385.00,9.11746,25.068450,0.000408,25.000901,-2.5787,0.023,9.18700,9.18700
386.00,9.13319,25.068615,0.000409,25.000961,-2.5787,0.024,9.19521,9.19521
387.00,9.14467,25.068595,0.000403,25.000829,-2.5785,0.024,9.20185,9.20185
388.00,9.15318,25.068775,0.000403,25.000946,-2.5784,0.024,9.20906,9.20906
389.00,9.15636,25.068807,0.000403,25.000956,-2.5784,0.024,9.21698,9.21698
390.00,9.16509,25.068862,0.000405,25.000970,-2.5784,0.024,9.22339,9.22339
391.00,9.17135,25.068823,0.000402,25.000857,-2.5784,0.024,9.22732,9.22732
392.00,9.18339,25.069058,0.000408,25.001104,-2.5787,0.024,9.23179,9.23179
393.00,9.18745,25.069011,0.000410,25.000982,-2.5788,0.024,9.23594,9.23594
394.00,9.19153,25.069080,0.000411,25.000972,-2.5788,0.024,9.23834,9.23834
395.00,9.20138,25.069089,0.000408,25.000956,-2.5785,0.024,9.24034,9.24034
396.00,9.21202,25.069177,0.000410,25.000993,-2.5780,0.025,9.24366,9.24366
397.00,9.21681,25.069049,0.000404,25.000781,-2.5778,0.025,9.24638,9.24638
398.00,9.22373,25.069096,0.000406,25.000806,-2.5777,0.025,9.24871,9.24871
399.00,9.22979,25.069152,0.000411,25.000859,-2.5775,0.025,9.25151,9.25151
400.00,9.23199,25.069176,0.000413,25.000847,-2.5773,0.025,9.25479,9.25479
401.00,9.23557,25.069269,0.000415,25.000923,-2.5772,0.025,9.25678,9.25678
402.00,9.23783,25.069471,0.000422,25.001152,-2.5772,0.025,9.25747,9.25747
403.00,9.24072,25.069461,0.000422,25.001180,-2.5773,0.025,9.25730,9.25730
404.00,9.24357,25.069392,0.000418,25.001048,-2.5774,0.025,9.25774,9.25774
405.00,9.24627,25.069375,0.000417,25.001047,-2.5778,0.025,9.25850,9.25850
406.00,9.24927,25.069371,0.000413,25.001036,-2.5780,0.025,9.25927,9.25927
407.00,9.25141,25.069268,0.000408,25.000850,-2.5782,0.025,9.26065,9.26065
408.00,9.25231,25.069283,0.000409,25.000804,-2.5780,0.025,9.26204,9.26204
409.00,9.25358,25.069325,0.000410,25.000829,-2.5778,0.025,9.26239,9.26239
410.00,9.25482,25.069414,0.000409,25.000811,-2.5776,0.026,9.26143,9.26143
411.00,9.25564,25.069396,0.000412,25.000743,-2.5775,0.026,9.26140,9.26140
412.00,9.25644,25.069490,0.000417,25.000860,-2.5772,0.026,9.26062,9.26062
413.00,9.25813,25.069546,0.000416,25.000880,-2.5770,0.026,9.25984,9.25984
414.00,9.25923,25.069618,0.000416,25.000882,-2.5766,0.026,9.25943,9.25943
415.00,9.25931,25.069659,0.000416,25.000865,-2.5760,0.026,9.25947,9.25947
416.00,9.25925,25.069808,0.000416,25.000979,-2.5757,0.026,9.25925,9.25925
417.00,9.25943,25.069920,0.000416,25.001011,-2.5754,0.026,9.25981,9.25981
418.00,9.25984,25.069871,0.000413,25.000932,-2.5754,0.026,9.26106,9.26106
419.00,9.26029,25.069920,0.000416,25.000968,-2.5759,0.027,9.26280,9.26280
420.00,9.26076,25.069899,0.000415,25.000940,-2.5766,0.027,9.26397,9.26397
421.00,9.26101,25.069868,0.000415,25.000915,-2.5769,0.027,9.26505,9.26505
422.00,9.26157,25.069730,0.000412,25.000796,-2.5773,0.027,9.26641,9.26641
423.00,9.26223,25.069854,0.000413,25.000880,-2.5773,0.027,9.26755,9.26755
424.00,9.26298,25.069843,0.000411,25.000818,-2.5771,0.027,9.26859,9.26859
425.00,9.26344,25.069907,0.000413,25.000850,-2.5770,0.027,9.26949,9.26949
426.00,9.26353,25.069938,0.000413,25.000800,-2.5769,0.027,9.27020,9.27020
427.00,9.26372,25.069947,0.000412,25.000728,-2.5770,0.027,9.27159,9.27159
428.00,9.26442,25.069958,0.000413,25.000705,-2.5768,0.027,9.27189,9.27189
429.00,9.26530,25.070011,0.000410,25.000784,-2.5768,0.027,9.27154,9.27154
430.00,9.26579,25.069998,0.000404,25.000724,-2.5766,0.027,9.27095,9.27095
431.00,9.26634,25.070023,0.000400,25.000703,-2.5765,0.027,9.27033,9.27033
432.00,9.26720,25.070269,0.000400,25.000908,-2.5762,0.028,9.26902,9.26902
433.00,9.26740,25.070311,0.000399,25.000809,-2.5762,0.028,9.26789,9.26789
434.00,9.26741,25.070473,0.000406,25.000835,-2.5759,0.028,9.26685,9.26685
435.00,9.26800,25.070607,0.000411,25.000929,-2.5755,0.028,9.26629,9.26629
436.00,9.26876,25.070734,0.000413,25.001036,-2.5750,0.028,9.26544,9.26544
437.00,9.26913,25.070686,0.000417,25.000963,-2.5746,0.028,9.26452,9.26452
438.00,9.26919,25.070793,0.000417,25.001077,-2.5745,0.028,9.26434,9.26434
439.00,9.26850,25.070747,0.000414,25.001061,-2.5746,0.028,9.26421,9.26421
440.00,9.26809,25.070829,0.000412,25.001078,-2.5749,0.028,9.26482,9.26482
441.00,9.26789,25.070773,0.000411,25.000958,-2.5755,0.028,9.26525,9.26525
442.00,9.26766,25.070892,0.000411,25.000952,-2.5761,0.028,9.26495,9.26495
443.00,9.26733,25.071092,0.000414,25.001093,-2.5765,0.028,9.26416,9.26416
444.00,9.26684,25.071162,0.000414,25.001084,-2.5766,0.029,9.26390,9.26390
445.00,9.26663,25.071167,0.000419,25.001083,-2.5767,0.029,9.26464,9.26464
446.00,9.26676,25.071228,0.000422,25.001159,-2.5766,0.028,9.26596,9.26596
447.00,9.26661,25.071171,0.000420,25.001081,-2.5762,0.029,9.26722,9.26722
448.00,9.26639,25.071040,0.000416,25.000981,-2.5759,0.029,9.26900,9.26900
449.00,9.26635,25.071119,0.000420,25.001055,-2.5760,0.029,9.27047,9.27047
450.00,9.26638,25.071170,0.000422,25.001071,-2.5758,0.029,9.27081,9.27081
451.00,9.26626,25.071233,0.000419,25.001028,-2.5757,0.029,9.27027,9.27027
452.00,9.26627,25.071337,0.000420,25.001167,-2.5757,0.029,9.26988,9.26988
453.00,9.26666,25.071187,0.000416,25.001035,-2.5756,0.029,9.26917,9.26917
454.00,9.26706,25.071137,0.000413,25.000994,-2.5754,0.029,9.26797,9.26797
455.00,9.26762,25.071086,0.000407,25.000879,-2.5755,0.029,9.26710,9.26710
456.00,9.26762,25.071174,0.000409,25.000940,-2.5753,0.030,9.26697,9.26697
457.00,9.26744,25.071163,0.000410,25.000795,-2.5753,0.030,9.26684,9.26684
458.00,9.26745,25.071272,0.000412,25.000770,-2.5753,0.029,9.26699,9.26699
459.00,9.26744,25.071255,0.000410,25.000691,-2.5754,0.030,9.26718,9.26718
460.00,9.26738,25.071338,0.000409,25.000722,-2.5754,0.030,9.26680,9.26680
461.00,9.26738,25.071434,0.000408,25.000762,-2.5752,0.030,9.26633,9.26633
462.00,9.26761,25.071506,0.000406,25.000859,-2.5750,0.030,9.26701,9.26701
463.00,9.26805,25.071705,0.000410,25.001011,-2.5750,0.030,9.26820,9.26820
464.00,9.26858,25.071849,0.000413,25.001027,-2.5747,0.030,9.26945,9.26945
465.00,9.26884,25.071857,0.000414,25.001053,-2.5744,0.030,9.27080,9.27080
466.00,9.26886,25.071778,0.000414,25.000978,-2.5744,0.030,9.27177,9.27177
467.00,9.26877,25.071803,0.000418,25.000959,-2.5744,0.030,9.27129,9.27129
468.00,9.26874,25.071750,0.000421,25.000894,-2.5742,0.030,9.27045,9.27045
469.00,9.26864,25.071741,0.000417,25.000895,-2.5745,0.030,9.27005,9.27005
470.00,9.26840,25.071866,0.000418,25.000939,-2.5749,0.030,9.26946,9.26946
471.00,9.26852,25.071847,0.000417,25.000887,-2.5751,0.030,9.26937,9.26937
472.00,9.26887,25.071844,0.000414,25.000785,-2.5754,0.030,9.26987,9.26987
473.00,9.26900,25.071878,0.000411,25.000800,-2.5756,0.031,9.26998,9.26998
474.00,9.26909,25.071964,0.000414,25.000820,-2.5752,0.031,9.26938,9.26938
475.00,9.26895,25.072102,0.000417,25.000968,-2.5746,0.031,9.26851,9.26851
476.00,9.26890,25.072125,0.000417,25.000931,-2.5740,0.031,9.26819,9.26819
477.00,9.26907,25.072184,0.000415,25.001009,-2.5735,0.031,9.26775,9.26775
478.00,9.26917,25.072299,0.000417,25.001048,-2.5734,0.031,9.26747,9.26747
479.00,9.26919,25.072324,0.000416,25.001077,-2.5735,0.031,9.26856,9.26856
480.00,9.26948,25.072328,0.000415,25.001021,-2.5735,0.031,9.26955,9.26955
481.00,9.26976,25.072379,0.000413,25.001032,-2.5737,0.031,9.27028,9.27028
482.00,9.26995,25.072446,0.000411,25.001006,-2.5739,0.031,9.27090,9.27090
483.00,9.26995,25.072471,0.000406,25.000947,-2.5739,0.032,9.27181,9.27181
484.00,9.26997,25.072580,0.000408,25.001007,-2.5742,0.032,9.27187,9.27187
485.00,9.27004,25.072549,0.000406,25.000941,-2.5745,0.032,9.27242,9.27242
486.00,9.27000,25.072713,0.000410,25.001118,-2.5747,0.032,9.27236,9.27236
487.00,9.27005,25.072662,0.000412,25.001111,-2.5749,0.032,9.27179,9.27179
488.00,9.27016,25.072697,0.000416,25.001159,-2.5750,0.032,9.27173,9.27173
489.00,9.27034,25.072699,0.000414,25.001112,-2.5748,0.032,9.27149,9.27149
490.00,9.27042,25.072844,0.000415,25.001136,-2.5746,0.032,9.27186,9.27186
491.00,9.27064,25.072885,0.000412,25.001055,-2.5745,0.032,9.27258,9.27258
492.00,9.27093,25.073054,0.000416,25.001095,-2.5743,0.032,9.27451,9.27451
493.00,9.27146,25.073009,0.000414,25.001057,-2.5742,0.032,9.27571,9.27571
494.00,9.27194,25.073146,0.000416,25.001144,-2.5743,0.032,9.27708,9.27708
495.00,9.27257,25.073177,0.000415,25.001179,-2.5742,0.032,9.27689,9.27689
496.00,9.27291,25.073239,0.000415,25.001208,-2.5741,0.033,9.27622,9.27622
497.00,9.27326,25.073196,0.000411,25.001217,-2.5740,0.033,9.27492,9.27492
498.00,9.27332,25.073269,0.000412,25.001253,-2.5737,0.033,9.27365,9.27365
499.00,9.27323,25.073139,0.000409,25.001139,-2.5734,0.033,9.27217,9.27217
500.00,9.27322,25.073083,0.000409,25.001058,-2.5735,0.033,9.27152,9.27152
501.00,9.27338,25.072983,0.000409,25.000984,-2.5737,0.033,9.27085,9.27085
502.00,9.27337,25.073061,0.000410,25.001006,-2.5740,0.033,9.26969,9.26969
503.00,9.27342,25.073133,0.000410,25.001020,-2.5747,0.034,9.26152,9.26152
504.00,9.27356,25.073213,0.000413,25.001079,-2.5752,0.034,9.23911,9.23911
505.00,9.27385,25.073274,0.000418,25.001089,-2.5751,0.033,9.19953,9.19953
506.00,9.27382,25.073457,0.000422,25.001174,-2.5750,0.033,9.14019,9.14019
507.00,9.27298,25.073446,0.000423,25.001135,-2.5750,0.033,9.06201,9.06201
508.00,9.27148,25.073498,0.000424,25.001140,-2.5748,0.034,8.97528,8.97528
509.00,9.27101,25.073515,0.000423,25.001098,-2.5745,0.034,8.89132,8.89132
510.00,9.27018,25.073438,0.000418,25.001029,-2.5744,0.034,8.81790,8.81790
@4,2.0001,4.0, 510.027999999998 
511.00,9.26893,25.073380,0.000414,25.000977,-2.5743,0.034,8.76542,8.76542
512.00,9.26518,25.073492,0.000416,25.001033,-2.5738,0.034,8.73835,8.73835
513.00,9.23080,25.073451,0.000416,25.000966,-2.5733,0.034,8.73650,8.73650
514.00,9.15949,25.073570,0.000412,25.000942,-2.5731,0.034,8.75756,8.75756
515.00,9.07237,25.073733,0.000411,25.001000,-2.5728,0.034,8.79609,8.79609
516.00,8.97216,25.073789,0.000408,25.000978,-2.5726,0.035,8.84314,8.84314
517.00,8.87485,25.073853,0.000407,25.000986,-2.5726,0.035,8.89131,8.89131
518.00,8.79773,25.073952,0.000404,25.001004,-2.5727,0.035,8.93563,8.93563
519.00,8.73995,25.073920,0.000405,25.001014,-2.5727,0.035,8.97358,8.97358
520.00,8.70592,25.073872,0.000400,25.000967,-2.5732,0.036,9.00438,9.00438
521.00,8.70995,25.073917,0.000400,25.000974,-2.5738,0.036,9.02975,9.02975
522.00,8.73946,25.074015,0.000398,25.001012,-2.5743,0.036,9.05093,9.05093
523.00,8.78832,25.074100,0.000401,25.001047,-2.5744,0.036,9.06899,9.06899
524.00,8.84497,25.074160,0.000403,25.000990,-2.5743,0.036,9.08439,9.08439
525.00,8.89817,25.074158,0.000407,25.000948,-2.5739,0.036,9.09822,9.09822
526.00,8.94482,25.074154,0.000409,25.000883,-2.5737,0.036,9.10993,9.10993
527.00,8.98010,25.074151,0.000409,25.000827,-2.5734,0.036,9.12057,9.12057
528.00,9.00983,25.074207,0.000409,25.000828,-2.5733,0.036,9.13071,9.13071
529.00,9.03461,25.074246,0.000405,25.000834,-2.5732,0.036,9.14080,9.14080
530.00,9.05223,25.074365,0.000404,25.000838,-2.5733,0.036,9.15040,9.15040
531.00,9.07173,25.074501,0.000406,25.000885,-2.5734,0.036,9.15967,9.15967
532.00,9.08608,25.074458,0.000406,25.000815,-2.5736,0.036,9.16869,9.16869
533.00,9.10015,25.074447,0.000405,25.000766,-2.5738,0.037,9.17661,9.17661
534.00,9.11174,25.074500,0.000407,25.000839,-2.5741,0.037,9.18407,9.18407
535.00,9.12125,25.074556,0.000408,25.000914,-2.5746,0.037,9.19114,9.19114
536.00,9.13040,25.074551,0.000407,25.000916,-2.5747,0.037,9.19803,9.19803
537.00,9.13928,25.074649,0.000407,25.000982,-2.5747,0.037,9.20532,9.20532
538.00,9.15083,25.074718,0.000406,25.001037,-2.5746,0.037,9.21195,9.21195
539.00,9.16220,25.074673,0.000406,25.000920,-2.5745,0.037,9.21806,9.21806
540.00,9.16934,25.074756,0.000405,25.000910,-2.5743,0.037,9.22344,9.22344
541.00,9.17675,25.074796,0.000403,25.000913,-2.5740,0.037,9.22829,9.22829
542.00,9.18426,25.074757,0.000404,25.000807,-2.5737,0.037,9.23237,9.23237
543.00,9.19054,25.074809,0.000406,25.000793,-2.5734,0.037,9.23660,9.23660
544.00,9.19944,25.074796,0.000406,25.000776,-2.5733,0.038,9.23961,9.23961
545.00,9.20462,25.074782,0.000412,25.000788,-2.5731,0.037,9.24223,9.24223
546.00,9.21135,25.074712,0.000416,25.000743,-2.5731,0.037,9.24488,9.24488
547.00,9.22060,25.074775,0.000416,25.000807,-2.5733,0.038,9.24655,9.24655
548.00,9.22400,25.074706,0.000418,25.000754,-2.5734,0.037,9.24761,9.24761
549.00,9.22835,25.074794,0.000419,25.000769,-2.5735,0.038,9.24808,9.24808
550.00,9.23237,25.074753,0.000416,25.000690,-2.5737,0.038,9.24856,9.24856
551.00,9.23573,25.074829,0.000414,25.000739,-2.5738,0.038,9.24876,9.24876
552.00,9.23835,25.074925,0.000415,25.000757,-2.5743,0.038,9.24847,9.24847
553.00,9.24046,25.075049,0.000412,25.000797,-2.5745,0.038,9.24852,9.24852
554.00,9.24161,25.075105,0.000410,25.000841,-2.5744,0.038,9.25009,9.25009
555.00,9.24258,25.075202,0.000410,25.000888,-2.5743,0.038,9.25302,9.25302
556.00,9.24380,25.075283,0.000411,25.000908,-2.5742,0.038,9.25623,9.25623
557.00,9.24596,25.075244,0.000412,25.000883,-2.5740,0.038,9.25929,9.25929
558.00,9.24793,25.075322,0.000417,25.000944,-2.5741,0.038,9.26117,9.26117
559.00,9.24949,25.075393,0.000422,25.000971,-2.5742,0.038,9.26185,9.26185
560.00,9.25042,25.075375,0.000418,25.000950,-2.5741,0.039,9.26056,9.26056
561.00,9.25127,25.075471,0.000422,25.001010,-2.5739,0.039,9.25944,9.25944
562.00,9.25171,25.075516,0.000421,25.001018,-2.5737,0.039,9.25868,9.25868
563.00,9.25319,25.075530,0.000419,25.001014,-2.5735,0.039,9.25874,9.25874
564.00,9.25598,25.075560,0.000417,25.001016,-2.5734,0.039,9.25899,9.25899
565.00,9.25991,25.075745,0.000426,25.001116,-2.5734,0.039,9.26016,9.26016
566.00,9.26003,25.075767,0.000421,25.001081,-2.5735,0.039,9.26092,9.26092
567.00,9.25941,25.075780,0.000418,25.001060,-2.5734,0.039,9.26054,9.26054
568.00,9.25951,25.075778,0.000416,25.001050,-2.5736,0.039,9.26086,9.26086
569.00,9.25963,25.075815,0.000418,25.001044,-2.5736,0.039,9.26082,9.26082
570.00,9.25990,25.075739,0.000412,25.000972,-2.5735,0.040,9.26027,9.26027
571.00,9.25993,25.075717,0.000411,25.000880,-2.5732,0.040,9.26034,9.26034
572.00,9.25999,25.075700,0.000409,25.000780,-2.5733,0.040,9.26201,9.26201
573.00,9.26055,25.075818,0.000411,25.000749,-2.5733,0.040,9.26266,9.26266
574.00,9.26113,25.075838,0.000414,25.000740,-2.5736,0.040,9.26368,9.26368
575.00,9.26113,25.075901,0.000414,25.000735,-2.5738,0.040,9.26446,9.26446
576.00,9.26114,25.076012,0.000414,25.000805,-2.5741,0.040,9.26411,9.26411
577.00,9.26117,25.076180,0.000418,25.000930,-2.5742,0.040,9.26420,9.26420
578.00,9.26154,25.076114,0.000416,25.000875,-2.5741,0.040,9.26476,9.26476
579.00,9.26197,25.076219,0.000413,25.000883,-2.5742,0.040,9.26514,9.26514
580.00,9.26246,25.076351,0.000415,25.000977,-2.5744,0.040,9.26596,9.26596
581.00,9.26279,25.076315,0.000414,25.000891,-2.5743,0.040,9.26647,9.26647
582.00,9.26316,25.076330,0.000414,25.000879,-2.5744,0.040,9.26596,9.26596
583.00,9.26336,25.076334,0.000411,25.000868,-2.5747,0.041,9.26527,9.26527
584.00,9.26361,25.076309,0.000411,25.000857,-2.5747,0.041,9.26555,9.26555
585.00,9.26393,25.076248,0.000410,25.000717,-2.5750,0.041,9.26555,9.26555
586.00,9.26412,25.076311,0.000415,25.000770,-2.5756,0.040,9.26551,9.26551
587.00,9.26453,25.076424,0.000415,25.000778,-2.5761,0.041,9.26598,9.26598
588.00,9.26473,25.076682,0.000422,25.000889,-2.5762,0.041,9.26676,9.26676
589.00,9.26511,25.076795,0.000422,25.000915,-2.5762,0.041,9.26668,9.26668
590.00,9.26538,25.076854,0.000418,25.000951,-2.5756,0.041,9.26595,9.26595
591.00,9.26538,25.076996,0.000417,25.001050,-2.5750,0.041,9.26475,9.26475
592.00,9.26515,25.076999,0.000416,25.001040,-2.5745,0.041,9.26327,9.26327
593.00,9.26477,25.076891,0.000415,25.000966,-2.5740,0.041,9.26175,9.26175
594.00,9.26459,25.076871,0.000416,25.000947,-2.5739,0.042,9.26024,9.26024
595.00,9.26458,25.076847,0.000421,25.000917,-2.5738,0.041,9.26145,9.26145
596.00,9.26473,25.076798,0.000417,25.000801,-2.5735,0.041,9.26379,9.26379
597.00,9.26447,25.076883,0.000420,25.000899,-2.5732,0.041,9.26563,9.26563
598.00,9.26422,25.076885,0.000416,25.000885,-2.5731,0.041,9.26755,9.26755
599.00,9.26418,25.076892,0.000412,25.000823,-2.5729,0.042,9.26938,9.26938
600.00,9.26405,25.077000,0.000408,25.000876,-2.5730,0.042,9.26990,9.26990
601.00,9.26473,25.076904,0.000406,25.000786,-2.5730,0.042,9.26982,9.26982
602.00,9.26533,25.076884,0.000405,25.000772,-2.5732,0.042,9.26987,9.26987
603.00,9.26544,25.076940,0.000408,25.000797,-2.5732,0.042,9.26826,9.26826
604.00,9.26542,25.077026,0.000412,25.000875,-2.5735,0.042,9.26677,9.26677
605.00,9.26585,25.077020,0.000413,25.000821,-2.5738,0.042,9.26580,9.26580
606.00,9.26591,25.077181,0.000418,25.000919,-2.5739,0.042,9.26519,9.26519
607.00,9.26563,25.077197,0.000419,25.000830,-2.5742,0.042,9.26557,9.26557
608.00,9.26587,25.077235,0.000419,25.000843,-2.5744,0.042,9.26765,9.26765
609.00,9.26617,25.077236,0.000414,25.000835,-2.5745,0.043,9.26981,9.26981
610.00,9.26698,25.077219,0.000415,25.000782,-2.5745,0.042,9.27156,9.27156
611.00,9.26794,25.077202,0.000412,25.000779,-2.5750,0.043,9.27265,9.27265
612.00,9.26822,25.077223,0.000407,25.000802,-2.5751,0.043,9.27341,9.27341
613.00,9.26886,25.077163,0.000402,25.000654,-2.5750,0.043,9.27380,9.27380
614.00,9.26942,25.077208,0.000404,25.000619,-2.5749,0.043,9.27401,9.27401
615.00,9.26968,25.077300,0.000403,25.000706,-2.5747,0.043,9.27363,9.27363
616.00,9.27003,25.077427,0.000406,25.000768,-2.5744,0.043,9.27415,9.27415
617.00,9.27044,25.077473,0.000408,25.000750,-2.5743,0.043,9.27447,9.27447
618.00,9.27089,25.077636,0.000413,25.000855,-2.5747,0.043,9.27522,9.27522
619.00,9.27139,25.077744,0.000413,25.000885,-2.5747,0.043,9.27561,9.27561
620.00,9.27172,25.077831,0.000414,25.000890,-2.5745,0.043,9.27668,9.27668
621.00,9.27215,25.077861,0.000417,25.000838,-2.5742,0.043,9.27718,9.27718
622.00,9.27238,25.077879,0.000415,25.000822,-2.5738,0.043,9.27668,9.27668
623.00,9.27273,25.077889,0.000412,25.000804,-2.5734,0.044,9.27547,9.27547
624.00,9.27335,25.077908,0.000411,25.000801,-2.5733,0.044,9.27524,9.27524
625.00,9.27388,25.077946,0.000413,25.000861,-2.5733,0.044,9.27474,9.27474
626.00,9.27427,25.078016,0.000409,25.000915,-2.5737,0.044,9.27346,9.27346
627.00,9.27441,25.078060,0.000409,25.000905,-2.5741,0.044,9.27316,9.27316
628.00,9.27438,25.078100,0.000412,25.000954,-2.5743,0.044,9.27285,9.27285
629.00,9.27432,25.078088,0.000410,25.000940,-2.5746,0.044,9.27116,9.27116
630.00,9.27389,25.078163,0.000406,25.000895,-2.5748,0.044,9.26902,9.26902
631.00,9.27375,25.078185,0.000408,25.000870,-2.5747,0.045,9.26810,9.26810
632.00,9.27343,25.078205,0.000407,25.000852,-2.5747,0.045,9.26792,9.26792
633.00,9.27325,25.078285,0.000406,25.000825,-2.5746,0.045,9.26802,9.26802
634.00,9.27294,25.078367,0.000406,25.000762,-2.5748,0.045,9.26970,9.26970
635.00,9.27290,25.078429,0.000407,25.000769,-2.5749,0.045,9.27063,9.27063
636.00,9.27268,25.078473,0.000405,25.000751,-2.5747,0.045,9.27187,9.27187
637.00,9.27237,25.078601,0.000407,25.000807,-2.5745,0.045,9.27259,9.27259
638.00,9.27208,25.078618,0.000404,25.000818,-2.5746,0.045,9.27282,9.27282
639.00,9.27164,25.078690,0.000406,25.000902,-2.5743,0.045,9.27304,9.27304
640.00,9.27135,25.078639,0.000406,25.000848,-2.5744,0.045,9.27346,9.27346
641.00,9.27153,25.078662,0.000408,25.000891,-2.5744,0.045,9.27368,9.27368
642.00,9.27129,25.078637,0.000407,25.000880,-2.5745,0.045,9.27378,9.27378
643.00,9.27131,25.078695,0.000412,25.000917,-2.5744,0.045,9.27418,9.27418
644.00,9.27166,25.078641,0.000412,25.000893,-2.5741,0.045,9.27332,9.27332
645.00,9.27164,25.078691,0.000413,25.000885,-2.5736,0.045,9.27265,9.27265
646.00,9.27126,25.078695,0.000410,25.000798,-2.5736,0.045,9.27107,9.27107
647.00,9.27110,25.078669,0.000413,25.000784,-2.5736,0.045,9.26971,9.26971
648.00,9.27097,25.078713,0.000411,25.000828,-2.5735,0.045,9.26895,9.26895
649.00,9.27103,25.078816,0.000413,25.000845,-2.5737,0.046,9.26851,9.26851
650.00,9.27122,25.078871,0.000412,25.000844,-2.5742,0.046,9.26865,9.26865
651.00,9.27144,25.078937,0.000412,25.000894,-2.5741,0.046,9.26938,9.26938
652.00,9.27157,25.079077,0.000412,25.000962,-2.5742,0.046,9.26958,9.26958
653.00,9.27145,25.079042,0.000411,25.000843,-2.5743,0.046,9.26522,9.26522
654.00,9.27133,25.079026,0.000409,25.000875,-2.5746,0.046,9.24839,9.24839
655.00,9.27096,25.078984,0.000409,25.000866,-2.5749,0.046,9.21510,9.21510
656.00,9.27045,25.078938,0.000409,25.000842,-2.5751,0.046,9.16154,9.16154
657.00,9.26951,25.078985,0.000408,25.000843,-2.5749,0.047,9.08790,9.08790
658.00,9.26878,25.079071,0.000406,25.000916,-2.5746,0.047,9.00327,9.00327
659.00,9.26939,25.079133,0.000406,25.000852,-2.5741,0.047,8.91947,8.91947
660.00,9.26953,25.079260,0.000404,25.000852,-2.5736,0.047,8.84455,8.84455
@5,2.0001,4.0, 660.07 
661.00,9.26968,25.079427,0.000401,25.000863,-2.5734,0.047,8.78861,8.78861
662.00,9.26887,25.079499,0.000403,25.000840,-2.5736,0.047,8.75736,8.75736
663.00,9.24805,25.079584,0.000401,25.000846,-2.5739,0.048,8.74963,8.74963
664.00,9.18491,25.079554,0.000401,25.000802,-2.5742,0.048,8.76436,8.76436
665.00,9.10294,25.079522,0.000401,25.000851,-2.5744,0.048,8.79661,8.79661
666.00,9.00183,25.079491,0.000404,25.000842,-2.5748,0.048,8.83899,8.83899
667.00,8.90124,25.079385,0.000398,25.000721,-2.5751,0.048,8.88494,8.88494
668.00,8.82541,25.079410,0.000398,25.000706,-2.5751,0.048,8.92787,8.92787
669.00,8.76639,25.079656,0.000398,25.000832,-2.5750,0.048,8.96468,8.96468
670.00,8.72894,25.079794,0.000396,25.000841,-2.5748,0.049,8.99618,8.99618
671.00,8.72248,25.079861,0.000397,25.000853,-2.5745,0.049,9.02216,9.02216
672.00,8.74474,25.080104,0.000400,25.001089,-2.5744,0.049,9.04258,9.04258
673.00,8.78686,25.080151,0.000402,25.001104,-2.5745,0.049,9.05996,9.05996
674.00,8.83967,25.080031,0.000400,25.000986,-2.5747,0.049,9.07527,9.07527
675.00,8.88972,25.080075,0.000402,25.000977,-2.5749,0.049,9.08800,9.08800
676.00,8.93407,25.080160,0.000401,25.001015,-2.5753,0.050,9.09983,9.09983
677.00,8.97421,25.080081,0.000401,25.000875,-2.5756,0.050,9.11266,9.11266
678.00,9.00140,25.080144,0.000401,25.000867,-2.5757,0.050,9.12582,9.12582
679.00,9.02375,25.080157,0.000403,25.000840,-2.5756,0.050,9.13809,9.13809
680.00,9.04723,25.080214,0.000407,25.000864,-2.5757,0.049,9.14948,9.14948
681.00,9.06391,25.080122,0.000406,25.000782,-2.5756,0.049,9.15999,9.15999
682.00,9.07637,25.080216,0.000406,25.000840,-2.5756,0.049,9.16853,9.16853
683.00,9.08837,25.080173,0.000411,25.000823,-2.5755,0.049,9.17554,9.17554
684.00,9.10028,25.080276,0.000414,25.000855,-2.5755,0.049,9.18130,9.18130
685.00,9.11104,25.080236,0.000408,25.000799,-2.5753,0.050,9.18739,9.18739
686.00,9.12320,25.080367,0.000413,25.000840,-2.5750,0.050,9.19295,9.19295
687.00,9.14050,25.080290,0.000412,25.000726,-2.5748,0.050,9.19802,9.19802
688.00,9.15396,25.080331,0.000409,25.000714,-2.5750,0.050,9.20285,9.20285
689.00,9.16170,25.080418,0.000406,25.000791,-2.5753,0.050,9.20846,9.20846
690.00,9.16796,25.080428,0.000407,25.000761,-2.5755,0.050,9.21454,9.21454
691.00,9.17572,25.080373,0.000405,25.000715,-2.5756,0.050,9.22096,9.22096
692.00,9.18329,25.080518,0.000407,25.000808,-2.5757,0.050,9.22683,9.22683
693.00,9.18810,25.080574,0.000407,25.000829,-2.5755,0.051,9.23164,9.23164
694.00,9.19239,25.080600,0.000411,25.000810,-2.5753,0.050,9.23528,9.23528
695.00,9.19776,25.080724,0.000414,25.000839,-2.5752,0.050,9.23760,9.23760
696.00,9.20369,25.080937,0.000417,25.000916,-2.5756,0.050,9.23925,9.23925
697.00,9.20836,25.081022,0.000419,25.000903,-2.5756,0.051,9.24056,9.24056
698.00,9.21385,25.081069,0.000418,25.000869,-2.5755,0.051,9.24236,9.24236
699.00,9.21859,25.081093,0.000419,25.000897,-2.5753,0.051,9.24466,9.24466
700.00,9.22883,25.081149,0.000422,25.000977,-2.5753,0.051,9.24595,9.24595
701.00,9.23535,25.081076,0.000422,25.000926,-2.5753,0.051,9.24653,9.24653
702.00,9.23680,25.081062,0.000420,25.000913,-2.5757,0.051,9.24741,9.24741
703.00,9.23763,25.081076,0.000420,25.000925,-2.5761,0.051,9.24927,9.24927
704.00,9.23945,25.081047,0.000422,25.000872,-2.5766,0.051,9.24935,9.24935
705.00,9.24114,25.081043,0.000419,25.000801,-2.5766,0.051,9.25030,9.25030
706.00,9.24220,25.081093,0.000419,25.000821,-2.5766,0.051,9.25183,9.25183
707.00,9.24363,25.081073,0.000418,25.000762,-2.5762,0.051,9.25250,9.25250
708.00,9.24461,25.081134,0.000418,25.000745,-2.5760,0.051,9.25178,9.25178
709.00,9.24563,25.081231,0.000416,25.000769,-2.5758,0.051,9.25250,9.25250
710.00,9.24674,25.081345,0.000416,25.000843,-2.5757,0.051,9.25347,9.25347
711.00,9.24780,25.081460,0.000417,25.000898,-2.5757,0.052,9.25385,9.25385
712.00,9.24881,25.081524,0.000418,25.000932,-2.5754,0.052,9.25476,9.25476
713.00,9.24964,25.081582,0.000418,25.000938,-2.5753,0.052,9.25590,9.25590
714.00,9.25056,25.081606,0.000420,25.000926,-2.5754,0.052,9.25717,9.25717
715.00,9.25150,25.081617,0.000422,25.000896,-2.5759,0.052,9.25803,9.25803
716.00,9.25231,25.081550,0.000419,25.000870,-2.5764,0.052,9.25838,9.25838
717.00,9.25313,25.081580,0.000415,25.000900,-2.5768,0.052,9.25876,9.25876
718.00,9.25371,25.081630,0.000415,25.000950,-2.5769,0.052,9.25814,9.25814
719.00,9.25402,25.081748,0.000414,25.000992,-2.5768,0.052,9.25732,9.25732
720.00,9.25439,25.081786,0.000414,25.000989,-2.5765,0.053,9.25699,9.25699
721.00,9.25509,25.081914,0.000418,25.000985,-2.5761,0.052,9.25797,9.25797
722.00,9.25591,25.082002,0.000425,25.000980,-2.5759,0.052,9.25908,9.25908
723.00,9.25653,25.082019,0.000424,25.000920,-2.5761,0.052,9.26105,9.26105
724.00,9.25703,25.082006,0.000426,25.000839,-2.5766,0.052,9.26255,9.26255
725.00,9.25770,25.081990,0.000423,25.000795,-2.5772,0.052,9.26325,9.26325
726.00,9.25818,25.082026,0.000419,25.000741,-2.5777,0.052,9.26344,9.26344
727.00,9.25878,25.082017,0.000415,25.000642,-2.5779,0.053,9.26377,9.26377
728.00,9.25943,25.082106,0.000418,25.000686,-2.5778,0.053,9.26416,9.26416
729.00,9.25988,25.082125,0.000417,25.000720,-2.5771,0.053,9.26419,9.26419
730.00,9.26023,25.082232,0.000419,25.000771,-2.5764,0.053,9.26331,9.26331
731.00,9.26090,25.082321,0.000424,25.000841,-2.5760,0.053,9.26232,9.26232
732.00,9.26130,25.082444,0.000428,25.000956,-2.5761,0.053,9.26120,9.26120
733.00,9.26103,25.082430,0.000425,25.000886,-2.5765,0.053,9.26106,9.26106
734.00,9.26117,25.082519,0.000422,25.000841,-2.5770,0.053,9.26119,9.26119
735.00,9.26143,25.082593,0.000418,25.000803,-2.5775,0.053,9.26145,9.26145
736.00,9.26152,25.082551,0.000415,25.000737,-2.5775,0.053,9.26228,9.26228
737.00,9.26198,25.082649,0.000416,25.000798,-2.5776,0.053,9.26353,9.26353
738.00,9.26265,25.082804,0.000417,25.000904,-2.5775,0.053,9.26385,9.26385
739.00,9.26256,25.082849,0.000418,25.000950,-2.5776,0.053,9.26401,9.26401
740.00,9.26285,25.082845,0.000417,25.001011,-2.5774,0.054,9.26527,9.26527
741.00,9.26312,25.082967,0.000419,25.001094,-2.5771,0.054,9.26607,9.26607
742.00,9.26313,25.082960,0.000413,25.001036,-2.5765,0.054,9.26570,9.26570
743.00,9.26349,25.082912,0.000412,25.000970,-2.5759,0.054,9.26547,9.26547
744.00,9.26370,25.082982,0.000412,25.001000,-2.5757,0.054,9.26677,9.26677
745.00,9.26385,25.082976,0.000411,25.000968,-2.5759,0.054,9.26739,9.26739
746.00,9.26381,25.082997,0.000410,25.000936,-2.5766,0.054,9.26777,9.26777
747.00,9.26404,25.082966,0.000413,25.000869,-2.5773,0.054,9.26838,9.26838
748.00,9.26465,25.082978,0.000412,25.000904,-2.5776,0.054,9.26944,9.26944
749.00,9.26512,25.082969,0.000415,25.000929,-2.5776,0.054,9.26949,9.26949
750.00,9.26571,25.083084,0.000420,25.000993,-2.5776,0.054,9.26991,9.26991
751.00,9.26639,25.083052,0.000415,25.000943,-2.5775,0.054,9.27077,9.27077
752.00,9.26703,25.083181,0.000412,25.000996,-2.5778,0.055,9.27172,9.27172
753.00,9.26746,25.083308,0.000415,25.001042,-2.5783,0.055,9.27165,9.27165
754.00,9.26779,25.083333,0.000413,25.001002,-2.5788,0.055,9.27142,9.27142
755.00,9.26841,25.083250,0.000409,25.000873,-2.5789,0.055,9.27120,9.27120
756.00,9.26859,25.083261,0.000414,25.000837,-2.5788,0.055,9.26981,9.26981
757.00,9.26856,25.083277,0.000419,25.000850,-2.5787,0.055,9.26851,9.26851
758.00,9.26855,25.083291,0.000421,25.000806,-2.5787,0.055,9.26748,9.26748
759.00,9.26852,25.083400,0.000423,25.000870,-2.5784,0.055,9.26699,9.26699
760.00,9.26889,25.083477,0.000419,25.000891,-2.5786,0.055,9.26762,9.26762
761.00,9.26916,25.083536,0.000417,25.000945,-2.5788,0.055,9.26898,9.26898
762.00,9.26955,25.083501,0.000413,25.000925,-2.5785,0.055,9.27033,9.27033
763.00,9.26985,25.083549,0.000412,25.000928,-2.5784,0.055,9.27106,9.27106
764.00,9.26984,25.083555,0.000409,25.000910,-2.5785,0.056,9.27144,9.27144
765.00,9.26990,25.083569,0.000410,25.000884,-2.5787,0.056,9.27123,9.27123
766.00,9.27008,25.083581,0.000409,25.000831,-2.5786,0.056,9.27071,9.27071
767.00,9.27008,25.083697,0.000412,25.000838,-2.5787,0.056,9.27036,9.27036
768.00,9.27011,25.083680,0.000411,25.000813,-2.5784,0.056,9.27097,9.27097
769.00,9.27003,25.083712,0.000411,25.000831,-2.5784,0.056,9.27215,9.27215
770.00,9.26984,25.083779,0.000415,25.000897,-2.5782,0.056,9.27139,9.27139
771.00,9.26991,25.083901,0.000418,25.001004,-2.5779,0.056,9.27139,9.27139
772.00,9.27004,25.083846,0.000416,25.000998,-2.5781,0.056,9.27216,9.27216
773.00,9.27033,25.083792,0.000413,25.000947,-2.5785,0.056,9.27306,9.27306
774.00,9.27081,25.083831,0.000414,25.000952,-2.5786,0.056,9.27334,9.27334
775.00,9.27114,25.083846,0.000415,25.000922,-2.5785,0.056,9.27518,9.27518
776.00,9.27162,25.083900,0.000414,25.000925,-2.5789,0.056,9.27599,9.27599
777.00,9.27221,25.083974,0.000417,25.000997,-2.5794,0.056,9.27549,9.27549
778.00,9.27269,25.084087,0.000423,25.001099,-2.5796,0.056,9.27360,9.27360
779.00,9.27263,25.084091,0.000421,25.001016,-2.5798,0.056,9.27239,9.27239
780.00,9.27257,25.084144,0.000418,25.000995,-2.5803,0.056,9.27086,9.27086
781.00,9.27292,25.084215,0.000420,25.000980,-2.5805,0.057,9.27007,9.27007
782.00,9.27291,25.084277,0.000418,25.000973,-2.5801,0.057,9.27009,9.27009
783.00,9.27249,25.084320,0.000416,25.000925,-2.5799,0.057,9.27114,9.27114
784.00,9.27239,25.084290,0.000414,25.000902,-2.5796,0.057,9.27165,9.27165
785.00,9.27251,25.084319,0.000413,25.000928,-2.5791,0.057,9.27203,9.27203
786.00,9.27256,25.084395,0.000413,25.001013,-2.5788,0.057,9.27244,9.27244
787.00,9.27261,25.084365,0.000410,25.000940,-2.5789,0.057,9.27261,9.27261
788.00,9.27260,25.084355,0.000410,25.000914,-2.5789,0.058,9.27327,9.27327
789.00,9.27271,25.084537,0.000415,25.001032,-2.5791,0.058,9.27385,9.27385
790.00,9.27303,25.084671,0.000418,25.001139,-2.5793,0.057,9.27464,9.27464
791.00,9.27333,25.084606,0.000418,25.001046,-2.5796,0.057,9.27540,9.27540
792.00,9.27353,25.084725,0.000423,25.001087,-2.5796,0.057,9.27586,9.27586
793.00,9.27335,25.084874,0.000425,25.001133,-2.5795,0.057,9.27478,9.27478
794.00,9.27304,25.084759,0.000418,25.001009,-2.5795,0.057,9.27383,9.27383
795.00,9.27291,25.084794,0.000416,25.000931,-2.5796,0.058,9.27375,9.27375
796.00,9.27286,25.084814,0.000413,25.000879,-2.5797,0.058,9.27344,9.27344
797.00,9.27288,25.084843,0.000407,25.000898,-2.5795,0.058,9.27321,9.27321
798.00,9.27310,25.084911,0.000406,25.000874,-2.5796,0.058,9.27409,9.27409
799.00,9.27353,25.085074,0.000414,25.000922,-2.5799,0.058,9.27538,9.27538
800.00,9.27382,25.085030,0.000412,25.000840,-2.5801,0.058,9.27541,9.27541
801.00,9.27409,25.085121,0.000414,25.000891,-2.5803,0.058,9.27501,9.27501
802.00,9.27417,25.085191,0.000414,25.000888,-2.5807,0.058,9.27433,9.27433
803.00,9.27437,25.085147,0.000414,25.000919,-2.5809,0.058,9.27016,9.27016
804.00,9.27465,25.085163,0.000409,25.000944,-2.5813,0.058,9.25397,9.25397
805.00,9.27461,25.085234,0.000411,25.001025,-2.5816,0.059,9.22323,9.22323
806.00,9.27440,25.085196,0.000409,25.000986,-2.5819,0.059,9.17445,9.17445
807.00,9.27421,25.085154,0.000410,25.000921,-2.5821,0.059,9.10646,9.10646
808.00,9.27494,25.085209,0.000409,25.000905,-2.5820,0.059,9.02694,9.02694
809.00,9.27503,25.085232,0.000408,25.000878,-2.5814,0.059,8.94778,8.94778
810.00,9.27492,25.085314,0.000409,25.000890,-2.5809,0.059,8.87545,8.87545
@6,2.0001,4.0, 810.003999999994 
811.00,9.27282,25.085382,0.000408,25.000880,-2.5806,0.059,8.81860,8.81860
812.00,9.27100,25.085451,0.000406,25.000900,-2.5804,0.059,8.78438,8.78438
813.00,9.25383,25.085489,0.000404,25.000878,-2.5808,0.060,8.77114,8.77114
814.00,9.19616,25.085570,0.000403,25.000948,-2.5812,0.060,8.77808,8.77808
815.00,9.12137,25.085558,0.000399,25.000865,-2.5812,0.060,8.80218,8.80218
816.00,9.02886,25.085599,0.000402,25.000876,-2.5811,0.060,8.83874,8.83874
817.00,8.93151,25.085626,0.000404,25.000848,-2.5813,0.060,8.87975,8.87975
818.00,8.85694,25.085626,0.000403,25.000831,-2.5814,0.061,8.92147,8.92147
819.00,8.80049,25.085632,0.000405,25.000747,-2.5815,0.060,8.95974,8.95974
820.00,8.76013,25.085756,0.000409,25.000843,-2.5816,0.060,8.99219,8.99219
821.00,8.74508,25.085762,0.000407,25.000786,-2.5816,0.061,9.01779,9.01779
822.00,8.76021,25.085767,0.000402,25.000735,-2.5815,0.061,9.03844,9.03844
823.00,8.79078,25.085856,0.000403,25.000748,-2.5812,0.061,9.05583,9.05583
824.00,8.83505,25.085936,0.000404,25.000765,-2.5812,0.061,9.07035,9.07035
825.00,8.88055,25.085966,0.000401,25.000727,-2.5816,0.062,9.08378,9.08378
826.00,8.92734,25.086024,0.000401,25.000731,-2.5823,0.062,9.09641,9.09641
827.00,8.96513,25.086100,0.000406,25.000721,-2.5829,0.061,9.10824,9.10824
828.00,8.99907,25.086179,0.000408,25.000776,-2.5834,0.061,9.11970,9.11970
829.00,9.02635,25.086202,0.000407,25.000789,-2.5835,0.061,9.13208,9.13208
830.00,9.04270,25.086201,0.000409,25.000767,-2.5836,0.061,9.14476,9.14476
831.00,9.05552,25.086336,0.000411,25.000813,-2.5833,0.062,9.15716,9.15716
832.00,9.06837,25.086371,0.000412,25.000804,-2.5831,0.062,9.16831,9.16831
833.00,9.08605,25.086308,0.000412,25.000673,-2.5828,0.062,9.17764,9.17764
834.00,9.09904,25.086375,0.000413,25.000673,-2.5824,0.062,9.18452,9.18452
835.00,9.10990,25.086405,0.000416,25.000717,-2.5818,0.062,9.19091,9.19091
836.00,9.11867,25.086393,0.000415,25.000725,-2.5815,0.062,9.19670,9.19670
837.00,9.12760,25.086504,0.000414,25.000843,-2.5816,0.062,9.20233,9.20233
838.00,9.14341,25.086595,0.000417,25.000894,-2.5819,0.062,9.20740,9.20740
839.00,9.16084,25.086616,0.000418,25.000885,-2.5827,0.062,9.21194,9.21194
840.00,9.17319,25.086627,0.000413,25.000828,-2.5835,0.062,9.21601,9.21601
841.00,9.18050,25.086635,0.000414,25.000822,-2.5842,0.062,9.21979,9.21979
842.00,9.18345,25.086517,0.000414,25.000712,-2.5845,0.062,9.22363,9.22363
843.00,9.18985,25.086608,0.000412,25.000803,-2.5843,0.063,9.22741,9.22741
844.00,9.19545,25.086567,0.000412,25.000740,-2.5840,0.063,9.23124,9.23124
845.00,9.20529,25.086497,0.000413,25.000646,-2.5838,0.063,9.23411,9.23411
846.00,9.20892,25.086564,0.000416,25.000681,-2.5834,0.063,9.23772,9.23772
847.00,9.21210,25.086713,0.000419,25.000762,-2.5831,0.063,9.24117,9.24117
848.00,9.21620,25.086688,0.000421,25.000683,-2.5830,0.063,9.24334,9.24334
849.00,9.21983,25.086720,0.000418,25.000648,-2.5829,0.063,9.24437,9.24437
850.00,9.22337,25.086891,0.000418,25.000735,-2.5831,0.063,9.24565,9.24565
851.00,9.22684,25.086877,0.000415,25.000649,-2.5833,0.063,9.24616,9.24616
852.00,9.23033,25.086952,0.000413,25.000692,-2.5837,0.063,9.24668,9.24668
853.00,9.23293,25.087036,0.000411,25.000749,-2.5838,0.063,9.24827,9.24827
854.00,9.23635,25.087030,0.000411,25.000724,-2.5841,0.063,9.25060,9.25060
855.00,9.23903,25.087059,0.000414,25.000760,-2.5839,0.063,9.25310,9.25310
856.00,9.24071,25.087065,0.000415,25.000739,-2.5839,0.063,9.25494,9.25494
857.00,9.24239,25.087053,0.000417,25.000695,-2.5836,0.063,9.25700,9.25700
858.00,9.24427,25.087079,0.000417,25.000650,-2.5836,0.063,9.25869,9.25869
859.00,9.24631,25.087140,0.000416,25.000668,-2.5835,0.064,9.26018,9.26018
860.00,9.24818,25.087193,0.000416,25.000643,-2.5837,0.064,9.26060,9.26060
861.00,9.24995,25.087313,0.000414,25.000711,-2.5836,0.064,9.26185,9.26185
862.00,9.25139,25.087337,0.000413,25.000673,-2.5838,0.064,9.26212,9.26212
863.00,9.25304,25.087321,0.000415,25.000628,-2.5835,0.064,9.26228,9.26228
864.00,9.25435,25.087524,0.000418,25.000802,-2.5836,0.064,9.26281,9.26281
865.00,9.25528,25.087540,0.000417,25.000785,-2.5838,0.064,9.26341,9.26341
866.00,9.25613,25.087595,0.000421,25.000803,-2.5839,0.064,9.26246,9.26246
867.00,9.25666,25.087633,0.000422,25.000821,-2.5840,0.064,9.26207,9.26207
868.00,9.25731,25.087783,0.000423,25.000913,-2.5844,0.064,9.26151,9.26151
869.00,9.25826,25.087815,0.000427,25.000861,-2.5843,0.064,9.26091,9.26091
870.00,9.25908,25.087878,0.000428,25.000896,-2.5839,0.064,9.26073,9.26073
871.00,9.25975,25.087859,0.000427,25.000844,-2.5836,0.064,9.26111,9.26111
872.00,9.26043,25.087944,0.000425,25.000876,-2.5839,0.065,9.26182,9.26182
873.00,9.26101,25.087884,0.000425,25.000798,-2.5840,0.064,9.26247,9.26247
874.00,9.26141,25.087803,0.000422,25.000752,-2.5842,0.065,9.26233,9.26233
875.00,9.26164,25.087826,0.000420,25.000761,-2.5843,0.065,9.26194,9.26194
876.00,9.26174,25.087932,0.000420,25.000808,-2.5843,0.065,9.26176,9.26176
877.00,9.26187,25.088029,0.000424,25.000864,-2.5841,0.065,9.26163,9.26163
878.00,9.26190,25.088080,0.000423,25.000855,-2.5837,0.065,9.26089,9.26089
879.00,9.26176,25.088173,0.000423,25.000862,-2.5834,0.065,9.26099,9.26099
880.00,9.26173,25.088297,0.000427,25.000963,-2.5836,0.065,9.26076,9.26076
881.00,9.26172,25.088388,0.000429,25.001059,-2.5841,0.065,9.26153,9.26153
882.00,9.26192,25.088394,0.000429,25.001002,-2.5844,0.065,9.26302,9.26302
883.00,9.26231,25.088318,0.000425,25.000887,-2.5846,0.065,9.26497,9.26497
884.00,9.26252,25.088338,0.000423,25.000823,-2.5850,0.065,9.26612,9.26612
885.00,9.26257,25.088241,0.000419,25.000594,-2.5850,0.065,9.26699,9.26699
886.00,9.26274,25.088148,0.000416,25.000407,-2.5848,0.065,9.26691,9.26691
887.00,9.26294,25.088142,0.000414,25.000337,-2.5852,0.065,9.26529,9.26529
888.00,9.26322,25.088286,0.000415,25.000441,-2.5857,0.065,9.26420,9.26420
889.00,9.26335,25.088273,0.000414,25.000435,-2.5859,0.065,9.26561,9.26561
890.00,9.26343,25.088453,0.000416,25.000605,-2.5862,0.065,9.26737,9.26737
891.00,9.26361,25.088544,0.000415,25.000647,-2.5863,0.066,9.26976,9.26976
892.00,9.26400,25.088618,0.000414,25.000637,-2.5862,0.066,9.27278,9.27278
893.00,9.26517,25.088711,0.000416,25.000709,-2.5862,0.066,9.27590,9.27590
894.00,9.26650,25.088809,0.000417,25.000735,-2.5865,0.066,9.27564,9.27564
895.00,9.26730,25.088843,0.000415,25.000740,-2.5866,0.066,9.27401,9.27401
896.00,9.26826,25.088926,0.000416,25.000849,-2.5868,0.066,9.27147,9.27147
897.00,9.26938,25.088840,0.000414,25.000844,-2.5868,0.066,9.26881,9.26881
898.00,9.26957,25.088885,0.000413,25.000846,-2.5866,0.066,9.26571,9.26571
899.00,9.27035,25.088885,0.000414,25.000846,-2.5864,0.066,9.26472,9.26472
900.00,9.27034,25.088906,0.000414,25.000787,-2.5864,0.066,9.26602,9.26602
901.00,9.27067,25.088975,0.000411,25.000726,-2.5866,0.066,9.26827,9.26827
902.00,9.27255,25.089210,0.000414,25.000833,-2.5867,0.066,9.27011,9.27011
903.00,9.27306,25.089198,0.000413,25.000796,-2.5869,0.066,9.27215,9.27215
904.00,9.27160,25.089451,0.000414,25.000994,-2.5871,0.066,9.27340,9.27340
905.00,9.26876,25.089579,0.000415,25.001050,-2.5871,0.067,9.27334,9.27334
906.00,9.26777,25.089652,0.000417,25.001083,-2.5870,0.067,9.27315,9.27315
907.00,9.26883,25.089577,0.000413,25.000979,-2.5869,0.067,9.27304,9.27304
908.00,9.26973,25.089678,0.000414,25.001046,-2.5868,0.067,9.27209,9.27209
909.00,9.26983,25.089623,0.000413,25.000974,-2.5866,0.067,9.27074,9.27074
910.00,9.26940,25.089580,0.000415,25.000947,-2.5862,0.067,9.27032,9.27032
911.00,9.26980,25.089557,0.000417,25.000917,-2.5862,0.067,9.26937,9.26937
912.00,9.26959,25.089632,0.000421,25.000964,-2.5860,0.067,9.26880,9.26880
913.00,9.26953,25.089565,0.000419,25.000830,-2.5860,0.067,9.26933,9.26933
914.00,9.26977,25.089502,0.000415,25.000706,-2.5862,0.067,9.27117,9.27117
915.00,9.27034,25.089482,0.000415,25.000653,-2.5865,0.068,9.27300,9.27300
916.00,9.27105,25.089445,0.000412,25.000593,-2.5867,0.068,9.27469,9.27469
917.00,9.27185,25.089462,0.000414,25.000614,-2.5871,0.068,9.27645,9.27645
918.00,9.27246,25.089543,0.000414,25.000652,-2.5872,0.068,9.27741,9.27741
919.00,9.27299,25.089662,0.000418,25.000766,-2.5875,0.068,9.27686,9.27686
920.00,9.27311,25.089740,0.000415,25.000830,-2.5876,0.068,9.27608,9.27608
921.00,9.27309,25.089805,0.000412,25.000882,-2.5876,0.068,9.27519,9.27519
922.00,9.27302,25.089850,0.000413,25.000902,-2.5872,0.068,9.27358,9.27358
923.00,9.27309,25.089866,0.000414,25.000919,-2.5870,0.068,9.27286,9.27286
924.00,9.27306,25.089960,0.000418,25.000947,-2.5866,0.068,9.27248,9.27248
925.00,9.27291,25.089927,0.000416,25.000842,-2.5865,0.068,9.27242,9.27242
926.00,9.27290,25.090019,0.000423,25.000931,-2.5865,0.068,9.27248,9.27248
927.00,9.27292,25.090036,0.000420,25.000915,-2.5869,0.068,9.27285,9.27285
928.00,9.27299,25.090090,0.000420,25.000914,-2.5873,0.068,9.27224,9.27224
929.00,9.27295,25.090017,0.000414,25.000822,-2.5878,0.068,9.27162,9.27162
930.00,9.27298,25.090145,0.000417,25.000951,-2.5881,0.068,9.27036,9.27036
931.00,9.27298,25.090119,0.000411,25.000863,-2.5883,0.069,9.26959,9.26959
932.00,9.27286,25.090189,0.000413,25.000907,-2.5885,0.069,9.26814,9.26814
933.00,9.27272,25.090242,0.000412,25.000913,-2.5887,0.069,9.26795,9.26795
934.00,9.27249,25.090313,0.000414,25.000872,-2.5888,0.069,9.26822,9.26822
935.00,9.27200,25.090246,0.000414,25.000745,-2.5887,0.069,9.26802,9.26802
936.00,9.27143,25.090312,0.000416,25.000757,-2.5886,0.069,9.26763,9.26763
937.00,9.27078,25.090370,0.000416,25.000774,-2.5884,0.069,9.26872,9.26872
938.00,9.27054,25.090392,0.000417,25.000767,-2.5881,0.069,9.26838,9.26838
939.00,9.27024,25.090366,0.000414,25.000809,-2.5878,0.069,9.26824,9.26824
940.00,9.27005,25.090446,0.000415,25.000927,-2.5880,0.070,9.26873,9.26873
941.00,9.26983,25.090435,0.000414,25.000912,-2.5885,0.070,9.26946,9.26946
942.00,9.26979,25.090430,0.000410,25.000868,-2.5892,0.070,9.26936,9.26936
943.00,9.26978,25.090435,0.000410,25.000888,-2.5899,0.070,9.27036,9.27036
944.00,9.26969,25.090468,0.000413,25.000882,-2.5904,0.070,9.27046,9.27046
945.00,9.26957,25.090469,0.000412,25.000788,-2.5904,0.070,9.27061,9.27061
946.00,9.26941,25.090555,0.000413,25.000781,-2.5900,0.070,9.27100,9.27100
947.00,9.26947,25.090665,0.000413,25.000817,-2.5895,0.070,9.27160,9.27160
948.00,9.26942,25.090798,0.000413,25.000874,-2.5890,0.070,9.27096,9.27096
949.00,9.26940,25.090898,0.000414,25.000897,-2.5889,0.070,9.27043,9.27043
950.00,9.26927,25.090980,0.000415,25.000923,-2.5889,0.070,9.26968,9.26968
951.00,9.26917,25.091059,0.000415,25.000945,-2.5889,0.070,9.26807,9.26807
952.00,9.26920,25.091147,0.000417,25.001007,-2.5888,0.070,9.26595,9.26595
953.00,9.26928,25.091178,0.000418,25.000942,-2.5888,0.070,9.26250,9.26250
954.00,9.26947,25.091190,0.000416,25.000897,-2.5889,0.070,9.24961,9.24961
955.00,9.26958,25.091257,0.000416,25.000893,-2.5891,0.071,9.22430,9.22430
956.00,9.26965,25.091335,0.000416,25.000933,-2.5895,0.071,9.18404,9.18404
957.00,9.26940,25.091247,0.000414,25.000840,-2.5898,0.071,9.12720,9.12720
958.00,9.26904,25.091293,0.000414,25.000887,-2.5901,0.071,9.05890,9.05890
959.00,9.26801,25.091364,0.000414,25.000906,-2.5902,0.071,8.98775,8.98775
960.00,9.26615,25.091382,0.000410,25.000898,-2.5901,0.071,8.91950,8.91950
@7,2.0001,4.0, 960.043999999994 
961.00,9.26490,25.091471,0.000410,25.000847,-2.5901,0.071,8.86208,8.86208
962.00,9.26237,25.091517,0.000411,25.000794,-2.5902,0.071,8.82151,8.82151
963.00,9.25129,25.091498,0.000408,25.000690,-2.5902,0.072,8.79844,8.79844
964.00,9.20249,25.091614,0.000408,25.000725,-2.5902,0.072,8.79569,8.79569
965.00,9.13932,25.091701,0.000409,25.000734,-2.5903,0.072,8.81115,8.81115
966.00,9.06382,25.091670,0.000405,25.000756,-2.5903,0.072,8.83972,8.83972
967.00,8.97857,25.091805,0.000407,25.000821,-2.5905,0.073,8.87558,8.87558
968.00,8.91019,25.091946,0.000407,25.000912,-2.5907,0.073,8.91420,8.91420
969.00,8.84696,25.091997,0.000407,25.000948,-2.5909,0.073,8.95058,8.95058
970.00,8.79856,25.092106,0.000410,25.001039,-2.5908,0.073,8.98163,8.98163
971.00,8.77700,25.092168,0.000413,25.001070,-2.5910,0.073,9.00812,9.00812
972.00,8.77564,25.092229,0.000413,25.001061,-2.5907,0.073,9.03070,9.03070
973.00,8.79512,25.092301,0.000413,25.001070,-2.5906,0.073,9.04908,9.04908
974.00,8.83303,25.092264,0.000410,25.001022,-2.5905,0.073,9.06444,9.06444
975.00,8.87563,25.092198,0.000407,25.000937,-2.5907,0.073,9.07798,9.07798
976.00,8.91970,25.092178,0.000406,25.000917,-2.5907,0.073,9.08974,9.08974
977.00,8.95458,25.092077,0.000407,25.000912,-2.5910,0.074,9.10168,9.10168
978.00,8.98793,25.092014,0.000411,25.000897,-2.5912,0.073,9.11447,9.11447
979.00,9.01476,25.091999,0.000413,25.000860,-2.5915,0.073,9.12762,9.12762
980.00,9.03092,25.091971,0.000415,25.000783,-2.5913,0.073,9.14123,9.14123
981.00,9.05204,25.091945,0.000413,25.000709,-2.5912,0.073,9.15456,9.15456
982.00,9.06770,25.092005,0.000412,25.000679,-2.5910,0.073,9.16563,9.16563
983.00,9.07982,25.091981,0.000408,25.000559,-2.5911,0.074,9.17337,9.17337
984.00,9.09166,25.092048,0.000408,25.000518,-2.5914,0.074,9.17918,9.17918
985.00,9.09869,25.092221,0.000412,25.000626,-2.5920,0.074,9.18494,9.18494
986.00,9.11093,25.092284,0.000413,25.000615,-2.5922,0.074,9.18993,9.18993
987.00,9.12728,25.092338,0.000412,25.000613,-2.5924,0.074,9.19443,9.19443
988.00,9.14384,25.092463,0.000413,25.000689,-2.5923,0.074,9.19972,9.19972
989.00,9.15742,25.092484,0.000415,25.000780,-2.5919,0.074,9.20511,9.20511
990.00,9.16651,25.092491,0.000414,25.000847,-2.5913,0.074,9.20977,9.20977
991.00,9.17761,25.092556,0.000418,25.000935,-2.5912,0.074,9.21408,9.21408
992.00,9.18235,25.092620,0.000420,25.001017,-2.5910,0.074,9.21844,9.21844
993.00,9.18270,25.092590,0.000422,25.001048,-2.5910,0.074,9.22350,9.22350
994.00,9.18596,25.092631,0.000423,25.001062,-2.5914,0.074,9.22920,9.22920
995.00,9.19521,25.092606,0.000420,25.001034,-2.5918,0.075,9.23371,9.23371
996.00,9.20234,25.092594,0.000417,25.000982,-2.5921,0.075,9.23777,9.23777
997.00,9.20554,25.092595,0.000419,25.000860,-2.5927,0.075,9.24208,9.24208
998.00,9.20975,25.092642,0.000417,25.000812,-2.5929,0.075,9.24569,9.24569
999.00,9.21416,25.092721,0.000420,25.000803,-2.5929,0.075,9.24719,9.24719
1000.00,9.21848,25.092778,0.000421,25.000730,-2.5932,0.075,9.24963,9.24963
1001.00,9.22327,25.092857,0.000425,25.000707,-2.5933,0.075,9.25176,9.25176
1002.00,9.22731,25.092921,0.000424,25.000709,-2.5933,0.075,9.25316,9.25316
1003.00,9.23427,25.093118,0.000425,25.000844,-2.5936,0.075,9.25317,9.25317
1004.00,9.23970,25.093104,0.000422,25.000747,-2.5938,0.075,9.25395,9.25395
1005.00,9.24228,25.093106,0.000423,25.000758,-2.5937,0.075,9.25516,9.25516
1006.00,9.24494,25.093185,0.000420,25.000832,-2.5934,0.075,9.25631,9.25631
1007.00,9.24693,25.093298,0.000419,25.000952,-2.5930,0.075,9.25723,9.25723
1008.00,9.24829,25.093265,0.000421,25.000885,-2.5927,0.075,9.25901,9.25901
1009.00,9.24947,25.093387,0.000424,25.000994,-2.5927,0.075,9.26056,9.26056
1010.00,9.25097,25.093489,0.000422,25.000997,-2.5926,0.076,9.26119,9.26119
1011.00,9.25219,25.093556,0.000422,25.001011,-2.5928,0.076,9.26186,9.26186
1012.00,9.25355,25.093579,0.000423,25.000957,-2.5933,0.076,9.26146,9.26146
1013.00,9.25519,25.093704,0.000422,25.000985,-2.5936,0.076,9.26091,9.26091
1014.00,9.25665,25.093721,0.000416,25.000920,-2.5936,0.076,9.26099,9.26099
1015.00,9.25744,25.093763,0.000417,25.000933,-2.5934,0.076,9.26071,9.26071
1016.00,9.25767,25.093796,0.000419,25.000928,-2.5933,0.076,9.26060,9.26060
1017.00,9.25813,25.093775,0.000416,25.000888,-2.5929,0.076,9.26193,9.26193
1018.00,9.25882,25.093760,0.000418,25.000862,-2.5925,0.076,9.26365,9.26365
1019.00,9.25962,25.093838,0.000421,25.000921,-2.5924,0.076,9.26522,9.26522
1020.00,9.26022,25.093955,0.000425,25.000994,-2.5926,0.076,9.26700,9.26700
1021.00,9.26115,25.093948,0.000424,25.000939,-2.5929,0.076,9.26795,9.26795
1022.00,9.26207,25.094055,0.000428,25.000969,-2.5933,0.076,9.26827,9.26827
1023.00,9.26304,25.094100,0.000428,25.001010,-2.5936,0.076,9.26820,9.26820
1024.00,9.26348,25.094113,0.000428,25.000989,-2.5940,0.076,9.26694,9.26694
1025.00,9.26366,25.094051,0.000425,25.000903,-2.5943,0.076,9.26639,9.26639
1026.00,9.26399,25.094080,0.000422,25.000889,-2.5946,0.077,9.26566,9.26566
1027.00,9.26429,25.094112,0.000421,25.000906,-2.5951,0.077,9.26586,9.26586
1028.00,9.26455,25.094095,0.000418,25.000905,-2.5954,0.077,9.26584,9.26584
1029.00,9.26483,25.094098,0.000420,25.000930,-2.5954,0.077,9.26681,9.26681
1030.00,9.26517,25.094175,0.000422,25.000961,-2.5957,0.077,9.26709,9.26709
1031.00,9.26537,25.094314,0.000428,25.001003,-2.5959,0.077,9.26761,9.26761
1032.00,9.26574,25.094356,0.000428,25.000933,-2.5956,0.077,9.26734,9.26734
1033.00,9.26611,25.094481,0.000425,25.000851,-2.5955,0.077,9.26702,9.26702
1034.00,9.26629,25.094596,0.000421,25.000840,-2.5956,0.077,9.26650,9.26650
1035.00,9.26637,25.094617,0.000421,25.000761,-2.5952,0.077,9.26506,9.26506
1036.00,9.26635,25.094634,0.000421,25.000814,-2.5949,0.077,9.26390,9.26390
1037.00,9.26623,25.094693,0.000425,25.000955,-2.5950,0.077,9.26346,9.26346
1038.00,9.26625,25.094667,0.000431,25.001022,-2.5948,0.077,9.26414,9.26414
1039.00,9.26640,25.094670,0.000432,25.001011,-2.5950,0.077,9.26550,9.26550
1040.00,9.26655,25.094794,0.000430,25.001133,-2.5952,0.077,9.26776,9.26776
1041.00,9.26661,25.094804,0.000428,25.001082,-2.5954,0.077,9.26933,9.26933
1042.00,9.26667,25.094824,0.000424,25.001009,-2.5954,0.078,9.27020,9.27020
1043.00,9.26677,25.094920,0.000423,25.001025,-2.5955,0.078,9.27049,9.27049
1044.00,9.26696,25.094896,0.000421,25.001003,-2.5955,0.078,9.27021,9.27021
1045.00,9.26706,25.094854,0.000419,25.000927,-2.5954,0.078,9.27003,9.27003
1046.00,9.26703,25.094973,0.000418,25.000993,-2.5953,0.078,9.27081,9.27081
1047.00,9.26686,25.094984,0.000416,25.000952,-2.5954,0.078,9.27107,9.27107
1048.00,9.26713,25.094934,0.000411,25.000899,-2.5957,0.078,9.27206,9.27206
1049.00,9.26777,25.095047,0.000411,25.000911,-2.5964,0.079,9.27239,9.27239
1050.00,9.26832,25.095060,0.000412,25.000833,-2.5970,0.079,9.27299,9.27299
1051.00,9.26888,25.095030,0.000412,25.000783,-2.5973,0.079,9.27396,9.27396
1052.00,9.26957,25.095085,0.000416,25.000811,-2.5974,0.079,9.27376,9.27376
1053.00,9.26959,25.095187,0.000419,25.000896,-2.5971,0.079,9.27171,9.27171
1054.00,9.26954,25.095205,0.000422,25.000886,-2.5964,0.079,9.27021,9.27021
1055.00,9.26963,25.095258,0.000423,25.000991,-2.5960,0.079,9.26811,9.26811
1056.00,9.27027,25.095252,0.000420,25.000950,-2.5962,0.079,9.26679,9.26679
1057.00,9.27064,25.095197,0.000415,25.000935,-2.5965,0.079,9.26725,9.26725
1058.00,9.27048,25.095225,0.000416,25.000862,-2.5968,0.079,9.26936,9.26936
1059.00,9.27069,25.095234,0.000414,25.000797,-2.5968,0.079,9.27221,9.27221
1060.00,9.27073,25.095279,0.000412,25.000778,-2.5969,0.079,9.27512,9.27512
1061.00,9.27042,25.095320,0.000418,25.000762,-2.5970,0.079,9.27552,9.27552
1062.00,9.26982,25.095438,0.000419,25.000805,-2.5968,0.079,9.27511,9.27511
1063.00,9.26995,25.095436,0.000418,25.000820,-2.5972,0.079,9.27386,9.27386
1064.00,9.27104,25.095560,0.000421,25.000935,-2.5978,0.079,9.27184,9.27184
1065.00,9.27202,25.095650,0.000424,25.000961,-2.5981,0.079,9.26975,9.26975
1066.00,9.27172,25.095704,0.000419,25.000972,-2.5979,0.080,9.26959,9.26959
1067.00,9.27133,25.095754,0.000417,25.000942,-2.5979,0.080,9.26958,9.26958
1068.00,9.27083,25.095881,0.000419,25.000932,-2.5978,0.080,9.26954,9.26954
1069.00,9.27073,25.095853,0.000419,25.000894,-2.5977,0.080,9.26994,9.26994
1070.00,9.27183,25.095802,0.000417,25.000837,-2.5976,0.080,9.27164,9.27164
1071.00,9.27255,25.095805,0.000420,25.000835,-2.5976,0.080,9.27269,9.27269
1072.00,9.27222,25.095817,0.000423,25.000826,-2.5975,0.080,9.27467,9.27467
1073.00,9.27192,25.095790,0.000424,25.000787,-2.5972,0.080,9.27530,9.27530
1074.00,9.27260,25.095824,0.000423,25.000773,-2.5973,0.080,9.27484,9.27484
1075.00,9.27289,25.095906,0.000424,25.000798,-2.5978,0.080,9.27340,9.27340
1076.00,9.27275,25.096011,0.000424,25.000855,-2.5981,0.080,9.27259,9.27259
1077.00,9.27217,25.096068,0.000425,25.000843,-2.5984,0.080,9.27123,9.27123
1078.00,9.27158,25.096139,0.000423,25.000933,-2.5989,0.080,9.27155,9.27155
1079.00,9.27183,25.096152,0.000423,25.000933,-2.5990,0.080,9.27194,9.27194
1080.00,9.27204,25.096180,0.000423,25.000952,-2.5989,0.080,9.27136,9.27136
1081.00,9.27252,25.096152,0.000424,25.000897,-2.5990,0.080,9.27003,9.27003
1082.00,9.27263,25.096170,0.000421,25.000932,-2.5993,0.081,9.26958,9.26958
1083.00,9.27264,25.096158,0.000420,25.000802,-2.5991,0.081,9.26912,9.26912
1084.00,9.27232,25.096318,0.000419,25.000820,-2.5992,0.081,9.26905,9.26905
1085.00,9.27206,25.096446,0.000416,25.000840,-2.5992,0.081,9.27047,9.27047
1086.00,9.27187,25.096474,0.000411,25.000782,-2.5994,0.081,9.27190,9.27190
1087.00,9.27201,25.096490,0.000412,25.000735,-2.5996,0.081,9.27186,9.27186
1088.00,9.27189,25.096539,0.000415,25.000760,-2.5998,0.081,9.27067,9.27067
1089.00,9.27168,25.096539,0.000417,25.000748,-2.5999,0.081,9.26966,9.26966
1090.00,9.27103,25.096532,0.000420,25.000716,-2.6001,0.081,9.26721,9.26721
1091.00,9.27023,25.096705,0.000422,25.000813,-2.6002,0.081,9.26498,9.26498
1092.00,9.26960,25.096719,0.000420,25.000789,-2.6000,0.082,9.26447,9.26447
1093.00,9.26912,25.096699,0.000422,25.000771,-2.5999,0.082,9.26481,9.26481
1094.00,9.26907,25.096728,0.000422,25.000771,-2.5995,0.082,9.26545,9.26545
1095.00,9.26868,25.096688,0.000422,25.000675,-2.5991,0.082,9.26726,9.26726
1096.00,9.26816,25.096646,0.000423,25.000613,-2.5988,0.082,9.26788,9.26788
1097.00,9.26811,25.096762,0.000424,25.000659,-2.5988,0.082,9.26709,9.26709
1098.00,9.26824,25.096847,0.000421,25.000672,-2.5988,0.082,9.26582,9.26582
1099.00,9.26804,25.096918,0.000419,25.000712,-2.5990,0.082,9.26562,9.26562
1100.00,9.26747,25.097130,0.000419,25.000886,-2.5992,0.082,9.26488,9.26488
1101.00,9.26744,25.097197,0.000417,25.000952,-2.5997,0.082,9.26497,9.26497
1102.00,9.26723,25.097231,0.000417,25.000972,-2.6004,0.083,9.26608,9.26608
1103.00,9.26689,25.097387,0.000416,25.001049,-2.6011,0.083,9.26587,9.26587
1104.00,9.26604,25.097336,0.000422,25.000957,-2.6016,0.083,9.25574,9.25574
1105.00,9.26574,25.097208,0.000422,25.000859,-2.6018,0.082,9.23489,9.23489
1106.00,9.26610,25.097234,0.000424,25.000816,-2.6015,0.082,9.20031,9.20031
1107.00,9.26639,25.097254,0.000422,25.000815,-2.6011,0.082,9.15043,9.15043
1108.00,9.26597,25.097169,0.000422,25.000765,-2.6009,0.082,9.08720,9.08720
1109.00,9.26512,25.097206,0.000413,25.000797,-2.6010,0.083,9.02059,9.02059
1110.00,9.26672,25.097335,0.000412,25.000851,-2.6014,0.083,8.95568,8.95568
@8,2.0001,4.0, 1110.1 
1111.00,9.26686,25.097345,0.000408,25.000858,-2.6018,0.083,8.89887,8.89887
1112.00,9.26837,25.097350,0.000408,25.000878,-2.6018,0.084,8.85541,8.85541
1113.00,9.25919,25.097434,0.000406,25.000907,-2.6018,0.084,8.82927,8.82927
1114.00,9.21684,25.097519,0.000408,25.000944,-2.6016,0.084,8.81983,8.81983
1115.00,9.16267,25.097528,0.000405,25.000884,-2.6014,0.084,8.82629,8.82629
1116.00,9.09375,25.097563,0.000406,25.000920,-2.6013,0.084,8.84552,8.84552
1117.00,9.01902,25.097549,0.000404,25.000828,-2.6015,0.085,8.87211,8.87211
1118.00,8.94362,25.097525,0.000402,25.000776,-2.6018,0.085,8.90231,8.90231
1119.00,8.88393,25.097507,0.000404,25.000743,-2.6020,0.085,8.93183,8.93183
1120.00,8.83843,25.097506,0.000407,25.000777,-2.6022,0.085,8.95802,8.95802
1121.00,8.80995,25.097535,0.000407,25.000705,-2.6023,0.085,8.98090,8.98090
1122.00,8.80204,25.097677,0.000411,25.000767,-2.6022,0.085,9.00059,9.00059
1123.00,8.81290,25.097753,0.000417,25.000821,-2.6021,0.085,9.01748,9.01748
1124.00,8.83645,25.097789,0.000416,25.000809,-2.6021,0.085,9.03449,9.03449
1125.00,8.87076,25.097869,0.000414,25.000833,-2.6019,0.085,9.05230,9.05230
1126.00,8.90590,25.097905,0.000415,25.000868,-2.6018,0.085,9.06924,9.06924
1127.00,8.93476,25.097937,0.000415,25.000935,-2.6021,0.085,9.08648,9.08648
1128.00,8.96361,25.097871,0.000412,25.000878,-2.6024,0.085,9.10386,9.10386
1129.00,8.98399,25.097856,0.000413,25.000851,-2.6028,0.085,9.11957,9.11957
1130.00,9.00173,25.097882,0.000413,25.000826,-2.6033,0.086,9.13238,9.13238
1131.00,9.02017,25.097992,0.000416,25.000879,-2.6039,0.086,9.14389,9.14389
1132.00,9.03319,25.097973,0.000414,25.000825,-2.6040,0.086,9.15356,9.15356
1133.00,9.04838,25.098062,0.000415,25.000825,-2.6041,0.086,9.16149,9.16149
1134.00,9.06906,25.098146,0.000416,25.000926,-2.6041,0.086,9.16870,9.16870
1135.00,9.09059,25.098119,0.000417,25.000904,-2.6041,0.086,9.17543,9.17543
1136.00,9.10503,25.098079,0.000414,25.000854,-2.6043,0.086,9.18124,9.18124
1137.00,9.11939,25.098106,0.000415,25.000797,-2.6047,0.086,9.18782,9.18782
1138.00,9.13509,25.098157,0.000415,25.000855,-2.6047,0.086,9.19352,9.19352
1139.00,9.14761,25.098202,0.000417,25.000846,-2.6046,0.086,9.19819,9.19819
1140.00,9.15478,25.098277,0.000416,25.000874,-2.6045,0.086,9.20421,9.20421
1141.00,9.16248,25.098286,0.000419,25.000888,-2.6042,0.086,9.21102,9.21102
1142.00,9.16758,25.098307,0.000420,25.000915,-2.6043,0.086,9.21625,9.21625
1143.00,9.17490,25.098249,0.000421,25.000809,-2.6045,0.086,9.22154,9.22154
1144.00,9.18374,25.098317,0.000421,25.000769,-2.6046,0.086,9.22663,9.22663
1145.00,9.18824,25.098392,0.000423,25.000822,-2.6047,0.086,9.22946,9.22946
1146.00,9.19349,25.098481,0.000418,25.000822,-2.6048,0.087,9.23065,9.23065
1147.00,9.19842,25.098667,0.000420,25.000903,-2.6044,0.087,9.23195,9.23195
1148.00,9.20335,25.098839,0.000421,25.000989,-2.6041,0.087,9.23408,9.23408
1149.00,9.20708,25.098724,0.000417,25.000856,-2.6043,0.087,9.23602,9.23602
1150.00,9.21862,25.098823,0.000417,25.000827,-2.6049,0.087,9.23813,9.23813
1151.00,9.22542,25.098803,0.000417,25.000740,-2.6052,0.087,9.24136,9.24136
1152.00,9.22733,25.098809,0.000420,25.000726,-2.6055,0.087,9.24408,9.24408
1153.00,9.22940,25.098976,0.000422,25.000860,-2.6061,0.087,9.24555,9.24555
1154.00,9.23044,25.099238,0.000425,25.001095,-2.6061,0.087,9.24722,9.24722
1155.00,9.23272,25.099170,0.000424,25.001054,-2.6059,0.087,9.24927,9.24927
1156.00,9.23501,25.099286,0.000429,25.001195,-2.6059,0.087,9.25119,9.25119
1157.00,9.23699,25.099182,0.000423,25.001061,-2.6057,0.087,9.25274,9.25274
1158.00,9.23889,25.099019,0.000422,25.000848,-2.6054,0.087,9.25427,9.25427
1159.00,9.24093,25.098977,0.000425,25.000759,-2.6056,0.087,9.25558,9.25558
1160.00,9.24293,25.099068,0.000424,25.000794,-2.6057,0.087,9.25630,9.25630
1161.00,9.24452,25.099152,0.000423,25.000827,-2.6058,0.087,9.25602,9.25602
1162.00,9.24608,25.099228,0.000424,25.000945,-2.6059,0.087,9.25584,9.25584
1163.00,9.24788,25.099330,0.000422,25.001035,-2.6060,0.088,9.25539,9.25539
1164.00,9.25013,25.099430,0.000421,25.001128,-2.6058,0.088,9.25435,9.25435
1165.00,9.25120,25.099390,0.000422,25.001057,-2.6058,0.088,9.25385,9.25385
1166.00,9.25141,25.099319,0.000418,25.000923,-2.6058,0.088,9.25345,9.25345
1167.00,9.25169,25.099395,0.000420,25.000911,-2.6055,0.088,9.25392,9.25392
1168.00,9.25210,25.099460,0.000418,25.000922,-2.6055,0.088,9.25454,9.25454
1169.00,9.25285,25.099419,0.000412,25.000803,-2.6057,0.088,9.25521,9.25521
1170.00,9.25369,25.099443,0.000412,25.000792,-2.6062,0.088,9.25390,9.25390
1171.00,9.25344,25.099541,0.000414,25.000819,-2.6064,0.088,9.25311,9.25311
1172.00,9.25357,25.099615,0.000413,25.000813,-2.6068,0.088,9.25262,9.25262
1173.00,9.25407,25.099586,0.000418,25.000730,-2.6073,0.088,9.25314,9.25314
1174.00,9.25464,25.099669,0.000423,25.000766,-2.6075,0.088,9.25451,9.25451
1175.00,9.25512,25.099708,0.000420,25.000733,-2.6075,0.088,9.25735,9.25735
1176.00,9.25539,25.099790,0.000422,25.000755,-2.6074,0.088,9.26017,9.26017
1177.00,9.25539,25.099833,0.000424,25.000774,-2.6075,0.088,9.26329,9.26329
1178.00,9.25527,25.099965,0.000424,25.000876,-2.6075,0.088,9.26568,9.26568
1179.00,9.25535,25.100038,0.000425,25.000910,-2.6074,0.088,9.26744,9.26744
1180.00,9.25575,25.100211,0.000431,25.001131,-2.6074,0.088,9.26996,9.26996
1181.00,9.25613,25.100156,0.000430,25.001101,-2.6075,0.088,9.27238,9.27238
1182.00,9.25641,25.100162,0.000426,25.001022,-2.6077,0.088,9.27354,9.27354
1183.00,9.25837,25.100209,0.000425,25.000988,-2.6078,0.088,9.27387,9.27387
1184.00,9.26063,25.100184,0.000420,25.000973,-2.6080,0.089,9.27480,9.27480
1185.00,9.26285,25.100153,0.000416,25.000886,-2.6080,0.089,9.27371,9.27371
1186.00,9.26424,25.100147,0.000414,25.000854,-2.6079,0.089,9.27191,9.27191
1187.00,9.26554,25.100143,0.000415,25.000860,-2.6079,0.089,9.27082,9.27082
1188.00,9.26600,25.100110,0.000414,25.000845,-2.6080,0.089,9.27021,9.27021
1189.00,9.26667,25.100118,0.000414,25.000796,-2.6083,0.089,9.26885,9.26885
1190.00,9.26830,25.100117,0.000416,25.000754,-2.6084,0.089,9.26940,9.26940
1191.00,9.26940,25.100169,0.000413,25.000739,-2.6086,0.089,9.27038,9.27038
1192.00,9.26965,25.100227,0.000414,25.000724,-2.6087,0.089,9.27161,9.27161
1193.00,9.27037,25.100288,0.000411,25.000765,-2.6086,0.090,9.27328,9.27328
1194.00,9.27130,25.100349,0.000413,25.000764,-2.6082,0.090,9.27426,9.27426
1195.00,9.27206,25.100355,0.000411,25.000743,-2.6082,0.090,9.27519,9.27519
1196.00,9.27243,25.100379,0.000414,25.000798,-2.6082,0.090,9.27666,9.27666
1197.00,9.27307,25.100403,0.000417,25.000867,-2.6081,0.090,9.27764,9.27764
1198.00,9.27353,25.100401,0.000419,25.000843,-2.6082,0.090,9.27742,9.27742
1199.00,9.27387,25.100489,0.000421,25.000961,-2.6087,0.090,9.27820,9.27820
1200.00,9.27377,25.100547,0.000425,25.000954,-2.6092,0.090,9.27778,9.27778
1201.00,9.27378,25.100631,0.000425,25.000954,-2.6097,0.090,9.27674,9.27674
1202.00,9.27393,25.100722,0.000424,25.001030,-2.6099,0.090,9.27651,9.27651
1203.00,9.27429,25.100813,0.000425,25.001090,-2.6104,0.090,9.27688,9.27688
1204.00,9.27446,25.100775,0.000425,25.000967,-2.6105,0.090,9.27688,9.27688
1205.00,9.27496,25.100813,0.000422,25.001051,-2.6104,0.090,9.27761,9.27761
1206.00,9.27554,25.100855,0.000423,25.001088,-2.6103,0.091,9.27749,9.27749
1207.00,9.27575,25.100821,0.000422,25.001007,-2.6106,0.091,9.27583,9.27583
1208.00,9.27546,25.100743,0.000418,25.000901,-2.6105,0.091,9.27435,9.27435
1209.00,9.27597,25.100756,0.000417,25.000913,-2.6108,0.091,9.27305,9.27305
1210.00,9.27601,25.100826,0.000416,25.000909,-2.6110,0.091,9.27203,9.27203
1211.00,9.27579,25.100874,0.000417,25.000882,-2.6109,0.091,9.27273,9.27273
1212.00,9.27604,25.100936,0.000419,25.000915,-2.6109,0.091,9.27474,9.27474
1213.00,9.27617,25.101084,0.000421,25.001012,-2.6108,0.091,9.27607,9.27607
1214.00,9.27629,25.101162,0.000422,25.001052,-2.6106,0.091,9.27775,9.27775
1215.00,9.27595,25.101159,0.000423,25.000965,-2.6106,0.091,9.27913,9.27913
1216.00,9.27569,25.101184,0.000422,25.000993,-2.6109,0.091,9.27966,9.27966
1217.00,9.27602,25.101256,0.000417,25.000982,-2.6108,0.091,9.27862,9.27862
1218.00,9.27638,25.101248,0.000415,25.000917,-2.6111,0.091,9.27777,9.27777
1219.00,9.27658,25.101279,0.000411,25.000891,-2.6113,0.092,9.27571,9.27571
1220.00,9.27635,25.101343,0.000412,25.000968,-2.6115,0.092,9.27393,9.27393
1221.00,9.27610,25.101414,0.000416,25.000996,-2.6116,0.092,9.27222,9.27222
1222.00,9.27555,25.101432,0.000416,25.000925,-2.6118,0.092,9.27021,9.27021
1223.00,9.27495,25.101466,0.000418,25.000964,-2.6117,0.092,9.26925,9.26925
1224.00,9.27420,25.101542,0.000419,25.001021,-2.6117,0.092,9.26981,9.26981
1225.00,9.27403,25.101588,0.000421,25.001020,-2.6118,0.092,9.27123,9.27123
1226.00,9.27444,25.101532,0.000415,25.000920,-2.6118,0.092,9.27237,9.27237
1227.00,9.27466,25.101538,0.000416,25.000992,-2.6115,0.092,9.27355,9.27355
1228.00,9.27444,25.101601,0.000420,25.001032,-2.6115,0.092,9.27310,9.27310
1229.00,9.27474,25.101613,0.000420,25.000989,-2.6117,0.092,9.27358,9.27358
1230.00,9.27413,25.101689,0.000417,25.000990,-2.6116,0.092,9.27293,9.27293
1231.00,9.27329,25.101841,0.000418,25.001031,-2.6116,0.092,9.27251,9.27251
1232.00,9.27218,25.101946,0.000419,25.001010,-2.6118,0.092,9.27336,9.27336
1233.00,9.27195,25.101993,0.000410,25.000955,-2.6121,0.093,9.27497,9.27497
1234.00,9.27196,25.102109,0.000410,25.000960,-2.6121,0.093,9.27213,9.27213
1235.00,9.27175,25.102112,0.000413,25.000917,-2.6121,0.093,9.26070,9.26070
1236.00,9.27218,25.102147,0.000413,25.000898,-2.6124,0.093,9.24406,9.24406
1237.00,9.27287,25.102153,0.000414,25.000858,-2.6126,0.093,9.22627,9.22627
1238.00,9.27396,25.102278,0.000418,25.000877,-2.6124,0.093,9.20905,9.20905
1239.00,9.27363,25.102357,0.000419,25.000859,-2.6126,0.093,9.19609,9.19609
1240.00,9.27369,25.102431,0.000415,25.000753,-2.6131,0.093,9.19309,9.19309
1241.00,9.27528,25.102491,0.000416,25.000719,-2.6134,0.093,9.19720,9.19720
1242.00,9.27535,25.102537,0.000414,25.000730,-2.6137,0.093,9.20447,9.20447
1243.00,9.27444,25.102518,0.000413,25.000716,-2.6140,0.093,9.21362,9.21362
1244.00,9.25996,25.102494,0.000413,25.000717,-2.6143,0.093,9.22367,9.22367
1245.00,9.21810,25.102545,0.000416,25.000788,-2.6144,0.093,9.23313,9.23313
1246.00,9.19193,25.102553,0.000413,25.000824,-2.6146,0.094,9.24143,9.24143
1247.00,9.18712,25.102627,0.000415,25.000839,-2.6145,0.094,9.24815,9.24815
1248.00,9.18893,25.102652,0.000415,25.000831,-2.6145,0.094,9.25273,9.25273
1249.00,9.19547,25.102693,0.000414,25.000819,-2.6144,0.094,9.25598,9.25598
1250.00,9.20286,25.102708,0.000413,25.000788,-2.6140,0.094,9.25743,9.25743
1251.00,9.21227,25.102766,0.000416,25.000764,-2.6135,0.094,9.25856,9.25856
1252.00,9.22350,25.102863,0.000417,25.000778,-2.6135,0.094,9.25946,9.25946
1253.00,9.23413,25.102951,0.000417,25.000758,-2.6138,0.094,9.26016,9.26016
1254.00,9.24553,25.103067,0.000420,25.000822,-2.6139,0.094,9.25671,9.25671
1255.00,9.25085,25.103141,0.000422,25.000933,-2.6141,0.094,9.24690,9.24690
1256.00,9.25347,25.103216,0.000424,25.000996,-2.6147,0.094,9.22548,9.22548
1257.00,9.25566,25.103224,0.000422,25.000979,-2.6153,0.094,9.19165,9.19165
1258.00,9.25668,25.103213,0.000420,25.000962,-2.6153,0.094,9.14441,9.14441
1259.00,9.25834,25.103214,0.000415,25.000945,-2.6154,0.095,9.08937,9.08937
1260.00,9.25937,25.103264,0.000411,25.000955,-2.6153,0.095,9.03327,9.03327
1261.00,9.25922,25.103249,0.000409,25.000926,-2.6152,0.095,8.98284,8.98284
@9,2.0001,4.0, 1260.04599999999 
1262.00,9.26138,25.103230,0.000406,25.000843,-2.6150,0.096,8.94109,8.94109
1263.00,9.26043,25.103335,0.000407,25.000933,-2.6150,0.096,8.91090,8.91090
1264.00,9.24430,25.103317,0.000408,25.000873,-2.6151,0.096,8.89158,8.89158
1265.00,9.20828,25.103297,0.000407,25.000792,-2.6155,0.096,8.88084,8.88084
1266.00,9.15241,25.103403,0.000403,25.000833,-2.6157,0.096,8.87500,8.87500
1267.00,9.09206,25.103503,0.000402,25.000869,-2.6157,0.096,8.87536,8.87536
1268.00,9.02459,25.103495,0.000399,25.000793,-2.6158,0.097,8.88316,8.88316
1269.00,8.96954,25.103492,0.000400,25.000708,-2.6157,0.097,8.89742,8.89742
1270.00,8.92803,25.103621,0.000403,25.000750,-2.6156,0.097,8.91831,8.91831
1271.00,8.90027,25.103574,0.000403,25.000716,-2.6157,0.097,8.94663,8.94663
1272.00,8.88366,25.103621,0.000404,25.000810,-2.6159,0.097,8.97766,8.97766
1273.00,8.87358,25.103605,0.000406,25.000756,-2.6161,0.097,9.00822,9.00822
1274.00,8.87272,25.103602,0.000405,25.000790,-2.6164,0.097,9.03668,9.03668
1275.00,8.87406,25.103627,0.000409,25.000833,-2.6168,0.097,9.06202,9.06202
1276.00,8.87128,25.103711,0.000410,25.000851,-2.6170,0.097,9.08304,9.08304
1277.00,8.88552,25.103778,0.000410,25.000868,-2.6168,0.097,9.10001,9.10001
1278.00,8.91254,25.103930,0.000413,25.001010,-2.6170,0.097,9.11360,9.11360
1279.00,8.94403,25.104016,0.000414,25.001059,-2.6173,0.097,9.12586,9.12586
1280.00,8.97870,25.104048,0.000413,25.000996,-2.6172,0.097,9.13657,9.13657
1281.00,9.01254,25.104089,0.000414,25.001015,-2.6172,0.097,9.14662,9.14662
1282.00,9.04047,25.104070,0.000412,25.000938,-2.6175,0.098,9.15508,9.15508
1283.00,9.06525,25.104057,0.000410,25.000884,-2.6174,0.098,9.16224,9.16224
1284.00,9.08646,25.104141,0.000407,25.000909,-2.6174,0.098,9.16813,9.16813
1285.00,9.10507,25.104136,0.000406,25.000916,-2.6174,0.098,9.17319,9.17319
1286.00,9.11768,25.104160,0.000406,25.000898,-2.6173,0.098,9.17762,9.17762
1287.00,9.12539,25.104194,0.000409,25.000931,-2.6173,0.098,9.18269,9.18269
1288.00,9.13323,25.104247,0.000409,25.000888,-2.6176,0.098,9.18854,9.18854
1289.00,9.14772,25.104292,0.000414,25.000855,-2.6177,0.098,9.19426,9.19426
1290.00,9.15883,25.104309,0.000414,25.000805,-2.6180,0.098,9.20013,9.20013
1291.00,9.16702,25.104363,0.000413,25.000791,-2.6185,0.098,9.20543,9.20543
1292.00,9.16810,25.104409,0.000415,25.000778,-2.6186,0.098,9.21168,9.21168
1293.00,9.17033,25.104366,0.000415,25.000738,-2.6187,0.098,9.21761,9.21761
1294.00,9.17709,25.104449,0.000412,25.000821,-2.6187,0.099,9.22300,9.22300
1295.00,9.18404,25.104570,0.000414,25.000930,-2.6186,0.099,9.22810,9.22810
1296.00,9.18964,25.104589,0.000418,25.000927,-2.6184,0.099,9.23298,9.23298
1297.00,9.19336,25.104575,0.000419,25.000912,-2.6183,0.099,9.23656,9.23656
1298.00,9.19844,25.104706,0.000424,25.001009,-2.6182,0.099,9.23993,9.23993
1299.00,9.20570,25.104640,0.000428,25.000873,-2.6183,0.098,9.24322,9.24322
1300.00,9.21356,25.104577,0.000427,25.000752,-2.6182,0.098,9.24552,9.24552
1301.00,9.21755,25.104564,0.000425,25.000691,-2.6184,0.098,9.24749,9.24749
1302.00,9.22293,25.104611,0.000425,25.000664,-2.6188,0.099,9.24903,9.24903
1303.00,9.22825,25.104628,0.000421,25.000665,-2.6190,0.099,9.25086,9.25086
1304.00,9.23321,25.104675,0.000416,25.000718,-2.6189,0.099,9.25247,9.25247
1305.00,9.23637,25.104793,0.000413,25.000785,-2.6193,0.099,9.25446,9.25446
1306.00,9.23936,25.104883,0.000412,25.000807,-2.6192,0.099,9.25646,9.25646
1307.00,9.24161,25.104925,0.000412,25.000787,-2.6194,0.099,9.25784,9.25784
1308.00,9.24364,25.105012,0.000414,25.000777,-2.6198,0.099,9.25902,9.25902
1309.00,9.24595,25.105123,0.000419,25.000801,-2.6202,0.099,9.25973,9.25973
1310.00,9.24759,25.105143,0.000421,25.000802,-2.6204,0.099,9.26014,9.26014
1311.00,9.24952,25.105189,0.000425,25.000872,-2.6208,0.099,9.26079,9.26079
1312.00,9.25189,25.105170,0.000425,25.000919,-2.6208,0.099,9.26165,9.26165
1313.00,9.25375,25.105159,0.000423,25.000952,-2.6207,0.099,9.26207,9.26207
1314.00,9.25535,25.105095,0.000420,25.000925,-2.6206,0.099,9.26198,9.26198
1315.00,9.25643,25.105090,0.000420,25.000951,-2.6206,0.100,9.26164,9.26164
1316.00,9.25705,25.105112,0.000419,25.000926,-2.6207,0.100,9.26054,9.26054
1317.00,9.25739,25.105276,0.000420,25.000958,-2.6210,0.100,9.26015,9.26015
1318.00,9.25782,25.105305,0.000423,25.000906,-2.6213,0.100,9.26049,9.26049
1319.00,9.25862,25.105371,0.000427,25.000928,-2.6214,0.100,9.26195,9.26195
1320.00,9.25947,25.105452,0.000428,25.000910,-2.6215,0.100,9.26343,9.26343
1321.00,9.26044,25.105505,0.000427,25.000905,-2.6214,0.100,9.26564,9.26564
1322.00,9.26146,25.105396,0.000425,25.000812,-2.6210,0.100,9.26849,9.26849
1323.00,9.26246,25.105435,0.000425,25.000814,-2.6207,0.100,9.27003,9.27003
1324.00,9.26310,25.105557,0.000423,25.000885,-2.6211,0.100,9.27075,9.27075
1325.00,9.26352,25.105611,0.000421,25.000846,-2.6214,0.100,9.27187,9.27187
1326.00,9.26412,25.105644,0.000419,25.000811,-2.6218,0.100,9.27265,9.27265
1327.00,9.26443,25.105827,0.000419,25.000892,-2.6226,0.100,9.27313,9.27313
1328.00,9.26496,25.105818,0.000417,25.000832,-2.6230,0.100,9.27424,9.27424
1329.00,9.26608,25.105796,0.000414,25.000727,-2.6229,0.101,9.27514,9.27514
1330.00,9.26724,25.105840,0.000414,25.000778,-2.6230,0.101,9.27569,9.27569
1331.00,9.26828,25.105907,0.000418,25.000786,-2.6227,0.101,9.27646,9.27646
1332.00,9.26920,25.105924,0.000421,25.000784,-2.6223,0.101,9.27696,9.27696
1333.00,9.27022,25.106076,0.000424,25.000843,-2.6223,0.101,9.27757,9.27757
1334.00,9.27128,25.106180,0.000428,25.000921,-2.6224,0.100,9.27788,9.27788
1335.00,9.27271,25.106248,0.000428,25.000861,-2.6220,0.100,9.27749,9.27749
1336.00,9.27378,25.106311,0.000425,25.000855,-2.6220,0.101,9.27652,9.27652
1337.00,9.27457,25.106379,0.000421,25.000845,-2.6219,0.101,9.27499,9.27499
1338.00,9.27512,25.106347,0.000418,25.000814,-2.6217,0.101,9.27398,9.27398
1339.00,9.27519,25.106404,0.000418,25.000836,-2.6218,0.101,9.27400,9.27400
1340.00,9.27507,25.106386,0.000415,25.000845,-2.6223,0.101,9.27433,9.27433
1341.00,9.27530,25.106434,0.000415,25.000938,-2.6227,0.102,9.27387,9.27387
1342.00,9.27563,25.106471,0.000417,25.000999,-2.6231,0.102,9.27318,9.27318
1343.00,9.27600,25.106540,0.000420,25.000980,-2.6236,0.102,9.27147,9.27147
1344.00,9.27573,25.106576,0.000418,25.000960,-2.6234,0.102,9.26925,9.26925
1345.00,9.27509,25.106626,0.000420,25.000938,-2.6231,0.102,9.26771,9.26771
1346.00,9.27417,25.106625,0.000420,25.000837,-2.6232,0.102,9.26726,9.26726
1347.00,9.27367,25.106735,0.000424,25.000863,-2.6233,0.102,9.26710,9.26710
1348.00,9.27322,25.106809,0.000422,25.000940,-2.6234,0.102,9.26717,9.26717
1349.00,9.27244,25.106824,0.000421,25.000824,-2.6240,0.102,9.26795,9.26795
1350.00,9.27139,25.106741,0.000414,25.000736,-2.6242,0.102,9.26845,9.26845
1351.00,9.27077,25.106721,0.000412,25.000714,-2.6241,0.102,9.26954,9.26954
1352.00,9.27016,25.106661,0.000406,25.000639,-2.6237,0.103,9.27147,9.27147
1353.00,9.26995,25.106662,0.000404,25.000616,-2.6233,0.103,9.27435,9.27435
1354.00,9.27031,25.106654,0.000408,25.000713,-2.6231,0.103,9.27663,9.27663
1355.00,9.27107,25.106812,0.000417,25.000828,-2.6231,0.103,9.27840,9.27840
1356.00,9.27178,25.106868,0.000423,25.000875,-2.6234,0.103,9.27911,9.27911
1357.00,9.27213,25.106962,0.000429,25.000942,-2.6238,0.102,9.27949,9.27949
1358.00,9.27213,25.107017,0.000432,25.000960,-2.6246,0.102,9.27879,9.27879
1359.00,9.27208,25.107114,0.000428,25.000909,-2.6247,0.102,9.27691,9.27691
1360.00,9.27276,25.107140,0.000427,25.000881,-2.6247,0.103,9.27508,9.27508
1361.00,9.27372,25.107287,0.000425,25.000942,-2.6247,0.103,9.27354,9.27354
1362.00,9.27464,25.107309,0.000421,25.000923,-2.6246,0.103,9.27185,9.27185
1363.00,9.27496,25.107328,0.000421,25.000884,-2.6245,0.103,9.27049,9.27049
1364.00,9.27512,25.107331,0.000426,25.000898,-2.6247,0.103,9.27039,9.27039
1365.00,9.27507,25.107424,0.000426,25.000977,-2.6250,0.103,9.27085,9.27085
1366.00,9.27495,25.107341,0.000424,25.000924,-2.6251,0.103,9.27125,9.27125
1367.00,9.27495,25.107303,0.000420,25.000857,-2.6250,0.103,9.27229,9.27229
1368.00,9.27497,25.107377,0.000418,25.000917,-2.6248,0.103,9.27279,9.27279
1369.00,9.27470,25.107457,0.000417,25.000937,-2.6249,0.103,9.27414,9.27414
1370.00,9.27458,25.107464,0.000417,25.000901,-2.6252,0.103,9.27538,9.27538
1371.00,9.27441,25.107586,0.000421,25.000982,-2.6256,0.103,9.27666,9.27666
1372.00,9.27416,25.107641,0.000423,25.001018,-2.6262,0.103,9.27795,9.27795
1373.00,9.27394,25.107604,0.000421,25.000902,-2.6265,0.103,9.27968,9.27968
1374.00,9.27390,25.107666,0.000418,25.000952,-2.6266,0.104,9.27967,9.27967
1375.00,9.27399,25.107693,0.000418,25.000926,-2.6267,0.104,9.27944,9.27944
1376.00,9.27441,25.107647,0.000414,25.000800,-2.6268,0.104,9.27923,9.27923
1377.00,9.27473,25.107637,0.000411,25.000679,-2.6267,0.104,9.27767,9.27767
1378.00,9.27527,25.107729,0.000413,25.000754,-2.6268,0.104,9.27669,9.27669
1379.00,9.27615,25.107678,0.000418,25.000674,-2.6270,0.104,9.27625,9.27625
1380.00,9.27657,25.107710,0.000418,25.000682,-2.6271,0.104,9.27596,9.27596
1381.00,9.27663,25.107828,0.000419,25.000739,-2.6269,0.104,9.27660,9.27660
1382.00,9.27714,25.107958,0.000425,25.000835,-2.6269,0.104,9.27839,9.27839
1383.00,9.27752,25.107959,0.000422,25.000784,-2.6269,0.104,9.27950,9.27950
1384.00,9.27752,25.108138,0.000419,25.000849,-2.6268,0.104,9.28104,9.28104
1385.00,9.27801,25.108255,0.000421,25.000927,-2.6270,0.105,9.28250,9.28250
1386.00,9.27849,25.108257,0.000423,25.000908,-2.6273,0.105,9.28248,9.28248
1387.00,9.27883,25.108376,0.000422,25.000961,-2.6275,0.105,9.28152,9.28152
1388.00,9.27912,25.108388,0.000421,25.000947,-2.6279,0.105,9.28070,9.28070
1389.00,9.27937,25.108350,0.000421,25.000911,-2.6283,0.105,9.27997,9.27997
1390.00,9.27911,25.108347,0.000417,25.000866,-2.6283,0.105,9.27898,9.27898
1391.00,9.27912,25.108396,0.000414,25.000854,-2.6285,0.105,9.27910,9.27910
1392.00,9.27917,25.108389,0.000418,25.000810,-2.6286,0.105,9.27983,9.27983
1393.00,9.27962,25.108526,0.000424,25.000884,-2.6285,0.105,9.28021,9.28021
1394.00,9.28007,25.108515,0.000426,25.000861,-2.6286,0.105,9.28059,9.28059
1395.00,9.28028,25.108506,0.000428,25.000809,-2.6289,0.105,9.28138,9.28138
1396.00,9.28054,25.108561,0.000429,25.000818,-2.6290,0.105,9.28091,9.28091
1397.00,9.28072,25.108590,0.000427,25.000863,-2.6294,0.105,9.28065,9.28065
1398.00,9.28087,25.108611,0.000424,25.000893,-2.6297,0.105,9.28050,9.28050
1399.00,9.28082,25.108661,0.000423,25.000925,-2.6298,0.105,9.27929,9.27929
1400.00,9.28061,25.108767,0.000421,25.001001,-2.6298,0.105,9.27730,9.27730
1401.00,9.28012,25.108703,0.000417,25.000934,-2.6297,0.105,9.27653,9.27653
1402.00,9.27995,25.108625,0.000411,25.000918,-2.6297,0.106,9.27646,9.27646
1403.00,9.27993,25.108622,0.000412,25.000895,-2.6294,0.106,9.27524,9.27524
1404.00,9.27977,25.108654,0.000412,25.000846,-2.6294,0.106,9.27300,9.27300
1405.00,9.27924,25.108575,0.000410,25.000727,-2.6296,0.106,9.26584,9.26584
1406.00,9.27886,25.108696,0.000412,25.000789,-2.6300,0.106,9.25082,9.25082
1407.00,9.27855,25.108811,0.000415,25.000733,-2.6300,0.106,9.22515,9.22515
1408.00,9.27785,25.108833,0.000407,25.000703,-2.6299,0.107,9.18881,9.18881
1409.00,9.27670,25.108897,0.000406,25.000774,-2.6298,0.107,9.14646,9.14646
1410.00,9.27520,25.108878,0.000405,25.000759,-2.6296,0.107,9.10314,9.10314
1411.00,9.27524,25.108898,0.000405,25.000749,-2.6294,0.107,9.06264,9.06264
@10,2.0001,4.0, 1410.103 
1412.00,9.27884,25.108972,0.000408,25.000797,-2.6293,0.107,9.02731,9.02731
1413.00,9.27354,25.109116,0.000414,25.000869,-2.6297,0.107,8.99988,8.99988
1414.00,9.26453,25.109178,0.000413,25.000885,-2.6303,0.107,8.97693,8.97693
1415.00,9.23722,25.109314,0.000410,25.000954,-2.6306,0.107,8.95829,8.95829
1416.00,9.19897,25.109305,0.000408,25.000915,-2.6305,0.107,8.94189,8.94189
1417.00,9.15081,25.109339,0.000408,25.000895,-2.6308,0.108,8.93014,8.93014
1418.00,9.09228,25.109345,0.000407,25.000845,-2.6309,0.108,8.92620,8.92620
1419.00,9.05310,25.109355,0.000405,25.000778,-2.6307,0.108,8.93059,8.93059
1420.00,9.02070,25.109411,0.000408,25.000815,-2.6307,0.108,8.94351,8.94351
1421.00,8.99640,25.109545,0.000410,25.000881,-2.6310,0.108,8.96470,8.96470
1422.00,8.97462,25.109678,0.000408,25.000912,-2.6311,0.108,8.99125,8.99125
1423.00,8.95473,25.109719,0.000408,25.000886,-2.6315,0.108,9.01791,9.01791
1424.00,8.93840,25.109839,0.000411,25.000931,-2.6318,0.108,9.04280,9.04280
1425.00,8.92734,25.109950,0.000414,25.000944,-2.6322,0.108,9.06511,9.06511
1426.00,8.91472,25.109997,0.000413,25.000961,-2.6324,0.108,9.08455,9.08455
1427.00,8.91585,25.109951,0.000411,25.000907,-2.6323,0.109,9.10020,9.10020
1428.00,8.93516,25.109951,0.000412,25.000895,-2.6323,0.109,9.11390,9.11390
1429.00,8.96039,25.109905,0.000412,25.000853,-2.6322,0.109,9.12539,9.12539
1430.00,8.99187,25.109888,0.000410,25.000814,-2.6319,0.109,9.13469,9.13469
1431.00,9.02042,25.109933,0.000409,25.000798,-2.6318,0.109,9.14284,9.14284
1432.00,9.04841,25.109949,0.000410,25.000833,-2.6320,0.109,9.15225,9.15225
1433.00,9.06831,25.109984,0.000411,25.000853,-2.6323,0.109,9.16117,9.16117
1434.00,9.08492,25.110030,0.000413,25.000910,-2.6327,0.109,9.16959,9.16959
1435.00,9.10344,25.110101,0.000412,25.000937,-2.6333,0.110,9.17846,9.17846
1436.00,9.11757,25.110068,0.000415,25.000889,-2.6340,0.109,9.18614,9.18614
1437.00,9.12667,25.110102,0.000422,25.000907,-2.6340,0.109,9.19190,9.19190
1438.00,9.13677,25.110116,0.000424,25.000885,-2.6338,0.109,9.19745,9.19745
1439.00,9.14233,25.110114,0.000421,25.000806,-2.6337,0.109,9.20292,9.20292
1440.00,9.14994,25.110125,0.000424,25.000830,-2.6338,0.109,9.20718,9.20718
1441.00,9.15861,25.110185,0.000422,25.000878,-2.6336,0.109,9.21059,9.21059
1442.00,9.17368,25.110262,0.000422,25.000880,-2.6339,0.110,9.21408,9.21408
1443.00,9.18130,25.110326,0.000421,25.000906,-2.6342,0.110,9.21720,9.21720
1444.00,9.18449,25.110418,0.000423,25.000942,-2.6344,0.110,9.22058,9.22058
1445.00,9.19429,25.110443,0.000423,25.000873,-2.6346,0.110,9.22385,9.22385
1446.00,9.19673,25.110517,0.000423,25.000868,-2.6350,0.110,9.22899,9.22899
1447.00,9.20287,25.110499,0.000417,25.000806,-2.6351,0.110,9.23360,9.23360
1448.00,9.20793,25.110569,0.000415,25.000768,-2.6350,0.110,9.23748,9.23748
1449.00,9.21137,25.110573,0.000414,25.000716,-2.6353,0.110,9.24052,9.24052
1450.00,9.21401,25.110662,0.000415,25.000742,-2.6352,0.110,9.24334,9.24334
1451.00,9.21708,25.110689,0.000414,25.000753,-2.6350,0.110,9.24455,9.24455
1452.00,9.22067,25.110754,0.000416,25.000762,-2.6350,0.110,9.24559,9.24559
1453.00,9.22481,25.110816,0.000419,25.000803,-2.6351,0.110,9.24791,9.24791
1454.00,9.22901,25.110959,0.000422,25.000891,-2.6349,0.110,9.25135,9.25135
1455.00,9.23355,25.111019,0.000423,25.000921,-2.6349,0.110,9.25461,9.25461
1456.00,9.23661,25.111165,0.000430,25.000975,-2.6349,0.110,9.25866,9.25866
1457.00,9.23872,25.111314,0.000432,25.001056,-2.6349,0.110,9.26257,9.26257
1458.00,9.24106,25.111315,0.000433,25.001048,-2.6350,0.110,9.26439,9.26439
1459.00,9.24432,25.111319,0.000431,25.000983,-2.6353,0.110,9.26518,9.26518
1460.00,9.24730,25.111336,0.000429,25.000999,-2.6352,0.110,9.26570,9.26570
1461.00,9.24913,25.111312,0.000423,25.000957,-2.6352,0.111,9.26635,9.26635
1462.00,9.25121,25.111324,0.000423,25.000944,-2.6353,0.111,9.26596,9.26596
1463.00,9.25485,25.111348,0.000420,25.000967,-2.6352,0.111,9.26616,9.26616
1464.00,9.25844,25.111352,0.000420,25.000959,-2.6352,0.111,9.26677,9.26677
1465.00,9.26058,25.111415,0.000423,25.000980,-2.6353,0.111,9.26694,9.26694
1466.00,9.26165,25.111419,0.000425,25.000964,-2.6354,0.111,9.26671,9.26671
1467.00,9.26258,25.111416,0.000421,25.000952,-2.6355,0.111,9.26727,9.26727
1468.00,9.26321,25.111416,0.000421,25.000855,-2.6355,0.111,9.26795,9.26795
1469.00,9.26376,25.111480,0.000417,25.000897,-2.6357,0.111,9.26886,9.26886
1470.00,9.26446,25.111519,0.000417,25.000843,-2.6358,0.112,9.26986,9.26986
1471.00,9.26547,25.111622,0.000416,25.000883,-2.6362,0.112,9.26969,9.26969
1472.00,9.26674,25.111633,0.000417,25.000841,-2.6363,0.112,9.26952,9.26952
1473.00,9.26716,25.111680,0.000417,25.000887,-2.6363,0.112,9.26888,9.26888
1474.00,9.26732,25.111699,0.000422,25.000904,-2.6364,0.112,9.26832,9.26832
1475.00,9.26755,25.111712,0.000422,25.000927,-2.6366,0.112,9.26798,9.26798
1476.00,9.26768,25.111663,0.000419,25.000849,-2.6363,0.112,9.26933,9.26933
1477.00,9.26792,25.111701,0.000422,25.000921,-2.6365,0.112,9.27138,9.27138
1478.00,9.26860,25.111805,0.000422,25.000999,-2.6370,0.112,9.27313,9.27313
1479.00,9.26925,25.111774,0.000418,25.000955,-2.6374,0.112,9.27386,9.27386
1480.00,9.26963,25.111810,0.000417,25.000977,-2.6375,0.112,9.27527,9.27527
1481.00,9.26996,25.111857,0.000416,25.001041,-2.6377,0.112,9.27606,9.27606
1482.00,9.27061,25.111924,0.000413,25.000992,-2.6377,0.112,9.27620,9.27620
1483.00,9.27114,25.112002,0.000415,25.000994,-2.6376,0.112,9.27786,9.27786
1484.00,9.27179,25.112133,0.000424,25.001027,-2.6376,0.112,9.27902,9.27902
1485.00,9.27226,25.112177,0.000426,25.000965,-2.6376,0.112,9.27927,9.27927
1486.00,9.27326,25.112332,0.000429,25.001033,-2.6375,0.112,9.27917,9.27917
1487.00,9.27383,25.112288,0.000427,25.000948,-2.6377,0.112,9.27847,9.27847
1488.00,9.27413,25.112299,0.000423,25.000902,-2.6378,0.112,9.27634,9.27634
1489.00,9.27435,25.112378,0.000421,25.000919,-2.6377,0.113,9.27601,9.27601
1490.00,9.27452,25.112402,0.000419,25.000953,-2.6379,0.113,9.27619,9.27619
1491.00,9.27521,25.112387,0.000417,25.000872,-2.6384,0.113,9.27600,9.27600
1492.00,9.27570,25.112559,0.000419,25.000963,-2.6387,0.113,9.27594,9.27594
1493.00,9.27629,25.112580,0.000422,25.000921,-2.6388,0.113,9.27715,9.27715
1494.00,9.27650,25.112601,0.000421,25.000888,-2.6387,0.113,9.27760,9.27760
1495.00,9.27706,25.112685,0.000420,25.000892,-2.6385,0.113,9.27656,9.27656
1496.00,9.27700,25.112661,0.000422,25.000913,-2.6383,0.113,9.27448,9.27448
1497.00,9.27692,25.112625,0.000423,25.000870,-2.6383,0.113,9.27320,9.27320
1498.00,9.27681,25.112632,0.000420,25.000900,-2.6384,0.113,9.27217,9.27217
1499.00,9.27622,25.112547,0.000418,25.000838,-2.6388,0.113,9.27143,9.27143
1500.00,9.27582,25.112517,0.000417,25.000838,-2.6390,0.113,9.27251,9.27251
1501.00,9.27513,25.112490,0.000417,25.000779,-2.6391,0.113,9.27530,9.27530
1502.00,9.27475,25.112483,0.000415,25.000802,-2.6393,0.114,9.27681,9.27681
1503.00,9.27480,25.112632,0.000419,25.000900,-2.6395,0.114,9.27768,9.27768
1504.00,9.27399,25.112764,0.000423,25.000977,-2.6393,0.113,9.27793,9.27793
1505.00,9.27327,25.112855,0.000427,25.000944,-2.6393,0.113,9.27801,9.27801
1506.00,9.27362,25.113024,0.000425,25.000981,-2.6393,0.114,9.27758,9.27758
1507.00,9.27478,25.113082,0.000425,25.000954,-2.6389,0.114,9.27792,9.27792
1508.00,9.27522,25.113007,0.000422,25.000862,-2.6388,0.114,9.27689,9.27689
1509.00,9.27566,25.113026,0.000422,25.000856,-2.6390,0.114,9.27599,9.27599
1510.00,9.27593,25.113063,0.000421,25.000881,-2.6395,0.114,9.27597,9.27597
1511.00,9.27566,25.113075,0.000421,25.000847,-2.6400,0.114,9.27713,9.27713
1512.00,9.27602,25.113177,0.000422,25.000927,-2.6405,0.114,9.27748,9.27748
1513.00,9.27616,25.113218,0.000420,25.000954,-2.6404,0.114,9.27915,9.27915
1514.00,9.27623,25.113202,0.000415,25.000911,-2.6401,0.115,9.28084,9.28084
1515.00,9.27678,25.113141,0.000413,25.000908,-2.6395,0.115,9.28146,9.28146
1516.00,9.27775,25.113165,0.000416,25.000983,-2.6390,0.115,9.28102,9.28102
1517.00,9.27827,25.113131,0.000418,25.000929,-2.6388,0.115,9.28145,9.28145
1518.00,9.27821,25.113150,0.000423,25.000904,-2.6391,0.115,9.28161,9.28161
1519.00,9.27850,25.113269,0.000427,25.001032,-2.6395,0.115,9.28161,9.28161
1520.00,9.27877,25.113344,0.000427,25.001021,-2.6401,0.115,9.28096,9.28096
1521.00,9.27918,25.113337,0.000425,25.000927,-2.6405,0.115,9.28037,9.28037
1522.00,9.27942,25.113403,0.000423,25.000866,-2.6406,0.115,9.27915,9.27915
1523.00,9.27929,25.113481,0.000418,25.000875,-2.6407,0.115,9.27797,9.27797
1524.00,9.27898,25.113505,0.000416,25.000825,-2.6407,0.115,9.27686,9.27686
1525.00,9.27884,25.113599,0.000416,25.000866,-2.6404,0.115,9.27703,9.27703
1526.00,9.27891,25.113666,0.000416,25.000856,-2.6405,0.115,9.27751,9.27751
1527.00,9.27904,25.113680,0.000416,25.000860,-2.6407,0.116,9.27832,9.27832
1528.00,9.27945,25.113683,0.000420,25.000803,-2.6408,0.115,9.28012,9.28012
1529.00,9.28007,25.113759,0.000422,25.000834,-2.6407,0.115,9.28275,9.28275
1530.00,9.28031,25.113839,0.000429,25.000838,-2.6408,0.115,9.28416,9.28416
1531.00,9.28063,25.113935,0.000429,25.000925,-2.6406,0.115,9.28494,9.28494
1532.00,9.28089,25.114031,0.000427,25.000984,-2.6402,0.115,9.28512,9.28512
1533.00,9.28099,25.114128,0.000428,25.001054,-2.6402,0.115,9.28360,9.28360
1534.00,9.28092,25.114227,0.000430,25.001095,-2.6404,0.115,9.28171,9.28171
1535.00,9.28068,25.114115,0.000424,25.000959,-2.6405,0.116,9.27978,9.27978
1536.00,9.28051,25.114150,0.000423,25.000927,-2.6405,0.116,9.27815,9.27815
1537.00,9.28037,25.114187,0.000423,25.000954,-2.6409,0.116,9.27770,9.27770
1538.00,9.28024,25.114221,0.000422,25.000974,-2.6411,0.116,9.27906,9.27906
1539.00,9.28022,25.114184,0.000417,25.000885,-2.6409,0.116,9.27974,9.27974
1540.00,9.28054,25.114295,0.000414,25.000983,-2.6410,0.116,9.28088,9.28088
1541.00,9.28114,25.114314,0.000412,25.001047,-2.6411,0.117,9.28170,9.28170
1542.00,9.28139,25.114385,0.000415,25.001065,-2.6415,0.116,9.28239,9.28239
1543.00,9.28160,25.114316,0.000415,25.001005,-2.6415,0.117,9.28194,9.28194
1544.00,9.28158,25.114270,0.000418,25.001018,-2.6414,0.116,9.28154,9.28154
1545.00,9.28164,25.114255,0.000420,25.001013,-2.6416,0.116,9.28208,9.28208
1546.00,9.28160,25.114248,0.000424,25.000933,-2.6418,0.116,9.28332,9.28332
1547.00,9.28141,25.114235,0.000421,25.000895,-2.6416,0.116,9.28302,9.28302
1548.00,9.28142,25.114311,0.000419,25.000896,-2.6413,0.117,9.28260,9.28260
1549.00,9.28104,25.114394,0.000415,25.000921,-2.6414,0.117,9.28261,9.28261
1550.00,9.28097,25.114412,0.000415,25.000888,-2.6411,0.117,9.28128,9.28128
1551.00,9.28093,25.114440,0.000413,25.000933,-2.6408,0.117,9.27999,9.27999
1552.00,9.28088,25.114501,0.000412,25.000993,-2.6411,0.117,9.28066,9.28066
1553.00,9.28108,25.114502,0.000411,25.000968,-2.6413,0.118,9.28122,9.28122
1554.00,9.28152,25.114429,0.000411,25.000877,-2.6414,0.118,9.28016,9.28016
1555.00,9.28182,25.114440,0.000411,25.000862,-2.6414,0.118,9.27557,9.27557
1556.00,9.28162,25.114463,0.000412,25.000813,-2.6415,0.117,9.26510,9.26510
1557.00,9.28165,25.114476,0.000417,25.000769,-2.6414,0.117,9.24662,9.24662
1558.00,9.28169,25.114546,0.000417,25.000819,-2.6415,0.117,9.22017,9.22017
1559.00,9.28071,25.114714,0.000415,25.000921,-2.6411,0.118,9.18921,9.18921
1560.00,9.28017,25.114803,0.000413,25.000936,-2.6408,0.118,9.15754,9.15754
1561.00,9.28038,25.114786,0.000407,25.000901,-2.6407,0.118,9.12745,9.12745
@11,2.0001,4.0, 1560.03999999999 
1562.00,9.28314,25.114808,0.000404,25.000850,-2.6406,0.118,9.10149,9.10149
1563.00,9.28194,25.114888,0.000406,25.000863,-2.6409,0.119,9.08099,9.08099
1564.00,9.27543,25.114883,0.000407,25.000761,-2.6416,0.119,9.06310,9.06310
1565.00,9.25583,25.114960,0.000406,25.000745,-2.6421,0.119,9.04654,9.04654
1566.00,9.22768,25.115042,0.000407,25.000765,-2.6422,0.119,9.03070,9.03070
1567.00,9.19132,25.115055,0.000402,25.000698,-2.6421,0.119,9.01568,9.01568
1568.00,9.15025,25.115116,0.000402,25.000706,-2.6417,0.119,9.00389,9.00389
1569.00,9.12084,25.115135,0.000400,25.000695,-2.6413,0.120,8.99874,8.99874
1570.00,9.09763,25.115147,0.000403,25.000673,-2.6409,0.120,9.00320,9.00320
1571.00,9.07752,25.115375,0.000408,25.000787,-2.6411,0.120,9.01693,9.01693
1572.00,9.06157,25.115417,0.000409,25.000813,-2.6412,0.120,9.03788,9.03788
1573.00,9.04752,25.115442,0.000410,25.000790,-2.6413,0.120,9.06143,9.06143
1574.00,9.03137,25.115543,0.000411,25.000856,-2.6415,0.120,9.08391,9.08391
1575.00,9.01486,25.115606,0.000410,25.000918,-2.6414,0.120,9.10143,9.10143
1576.00,8.99815,25.115529,0.000412,25.000902,-2.6410,0.120,9.11446,9.11446
1577.00,8.98657,25.115581,0.000414,25.000980,-2.6408,0.120,9.12389,9.12389
1578.00,8.98890,25.115621,0.000413,25.001009,-2.6405,0.120,9.13228,9.13228
1579.00,9.00570,25.115685,0.000414,25.001011,-2.6403,0.120,9.14048,9.14048
1580.00,9.03712,25.115734,0.000413,25.000992,-2.6405,0.120,9.14980,9.14980
1581.00,9.06675,25.115792,0.000411,25.000917,-2.6406,0.120,9.15976,9.15976
1582.00,9.09106,25.115834,0.000409,25.000789,-2.6407,0.121,9.16860,9.16860
1583.00,9.10645,25.115885,0.000409,25.000722,-2.6409,0.121,9.17610,9.17610
1584.00,9.11790,25.115945,0.000411,25.000714,-2.6411,0.121,9.18267,9.18267
1585.00,9.12474,25.116013,0.000411,25.000748,-2.6414,0.121,9.18738,9.18738
1586.00,9.13199,25.116111,0.000408,25.000812,-2.6419,0.121,9.19143,9.19143
1587.00,9.13845,25.116206,0.000410,25.000909,-2.6421,0.121,9.19722,9.19722
1588.00,9.14837,25.116236,0.000409,25.000852,-2.6418,0.121,9.20318,9.20318
1589.00,9.15901,25.116243,0.000409,25.000828,-2.6416,0.121,9.20908,9.20908
1590.00,9.17131,25.116250,0.000410,25.000802,-2.6411,0.121,9.21560,9.21560
1591.00,9.18160,25.116243,0.000412,25.000756,-2.6406,0.121,9.22150,9.22150
1592.00,9.18257,25.116227,0.000412,25.000757,-2.6402,0.121,9.22621,9.22621
1593.00,9.18603,25.116249,0.000412,25.000847,-2.6398,0.121,9.23078,9.23078
1594.00,9.19155,25.116198,0.000411,25.000852,-2.6393,0.122,9.23447,9.23447
1595.00,9.19512,25.116205,0.000408,25.000778,-2.6389,0.122,9.23737,9.23737
1596.00,9.20205,25.116184,0.000409,25.000732,-2.6389,0.122,9.23982,9.23982
1597.00,9.21130,25.116208,0.000410,25.000711,-2.6391,0.122,9.24143,9.24143
1598.00,9.21625,25.116254,0.000412,25.000723,-2.6397,0.122,9.24323,9.24323
1599.00,9.22138,25.116341,0.000416,25.000754,-2.6400,0.122,9.24577,9.24577
1600.00,9.22621,25.116369,0.000418,25.000836,-2.6403,0.122,9.24913,9.24913
1601.00,9.22992,25.116322,0.000417,25.000753,-2.6402,0.122,9.25163,9.25163
1602.00,9.23280,25.116404,0.000418,25.000779,-2.6400,0.122,9.25470,9.25470
1603.00,9.23515,25.116464,0.000419,25.000783,-2.6398,0.122,9.25667,9.25667
1604.00,9.23828,25.116516,0.000419,25.000757,-2.6399,0.122,9.25808,9.25808
1605.00,9.24160,25.116680,0.000421,25.000864,-2.6400,0.122,9.25875,9.25875
1606.00,9.24452,25.116856,0.000423,25.001003,-2.6398,0.122,9.26077,9.26077
1607.00,9.24690,25.117002,0.000425,25.001087,-2.6397,0.122,9.26293,9.26293
1608.00,9.24924,25.117058,0.000425,25.001059,-2.6396,0.122,9.26579,9.26579
1609.00,9.25158,25.117056,0.000420,25.001012,-2.6398,0.123,9.26908,9.26908
1610.00,9.25324,25.117080,0.000421,25.001003,-2.6398,0.123,9.27186,9.27186
1611.00,9.25510,25.117189,0.000417,25.001072,-2.6398,0.123,9.27339,9.27339
1612.00,9.25745,25.117093,0.000413,25.000977,-2.6397,0.123,9.27410,9.27410
1613.00,9.25993,25.117150,0.000414,25.000994,-2.6397,0.123,9.27458,9.27458
1614.00,9.26226,25.117264,0.000417,25.001055,-2.6396,0.123,9.27411,9.27411
1615.00,9.26464,25.117275,0.000415,25.000988,-2.6395,0.123,9.27411,9.27411
1616.00,9.26607,25.117279,0.000417,25.000937,-2.6396,0.123,9.27475,9.27475
1617.00,9.26740,25.117406,0.000417,25.000952,-2.6392,0.123,9.27519,9.27519
1618.00,9.26846,25.117381,0.000412,25.000888,-2.6390,0.124,9.27496,9.27496
1619.00,9.26946,25.117409,0.000411,25.000839,-2.6385,0.124,9.27518,9.27518
1620.00,9.27003,25.117410,0.000411,25.000793,-2.6383,0.124,9.27534,9.27534
1621.00,9.27061,25.117351,0.000412,25.000785,-2.6381,0.124,9.27507,9.27507
1622.00,9.27156,25.117351,0.000416,25.000828,-2.6381,0.124,9.27648,9.27648
1623.00,9.27289,25.117418,0.000422,25.000939,-2.6379,0.124,9.27925,9.27925
1624.00,9.27435,25.117460,0.000426,25.000990,-2.6377,0.124,9.28167,9.28167
1625.00,9.27564,25.117533,0.000429,25.001049,-2.6380,0.124,9.28386,9.28386
1626.00,9.27682,25.117587,0.000430,25.001050,-2.6381,0.124,9.28613,9.28613
1627.00,9.27780,25.117595,0.000429,25.001067,-2.6383,0.124,9.28739,9.28739
1628.00,9.27844,25.117527,0.000426,25.001002,-2.6385,0.124,9.28649,9.28649
1629.00,9.27883,25.117514,0.000426,25.001039,-2.6388,0.124,9.28512,9.28512
1630.00,9.27958,25.117481,0.000424,25.000980,-2.6384,0.124,9.28451,9.28451
1631.00,9.28043,25.117445,0.000424,25.000919,-2.6381,0.124,9.28428,9.28428
1632.00,9.28126,25.117426,0.000422,25.000861,-2.6378,0.124,9.28407,9.28407
1633.00,9.28164,25.117507,0.000423,25.000867,-2.6376,0.125,9.28495,9.28495
1634.00,9.28192,25.117553,0.000423,25.000818,-2.6376,0.125,9.28524,9.28524
1635.00,9.28252,25.117559,0.000424,25.000778,-2.6375,0.125,9.28460,9.28460
1636.00,9.28281,25.117629,0.000426,25.000823,-2.6375,0.125,9.28330,9.28330
1637.00,9.28382,25.117743,0.000424,25.000866,-2.6378,0.125,9.28186,9.28186
1638.00,9.28388,25.117831,0.000424,25.000885,-2.6379,0.125,9.28071,9.28071
1639.00,9.28381,25.117856,0.000423,25.000876,-2.6377,0.125,9.28148,9.28148
1640.00,9.28411,25.117967,0.000424,25.000994,-2.6378,0.125,9.28274,9.28274
1641.00,9.28429,25.118034,0.000421,25.000980,-2.6375,0.125,9.28273,9.28273
1642.00,9.28425,25.118118,0.000421,25.001059,-2.6370,0.125,9.28270,9.28270
1643.00,9.28388,25.118138,0.000422,25.001050,-2.6364,0.125,9.28194,9.28194
1644.00,9.28343,25.118187,0.000423,25.001068,-2.6363,0.125,9.28074,9.28074
1645.00,9.28290,25.118322,0.000423,25.001124,-2.6364,0.125,9.27976,9.27976
1646.00,9.28240,25.118456,0.000425,25.001219,-2.6367,0.125,9.28099,9.28099
1647.00,9.28240,25.118404,0.000424,25.001106,-2.6369,0.126,9.28203,9.28203
1648.00,9.28224,25.118432,0.000424,25.001071,-2.6369,0.126,9.28390,9.28390
1649.00,9.28243,25.118432,0.000423,25.000952,-2.6365,0.126,9.28466,9.28466
1650.00,9.28214,25.118329,0.000418,25.000789,-2.6361,0.126,9.28461,9.28461
1651.00,9.28189,25.118253,0.000417,25.000728,-2.6358,0.126,9.28417,9.28417
1652.00,9.28230,25.118262,0.000417,25.000737,-2.6356,0.126,9.28437,9.28437
1653.00,9.28239,25.118308,0.000418,25.000791,-2.6357,0.126,9.28426,9.28426
1654.00,9.28262,25.118480,0.000418,25.000974,-2.6357,0.126,9.28502,9.28502
1655.00,9.28302,25.118607,0.000420,25.001086,-2.6359,0.126,9.28686,9.28686
1656.00,9.28348,25.118679,0.000421,25.001106,-2.6360,0.126,9.28752,9.28752
1657.00,9.28410,25.118773,0.000422,25.001150,-2.6359,0.126,9.28721,9.28721
1658.00,9.28423,25.118755,0.000420,25.001138,-2.6359,0.126,9.28706,9.28706
1659.00,9.28423,25.118700,0.000416,25.001080,-2.6359,0.126,9.28690,9.28690
1660.00,9.28418,25.118649,0.000417,25.000966,-2.6357,0.127,9.28549,9.28549
1661.00,9.28432,25.118680,0.000416,25.000898,-2.6353,0.127,9.28501,9.28501
1662.00,9.28454,25.118698,0.000415,25.000810,-2.6350,0.127,9.28497,9.28497
1663.00,9.28491,25.118772,0.000416,25.000756,-2.6346,0.127,9.28563,9.28563
1664.00,9.28550,25.118839,0.000419,25.000780,-2.6343,0.127,9.28647,9.28647
1665.00,9.28586,25.118813,0.000415,25.000757,-2.6339,0.127,9.28772,9.28772
1666.00,9.28602,25.118853,0.000414,25.000782,-2.6337,0.127,9.28927,9.28927
1667.00,9.28614,25.118875,0.000415,25.000818,-2.6337,0.127,9.28931,9.28931
1668.00,9.28673,25.118937,0.000415,25.000811,-2.6341,0.127,9.28786,9.28786
1669.00,9.28654,25.118968,0.000412,25.000778,-2.6344,0.127,9.28662,9.28662
1670.00,9.28641,25.119124,0.000417,25.000873,-2.6347,0.127,9.28543,9.28543
1671.00,9.28662,25.119189,0.000415,25.000909,-2.6346,0.128,9.28335,9.28335
1672.00,9.28650,25.119235,0.000417,25.000913,-2.6341,0.128,9.28382,9.28382
1673.00,9.28625,25.119238,0.000418,25.000924,-2.6334,0.128,9.28534,9.28534
1674.00,9.28592,25.119227,0.000416,25.000904,-2.6330,0.128,9.28710,9.28710
1675.00,9.28599,25.119276,0.000415,25.000875,-2.6328,0.128,9.28811,9.28811
1676.00,9.28607,25.119320,0.000415,25.000886,-2.6325,0.128,9.29006,9.29006
1677.00,9.28637,25.119398,0.000414,25.000939,-2.6323,0.128,9.29059,9.29059
1678.00,9.28698,25.119441,0.000411,25.000974,-2.6326,0.128,9.29061,9.29061
1679.00,9.28752,25.119470,0.000411,25.000981,-2.6327,0.128,9.29005,9.29005
1680.00,9.28779,25.119462,0.000410,25.001006,-2.6324,0.129,9.29034,9.29034
1681.00,9.28792,25.119465,0.000413,25.001017,-2.6324,0.128,9.29041,9.29041
1682.00,9.28749,25.119430,0.000415,25.000926,-2.6327,0.128,9.29048,9.29048
1683.00,9.28737,25.119451,0.000418,25.000911,-2.6326,0.128,9.29040,9.29040
1684.00,9.28792,25.119526,0.000423,25.000924,-2.6326,0.128,9.29025,9.29025
1685.00,9.28811,25.119596,0.000425,25.000910,-2.6327,0.128,9.28960,9.28960
1686.00,9.28819,25.119652,0.000420,25.000851,-2.6330,0.128,9.28924,9.28924
1687.00,9.28837,25.119677,0.000413,25.000890,-2.6328,0.129,9.28924,9.28924
1688.00,9.28894,25.119751,0.000412,25.000955,-2.6323,0.129,9.28943,9.28943
1689.00,9.28925,25.119790,0.000409,25.000971,-2.6314,0.129,9.28886,9.28886
1690.00,9.28929,25.119768,0.000410,25.000920,-2.6305,0.129,9.28876,9.28876
1691.00,9.28933,25.119724,0.000411,25.000829,-2.6299,0.129,9.28821,9.28821
1692.00,9.28942,25.119753,0.000414,25.000806,-2.6294,0.129,9.28714,9.28714
1693.00,9.28921,25.119736,0.000414,25.000744,-2.6295,0.129,9.28597,9.28597
1694.00,9.28894,25.119830,0.000415,25.000780,-2.6297,0.129,9.28595,9.28595
1695.00,9.28875,25.119948,0.000411,25.000884,-2.6299,0.130,9.28621,9.28621
1696.00,9.28869,25.120080,0.000412,25.001000,-2.6299,0.130,9.28714,9.28714
1697.00,9.28867,25.120190,0.000412,25.001007,-2.6302,0.130,9.28711,9.28711
1698.00,9.28840,25.120331,0.000413,25.001056,-2.6304,0.130,9.28704,9.28704
1699.00,9.28810,25.120340,0.000415,25.001037,-2.6306,0.130,9.28708,9.28708
1700.00,9.28801,25.120380,0.000417,25.001031,-2.6307,0.130,9.28735,9.28735
1701.00,9.28800,25.120481,0.000420,25.001071,-2.6305,0.130,9.28737,9.28737
1702.00,9.28796,25.120562,0.000423,25.001133,-2.6299,0.130,9.28817,9.28817
1703.00,9.28785,25.120603,0.000425,25.001118,-2.6290,0.130,9.28911,9.28911
1704.00,9.28768,25.120614,0.000425,25.001040,-2.6283,0.130,9.28847,9.28847
1705.00,9.28738,25.120655,0.000424,25.000988,-2.6278,0.130,9.28523,9.28523
1706.00,9.28736,25.120629,0.000421,25.000960,-2.6275,0.130,9.27881,9.27881
1707.00,9.28753,25.120578,0.000414,25.000882,-2.6275,0.130,9.27072,9.27072
1708.00,9.28821,25.120642,0.000411,25.000958,-2.6277,0.131,9.25834,9.25834
1709.00,9.28789,25.120699,0.000406,25.001054,-2.6280,0.131,9.24262,9.24262
1710.00,9.28892,25.120704,0.000406,25.001061,-2.6281,0.131,9.22469,9.22469
1711.00,9.29092,25.120775,0.000405,25.001084,-2.6280,0.131,9.20654,9.20654
@12,2.0001,4.0, 1710.07799999999 
1712.00,9.28902,25.120808,0.000404,25.001060,-2.6279,0.131,9.18876,9.18876
1713.00,9.28716,25.120806,0.000407,25.000994,-2.6276,0.131,9.17363,9.17363
1714.00,9.28311,25.120894,0.000408,25.000985,-2.6275,0.131,9.16045,9.16045
1715.00,9.27438,25.120950,0.000405,25.000987,-2.6274,0.132,9.14883,9.14883
1716.00,9.25987,25.120931,0.000403,25.000904,-2.6271,0.132,9.13804,9.13804
1717.00,9.24780,25.120975,0.000403,25.000931,-2.6271,0.132,9.12727,9.12727
1718.00,9.22622,25.120966,0.000398,25.000867,-2.6273,0.132,9.11897,9.11897
1719.00,9.20472,25.120947,0.000396,25.000839,-2.6273,0.132,9.11401,9.11401
1720.00,9.18473,25.121020,0.000401,25.000906,-2.6273,0.132,9.11370,9.11370
1721.00,9.16917,25.121080,0.000401,25.000952,-2.6277,0.133,9.11918,9.11918
1722.00,9.15917,25.121167,0.000403,25.000965,-2.6278,0.133,9.12940,9.12940
1723.00,9.15046,25.121293,0.000404,25.001030,-2.6278,0.133,9.14118,9.14118
1724.00,9.13886,25.121378,0.000407,25.001040,-2.6278,0.133,9.15404,9.15404
1725.00,9.12658,25.121372,0.000404,25.000948,-2.6277,0.133,9.16633,9.16633
1726.00,9.11510,25.121329,0.000405,25.000872,-2.6272,0.133,9.17697,9.17697
1727.00,9.10553,25.121432,0.000407,25.000939,-2.6266,0.133,9.18609,9.18609
1728.00,9.10884,25.121443,0.000409,25.000914,-2.6261,0.133,9.19483,9.19483
1729.00,9.11418,25.121422,0.000407,25.000873,-2.6257,0.133,9.20287,9.20287
1730.00,9.12515,25.121465,0.000410,25.000896,-2.6251,0.133,9.21046,9.21046
1731.00,9.14240,25.121529,0.000413,25.000878,-2.6246,0.133,9.21749,9.21749
1732.00,9.15642,25.121553,0.000413,25.000904,-2.6241,0.133,9.22325,9.22325
1733.00,9.16782,25.121557,0.000411,25.000887,-2.6237,0.134,9.22702,9.22702
1734.00,9.17826,25.121608,0.000414,25.000892,-2.6233,0.134,9.23115,9.23115
1735.00,9.18671,25.121650,0.000415,25.000904,-2.6229,0.134,9.23473,9.23473
1736.00,9.19561,25.121802,0.000416,25.000978,-2.6225,0.134,9.23782,9.23782
1737.00,9.20212,25.121814,0.000415,25.000861,-2.6225,0.134,9.24200,9.24200
1738.00,9.21157,25.121892,0.000413,25.000870,-2.6226,0.134,9.24706,9.24706
1739.00,9.21845,25.122013,0.000412,25.000911,-2.6227,0.134,9.25052,9.25052
1740.00,9.22436,25.122098,0.000412,25.000873,-2.6231,0.134,9.25416,9.25416
1741.00,9.22838,25.122136,0.000411,25.000888,-2.6237,0.134,9.25814,9.25814
1742.00,9.23108,25.122241,0.000414,25.001014,-2.6239,0.134,9.26121,9.26121
1743.00,9.23493,25.122274,0.000419,25.001026,-2.6240,0.134,9.26323,9.26323
1744.00,9.23838,25.122311,0.000419,25.001030,-2.6240,0.134,9.26439,9.26439
1745.00,9.24206,25.122309,0.000418,25.001025,-2.6238,0.135,9.26589,9.26589
1746.00,9.24594,25.122268,0.000418,25.001030,-2.6233,0.135,9.26656,9.26656
1747.00,9.25018,25.122194,0.000412,25.000902,-2.6233,0.135,9.26773,9.26773
1748.00,9.25368,25.122186,0.000413,25.000853,-2.6230,0.135,9.26856,9.26856
1749.00,9.25573,25.122064,0.000411,25.000732,-2.6220,0.135,9.26989,9.26989
1750.00,9.25840,25.122121,0.000405,25.000784,-2.6212,0.135,9.27101,9.27101
1751.00,9.26062,25.122082,0.000401,25.000700,-2.6207,0.136,9.27246,9.27246
1752.00,9.26270,25.122086,0.000405,25.000775,-2.6203,0.136,9.27404,9.27404
1753.00,9.26386,25.122109,0.000402,25.000876,-2.6203,0.136,9.27724,9.27724
1754.00,9.26562,25.122204,0.000405,25.000989,-2.6207,0.136,9.28008,9.28008
1755.00,9.26760,25.122216,0.000412,25.000987,-2.6210,0.136,9.28209,9.28209
1756.00,9.26950,25.122363,0.000417,25.001097,-2.6209,0.136,9.28265,9.28265
1757.00,9.27147,25.122443,0.000421,25.001077,-2.6202,0.136,9.28244,9.28244
1758.00,9.27294,25.122535,0.000425,25.001052,-2.6196,0.136,9.28127,9.28127
1759.00,9.27399,25.122592,0.000423,25.000984,-2.6189,0.136,9.28113,9.28113
1760.00,9.27578,25.122598,0.000423,25.000907,-2.6186,0.136,9.28218,9.28218
1761.00,9.27722,25.122525,0.000419,25.000783,-2.6184,0.136,9.28360,9.28360
1762.00,9.27789,25.122550,0.000411,25.000765,-2.6184,0.136,9.28449,9.28449
1763.00,9.27834,25.122578,0.000411,25.000777,-2.6187,0.137,9.28573,9.28573
1764.00,9.27950,25.122560,0.000412,25.000768,-2.6189,0.137,9.28717,9.28717
1765.00,9.28028,25.122561,0.000410,25.000808,-2.6190,0.137,9.28802,9.28802
1766.00,9.28129,25.122603,0.000411,25.000772,-2.6190,0.137,9.28865,9.28865
1767.00,9.28264,25.122653,0.000413,25.000767,-2.6189,0.136,9.28984,9.28984
1768.00,9.28408,25.122662,0.000408,25.000676,-2.6181,0.137,9.29091,9.29091
1769.00,9.28498,25.122790,0.000408,25.000721,-2.6170,0.137,9.29170,9.29170
1770.00,9.28568,25.122932,0.000411,25.000799,-2.6163,0.137,9.29173,9.29173
1771.00,9.28648,25.123064,0.000412,25.000933,-2.6160,0.137,9.29335,9.29335
1772.00,9.28693,25.123193,0.000415,25.000994,-2.6157,0.137,9.29443,9.29443
1773.00,9.28743,25.123307,0.000417,25.001084,-2.6156,0.137,9.29432,9.29432
1774.00,9.28846,25.123342,0.000413,25.001093,-2.6158,0.137,9.29263,9.29263
1775.00,9.28889,25.123362,0.000412,25.001083,-2.6158,0.138,9.29074,9.29074
1776.00,9.28866,25.123383,0.000414,25.001126,-2.6156,0.138,9.28803,9.28803
1777.00,9.28938,25.123314,0.000415,25.001061,-2.6159,0.138,9.28475,9.28475
1778.00,9.29005,25.123302,0.000414,25.000997,-2.6157,0.138,9.28280,9.28280
1779.00,9.29058,25.123308,0.000416,25.000971,-2.6155,0.138,9.28408,9.28408
1780.00,9.29116,25.123319,0.000415,25.000939,-2.6154,0.138,9.28558,9.28558
1781.00,9.29111,25.123349,0.000412,25.000863,-2.6155,0.138,9.28696,9.28696
1782.00,9.29120,25.123408,0.000408,25.000816,-2.6153,0.138,9.28957,9.28957
1783.00,9.29041,25.123496,0.000406,25.000834,-2.6150,0.138,9.29228,9.29228
1784.00,9.28824,25.123587,0.000405,25.000841,-2.6146,0.138,9.29319,9.29319
1785.00,9.28808,25.123659,0.000407,25.000766,-2.6145,0.138,9.29424,9.29424
1786.00,9.28854,25.123735,0.000407,25.000763,-2.6141,0.138,9.29530,9.29530
1787.00,9.28724,25.123824,0.000409,25.000821,-2.6139,0.139,9.29641,9.29641
1788.00,9.28641,25.123807,0.000412,25.000822,-2.6142,0.139,9.29731,9.29731
1789.00,9.28739,25.123890,0.000414,25.000880,-2.6146,0.139,9.29824,9.29824
1790.00,9.28917,25.123821,0.000411,25.000851,-2.6145,0.139,9.29807,9.29807
1791.00,9.29050,25.123764,0.000410,25.000844,-2.6140,0.139,9.29761,9.29761
1792.00,9.29181,25.123725,0.000407,25.000839,-2.6136,0.139,9.29689,9.29689
1793.00,9.29261,25.123717,0.000408,25.000835,-2.6131,0.139,9.29463,9.29463
1794.00,9.29275,25.123604,0.000406,25.000754,-2.6128,0.139,9.29312,9.29312
1795.00,9.29259,25.123633,0.000405,25.000799,-2.6121,0.140,9.29252,9.29252
1796.00,9.29286,25.123735,0.000407,25.000820,-2.6118,0.140,9.29217,9.29217
1797.00,9.29409,25.123813,0.000410,25.000840,-2.6115,0.139,9.29123,9.29123
1798.00,9.29475,25.123853,0.000407,25.000812,-2.6112,0.140,9.29204,9.29204
1799.00,9.29466,25.123895,0.000405,25.000780,-2.6109,0.140,9.29221,9.29221
1800.00,9.29444,25.123960,0.000409,25.000756,-2.6111,0.140,9.29247,9.29247
1801.00,9.29463,25.124042,0.000411,25.000789,-2.6112,0.140,9.29163,9.29163
1802.00,9.29450,25.124038,0.000410,25.000759,-2.6112,0.140,9.29113,9.29113
1803.00,9.29389,25.124124,0.000414,25.000823,-2.6112,0.140,9.29124,9.29124
1804.00,9.29363,25.124218,0.000416,25.000866,-2.6111,0.140,9.29132,9.29132
1805.00,9.29338,25.124296,0.000413,25.000854,-2.6110,0.140,9.29133,9.29133
1806.00,9.29342,25.124256,0.000407,25.000785,-2.6107,0.140,9.29231,9.29231
1807.00,9.29317,25.124320,0.000406,25.000803,-2.6102,0.141,9.29385,9.29385
1808.00,9.29243,25.124360,0.000404,25.000783,-2.6098,0.141,9.29454,9.29454
1809.00,9.29206,25.124509,0.000408,25.000905,-2.6095,0.141,9.29476,9.29476
1810.00,9.29216,25.124547,0.000408,25.000960,-2.6090,0.141,9.29526,9.29526
1811.00,9.29257,25.124608,0.000412,25.000938,-2.6084,0.141,9.29614,9.29614
1812.00,9.29267,25.124628,0.000414,25.000858,-2.6082,0.141,9.29626,9.29626
1813.00,9.29305,25.124632,0.000412,25.000799,-2.6081,0.141,9.29595,9.29595
1814.00,9.29344,25.124623,0.000408,25.000754,-2.6077,0.141,9.29585,9.29585
1815.00,9.29356,25.124745,0.000413,25.000807,-2.6073,0.141,9.29532,9.29532
1816.00,9.29354,25.124885,0.000414,25.000926,-2.6071,0.141,9.29379,9.29379
1817.00,9.29349,25.124976,0.000414,25.001010,-2.6072,0.141,9.29298,9.29298
1818.00,9.29360,25.125110,0.000417,25.001071,-2.6071,0.141,9.29312,9.29312
1819.00,9.29392,25.125105,0.000417,25.001000,-2.6071,0.142,9.29429,9.29429
1820.00,9.29429,25.125141,0.000413,25.001018,-2.6070,0.142,9.29611,9.29611
1821.00,9.29489,25.125033,0.000410,25.000903,-2.6069,0.142,9.29925,9.29925
1822.00,9.29582,25.125103,0.000411,25.000887,-2.6061,0.142,9.30162,9.30162
1823.00,9.29629,25.125235,0.000415,25.000930,-2.6056,0.142,9.30285,9.30285
1824.00,9.29658,25.125294,0.000414,25.000937,-2.6051,0.142,9.30281,9.30281
1825.00,9.29683,25.125297,0.000416,25.000909,-2.6046,0.142,9.30248,9.30248
1826.00,9.29700,25.125391,0.000417,25.000952,-2.6042,0.142,9.30178,9.30178
1827.00,9.29703,25.125359,0.000415,25.000966,-2.6042,0.142,9.30141,9.30141
1828.00,9.29758,25.125261,0.000413,25.000928,-2.6039,0.142,9.30146,9.30146
1829.00,9.29828,25.125281,0.000415,25.000927,-2.6039,0.143,9.30209,9.30209
1830.00,9.29879,25.125285,0.000415,25.000884,-2.6043,0.143,9.30255,9.30255
1831.00,9.29921,25.125317,0.000416,25.000914,-2.6042,0.143,9.30203,9.30203
1832.00,9.29969,25.125354,0.000416,25.000896,-2.6041,0.143,9.30164,9.30164
1833.00,9.29992,25.125401,0.000413,25.000871,-2.6043,0.143,9.30177,9.30177
1834.00,9.30016,25.125536,0.000415,25.000955,-2.6040,0.143,9.30103,9.30103
1835.00,9.30026,25.125631,0.000417,25.000999,-2.6033,0.143,9.30062,9.30062
1836.00,9.30069,25.125665,0.000416,25.000949,-2.6027,0.143,9.30081,9.30081
1837.00,9.30122,25.125721,0.000414,25.000947,-2.6021,0.144,9.30104,9.30104
1838.00,9.30160,25.125753,0.000414,25.001003,-2.6011,0.144,9.29988,9.29988
1839.00,9.30154,25.125730,0.000412,25.000985,-2.6002,0.144,9.29907,9.29907
1840.00,9.30118,25.125731,0.000412,25.000994,-2.6000,0.144,9.29912,9.29912
1841.00,9.30107,25.125791,0.000414,25.000985,-2.6003,0.144,9.29935,9.29935
1842.00,9.30092,25.125942,0.000420,25.001028,-2.6005,0.144,9.29958,9.29958
1843.00,9.30100,25.126014,0.000421,25.001039,-2.6009,0.144,9.30110,9.30110
1844.00,9.30108,25.126088,0.000424,25.001098,-2.6013,0.144,9.30224,9.30224
1845.00,9.30112,25.126132,0.000423,25.001127,-2.6014,0.144,9.30206,9.30206
1846.00,9.30103,25.126193,0.000423,25.001180,-2.6010,0.144,9.30151,9.30151
1847.00,9.30095,25.126140,0.000421,25.001187,-2.6008,0.144,9.30062,9.30062
1848.00,9.30069,25.126109,0.000422,25.001138,-2.6007,0.144,9.29999,9.29999
1849.00,9.30043,25.126083,0.000418,25.001003,-2.6004,0.144,9.29921,9.29921
1850.00,9.30031,25.126163,0.000418,25.000961,-2.6003,0.145,9.29899,9.29899
1851.00,9.30022,25.126285,0.000420,25.001000,-2.6001,0.145,9.29918,9.29918
1852.00,9.30020,25.126393,0.000423,25.001033,-2.5999,0.145,9.29939,9.29939
1853.00,9.30009,25.126386,0.000423,25.000961,-2.5997,0.145,9.29861,9.29861
1854.00,9.29998,25.126464,0.000421,25.001012,-2.5993,0.145,9.29877,9.29877
1855.00,9.29998,25.126503,0.000420,25.001033,-2.5987,0.145,9.29770,9.29770
1856.00,9.30040,25.126394,0.000413,25.000952,-2.5984,0.145,9.29503,9.29503
1857.00,9.30015,25.126421,0.000411,25.000956,-2.5980,0.145,9.29096,9.29096
1858.00,9.29952,25.126552,0.000406,25.001039,-2.5978,0.146,9.28544,9.28544
1859.00,9.29910,25.126574,0.000406,25.000978,-2.5979,0.146,9.27801,9.27801
1860.00,9.29922,25.126609,0.000405,25.000880,-2.5978,0.146,9.26970,9.26970
1861.00,9.29944,25.126772,0.000407,25.000982,-2.5974,0.146,9.26165,9.26165
@13,2.0001,4.0, 1860.015 
1862.00,9.29865,25.126781,0.000403,25.000921,-2.5971,0.146,9.25386,9.25386
1863.00,9.29787,25.126758,0.000403,25.000843,-2.5965,0.146,9.24601,9.24601
1864.00,9.29660,25.126796,0.000404,25.000863,-2.5960,0.147,9.23855,9.23855
1865.00,9.29446,25.126802,0.000407,25.000936,-2.5957,0.147,9.23211,9.23211
1866.00,9.28668,25.126796,0.000410,25.000870,-2.5955,0.147,9.22564,9.22564
1867.00,9.27804,25.126800,0.000411,25.000786,-2.5951,0.147,9.21944,9.21944
1868.00,9.26931,25.126880,0.000414,25.000870,-2.5948,0.147,9.21528,9.21528
1869.00,9.26170,25.126867,0.000412,25.000881,-2.5942,0.147,9.21353,9.21353
1870.00,9.25283,25.126909,0.000411,25.000873,-2.5934,0.147,9.21361,9.21361
1871.00,9.24643,25.126936,0.000406,25.000856,-2.5931,0.147,9.21611,9.21611
1872.00,9.23901,25.126977,0.000406,25.000933,-2.5928,0.147,9.22113,9.22113
1873.00,9.23007,25.127011,0.000407,25.000919,-2.5924,0.147,9.22771,9.22771
1874.00,9.22445,25.127038,0.000407,25.000891,-2.5923,0.148,9.23578,9.23578
1875.00,9.22037,25.127053,0.000405,25.000834,-2.5921,0.148,9.24330,9.24330
1876.00,9.21373,25.127150,0.000407,25.000865,-2.5916,0.148,9.25074,9.25074
1877.00,9.20825,25.127227,0.000407,25.000858,-2.5916,0.148,9.25820,9.25820
1878.00,9.20943,25.127318,0.000406,25.000839,-2.5919,0.148,9.26344,9.26344
1879.00,9.21515,25.127386,0.000408,25.000814,-2.5918,0.148,9.26612,9.26612
1880.00,9.22108,25.127430,0.000405,25.000807,-2.5917,0.148,9.26872,9.26872
1881.00,9.22660,25.127431,0.000406,25.000777,-2.5916,0.148,9.27021,9.27021
1882.00,9.23330,25.127443,0.000408,25.000770,-2.5912,0.148,9.27123,9.27123
1883.00,9.24231,25.127346,0.000411,25.000712,-2.5908,0.148,9.27333,9.27333
1884.00,9.25578,25.127372,0.000412,25.000799,-2.5909,0.148,9.27569,9.27569
1885.00,9.25870,25.127420,0.000416,25.000888,-2.5908,0.148,9.27849,9.27849
1886.00,9.26388,25.127428,0.000416,25.000869,-2.5908,0.148,9.28053,9.28053
1887.00,9.26626,25.127463,0.000416,25.000869,-2.5908,0.149,9.28153,9.28153
1888.00,9.26779,25.127568,0.000415,25.000942,-2.5906,0.149,9.28103,9.28103
1889.00,9.26976,25.127603,0.000417,25.000847,-2.5901,0.149,9.28120,9.28120
1890.00,9.27216,25.127578,0.000416,25.000782,-2.5895,0.149,9.28133,9.28133
1891.00,9.27360,25.127568,0.000416,25.000786,-2.5892,0.149,9.28322,9.28322
1892.00,9.27507,25.127602,0.000415,25.000859,-2.5889,0.149,9.28575,9.28575
1893.00,9.27637,25.127619,0.000413,25.000861,-2.5884,0.149,9.29029,9.29029
1894.00,9.27780,25.127640,0.000411,25.000896,-2.5881,0.149,9.29448,9.29448
1895.00,9.27949,25.127724,0.000413,25.000958,-2.5882,0.150,9.29721,9.29721
1896.00,9.28125,25.127833,0.000415,25.000988,-2.5878,0.150,9.29959,9.29959
1897.00,9.28298,25.127857,0.000414,25.000930,-2.5872,0.150,9.30074,9.30074
1898.00,9.28448,25.127963,0.000416,25.000943,-2.5872,0.150,9.30065,9.30065
1899.00,9.28509,25.128082,0.000420,25.001023,-2.5871,0.150,9.29902,9.29902
1900.00,9.28687,25.128062,0.000419,25.000911,-2.5869,0.150,9.29826,9.29826
1901.00,9.29011,25.128090,0.000418,25.000893,-2.5868,0.150,9.29689,9.29689
1902.00,9.29292,25.128117,0.000419,25.000891,-2.5870,0.150,9.29576,9.29576
1903.00,9.29484,25.128167,0.000421,25.000907,-2.5865,0.150,9.29513,9.29513
1904.00,9.29511,25.128183,0.000418,25.000896,-2.5860,0.150,9.29584,9.29584
1905.00,9.29517,25.128279,0.000418,25.000990,-2.5855,0.150,9.29666,9.29666
1906.00,9.29518,25.128316,0.000420,25.001031,-2.5853,0.150,9.29902,9.29902
1907.00,9.29627,25.128350,0.000420,25.001040,-2.5849,0.150,9.30188,9.30188
1908.00,9.29748,25.128317,0.000417,25.001005,-2.5847,0.151,9.30465,9.30465
1909.00,9.29855,25.128341,0.000415,25.000999,-2.5847,0.151,9.30626,9.30626
1910.00,9.29963,25.128351,0.000412,25.000982,-2.5847,0.151,9.30689,9.30689
1911.00,9.30040,25.128342,0.000412,25.000963,-2.5847,0.151,9.30571,9.30571
1912.00,9.30049,25.128386,0.000414,25.000973,-2.5844,0.151,9.30434,9.30434
1913.00,9.30037,25.128506,0.000419,25.001010,-2.5840,0.151,9.30327,9.30327
1914.00,9.30056,25.128577,0.000423,25.001027,-2.5839,0.151,9.30274,9.30274
1915.00,9.30143,25.128650,0.000424,25.001057,-2.5834,0.151,9.30225,9.30225
1916.00,9.30158,25.128759,0.000422,25.001101,-2.5826,0.151,9.30230,9.30230
1917.00,9.30185,25.128772,0.000419,25.001063,-2.5823,0.151,9.30282,9.30282
1918.00,9.30196,25.128820,0.000413,25.001082,-2.5820,0.152,9.30264,9.30264
1919.00,9.30217,25.128774,0.000407,25.001017,-2.5815,0.152,9.30238,9.30238
1920.00,9.30279,25.128816,0.000408,25.000953,-2.5812,0.152,9.30287,9.30287
1921.00,9.30295,25.128799,0.000410,25.000894,-2.5812,0.152,9.30346,9.30346
1922.00,9.30333,25.128900,0.000412,25.000919,-2.5810,0.152,9.30385,9.30385
1923.00,9.30363,25.128932,0.000412,25.000928,-2.5806,0.152,9.30522,9.30522
1924.00,9.30425,25.129013,0.000413,25.000953,-2.5805,0.152,9.30688,9.30688
1925.00,9.30483,25.129100,0.000413,25.001031,-2.5799,0.152,9.30824,9.30824
1926.00,9.30517,25.129183,0.000410,25.001070,-2.5790,0.152,9.30951,9.30951
1927.00,9.30528,25.129161,0.000409,25.001016,-2.5784,0.152,9.31007,9.31007
1928.00,9.30531,25.129129,0.000409,25.000873,-2.5779,0.153,9.31034,9.31034
1929.00,9.30551,25.129218,0.000412,25.000893,-2.5773,0.152,9.31044,9.31044
1930.00,9.30578,25.129230,0.000411,25.000868,-2.5771,0.153,9.31045,9.31045
1931.00,9.30616,25.129244,0.000411,25.000825,-2.5775,0.153,9.31004,9.31004
1932.00,9.30662,25.129357,0.000409,25.000920,-2.5780,0.153,9.30985,9.30985
1933.00,9.30677,25.129370,0.000408,25.000993,-2.5783,0.153,9.30856,9.30856
1934.00,9.30686,25.129334,0.000405,25.000958,-2.5782,0.153,9.30727,9.30727
1935.00,9.30707,25.129404,0.000407,25.001002,-2.5778,0.154,9.30651,9.30651
1936.00,9.30722,25.129446,0.000409,25.001009,-2.5770,0.154,9.30681,9.30681
1937.00,9.30764,25.129468,0.000412,25.000963,-2.5756,0.154,9.30762,9.30762
1938.00,9.30811,25.129539,0.000416,25.000950,-2.5745,0.153,9.30947,9.30947
1939.00,9.30878,25.129615,0.000417,25.000922,-2.5743,0.153,9.31196,9.31196
1940.00,9.30946,25.129623,0.000417,25.000898,-2.5742,0.153,9.31379,9.31379
1941.00,9.31000,25.129603,0.000415,25.000810,-2.5741,0.154,9.31496,9.31496
1942.00,9.31054,25.129648,0.000414,25.000748,-2.5742,0.154,9.31597,9.31597
1943.00,9.31071,25.129705,0.000414,25.000718,-2.5744,0.154,9.31706,9.31706
1944.00,9.31077,25.129759,0.000413,25.000720,-2.5740,0.154,9.31759,9.31759
1945.00,9.31148,25.129836,0.000414,25.000739,-2.5735,0.154,9.31886,9.31886
1946.00,9.31205,25.129969,0.000418,25.000838,-2.5731,0.154,9.31945,9.31945
1947.00,9.31256,25.129963,0.000414,25.000870,-2.5729,0.154,9.31893,9.31893
1948.00,9.31323,25.129964,0.000412,25.000899,-2.5729,0.155,9.31809,9.31809
1949.00,9.31334,25.129963,0.000412,25.000931,-2.5731,0.155,9.31642,9.31642
1950.00,9.31334,25.129925,0.000411,25.000887,-2.5731,0.155,9.31429,9.31429
1951.00,9.31338,25.129885,0.000408,25.000880,-2.5733,0.155,9.31170,9.31170
1952.00,9.31316,25.129924,0.000411,25.000873,-2.5733,0.155,9.31052,9.31052
1953.00,9.31360,25.129969,0.000413,25.000926,-2.5729,0.155,9.30930,9.30930
1954.00,9.31446,25.129981,0.000410,25.000934,-2.5721,0.155,9.30888,9.30888
1955.00,9.31452,25.130033,0.000409,25.000946,-2.5714,0.155,9.30901,9.30901
1956.00,9.31466,25.130124,0.000408,25.000996,-2.5707,0.156,9.31048,9.31048
1957.00,9.31437,25.130142,0.000408,25.001046,-2.5703,0.156,9.31250,9.31250
1958.00,9.31411,25.130156,0.000407,25.001009,-2.5701,0.156,9.31366,9.31366
1959.00,9.31401,25.130246,0.000407,25.000991,-2.5701,0.156,9.31463,9.31463
1960.00,9.31387,25.130263,0.000406,25.000922,-2.5701,0.156,9.31522,9.31522
1961.00,9.31399,25.130296,0.000409,25.000830,-2.5700,0.156,9.31565,9.31565
1962.00,9.31415,25.130356,0.000410,25.000790,-2.5693,0.156,9.31577,9.31577
1963.00,9.31436,25.130419,0.000412,25.000791,-2.5686,0.156,9.31688,9.31688
1964.00,9.31373,25.130380,0.000415,25.000784,-2.5679,0.156,9.31828,9.31828
1965.00,9.31315,25.130421,0.000418,25.000838,-2.5673,0.156,9.31912,9.31912
1966.00,9.31366,25.130503,0.000421,25.000941,-2.5669,0.156,9.31927,9.31927
1967.00,9.31423,25.130522,0.000418,25.000971,-2.5667,0.156,9.31822,9.31822
1968.00,9.31423,25.130573,0.000412,25.000986,-2.5666,0.156,9.31635,9.31635
1969.00,9.31400,25.130696,0.000410,25.001062,-2.5666,0.157,9.31415,9.31415
1970.00,9.31403,25.130782,0.000410,25.001115,-2.5662,0.157,9.31317,9.31317
1971.00,9.31454,25.130735,0.000407,25.001030,-2.5659,0.157,9.31222,9.31222
1972.00,9.31489,25.130807,0.000408,25.001016,-2.5656,0.157,9.31133,9.31133
1973.00,9.31539,25.130818,0.000411,25.000999,-2.5651,0.157,9.31194,9.31194
1974.00,9.31523,25.130828,0.000412,25.000918,-2.5646,0.157,9.31238,9.31238
1975.00,9.31513,25.130905,0.000412,25.000937,-2.5645,0.157,9.31178,9.31178
1976.00,9.31511,25.130978,0.000409,25.000987,-2.5644,0.157,9.31187,9.31187
1977.00,9.31491,25.130991,0.000408,25.000977,-2.5643,0.157,9.31227,9.31227
1978.00,9.31461,25.131074,0.000411,25.000989,-2.5640,0.157,9.31088,9.31088
1979.00,9.31418,25.131062,0.000411,25.000988,-2.5642,0.157,9.31072,9.31072
1980.00,9.31383,25.131024,0.000408,25.000899,-2.5642,0.158,9.31072,9.31072
1981.00,9.31367,25.131036,0.000409,25.000874,-2.5638,0.158,9.31120,9.31120
1982.00,9.31362,25.131177,0.000411,25.000950,-2.5635,0.158,9.31216,9.31216
1983.00,9.31332,25.131193,0.000405,25.000931,-2.5630,0.158,9.31314,9.31314
1984.00,9.31281,25.131361,0.000406,25.001032,-2.5622,0.158,9.31310,9.31310
1985.00,9.31239,25.131431,0.000409,25.001123,-2.5612,0.158,9.31315,9.31315
1986.00,9.31207,25.131431,0.000408,25.001112,-2.5603,0.158,9.31240,9.31240
1987.00,9.31176,25.131304,0.000408,25.001047,-2.5598,0.158,9.31067,9.31067
1988.00,9.31150,25.131422,0.000415,25.001086,-2.5596,0.158,9.30955,9.30955
1989.00,9.31146,25.131411,0.000417,25.001029,-2.5594,0.158,9.30814,9.30814
1990.00,9.31112,25.131492,0.000416,25.001008,-2.5594,0.159,9.30743,9.30743
1991.00,9.31074,25.131603,0.000416,25.001004,-2.5600,0.159,9.30771,9.30771
1992.00,9.31084,25.131702,0.000413,25.001025,-2.5599,0.159,9.30865,9.30865
1993.00,9.31102,25.131689,0.000412,25.001004,-2.5596,0.159,9.31088,9.31088
1994.00,9.31136,25.131634,0.000410,25.000905,-2.5596,0.159,9.31432,9.31432
1995.00,9.31151,25.131707,0.000412,25.000891,-2.5593,0.159,9.31753,9.31753
1996.00,9.31201,25.131856,0.000418,25.000924,-2.5585,0.159,9.31905,9.31905
1997.00,9.31264,25.132001,0.000421,25.000931,-2.5581,0.159,9.31942,9.31942
1998.00,9.31301,25.132058,0.000419,25.000917,-2.5575,0.159,9.31858,9.31858
1999.00,9.31312,25.132181,0.000414,25.000991,-2.5566,0.160,9.31664,9.31664
2000.00,9.31299,25.132142,0.000412,25.000955,-2.5561,0.160,9.31504,9.31504
2001.00,9.31308,25.132039,0.000409,25.000984,-2.5560,0.160,9.31453,9.31453
2002.00,9.31338,25.132011,0.000408,25.000929,-2.5553,0.160,9.31567,9.31567
2003.00,9.31439,25.132076,0.000406,25.001010,-2.5552,0.160,9.31752,9.31752
2004.00,9.31489,25.132083,0.000410,25.000985,-2.5553,0.160,9.31921,9.31921
2005.00,9.31575,25.132085,0.000410,25.000949,-2.5550,0.161,9.31953,9.31953
2006.00,9.31633,25.132204,0.000410,25.000934,-2.5548,0.161,9.31863,9.31863
2007.00,9.31712,25.132206,0.000413,25.000954,-2.5544,0.161,9.31637,9.31637
2008.00,9.31714,25.132171,0.000417,25.000865,-2.5541,0.160,9.31305,9.31305
2009.00,9.31552,25.132196,0.000416,25.000893,-2.5538,0.161,9.30855,9.30855
2010.00,9.31531,25.132307,0.000418,25.001013,-2.5536,0.161,9.30235,9.30235
2011.00,9.31715,25.132260,0.000416,25.000976,-2.5534,0.161,9.29529,9.29529
@14,2.0001,4.0, 2010.052 
2012.00,9.31940,25.132335,0.000412,25.000974,-2.5537,0.161,9.28907,9.28907
2013.00,9.32111,25.132428,0.000410,25.000987,-2.5537,0.161,9.28266,9.28266
2014.00,9.31891,25.132530,0.000410,25.001028,-2.5536,0.161,9.27828,9.27828
2015.00,9.31585,25.132470,0.000406,25.000901,-2.5531,0.162,9.27632,9.27632
2016.00,9.31302,25.132516,0.000406,25.000885,-2.5525,0.162,9.27567,9.27567
2017.00,9.30905,25.132517,0.000407,25.000911,-2.5521,0.162,9.27480,9.27480
2018.00,9.30530,25.132458,0.000407,25.000923,-2.5517,0.162,9.27436,9.27436
2019.00,9.29793,25.132433,0.000407,25.000912,-2.5515,0.162,9.27345,9.27345
2020.00,9.28659,25.132513,0.000407,25.000996,-2.5515,0.162,9.27326,9.27326
2021.00,9.27832,25.132496,0.000410,25.001004,-2.5514,0.162,9.27457,9.27457
2022.00,9.27635,25.132605,0.000414,25.001046,-2.5509,0.162,9.27829,9.27829
2023.00,9.27614,25.132650,0.000414,25.000993,-2.5506,0.162,9.28362,9.28362
2024.00,9.27549,25.132683,0.000414,25.000918,-2.5503,0.162,9.28786,9.28786
2025.00,9.27471,25.132699,0.000416,25.000853,-2.5500,0.162,9.29105,9.29105
2026.00,9.27453,25.132791,0.000414,25.000840,-2.5500,0.163,9.29434,9.29434
2027.00,9.27420,25.132739,0.000412,25.000790,-2.5502,0.163,9.29569,9.29569
2028.00,9.27351,25.132812,0.000414,25.000848,-2.5502,0.163,9.29632,9.29632
2029.00,9.27336,25.132873,0.000412,25.000945,-2.5497,0.163,9.29867,9.29867
2030.00,9.27539,25.132883,0.000412,25.000969,-2.5491,0.163,9.30119,9.30119
2031.00,9.28124,25.132898,0.000414,25.001017,-2.5487,0.163,9.30280,9.30280
2032.00,9.29103,25.133042,0.000412,25.001142,-2.5484,0.164,9.30507,9.30507
2033.00,9.29517,25.133080,0.000415,25.001214,-2.5481,0.164,9.30623,9.30623
2034.00,9.29448,25.133132,0.000419,25.001183,-2.5479,0.164,9.30698,9.30698
2035.00,9.29595,25.133156,0.000420,25.001166,-2.5477,0.164,9.30783,9.30783
2036.00,9.29789,25.133199,0.000418,25.001158,-2.5469,0.164,9.30775,9.30775
2037.00,9.29954,25.133156,0.000417,25.000986,-2.5462,0.164,9.30748,9.30748
2038.00,9.30096,25.133255,0.000413,25.000918,-2.5455,0.164,9.30751,9.30751
2039.00,9.30184,25.133327,0.000413,25.000969,-2.5451,0.164,9.30736,9.30736
2040.00,9.30251,25.133415,0.000411,25.000995,-2.5450,0.165,9.30837,9.30837
2041.00,9.30328,25.133502,0.000411,25.001006,-2.5452,0.165,9.31012,9.31012
2042.00,9.30435,25.133526,0.000411,25.001011,-2.5453,0.165,9.31132,9.31132
2043.00,9.30529,25.133567,0.000411,25.001083,-2.5455,0.165,9.31276,9.31276
2044.00,9.30623,25.133598,0.000413,25.001044,-2.5453,0.165,9.31428,9.31428
2045.00,9.30738,25.133625,0.000412,25.000996,-2.5450,0.165,9.31416,9.31416
2046.00,9.30830,25.133572,0.000411,25.000908,-2.5443,0.165,9.31416,9.31416
2047.00,9.30914,25.133568,0.000412,25.000925,-2.5436,0.165,9.31435,9.31435
2048.00,9.30990,25.133550,0.000413,25.000822,-2.5427,0.165,9.31386,9.31386
2049.00,9.31052,25.133439,0.000406,25.000725,-2.5421,0.165,9.31339,9.31339
2050.00,9.31095,25.133439,0.000406,25.000705,-2.5414,0.165,9.31393,9.31393
2051.00,9.31129,25.133548,0.000408,25.000770,-2.5412,0.165,9.31317,9.31317
2052.00,9.31129,25.133637,0.000410,25.000750,-2.5410,0.166,9.31209,9.31209
2053.00,9.31138,25.133628,0.000407,25.000731,-2.5408,0.166,9.31169,9.31169
2054.00,9.31154,25.133814,0.000408,25.000842,-2.5406,0.166,9.31171,9.31171
2055.00,9.31181,25.133923,0.000408,25.000905,-2.5407,0.166,9.31163,9.31163
2056.00,9.31236,25.133960,0.000406,25.000930,-2.5404,0.166,9.31334,9.31334
2057.00,9.31299,25.133927,0.000403,25.000924,-2.5401,0.166,9.31532,9.31532
2058.00,9.31355,25.134015,0.000406,25.000951,-2.5396,0.166,9.31714,9.31714
2059.00,9.31421,25.134038,0.000409,25.000901,-2.5392,0.167,9.31893,9.31893
2060.00,9.31473,25.134004,0.000409,25.000788,-2.5386,0.167,9.32063,9.32063
2061.00,9.31483,25.134070,0.000410,25.000728,-2.5381,0.167,9.32113,9.32113
2062.00,9.31485,25.134150,0.000413,25.000756,-2.5379,0.167,9.32189,9.32189
2063.00,9.31551,25.134208,0.000414,25.000780,-2.5379,0.167,9.32232,9.32232
2064.00,9.31602,25.134241,0.000412,25.000787,-2.5381,0.167,9.32252,9.32252
2065.00,9.31654,25.134304,0.000412,25.000855,-2.5382,0.167,9.32310,9.32310
2066.00,9.31728,25.134264,0.000413,25.000837,-2.5381,0.167,9.32393,9.32393
2067.00,9.31817,25.134394,0.000415,25.000919,-2.5376,0.167,9.32496,9.32496
2068.00,9.31892,25.134432,0.000414,25.000939,-2.5370,0.167,9.32612,9.32612
2069.00,9.31968,25.134425,0.000416,25.000982,-2.5360,0.168,9.32706,9.32706
2070.00,9.32027,25.134495,0.000420,25.001036,-2.5351,0.167,9.32667,9.32667
2071.00,9.32088,25.134552,0.000422,25.001081,-2.5345,0.168,9.32699,9.32699
2072.00,9.32181,25.134515,0.000421,25.001002,-2.5343,0.168,9.32638,9.32638
2073.00,9.32255,25.134535,0.000420,25.000938,-2.5342,0.168,9.32501,9.32501
2074.00,9.32277,25.134519,0.000420,25.000858,-2.5340,0.168,9.32315,9.32315
2075.00,9.32316,25.134504,0.000423,25.000854,-2.5339,0.168,9.32236,9.32236
2076.00,9.32341,25.134598,0.000422,25.000913,-2.5335,0.168,9.32247,9.32247
2077.00,9.32392,25.134679,0.000421,25.000974,-2.5331,0.168,9.32394,9.32394
2078.00,9.32446,25.134638,0.000420,25.000981,-2.5328,0.168,9.32528,9.32528
2079.00,9.32487,25.134695,0.000420,25.000978,-2.5327,0.168,9.32509,9.32509
2080.00,9.32517,25.134796,0.000416,25.000945,-2.5329,0.168,9.32434,9.32434
2081.00,9.32557,25.134864,0.000418,25.001002,-2.5330,0.168,9.32305,9.32305
2082.00,9.32566,25.134749,0.000416,25.000870,-2.5328,0.168,9.32087,9.32087
2083.00,9.32537,25.134814,0.000419,25.000905,-2.5324,0.168,9.31965,9.31965
2084.00,9.32490,25.134884,0.000421,25.000948,-2.5320,0.168,9.31996,9.31996
2085.00,9.32457,25.134857,0.000421,25.000967,-2.5312,0.169,9.32038,9.32038
2086.00,9.32418,25.134806,0.000419,25.000866,-2.5304,0.169,9.31995,9.31995
2087.00,9.32534,25.134920,0.000423,25.000927,-2.5303,0.169,9.31979,9.31979
2088.00,9.32516,25.134934,0.000419,25.000872,-2.5299,0.169,9.31947,9.31947
2089.00,9.32148,25.135013,0.000417,25.000922,-2.5295,0.169,9.31927,9.31927
2090.00,9.32138,25.135070,0.000419,25.000972,-2.5293,0.169,9.31959,9.31959
2091.00,9.32096,25.135068,0.000417,25.000921,-2.5291,0.170,9.31948,9.31948
2092.00,9.32057,25.135171,0.000418,25.000966,-2.5287,0.170,9.31914,9.31914
2093.00,9.32045,25.135262,0.000421,25.001019,-2.5288,0.170,9.31857,9.31857
2094.00,9.32024,25.135243,0.000420,25.000965,-2.5289,0.170,9.31855,9.31855
2095.00,9.32004,25.135332,0.000417,25.000968,-2.5290,0.170,9.31898,9.31898
2096.00,9.31982,25.135478,0.000420,25.001049,-2.5289,0.170,9.32030,9.32030
2097.00,9.32019,25.135473,0.000415,25.001007,-2.5286,0.170,9.32089,9.32089
2098.00,9.32008,25.135469,0.000413,25.000954,-2.5283,0.170,9.32237,9.32237
2099.00,9.32022,25.135537,0.000415,25.000943,-2.5276,0.170,9.32419,9.32419
2100.00,9.32081,25.135548,0.000416,25.000888,-2.5270,0.170,9.32544,9.32544
2101.00,9.32132,25.135513,0.000413,25.000863,-2.5266,0.171,9.32607,9.32607
2102.00,9.32142,25.135566,0.000416,25.000914,-2.5261,0.171,9.32658,9.32658
2103.00,9.32161,25.135614,0.000417,25.000923,-2.5255,0.171,9.32747,9.32747
2104.00,9.32194,25.135640,0.000421,25.000923,-2.5253,0.170,9.32793,9.32793
2105.00,9.32245,25.135720,0.000421,25.000960,-2.5248,0.171,9.32816,9.32816
2106.00,9.32320,25.135797,0.000421,25.000940,-2.5247,0.171,9.32820,9.32820
2107.00,9.32366,25.135857,0.000421,25.000922,-2.5245,0.171,9.32858,9.32858
2108.00,9.32416,25.135904,0.000421,25.000947,-2.5245,0.171,9.32819,9.32819
2109.00,9.32457,25.135890,0.000416,25.000966,-2.5241,0.171,9.32762,9.32762
2110.00,9.32481,25.135821,0.000418,25.000965,-2.5242,0.171,9.32730,9.32730
2111.00,9.32515,25.135828,0.000419,25.001037,-2.5241,0.171,9.32673,9.32673
2112.00,9.32533,25.135832,0.000422,25.001036,-2.5239,0.171,9.32551,9.32551
2113.00,9.32552,25.135791,0.000420,25.001014,-2.5233,0.171,9.32510,9.32510
2114.00,9.32622,25.135887,0.000422,25.001038,-2.5226,0.171,9.32554,9.32554
2115.00,9.32653,25.135954,0.000422,25.000973,-2.5218,0.172,9.32550,9.32550
2116.00,9.32669,25.136016,0.000421,25.000917,-2.5212,0.172,9.32615,9.32615
2117.00,9.32690,25.136152,0.000419,25.000948,-2.5207,0.172,9.32746,9.32746
2118.00,9.32705,25.136250,0.000421,25.000925,-2.5208,0.172,9.32735,9.32735
2119.00,9.32706,25.136288,0.000417,25.000912,-2.5211,0.172,9.32700,9.32700
2120.00,9.32684,25.136307,0.000416,25.000979,-2.5213,0.172,9.32666,9.32666
2121.00,9.32697,25.136321,0.000417,25.000979,-2.5208,0.172,9.32665,9.32665
2122.00,9.32685,25.136303,0.000416,25.001023,-2.5202,0.172,9.32719,9.32719
2123.00,9.32662,25.136324,0.000416,25.001052,-2.5195,0.173,9.32846,9.32846
2124.00,9.32675,25.136289,0.000419,25.001049,-2.5189,0.173,9.32905,9.32905
2125.00,9.32707,25.136306,0.000417,25.000997,-2.5181,0.173,9.32971,9.32971
2126.00,9.32729,25.136352,0.000413,25.000973,-2.5178,0.173,9.32992,9.32992
2127.00,9.32740,25.136366,0.000410,25.000877,-2.5178,0.173,9.32995,9.32995
2128.00,9.32757,25.136420,0.000411,25.000901,-2.5171,0.173,9.32961,9.32961
2129.00,9.32768,25.136542,0.000408,25.000929,-2.5163,0.174,9.32992,9.32992
2130.00,9.32802,25.136684,0.000410,25.000974,-2.5162,0.174,9.33062,9.33062
2131.00,9.32819,25.136779,0.000412,25.001021,-2.5160,0.174,9.33056,9.33056
2132.00,9.32853,25.136928,0.000415,25.001141,-2.5154,0.174,9.33054,9.33054
2133.00,9.32899,25.137036,0.000414,25.001157,-2.5150,0.174,9.33115,9.33115
2134.00,9.32920,25.137111,0.000415,25.001077,-2.5149,0.174,9.33096,9.33096
2135.00,9.32921,25.137159,0.000415,25.001049,-2.5147,0.174,9.32984,9.32984
2136.00,9.32921,25.137172,0.000420,25.000985,-2.5142,0.174,9.32983,9.32983
2137.00,9.32936,25.137153,0.000420,25.000869,-2.5141,0.174,9.33015,9.33015
2138.00,9.32960,25.137183,0.000421,25.000853,-2.5142,0.174,9.32981,9.32981
2139.00,9.32997,25.137230,0.000421,25.000918,-2.5140,0.174,9.32961,9.32961
2140.00,9.33003,25.137257,0.000424,25.000892,-2.5136,0.174,9.32957,9.32957
2141.00,9.32999,25.137325,0.000421,25.000972,-2.5133,0.174,9.32988,9.32988
2142.00,9.33011,25.137404,0.000421,25.001092,-2.5127,0.174,9.33017,9.33017
2143.00,9.33034,25.137459,0.000424,25.001107,-2.5123,0.174,9.33134,9.33134
2144.00,9.33055,25.137479,0.000423,25.001028,-2.5119,0.174,9.33193,9.33193
2145.00,9.33065,25.137461,0.000420,25.000996,-2.5115,0.175,9.33205,9.33205
2146.00,9.33045,25.137421,0.000420,25.000942,-2.5110,0.175,9.33092,9.33092
2147.00,9.33016,25.137298,0.000416,25.000766,-2.5109,0.175,9.32968,9.32968
2148.00,9.33023,25.137246,0.000411,25.000731,-2.5109,0.175,9.32917,9.32917
2149.00,9.33036,25.137238,0.000411,25.000752,-2.5107,0.175,9.32947,9.32947
2150.00,9.33032,25.137267,0.000407,25.000819,-2.5106,0.175,9.33027,9.33027
2151.00,9.33035,25.137325,0.000408,25.000739,-2.5105,0.175,9.33114,9.33114
2152.00,9.33039,25.137471,0.000411,25.000792,-2.5101,0.175,9.33158,9.33158
2153.00,9.33061,25.137567,0.000412,25.000738,-2.5096,0.175,9.33096,9.33096
2154.00,9.33065,25.137646,0.000410,25.000753,-2.5091,0.175,9.32951,9.32951
2155.00,9.33077,25.137795,0.000414,25.000774,-2.5084,0.175,9.32823,9.32823
2156.00,9.33070,25.137905,0.000414,25.000915,-2.5078,0.175,9.32790,9.32790
2157.00,9.33081,25.137954,0.000410,25.000973,-2.5073,0.176,9.32684,9.32684
2158.00,9.33007,25.138048,0.000412,25.001102,-2.5071,0.176,9.32511,9.32511
2159.00,9.33011,25.138062,0.000413,25.001110,-2.5069,0.176,9.32428,9.32428
2160.00,9.33135,25.137930,0.000407,25.000962,-2.5066,0.176,9.32255,9.32255
2161.00,9.33015,25.137992,0.000406,25.000966,-2.5066,0.176,9.31897,9.31897
@15,2.0001,4.0, 2160.09699999999 
2162.00,9.32897,25.137959,0.000405,25.000903,-2.5066,0.177,9.31590,9.31590
2163.00,9.32914,25.137943,0.000404,25.000872,-2.5067,0.177,9.31304,9.31304
2164.00,9.32780,25.137993,0.000403,25.000887,-2.5066,0.177,9.31051,9.31051
2165.00,9.32660,25.138102,0.000403,25.000934,-2.5063,0.177,9.30911,9.30911
2166.00,9.32513,25.138070,0.000401,25.000849,-2.5059,0.177,9.30775,9.30775
2167.00,9.32239,25.138151,0.000406,25.000893,-2.5051,0.177,9.30687,9.30687
2168.00,9.32022,25.138259,0.000406,25.000897,-2.5043,0.178,9.30625,9.30625
2169.00,9.31843,25.138326,0.000408,25.000965,-2.5036,0.178,9.30596,9.30596
2170.00,9.31576,25.138374,0.000412,25.001082,-2.5035,0.178,9.30681,9.30681
2171.00,9.31353,25.138321,0.000413,25.001141,-2.5034,0.178,9.31034,9.31034
2172.00,9.31221,25.138328,0.000410,25.001090,-2.5036,0.178,9.31396,9.31396
2173.00,9.31049,25.138366,0.000411,25.001101,-2.5035,0.178,9.31694,9.31694
2174.00,9.31012,25.138397,0.000410,25.000988,-2.5034,0.178,9.31923,9.31923
2175.00,9.30959,25.138490,0.000409,25.000916,-2.5034,0.179,9.32083,9.32083
2176.00,9.30831,25.138755,0.000413,25.000985,-2.5034,0.179,9.32199,9.32199
2177.00,9.30826,25.138801,0.000414,25.000938,-2.5028,0.179,9.32366,9.32366
2178.00,9.30795,25.138874,0.000416,25.000995,-2.5022,0.179,9.32721,9.32721
2179.00,9.30971,25.138879,0.000418,25.000988,-2.5019,0.179,9.33082,9.33082
2180.00,9.31450,25.138893,0.000417,25.000966,-2.5013,0.179,9.33343,9.33343
2181.00,9.31770,25.138835,0.000414,25.000847,-2.5001,0.179,9.33381,9.33381
2182.00,9.31859,25.138907,0.000417,25.000873,-2.4990,0.179,9.33276,9.33276
2183.00,9.32064,25.138795,0.000413,25.000748,-2.4982,0.179,9.33031,9.33031
2184.00,9.32358,25.138879,0.000413,25.000827,-2.4975,0.180,9.32840,9.32840
2185.00,9.32613,25.138901,0.000413,25.000837,-2.4968,0.180,9.32784,9.32784
2186.00,9.32773,25.138951,0.000416,25.000890,-2.4967,0.180,9.32827,9.32827
2187.00,9.32933,25.139006,0.000418,25.000923,-2.4964,0.179,9.32958,9.32958
2188.00,9.32877,25.139146,0.000421,25.000972,-2.4960,0.179,9.33011,9.33011
2189.00,9.32901,25.139182,0.000424,25.000928,-2.4955,0.179,9.32987,9.32987
2190.00,9.33055,25.139219,0.000423,25.000904,-2.4950,0.180,9.32847,9.32847
2191.00,9.33106,25.139199,0.000423,25.000782,-2.4947,0.180,9.32715,9.32715
2192.00,9.33116,25.139213,0.000424,25.000762,-2.4946,0.180,9.32637,9.32637
2193.00,9.33069,25.139125,0.000419,25.000659,-2.4947,0.180,9.32736,9.32736
2194.00,9.32997,25.139158,0.000414,25.000734,-2.4944,0.180,9.32916,9.32916
2195.00,9.32972,25.139147,0.000415,25.000761,-2.4940,0.180,9.33063,9.33063
2196.00,9.32985,25.139159,0.000413,25.000805,-2.4936,0.180,9.33276,9.33276
2197.00,9.33018,25.139183,0.000405,25.000808,-2.4930,0.181,9.33458,9.33458
2198.00,9.33039,25.139325,0.000410,25.000941,-2.4926,0.181,9.33513,9.33513
2199.00,9.32982,25.139293,0.000409,25.000881,-2.4924,0.181,9.33579,9.33579
2200.00,9.33019,25.139348,0.000411,25.000863,-2.4927,0.181,9.33766,9.33766
2201.00,9.33065,25.139386,0.000413,25.000923,-2.4928,0.181,9.33898,9.33898
2202.00,9.33048,25.139435,0.000420,25.001023,-2.4929,0.181,9.34030,9.34030
2203.00,9.33087,25.139390,0.000417,25.000965,-2.4925,0.181,9.34208,9.34208
2204.00,9.33228,25.139439,0.000418,25.000932,-2.4920,0.181,9.34303,9.34303
2205.00,9.33367,25.139472,0.000416,25.000920,-2.4914,0.181,9.34260,9.34260
2206.00,9.33488,25.139509,0.000414,25.000845,-2.4908,0.182,9.34192,9.34192
2207.00,9.33544,25.139460,0.000412,25.000701,-2.4903,0.182,9.34082,9.34082
2208.00,9.33617,25.139546,0.000414,25.000725,-2.4900,0.182,9.33985,9.33985
2209.00,9.33738,25.139553,0.000415,25.000747,-2.4899,0.182,9.33880,9.33880
2210.00,9.33777,25.139600,0.000417,25.000852,-2.4897,0.182,9.33784,9.33784
2211.00,9.33770,25.139636,0.000419,25.000903,-2.4894,0.182,9.33768,9.33768
2212.00,9.33803,25.139693,0.000417,25.000965,-2.4893,0.182,9.33716,9.33716
2213.00,9.33839,25.139703,0.000415,25.000923,-2.4890,0.182,9.33621,9.33621
2214.00,9.33884,25.139752,0.000414,25.000902,-2.4884,0.182,9.33630,9.33630
2215.00,9.33915,25.139781,0.000413,25.000839,-2.4877,0.182,9.33754,9.33754
2216.00,9.33911,25.139878,0.000414,25.000870,-2.4872,0.183,9.33770,9.33770
2217.00,9.33913,25.139954,0.000415,25.000867,-2.4867,0.183,9.33816,9.33816
2218.00,9.33918,25.139991,0.000418,25.000874,-2.4862,0.183,9.33898,9.33898
2219.00,9.33933,25.140093,0.000417,25.000928,-2.4861,0.183,9.33908,9.33908
2220.00,9.33921,25.140171,0.000417,25.000920,-2.4860,0.183,9.33848,9.33848
2221.00,9.33917,25.140167,0.000416,25.000872,-2.4859,0.183,9.33956,9.33956
2222.00,9.33925,25.140248,0.000417,25.000934,-2.4857,0.183,9.34096,9.34096
2223.00,9.33886,25.140299,0.000413,25.000953,-2.4858,0.183,9.34244,9.34244
2224.00,9.33861,25.140305,0.000414,25.000910,-2.4851,0.183,9.34335,9.34335
2225.00,9.33906,25.140306,0.000412,25.000879,-2.4846,0.184,9.34329,9.34329
2226.00,9.33940,25.140301,0.000415,25.000824,-2.4842,0.184,9.34214,9.34214
2227.00,9.33938,25.140238,0.000415,25.000735,-2.4837,0.184,9.34143,9.34143
2228.00,9.33949,25.140282,0.000417,25.000721,-2.4831,0.184,9.34064,9.34064
2229.00,9.33975,25.140353,0.000416,25.000793,-2.4831,0.184,9.34099,9.34099
2230.00,9.34015,25.140375,0.000419,25.000851,-2.4830,0.184,9.34213,9.34213
2231.00,9.34060,25.140462,0.000415,25.000973,-2.4832,0.184,9.34443,9.34443
2232.00,9.34122,25.140587,0.000415,25.001001,-2.4832,0.185,9.34575,9.34575
2233.00,9.34172,25.140584,0.000417,25.000926,-2.4830,0.185,9.34572,9.34572
2234.00,9.34203,25.140590,0.000424,25.000897,-2.4824,0.184,9.34462,9.34462
2235.00,9.34267,25.140659,0.000423,25.000905,-2.4814,0.185,9.34327,9.34327
2236.00,9.34254,25.140720,0.000426,25.000880,-2.4804,0.184,9.34043,9.34043
2237.00,9.34240,25.140723,0.000426,25.000845,-2.4796,0.184,9.33788,9.33788
2238.00,9.34215,25.140881,0.000426,25.000962,-2.4793,0.184,9.33694,9.33694
2239.00,9.34168,25.140978,0.000422,25.000904,-2.4797,0.185,9.33676,9.33676
2240.00,9.34160,25.141008,0.000423,25.000857,-2.4799,0.185,9.33823,9.33823
2241.00,9.34114,25.141037,0.000422,25.000847,-2.4799,0.185,9.33958,9.33958
2242.00,9.34121,25.141119,0.000422,25.000858,-2.4792,0.185,9.34146,9.34146
2243.00,9.34141,25.141035,0.000417,25.000712,-2.4786,0.185,9.34175,9.34175
2244.00,9.34137,25.141048,0.000415,25.000736,-2.4780,0.185,9.34153,9.34153
2245.00,9.34162,25.141053,0.000412,25.000657,-2.4776,0.186,9.34129,9.34129
2246.00,9.34140,25.141020,0.000409,25.000565,-2.4772,0.186,9.34278,9.34278
2247.00,9.34123,25.141008,0.000407,25.000619,-2.4772,0.186,9.34345,9.34345
2248.00,9.34061,25.141058,0.000410,25.000701,-2.4770,0.186,9.34467,9.34467
2249.00,9.34066,25.141023,0.000407,25.000651,-2.4762,0.186,9.34463,9.34463
2250.00,9.34125,25.141069,0.000407,25.000706,-2.4756,0.186,9.34406,9.34406
2251.00,9.34105,25.141076,0.000407,25.000735,-2.4755,0.186,9.34310,9.34310
2252.00,9.34114,25.141089,0.000409,25.000755,-2.4752,0.187,9.34262,9.34262
2253.00,9.34196,25.141092,0.000407,25.000744,-2.4750,0.187,9.34232,9.34232
2254.00,9.34268,25.141110,0.000410,25.000792,-2.4749,0.187,9.34391,9.34391
2255.00,9.34288,25.141091,0.000411,25.000804,-2.4745,0.187,9.34487,9.34487
2256.00,9.34312,25.141155,0.000415,25.000805,-2.4741,0.187,9.34498,9.34498
2257.00,9.34303,25.141170,0.000415,25.000707,-2.4739,0.187,9.34436,9.34436
2258.00,9.34309,25.141284,0.000416,25.000752,-2.4740,0.187,9.34433,9.34433
2259.00,9.34353,25.141377,0.000416,25.000776,-2.4740,0.187,9.34312,9.34312
2260.00,9.34378,25.141489,0.000415,25.000798,-2.4741,0.187,9.34239,9.34239
2261.00,9.34358,25.141523,0.000414,25.000801,-2.4738,0.187,9.34198,9.34198
2262.00,9.34333,25.141514,0.000412,25.000782,-2.4731,0.187,9.34182,9.34182
2263.00,9.34318,25.141500,0.000411,25.000761,-2.4722,0.188,9.34151,9.34151
2264.00,9.34336,25.141517,0.000413,25.000751,-2.4714,0.188,9.34230,9.34230
2265.00,9.34337,25.141439,0.000412,25.000673,-2.4707,0.188,9.34293,9.34293
2266.00,9.34336,25.141490,0.000412,25.000682,-2.4702,0.188,9.34276,9.34276
2267.00,9.34307,25.141632,0.000415,25.000764,-2.4701,0.188,9.34294,9.34294
2268.00,9.34298,25.141736,0.000418,25.000866,-2.4703,0.188,9.34301,9.34301
2269.00,9.34297,25.141717,0.000420,25.000822,-2.4701,0.188,9.34269,9.34269
2270.00,9.34313,25.141756,0.000423,25.000837,-2.4698,0.188,9.34256,9.34256
2271.00,9.34323,25.141754,0.000426,25.000892,-2.4693,0.188,9.34311,9.34311
2272.00,9.34317,25.141698,0.000426,25.000790,-2.4687,0.188,9.34484,9.34484
2273.00,9.34356,25.141663,0.000422,25.000686,-2.4682,0.188,9.34715,9.34715
2274.00,9.34407,25.141668,0.000420,25.000680,-2.4679,0.188,9.34862,9.34862
2275.00,9.34413,25.141833,0.000418,25.000792,-2.4681,0.188,9.34888,9.34888
2276.00,9.34407,25.141905,0.000417,25.000710,-2.4681,0.189,9.34794,9.34794
2277.00,9.34400,25.141940,0.000415,25.000692,-2.4680,0.189,9.34668,9.34668
2278.00,9.34415,25.141982,0.000419,25.000693,-2.4679,0.189,9.34522,9.34522
2279.00,9.34450,25.142087,0.000421,25.000684,-2.4677,0.189,9.34357,9.34357
2280.00,9.34482,25.142109,0.000420,25.000646,-2.4673,0.189,9.34246,9.34246
2281.00,9.34519,25.142150,0.000421,25.000707,-2.4670,0.189,9.34319,9.34319
2282.00,9.34538,25.142239,0.000423,25.000795,-2.4667,0.189,9.34340,9.34340
2283.00,9.34605,25.142226,0.000420,25.000836,-2.4662,0.189,9.34394,9.34394
2284.00,9.34685,25.142254,0.000416,25.000943,-2.4654,0.189,9.34471,9.34471
2285.00,9.34633,25.142206,0.000412,25.000946,-2.4646,0.190,9.34509,9.34509
2286.00,9.34554,25.142164,0.000410,25.000898,-2.4641,0.190,9.34519,9.34519
2287.00,9.34570,25.142178,0.000407,25.000884,-2.4637,0.190,9.34567,9.34567
2288.00,9.34553,25.142199,0.000405,25.000774,-2.4632,0.190,9.34543,9.34543
2289.00,9.34554,25.142183,0.000407,25.000698,-2.4632,0.190,9.34600,9.34600
2290.00,9.34573,25.142315,0.000411,25.000683,-2.4633,0.190,9.34713,9.34713
2291.00,9.34553,25.142385,0.000410,25.000654,-2.4631,0.191,9.34814,9.34814
2292.00,9.34505,25.142447,0.000411,25.000681,-2.4626,0.191,9.34934,9.34934
2293.00,9.34531,25.142465,0.000411,25.000704,-2.4625,0.191,9.35037,9.35037
2294.00,9.34588,25.142547,0.000407,25.000666,-2.4622,0.191,9.35132,9.35132
2295.00,9.34641,25.142545,0.000409,25.000665,-2.4619,0.191,9.35206,9.35206
2296.00,9.34702,25.142568,0.000411,25.000725,-2.4617,0.191,9.35254,9.35254
2297.00,9.34745,25.142594,0.000415,25.000733,-2.4615,0.191,9.35217,9.35217
2298.00,9.34784,25.142622,0.000417,25.000710,-2.4610,0.191,9.35248,9.35248
2299.00,9.34832,25.142725,0.000423,25.000836,-2.4606,0.191,9.35205,9.35205
2300.00,9.34875,25.142785,0.000422,25.000906,-2.4604,0.191,9.35133,9.35133
2301.00,9.34916,25.142845,0.000422,25.000910,-2.4599,0.191,9.35006,9.35006
2302.00,9.34902,25.142935,0.000420,25.000914,-2.4595,0.191,9.34851,9.34851
2303.00,9.34896,25.143047,0.000423,25.000977,-2.4593,0.191,9.34538,9.34538
2304.00,9.34953,25.143039,0.000422,25.000911,-2.4590,0.191,9.34372,9.34372
2305.00,9.35002,25.143051,0.000422,25.000867,-2.4584,0.191,9.34291,9.34291
2306.00,9.35034,25.143135,0.000420,25.000901,-2.4581,0.192,9.34250,9.34250
2307.00,9.35057,25.143053,0.000418,25.000828,-2.4580,0.192,9.34255,9.34255
2308.00,9.35008,25.143028,0.000414,25.000741,-2.4577,0.192,9.34410,9.34410
2309.00,9.34941,25.143017,0.000409,25.000689,-2.4573,0.192,9.34279,9.34279
2310.00,9.34838,25.143025,0.000406,25.000627,-2.4571,0.193,9.33954,9.33954
2311.00,9.34572,25.143045,0.000405,25.000546,-2.4570,0.193,9.33495,9.33495
@16,2.0001,4.0, 2310.029 
2312.00,9.34327,25.143098,0.000405,25.000549,-2.4571,0.193,9.33037,9.33037
2313.00,9.34018,25.143213,0.000405,25.000678,-2.4573,0.193,9.32593,9.32593
2314.00,9.34186,25.143274,0.000408,25.000747,-2.4577,0.193,9.32408,9.32408
2315.00,9.34273,25.143353,0.000413,25.000797,-2.4578,0.193,9.32365,9.32365
2316.00,9.34351,25.143340,0.000415,25.000762,-2.4579,0.193,9.32439,9.32439
2317.00,9.34409,25.143370,0.000417,25.000751,-2.4575,0.193,9.32582,9.32582
2318.00,9.34411,25.143423,0.000420,25.000771,-2.4568,0.193,9.32746,9.32746
2319.00,9.33614,25.143360,0.000419,25.000679,-2.4562,0.193,9.32921,9.32921
2320.00,9.32749,25.143329,0.000414,25.000633,-2.4554,0.193,9.33114,9.33114
2321.00,9.32194,25.143305,0.000412,25.000599,-2.4546,0.194,9.33329,9.33329
2322.00,9.32288,25.143256,0.000410,25.000547,-2.4544,0.194,9.33483,9.33483
2323.00,9.32384,25.143258,0.000407,25.000488,-2.4545,0.194,9.33531,9.33531
2324.00,9.32495,25.143307,0.000408,25.000468,-2.4543,0.194,9.33499,9.33499
2325.00,9.32686,25.143358,0.000411,25.000501,-2.4540,0.194,9.33498,9.33498
2326.00,9.32829,25.143458,0.000411,25.000604,-2.4537,0.194,9.33565,9.33565
2327.00,9.32944,25.143717,0.000412,25.000793,-2.4533,0.194,9.33704,9.33704
2328.00,9.33036,25.143799,0.000412,25.000809,-2.4526,0.194,9.33846,9.33846
2329.00,9.33118,25.144008,0.000412,25.000924,-2.4523,0.195,9.34025,9.34025
2330.00,9.33248,25.143989,0.000406,25.000801,-2.4521,0.195,9.34159,9.34159
2331.00,9.33357,25.144202,0.000407,25.000904,-2.4520,0.195,9.34311,9.34311
2332.00,9.33476,25.144178,0.000406,25.000815,-2.4517,0.195,9.34344,9.34344
2333.00,9.33589,25.144199,0.000408,25.000851,-2.4518,0.195,9.34440,9.34440
2334.00,9.33717,25.144132,0.000406,25.000767,-2.4516,0.196,9.34551,9.34551
2335.00,9.33842,25.144299,0.000412,25.000952,-2.4513,0.196,9.34642,9.34642
2336.00,9.33932,25.144190,0.000413,25.000830,-2.4511,0.195,9.34702,9.34702
2337.00,9.34027,25.144255,0.000413,25.000885,-2.4512,0.196,9.34940,9.34940
2338.00,9.34108,25.144307,0.000414,25.000883,-2.4507,0.196,9.35123,9.35123
2339.00,9.34256,25.144453,0.000416,25.001035,-2.4506,0.196,9.35210,9.35210
2340.00,9.34360,25.144370,0.000414,25.000866,-2.4506,0.196,9.35296,9.35296
2341.00,9.34427,25.144382,0.000416,25.000874,-2.4505,0.196,9.35237,9.35237
2342.00,9.34480,25.144338,0.000417,25.000801,-2.4502,0.196,9.35063,9.35063
2343.00,9.34579,25.144345,0.000414,25.000739,-2.4501,0.196,9.34910,9.34910
2344.00,9.34708,25.144309,0.000413,25.000630,-2.4498,0.196,9.34830,9.34830
2345.00,9.34793,25.144426,0.000413,25.000722,-2.4495,0.196,9.34862,9.34862
2346.00,9.34879,25.144525,0.000409,25.000724,-2.4491,0.196,9.34970,9.34970
2347.00,9.34909,25.144636,0.000405,25.000812,-2.4488,0.197,9.35030,9.35030
2348.00,9.34932,25.144731,0.000404,25.000890,-2.4489,0.197,9.35164,9.35164
2349.00,9.34990,25.144732,0.000404,25.000905,-2.4487,0.197,9.35353,9.35353
2350.00,9.35024,25.144820,0.000407,25.000967,-2.4486,0.197,9.35416,9.35416
2351.00,9.35076,25.144944,0.000414,25.001069,-2.4482,0.197,9.35475,9.35475
2352.00,9.35134,25.145023,0.000421,25.001019,-2.4479,0.197,9.35650,9.35650
2353.00,9.35194,25.145076,0.000428,25.001020,-2.4474,0.197,9.35661,9.35661
2354.00,9.35231,25.145173,0.000430,25.001009,-2.4475,0.197,9.35582,9.35582
2355.00,9.35255,25.145201,0.000425,25.000983,-2.4471,0.197,9.35500,9.35500
2356.00,9.35284,25.145174,0.000424,25.000941,-2.4472,0.197,9.35492,9.35492
2357.00,9.35269,25.145117,0.000419,25.000912,-2.4472,0.197,9.35339,9.35339
2358.00,9.35254,25.145108,0.000415,25.000889,-2.4470,0.197,9.35293,9.35293
2359.00,9.35254,25.145177,0.000412,25.000923,-2.4463,0.198,9.35227,9.35227
2360.00,9.35251,25.145196,0.000416,25.000902,-2.4457,0.198,9.35237,9.35237
2361.00,9.35261,25.145196,0.000413,25.000844,-2.4449,0.198,9.35118,9.35118
2362.00,9.35310,25.145323,0.000417,25.000931,-2.4443,0.198,9.35048,9.35048
2363.00,9.35355,25.145456,0.000417,25.000980,-2.4439,0.198,9.35053,9.35053
2364.00,9.35342,25.145465,0.000418,25.000949,-2.4441,0.198,9.35107,9.35107
2365.00,9.35326,25.145593,0.000421,25.001020,-2.4445,0.198,9.35192,9.35192
2366.00,9.35345,25.145687,0.000424,25.001078,-2.4448,0.198,9.35354,9.35354
2367.00,9.35375,25.145636,0.000421,25.000955,-2.4447,0.198,9.35540,9.35540
2368.00,9.35387,25.145564,0.000420,25.000866,-2.4443,0.198,9.35553,9.35553
2369.00,9.35362,25.145600,0.000422,25.000884,-2.4435,0.198,9.35500,9.35500
2370.00,9.35346,25.145526,0.000419,25.000795,-2.4426,0.199,9.35360,9.35360
2371.00,9.35316,25.145493,0.000418,25.000725,-2.4421,0.199,9.35175,9.35175
2372.00,9.35251,25.145600,0.000421,25.000845,-2.4416,0.199,9.34939,9.34939
2373.00,9.35205,25.145594,0.000422,25.000817,-2.4414,0.199,9.34842,9.34842
2374.00,9.35175,25.145524,0.000417,25.000771,-2.4415,0.199,9.34844,9.34844
2375.00,9.35164,25.145600,0.000416,25.000831,-2.4416,0.199,9.34946,9.34946
2376.00,9.35150,25.145692,0.000419,25.000939,-2.4414,0.199,9.35043,9.35043
2377.00,9.35154,25.145666,0.000419,25.000867,-2.4416,0.199,9.35106,9.35106
2378.00,9.35176,25.145663,0.000416,25.000831,-2.4415,0.199,9.35204,9.35204
2379.00,9.35213,25.145806,0.000420,25.000889,-2.4412,0.199,9.35273,9.35273
2380.00,9.35201,25.145725,0.000420,25.000776,-2.4409,0.199,9.35348,9.35348
2381.00,9.35227,25.145834,0.000421,25.000786,-2.4411,0.199,9.35456,9.35456
2382.00,9.35270,25.145835,0.000421,25.000793,-2.4409,0.199,9.35625,9.35625
2383.00,9.35277,25.145967,0.000423,25.000916,-2.4407,0.200,9.35676,9.35676
2384.00,9.35295,25.145987,0.000422,25.000826,-2.4410,0.200,9.35632,9.35632
2385.00,9.35295,25.146094,0.000421,25.000839,-2.4410,0.200,9.35526,9.35526
2386.00,9.35301,25.145987,0.000418,25.000731,-2.4406,0.200,9.35527,9.35527
2387.00,9.35277,25.146146,0.000417,25.000818,-2.4401,0.200,9.35543,9.35543
2388.00,9.35279,25.146131,0.000416,25.000767,-2.4398,0.200,9.35627,9.35627
2389.00,9.35336,25.146142,0.000418,25.000854,-2.4393,0.201,9.35763,9.35763
2390.00,9.35406,25.146161,0.000417,25.000884,-2.4386,0.201,9.35953,9.35953
2391.00,9.35483,25.146155,0.000418,25.000838,-2.4384,0.201,9.36026,9.36026
2392.00,9.35557,25.146118,0.000421,25.000792,-2.4383,0.201,9.36018,9.36018
2393.00,9.35621,25.146202,0.000423,25.000839,-2.4377,0.200,9.36017,9.36017
2394.00,9.35651,25.146256,0.000422,25.000796,-2.4374,0.201,9.35982,9.35982
2395.00,9.35714,25.146394,0.000427,25.000877,-2.4372,0.201,9.35888,9.35888
2396.00,9.35769,25.146525,0.000427,25.000999,-2.4372,0.201,9.35762,9.35762
2397.00,9.35769,25.146580,0.000423,25.000987,-2.4372,0.201,9.35643,9.35643
2398.00,9.35737,25.146697,0.000420,25.001028,-2.4373,0.201,9.35487,9.35487
2399.00,9.35697,25.146720,0.000420,25.001022,-2.4370,0.201,9.35388,9.35388
2400.00,9.35676,25.146643,0.000419,25.000968,-2.4366,0.201,9.35306,9.35306
2401.00,9.35665,25.146496,0.000411,25.000784,-2.4360,0.201,9.35315,9.35315
2402.00,9.35644,25.146522,0.000410,25.000795,-2.4357,0.202,9.35329,9.35329
2403.00,9.35629,25.146434,0.000413,25.000680,-2.4357,0.202,9.35397,9.35397
2404.00,9.35654,25.146513,0.000416,25.000703,-2.4359,0.202,9.35528,9.35528
2405.00,9.35679,25.146578,0.000413,25.000675,-2.4357,0.202,9.35649,9.35649
2406.00,9.35696,25.146767,0.000416,25.000813,-2.4354,0.202,9.35735,9.35735
2407.00,9.35705,25.146736,0.000414,25.000733,-2.4349,0.202,9.35777,9.35777
2408.00,9.35674,25.146756,0.000411,25.000684,-2.4345,0.202,9.35761,9.35761
2409.00,9.35649,25.146742,0.000409,25.000619,-2.4339,0.202,9.35660,9.35660
2410.00,9.35621,25.146834,0.000410,25.000667,-2.4339,0.203,9.35573,9.35573
2411.00,9.35600,25.146958,0.000417,25.000778,-2.4341,0.203,9.35585,9.35585
2412.00,9.35607,25.146987,0.000420,25.000755,-2.4341,0.203,9.35709,9.35709
2413.00,9.35577,25.147053,0.000422,25.000873,-2.4339,0.203,9.35712,9.35712
2414.00,9.35576,25.147037,0.000425,25.000973,-2.4338,0.203,9.35766,9.35766
2415.00,9.35593,25.146947,0.000426,25.000954,-2.4339,0.203,9.35824,9.35824
2416.00,9.35603,25.146872,0.000418,25.000849,-2.4341,0.203,9.35725,9.35725
2417.00,9.35613,25.146934,0.000420,25.000884,-2.4339,0.203,9.35698,9.35698
2418.00,9.35654,25.146870,0.000418,25.000718,-2.4338,0.203,9.35848,9.35848
2419.00,9.35689,25.146927,0.000412,25.000666,-2.4338,0.203,9.35961,9.35961
2420.00,9.35741,25.146948,0.000413,25.000630,-2.4332,0.203,9.36067,9.36067
2421.00,9.35792,25.146951,0.000416,25.000661,-2.4327,0.203,9.36181,9.36181
2422.00,9.35838,25.146881,0.000410,25.000615,-2.4323,0.204,9.36159,9.36159
2423.00,9.35849,25.146956,0.000412,25.000726,-2.4320,0.204,9.36086,9.36086
2424.00,9.35846,25.147028,0.000416,25.000774,-2.4314,0.204,9.35957,9.35957
2425.00,9.35817,25.147146,0.000416,25.000835,-2.4315,0.204,9.35740,9.35740
2426.00,9.35804,25.147260,0.000419,25.000806,-2.4314,0.204,9.35654,9.35654
2427.00,9.35835,25.147379,0.000422,25.000799,-2.4317,0.204,9.35565,9.35565
2428.00,9.35830,25.147396,0.000421,25.000771,-2.4318,0.204,9.35460,9.35460
2429.00,9.35809,25.147441,0.000423,25.000752,-2.4322,0.204,9.35479,9.35479
2430.00,9.35809,25.147438,0.000422,25.000716,-2.4318,0.204,9.35587,9.35587
2431.00,9.35801,25.147444,0.000421,25.000764,-2.4315,0.204,9.35600,9.35600
2432.00,9.35777,25.147525,0.000423,25.000867,-2.4309,0.204,9.35632,9.35632
2433.00,9.35783,25.147565,0.000424,25.000908,-2.4308,0.204,9.35621,9.35621
2434.00,9.35768,25.147578,0.000421,25.000900,-2.4307,0.204,9.35621,9.35621
2435.00,9.35753,25.147611,0.000417,25.000830,-2.4305,0.204,9.35659,9.35659
2436.00,9.35783,25.147694,0.000416,25.000873,-2.4304,0.205,9.35764,9.35764
2437.00,9.35799,25.147675,0.000412,25.000864,-2.4303,0.205,9.35829,9.35829
2438.00,9.35785,25.147737,0.000411,25.000840,-2.4298,0.205,9.35952,9.35952
2439.00,9.35746,25.147850,0.000413,25.000932,-2.4295,0.205,9.36011,9.36011
2440.00,9.35730,25.147982,0.000420,25.001078,-2.4293,0.205,9.35925,9.35925
2441.00,9.35712,25.147889,0.000420,25.000987,-2.4292,0.205,9.35809,9.35809
2442.00,9.35696,25.147947,0.000422,25.001006,-2.4289,0.205,9.35780,9.35780
2443.00,9.35691,25.148121,0.000425,25.001148,-2.4287,0.205,9.35855,9.35855
2444.00,9.35717,25.148010,0.000421,25.001006,-2.4285,0.205,9.35920,9.35920
2445.00,9.35760,25.147856,0.000418,25.000839,-2.4286,0.205,9.36065,9.36065
2446.00,9.35812,25.147957,0.000418,25.000832,-2.4287,0.205,9.36072,9.36072
2447.00,9.35808,25.147984,0.000416,25.000803,-2.4288,0.206,9.36002,9.36002
2448.00,9.35822,25.147887,0.000416,25.000665,-2.4287,0.206,9.35882,9.35882
2449.00,9.35838,25.148044,0.000420,25.000746,-2.4288,0.206,9.35938,9.35938
2450.00,9.35863,25.148198,0.000420,25.000882,-2.4286,0.206,9.36092,9.36092
2451.00,9.35904,25.148103,0.000415,25.000787,-2.4283,0.206,9.36341,9.36341
2452.00,9.35962,25.148154,0.000414,25.000767,-2.4281,0.206,9.36589,9.36589
2453.00,9.36011,25.148182,0.000410,25.000740,-2.4279,0.206,9.36679,9.36679
2454.00,9.36007,25.148319,0.000411,25.000859,-2.4273,0.207,9.36485,9.36485
2455.00,9.36026,25.148329,0.000411,25.000819,-2.4272,0.207,9.36214,9.36214
2456.00,9.36119,25.148589,0.000418,25.000987,-2.4271,0.207,9.35830,9.35830
2457.00,9.36117,25.148649,0.000419,25.000983,-2.4267,0.207,9.35519,9.35519
2458.00,9.36094,25.148678,0.000414,25.000980,-2.4264,0.207,9.35331,9.35331
2459.00,9.36319,25.148545,0.000408,25.000823,-2.4265,0.207,9.35186,9.35186
2460.00,9.36569,25.148658,0.000406,25.000827,-2.4262,0.207,9.34963,9.34963
2461.00,9.36825,25.148571,0.000399,25.000701,-2.4255,0.208,9.34830,9.34830
@17,2.0001,4.0, 2460.068 
2462.00,9.36673,25.148606,0.000402,25.000718,-2.4253,0.208,9.34747,9.34747
2463.00,9.36196,25.148511,0.000406,25.000629,-2.4255,0.208,9.34625,9.34625
2464.00,9.35826,25.148551,0.000411,25.000660,-2.4253,0.208,9.34536,9.34536
2465.00,9.35580,25.148527,0.000415,25.000697,-2.4255,0.208,9.34536,9.34536
2466.00,9.35414,25.148571,0.000419,25.000750,-2.4260,0.208,9.34580,9.34580
2467.00,9.35224,25.148522,0.000417,25.000692,-2.4265,0.208,9.34571,9.34571
2468.00,9.35120,25.148635,0.000420,25.000792,-2.4266,0.208,9.34507,9.34507
2469.00,9.35018,25.148636,0.000417,25.000768,-2.4266,0.208,9.34516,9.34516
2470.00,9.34914,25.148704,0.000417,25.000800,-2.4262,0.208,9.34539,9.34539
2471.00,9.34834,25.148805,0.000417,25.000819,-2.4258,0.208,9.34711,9.34711
2472.00,9.34818,25.149011,0.000420,25.000938,-2.4254,0.208,9.34916,9.34916
2473.00,9.34872,25.149018,0.000417,25.000948,-2.4248,0.209,9.35246,9.35246
2474.00,9.34881,25.149064,0.000417,25.000948,-2.4244,0.209,9.35609,9.35609
2475.00,9.34919,25.149120,0.000418,25.000950,-2.4239,0.209,9.35998,9.35998
2476.00,9.34897,25.149135,0.000419,25.000951,-2.4235,0.209,9.36328,9.36328
2477.00,9.34884,25.149125,0.000417,25.000900,-2.4230,0.209,9.36612,9.36612
2478.00,9.34944,25.149303,0.000418,25.000944,-2.4227,0.209,9.36789,9.36789
2479.00,9.35004,25.149437,0.000421,25.000998,-2.4223,0.209,9.36842,9.36842
2480.00,9.35117,25.149357,0.000417,25.000903,-2.4224,0.209,9.36724,9.36724
2481.00,9.35303,25.149410,0.000415,25.000954,-2.4228,0.210,9.36388,9.36388
2482.00,9.35612,25.149325,0.000413,25.000923,-2.4231,0.210,9.36145,9.36145
2483.00,9.35853,25.149336,0.000419,25.000930,-2.4231,0.210,9.35936,9.35936
2484.00,9.35975,25.149279,0.000416,25.000820,-2.4230,0.210,9.35730,9.35730
2485.00,9.36112,25.149231,0.000417,25.000768,-2.4228,0.210,9.35667,9.35667
2486.00,9.36211,25.149140,0.000420,25.000623,-2.4223,0.210,9.35719,9.35719
2487.00,9.36384,25.149148,0.000420,25.000525,-2.4219,0.210,9.35748,9.35748
2488.00,9.36468,25.149219,0.000415,25.000552,-2.4222,0.210,9.35891,9.35891
2489.00,9.36375,25.149335,0.000418,25.000665,-2.4228,0.210,9.36043,9.36043
2490.00,9.36190,25.149437,0.000418,25.000705,-2.4229,0.210,9.36081,9.36081
2491.00,9.36056,25.149564,0.000417,25.000776,-2.4227,0.210,9.36073,9.36073
2492.00,9.35990,25.149703,0.000422,25.000883,-2.4227,0.210,9.36042,9.36042
2493.00,9.36047,25.149626,0.000423,25.000807,-2.4224,0.210,9.35948,9.35948
2494.00,9.36033,25.149554,0.000420,25.000753,-2.4218,0.210,9.35925,9.35925
2495.00,9.36009,25.149646,0.000421,25.000813,-2.4215,0.211,9.36027,9.36027
2496.00,9.35939,25.149575,0.000418,25.000724,-2.4212,0.211,9.36184,9.36184
2497.00,9.35878,25.149625,0.000416,25.000809,-2.4208,0.211,9.36285,9.36285
2498.00,9.35927,25.149682,0.000416,25.000766,-2.4206,0.211,9.36308,9.36308
2499.00,9.35980,25.149704,0.000415,25.000723,-2.4207,0.211,9.36260,9.36260
2500.00,9.36017,25.149704,0.000416,25.000652,-2.4207,0.211,9.36236,9.36236
2501.00,9.36036,25.149789,0.000419,25.000753,-2.4210,0.211,9.36165,9.36165
2502.00,9.36048,25.149760,0.000415,25.000659,-2.4213,0.212,9.36166,9.36166
2503.00,9.36081,25.149700,0.000414,25.000602,-2.4214,0.212,9.36141,9.36141
2504.00,9.36090,25.149514,0.000413,25.000437,-2.4210,0.212,9.36107,9.36107
2505.00,9.36083,25.149526,0.000410,25.000423,-2.4208,0.212,9.36026,9.36026
2506.00,9.36113,25.149680,0.000412,25.000502,-2.4205,0.212,9.36041,9.36041
2507.00,9.36121,25.149704,0.000413,25.000492,-2.4203,0.212,9.35964,9.35964
2508.00,9.36091,25.149931,0.000419,25.000651,-2.4201,0.212,9.35874,9.35874
2509.00,9.36072,25.150226,0.000423,25.000833,-2.4202,0.212,9.35846,9.35846
2510.00,9.36075,25.150396,0.000426,25.000902,-2.4200,0.212,9.35772,9.35772
2511.00,9.36057,25.150301,0.000423,25.000792,-2.4201,0.212,9.35664,9.35664
2512.00,9.36025,25.150345,0.000424,25.000791,-2.4195,0.212,9.35721,9.35721
2513.00,9.36026,25.150327,0.000422,25.000717,-2.4191,0.212,9.35913,9.35913
2514.00,9.36025,25.150279,0.000417,25.000636,-2.4187,0.213,9.36079,9.36079
2515.00,9.36023,25.150224,0.000416,25.000586,-2.4185,0.213,9.36283,9.36283
2516.00,9.36004,25.150373,0.000418,25.000617,-2.4183,0.213,9.36501,9.36501
2517.00,9.36026,25.150447,0.000418,25.000647,-2.4186,0.213,9.36486,9.36486
2518.00,9.36077,25.150382,0.000416,25.000576,-2.4189,0.213,9.36373,9.36373
2519.00,9.36069,25.150417,0.000418,25.000616,-2.4189,0.213,9.36293,9.36293
2520.00,9.36049,25.150430,0.000420,25.000589,-2.4188,0.213,9.36204,9.36204
2521.00,9.36084,25.150323,0.000417,25.000385,-2.4188,0.213,9.36078,9.36078
2522.00,9.36092,25.150432,0.000417,25.000417,-2.4187,0.213,9.36035,9.36035
2523.00,9.36086,25.150588,0.000420,25.000541,-2.4183,0.213,9.36160,9.36160
2524.00,9.36081,25.150821,0.000424,25.000679,-2.4183,0.213,9.36204,9.36204
2525.00,9.36108,25.151047,0.000427,25.000867,-2.4180,0.213,9.36183,9.36183
2526.00,9.36112,25.151046,0.000426,25.000905,-2.4175,0.214,9.36135,9.36135
2527.00,9.36130,25.151035,0.000425,25.000897,-2.4170,0.214,9.36180,9.36180
2528.00,9.36135,25.151131,0.000425,25.000912,-2.4168,0.214,9.36089,9.36089
2529.00,9.36152,25.151041,0.000425,25.000839,-2.4167,0.214,9.36085,9.36085
2530.00,9.36195,25.151020,0.000422,25.000808,-2.4169,0.214,9.36148,9.36148
2531.00,9.36241,25.151127,0.000422,25.000918,-2.4170,0.214,9.36224,9.36224
2532.00,9.36237,25.151207,0.000424,25.000990,-2.4172,0.214,9.36255,9.36255
2533.00,9.36212,25.151133,0.000424,25.000908,-2.4174,0.214,9.36315,9.36315
2534.00,9.36178,25.151281,0.000422,25.000972,-2.4173,0.214,9.36339,9.36339
2535.00,9.36159,25.151347,0.000421,25.001021,-2.4172,0.214,9.36337,9.36337
2536.00,9.36189,25.151470,0.000427,25.001142,-2.4172,0.214,9.36293,9.36293
2537.00,9.36190,25.151481,0.000427,25.001164,-2.4169,0.215,9.36299,9.36299
2538.00,9.36205,25.151574,0.000428,25.001264,-2.4166,0.215,9.36335,9.36335
2539.00,9.36233,25.151673,0.000433,25.001289,-2.4164,0.215,9.36336,9.36336
2540.00,9.36242,25.151545,0.000433,25.001096,-2.4162,0.214,9.36288,9.36288
2541.00,9.36227,25.151588,0.000433,25.001011,-2.4158,0.214,9.36229,9.36229
2542.00,9.36217,25.151621,0.000431,25.000901,-2.4160,0.215,9.36040,9.36040
2543.00,9.36175,25.151601,0.000428,25.000803,-2.4161,0.215,9.35882,9.35882
2544.00,9.36160,25.151523,0.000424,25.000700,-2.4159,0.215,9.35902,9.35902
2545.00,9.36182,25.151580,0.000423,25.000712,-2.4160,0.215,9.36059,9.36059
2546.00,9.36182,25.151563,0.000419,25.000732,-2.4161,0.215,9.36328,9.36328
2547.00,9.36174,25.151707,0.000420,25.000912,-2.4159,0.215,9.36575,9.36575
2548.00,9.36160,25.151720,0.000420,25.000892,-2.4159,0.215,9.36645,9.36645
2549.00,9.36196,25.151698,0.000418,25.000848,-2.4161,0.216,9.36504,9.36504
2550.00,9.36215,25.151707,0.000418,25.000796,-2.4160,0.216,9.36340,9.36340
2551.00,9.36274,25.151830,0.000424,25.000838,-2.4158,0.216,9.36267,9.36267
2552.00,9.36296,25.151731,0.000423,25.000668,-2.4153,0.216,9.36332,9.36332
2553.00,9.36246,25.151767,0.000423,25.000670,-2.4145,0.216,9.36464,9.36464
2554.00,9.36278,25.151903,0.000425,25.000765,-2.4137,0.216,9.36622,9.36622
2555.00,9.36238,25.151941,0.000424,25.000752,-2.4134,0.216,9.36648,9.36648
2556.00,9.36242,25.151866,0.000419,25.000643,-2.4134,0.216,9.36575,9.36575
2557.00,9.36367,25.151828,0.000418,25.000598,-2.4137,0.216,9.36471,9.36471
2558.00,9.36509,25.151911,0.000420,25.000633,-2.4140,0.216,9.36340,9.36340
2559.00,9.36541,25.151886,0.000419,25.000537,-2.4146,0.216,9.36317,9.36317
2560.00,9.36536,25.151981,0.000420,25.000616,-2.4148,0.216,9.36480,9.36480
2561.00,9.36444,25.152043,0.000421,25.000620,-2.4151,0.216,9.36648,9.36648
2562.00,9.36415,25.152115,0.000421,25.000628,-2.4152,0.216,9.36741,9.36741
2563.00,9.36415,25.152189,0.000420,25.000638,-2.4153,0.216,9.36859,9.36859
2564.00,9.36443,25.152197,0.000416,25.000647,-2.4150,0.216,9.36921,9.36921
2565.00,9.36511,25.152250,0.000412,25.000601,-2.4146,0.217,9.36828,9.36828
2566.00,9.36545,25.152359,0.000412,25.000580,-2.4141,0.217,9.36653,9.36653
2567.00,9.36535,25.152489,0.000410,25.000573,-2.4138,0.217,9.36486,9.36486
2568.00,9.36581,25.152525,0.000410,25.000523,-2.4137,0.217,9.36417,9.36417
2569.00,9.36620,25.152575,0.000413,25.000486,-2.4137,0.217,9.36416,9.36416
2570.00,9.36569,25.152729,0.000417,25.000598,-2.4139,0.217,9.36427,9.36427
2571.00,9.36565,25.152791,0.000416,25.000671,-2.4142,0.218,9.36488,9.36488
2572.00,9.36565,25.152718,0.000416,25.000641,-2.4142,0.218,9.36521,9.36521
2573.00,9.36533,25.152709,0.000420,25.000630,-2.4142,0.218,9.36430,9.36430
2574.00,9.36533,25.152704,0.000420,25.000651,-2.4142,0.218,9.36312,9.36312
2575.00,9.36552,25.152647,0.000417,25.000604,-2.4143,0.218,9.36220,9.36220
2576.00,9.36551,25.152594,0.000420,25.000562,-2.4140,0.218,9.36260,9.36260
2577.00,9.36520,25.152643,0.000425,25.000611,-2.4137,0.218,9.36398,9.36398
2578.00,9.36548,25.152723,0.000422,25.000679,-2.4134,0.218,9.36636,9.36636
2579.00,9.36577,25.152845,0.000422,25.000670,-2.4132,0.218,9.36847,9.36847
2580.00,9.36570,25.152912,0.000425,25.000702,-2.4132,0.218,9.37048,9.37048
2581.00,9.36593,25.153017,0.000425,25.000781,-2.4133,0.218,9.37105,9.37105
2582.00,9.36596,25.153010,0.000424,25.000693,-2.4136,0.218,9.37143,9.37143
2583.00,9.36581,25.153009,0.000425,25.000725,-2.4137,0.218,9.37104,9.37104
2584.00,9.36619,25.153006,0.000425,25.000796,-2.4136,0.218,9.37005,9.37005
2585.00,9.36653,25.152978,0.000422,25.000734,-2.4132,0.218,9.36962,9.36962
2586.00,9.36662,25.152963,0.000416,25.000685,-2.4126,0.219,9.36986,9.36986
2587.00,9.36726,25.153206,0.000417,25.000930,-2.4124,0.219,9.36988,9.36988
2588.00,9.36744,25.153251,0.000417,25.000927,-2.4123,0.219,9.36953,9.36953
2589.00,9.36783,25.153347,0.000420,25.000996,-2.4119,0.219,9.36894,9.36894
2590.00,9.36796,25.153304,0.000422,25.000956,-2.4114,0.219,9.36771,9.36771
2591.00,9.36742,25.153439,0.000429,25.000997,-2.4111,0.219,9.36500,9.36500
2592.00,9.36702,25.153330,0.000427,25.000873,-2.4108,0.219,9.36272,9.36272
2593.00,9.36714,25.153319,0.000427,25.000854,-2.4107,0.219,9.36185,9.36185
2594.00,9.36772,25.153322,0.000426,25.000816,-2.4110,0.219,9.36210,9.36210
2595.00,9.36786,25.153294,0.000422,25.000741,-2.4113,0.220,9.36225,9.36225
2596.00,9.36752,25.153054,0.000418,25.000618,-2.4117,0.220,9.36380,9.36380
2597.00,9.36698,25.153069,0.000420,25.000676,-2.4119,0.220,9.36472,9.36472
2598.00,9.36640,25.153032,0.000423,25.000652,-2.4120,0.220,9.36482,9.36482
2599.00,9.36575,25.153038,0.000424,25.000687,-2.4121,0.220,9.36498,9.36498
2600.00,9.36547,25.153102,0.000423,25.000778,-2.4123,0.220,9.36603,9.36603
2601.00,9.36541,25.153121,0.000420,25.000727,-2.4121,0.220,9.36660,9.36660
2602.00,9.36558,25.153110,0.000417,25.000614,-2.4119,0.220,9.36673,9.36673
2603.00,9.36571,25.153201,0.000415,25.000611,-2.4120,0.220,9.36558,9.36558
2604.00,9.36551,25.153196,0.000413,25.000531,-2.4120,0.220,9.36378,9.36378
2605.00,9.36476,25.153472,0.000421,25.000719,-2.4120,0.220,9.36258,9.36258
2606.00,9.36441,25.153598,0.000422,25.000797,-2.4124,0.220,9.36143,9.36143
2607.00,9.36501,25.153632,0.000422,25.000779,-2.4126,0.220,9.35947,9.35947
2608.00,9.36573,25.153655,0.000419,25.000739,-2.4122,0.221,9.35988,9.35988
2609.00,9.36606,25.153707,0.000415,25.000736,-2.4119,0.221,9.35951,9.35951
2610.00,9.36642,25.153486,0.000408,25.000487,-2.4117,0.221,9.35755,9.35755
2611.00,9.36702,25.153658,0.000406,25.000577,-2.4113,0.221,9.35556,9.35556
2612.00,9.36467,25.153821,0.000406,25.000679,-2.4109,0.222,9.35470,9.35470
@18,2.0001,4.0, 2610 
2613.00,9.35923,25.153968,0.000405,25.000761,-2.4107,0.222,9.35292,9.35292
2614.00,9.35989,25.153898,0.000404,25.000676,-2.4104,0.222,9.35357,9.35357
2615.00,9.35976,25.154005,0.000407,25.000822,-2.4100,0.222,9.35494,9.35494
2616.00,9.35898,25.153928,0.000409,25.000690,-2.4100,0.222,9.35620,9.35620
2617.00,9.35764,25.153907,0.000410,25.000642,-2.4102,0.222,9.35786,9.35786
2618.00,9.35684,25.153883,0.000414,25.000688,-2.4104,0.222,9.35982,9.35982
2619.00,9.35716,25.153986,0.000419,25.000779,-2.4108,0.222,9.36008,9.36008
2620.00,9.35751,25.154060,0.000422,25.000753,-2.4114,0.222,9.36130,9.36130
2621.00,9.35782,25.154096,0.000424,25.000796,-2.4114,0.222,9.36333,9.36333
2622.00,9.35782,25.154056,0.000422,25.000737,-2.4112,0.222,9.36594,9.36594
2623.00,9.35744,25.154123,0.000421,25.000696,-2.4112,0.222,9.36798,9.36798
2624.00,9.35848,25.154318,0.000419,25.000761,-2.4111,0.223,9.36999,9.36999
2625.00,9.36007,25.154410,0.000417,25.000777,-2.4108,0.223,9.37048,9.37048
2626.00,9.36088,25.154475,0.000417,25.000804,-2.4105,0.223,9.37074,9.37074
2627.00,9.36127,25.154574,0.000421,25.000833,-2.4105,0.223,9.36959,9.36959
2628.00,9.36247,25.154610,0.000418,25.000755,-2.4103,0.223,9.36913,9.36913
2629.00,9.36425,25.154670,0.000422,25.000771,-2.4102,0.223,9.36968,9.36968
2630.00,9.36557,25.154696,0.000423,25.000773,-2.4100,0.223,9.36963,9.36963
2631.00,9.36667,25.154833,0.000424,25.000816,-2.4098,0.223,9.36818,9.36818
2632.00,9.36704,25.154906,0.000421,25.000837,-2.4096,0.223,9.36797,9.36797
2633.00,9.36758,25.154923,0.000426,25.000885,-2.4097,0.223,9.36829,9.36829
2634.00,9.36739,25.154824,0.000424,25.000790,-2.4096,0.223,9.36866,9.36866
2635.00,9.36758,25.154817,0.000424,25.000785,-2.4097,0.223,9.37035,9.37035
2636.00,9.36839,25.154838,0.000425,25.000847,-2.4099,0.223,9.37303,9.37303
2637.00,9.36927,25.154796,0.000423,25.000825,-2.4099,0.224,9.37500,9.37500
2638.00,9.37020,25.154776,0.000420,25.000829,-2.4101,0.224,9.37419,9.37419
2639.00,9.37049,25.154832,0.000420,25.000878,-2.4105,0.224,9.37161,9.37161
2640.00,9.37023,25.154820,0.000418,25.000802,-2.4106,0.224,9.36837,9.36837
2641.00,9.37041,25.154769,0.000415,25.000687,-2.4107,0.224,9.36545,9.36545
2642.00,9.37109,25.154841,0.000418,25.000730,-2.4109,0.224,9.36417,9.36417
2643.00,9.37131,25.154873,0.000420,25.000718,-2.4109,0.224,9.36534,9.36534
2644.00,9.37074,25.154925,0.000422,25.000695,-2.4107,0.224,9.36790,9.36790
2645.00,9.37148,25.155002,0.000421,25.000742,-2.4108,0.224,9.36989,9.36989
2646.00,9.37299,25.155017,0.000420,25.000741,-2.4107,0.224,9.37130,9.37130
2647.00,9.37230,25.155144,0.000420,25.000802,-2.4106,0.224,9.37109,9.37109
2648.00,9.36800,25.155454,0.000428,25.000996,-2.4103,0.224,9.36992,9.36992
2649.00,9.36392,25.155459,0.000423,25.000942,-2.4100,0.224,9.36840,9.36840
2650.00,9.36505,25.155471,0.000420,25.000912,-2.4098,0.224,9.36815,9.36815
2651.00,9.36706,25.155549,0.000419,25.000939,-2.4095,0.225,9.36825,9.36825
2652.00,9.36745,25.155470,0.000417,25.000866,-2.4092,0.225,9.36792,9.36792
2653.00,9.36786,25.155209,0.000411,25.000666,-2.4092,0.225,9.36772,9.36772
2654.00,9.36778,25.155256,0.000411,25.000780,-2.4093,0.225,9.36825,9.36825
2655.00,9.36792,25.155337,0.000416,25.000846,-2.4092,0.225,9.36842,9.36842
2656.00,9.36784,25.155472,0.000424,25.000929,-2.4093,0.225,9.36909,9.36909
2657.00,9.36798,25.155464,0.000422,25.000872,-2.4095,0.225,9.37071,9.37071
2658.00,9.36850,25.155590,0.000422,25.000940,-2.4093,0.225,9.37195,9.37195
2659.00,9.36898,25.155661,0.000426,25.000904,-2.4091,0.225,9.37241,9.37241
2660.00,9.36948,25.155712,0.000425,25.000912,-2.4090,0.225,9.37214,9.37214
2661.00,9.36983,25.155583,0.000419,25.000769,-2.4090,0.226,9.37109,9.37109
2662.00,9.36981,25.155742,0.000423,25.000860,-2.4086,0.226,9.36889,9.36889
2663.00,9.36942,25.155829,0.000427,25.000862,-2.4086,0.226,9.36706,9.36706
2664.00,9.36893,25.155834,0.000424,25.000872,-2.4085,0.226,9.36597,9.36597
2665.00,9.36869,25.155908,0.000424,25.000917,-2.4085,0.226,9.36687,9.36687
2666.00,9.36889,25.156032,0.000428,25.000995,-2.4086,0.226,9.36781,9.36781
2667.00,9.36905,25.156060,0.000427,25.000998,-2.4088,0.226,9.36876,9.36876
2668.00,9.36918,25.156096,0.000425,25.000983,-2.4089,0.226,9.37027,9.37027
2669.00,9.36935,25.156153,0.000427,25.000940,-2.4088,0.226,9.37086,9.37086
2670.00,9.36941,25.156148,0.000427,25.000880,-2.4085,0.226,9.37021,9.37021
2671.00,9.36966,25.156122,0.000424,25.000842,-2.4083,0.226,9.36988,9.36988
2672.00,9.36975,25.156146,0.000422,25.000786,-2.4083,0.226,9.36988,9.36988
2673.00,9.36948,25.156165,0.000419,25.000770,-2.4083,0.226,9.36984,9.36984
2674.00,9.36878,25.156231,0.000419,25.000801,-2.4084,0.226,9.36993,9.36993
2675.00,9.36888,25.156242,0.000419,25.000789,-2.4086,0.226,9.36961,9.36961
2676.00,9.36899,25.156344,0.000421,25.000926,-2.4089,0.226,9.36909,9.36909
2677.00,9.36904,25.156347,0.000422,25.000940,-2.4089,0.227,9.36881,9.36881
2678.00,9.36886,25.156429,0.000425,25.000964,-2.4089,0.227,9.36749,9.36749
2679.00,9.36847,25.156458,0.000424,25.000958,-2.4089,0.227,9.36634,9.36634
2680.00,9.36815,25.156533,0.000428,25.000977,-2.4087,0.227,9.36567,9.36567
2681.00,9.36804,25.156585,0.000426,25.000874,-2.4084,0.227,9.36549,9.36549
2682.00,9.36828,25.156658,0.000422,25.000922,-2.4082,0.227,9.36655,9.36655
2683.00,9.36878,25.156599,0.000421,25.000841,-2.4082,0.227,9.36854,9.36854
2684.00,9.36922,25.156608,0.000419,25.000835,-2.4084,0.227,9.37028,9.37028
2685.00,9.36940,25.156672,0.000415,25.000819,-2.4085,0.227,9.37217,9.37217
2686.00,9.36949,25.156731,0.000418,25.000868,-2.4083,0.227,9.37393,9.37393
2687.00,9.36979,25.156749,0.000421,25.000868,-2.4081,0.227,9.37464,9.37464
2688.00,9.36981,25.156754,0.000420,25.000922,-2.4082,0.228,9.37415,9.37415
2689.00,9.36983,25.156805,0.000421,25.000928,-2.4084,0.228,9.37379,9.37379
2690.00,9.36983,25.156857,0.000424,25.000953,-2.4086,0.228,9.37301,9.37301
2691.00,9.36988,25.156900,0.000422,25.000956,-2.4091,0.228,9.37196,9.37196
2692.00,9.37020,25.156954,0.000423,25.000896,-2.4091,0.228,9.37081,9.37081
2693.00,9.37025,25.157046,0.000424,25.000913,-2.4088,0.228,9.37133,9.37133
2694.00,9.37036,25.157066,0.000423,25.000898,-2.4085,0.228,9.37176,9.37176
2695.00,9.37067,25.157000,0.000420,25.000865,-2.4083,0.228,9.37216,9.37216
2696.00,9.37099,25.156899,0.000422,25.000759,-2.4082,0.228,9.37188,9.37188
2697.00,9.37112,25.156953,0.000424,25.000812,-2.4084,0.228,9.37041,9.37041
2698.00,9.37129,25.156976,0.000427,25.000802,-2.4086,0.228,9.36749,9.36749
2699.00,9.37066,25.157117,0.000431,25.000861,-2.4086,0.228,9.36576,9.36576
2700.00,9.37051,25.157163,0.000436,25.000867,-2.4087,0.228,9.36495,9.36495
2701.00,9.37075,25.157257,0.000433,25.000904,-2.4089,0.228,9.36416,9.36416
2702.00,9.37044,25.157296,0.000430,25.000896,-2.4090,0.228,9.36448,9.36448
2703.00,9.36992,25.157295,0.000426,25.000834,-2.4092,0.228,9.36521,9.36521
2704.00,9.36906,25.157211,0.000422,25.000766,-2.4091,0.229,9.36467,9.36467
2705.00,9.36867,25.157293,0.000417,25.000790,-2.4086,0.229,9.36300,9.36300
2706.00,9.36822,25.157363,0.000417,25.000824,-2.4083,0.229,9.36228,9.36228
2707.00,9.36771,25.157283,0.000419,25.000753,-2.4082,0.229,9.36246,9.36246
2708.00,9.36702,25.157316,0.000424,25.000786,-2.4082,0.229,9.36298,9.36298
2709.00,9.36612,25.157347,0.000430,25.000824,-2.4081,0.229,9.36349,9.36349
2710.00,9.36573,25.157294,0.000432,25.000787,-2.4085,0.229,9.36479,9.36479
2711.00,9.36569,25.157276,0.000437,25.000770,-2.4083,0.228,9.36570,9.36570
2712.00,9.36570,25.157398,0.000438,25.000880,-2.4081,0.228,9.36511,9.36511
2713.00,9.36521,25.157536,0.000437,25.000943,-2.4080,0.229,9.36371,9.36371
2714.00,9.36433,25.157511,0.000429,25.000842,-2.4081,0.229,9.36243,9.36243
2715.00,9.36366,25.157499,0.000425,25.000726,-2.4079,0.229,9.36195,9.36195
2716.00,9.36333,25.157509,0.000421,25.000699,-2.4079,0.229,9.36277,9.36277
2717.00,9.36368,25.157582,0.000425,25.000684,-2.4078,0.229,9.36464,9.36464
2718.00,9.36437,25.157497,0.000424,25.000636,-2.4076,0.229,9.36646,9.36646
2719.00,9.36433,25.157665,0.000428,25.000822,-2.4074,0.229,9.36695,9.36695
2720.00,9.36417,25.157732,0.000430,25.000923,-2.4074,0.229,9.36629,9.36629
2721.00,9.36436,25.157753,0.000432,25.000902,-2.4072,0.229,9.36366,9.36366
2722.00,9.36491,25.157689,0.000426,25.000895,-2.4072,0.230,9.36125,9.36125
2723.00,9.36493,25.157730,0.000426,25.000838,-2.4069,0.230,9.35999,9.35999
2724.00,9.36480,25.157615,0.000425,25.000685,-2.4070,0.230,9.36128,9.36128
2725.00,9.36476,25.157718,0.000427,25.000676,-2.4073,0.230,9.36359,9.36359
2726.00,9.36467,25.157808,0.000422,25.000712,-2.4076,0.230,9.36674,9.36674
2727.00,9.36373,25.157918,0.000421,25.000676,-2.4078,0.230,9.36844,9.36844
2728.00,9.36339,25.158054,0.000419,25.000818,-2.4082,0.230,9.36963,9.36963
2729.00,9.36366,25.158199,0.000418,25.000858,-2.4081,0.230,9.37028,9.37028
2730.00,9.36489,25.158231,0.000418,25.000871,-2.4078,0.231,9.36986,9.36986
2731.00,9.36571,25.158237,0.000421,25.000798,-2.4079,0.231,9.36916,9.36916
2732.00,9.36494,25.158289,0.000420,25.000823,-2.4081,0.231,9.36978,9.36978
2733.00,9.36455,25.158308,0.000420,25.000822,-2.4078,0.231,9.37033,9.37033
2734.00,9.36535,25.158268,0.000421,25.000810,-2.4077,0.231,9.37015,9.37015
2735.00,9.36622,25.158323,0.000421,25.000814,-2.4078,0.231,9.37001,9.37001
2736.00,9.36688,25.158441,0.000422,25.000893,-2.4077,0.231,9.37059,9.37059
2737.00,9.36735,25.158472,0.000423,25.000864,-2.4076,0.231,9.36992,9.36992
2738.00,9.36769,25.158527,0.000426,25.000782,-2.4075,0.231,9.36948,9.36948
2739.00,9.36786,25.158702,0.000428,25.000906,-2.4076,0.231,9.37010,9.37010
2740.00,9.36832,25.158819,0.000430,25.001021,-2.4077,0.231,9.37141,9.37141
2741.00,9.36927,25.158935,0.000435,25.001189,-2.4077,0.231,9.37292,9.37292
2742.00,9.37031,25.158912,0.000434,25.001193,-2.4074,0.231,9.37430,9.37430
2743.00,9.37099,25.159002,0.000435,25.001270,-2.4072,0.231,9.37529,9.37529
2744.00,9.37138,25.158933,0.000433,25.001150,-2.4074,0.231,9.37507,9.37507
2745.00,9.37134,25.158954,0.000432,25.001121,-2.4074,0.231,9.37433,9.37433
2746.00,9.37165,25.158816,0.000426,25.000909,-2.4074,0.231,9.37283,9.37283
2747.00,9.37195,25.158789,0.000424,25.000871,-2.4076,0.231,9.37255,9.37255
2748.00,9.37220,25.158575,0.000424,25.000756,-2.4079,0.231,9.37306,9.37306
2749.00,9.37262,25.158536,0.000425,25.000746,-2.4077,0.231,9.37390,9.37390
2750.00,9.37263,25.158407,0.000423,25.000632,-2.4079,0.231,9.37393,9.37393
2751.00,9.37271,25.158503,0.000425,25.000727,-2.4081,0.232,9.37361,9.37361
2752.00,9.37305,25.158660,0.000429,25.000812,-2.4081,0.232,9.37245,9.37245
2753.00,9.37311,25.158791,0.000425,25.000811,-2.4080,0.232,9.37114,9.37114
2754.00,9.37276,25.158953,0.000426,25.000881,-2.4081,0.232,9.36942,9.36942
2755.00,9.37292,25.159052,0.000430,25.000954,-2.4076,0.232,9.36799,9.36799
2756.00,9.37340,25.159142,0.000431,25.000964,-2.4074,0.232,9.36686,9.36686
2757.00,9.37284,25.159182,0.000428,25.000968,-2.4075,0.232,9.36534,9.36534
2758.00,9.37236,25.159311,0.000429,25.001048,-2.4076,0.232,9.36404,9.36404
2759.00,9.37247,25.159434,0.000428,25.001152,-2.4073,0.232,9.36239,9.36239
2760.00,9.37224,25.159527,0.000420,25.001170,-2.4072,0.233,9.36080,9.36080
2761.00,9.37062,25.159456,0.000416,25.001085,-2.4070,0.233,9.35976,9.35976
2762.00,9.36852,25.159507,0.000416,25.001088,-2.4069,0.233,9.35943,9.35943
@19,2.0001,4.0, 2760.06 
2763.00,9.36819,25.159550,0.000416,25.001025,-2.4067,0.233,9.35869,9.35869
2764.00,9.36694,25.159481,0.000415,25.000921,-2.4066,0.233,9.35841,9.35841
2765.00,9.36535,25.159507,0.000419,25.000880,-2.4067,0.233,9.35857,9.35857
2766.00,9.36386,25.159573,0.000420,25.000899,-2.4066,0.233,9.35917,9.35917
2767.00,9.36275,25.159522,0.000422,25.000771,-2.4068,0.233,9.36000,9.36000
2768.00,9.36204,25.159491,0.000422,25.000714,-2.4073,0.233,9.36135,9.36135
2769.00,9.36152,25.159425,0.000417,25.000590,-2.4079,0.233,9.36358,9.36358
2770.00,9.36169,25.159472,0.000416,25.000580,-2.4081,0.234,9.36540,9.36540
2771.00,9.36231,25.159455,0.000414,25.000532,-2.4086,0.234,9.36715,9.36715
2772.00,9.36304,25.159507,0.000416,25.000572,-2.4085,0.234,9.36908,9.36908
2773.00,9.36287,25.159442,0.000412,25.000529,-2.4081,0.234,9.37140,9.37140
2774.00,9.36330,25.159516,0.000414,25.000612,-2.4079,0.234,9.37369,9.37369
2775.00,9.36415,25.159511,0.000415,25.000656,-2.4077,0.234,9.37521,9.37521
2776.00,9.36466,25.159548,0.000416,25.000697,-2.4073,0.234,9.37566,9.37566
2777.00,9.36538,25.159508,0.000415,25.000674,-2.4073,0.234,9.37673,9.37673
2778.00,9.36642,25.159598,0.000421,25.000753,-2.4073,0.234,9.37701,9.37701
2779.00,9.36750,25.159707,0.000424,25.000787,-2.4077,0.234,9.37549,9.37549
2780.00,9.36858,25.159738,0.000422,25.000759,-2.4082,0.234,9.37399,9.37399
2781.00,9.37016,25.159901,0.000420,25.000817,-2.4085,0.235,9.37309,9.37309
2782.00,9.37179,25.160121,0.000420,25.000975,-2.4084,0.235,9.37158,9.37158
2783.00,9.37202,25.160222,0.000420,25.001010,-2.4082,0.235,9.36958,9.36958
2784.00,9.37165,25.160331,0.000421,25.001063,-2.4077,0.235,9.36960,9.36960
2785.00,9.37186,25.160493,0.000426,25.001133,-2.4076,0.235,9.37110,9.37110
2786.00,9.37277,25.160512,0.000432,25.001194,-2.4077,0.235,9.37296,9.37296
2787.00,9.37348,25.160371,0.000430,25.001014,-2.4079,0.235,9.37404,9.37404
2788.00,9.37353,25.160577,0.000432,25.001129,-2.4084,0.235,9.37534,9.37534
2789.00,9.37331,25.160486,0.000428,25.000986,-2.4085,0.235,9.37595,9.37595
2790.00,9.37371,25.160445,0.000424,25.000937,-2.4085,0.235,9.37526,9.37526
2791.00,9.37379,25.160432,0.000420,25.000829,-2.4085,0.236,9.37331,9.37331
2792.00,9.37381,25.160589,0.000420,25.000975,-2.4089,0.236,9.37303,9.37303
2793.00,9.37335,25.160450,0.000420,25.000860,-2.4086,0.236,9.37285,9.37285
2794.00,9.37308,25.160450,0.000418,25.000818,-2.4086,0.236,9.37205,9.37205
2795.00,9.37264,25.160522,0.000418,25.000848,-2.4084,0.236,9.37138,9.37138
2796.00,9.37275,25.160548,0.000424,25.000836,-2.4082,0.236,9.37009,9.37009
2797.00,9.37219,25.160513,0.000428,25.000748,-2.4079,0.235,9.36803,9.36803
2798.00,9.37138,25.160608,0.000429,25.000840,-2.4079,0.236,9.36667,9.36667
2799.00,9.37118,25.160618,0.000432,25.000908,-2.4079,0.236,9.36637,9.36637
2800.00,9.37129,25.160465,0.000433,25.000765,-2.4078,0.235,9.36694,9.36694
2801.00,9.37142,25.160322,0.000426,25.000676,-2.4075,0.235,9.36846,9.36846
2802.00,9.37140,25.160372,0.000423,25.000721,-2.4074,0.236,9.36966,9.36966
2803.00,9.37057,25.160408,0.000420,25.000721,-2.4072,0.236,9.37093,9.37093
2804.00,9.36970,25.160570,0.000421,25.000835,-2.4071,0.236,9.37192,9.37192
2805.00,9.36923,25.160666,0.000416,25.000854,-2.4070,0.236,9.37235,9.37235
2806.00,9.36939,25.161013,0.000418,25.001044,-2.4070,0.237,9.37365,9.37365
2807.00,9.36995,25.161061,0.000418,25.001026,-2.4070,0.237,9.37461,9.37461
2808.00,9.37040,25.161040,0.000419,25.000938,-2.4073,0.237,9.37558,9.37558
2809.00,9.37102,25.161102,0.000422,25.000899,-2.4076,0.237,9.37657,9.37657
2810.00,9.37172,25.161317,0.000432,25.001095,-2.4077,0.237,9.37675,9.37675
2811.00,9.37198,25.161208,0.000434,25.001050,-2.4080,0.237,9.37624,9.37624
2812.00,9.37201,25.161312,0.000433,25.001158,-2.4083,0.237,9.37538,9.37538
2813.00,9.37177,25.161221,0.000431,25.001052,-2.4084,0.237,9.37348,9.37348
2814.00,9.37155,25.161203,0.000430,25.001035,-2.4084,0.237,9.37092,9.37092
2815.00,9.37146,25.161008,0.000427,25.000840,-2.4085,0.237,9.37049,9.37049
2816.00,9.37195,25.161100,0.000429,25.000850,-2.4084,0.237,9.37097,9.37097
2817.00,9.37273,25.160946,0.000432,25.000623,-2.4083,0.237,9.37252,9.37252
2818.00,9.37324,25.160975,0.000433,25.000627,-2.4081,0.237,9.37440,9.37440
2819.00,9.37369,25.160931,0.000430,25.000575,-2.4080,0.237,9.37699,9.37699
2820.00,9.37414,25.160995,0.000426,25.000571,-2.4079,0.237,9.37765,9.37765
2821.00,9.37462,25.161036,0.000422,25.000538,-2.4078,0.238,9.37720,9.37720
2822.00,9.37486,25.161247,0.000423,25.000695,-2.4075,0.238,9.37566,9.37566
2823.00,9.37496,25.161384,0.000424,25.000762,-2.4073,0.238,9.37510,9.37510
2824.00,9.37479,25.161492,0.000426,25.000804,-2.4076,0.238,9.37550,9.37550
2825.00,9.37420,25.161529,0.000428,25.000810,-2.4078,0.238,9.37613,9.37613
2826.00,9.37403,25.161532,0.000431,25.000814,-2.4078,0.238,9.37601,9.37601
2827.00,9.37391,25.161581,0.000431,25.000813,-2.4081,0.238,9.37614,9.37614
2828.00,9.37466,25.161671,0.000432,25.000871,-2.4085,0.238,9.37626,9.37626
2829.00,9.37485,25.161782,0.000433,25.000909,-2.4086,0.238,9.37562,9.37562
2830.00,9.37569,25.161920,0.000431,25.001023,-2.4086,0.238,9.37518,9.37518
2831.00,9.37668,25.161926,0.000431,25.000966,-2.4088,0.238,9.37574,9.37574
2832.00,9.37622,25.161903,0.000428,25.000933,-2.4087,0.238,9.37584,9.37584
2833.00,9.37626,25.161941,0.000426,25.000908,-2.4086,0.239,9.37552,9.37552
2834.00,9.37601,25.161998,0.000428,25.000927,-2.4084,0.239,9.37502,9.37502
2835.00,9.37569,25.161914,0.000425,25.000773,-2.4081,0.239,9.37498,9.37498
2836.00,9.37548,25.161970,0.000423,25.000811,-2.4081,0.239,9.37503,9.37503
2837.00,9.37535,25.161954,0.000426,25.000764,-2.4083,0.239,9.37556,9.37556
2838.00,9.37543,25.161990,0.000428,25.000801,-2.4084,0.239,9.37549,9.37549
2839.00,9.37542,25.161963,0.000427,25.000769,-2.4088,0.239,9.37529,9.37529
2840.00,9.37542,25.162083,0.000427,25.000824,-2.4093,0.239,9.37622,9.37622
2841.00,9.37571,25.162204,0.000425,25.000881,-2.4096,0.239,9.37698,9.37698
2842.00,9.37619,25.162362,0.000423,25.000957,-2.4097,0.239,9.37802,9.37802
2843.00,9.37651,25.162332,0.000419,25.000894,-2.4096,0.240,9.37917,9.37917
2844.00,9.37654,25.162298,0.000415,25.000840,-2.4090,0.240,9.38029,9.38029
2845.00,9.37652,25.162370,0.000417,25.000853,-2.4087,0.240,9.37990,9.37990
2846.00,9.37671,25.162340,0.000419,25.000774,-2.4081,0.240,9.37932,9.37932
2847.00,9.37705,25.162307,0.000421,25.000699,-2.4078,0.240,9.37758,9.37758
2848.00,9.37693,25.162380,0.000421,25.000722,-2.4081,0.240,9.37591,9.37591
2849.00,9.37657,25.162426,0.000423,25.000698,-2.4087,0.240,9.37465,9.37465
2850.00,9.37637,25.162446,0.000422,25.000759,-2.4093,0.240,9.37350,9.37350
2851.00,9.37625,25.162388,0.000418,25.000725,-2.4099,0.240,9.37268,9.37268
2852.00,9.37607,25.162282,0.000415,25.000682,-2.4102,0.240,9.37333,9.37333
2853.00,9.37621,25.162264,0.000415,25.000663,-2.4102,0.240,9.37416,9.37416
2854.00,9.37624,25.162294,0.000415,25.000651,-2.4102,0.240,9.37362,9.37362
2855.00,9.37638,25.162403,0.000419,25.000693,-2.4099,0.240,9.37363,9.37363
2856.00,9.37648,25.162473,0.000419,25.000688,-2.4098,0.240,9.37465,9.37465
2857.00,9.37611,25.162696,0.000420,25.000727,-2.4097,0.240,9.37618,9.37618
2858.00,9.37629,25.162766,0.000423,25.000710,-2.4097,0.240,9.37655,9.37655
2859.00,9.37649,25.162795,0.000421,25.000666,-2.4096,0.240,9.37704,9.37704
2860.00,9.37632,25.162720,0.000416,25.000563,-2.4096,0.241,9.37790,9.37790
2861.00,9.37613,25.162854,0.000421,25.000715,-2.4097,0.241,9.37765,9.37765
2862.00,9.37584,25.162844,0.000420,25.000771,-2.4093,0.241,9.37723,9.37723
2863.00,9.37532,25.162849,0.000418,25.000773,-2.4088,0.241,9.37745,9.37745
2864.00,9.37506,25.162881,0.000419,25.000801,-2.4085,0.241,9.37784,9.37784
2865.00,9.37549,25.162893,0.000420,25.000789,-2.4087,0.241,9.37811,9.37811
2866.00,9.37590,25.162900,0.000420,25.000773,-2.4085,0.242,9.37839,9.37839
2867.00,9.37641,25.162925,0.000421,25.000784,-2.4087,0.242,9.37768,9.37768
2868.00,9.37664,25.163061,0.000425,25.000821,-2.4092,0.242,9.37650,9.37650
2869.00,9.37684,25.163159,0.000428,25.000938,-2.4099,0.242,9.37642,9.37642
2870.00,9.37671,25.163217,0.000431,25.001013,-2.4103,0.242,9.37614,9.37614
2871.00,9.37665,25.163287,0.000431,25.001007,-2.4109,0.242,9.37635,9.37635
2872.00,9.37682,25.163288,0.000432,25.000941,-2.4114,0.242,9.37661,9.37661
2873.00,9.37705,25.163283,0.000431,25.000906,-2.4116,0.242,9.37852,9.37852
2874.00,9.37753,25.163244,0.000428,25.000773,-2.4113,0.242,9.37978,9.37978
2875.00,9.37785,25.163324,0.000427,25.000773,-2.4109,0.242,9.38089,9.38089
2876.00,9.37765,25.163329,0.000427,25.000698,-2.4105,0.242,9.38017,9.38017
2877.00,9.37795,25.163291,0.000425,25.000645,-2.4103,0.242,9.37950,9.37950
2878.00,9.37793,25.163334,0.000425,25.000667,-2.4103,0.242,9.37831,9.37831
2879.00,9.37803,25.163383,0.000426,25.000686,-2.4103,0.242,9.37687,9.37687
2880.00,9.37781,25.163415,0.000425,25.000626,-2.4103,0.242,9.37581,9.37581
2881.00,9.37772,25.163470,0.000426,25.000664,-2.4105,0.242,9.37582,9.37582
2882.00,9.37756,25.163625,0.000426,25.000759,-2.4104,0.242,9.37621,9.37621
2883.00,9.37756,25.163698,0.000426,25.000790,-2.4102,0.242,9.37685,9.37685
2884.00,9.37752,25.163793,0.000429,25.000844,-2.4101,0.242,9.37768,9.37768
2885.00,9.37761,25.163792,0.000427,25.000857,-2.4102,0.243,9.37691,9.37691
2886.00,9.37787,25.163798,0.000425,25.000855,-2.4103,0.243,9.37688,9.37688
2887.00,9.37775,25.163835,0.000426,25.000841,-2.4103,0.243,9.37791,9.37791
2888.00,9.37772,25.163885,0.000428,25.000869,-2.4107,0.243,9.37845,9.37845
2889.00,9.37814,25.163871,0.000427,25.000832,-2.4109,0.243,9.37898,9.37898
2890.00,9.37849,25.163852,0.000430,25.000789,-2.4106,0.243,9.38120,9.38120
2891.00,9.37885,25.163879,0.000427,25.000752,-2.4103,0.243,9.38291,9.38291
2892.00,9.37906,25.163908,0.000426,25.000721,-2.4102,0.243,9.38311,9.38311
2893.00,9.37891,25.163911,0.000424,25.000689,-2.4099,0.243,9.38224,9.38224
2894.00,9.37874,25.163939,0.000420,25.000714,-2.4103,0.243,9.38059,9.38059
2895.00,9.37893,25.163923,0.000419,25.000710,-2.4108,0.244,9.37825,9.37825
2896.00,9.37941,25.163950,0.000424,25.000711,-2.4112,0.243,9.37619,9.37619
2897.00,9.37968,25.164030,0.000425,25.000794,-2.4111,0.243,9.37447,9.37447
2898.00,9.37895,25.164018,0.000424,25.000750,-2.4112,0.243,9.37434,9.37434
2899.00,9.37842,25.164040,0.000424,25.000662,-2.4111,0.244,9.37616,9.37616
2900.00,9.37852,25.164100,0.000426,25.000606,-2.4111,0.244,9.37828,9.37828
2901.00,9.37855,25.164064,0.000420,25.000512,-2.4112,0.244,9.38056,9.38056
2902.00,9.37900,25.164026,0.000417,25.000500,-2.4112,0.244,9.38317,9.38317
2903.00,9.37861,25.164081,0.000415,25.000507,-2.4112,0.244,9.38498,9.38498
2904.00,9.37907,25.164189,0.000419,25.000664,-2.4111,0.244,9.38553,9.38553
2905.00,9.37997,25.164291,0.000418,25.000782,-2.4109,0.244,9.38541,9.38541
2906.00,9.38067,25.164374,0.000421,25.000847,-2.4109,0.244,9.38358,9.38358
2907.00,9.38054,25.164407,0.000424,25.000758,-2.4115,0.244,9.38197,9.38197
2908.00,9.38000,25.164414,0.000429,25.000695,-2.4117,0.244,9.38093,9.38093
2909.00,9.38011,25.164389,0.000427,25.000654,-2.4116,0.244,9.37990,9.37990
2910.00,9.37988,25.164435,0.000428,25.000628,-2.4114,0.244,9.37924,9.37924
2911.00,9.37995,25.164470,0.000424,25.000612,-2.4114,0.244,9.37990,9.37990
2912.00,9.38001,25.164499,0.000422,25.000678,-2.4112,0.245,9.38006,9.38006
