# Supplementary material for: HSL1 and BAM1/2 impact epidermal cell development by sensing distinct signaling peptides
Source: Nat Commun. 2022 Feb 15;13:876. doi: 10.1038/s41467-022-28558-4 (PMC8847575; doi:10.1038/s41467-022-28558-4)
Supplement: Supplementary file 4 — Source Data [file 41467_2022_28558_MOESM4_ESM.zip › Source Data/Source Data/Figure S10/Exp1_BAM1_CLE9 R109PL110IV111P.itc]

$ITC
$ 19 
$NOT
$ 25 
$ 60 
$ 500 
$ 10 
$ 2 
$ADCGainCode:  0 
$False,True,True
$ 0.4 , 0.8 , 150 , 5 
$ 2 , 4 , 150 , 5 
$ 2 , 4 , 150 , 5 
$ 2 , 4 , 150 , 5 
$ 2 , 4 , 150 , 5 
$ 2 , 4 , 150 , 5 
$ 2 , 4 , 150 , 5 
$ 2 , 4 , 150 , 5 
$ 2 , 4 , 150 , 5 
$ 2 , 4 , 150 , 5 
$ 2 , 4 , 150 , 5 
$ 2 , 4 , 150 , 5 
$ 2 , 4 , 150 , 5 
$ 2 , 4 , 150 , 5 
$ 2 , 4 , 150 , 5 
$ 2 , 4 , 150 , 5 
$ 2 , 4 , 150 , 5 
$ 2 , 4 , 150 , 5 
$ 2 , 4 , 150 , 5 
# 0 
# 0.45 
# 0.015 
# 0.2035 
# 25 
# 4 
# 8.15 
# 1 
?BAM1_15uM_CLE9PIPP_450uM
% MICROCALITC_MAL1177627
% 0.2035 
% 4 
%-0.586102 , 29.61604 
%-0.348256 , 29.40329 
% 0.8333333 
% 167740 , 167730 
% 0.25 , 81 
%-0.015695 ,-0.033946 
%-20 , 8 
% 0 , 0 
% 0 
% 128000       127744 
% 43.1 
% 500 , 750 , 1000 , 750 
% 0.06978023945 ,-0.002252194966 ,-3.244915618586E-05 , 1.349203907274E-06 ,-9.058983361606E-09 
% MicroCalITC Ver: 1.29.32 Run time:12/14/2020 5:34:52 PM
@0
5.00,9.48984,25.054660,0.000415,25.000529,-2.3704,-0.011,9.49357,9.49357
6.00,9.49180,25.054665,0.000411,25.000521,-2.3702,-0.010,9.50088,9.50088
7.00,9.49339,25.054728,0.000413,25.000495,-2.3701,-0.010,9.51009,9.51009
8.00,9.49474,25.054831,0.000412,25.000506,-2.3701,-0.010,9.51663,9.51663
9.00,9.49602,25.055127,0.000419,25.000742,-2.3702,-0.010,9.51910,9.51910
10.00,9.49687,25.055124,0.000421,25.000694,-2.3705,-0.010,9.51740,9.51740
11.00,9.49708,25.055190,0.000421,25.000679,-2.3701,-0.010,9.51468,9.51468
12.00,9.49788,25.055260,0.000418,25.000717,-2.3692,-0.010,9.51161,9.51161
13.00,9.49947,25.055246,0.000419,25.000699,-2.3684,-0.010,9.50858,9.50858
14.00,9.50135,25.055154,0.000416,25.000534,-2.3677,-0.010,9.50576,9.50576
15.00,9.50252,25.055172,0.000414,25.000535,-2.3672,-0.010,9.50398,9.50398
16.00,9.50260,25.055182,0.000414,25.000527,-2.3671,-0.009,9.50222,9.50222
17.00,9.50249,25.055278,0.000416,25.000630,-2.3672,-0.009,9.50067,9.50067
18.00,9.50214,25.055326,0.000413,25.000618,-2.3676,-0.009,9.49990,9.49990
19.00,9.50242,25.055325,0.000413,25.000629,-2.3676,-0.009,9.49865,9.49865
20.00,9.50269,25.055337,0.000414,25.000584,-2.3670,-0.009,9.49635,9.49635
21.00,9.50297,25.055291,0.000414,25.000505,-2.3663,-0.009,9.49542,9.49542
22.00,9.50360,25.055249,0.000412,25.000366,-2.3658,-0.009,9.49423,9.49423
23.00,9.50428,25.055323,0.000412,25.000386,-2.3649,-0.009,9.49253,9.49253
24.00,9.50414,25.055450,0.000412,25.000451,-2.3644,-0.009,9.49182,9.49182
25.00,9.50328,25.055628,0.000412,25.000574,-2.3644,-0.008,9.49281,9.49281
26.00,9.50205,25.055714,0.000413,25.000599,-2.3644,-0.008,9.49312,9.49312
27.00,9.50078,25.055780,0.000414,25.000635,-2.3643,-0.008,9.49404,9.49404
28.00,9.49957,25.055853,0.000416,25.000679,-2.3641,-0.008,9.49470,9.49470
29.00,9.49834,25.055871,0.000414,25.000595,-2.3640,-0.008,9.49475,9.49475
30.00,9.49732,25.055928,0.000417,25.000600,-2.3639,-0.008,9.49448,9.49448
31.00,9.49655,25.056036,0.000421,25.000651,-2.3638,-0.008,9.49377,9.49377
32.00,9.49577,25.056102,0.000421,25.000694,-2.3637,-0.008,9.49263,9.49263
33.00,9.49504,25.056066,0.000417,25.000579,-2.3635,-0.007,9.49191,9.49191
34.00,9.49443,25.056078,0.000419,25.000575,-2.3632,-0.007,9.49092,9.49092
35.00,9.49369,25.056091,0.000415,25.000559,-2.3628,-0.007,9.48974,9.48974
36.00,9.49304,25.056105,0.000412,25.000537,-2.3624,-0.007,9.48880,9.48880
37.00,9.49259,25.056071,0.000412,25.000453,-2.3619,-0.007,9.48861,9.48861
38.00,9.49224,25.056075,0.000412,25.000473,-2.3617,-0.007,9.48952,9.48952
39.00,9.49209,25.056161,0.000411,25.000504,-2.3611,-0.007,9.49063,9.49063
40.00,9.49202,25.056213,0.000411,25.000498,-2.3607,-0.007,9.49078,9.49078
41.00,9.49176,25.056243,0.000408,25.000491,-2.3602,-0.006,9.49050,9.49050
42.00,9.49140,25.056346,0.000406,25.000579,-2.3597,-0.006,9.48993,9.48993
43.00,9.49127,25.056475,0.000411,25.000694,-2.3592,-0.006,9.48899,9.48899
44.00,9.49120,25.056385,0.000412,25.000594,-2.3590,-0.006,9.48798,9.48798
45.00,9.49092,25.056338,0.000411,25.000506,-2.3585,-0.006,9.48805,9.48805
46.00,9.49059,25.056354,0.000412,25.000543,-2.3581,-0.006,9.48834,9.48834
47.00,9.49017,25.056391,0.000413,25.000554,-2.3579,-0.006,9.48886,9.48886
48.00,9.48992,25.056345,0.000411,25.000454,-2.3577,-0.006,9.48875,9.48875
49.00,9.48975,25.056377,0.000412,25.000479,-2.3576,-0.006,9.48918,9.48918
50.00,9.48960,25.056428,0.000409,25.000487,-2.3577,-0.006,9.48945,9.48945
51.00,9.48936,25.056540,0.000411,25.000487,-2.3576,-0.006,9.48996,9.48996
52.00,9.48926,25.056571,0.000409,25.000384,-2.3577,-0.006,9.49014,9.49014
53.00,9.48944,25.056631,0.000407,25.000345,-2.3576,-0.005,9.48962,9.48962
54.00,9.48945,25.056700,0.000409,25.000338,-2.3576,-0.005,9.48850,9.48850
55.00,9.48890,25.056803,0.000412,25.000442,-2.3575,-0.005,9.48725,9.48725
56.00,9.48893,25.056855,0.000413,25.000478,-2.3574,-0.005,9.48637,9.48637
57.00,9.48926,25.056885,0.000417,25.000508,-2.3572,-0.005,9.48590,9.48590
58.00,9.48955,25.057001,0.000421,25.000614,-2.3569,-0.005,9.48578,9.48578
59.00,9.48974,25.057023,0.000418,25.000626,-2.3566,-0.005,9.48553,9.48553
60.00,9.49092,25.056975,0.000416,25.000543,-2.3560,-0.005,9.48458,9.48458
@1,0.4000,0.8, 60.0559999999969 
61.00,9.49143,25.056975,0.000416,25.000549,-2.3557,-0.005,9.48348,9.48348
62.00,9.48904,25.056989,0.000417,25.000536,-2.3555,-0.004,9.48265,9.48265
63.00,9.48749,25.056968,0.000416,25.000463,-2.3552,-0.004,9.48296,9.48296
64.00,9.48741,25.057131,0.000418,25.000538,-2.3549,-0.004,9.48390,9.48390
65.00,9.48651,25.057218,0.000419,25.000564,-2.3547,-0.004,9.48469,9.48469
66.00,9.48565,25.057211,0.000420,25.000496,-2.3546,-0.004,9.48521,9.48521
67.00,9.48566,25.057273,0.000420,25.000552,-2.3540,-0.004,9.48496,9.48496
68.00,9.48561,25.057315,0.000421,25.000625,-2.3536,-0.004,9.48435,9.48435
69.00,9.48536,25.057267,0.000422,25.000644,-2.3530,-0.004,9.48344,9.48344
70.00,9.48509,25.057323,0.000424,25.000660,-2.3525,-0.004,9.48306,9.48306
71.00,9.48463,25.057479,0.000426,25.000718,-2.3521,-0.004,9.48238,9.48238
72.00,9.48409,25.057537,0.000424,25.000610,-2.3519,-0.003,9.48213,9.48213
73.00,9.48398,25.057626,0.000425,25.000570,-2.3520,-0.003,9.48302,9.48302
74.00,9.48407,25.057689,0.000424,25.000538,-2.3516,-0.003,9.48355,9.48355
75.00,9.48411,25.057730,0.000424,25.000552,-2.3512,-0.003,9.48397,9.48397
76.00,9.48405,25.057729,0.000424,25.000541,-2.3508,-0.003,9.48516,9.48516
77.00,9.48403,25.057706,0.000423,25.000549,-2.3506,-0.003,9.48601,9.48601
78.00,9.48396,25.057657,0.000418,25.000452,-2.3500,-0.003,9.48600,9.48600
79.00,9.48425,25.057765,0.000419,25.000464,-2.3501,-0.003,9.48654,9.48654
80.00,9.48446,25.057740,0.000417,25.000388,-2.3504,-0.003,9.48648,9.48648
81.00,9.48458,25.057778,0.000415,25.000431,-2.3507,-0.002,9.48570,9.48570
82.00,9.48462,25.057809,0.000420,25.000466,-2.3508,-0.002,9.48528,9.48528
83.00,9.48460,25.057878,0.000422,25.000510,-2.3511,-0.002,9.48486,9.48486
84.00,9.48447,25.057815,0.000420,25.000426,-2.3508,-0.002,9.48409,9.48409
85.00,9.48442,25.057941,0.000419,25.000485,-2.3502,-0.002,9.48432,9.48432
86.00,9.48443,25.057967,0.000422,25.000390,-2.3498,-0.002,9.48443,9.48443
87.00,9.48446,25.058119,0.000420,25.000442,-2.3494,-0.002,9.48484,9.48484
88.00,9.48465,25.058175,0.000420,25.000467,-2.3489,-0.002,9.48499,9.48499
89.00,9.48477,25.058160,0.000421,25.000458,-2.3486,-0.002,9.48510,9.48510
90.00,9.48490,25.058144,0.000424,25.000426,-2.3480,-0.002,9.48513,9.48513
91.00,9.48506,25.058189,0.000423,25.000388,-2.3472,-0.001,9.48523,9.48523
92.00,9.48524,25.058197,0.000422,25.000347,-2.3464,-0.001,9.48516,9.48516
93.00,9.48529,25.058250,0.000418,25.000370,-2.3459,-0.001,9.48522,9.48522
94.00,9.48528,25.058423,0.000415,25.000451,-2.3457,-0.001,9.48558,9.48558
95.00,9.48546,25.058460,0.000410,25.000447,-2.3458,-0.001,9.48634,9.48634
96.00,9.48573,25.058559,0.000410,25.000545,-2.3458,-0.001,9.48780,9.48780
97.00,9.48594,25.058620,0.000409,25.000632,-2.3457,-0.001,9.48920,9.48920
98.00,9.48623,25.058724,0.000412,25.000684,-2.3456,0.000,9.48979,9.48979
99.00,9.48616,25.058640,0.000412,25.000571,-2.3457,0.000,9.48968,9.48968
100.00,9.48616,25.058757,0.000415,25.000655,-2.3456,0.000,9.48949,9.48949
101.00,9.48644,25.058831,0.000418,25.000708,-2.3455,0.000,9.48865,9.48865
102.00,9.48665,25.058797,0.000415,25.000609,-2.3455,0.000,9.48801,9.48801
103.00,9.48687,25.058782,0.000411,25.000554,-2.3449,0.000,9.48780,9.48780
104.00,9.48702,25.058845,0.000409,25.000563,-2.3441,0.000,9.48794,9.48794
105.00,9.48712,25.058831,0.000407,25.000513,-2.3434,0.000,9.48790,9.48790
106.00,9.48733,25.058740,0.000404,25.000417,-2.3429,0.001,9.48816,9.48816
107.00,9.48758,25.058823,0.000407,25.000471,-2.3425,0.000,9.48827,9.48827
108.00,9.48770,25.058823,0.000407,25.000409,-2.3424,0.000,9.48824,9.48824
109.00,9.48786,25.058998,0.000410,25.000530,-2.3424,0.000,9.48858,9.48858
110.00,9.48800,25.058992,0.000409,25.000513,-2.3426,0.000,9.48861,9.48861
111.00,9.48812,25.059148,0.000414,25.000643,-2.3426,0.000,9.48841,9.48841
112.00,9.48836,25.059169,0.000412,25.000605,-2.3425,0.001,9.48849,9.48849
113.00,9.48864,25.059315,0.000413,25.000726,-2.3423,0.001,9.48919,9.48919
114.00,9.48883,25.059281,0.000414,25.000696,-2.3419,0.001,9.48936,9.48936
115.00,9.48890,25.059411,0.000419,25.000766,-2.3411,0.001,9.48955,9.48955
116.00,9.48884,25.059403,0.000415,25.000728,-2.3405,0.001,9.48973,9.48973
117.00,9.48855,25.059422,0.000416,25.000736,-2.3399,0.001,9.48855,9.48855
118.00,9.48821,25.059350,0.000414,25.000652,-2.3394,0.001,9.48729,9.48729
119.00,9.48808,25.059344,0.000414,25.000628,-2.3392,0.001,9.48631,9.48631
120.00,9.48802,25.059337,0.000411,25.000608,-2.3391,0.002,9.48563,9.48563
121.00,9.48775,25.059326,0.000410,25.000533,-2.3387,0.002,9.48425,9.48425
122.00,9.48747,25.059393,0.000410,25.000530,-2.3382,0.002,9.48411,9.48411
123.00,9.48730,25.059478,0.000411,25.000514,-2.3379,0.002,9.48416,9.48416
124.00,9.48720,25.059579,0.000410,25.000511,-2.3377,0.002,9.48465,9.48465
125.00,9.48740,25.059598,0.000412,25.000413,-2.3376,0.003,9.48632,9.48632
126.00,9.48763,25.059583,0.000415,25.000413,-2.3374,0.002,9.48830,9.48830
127.00,9.48752,25.059600,0.000415,25.000402,-2.3373,0.003,9.48847,9.48847
128.00,9.48736,25.059652,0.000416,25.000500,-2.3370,0.003,9.48869,9.48869
129.00,9.48727,25.059677,0.000415,25.000494,-2.3367,0.003,9.48849,9.48849
130.00,9.48717,25.059811,0.000414,25.000612,-2.3363,0.003,9.48709,9.48709
131.00,9.48714,25.059924,0.000414,25.000598,-2.3362,0.003,9.48628,9.48628
132.00,9.48724,25.060035,0.000418,25.000681,-2.3360,0.003,9.48805,9.48805
133.00,9.48736,25.060001,0.000418,25.000642,-2.3358,0.003,9.48919,9.48919
134.00,9.48729,25.059960,0.000416,25.000610,-2.3356,0.003,9.48944,9.48944
135.00,9.48721,25.059830,0.000415,25.000494,-2.3353,0.003,9.48981,9.48981
136.00,9.48707,25.059778,0.000417,25.000476,-2.3352,0.003,9.48886,9.48886
137.00,9.48661,25.059712,0.000413,25.000413,-2.3350,0.003,9.48460,9.48460
138.00,9.48590,25.059685,0.000410,25.000320,-2.3348,0.003,9.48024,9.48024
139.00,9.48532,25.059677,0.000412,25.000301,-2.3341,0.004,9.47825,9.47825
140.00,9.48516,25.059787,0.000414,25.000388,-2.3333,0.004,9.47764,9.47764
141.00,9.48543,25.059948,0.000413,25.000491,-2.3325,0.004,9.47931,9.47931
142.00,9.48596,25.060038,0.000414,25.000518,-2.3318,0.004,9.48323,9.48323
143.00,9.48622,25.060219,0.000418,25.000660,-2.3313,0.004,9.48723,9.48723
144.00,9.48644,25.060445,0.000422,25.000857,-2.3311,0.004,9.48986,9.48986
145.00,9.48648,25.060426,0.000423,25.000738,-2.3310,0.004,9.49087,9.49087
146.00,9.48629,25.060401,0.000422,25.000649,-2.3309,0.004,9.49034,9.49034
147.00,9.48619,25.060278,0.000421,25.000496,-2.3304,0.004,9.48880,9.48880
148.00,9.48611,25.060266,0.000418,25.000360,-2.3304,0.005,9.48757,9.48757
149.00,9.48609,25.060177,0.000413,25.000150,-2.3303,0.005,9.48708,9.48708
150.00,9.48620,25.060299,0.000414,25.000223,-2.3300,0.005,9.48631,9.48631
151.00,9.48607,25.060365,0.000414,25.000238,-2.3296,0.005,9.48516,9.48516
152.00,9.48561,25.060576,0.000416,25.000371,-2.3297,0.005,9.48446,9.48446
153.00,9.48512,25.060638,0.000419,25.000490,-2.3297,0.005,9.48504,9.48504
154.00,9.48507,25.060714,0.000421,25.000551,-2.3297,0.005,9.48512,9.48512
155.00,9.48505,25.060887,0.000421,25.000692,-2.3298,0.005,9.48517,9.48517
156.00,9.48501,25.060919,0.000423,25.000670,-2.3299,0.005,9.48547,9.48547
157.00,9.48532,25.061071,0.000421,25.000758,-2.3296,0.006,9.48656,9.48656
158.00,9.48620,25.061160,0.000418,25.000724,-2.3288,0.006,9.48698,9.48698
159.00,9.48703,25.061180,0.000417,25.000647,-2.3279,0.006,9.48724,9.48724
160.00,9.48744,25.061025,0.000416,25.000429,-2.3273,0.006,9.48751,9.48751
161.00,9.48744,25.061135,0.000413,25.000515,-2.3271,0.006,9.48869,9.48869
162.00,9.48733,25.061112,0.000416,25.000503,-2.3270,0.006,9.48900,9.48900
163.00,9.48709,25.061150,0.000418,25.000487,-2.3271,0.007,9.48834,9.48834
164.00,9.48692,25.061299,0.000421,25.000581,-2.3274,0.007,9.48773,9.48773
165.00,9.48665,25.061401,0.000421,25.000639,-2.3270,0.007,9.48699,9.48699
166.00,9.48639,25.061461,0.000422,25.000671,-2.3263,0.007,9.48624,9.48624
167.00,9.48639,25.061500,0.000424,25.000696,-2.3252,0.007,9.48561,9.48561
168.00,9.48646,25.061503,0.000424,25.000728,-2.3245,0.007,9.48579,9.48579
169.00,9.48657,25.061450,0.000422,25.000742,-2.3236,0.007,9.48608,9.48608
170.00,9.48648,25.061553,0.000428,25.000858,-2.3232,0.007,9.48630,9.48630
171.00,9.48650,25.061489,0.000428,25.000775,-2.3229,0.007,9.48580,9.48580
172.00,9.48658,25.061402,0.000422,25.000649,-2.3228,0.007,9.48552,9.48552
173.00,9.48661,25.061362,0.000425,25.000550,-2.3225,0.007,9.48495,9.48495
174.00,9.48643,25.061453,0.000426,25.000594,-2.3221,0.008,9.48457,9.48457
175.00,9.48642,25.061392,0.000418,25.000485,-2.3217,0.008,9.48494,9.48494
176.00,9.48637,25.061431,0.000418,25.000532,-2.3214,0.008,9.48455,9.48455
177.00,9.48632,25.061587,0.000422,25.000577,-2.3211,0.008,9.48512,9.48512
178.00,9.48626,25.061771,0.000421,25.000679,-2.3207,0.008,9.48558,9.48558
179.00,9.48609,25.061803,0.000422,25.000636,-2.3207,0.008,9.48546,9.48546
180.00,9.48581,25.061982,0.000429,25.000722,-2.3203,0.008,9.48446,9.48446
181.00,9.48548,25.062074,0.000429,25.000640,-2.3200,0.008,9.48447,9.48447
182.00,9.48509,25.062122,0.000431,25.000688,-2.3198,0.008,9.48380,9.48380
183.00,9.48495,25.062079,0.000432,25.000598,-2.3195,0.008,9.48310,9.48310
184.00,9.48478,25.062150,0.000434,25.000655,-2.3190,0.008,9.48280,9.48280
185.00,9.48466,25.062143,0.000434,25.000638,-2.3184,0.008,9.48256,9.48256
186.00,9.48439,25.062151,0.000431,25.000658,-2.3179,0.008,9.48208,9.48208
187.00,9.48422,25.062209,0.000432,25.000605,-2.3176,0.008,9.48226,9.48226
188.00,9.48404,25.062305,0.000433,25.000617,-2.3175,0.008,9.48203,9.48203
189.00,9.48378,25.062277,0.000430,25.000527,-2.3177,0.009,9.48168,9.48168
190.00,9.48347,25.062240,0.000430,25.000488,-2.3179,0.009,9.48122,9.48122
191.00,9.48326,25.062207,0.000431,25.000500,-2.3181,0.009,9.48214,9.48214
192.00,9.48334,25.062139,0.000427,25.000475,-2.3181,0.009,9.48224,9.48224
193.00,9.48339,25.062088,0.000422,25.000480,-2.3178,0.009,9.48286,9.48286
194.00,9.48340,25.062072,0.000422,25.000447,-2.3174,0.009,9.48337,9.48337
195.00,9.48324,25.062059,0.000419,25.000406,-2.3169,0.009,9.48439,9.48439
196.00,9.48331,25.062102,0.000419,25.000409,-2.3164,0.009,9.48544,9.48544
197.00,9.48367,25.062112,0.000419,25.000357,-2.3156,0.010,9.48648,9.48648
198.00,9.48365,25.062202,0.000423,25.000398,-2.3147,0.010,9.48638,9.48638
199.00,9.48354,25.062249,0.000424,25.000389,-2.3140,0.009,9.48607,9.48607
200.00,9.48356,25.062311,0.000422,25.000380,-2.3134,0.010,9.48670,9.48670
201.00,9.48385,25.062452,0.000421,25.000390,-2.3130,0.010,9.48602,9.48602
202.00,9.48400,25.062617,0.000423,25.000524,-2.3127,0.010,9.48351,9.48351
203.00,9.48412,25.062620,0.000421,25.000526,-2.3124,0.010,9.47421,9.47421
204.00,9.48458,25.062679,0.000419,25.000565,-2.3124,0.010,9.46335,9.46335
205.00,9.48497,25.062731,0.000421,25.000606,-2.3121,0.010,9.45397,9.45397
206.00,9.48573,25.062648,0.000422,25.000557,-2.3117,0.010,9.44799,9.44799
207.00,9.48608,25.062589,0.000417,25.000444,-2.3115,0.011,9.44584,9.44584
208.00,9.48654,25.062602,0.000417,25.000415,-2.3113,0.011,9.45340,9.45340
209.00,9.48576,25.062723,0.000421,25.000513,-2.3110,0.011,9.46436,9.46436
210.00,9.48664,25.062773,0.000421,25.000513,-2.3109,0.011,9.47329,9.47329
@2,2.0001,4.0, 210.095000000001 
211.00,9.48578,25.062812,0.000424,25.000490,-2.3107,0.011,9.47842,9.47842
212.00,9.46729,25.062883,0.000428,25.000539,-2.3107,0.011,9.48069,9.48069
213.00,9.45512,25.062956,0.000424,25.000473,-2.3107,0.011,9.47949,9.47949
214.00,9.45674,25.063020,0.000421,25.000456,-2.3104,0.012,9.47627,9.47627
215.00,9.46175,25.063070,0.000419,25.000481,-2.3102,0.012,9.47312,9.47312
216.00,9.46552,25.063242,0.000419,25.000543,-2.3099,0.012,9.47109,9.47109
217.00,9.46670,25.063100,0.000411,25.000370,-2.3093,0.012,9.46990,9.46990
218.00,9.46699,25.063063,0.000413,25.000406,-2.3088,0.012,9.47024,9.47024
219.00,9.46747,25.063029,0.000413,25.000343,-2.3086,0.012,9.47111,9.47111
220.00,9.46797,25.062987,0.000416,25.000266,-2.3081,0.012,9.47232,9.47232
221.00,9.46796,25.062960,0.000414,25.000288,-2.3076,0.012,9.47310,9.47310
222.00,9.46754,25.063174,0.000419,25.000460,-2.3073,0.012,9.47409,9.47409
223.00,9.46849,25.063277,0.000419,25.000432,-2.3070,0.013,9.47560,9.47560
224.00,9.47091,25.063219,0.000417,25.000402,-2.3067,0.013,9.47736,9.47736
225.00,9.47322,25.063316,0.000415,25.000417,-2.3067,0.013,9.47808,9.47808
226.00,9.47487,25.063348,0.000415,25.000371,-2.3063,0.013,9.47931,9.47931
227.00,9.47602,25.063326,0.000415,25.000335,-2.3060,0.013,9.48156,9.48156
228.00,9.47691,25.063367,0.000418,25.000448,-2.3056,0.013,9.48276,9.48276
229.00,9.47710,25.063517,0.000420,25.000527,-2.3053,0.013,9.48356,9.48356
230.00,9.47710,25.063562,0.000421,25.000591,-2.3049,0.014,9.48479,9.48479
231.00,9.47725,25.063495,0.000421,25.000501,-2.3047,0.014,9.48611,9.48611
232.00,9.47765,25.063712,0.000426,25.000597,-2.3044,0.014,9.48618,9.48618
233.00,9.47839,25.063773,0.000426,25.000541,-2.3037,0.014,9.48706,9.48706
234.00,9.47954,25.063802,0.000426,25.000477,-2.3028,0.014,9.48846,9.48846
235.00,9.48064,25.063855,0.000426,25.000448,-2.3021,0.014,9.48936,9.48936
236.00,9.48157,25.064044,0.000428,25.000630,-2.3017,0.014,9.48948,9.48948
237.00,9.48252,25.064007,0.000424,25.000624,-2.3016,0.014,9.49042,9.49042
238.00,9.48355,25.064059,0.000421,25.000676,-2.3015,0.014,9.49076,9.49076
239.00,9.48450,25.064075,0.000420,25.000660,-2.3015,0.014,9.49056,9.49056
240.00,9.48531,25.064079,0.000414,25.000632,-2.3012,0.014,9.49024,9.49024
241.00,9.48590,25.064076,0.000415,25.000503,-2.3009,0.014,9.49026,9.49026
242.00,9.48665,25.064072,0.000415,25.000400,-2.3007,0.014,9.48983,9.48983
243.00,9.48728,25.064097,0.000416,25.000308,-2.3005,0.014,9.48969,9.48969
244.00,9.48782,25.064209,0.000416,25.000399,-2.3003,0.015,9.48981,9.48981
245.00,9.48842,25.064242,0.000420,25.000358,-2.3001,0.015,9.49063,9.49063
246.00,9.48897,25.064297,0.000417,25.000367,-2.3000,0.015,9.49069,9.49069
247.00,9.48924,25.064323,0.000417,25.000393,-2.2999,0.015,9.49078,9.49078
248.00,9.48928,25.064399,0.000417,25.000466,-2.2999,0.015,9.48982,9.48982
249.00,9.48937,25.064386,0.000415,25.000410,-2.2995,0.015,9.48910,9.48910
250.00,9.48956,25.064503,0.000416,25.000496,-2.2994,0.015,9.48824,9.48824
251.00,9.48962,25.064564,0.000415,25.000530,-2.2990,0.016,9.48815,9.48815
252.00,9.48968,25.064618,0.000412,25.000531,-2.2984,0.016,9.48783,9.48783
253.00,9.48966,25.064617,0.000414,25.000551,-2.2976,0.016,9.48802,9.48802
254.00,9.48948,25.064703,0.000420,25.000615,-2.2974,0.016,9.48827,9.48827
255.00,9.48951,25.064793,0.000422,25.000660,-2.2970,0.016,9.48914,9.48914
256.00,9.48968,25.064794,0.000424,25.000623,-2.2967,0.016,9.49004,9.49004
257.00,9.48980,25.064815,0.000427,25.000640,-2.2963,0.016,9.49081,9.49081
258.00,9.48984,25.064944,0.000427,25.000665,-2.2963,0.016,9.49186,9.49186
259.00,9.48985,25.064930,0.000423,25.000585,-2.2957,0.017,9.49219,9.49219
260.00,9.48991,25.064871,0.000422,25.000502,-2.2950,0.017,9.49191,9.49191
261.00,9.49006,25.064940,0.000424,25.000550,-2.2944,0.017,9.49146,9.49146
262.00,9.49010,25.064952,0.000425,25.000456,-2.2943,0.017,9.49091,9.49091
263.00,9.49004,25.064788,0.000421,25.000275,-2.2940,0.017,9.49042,9.49042
264.00,9.48999,25.064864,0.000418,25.000350,-2.2940,0.017,9.49018,9.49018
265.00,9.48992,25.064927,0.000418,25.000380,-2.2940,0.017,9.49032,9.49032
266.00,9.49002,25.064987,0.000420,25.000352,-2.2939,0.017,9.49086,9.49086
267.00,9.49016,25.065150,0.000424,25.000459,-2.2937,0.017,9.49108,9.49108
268.00,9.49015,25.065378,0.000430,25.000633,-2.2932,0.017,9.49063,9.49063
269.00,9.49014,25.065388,0.000431,25.000543,-2.2928,0.017,9.48942,9.48942
270.00,9.48992,25.065482,0.000431,25.000562,-2.2924,0.017,9.48832,9.48832
271.00,9.48989,25.065562,0.000429,25.000589,-2.2918,0.018,9.48717,9.48717
272.00,9.48989,25.065495,0.000424,25.000487,-2.2910,0.018,9.48679,9.48679
273.00,9.48993,25.065376,0.000419,25.000294,-2.2906,0.018,9.48715,9.48715
274.00,9.49005,25.065382,0.000420,25.000242,-2.2902,0.018,9.48837,9.48837
275.00,9.48989,25.065340,0.000420,25.000136,-2.2898,0.018,9.48847,9.48847
276.00,9.48962,25.065235,0.000419,25.000048,-2.2896,0.018,9.48848,9.48848
277.00,9.48941,25.065327,0.000418,25.000095,-2.2895,0.018,9.48865,9.48865
278.00,9.48945,25.065493,0.000422,25.000192,-2.2893,0.018,9.48970,9.48970
279.00,9.48948,25.065477,0.000417,25.000216,-2.2892,0.018,9.48977,9.48977
280.00,9.48937,25.065665,0.000419,25.000458,-2.2891,0.019,9.49008,9.49008
281.00,9.48925,25.065703,0.000413,25.000457,-2.2890,0.019,9.49035,9.49035
282.00,9.48918,25.065718,0.000411,25.000438,-2.2886,0.019,9.49022,9.49022
283.00,9.48919,25.065782,0.000409,25.000502,-2.2881,0.019,9.48915,9.48915
284.00,9.48912,25.065910,0.000413,25.000527,-2.2877,0.019,9.48885,9.48885
285.00,9.48916,25.065824,0.000412,25.000343,-2.2872,0.019,9.49008,9.49008
286.00,9.48929,25.065902,0.000417,25.000377,-2.2868,0.019,9.49109,9.49109
287.00,9.48925,25.066003,0.000419,25.000443,-2.2865,0.019,9.49129,9.49129
288.00,9.48936,25.066001,0.000419,25.000376,-2.2862,0.020,9.49188,9.49188
289.00,9.48967,25.066096,0.000419,25.000437,-2.2862,0.020,9.49261,9.49261
290.00,9.49002,25.066093,0.000416,25.000385,-2.2862,0.020,9.49193,9.49193
291.00,9.49028,25.066195,0.000415,25.000415,-2.2861,0.020,9.49166,9.49166
292.00,9.49048,25.066111,0.000415,25.000324,-2.2861,0.020,9.49210,9.49210
293.00,9.49075,25.066085,0.000416,25.000308,-2.2860,0.020,9.49291,9.49291
294.00,9.49102,25.066102,0.000417,25.000286,-2.2857,0.020,9.49326,9.49326
295.00,9.49129,25.066198,0.000420,25.000421,-2.2856,0.020,9.49383,9.49383
296.00,9.49164,25.066127,0.000423,25.000326,-2.2852,0.020,9.49407,9.49407
297.00,9.49189,25.066212,0.000424,25.000330,-2.2848,0.020,9.49411,9.49411
298.00,9.49199,25.066196,0.000424,25.000257,-2.2842,0.020,9.49414,9.49414
299.00,9.49197,25.066107,0.000421,25.000193,-2.2837,0.021,9.49321,9.49321
300.00,9.49193,25.066113,0.000418,25.000109,-2.2830,0.021,9.49193,9.49193
301.00,9.49192,25.066245,0.000413,25.000204,-2.2825,0.021,9.49073,9.49073
302.00,9.49187,25.066340,0.000414,25.000331,-2.2823,0.021,9.49012,9.49012
303.00,9.49204,25.066479,0.000416,25.000470,-2.2825,0.021,9.48986,9.48986
304.00,9.49236,25.066504,0.000417,25.000400,-2.2823,0.021,9.49088,9.49088
305.00,9.49245,25.066526,0.000419,25.000397,-2.2823,0.021,9.49164,9.49164
306.00,9.49218,25.066479,0.000422,25.000323,-2.2824,0.021,9.49200,9.49200
307.00,9.49213,25.066407,0.000419,25.000182,-2.2822,0.022,9.49254,9.49254
308.00,9.49227,25.066465,0.000418,25.000220,-2.2816,0.022,9.49239,9.49239
309.00,9.49230,25.066611,0.000419,25.000347,-2.2814,0.022,9.49162,9.49162
310.00,9.49213,25.066590,0.000419,25.000255,-2.2813,0.022,9.49089,9.49089
311.00,9.49197,25.066696,0.000419,25.000344,-2.2807,0.022,9.49065,9.49065
312.00,9.49176,25.066864,0.000423,25.000497,-2.2802,0.022,9.49003,9.49003
313.00,9.49159,25.066876,0.000424,25.000461,-2.2801,0.022,9.48941,9.48941
314.00,9.49137,25.066881,0.000424,25.000471,-2.2799,0.022,9.48955,9.48955
315.00,9.49126,25.066928,0.000423,25.000478,-2.2792,0.022,9.49019,9.49019
316.00,9.49102,25.066858,0.000425,25.000401,-2.2787,0.022,9.49009,9.49009
317.00,9.49072,25.066842,0.000426,25.000372,-2.2782,0.022,9.48970,9.48970
318.00,9.49047,25.066874,0.000423,25.000374,-2.2777,0.022,9.48980,9.48980
319.00,9.49051,25.066863,0.000421,25.000328,-2.2773,0.023,9.49056,9.49056
320.00,9.49083,25.066925,0.000423,25.000404,-2.2771,0.023,9.49114,9.49114
321.00,9.49109,25.067054,0.000423,25.000460,-2.2771,0.023,9.49224,9.49224
322.00,9.49133,25.067084,0.000423,25.000409,-2.2773,0.023,9.49306,9.49306
323.00,9.49123,25.067211,0.000422,25.000478,-2.2773,0.023,9.49285,9.49285
324.00,9.49098,25.067325,0.000424,25.000435,-2.2772,0.023,9.49147,9.49147
325.00,9.49071,25.067384,0.000421,25.000386,-2.2771,0.023,9.49045,9.49045
326.00,9.49055,25.067423,0.000419,25.000373,-2.2770,0.024,9.48847,9.48847
327.00,9.49011,25.067420,0.000418,25.000353,-2.2766,0.024,9.48682,9.48682
328.00,9.48972,25.067356,0.000422,25.000248,-2.2761,0.024,9.48614,9.48614
329.00,9.48954,25.067372,0.000421,25.000297,-2.2757,0.024,9.48681,9.48681
330.00,9.48970,25.067401,0.000420,25.000307,-2.2756,0.024,9.48744,9.48744
331.00,9.48990,25.067375,0.000421,25.000287,-2.2754,0.024,9.48913,9.48913
332.00,9.49004,25.067307,0.000418,25.000222,-2.2754,0.024,9.49038,9.49038
333.00,9.48991,25.067304,0.000414,25.000224,-2.2755,0.024,9.49066,9.49066
334.00,9.48982,25.067282,0.000416,25.000247,-2.2755,0.024,9.49053,9.49053
335.00,9.48994,25.067340,0.000419,25.000289,-2.2752,0.024,9.49106,9.49106
336.00,9.49013,25.067328,0.000417,25.000243,-2.2748,0.024,9.49115,9.49115
337.00,9.49053,25.067453,0.000416,25.000265,-2.2743,0.025,9.49295,9.49295
338.00,9.49097,25.067499,0.000416,25.000272,-2.2740,0.025,9.49436,9.49436
339.00,9.49096,25.067591,0.000413,25.000206,-2.2737,0.025,9.49487,9.49487
340.00,9.49094,25.067597,0.000416,25.000183,-2.2732,0.025,9.49496,9.49496
341.00,9.49095,25.067687,0.000419,25.000216,-2.2728,0.025,9.49485,9.49485
342.00,9.49084,25.067710,0.000423,25.000231,-2.2726,0.025,9.49301,9.49301
343.00,9.49078,25.067815,0.000425,25.000291,-2.2723,0.025,9.49210,9.49210
344.00,9.49085,25.067953,0.000427,25.000420,-2.2721,0.025,9.49145,9.49145
345.00,9.49094,25.067998,0.000425,25.000433,-2.2720,0.025,9.49067,9.49067
346.00,9.49126,25.068025,0.000425,25.000397,-2.2721,0.025,9.49112,9.49112
347.00,9.49186,25.068124,0.000422,25.000418,-2.2720,0.026,9.49232,9.49232
348.00,9.49243,25.068057,0.000419,25.000287,-2.2719,0.026,9.49355,9.49355
349.00,9.49275,25.067888,0.000413,25.000124,-2.2718,0.026,9.49432,9.49432
350.00,9.49288,25.067930,0.000412,25.000167,-2.2715,0.026,9.49514,9.49514
351.00,9.49300,25.067974,0.000411,25.000216,-2.2715,0.027,9.49517,9.49517
352.00,9.49335,25.068025,0.000415,25.000264,-2.2714,0.027,9.49464,9.49464
353.00,9.49363,25.068069,0.000415,25.000250,-2.2714,0.027,9.49275,9.49275
354.00,9.49349,25.068214,0.000420,25.000292,-2.2715,0.027,9.49167,9.49167
355.00,9.49313,25.068239,0.000422,25.000264,-2.2714,0.027,9.49087,9.49087
356.00,9.49304,25.068237,0.000420,25.000233,-2.2710,0.027,9.49081,9.49081
357.00,9.49367,25.068182,0.000419,25.000160,-2.2705,0.027,9.49149,9.49149
358.00,9.49471,25.068222,0.000424,25.000228,-2.2702,0.027,9.49294,9.49294
359.00,9.49519,25.068208,0.000426,25.000269,-2.2696,0.027,9.49417,9.49417
360.00,9.49453,25.068237,0.000423,25.000215,-2.2692,0.027,9.49404,9.49404
@3,2.0001,4.0, 360.029000000002 
361.00,9.49453,25.068322,0.000424,25.000252,-2.2687,0.027,9.49230,9.49230
362.00,9.49195,25.068378,0.000423,25.000285,-2.2683,0.027,9.48875,9.48875
363.00,9.49100,25.068416,0.000423,25.000279,-2.2678,0.027,9.48502,9.48502
364.00,9.49209,25.068487,0.000424,25.000294,-2.2677,0.027,9.48091,9.48091
365.00,9.49260,25.068558,0.000429,25.000400,-2.2674,0.027,9.47703,9.47703
366.00,9.49173,25.068475,0.000428,25.000346,-2.2670,0.027,9.47387,9.47387
367.00,9.48961,25.068456,0.000427,25.000301,-2.2668,0.027,9.47383,9.47383
368.00,9.48732,25.068554,0.000425,25.000327,-2.2665,0.028,9.47479,9.47479
369.00,9.48579,25.068617,0.000423,25.000350,-2.2662,0.028,9.47579,9.47579
370.00,9.48520,25.068544,0.000418,25.000256,-2.2661,0.028,9.47818,9.47818
371.00,9.48472,25.068674,0.000418,25.000326,-2.2663,0.028,9.48051,9.48051
372.00,9.48410,25.068763,0.000418,25.000334,-2.2663,0.029,9.48134,9.48134
373.00,9.48386,25.068756,0.000416,25.000318,-2.2659,0.029,9.48257,9.48257
374.00,9.48391,25.068694,0.000411,25.000227,-2.2657,0.029,9.48517,9.48517
375.00,9.48421,25.068837,0.000413,25.000248,-2.2652,0.029,9.48769,9.48769
376.00,9.48429,25.068844,0.000410,25.000128,-2.2646,0.029,9.49020,9.49020
377.00,9.48420,25.068913,0.000412,25.000188,-2.2640,0.029,9.49238,9.49238
378.00,9.48415,25.068965,0.000411,25.000191,-2.2637,0.030,9.49433,9.49433
379.00,9.48430,25.069041,0.000411,25.000236,-2.2634,0.030,9.49532,9.49532
380.00,9.48456,25.069119,0.000413,25.000249,-2.2633,0.030,9.49607,9.49607
381.00,9.48506,25.069322,0.000419,25.000451,-2.2631,0.030,9.49660,9.49660
382.00,9.48569,25.069359,0.000419,25.000437,-2.2633,0.030,9.49689,9.49689
383.00,9.48655,25.069367,0.000422,25.000394,-2.2636,0.030,9.49641,9.49641
384.00,9.48764,25.069479,0.000428,25.000441,-2.2639,0.030,9.49686,9.49686
385.00,9.48900,25.069483,0.000426,25.000445,-2.2639,0.030,9.49716,9.49716
386.00,9.49048,25.069447,0.000427,25.000428,-2.2638,0.030,9.49750,9.49750
387.00,9.49176,25.069522,0.000428,25.000478,-2.2636,0.030,9.49856,9.49856
388.00,9.49273,25.069501,0.000426,25.000445,-2.2629,0.030,9.49938,9.49938
389.00,9.49360,25.069473,0.000423,25.000420,-2.2622,0.030,9.49900,9.49900
390.00,9.49450,25.069505,0.000424,25.000501,-2.2617,0.030,9.49882,9.49882
391.00,9.49536,25.069488,0.000422,25.000392,-2.2613,0.031,9.49911,9.49911
392.00,9.49620,25.069625,0.000422,25.000499,-2.2609,0.031,9.49867,9.49867
393.00,9.49697,25.069763,0.000427,25.000583,-2.2609,0.031,9.49917,9.49917
394.00,9.49756,25.069906,0.000431,25.000662,-2.2610,0.031,9.49964,9.49964
395.00,9.49772,25.069883,0.000429,25.000520,-2.2610,0.031,9.49927,9.49927
396.00,9.49797,25.069968,0.000428,25.000580,-2.2611,0.031,9.49932,9.49932
397.00,9.49823,25.069792,0.000427,25.000398,-2.2610,0.031,9.49914,9.49914
398.00,9.49836,25.069824,0.000424,25.000371,-2.2608,0.031,9.49860,9.49860
399.00,9.49851,25.069739,0.000421,25.000247,-2.2606,0.031,9.49906,9.49906
400.00,9.49871,25.069877,0.000426,25.000378,-2.2604,0.031,9.49959,9.49959
401.00,9.49874,25.069772,0.000425,25.000235,-2.2601,0.031,9.49948,9.49948
402.00,9.49895,25.069876,0.000424,25.000294,-2.2598,0.032,9.49981,9.49981
403.00,9.49919,25.069877,0.000427,25.000335,-2.2591,0.032,9.50017,9.50017
404.00,9.49937,25.069812,0.000426,25.000254,-2.2585,0.032,9.49988,9.49988
405.00,9.49936,25.069771,0.000424,25.000162,-2.2582,0.032,9.49953,9.49953
406.00,9.49925,25.069900,0.000426,25.000247,-2.2583,0.032,9.49894,9.49894
407.00,9.49915,25.069918,0.000426,25.000207,-2.2584,0.032,9.49865,9.49865
408.00,9.49899,25.069926,0.000422,25.000137,-2.2585,0.032,9.49789,9.49789
409.00,9.49895,25.070053,0.000420,25.000183,-2.2587,0.032,9.49731,9.49731
410.00,9.49892,25.070114,0.000419,25.000163,-2.2584,0.032,9.49697,9.49697
411.00,9.49887,25.070224,0.000418,25.000213,-2.2579,0.033,9.49779,9.49779
412.00,9.49900,25.070268,0.000417,25.000152,-2.2576,0.033,9.49879,9.49879
413.00,9.49919,25.070327,0.000420,25.000133,-2.2575,0.033,9.50029,9.50029
414.00,9.49925,25.070311,0.000421,25.000070,-2.2576,0.033,9.50080,9.50080
415.00,9.49930,25.070391,0.000425,25.000139,-2.2574,0.033,9.50113,9.50113
416.00,9.49927,25.070453,0.000427,25.000174,-2.2572,0.033,9.50078,9.50078
417.00,9.49934,25.070604,0.000430,25.000296,-2.2568,0.033,9.50053,9.50053
418.00,9.49945,25.070745,0.000432,25.000418,-2.2563,0.033,9.49946,9.49946
419.00,9.49944,25.070893,0.000434,25.000509,-2.2557,0.033,9.49966,9.49966
420.00,9.49949,25.070907,0.000429,25.000533,-2.2555,0.033,9.50084,9.50084
421.00,9.49974,25.070886,0.000427,25.000481,-2.2554,0.034,9.50168,9.50168
422.00,9.49993,25.070927,0.000430,25.000532,-2.2553,0.034,9.50234,9.50234
423.00,9.50019,25.070945,0.000430,25.000578,-2.2552,0.034,9.50340,9.50340
424.00,9.50032,25.070924,0.000430,25.000621,-2.2550,0.034,9.50370,9.50370
425.00,9.50048,25.070894,0.000432,25.000587,-2.2546,0.034,9.50339,9.50339
426.00,9.50073,25.070918,0.000432,25.000567,-2.2545,0.034,9.50330,9.50330
427.00,9.50092,25.070823,0.000427,25.000427,-2.2548,0.034,9.50228,9.50228
428.00,9.50104,25.070835,0.000427,25.000329,-2.2550,0.034,9.50133,9.50133
429.00,9.50113,25.070915,0.000424,25.000296,-2.2554,0.034,9.50034,9.50034
430.00,9.50117,25.070961,0.000420,25.000282,-2.2558,0.034,9.49979,9.49979
431.00,9.50129,25.071019,0.000420,25.000370,-2.2556,0.034,9.49928,9.49928
432.00,9.50115,25.070983,0.000419,25.000311,-2.2552,0.035,9.49918,9.49918
433.00,9.50104,25.070981,0.000418,25.000253,-2.2548,0.035,9.49959,9.49959
434.00,9.50097,25.070972,0.000417,25.000239,-2.2543,0.035,9.50052,9.50052
435.00,9.50115,25.071055,0.000420,25.000261,-2.2538,0.035,9.50097,9.50097
436.00,9.50130,25.071094,0.000418,25.000209,-2.2535,0.035,9.50088,9.50088
437.00,9.50123,25.071254,0.000419,25.000295,-2.2531,0.035,9.50114,9.50114
438.00,9.50127,25.071370,0.000420,25.000369,-2.2527,0.035,9.50096,9.50096
439.00,9.50136,25.071478,0.000423,25.000399,-2.2523,0.035,9.50104,9.50104
440.00,9.50141,25.071473,0.000424,25.000364,-2.2519,0.035,9.50114,9.50114
441.00,9.50124,25.071573,0.000427,25.000407,-2.2514,0.035,9.50133,9.50133
442.00,9.50111,25.071518,0.000426,25.000339,-2.2512,0.035,9.50146,9.50146
443.00,9.50096,25.071491,0.000427,25.000274,-2.2510,0.036,9.50167,9.50167
444.00,9.50080,25.071625,0.000430,25.000344,-2.2514,0.036,9.50096,9.50096
445.00,9.50064,25.071712,0.000429,25.000301,-2.2519,0.036,9.50035,9.50035
446.00,9.50052,25.071726,0.000427,25.000238,-2.2522,0.036,9.50023,9.50023
447.00,9.50034,25.071882,0.000427,25.000343,-2.2523,0.036,9.49948,9.49948
448.00,9.50025,25.072041,0.000424,25.000439,-2.2525,0.037,9.49856,9.49856
449.00,9.50015,25.071982,0.000418,25.000328,-2.2521,0.037,9.49828,9.49828
450.00,9.50024,25.072042,0.000421,25.000369,-2.2513,0.037,9.49853,9.49853
451.00,9.50027,25.072013,0.000420,25.000331,-2.2506,0.037,9.49885,9.49885
452.00,9.50050,25.072093,0.000421,25.000330,-2.2501,0.037,9.50054,9.50054
453.00,9.50064,25.072006,0.000423,25.000253,-2.2497,0.037,9.50156,9.50156
454.00,9.50080,25.072053,0.000426,25.000290,-2.2498,0.037,9.50301,9.50301
455.00,9.50077,25.072077,0.000426,25.000295,-2.2502,0.037,9.50297,9.50297
456.00,9.50080,25.072142,0.000428,25.000307,-2.2506,0.037,9.50313,9.50313
457.00,9.50093,25.072212,0.000428,25.000331,-2.2509,0.037,9.50234,9.50234
458.00,9.50098,25.072342,0.000433,25.000404,-2.2507,0.037,9.50221,9.50221
459.00,9.50093,25.072329,0.000434,25.000356,-2.2504,0.037,9.50107,9.50107
460.00,9.50075,25.072399,0.000434,25.000395,-2.2501,0.037,9.50090,9.50090
461.00,9.50066,25.072522,0.000436,25.000462,-2.2499,0.037,9.50030,9.50030
462.00,9.50061,25.072411,0.000434,25.000336,-2.2496,0.037,9.49991,9.49991
463.00,9.50050,25.072438,0.000431,25.000281,-2.2498,0.038,9.49948,9.49948
464.00,9.50049,25.072453,0.000427,25.000278,-2.2497,0.038,9.49981,9.49981
465.00,9.50054,25.072473,0.000424,25.000273,-2.2495,0.038,9.49978,9.49978
466.00,9.50056,25.072443,0.000423,25.000291,-2.2491,0.038,9.50018,9.50018
467.00,9.50067,25.072529,0.000425,25.000347,-2.2485,0.038,9.50015,9.50015
468.00,9.50083,25.072479,0.000424,25.000320,-2.2480,0.038,9.50064,9.50064
469.00,9.50100,25.072514,0.000422,25.000312,-2.2475,0.038,9.50007,9.50007
470.00,9.50095,25.072570,0.000425,25.000309,-2.2471,0.038,9.50007,9.50007
471.00,9.50102,25.072599,0.000424,25.000287,-2.2470,0.038,9.50060,9.50060
472.00,9.50095,25.072572,0.000422,25.000252,-2.2469,0.039,9.50071,9.50071
473.00,9.50082,25.072565,0.000419,25.000204,-2.2469,0.039,9.50108,9.50108
474.00,9.50087,25.072536,0.000422,25.000191,-2.2471,0.039,9.50256,9.50256
475.00,9.50097,25.072532,0.000425,25.000152,-2.2473,0.039,9.50330,9.50330
476.00,9.50106,25.072532,0.000425,25.000113,-2.2473,0.039,9.50329,9.50329
477.00,9.50114,25.072608,0.000427,25.000145,-2.2469,0.039,9.50379,9.50379
478.00,9.50110,25.072720,0.000428,25.000241,-2.2464,0.039,9.50310,9.50310
479.00,9.50098,25.072926,0.000431,25.000363,-2.2460,0.039,9.50107,9.50107
480.00,9.50075,25.072926,0.000427,25.000328,-2.2457,0.039,9.49958,9.49958
481.00,9.50059,25.072952,0.000425,25.000281,-2.2456,0.039,9.49819,9.49819
482.00,9.50061,25.073053,0.000428,25.000305,-2.2460,0.039,9.49800,9.49800
483.00,9.50073,25.073051,0.000428,25.000248,-2.2463,0.039,9.49840,9.49840
484.00,9.50089,25.073005,0.000427,25.000199,-2.2463,0.040,9.50004,9.50004
485.00,9.50106,25.073080,0.000429,25.000255,-2.2461,0.040,9.50177,9.50177
486.00,9.50123,25.073076,0.000430,25.000283,-2.2456,0.040,9.50295,9.50295
487.00,9.50140,25.073045,0.000425,25.000248,-2.2451,0.040,9.50373,9.50373
488.00,9.50159,25.073176,0.000427,25.000306,-2.2447,0.040,9.50373,9.50373
489.00,9.50174,25.073361,0.000428,25.000357,-2.2445,0.040,9.50401,9.50401
490.00,9.50203,25.073432,0.000422,25.000348,-2.2443,0.041,9.50370,9.50370
491.00,9.50209,25.073580,0.000423,25.000351,-2.2442,0.041,9.50406,9.50406
492.00,9.50230,25.073740,0.000423,25.000376,-2.2441,0.041,9.50428,9.50428
493.00,9.50253,25.073691,0.000424,25.000348,-2.2445,0.041,9.50516,9.50516
494.00,9.50263,25.073564,0.000423,25.000273,-2.2447,0.041,9.50513,9.50513
495.00,9.50253,25.073581,0.000423,25.000299,-2.2446,0.041,9.50504,9.50504
496.00,9.50250,25.073566,0.000421,25.000340,-2.2448,0.041,9.50459,9.50459
497.00,9.50254,25.073458,0.000424,25.000335,-2.2449,0.041,9.50473,9.50473
498.00,9.50288,25.073403,0.000421,25.000290,-2.2445,0.041,9.50478,9.50478
499.00,9.50315,25.073524,0.000423,25.000371,-2.2441,0.041,9.50424,9.50424
500.00,9.50351,25.073568,0.000425,25.000426,-2.2440,0.041,9.50425,9.50425
501.00,9.50387,25.073639,0.000428,25.000441,-2.2437,0.041,9.50454,9.50454
502.00,9.50422,25.073724,0.000426,25.000457,-2.2434,0.041,9.50417,9.50417
503.00,9.50431,25.073847,0.000428,25.000490,-2.2432,0.042,9.50360,9.50360
504.00,9.50436,25.073865,0.000427,25.000449,-2.2433,0.042,9.50351,9.50351
505.00,9.50448,25.073857,0.000428,25.000340,-2.2433,0.042,9.50276,9.50276
506.00,9.50456,25.073904,0.000431,25.000346,-2.2435,0.042,9.50218,9.50218
507.00,9.50426,25.073929,0.000432,25.000339,-2.2435,0.042,9.50202,9.50202
508.00,9.50405,25.073926,0.000432,25.000320,-2.2433,0.042,9.50101,9.50101
509.00,9.50419,25.073951,0.000429,25.000275,-2.2433,0.042,9.49989,9.49989
510.00,9.50294,25.074032,0.000427,25.000332,-2.2432,0.042,9.49967,9.49967
@4,2.0001,4.0, 510.068999999996 
511.00,9.50411,25.073989,0.000422,25.000285,-2.2428,0.042,9.49904,9.49904
512.00,9.50436,25.074046,0.000422,25.000321,-2.2423,0.043,9.49610,9.49610
513.00,9.50296,25.074147,0.000424,25.000347,-2.2422,0.043,9.49355,9.49355
514.00,9.50262,25.074124,0.000424,25.000356,-2.2420,0.043,9.49065,9.49065
515.00,9.50174,25.074026,0.000425,25.000258,-2.2417,0.043,9.48681,9.48681
516.00,9.50085,25.074095,0.000427,25.000283,-2.2413,0.043,9.48321,9.48321
517.00,9.49897,25.074005,0.000427,25.000170,-2.2410,0.043,9.48229,9.48229
518.00,9.49653,25.074018,0.000425,25.000200,-2.2405,0.043,9.48299,9.48299
519.00,9.49485,25.074013,0.000423,25.000128,-2.2398,0.043,9.48469,9.48469
520.00,9.49424,25.074168,0.000422,25.000215,-2.2394,0.043,9.48687,9.48687
521.00,9.49382,25.074271,0.000425,25.000251,-2.2393,0.043,9.48978,9.48978
522.00,9.49328,25.074399,0.000424,25.000315,-2.2393,0.044,9.49134,9.49134
523.00,9.49265,25.074468,0.000426,25.000255,-2.2395,0.044,9.49179,9.49179
524.00,9.49214,25.074724,0.000433,25.000445,-2.2399,0.044,9.49232,9.49232
525.00,9.49174,25.074766,0.000436,25.000467,-2.2400,0.044,9.49323,9.49323
526.00,9.49163,25.074748,0.000432,25.000408,-2.2403,0.044,9.49359,9.49359
527.00,9.49122,25.074794,0.000434,25.000405,-2.2404,0.044,9.49419,9.49419
528.00,9.49098,25.074872,0.000436,25.000467,-2.2408,0.044,9.49561,9.49561
529.00,9.49115,25.074764,0.000430,25.000310,-2.2408,0.044,9.49745,9.49745
530.00,9.49147,25.074835,0.000429,25.000281,-2.2409,0.044,9.49953,9.49953
531.00,9.49182,25.074812,0.000429,25.000200,-2.2409,0.044,9.50128,9.50128
532.00,9.49233,25.074794,0.000427,25.000145,-2.2407,0.044,9.50295,9.50295
533.00,9.49321,25.074647,0.000422,25.000006,-2.2403,0.044,9.50429,9.50429
534.00,9.49426,25.074664,0.000420,25.000043,-2.2399,0.044,9.50522,9.50522
535.00,9.49561,25.074649,0.000418,25.000021,-2.2396,0.045,9.50553,9.50553
536.00,9.49692,25.074728,0.000414,25.000138,-2.2390,0.045,9.50554,9.50554
537.00,9.49798,25.074713,0.000412,25.000084,-2.2388,0.045,9.50505,9.50505
538.00,9.49865,25.074867,0.000414,25.000156,-2.2385,0.045,9.50439,9.50439
539.00,9.49940,25.074911,0.000416,25.000118,-2.2386,0.046,9.50428,9.50428
540.00,9.50026,25.074904,0.000415,25.000110,-2.2386,0.046,9.50456,9.50456
541.00,9.50114,25.074925,0.000418,25.000033,-2.2389,0.046,9.50569,9.50569
542.00,9.50194,25.075063,0.000421,25.000134,-2.2387,0.046,9.50727,9.50727
543.00,9.50281,25.075011,0.000422,25.000137,-2.2387,0.046,9.50878,9.50878
544.00,9.50368,25.075077,0.000421,25.000245,-2.2386,0.046,9.50962,9.50962
545.00,9.50449,25.075163,0.000423,25.000333,-2.2381,0.046,9.50951,9.50951
546.00,9.50488,25.075278,0.000425,25.000447,-2.2376,0.046,9.50785,9.50785
547.00,9.50533,25.075316,0.000427,25.000499,-2.2375,0.046,9.50717,9.50717
548.00,9.50587,25.075430,0.000427,25.000556,-2.2372,0.046,9.50684,9.50684
549.00,9.50620,25.075539,0.000433,25.000590,-2.2369,0.046,9.50629,9.50629
550.00,9.50652,25.075477,0.000434,25.000432,-2.2368,0.046,9.50702,9.50702
551.00,9.50675,25.075387,0.000431,25.000271,-2.2368,0.046,9.50826,9.50826
552.00,9.50692,25.075400,0.000430,25.000231,-2.2368,0.046,9.50855,9.50855
553.00,9.50703,25.075434,0.000429,25.000245,-2.2368,0.046,9.50817,9.50817
554.00,9.50697,25.075392,0.000423,25.000144,-2.2367,0.046,9.50738,9.50738
555.00,9.50677,25.075567,0.000425,25.000225,-2.2368,0.047,9.50584,9.50584
556.00,9.50666,25.075691,0.000430,25.000359,-2.2368,0.047,9.50452,9.50452
557.00,9.50650,25.075730,0.000428,25.000324,-2.2370,0.047,9.50322,9.50322
558.00,9.50661,25.075806,0.000428,25.000342,-2.2371,0.047,9.50282,9.50282
559.00,9.50669,25.075865,0.000426,25.000427,-2.2372,0.047,9.50363,9.50363
560.00,9.50677,25.075762,0.000422,25.000388,-2.2371,0.047,9.50486,9.50486
561.00,9.50679,25.075803,0.000421,25.000392,-2.2371,0.047,9.50633,9.50633
562.00,9.50669,25.075822,0.000422,25.000442,-2.2369,0.047,9.50747,9.50747
563.00,9.50645,25.075733,0.000425,25.000331,-2.2367,0.047,9.50729,9.50729
564.00,9.50612,25.075700,0.000428,25.000203,-2.2365,0.047,9.50642,9.50642
565.00,9.50580,25.075785,0.000427,25.000261,-2.2365,0.047,9.50535,9.50535
566.00,9.50579,25.075817,0.000426,25.000255,-2.2364,0.048,9.50415,9.50415
567.00,9.50584,25.075966,0.000425,25.000284,-2.2365,0.048,9.50422,9.50422
568.00,9.50591,25.076181,0.000422,25.000445,-2.2366,0.048,9.50553,9.50553
569.00,9.50595,25.076266,0.000423,25.000489,-2.2367,0.048,9.50613,9.50613
570.00,9.50589,25.076349,0.000424,25.000548,-2.2365,0.048,9.50722,9.50722
571.00,9.50583,25.076415,0.000425,25.000576,-2.2363,0.048,9.50841,9.50841
572.00,9.50590,25.076339,0.000423,25.000585,-2.2359,0.048,9.50902,9.50902
573.00,9.50606,25.076232,0.000421,25.000459,-2.2356,0.048,9.50903,9.50903
574.00,9.50630,25.076147,0.000417,25.000419,-2.2356,0.049,9.50950,9.50950
575.00,9.50653,25.076058,0.000419,25.000221,-2.2355,0.048,9.50899,9.50899
576.00,9.50668,25.075978,0.000418,25.000090,-2.2353,0.049,9.50838,9.50838
577.00,9.50701,25.075996,0.000418,24.999998,-2.2351,0.049,9.50808,9.50808
578.00,9.50727,25.076085,0.000420,24.999992,-2.2350,0.049,9.50748,9.50748
579.00,9.50726,25.076275,0.000422,25.000028,-2.2347,0.049,9.50668,9.50668
580.00,9.50705,25.076450,0.000420,25.000117,-2.2343,0.049,9.50609,9.50609
581.00,9.50677,25.076591,0.000418,25.000142,-2.2340,0.049,9.50535,9.50535
582.00,9.50631,25.076715,0.000420,25.000190,-2.2338,0.049,9.50351,9.50351
583.00,9.50625,25.076801,0.000423,25.000233,-2.2336,0.049,9.50330,9.50330
584.00,9.50648,25.076771,0.000421,25.000184,-2.2335,0.049,9.50431,9.50431
585.00,9.50678,25.076765,0.000421,25.000222,-2.2335,0.049,9.50533,9.50533
586.00,9.50708,25.076754,0.000419,25.000224,-2.2338,0.049,9.50665,9.50665
587.00,9.50717,25.076798,0.000420,25.000266,-2.2341,0.049,9.50812,9.50812
588.00,9.50702,25.076786,0.000418,25.000255,-2.2344,0.050,9.50745,9.50745
589.00,9.50669,25.076848,0.000418,25.000361,-2.2345,0.050,9.50608,9.50608
590.00,9.50662,25.076947,0.000420,25.000400,-2.2345,0.050,9.50590,9.50590
591.00,9.50640,25.076977,0.000424,25.000405,-2.2343,0.050,9.50441,9.50441
592.00,9.50610,25.076997,0.000424,25.000417,-2.2342,0.050,9.50420,9.50420
593.00,9.50590,25.077098,0.000425,25.000466,-2.2338,0.050,9.50483,9.50483
594.00,9.50564,25.077209,0.000429,25.000436,-2.2336,0.050,9.50504,9.50504
595.00,9.50556,25.077218,0.000430,25.000358,-2.2337,0.050,9.50503,9.50503
596.00,9.50556,25.077385,0.000430,25.000450,-2.2336,0.050,9.50569,9.50569
597.00,9.50546,25.077457,0.000429,25.000438,-2.2332,0.050,9.50576,9.50576
598.00,9.50534,25.077467,0.000429,25.000443,-2.2333,0.050,9.50535,9.50535
599.00,9.50514,25.077432,0.000428,25.000454,-2.2331,0.050,9.50495,9.50495
600.00,9.50511,25.077409,0.000430,25.000486,-2.2328,0.050,9.50408,9.50408
601.00,9.50500,25.077340,0.000428,25.000362,-2.2328,0.051,9.50332,9.50332
602.00,9.50502,25.077295,0.000430,25.000266,-2.2333,0.051,9.50196,9.50196
603.00,9.50489,25.077245,0.000428,25.000177,-2.2336,0.051,9.50158,9.50158
604.00,9.50462,25.077308,0.000428,25.000132,-2.2340,0.051,9.50142,9.50142
605.00,9.50431,25.077483,0.000428,25.000203,-2.2341,0.051,9.50202,9.50202
606.00,9.50419,25.077552,0.000427,25.000282,-2.2342,0.051,9.50311,9.50311
607.00,9.50428,25.077553,0.000424,25.000297,-2.2340,0.051,9.50567,9.50567
608.00,9.50460,25.077676,0.000426,25.000366,-2.2336,0.051,9.50716,9.50716
609.00,9.50484,25.077741,0.000426,25.000421,-2.2330,0.052,9.50809,9.50809
610.00,9.50472,25.077688,0.000426,25.000336,-2.2327,0.052,9.50732,9.50732
611.00,9.50468,25.077802,0.000431,25.000345,-2.2323,0.052,9.50706,9.50706
612.00,9.50489,25.077896,0.000432,25.000368,-2.2319,0.052,9.50627,9.50627
613.00,9.50487,25.078047,0.000432,25.000447,-2.2319,0.052,9.50520,9.50520
614.00,9.50492,25.078070,0.000430,25.000415,-2.2323,0.052,9.50574,9.50574
615.00,9.50507,25.078101,0.000428,25.000474,-2.2326,0.052,9.50675,9.50675
616.00,9.50510,25.077998,0.000426,25.000398,-2.2328,0.052,9.50721,9.50721
617.00,9.50532,25.078034,0.000426,25.000331,-2.2326,0.052,9.50781,9.50781
618.00,9.50554,25.077977,0.000424,25.000245,-2.2322,0.052,9.50885,9.50885
619.00,9.50588,25.077978,0.000421,25.000245,-2.2318,0.052,9.50883,9.50883
620.00,9.50601,25.078118,0.000425,25.000270,-2.2317,0.052,9.50811,9.50811
621.00,9.50606,25.078173,0.000425,25.000236,-2.2317,0.052,9.50707,9.50707
622.00,9.50622,25.078367,0.000427,25.000362,-2.2320,0.053,9.50568,9.50568
623.00,9.50641,25.078491,0.000428,25.000408,-2.2325,0.053,9.50464,9.50464
624.00,9.50650,25.078523,0.000431,25.000353,-2.2326,0.053,9.50376,9.50376
625.00,9.50658,25.078446,0.000425,25.000245,-2.2328,0.053,9.50386,9.50386
626.00,9.50651,25.078497,0.000426,25.000289,-2.2329,0.053,9.50454,9.50454
627.00,9.50633,25.078405,0.000423,25.000192,-2.2330,0.053,9.50481,9.50481
628.00,9.50599,25.078421,0.000424,25.000150,-2.2330,0.053,9.50487,9.50487
629.00,9.50578,25.078534,0.000424,25.000191,-2.2328,0.053,9.50459,9.50459
630.00,9.50584,25.078652,0.000425,25.000228,-2.2325,0.053,9.50503,9.50503
631.00,9.50588,25.078744,0.000424,25.000277,-2.2321,0.054,9.50445,9.50445
632.00,9.50566,25.078816,0.000427,25.000312,-2.2316,0.054,9.50391,9.50391
633.00,9.50555,25.078713,0.000428,25.000221,-2.2314,0.054,9.50400,9.50400
634.00,9.50551,25.078751,0.000432,25.000276,-2.2316,0.054,9.50450,9.50450
635.00,9.50544,25.078703,0.000435,25.000276,-2.2317,0.054,9.50489,9.50489
636.00,9.50545,25.078636,0.000432,25.000230,-2.2316,0.054,9.50546,9.50546
637.00,9.50528,25.078678,0.000431,25.000264,-2.2316,0.054,9.50598,9.50598
638.00,9.50491,25.078753,0.000430,25.000312,-2.2311,0.054,9.50535,9.50535
639.00,9.50452,25.078574,0.000425,25.000140,-2.2305,0.054,9.50449,9.50449
640.00,9.50435,25.078671,0.000426,25.000153,-2.2300,0.054,9.50372,9.50372
641.00,9.50448,25.078761,0.000427,25.000150,-2.2299,0.054,9.50400,9.50400
642.00,9.50469,25.078763,0.000428,25.000161,-2.2299,0.054,9.50449,9.50449
643.00,9.50494,25.078784,0.000428,25.000225,-2.2302,0.054,9.50625,9.50625
644.00,9.50527,25.078906,0.000430,25.000345,-2.2302,0.054,9.50787,9.50787
645.00,9.50543,25.078871,0.000429,25.000302,-2.2303,0.054,9.50814,9.50814
646.00,9.50539,25.078928,0.000430,25.000294,-2.2302,0.055,9.50755,9.50755
647.00,9.50542,25.078909,0.000426,25.000214,-2.2301,0.055,9.50735,9.50735
648.00,9.50548,25.078920,0.000424,25.000125,-2.2302,0.055,9.50664,9.50664
649.00,9.50571,25.079056,0.000423,25.000127,-2.2301,0.055,9.50670,9.50670
650.00,9.50605,25.079151,0.000425,25.000103,-2.2299,0.055,9.50794,9.50794
651.00,9.50641,25.079210,0.000426,25.000126,-2.2300,0.055,9.50951,9.50951
652.00,9.50679,25.079301,0.000426,25.000171,-2.2305,0.055,9.50996,9.50996
653.00,9.50694,25.079368,0.000427,25.000127,-2.2305,0.055,9.50932,9.50932
654.00,9.50696,25.079425,0.000429,25.000115,-2.2308,0.055,9.50783,9.50783
655.00,9.50763,25.079469,0.000426,25.000106,-2.2312,0.056,9.50648,9.50648
656.00,9.50837,25.079454,0.000423,25.000033,-2.2315,0.056,9.50424,9.50424
657.00,9.50845,25.079570,0.000429,25.000093,-2.2316,0.056,9.50255,9.50255
658.00,9.50825,25.079726,0.000433,25.000189,-2.2318,0.056,9.50126,9.50126
659.00,9.50955,25.079795,0.000436,25.000209,-2.2315,0.056,9.50007,9.50007
660.00,9.51161,25.079782,0.000436,25.000164,-2.2312,0.056,9.49888,9.49888
@5,2.0001,4.0, 660.006000000001 
661.00,9.51253,25.079893,0.000439,25.000247,-2.2307,0.056,9.49654,9.49654
662.00,9.50884,25.079875,0.000436,25.000196,-2.2304,0.056,9.49341,9.49341
663.00,9.50630,25.079821,0.000434,25.000129,-2.2300,0.056,9.49045,9.49045
664.00,9.50482,25.079879,0.000434,25.000100,-2.2299,0.056,9.48690,9.48690
665.00,9.50311,25.079909,0.000434,25.000117,-2.2296,0.056,9.48339,9.48339
666.00,9.50157,25.079949,0.000434,25.000144,-2.2294,0.056,9.48158,9.48158
667.00,9.49881,25.079935,0.000434,25.000140,-2.2293,0.056,9.48111,9.48111
668.00,9.49628,25.079986,0.000438,25.000199,-2.2293,0.056,9.48157,9.48157
669.00,9.49449,25.079988,0.000437,25.000275,-2.2294,0.056,9.48298,9.48298
670.00,9.49345,25.080165,0.000436,25.000405,-2.2298,0.057,9.48415,9.48415
671.00,9.49265,25.080198,0.000431,25.000392,-2.2302,0.057,9.48579,9.48579
672.00,9.49157,25.080319,0.000431,25.000366,-2.2303,0.057,9.48742,9.48742
673.00,9.49092,25.080369,0.000425,25.000337,-2.2304,0.057,9.48949,9.48949
674.00,9.49063,25.080322,0.000426,25.000202,-2.2305,0.057,9.49194,9.49194
675.00,9.49044,25.080229,0.000427,25.000131,-2.2305,0.057,9.49458,9.49458
676.00,9.49021,25.080243,0.000431,25.000095,-2.2303,0.057,9.49656,9.49656
677.00,9.49010,25.080230,0.000428,25.000074,-2.2304,0.057,9.49805,9.49805
678.00,9.49005,25.080255,0.000428,25.000069,-2.2303,0.057,9.49873,9.49873
679.00,9.49022,25.080303,0.000426,25.000145,-2.2301,0.057,9.49919,9.49919
680.00,9.49030,25.080421,0.000425,25.000221,-2.2298,0.057,9.49910,9.49910
681.00,9.49071,25.080425,0.000424,25.000255,-2.2296,0.057,9.50063,9.50063
682.00,9.49171,25.080443,0.000423,25.000298,-2.2293,0.058,9.50269,9.50269
683.00,9.49296,25.080440,0.000425,25.000310,-2.2291,0.058,9.50440,9.50440
684.00,9.49421,25.080469,0.000425,25.000352,-2.2290,0.058,9.50551,9.50551
685.00,9.49546,25.080472,0.000425,25.000345,-2.2290,0.058,9.50651,9.50651
686.00,9.49666,25.080469,0.000421,25.000299,-2.2289,0.058,9.50620,9.50620
687.00,9.49782,25.080582,0.000427,25.000349,-2.2285,0.058,9.50520,9.50520
688.00,9.49890,25.080675,0.000427,25.000406,-2.2286,0.058,9.50553,9.50553
689.00,9.50010,25.080691,0.000427,25.000297,-2.2289,0.058,9.50594,9.50594
690.00,9.50112,25.080682,0.000424,25.000177,-2.2291,0.058,9.50632,9.50632
691.00,9.50204,25.080810,0.000429,25.000232,-2.2293,0.058,9.50643,9.50643
692.00,9.50289,25.080709,0.000424,25.000112,-2.2294,0.058,9.50737,9.50737
693.00,9.50363,25.080770,0.000422,25.000098,-2.2295,0.059,9.50693,9.50693
694.00,9.50407,25.080826,0.000421,25.000130,-2.2293,0.059,9.50633,9.50633
695.00,9.50433,25.080847,0.000423,25.000106,-2.2292,0.059,9.50578,9.50578
696.00,9.50449,25.080806,0.000422,25.000055,-2.2295,0.059,9.50504,9.50504
697.00,9.50466,25.080912,0.000424,25.000100,-2.2300,0.059,9.50394,9.50394
698.00,9.50486,25.080856,0.000425,25.000032,-2.2300,0.059,9.50298,9.50298
699.00,9.50494,25.080897,0.000424,25.000092,-2.2300,0.059,9.50213,9.50213
700.00,9.50502,25.080943,0.000425,25.000213,-2.2301,0.059,9.50173,9.50173
701.00,9.50502,25.080996,0.000426,25.000275,-2.2297,0.060,9.50216,9.50216
702.00,9.50498,25.081023,0.000424,25.000282,-2.2292,0.060,9.50344,9.50344
703.00,9.50497,25.081115,0.000423,25.000308,-2.2290,0.060,9.50435,9.50435
704.00,9.50512,25.081184,0.000425,25.000326,-2.2287,0.060,9.50688,9.50688
705.00,9.50550,25.081296,0.000426,25.000338,-2.2282,0.060,9.50859,9.50859
706.00,9.50571,25.081347,0.000422,25.000288,-2.2280,0.060,9.50958,9.50958
707.00,9.50591,25.081421,0.000421,25.000320,-2.2280,0.060,9.50942,9.50942
708.00,9.50609,25.081465,0.000420,25.000338,-2.2282,0.060,9.50988,9.50988
709.00,9.50599,25.081525,0.000419,25.000291,-2.2285,0.060,9.50878,9.50878
710.00,9.50609,25.081437,0.000418,25.000154,-2.2291,0.060,9.50830,9.50830
711.00,9.50608,25.081499,0.000424,25.000147,-2.2293,0.060,9.50763,9.50763
712.00,9.50613,25.081535,0.000428,25.000091,-2.2296,0.060,9.50776,9.50776
713.00,9.50620,25.081483,0.000428,24.999986,-2.2293,0.060,9.50767,9.50767
714.00,9.50624,25.081534,0.000431,25.000033,-2.2292,0.060,9.50734,9.50734
715.00,9.50623,25.081783,0.000435,25.000240,-2.2292,0.060,9.50637,9.50637
716.00,9.50637,25.081833,0.000431,25.000326,-2.2293,0.061,9.50679,9.50679
717.00,9.50663,25.081847,0.000431,25.000375,-2.2292,0.061,9.50643,9.50643
718.00,9.50705,25.082037,0.000437,25.000537,-2.2293,0.061,9.50757,9.50757
719.00,9.50768,25.082030,0.000438,25.000439,-2.2295,0.061,9.50894,9.50894
720.00,9.50815,25.081992,0.000434,25.000353,-2.2295,0.061,9.50992,9.50992
721.00,9.50839,25.082072,0.000433,25.000289,-2.2293,0.061,9.50994,9.50994
722.00,9.50835,25.082092,0.000434,25.000239,-2.2290,0.061,9.50915,9.50915
723.00,9.50806,25.082038,0.000432,25.000084,-2.2291,0.061,9.50683,9.50683
724.00,9.50777,25.082199,0.000431,25.000200,-2.2291,0.061,9.50488,9.50488
725.00,9.50714,25.082298,0.000433,25.000185,-2.2291,0.061,9.50279,9.50279
726.00,9.50670,25.082264,0.000437,25.000177,-2.2293,0.061,9.50197,9.50197
727.00,9.50646,25.082360,0.000438,25.000177,-2.2296,0.061,9.50204,9.50204
728.00,9.50619,25.082469,0.000437,25.000264,-2.2296,0.062,9.50209,9.50209
729.00,9.50595,25.082370,0.000437,25.000174,-2.2293,0.062,9.50223,9.50223
730.00,9.50566,25.082281,0.000435,25.000154,-2.2290,0.062,9.50298,9.50298
731.00,9.50539,25.082339,0.000435,25.000201,-2.2288,0.062,9.50255,9.50255
732.00,9.50520,25.082308,0.000434,25.000195,-2.2286,0.062,9.50278,9.50278
733.00,9.50501,25.082369,0.000433,25.000213,-2.2286,0.062,9.50358,9.50358
734.00,9.50527,25.082482,0.000429,25.000284,-2.2286,0.062,9.50609,9.50609
735.00,9.50587,25.082593,0.000432,25.000342,-2.2287,0.062,9.50877,9.50877
736.00,9.50642,25.082654,0.000433,25.000309,-2.2289,0.062,9.51235,9.51235
737.00,9.50711,25.082691,0.000435,25.000262,-2.2289,0.062,9.51570,9.51570
738.00,9.50776,25.082663,0.000437,25.000282,-2.2289,0.062,9.51912,9.51912
739.00,9.50801,25.082588,0.000436,25.000187,-2.2288,0.062,9.51900,9.51900
740.00,9.50830,25.082533,0.000433,25.000144,-2.2285,0.062,9.51972,9.51972
741.00,9.50892,25.082575,0.000429,25.000144,-2.2284,0.063,9.52021,9.52021
742.00,9.50977,25.082677,0.000427,25.000214,-2.2284,0.063,9.52023,9.52023
743.00,9.51061,25.082777,0.000426,25.000250,-2.2284,0.063,9.51932,9.51932
744.00,9.51146,25.082864,0.000428,25.000302,-2.2286,0.063,9.52026,9.52026
745.00,9.51231,25.083004,0.000427,25.000345,-2.2288,0.063,9.51944,9.51944
746.00,9.51303,25.083042,0.000426,25.000363,-2.2290,0.063,9.51821,9.51821
747.00,9.51363,25.083020,0.000424,25.000319,-2.2291,0.064,9.51717,9.51717
748.00,9.51431,25.083049,0.000423,25.000279,-2.2291,0.064,9.51684,9.51684
749.00,9.51509,25.083132,0.000423,25.000315,-2.2289,0.064,9.51653,9.51653
750.00,9.51583,25.083037,0.000425,25.000198,-2.2291,0.063,9.51708,9.51708
751.00,9.51670,25.083062,0.000429,25.000193,-2.2289,0.063,9.51793,9.51793
752.00,9.51762,25.083158,0.000432,25.000239,-2.2287,0.063,9.51893,9.51893
753.00,9.51832,25.083136,0.000434,25.000181,-2.2285,0.063,9.51934,9.51934
754.00,9.51871,25.083218,0.000438,25.000170,-2.2283,0.064,9.51892,9.51892
755.00,9.51863,25.083364,0.000440,25.000251,-2.2283,0.064,9.51825,9.51825
756.00,9.51857,25.083435,0.000438,25.000268,-2.2285,0.064,9.51766,9.51766
757.00,9.51846,25.083558,0.000436,25.000359,-2.2286,0.064,9.51709,9.51709
758.00,9.51824,25.083609,0.000435,25.000370,-2.2287,0.064,9.51688,9.51688
759.00,9.51807,25.083544,0.000433,25.000316,-2.2287,0.064,9.51662,9.51662
760.00,9.51794,25.083513,0.000434,25.000277,-2.2284,0.064,9.51614,9.51614
761.00,9.51752,25.083440,0.000433,25.000244,-2.2280,0.065,9.51540,9.51540
762.00,9.51714,25.083361,0.000436,25.000190,-2.2281,0.065,9.51477,9.51477
763.00,9.51693,25.083286,0.000435,25.000132,-2.2286,0.065,9.51423,9.51423
764.00,9.51658,25.083217,0.000432,25.000102,-2.2288,0.065,9.51343,9.51343
765.00,9.51633,25.083252,0.000432,25.000097,-2.2292,0.065,9.51411,9.51411
766.00,9.51642,25.083266,0.000430,25.000039,-2.2297,0.065,9.51468,9.51468
767.00,9.51635,25.083341,0.000431,25.000043,-2.2298,0.065,9.51432,9.51432
768.00,9.51616,25.083407,0.000431,25.000080,-2.2295,0.065,9.51358,9.51358
769.00,9.51580,25.083687,0.000434,25.000212,-2.2296,0.065,9.51338,9.51338
770.00,9.51548,25.083697,0.000433,25.000209,-2.2293,0.065,9.51290,9.51290
771.00,9.51522,25.083767,0.000439,25.000290,-2.2292,0.065,9.51259,9.51259
772.00,9.51491,25.083706,0.000437,25.000251,-2.2294,0.065,9.51288,9.51288
773.00,9.51464,25.083786,0.000437,25.000215,-2.2297,0.065,9.51299,9.51299
774.00,9.51420,25.083730,0.000434,25.000110,-2.2300,0.065,9.51282,9.51282
775.00,9.51400,25.083756,0.000434,25.000030,-2.2304,0.065,9.51273,9.51273
776.00,9.51383,25.083757,0.000426,24.999886,-2.2305,0.065,9.51176,9.51176
777.00,9.51336,25.083802,0.000424,24.999818,-2.2306,0.066,9.51074,9.51074
778.00,9.51301,25.083819,0.000423,24.999855,-2.2304,0.066,9.51076,9.51076
779.00,9.51290,25.083803,0.000423,24.999879,-2.2303,0.066,9.51210,9.51210
780.00,9.51294,25.083880,0.000424,24.999955,-2.2302,0.066,9.51209,9.51209
781.00,9.51297,25.084042,0.000431,25.000124,-2.2300,0.066,9.51293,9.51293
782.00,9.51299,25.084094,0.000431,25.000138,-2.2297,0.066,9.51407,9.51407
783.00,9.51301,25.084137,0.000430,25.000122,-2.2295,0.066,9.51470,9.51470
784.00,9.51301,25.084215,0.000432,25.000122,-2.2294,0.066,9.51394,9.51394
785.00,9.51317,25.084276,0.000432,25.000070,-2.2295,0.066,9.51519,9.51519
786.00,9.51334,25.084219,0.000427,24.999967,-2.2296,0.066,9.51655,9.51655
787.00,9.51367,25.084323,0.000428,25.000041,-2.2296,0.067,9.51781,9.51781
788.00,9.51406,25.084441,0.000430,25.000085,-2.2294,0.067,9.51837,9.51837
789.00,9.51433,25.084506,0.000429,25.000092,-2.2293,0.067,9.51911,9.51911
790.00,9.51453,25.084632,0.000430,25.000174,-2.2288,0.067,9.51820,9.51820
791.00,9.51457,25.084793,0.000433,25.000263,-2.2285,0.067,9.51708,9.51708
792.00,9.51451,25.084768,0.000432,25.000175,-2.2286,0.067,9.51509,9.51509
793.00,9.51444,25.084776,0.000430,25.000165,-2.2288,0.067,9.51437,9.51437
794.00,9.51476,25.084799,0.000429,25.000166,-2.2288,0.067,9.51468,9.51468
795.00,9.51506,25.084842,0.000432,25.000224,-2.2289,0.067,9.51516,9.51516
796.00,9.51536,25.084794,0.000432,25.000194,-2.2292,0.067,9.51592,9.51592
797.00,9.51578,25.084915,0.000437,25.000332,-2.2292,0.067,9.51652,9.51652
798.00,9.51596,25.084849,0.000436,25.000255,-2.2292,0.067,9.51681,9.51681
799.00,9.51605,25.084838,0.000436,25.000217,-2.2295,0.067,9.51626,9.51626
800.00,9.51608,25.084806,0.000433,25.000148,-2.2298,0.067,9.51628,9.51628
801.00,9.51630,25.084943,0.000437,25.000236,-2.2301,0.067,9.51607,9.51607
802.00,9.51644,25.084876,0.000434,25.000159,-2.2302,0.068,9.51603,9.51603
803.00,9.51666,25.084968,0.000435,25.000210,-2.2305,0.068,9.51515,9.51515
804.00,9.51629,25.085032,0.000439,25.000263,-2.2307,0.067,9.51530,9.51530
805.00,9.51575,25.085085,0.000440,25.000336,-2.2307,0.067,9.51389,9.51389
806.00,9.51587,25.085130,0.000440,25.000343,-2.2303,0.067,9.51223,9.51223
807.00,9.51639,25.085279,0.000438,25.000401,-2.2301,0.067,9.51214,9.51214
808.00,9.51650,25.085379,0.000438,25.000431,-2.2298,0.067,9.51166,9.51166
809.00,9.51615,25.085438,0.000434,25.000390,-2.2296,0.068,9.51001,9.51001
810.00,9.51649,25.085383,0.000431,25.000280,-2.2299,0.068,9.50913,9.50913
@6,2.0001,4.0, 810.046000000002 
811.00,9.51755,25.085286,0.000425,25.000149,-2.2303,0.068,9.50730,9.50730
812.00,9.51529,25.085233,0.000424,25.000039,-2.2307,0.068,9.50313,9.50313
813.00,9.51408,25.085175,0.000420,24.999971,-2.2310,0.068,9.49851,9.49851
814.00,9.51299,25.085202,0.000421,24.999976,-2.2311,0.068,9.49389,9.49389
815.00,9.51226,25.085289,0.000423,25.000013,-2.2310,0.069,9.49003,9.49003
816.00,9.51066,25.085442,0.000426,25.000108,-2.2310,0.069,9.48759,9.48759
817.00,9.50774,25.085562,0.000425,25.000222,-2.2308,0.069,9.48718,9.48718
818.00,9.50456,25.085625,0.000429,25.000177,-2.2306,0.069,9.48865,9.48865
819.00,9.50258,25.085728,0.000430,25.000206,-2.2306,0.069,9.49134,9.49134
820.00,9.50169,25.085742,0.000427,25.000135,-2.2304,0.069,9.49433,9.49433
821.00,9.50133,25.085603,0.000423,24.999968,-2.2298,0.069,9.49633,9.49633
822.00,9.50051,25.085544,0.000424,24.999868,-2.2297,0.069,9.49818,9.49818
823.00,9.50003,25.085659,0.000426,25.000002,-2.2297,0.069,9.50047,9.50047
824.00,9.49974,25.085650,0.000425,25.000000,-2.2296,0.069,9.50296,9.50296
825.00,9.49951,25.085653,0.000422,25.000009,-2.2300,0.069,9.50410,9.50410
826.00,9.49936,25.085841,0.000426,25.000190,-2.2305,0.069,9.50552,9.50552
827.00,9.49910,25.085908,0.000425,25.000279,-2.2309,0.070,9.50704,9.50704
828.00,9.49881,25.085955,0.000423,25.000296,-2.2312,0.070,9.50717,9.50717
829.00,9.49879,25.085899,0.000420,25.000234,-2.2314,0.070,9.50708,9.50708
830.00,9.49900,25.086003,0.000428,25.000279,-2.2312,0.070,9.50816,9.50816
831.00,9.49951,25.086011,0.000428,25.000208,-2.2310,0.070,9.50996,9.50996
832.00,9.50033,25.086053,0.000431,25.000178,-2.2309,0.070,9.51098,9.51098
833.00,9.50152,25.086149,0.000435,25.000241,-2.2307,0.070,9.51260,9.51260
834.00,9.50288,25.086319,0.000439,25.000317,-2.2306,0.070,9.51301,9.51301
835.00,9.50429,25.086526,0.000439,25.000462,-2.2306,0.070,9.51346,9.51346
836.00,9.50565,25.086620,0.000438,25.000501,-2.2309,0.070,9.51349,9.51349
837.00,9.50689,25.086717,0.000438,25.000525,-2.2309,0.071,9.51354,9.51354
838.00,9.50786,25.086607,0.000432,25.000333,-2.2312,0.071,9.51306,9.51306
839.00,9.50874,25.086648,0.000432,25.000299,-2.2318,0.071,9.51366,9.51366
840.00,9.50952,25.086504,0.000428,25.000095,-2.2319,0.071,9.51367,9.51367
841.00,9.51023,25.086448,0.000427,25.000010,-2.2320,0.071,9.51362,9.51362
842.00,9.51099,25.086491,0.000427,25.000027,-2.2320,0.071,9.51375,9.51375
843.00,9.51152,25.086552,0.000428,25.000087,-2.2319,0.071,9.51397,9.51397
844.00,9.51178,25.086586,0.000429,25.000081,-2.2313,0.071,9.51353,9.51353
845.00,9.51190,25.086788,0.000432,25.000233,-2.2309,0.071,9.51292,9.51292
846.00,9.51218,25.086835,0.000430,25.000248,-2.2305,0.071,9.51226,9.51226
847.00,9.51255,25.086860,0.000428,25.000193,-2.2300,0.072,9.51284,9.51284
848.00,9.51300,25.086933,0.000430,25.000208,-2.2296,0.072,9.51337,9.51337
849.00,9.51341,25.086847,0.000432,25.000187,-2.2299,0.072,9.51382,9.51382
850.00,9.51361,25.086750,0.000429,25.000112,-2.2304,0.072,9.51470,9.51470
851.00,9.51371,25.086772,0.000431,25.000048,-2.2309,0.072,9.51560,9.51560
852.00,9.51379,25.086912,0.000437,25.000091,-2.2316,0.072,9.51521,9.51521
853.00,9.51388,25.087020,0.000438,25.000120,-2.2319,0.072,9.51526,9.51526
854.00,9.51400,25.087195,0.000437,25.000193,-2.2320,0.072,9.51519,9.51519
855.00,9.51406,25.087337,0.000444,25.000329,-2.2320,0.072,9.51493,9.51493
856.00,9.51402,25.087417,0.000445,25.000404,-2.2320,0.072,9.51452,9.51452
857.00,9.51401,25.087372,0.000442,25.000414,-2.2321,0.072,9.51438,9.51438
858.00,9.51409,25.087287,0.000443,25.000348,-2.2321,0.072,9.51402,9.51402
859.00,9.51422,25.087359,0.000444,25.000373,-2.2321,0.072,9.51458,9.51458
860.00,9.51434,25.087313,0.000439,25.000273,-2.2321,0.072,9.51496,9.51496
861.00,9.51437,25.087301,0.000437,25.000276,-2.2319,0.072,9.51508,9.51508
862.00,9.51434,25.087208,0.000431,25.000130,-2.2322,0.073,9.51488,9.51488
863.00,9.51421,25.087262,0.000431,25.000148,-2.2326,0.073,9.51413,9.51413
864.00,9.51430,25.087173,0.000429,25.000092,-2.2328,0.073,9.51426,9.51426
865.00,9.51470,25.087300,0.000431,25.000161,-2.2330,0.073,9.51509,9.51509
866.00,9.51507,25.087354,0.000432,25.000148,-2.2334,0.073,9.51568,9.51568
867.00,9.51521,25.087457,0.000435,25.000290,-2.2335,0.073,9.51627,9.51627
868.00,9.51521,25.087587,0.000435,25.000362,-2.2336,0.073,9.51747,9.51747
869.00,9.51525,25.087628,0.000433,25.000363,-2.2335,0.073,9.51742,9.51742
870.00,9.51540,25.087588,0.000427,25.000324,-2.2332,0.073,9.51673,9.51673
871.00,9.51560,25.087669,0.000429,25.000412,-2.2327,0.074,9.51782,9.51782
872.00,9.51599,25.087777,0.000435,25.000414,-2.2319,0.073,9.51907,9.51907
873.00,9.51633,25.087808,0.000437,25.000426,-2.2315,0.073,9.52047,9.52047
874.00,9.51678,25.087789,0.000437,25.000345,-2.2314,0.073,9.52196,9.52196
875.00,9.51728,25.087865,0.000439,25.000372,-2.2317,0.074,9.52309,9.52309
876.00,9.51772,25.087864,0.000436,25.000332,-2.2320,0.074,9.52318,9.52318
877.00,9.51809,25.087832,0.000431,25.000297,-2.2323,0.074,9.52257,9.52257
878.00,9.51829,25.087908,0.000432,25.000384,-2.2327,0.074,9.52152,9.52152
879.00,9.51844,25.087932,0.000432,25.000420,-2.2329,0.074,9.52017,9.52017
880.00,9.51840,25.087876,0.000432,25.000332,-2.2330,0.074,9.51872,9.51872
881.00,9.51846,25.087933,0.000435,25.000283,-2.2329,0.074,9.51746,9.51746
882.00,9.51850,25.088022,0.000438,25.000303,-2.2329,0.074,9.51627,9.51627
883.00,9.51871,25.088013,0.000437,25.000221,-2.2327,0.074,9.51620,9.51620
884.00,9.51899,25.088146,0.000438,25.000264,-2.2327,0.074,9.51669,9.51669
885.00,9.51910,25.088217,0.000440,25.000271,-2.2328,0.074,9.51790,9.51790
886.00,9.51916,25.088238,0.000439,25.000272,-2.2330,0.074,9.51829,9.51829
887.00,9.51909,25.088228,0.000437,25.000225,-2.2330,0.074,9.51797,9.51797
888.00,9.51886,25.088295,0.000437,25.000240,-2.2333,0.074,9.51705,9.51705
889.00,9.51882,25.088309,0.000435,25.000208,-2.2334,0.074,9.51649,9.51649
890.00,9.51884,25.088309,0.000434,25.000163,-2.2334,0.074,9.51569,9.51569
891.00,9.51876,25.088353,0.000432,25.000215,-2.2332,0.074,9.51553,9.51553
892.00,9.51846,25.088497,0.000432,25.000339,-2.2329,0.075,9.51640,9.51640
893.00,9.51827,25.088427,0.000428,25.000225,-2.2327,0.075,9.51780,9.51780
894.00,9.51797,25.088499,0.000430,25.000288,-2.2326,0.075,9.51792,9.51792
895.00,9.51779,25.088466,0.000431,25.000268,-2.2328,0.075,9.51868,9.51868
896.00,9.51771,25.088491,0.000432,25.000237,-2.2333,0.075,9.51919,9.51919
897.00,9.51761,25.088360,0.000428,25.000052,-2.2338,0.075,9.51981,9.51981
898.00,9.51762,25.088432,0.000430,25.000085,-2.2338,0.075,9.51943,9.51943
899.00,9.51755,25.088501,0.000431,25.000057,-2.2335,0.075,9.51885,9.51885
900.00,9.51748,25.088710,0.000435,25.000251,-2.2335,0.075,9.51768,9.51768
901.00,9.51748,25.088785,0.000437,25.000290,-2.2333,0.075,9.51708,9.51708
902.00,9.51758,25.088929,0.000440,25.000404,-2.2333,0.075,9.51642,9.51642
903.00,9.51774,25.089036,0.000444,25.000468,-2.2335,0.075,9.51669,9.51669
904.00,9.51772,25.089067,0.000442,25.000499,-2.2338,0.075,9.51738,9.51738
905.00,9.51757,25.089058,0.000437,25.000382,-2.2340,0.075,9.51778,9.51778
906.00,9.51740,25.089160,0.000437,25.000373,-2.2344,0.076,9.51786,9.51786
907.00,9.51758,25.089211,0.000437,25.000335,-2.2343,0.076,9.51856,9.51856
908.00,9.51791,25.089241,0.000435,25.000334,-2.2345,0.076,9.51825,9.51825
909.00,9.51805,25.089224,0.000435,25.000255,-2.2348,0.076,9.51805,9.51805
910.00,9.51806,25.089239,0.000438,25.000271,-2.2349,0.076,9.51830,9.51830
911.00,9.51809,25.089194,0.000435,25.000297,-2.2351,0.076,9.51832,9.51832
912.00,9.51823,25.089147,0.000434,25.000318,-2.2356,0.076,9.51834,9.51834
913.00,9.51820,25.089067,0.000433,25.000232,-2.2359,0.076,9.51831,9.51831
914.00,9.51820,25.089175,0.000435,25.000302,-2.2360,0.076,9.51836,9.51836
915.00,9.51810,25.089095,0.000428,25.000172,-2.2357,0.076,9.51830,9.51830
916.00,9.51786,25.089093,0.000427,25.000073,-2.2351,0.076,9.51761,9.51761
917.00,9.51758,25.089128,0.000428,25.000042,-2.2344,0.077,9.51642,9.51642
918.00,9.51738,25.089244,0.000426,25.000117,-2.2338,0.077,9.51625,9.51625
919.00,9.51741,25.089223,0.000425,25.000086,-2.2337,0.077,9.51615,9.51615
920.00,9.51765,25.089355,0.000430,25.000189,-2.2339,0.077,9.51702,9.51702
921.00,9.51797,25.089482,0.000433,25.000268,-2.2345,0.077,9.51813,9.51813
922.00,9.51798,25.089473,0.000428,25.000234,-2.2353,0.077,9.51881,9.51881
923.00,9.51805,25.089461,0.000429,25.000212,-2.2358,0.077,9.51944,9.51944
924.00,9.51812,25.089530,0.000427,25.000257,-2.2359,0.077,9.52011,9.52011
925.00,9.51817,25.089621,0.000427,25.000300,-2.2359,0.078,9.51896,9.51896
926.00,9.51814,25.089637,0.000425,25.000314,-2.2358,0.078,9.51857,9.51857
927.00,9.51814,25.089777,0.000429,25.000360,-2.2352,0.078,9.51878,9.51878
928.00,9.51810,25.089823,0.000427,25.000310,-2.2349,0.078,9.51833,9.51833
929.00,9.51804,25.089826,0.000427,25.000264,-2.2347,0.078,9.51751,9.51751
930.00,9.51806,25.089820,0.000425,25.000202,-2.2347,0.078,9.51817,9.51817
931.00,9.51828,25.089817,0.000425,25.000165,-2.2345,0.078,9.51925,9.51925
932.00,9.51849,25.089952,0.000429,25.000235,-2.2348,0.078,9.52031,9.52031
933.00,9.51870,25.090079,0.000431,25.000350,-2.2351,0.078,9.52116,9.52116
934.00,9.51889,25.090104,0.000431,25.000330,-2.2353,0.078,9.52211,9.52211
935.00,9.51904,25.090135,0.000435,25.000374,-2.2353,0.078,9.52242,9.52242
936.00,9.51937,25.090064,0.000436,25.000351,-2.2355,0.078,9.52251,9.52251
937.00,9.51984,25.089999,0.000438,25.000381,-2.2357,0.078,9.52248,9.52248
938.00,9.52023,25.089867,0.000436,25.000236,-2.2357,0.078,9.52242,9.52242
939.00,9.52042,25.089899,0.000437,25.000261,-2.2355,0.078,9.52206,9.52206
940.00,9.52037,25.089913,0.000435,25.000229,-2.2355,0.078,9.52147,9.52147
941.00,9.52019,25.089970,0.000436,25.000128,-2.2356,0.078,9.52051,9.52051
942.00,9.52029,25.089882,0.000431,24.999986,-2.2357,0.079,9.51967,9.51967
943.00,9.52026,25.089966,0.000430,25.000060,-2.2360,0.079,9.51908,9.51908
944.00,9.52013,25.090110,0.000432,25.000172,-2.2363,0.079,9.51831,9.51831
945.00,9.51988,25.090133,0.000430,25.000139,-2.2364,0.079,9.51736,9.51736
946.00,9.51978,25.090288,0.000427,25.000319,-2.2361,0.079,9.51638,9.51638
947.00,9.51951,25.090414,0.000425,25.000340,-2.2357,0.079,9.51531,9.51531
948.00,9.51931,25.090500,0.000426,25.000305,-2.2353,0.080,9.51435,9.51435
949.00,9.51926,25.090355,0.000423,25.000061,-2.2353,0.080,9.51467,9.51467
950.00,9.51937,25.090454,0.000423,25.000090,-2.2354,0.080,9.51628,9.51628
951.00,9.51932,25.090457,0.000425,25.000018,-2.2357,0.080,9.51763,9.51763
952.00,9.51900,25.090556,0.000431,25.000053,-2.2362,0.080,9.51898,9.51898
953.00,9.51867,25.090641,0.000435,25.000074,-2.2366,0.080,9.51819,9.51819
954.00,9.51810,25.090883,0.000442,25.000252,-2.2366,0.080,9.51644,9.51644
955.00,9.51744,25.091103,0.000447,25.000425,-2.2365,0.079,9.51336,9.51336
956.00,9.51712,25.091178,0.000447,25.000428,-2.2365,0.079,9.51029,9.51029
957.00,9.51665,25.091206,0.000445,25.000405,-2.2362,0.079,9.50811,9.50811
958.00,9.51662,25.091248,0.000446,25.000495,-2.2362,0.079,9.50782,9.50782
959.00,9.51764,25.091246,0.000443,25.000471,-2.2366,0.080,9.50765,9.50765
960.00,9.52014,25.091184,0.000440,25.000363,-2.2371,0.080,9.50865,9.50865
@7,2.0001,4.0, 960.085999999996 
961.00,9.52094,25.091297,0.000441,25.000466,-2.2377,0.080,9.50854,9.50854
962.00,9.51829,25.091348,0.000440,25.000499,-2.2381,0.080,9.50555,9.50555
963.00,9.51335,25.091348,0.000437,25.000427,-2.2381,0.080,9.50153,9.50153
964.00,9.51125,25.091294,0.000437,25.000369,-2.2378,0.080,9.49748,9.49748
965.00,9.51061,25.091234,0.000434,25.000310,-2.2378,0.080,9.49289,9.49289
966.00,9.51022,25.091176,0.000434,25.000183,-2.2376,0.081,9.49046,9.49046
967.00,9.50777,25.091187,0.000434,25.000157,-2.2374,0.081,9.49008,9.49008
968.00,9.50501,25.091289,0.000435,25.000199,-2.2377,0.081,9.49124,9.49124
969.00,9.50338,25.091495,0.000437,25.000324,-2.2378,0.081,9.49355,9.49355
970.00,9.50252,25.091693,0.000440,25.000440,-2.2377,0.081,9.49671,9.49671
971.00,9.50231,25.091745,0.000437,25.000419,-2.2376,0.081,9.50010,9.50010
972.00,9.50168,25.091898,0.000436,25.000502,-2.2375,0.081,9.50316,9.50316
973.00,9.50167,25.091886,0.000433,25.000464,-2.2371,0.081,9.50588,9.50588
974.00,9.50168,25.091876,0.000431,25.000443,-2.2369,0.081,9.50805,9.50805
975.00,9.50176,25.091773,0.000427,25.000306,-2.2369,0.081,9.50902,9.50902
976.00,9.50205,25.091944,0.000432,25.000460,-2.2371,0.081,9.50957,9.50957
977.00,9.50230,25.091998,0.000435,25.000501,-2.2373,0.081,9.51049,9.51049
978.00,9.50245,25.092016,0.000433,25.000465,-2.2377,0.082,9.51152,9.51152
979.00,9.50277,25.091904,0.000431,25.000284,-2.2380,0.082,9.51229,9.51229
980.00,9.50300,25.091947,0.000432,25.000284,-2.2380,0.082,9.51369,9.51369
981.00,9.50339,25.091836,0.000426,25.000157,-2.2381,0.082,9.51478,9.51478
982.00,9.50428,25.091702,0.000424,25.000016,-2.2383,0.082,9.51561,9.51561
983.00,9.50556,25.091843,0.000428,25.000112,-2.2384,0.082,9.51697,9.51697
984.00,9.50724,25.092101,0.000433,25.000338,-2.2385,0.082,9.51827,9.51827
985.00,9.50885,25.092184,0.000434,25.000387,-2.2384,0.082,9.51933,9.51933
986.00,9.51036,25.092299,0.000438,25.000432,-2.2381,0.082,9.51977,9.51977
987.00,9.51172,25.092415,0.000440,25.000538,-2.2377,0.082,9.52054,9.52054
988.00,9.51310,25.092246,0.000433,25.000393,-2.2378,0.082,9.52055,9.52055
989.00,9.51426,25.092087,0.000429,25.000238,-2.2378,0.082,9.52072,9.52072
990.00,9.51512,25.092099,0.000430,25.000234,-2.2382,0.083,9.51954,9.51954
991.00,9.51550,25.092063,0.000429,25.000147,-2.2385,0.083,9.51864,9.51864
992.00,9.51599,25.091995,0.000426,25.000005,-2.2387,0.083,9.51859,9.51859
993.00,9.51661,25.092143,0.000435,25.000064,-2.2387,0.083,9.51884,9.51884
994.00,9.51720,25.092258,0.000439,25.000128,-2.2387,0.083,9.51828,9.51828
995.00,9.51755,25.092202,0.000436,25.000068,-2.2387,0.083,9.51846,9.51846
996.00,9.51778,25.092260,0.000435,25.000130,-2.2387,0.083,9.51830,9.51830
997.00,9.51795,25.092164,0.000435,24.999988,-2.2385,0.083,9.51762,9.51762
998.00,9.51820,25.092116,0.000428,24.999951,-2.2385,0.083,9.51694,9.51694
999.00,9.51843,25.092106,0.000425,24.999905,-2.2387,0.083,9.51704,9.51704
1000.00,9.51859,25.092204,0.000429,24.999992,-2.2388,0.083,9.51707,9.51707
1001.00,9.51859,25.092303,0.000432,25.000065,-2.2390,0.083,9.51756,9.51756
1002.00,9.51843,25.092586,0.000436,25.000286,-2.2393,0.083,9.51677,9.51677
1003.00,9.51834,25.092716,0.000440,25.000393,-2.2395,0.083,9.51661,9.51661
1004.00,9.51814,25.092809,0.000442,25.000468,-2.2394,0.083,9.51614,9.51614
1005.00,9.51801,25.092824,0.000442,25.000376,-2.2392,0.083,9.51686,9.51686
1006.00,9.51800,25.092838,0.000439,25.000323,-2.2390,0.083,9.51740,9.51740
1007.00,9.51789,25.092769,0.000435,25.000202,-2.2390,0.083,9.51800,9.51800
1008.00,9.51761,25.092789,0.000434,25.000091,-2.2390,0.084,9.51761,9.51761
1009.00,9.51738,25.092766,0.000434,25.000029,-2.2393,0.084,9.51755,9.51755
1010.00,9.51726,25.092838,0.000432,25.000073,-2.2395,0.084,9.51676,9.51676
1011.00,9.51734,25.092984,0.000430,25.000136,-2.2398,0.084,9.51609,9.51609
1012.00,9.51725,25.093190,0.000433,25.000298,-2.2399,0.084,9.51621,9.51621
1013.00,9.51710,25.093362,0.000436,25.000407,-2.2401,0.084,9.51694,9.51694
1014.00,9.51707,25.093447,0.000437,25.000361,-2.2401,0.084,9.51774,9.51774
1015.00,9.51721,25.093477,0.000435,25.000319,-2.2401,0.084,9.51844,9.51844
1016.00,9.51744,25.093477,0.000439,25.000317,-2.2400,0.084,9.51904,9.51904
1017.00,9.51750,25.093493,0.000438,25.000286,-2.2402,0.084,9.51883,9.51883
1018.00,9.51745,25.093425,0.000434,25.000204,-2.2404,0.084,9.51876,9.51876
1019.00,9.51746,25.093458,0.000432,25.000237,-2.2404,0.085,9.51817,9.51817
1020.00,9.51739,25.093490,0.000433,25.000226,-2.2402,0.085,9.51756,9.51756
1021.00,9.51741,25.093386,0.000429,25.000086,-2.2402,0.085,9.51714,9.51714
1022.00,9.51758,25.093297,0.000424,24.999923,-2.2398,0.085,9.51787,9.51787
1023.00,9.51784,25.093291,0.000426,24.999823,-2.2396,0.085,9.51837,9.51837
1024.00,9.51800,25.093392,0.000428,24.999856,-2.2398,0.085,9.51898,9.51898
1025.00,9.51815,25.093511,0.000428,24.999974,-2.2402,0.085,9.51983,9.51983
1026.00,9.51811,25.093670,0.000433,25.000094,-2.2404,0.085,9.51978,9.51978
1027.00,9.51791,25.093725,0.000439,25.000200,-2.2406,0.085,9.51854,9.51854
1028.00,9.51779,25.093847,0.000441,25.000397,-2.2405,0.085,9.51708,9.51708
1029.00,9.51783,25.093891,0.000443,25.000461,-2.2401,0.085,9.51656,9.51656
1030.00,9.51782,25.093893,0.000445,25.000412,-2.2401,0.085,9.51533,9.51533
1031.00,9.51780,25.093906,0.000443,25.000353,-2.2403,0.085,9.51561,9.51561
1032.00,9.51800,25.094193,0.000448,25.000509,-2.2406,0.085,9.51704,9.51704
1033.00,9.51804,25.094201,0.000448,25.000416,-2.2409,0.085,9.51765,9.51765
1034.00,9.51795,25.094223,0.000446,25.000385,-2.2415,0.086,9.51808,9.51808
1035.00,9.51801,25.094241,0.000445,25.000402,-2.2419,0.086,9.51966,9.51966
1036.00,9.51816,25.094227,0.000448,25.000400,-2.2420,0.086,9.52036,9.52036
1037.00,9.51842,25.094099,0.000444,25.000287,-2.2418,0.086,9.52108,9.52108
1038.00,9.51874,25.094046,0.000440,25.000237,-2.2419,0.086,9.52198,9.52198
1039.00,9.51890,25.094033,0.000441,25.000214,-2.2419,0.086,9.52255,9.52255
1040.00,9.51919,25.094122,0.000441,25.000250,-2.2417,0.086,9.52238,9.52238
1041.00,9.51939,25.094140,0.000437,25.000270,-2.2416,0.086,9.52236,9.52236
1042.00,9.51956,25.094142,0.000438,25.000278,-2.2418,0.086,9.52165,9.52165
1043.00,9.51956,25.094269,0.000441,25.000344,-2.2417,0.086,9.52148,9.52148
1044.00,9.51961,25.094141,0.000437,25.000230,-2.2417,0.086,9.52152,9.52152
1045.00,9.51982,25.094069,0.000434,25.000142,-2.2419,0.087,9.52219,9.52219
1046.00,9.52004,25.094051,0.000432,25.000056,-2.2419,0.087,9.52237,9.52237
1047.00,9.52032,25.094028,0.000427,24.999998,-2.2418,0.087,9.52238,9.52238
1048.00,9.52075,25.094209,0.000433,25.000138,-2.2419,0.087,9.52261,9.52261
1049.00,9.52100,25.094476,0.000439,25.000288,-2.2417,0.087,9.52232,9.52232
1050.00,9.52119,25.094638,0.000441,25.000324,-2.2413,0.087,9.52101,9.52101
1051.00,9.52131,25.094903,0.000446,25.000495,-2.2410,0.087,9.52005,9.52005
1052.00,9.52113,25.095014,0.000452,25.000516,-2.2412,0.087,9.51897,9.51897
1053.00,9.52093,25.094834,0.000446,25.000313,-2.2413,0.087,9.51783,9.51783
1054.00,9.52095,25.094811,0.000442,25.000272,-2.2411,0.087,9.51727,9.51727
1055.00,9.52083,25.094648,0.000436,25.000195,-2.2411,0.087,9.51723,9.51723
1056.00,9.52066,25.094475,0.000429,25.000103,-2.2413,0.087,9.51774,9.51774
1057.00,9.52053,25.094368,0.000421,24.999992,-2.2411,0.088,9.51864,9.51864
1058.00,9.52031,25.094491,0.000422,25.000125,-2.2412,0.088,9.51891,9.51891
1059.00,9.51999,25.094421,0.000419,25.000125,-2.2417,0.088,9.51802,9.51802
1060.00,9.51961,25.094570,0.000427,25.000212,-2.2421,0.088,9.51755,9.51755
1061.00,9.51946,25.094621,0.000431,25.000206,-2.2425,0.088,9.51741,9.51741
1062.00,9.51932,25.094794,0.000438,25.000345,-2.2428,0.088,9.51713,9.51713
1063.00,9.51935,25.094777,0.000436,25.000215,-2.2429,0.088,9.51817,9.51817
1064.00,9.51941,25.094815,0.000439,25.000098,-2.2430,0.088,9.51998,9.51998
1065.00,9.51935,25.094853,0.000438,25.000038,-2.2430,0.088,9.52104,9.52104
1066.00,9.51913,25.094968,0.000439,25.000049,-2.2433,0.088,9.52129,9.52129
1067.00,9.51910,25.094925,0.000434,25.000029,-2.2435,0.088,9.52126,9.52126
1068.00,9.51884,25.094942,0.000434,25.000058,-2.2439,0.088,9.51995,9.51995
1069.00,9.51865,25.095078,0.000433,25.000218,-2.2442,0.088,9.51884,9.51884
1070.00,9.51849,25.095249,0.000434,25.000389,-2.2443,0.088,9.51809,9.51809
1071.00,9.51854,25.095253,0.000434,25.000386,-2.2439,0.089,9.51794,9.51794
1072.00,9.51873,25.095454,0.000441,25.000420,-2.2437,0.089,9.51862,9.51862
1073.00,9.51899,25.095578,0.000444,25.000503,-2.2432,0.088,9.51891,9.51891
1074.00,9.51892,25.095662,0.000446,25.000523,-2.2425,0.088,9.51866,9.51866
1075.00,9.51881,25.095640,0.000443,25.000445,-2.2424,0.089,9.51844,9.51844
1076.00,9.51876,25.095674,0.000441,25.000399,-2.2427,0.089,9.51819,9.51819
1077.00,9.51863,25.095679,0.000433,25.000398,-2.2428,0.089,9.51712,9.51712
1078.00,9.51838,25.095590,0.000427,25.000272,-2.2432,0.089,9.51654,9.51654
1079.00,9.51846,25.095694,0.000427,25.000300,-2.2438,0.089,9.51661,9.51661
1080.00,9.51864,25.095720,0.000430,25.000273,-2.2441,0.089,9.51732,9.51732
1081.00,9.51879,25.095673,0.000430,25.000237,-2.2443,0.089,9.51813,9.51813
1082.00,9.51904,25.095633,0.000436,25.000187,-2.2446,0.089,9.51940,9.51940
1083.00,9.51905,25.095641,0.000439,25.000227,-2.2449,0.089,9.52049,9.52049
1084.00,9.51897,25.095609,0.000441,25.000177,-2.2452,0.089,9.52149,9.52149
1085.00,9.51879,25.095619,0.000440,25.000190,-2.2453,0.089,9.52077,9.52077
1086.00,9.51850,25.095645,0.000440,25.000190,-2.2453,0.089,9.51928,9.51928
1087.00,9.51853,25.095641,0.000440,25.000202,-2.2456,0.089,9.51969,9.51969
1088.00,9.51891,25.095792,0.000443,25.000208,-2.2456,0.089,9.52041,9.52041
1089.00,9.51918,25.095688,0.000437,25.000101,-2.2456,0.089,9.52029,9.52029
1090.00,9.51931,25.095771,0.000437,25.000136,-2.2455,0.090,9.52092,9.52092
1091.00,9.51931,25.095939,0.000443,25.000289,-2.2453,0.090,9.52124,9.52124
1092.00,9.51907,25.096012,0.000442,25.000308,-2.2447,0.090,9.51953,9.51953
1093.00,9.51894,25.096057,0.000442,25.000331,-2.2444,0.090,9.51854,9.51854
1094.00,9.51897,25.096154,0.000442,25.000423,-2.2440,0.090,9.51768,9.51768
1095.00,9.51906,25.096005,0.000437,25.000218,-2.2441,0.090,9.51726,9.51726
1096.00,9.51907,25.095977,0.000435,25.000129,-2.2444,0.090,9.51769,9.51769
1097.00,9.51918,25.095963,0.000434,25.000038,-2.2449,0.090,9.51857,9.51857
1098.00,9.51949,25.095922,0.000435,25.000039,-2.2452,0.090,9.51911,9.51911
1099.00,9.51973,25.095958,0.000438,25.000044,-2.2454,0.090,9.51986,9.51986
1100.00,9.51988,25.096142,0.000441,25.000247,-2.2451,0.090,9.52086,9.52086
1101.00,9.52001,25.096211,0.000440,25.000286,-2.2448,0.090,9.52171,9.52171
1102.00,9.51989,25.096179,0.000434,25.000203,-2.2448,0.090,9.52286,9.52286
1103.00,9.51981,25.096423,0.000437,25.000325,-2.2450,0.091,9.52232,9.52232
1104.00,9.52012,25.096543,0.000437,25.000421,-2.2453,0.091,9.52054,9.52054
1105.00,9.51970,25.096649,0.000441,25.000490,-2.2455,0.091,9.51874,9.51874
1106.00,9.51954,25.096710,0.000442,25.000528,-2.2457,0.091,9.51682,9.51682
1107.00,9.52007,25.096855,0.000449,25.000689,-2.2457,0.091,9.51463,9.51463
1108.00,9.52081,25.096817,0.000447,25.000693,-2.2458,0.091,9.51439,9.51439
1109.00,9.52168,25.096746,0.000444,25.000512,-2.2460,0.091,9.51435,9.51435
1110.00,9.52239,25.096632,0.000438,25.000271,-2.2466,0.091,9.51299,9.51299
@8,2.0001,4.0, 1110.023 
1111.00,9.52375,25.096720,0.000435,25.000267,-2.2471,0.091,9.51156,9.51156
1112.00,9.52423,25.096794,0.000428,25.000199,-2.2472,0.091,9.50999,9.50999
1113.00,9.51893,25.096777,0.000425,25.000036,-2.2471,0.092,9.50729,9.50729
1114.00,9.51722,25.096904,0.000427,25.000100,-2.2469,0.092,9.50518,9.50518
1115.00,9.51672,25.097105,0.000430,25.000299,-2.2466,0.092,9.50435,9.50435
1116.00,9.51505,25.097087,0.000427,25.000282,-2.2464,0.092,9.50360,9.50360
1117.00,9.51359,25.097271,0.000433,25.000505,-2.2466,0.092,9.50317,9.50317
1118.00,9.51193,25.097291,0.000435,25.000566,-2.2467,0.092,9.50345,9.50345
1119.00,9.51087,25.097253,0.000435,25.000497,-2.2466,0.092,9.50443,9.50443
1120.00,9.51023,25.097190,0.000435,25.000411,-2.2468,0.092,9.50490,9.50490
1121.00,9.50964,25.097223,0.000437,25.000385,-2.2465,0.092,9.50456,9.50456
1122.00,9.50865,25.097255,0.000435,25.000369,-2.2464,0.092,9.50477,9.50477
1123.00,9.50792,25.097357,0.000433,25.000401,-2.2464,0.092,9.50604,9.50604
1124.00,9.50781,25.097469,0.000433,25.000454,-2.2468,0.092,9.50738,9.50738
1125.00,9.50788,25.097449,0.000431,25.000360,-2.2469,0.092,9.50915,9.50915
1126.00,9.50797,25.097577,0.000433,25.000467,-2.2471,0.093,9.51237,9.51237
1127.00,9.50818,25.097393,0.000431,25.000255,-2.2475,0.093,9.51507,9.51507
1128.00,9.50835,25.097374,0.000428,25.000134,-2.2479,0.093,9.51663,9.51663
1129.00,9.50863,25.097392,0.000426,25.000119,-2.2478,0.093,9.51855,9.51855
1130.00,9.50922,25.097492,0.000424,25.000155,-2.2478,0.093,9.51967,9.51967
1131.00,9.50983,25.097398,0.000421,24.999996,-2.2479,0.093,9.51963,9.51963
1132.00,9.51018,25.097580,0.000424,25.000127,-2.2478,0.093,9.51837,9.51837
1133.00,9.51063,25.097761,0.000431,25.000267,-2.2474,0.093,9.51786,9.51786
1134.00,9.51143,25.097841,0.000433,25.000338,-2.2473,0.093,9.51703,9.51703
1135.00,9.51225,25.097857,0.000433,25.000359,-2.2476,0.093,9.51694,9.51694
1136.00,9.51309,25.097885,0.000432,25.000387,-2.2477,0.094,9.51738,9.51738
1137.00,9.51387,25.097882,0.000435,25.000307,-2.2476,0.094,9.51907,9.51907
1138.00,9.51478,25.097869,0.000432,25.000325,-2.2477,0.094,9.52039,9.52039
1139.00,9.51570,25.097938,0.000430,25.000360,-2.2477,0.094,9.52189,9.52189
1140.00,9.51670,25.097990,0.000431,25.000404,-2.2477,0.094,9.52305,9.52305
1141.00,9.51780,25.097975,0.000434,25.000316,-2.2477,0.094,9.52439,9.52439
1142.00,9.51893,25.097896,0.000428,25.000252,-2.2483,0.094,9.52495,9.52495
1143.00,9.51969,25.097866,0.000428,25.000213,-2.2486,0.094,9.52522,9.52522
1144.00,9.52036,25.097635,0.000425,24.999964,-2.2488,0.094,9.52522,9.52522
1145.00,9.52088,25.097658,0.000429,24.999896,-2.2491,0.094,9.52468,9.52468
1146.00,9.52118,25.097746,0.000427,24.999903,-2.2490,0.094,9.52367,9.52367
1147.00,9.52130,25.097877,0.000428,25.000016,-2.2488,0.094,9.52281,9.52281
1148.00,9.52127,25.097900,0.000429,24.999945,-2.2488,0.094,9.52138,9.52138
1149.00,9.52098,25.098234,0.000437,25.000211,-2.2487,0.094,9.51890,9.51890
1150.00,9.52055,25.098239,0.000435,25.000161,-2.2487,0.095,9.51705,9.51705
1151.00,9.52030,25.098395,0.000443,25.000315,-2.2489,0.094,9.51575,9.51575
1152.00,9.52051,25.098362,0.000443,25.000250,-2.2490,0.094,9.51638,9.51638
1153.00,9.52100,25.098354,0.000441,25.000255,-2.2492,0.094,9.51758,9.51758
1154.00,9.52116,25.098346,0.000439,25.000225,-2.2494,0.094,9.51880,9.51880
1155.00,9.52124,25.098377,0.000438,25.000305,-2.2495,0.095,9.52048,9.52048
1156.00,9.52134,25.098312,0.000435,25.000219,-2.2496,0.095,9.52143,9.52143
1157.00,9.52123,25.098373,0.000435,25.000234,-2.2494,0.095,9.52037,9.52037
1158.00,9.52101,25.098302,0.000434,25.000123,-2.2491,0.095,9.51927,9.51927
1159.00,9.52075,25.098298,0.000432,25.000076,-2.2490,0.095,9.51952,9.51952
1160.00,9.52054,25.098310,0.000431,25.000013,-2.2492,0.095,9.51978,9.51978
1161.00,9.52044,25.098356,0.000427,24.999992,-2.2493,0.095,9.52049,9.52049
1162.00,9.52033,25.098392,0.000430,25.000006,-2.2497,0.095,9.52175,9.52175
1163.00,9.52031,25.098671,0.000435,25.000221,-2.2500,0.096,9.52267,9.52267
1164.00,9.52019,25.098709,0.000438,25.000168,-2.2505,0.095,9.52342,9.52342
1165.00,9.52016,25.098772,0.000438,25.000205,-2.2506,0.096,9.52317,9.52317
1166.00,9.52013,25.098774,0.000436,25.000220,-2.2507,0.096,9.52313,9.52313
1167.00,9.52033,25.098938,0.000436,25.000252,-2.2508,0.096,9.52319,9.52319
1168.00,9.52061,25.098817,0.000431,25.000090,-2.2511,0.096,9.52387,9.52387
1169.00,9.52108,25.098756,0.000427,25.000029,-2.2510,0.096,9.52375,9.52375
1170.00,9.52162,25.098706,0.000427,24.999895,-2.2511,0.096,9.52405,9.52405
1171.00,9.52204,25.098842,0.000428,24.999933,-2.2511,0.096,9.52399,9.52399
1172.00,9.52235,25.098807,0.000430,24.999947,-2.2512,0.096,9.52400,9.52400
1173.00,9.52225,25.098828,0.000432,24.999995,-2.2515,0.096,9.52304,9.52304
1174.00,9.52228,25.098959,0.000434,25.000053,-2.2515,0.096,9.52261,9.52261
1175.00,9.52239,25.099064,0.000438,25.000192,-2.2516,0.096,9.52290,9.52290
1176.00,9.52269,25.099121,0.000440,25.000244,-2.2516,0.096,9.52418,9.52418
1177.00,9.52303,25.099054,0.000438,25.000108,-2.2515,0.096,9.52346,9.52346
1178.00,9.52314,25.099294,0.000443,25.000214,-2.2512,0.096,9.52339,9.52339
1179.00,9.52324,25.099438,0.000447,25.000314,-2.2511,0.096,9.52312,9.52312
1180.00,9.52316,25.099556,0.000442,25.000359,-2.2508,0.096,9.52215,9.52215
1181.00,9.52290,25.099534,0.000436,25.000345,-2.2507,0.097,9.51968,9.51968
1182.00,9.52254,25.099613,0.000431,25.000415,-2.2506,0.097,9.51881,9.51881
1183.00,9.52226,25.099576,0.000430,25.000321,-2.2508,0.097,9.51831,9.51831
1184.00,9.52199,25.099577,0.000431,25.000355,-2.2511,0.097,9.51789,9.51789
1185.00,9.52184,25.099634,0.000436,25.000406,-2.2518,0.097,9.51840,9.51840
1186.00,9.52190,25.099657,0.000438,25.000314,-2.2521,0.097,9.51964,9.51964
1187.00,9.52186,25.099774,0.000445,25.000349,-2.2525,0.097,9.52107,9.52107
1188.00,9.52182,25.099696,0.000439,25.000295,-2.2528,0.097,9.52239,9.52239
1189.00,9.52182,25.099681,0.000434,25.000242,-2.2530,0.097,9.52361,9.52361
1190.00,9.52180,25.099713,0.000435,25.000185,-2.2528,0.097,9.52378,9.52378
1191.00,9.52177,25.099869,0.000436,25.000297,-2.2526,0.097,9.52313,9.52313
1192.00,9.52153,25.099910,0.000433,25.000305,-2.2525,0.098,9.52234,9.52234
1193.00,9.52144,25.100116,0.000435,25.000453,-2.2525,0.098,9.52187,9.52187
1194.00,9.52155,25.100064,0.000434,25.000346,-2.2524,0.098,9.52172,9.52172
1195.00,9.52169,25.099994,0.000431,25.000242,-2.2524,0.098,9.52247,9.52247
1196.00,9.52155,25.099796,0.000426,25.000044,-2.2527,0.098,9.52284,9.52284
1197.00,9.52125,25.099871,0.000426,25.000048,-2.2528,0.098,9.52289,9.52289
1198.00,9.52130,25.099900,0.000431,25.000033,-2.2529,0.098,9.52263,9.52263
1199.00,9.52122,25.100083,0.000435,25.000183,-2.2529,0.098,9.52140,9.52140
1200.00,9.52104,25.100214,0.000434,25.000310,-2.2533,0.098,9.51916,9.51916
1201.00,9.52094,25.100359,0.000440,25.000415,-2.2534,0.098,9.51825,9.51825
1202.00,9.52104,25.100456,0.000441,25.000504,-2.2535,0.098,9.51823,9.51823
1203.00,9.52121,25.100382,0.000435,25.000350,-2.2535,0.098,9.51838,9.51838
1204.00,9.52137,25.100333,0.000430,25.000211,-2.2536,0.098,9.51882,9.51882
1205.00,9.52136,25.100285,0.000428,25.000124,-2.2535,0.098,9.51998,9.51998
1206.00,9.52130,25.100348,0.000427,25.000134,-2.2533,0.099,9.52067,9.52067
1207.00,9.52108,25.100320,0.000427,25.000069,-2.2531,0.099,9.52030,9.52030
1208.00,9.52080,25.100543,0.000435,25.000307,-2.2529,0.099,9.51977,9.51977
1209.00,9.52060,25.100537,0.000437,25.000279,-2.2527,0.099,9.52018,9.52018
1210.00,9.52049,25.100675,0.000441,25.000370,-2.2526,0.099,9.52014,9.52014
1211.00,9.52043,25.100695,0.000442,25.000404,-2.2530,0.099,9.52006,9.52006
1212.00,9.52047,25.100610,0.000439,25.000326,-2.2535,0.099,9.52024,9.52024
1213.00,9.52028,25.100454,0.000432,25.000175,-2.2541,0.099,9.51993,9.51993
1214.00,9.52010,25.100408,0.000427,25.000153,-2.2544,0.099,9.51984,9.51984
1215.00,9.51993,25.100467,0.000426,25.000183,-2.2544,0.099,9.51961,9.51961
1216.00,9.51961,25.100430,0.000424,25.000098,-2.2541,0.100,9.51938,9.51938
1217.00,9.51966,25.100521,0.000426,25.000094,-2.2539,0.100,9.51980,9.51980
1218.00,9.51966,25.100500,0.000429,25.000046,-2.2538,0.100,9.52073,9.52073
1219.00,9.51987,25.100674,0.000434,25.000197,-2.2538,0.100,9.52149,9.52149
1220.00,9.52039,25.100706,0.000434,25.000195,-2.2539,0.100,9.52299,9.52299
1221.00,9.52094,25.100830,0.000435,25.000227,-2.2542,0.100,9.52463,9.52463
1222.00,9.52138,25.100968,0.000435,25.000298,-2.2543,0.100,9.52576,9.52576
1223.00,9.52160,25.101186,0.000434,25.000404,-2.2542,0.100,9.52616,9.52616
1224.00,9.52167,25.101197,0.000434,25.000288,-2.2545,0.100,9.52533,9.52533
1225.00,9.52176,25.101181,0.000431,25.000243,-2.2545,0.100,9.52443,9.52443
1226.00,9.52183,25.101332,0.000433,25.000352,-2.2545,0.100,9.52346,9.52346
1227.00,9.52197,25.101479,0.000435,25.000443,-2.2547,0.101,9.52261,9.52261
1228.00,9.52231,25.101502,0.000434,25.000407,-2.2550,0.101,9.52302,9.52302
1229.00,9.52259,25.101638,0.000435,25.000504,-2.2551,0.101,9.52421,9.52421
1230.00,9.52282,25.101732,0.000439,25.000507,-2.2558,0.101,9.52460,9.52460
1231.00,9.52303,25.101689,0.000439,25.000385,-2.2562,0.101,9.52509,9.52509
1232.00,9.52323,25.101618,0.000438,25.000277,-2.2562,0.101,9.52528,9.52528
1233.00,9.52353,25.101557,0.000440,25.000236,-2.2562,0.101,9.52475,9.52475
1234.00,9.52370,25.101442,0.000439,25.000102,-2.2559,0.101,9.52371,9.52371
1235.00,9.52346,25.101463,0.000436,25.000092,-2.2555,0.101,9.52097,9.52097
1236.00,9.52286,25.101493,0.000433,25.000148,-2.2551,0.101,9.51680,9.51680
1237.00,9.52198,25.101493,0.000435,25.000196,-2.2550,0.101,9.51268,9.51268
1238.00,9.52114,25.101546,0.000434,25.000227,-2.2551,0.101,9.50908,9.50908
1239.00,9.52040,25.101692,0.000435,25.000306,-2.2554,0.101,9.50691,9.50691
1240.00,9.51966,25.101808,0.000434,25.000339,-2.2558,0.101,9.50734,9.50734
1241.00,9.51905,25.101957,0.000438,25.000380,-2.2562,0.101,9.50975,9.50975
1242.00,9.51852,25.102110,0.000441,25.000431,-2.2566,0.101,9.51228,9.51228
1243.00,9.51797,25.102165,0.000442,25.000429,-2.2566,0.101,9.51401,9.51401
1244.00,9.51762,25.102139,0.000445,25.000405,-2.2566,0.101,9.51534,9.51534
1245.00,9.51743,25.101937,0.000443,25.000238,-2.2566,0.101,9.51662,9.51662
1246.00,9.51726,25.101848,0.000438,25.000204,-2.2566,0.101,9.51667,9.51667
1247.00,9.51688,25.101730,0.000434,25.000161,-2.2568,0.102,9.51640,9.51640
1248.00,9.51644,25.101711,0.000430,25.000103,-2.2568,0.102,9.51701,9.51701
1249.00,9.51604,25.101679,0.000426,25.000046,-2.2566,0.102,9.51720,9.51720
1250.00,9.51570,25.101808,0.000429,25.000150,-2.2567,0.102,9.51740,9.51740
1251.00,9.51560,25.101853,0.000432,25.000168,-2.2568,0.102,9.51903,9.51903
1252.00,9.51520,25.101816,0.000432,25.000052,-2.2568,0.102,9.52091,9.52091
1253.00,9.51441,25.102002,0.000437,25.000170,-2.2567,0.102,9.52207,9.52207
1254.00,9.51514,25.102176,0.000442,25.000252,-2.2571,0.102,9.52270,9.52270
1255.00,9.51671,25.102290,0.000444,25.000263,-2.2572,0.102,9.52238,9.52238
1256.00,9.51766,25.102396,0.000447,25.000247,-2.2572,0.102,9.52077,9.52077
1257.00,9.51812,25.102510,0.000447,25.000295,-2.2573,0.102,9.51900,9.51900
1258.00,9.51868,25.102494,0.000445,25.000293,-2.2576,0.102,9.51794,9.51794
1259.00,9.51916,25.102440,0.000444,25.000290,-2.2575,0.102,9.51696,9.51696
1260.00,9.52105,25.102511,0.000441,25.000365,-2.2577,0.103,9.51651,9.51651
1261.00,9.52376,25.102549,0.000440,25.000434,-2.2580,0.103,9.51594,9.51594
@9,2.0001,4.0, 1260.061 
1262.00,9.52403,25.102554,0.000438,25.000449,-2.2581,0.103,9.51449,9.51449
1263.00,9.52273,25.102523,0.000436,25.000386,-2.2580,0.103,9.51030,9.51030
1264.00,9.52068,25.102556,0.000437,25.000338,-2.2582,0.103,9.50561,9.50561
1265.00,9.51967,25.102548,0.000436,25.000288,-2.2584,0.103,9.50090,9.50090
1266.00,9.51891,25.102430,0.000432,25.000080,-2.2585,0.103,9.49703,9.49703
1267.00,9.51696,25.102489,0.000434,25.000021,-2.2586,0.103,9.49469,9.49469
1268.00,9.51372,25.102608,0.000439,25.000028,-2.2587,0.103,9.49604,9.49604
1269.00,9.51123,25.102780,0.000436,25.000131,-2.2586,0.103,9.49908,9.49908
1270.00,9.51023,25.102959,0.000438,25.000235,-2.2584,0.103,9.50214,9.50214
1271.00,9.50994,25.103035,0.000436,25.000323,-2.2584,0.103,9.50445,9.50445
1272.00,9.50902,25.103177,0.000439,25.000381,-2.2586,0.103,9.50627,9.50627
1273.00,9.50828,25.103188,0.000435,25.000395,-2.2589,0.104,9.50740,9.50740
1274.00,9.50774,25.103179,0.000437,25.000349,-2.2592,0.104,9.50829,9.50829
1275.00,9.50736,25.103057,0.000433,25.000234,-2.2595,0.104,9.50936,9.50936
1276.00,9.50731,25.103131,0.000437,25.000259,-2.2595,0.104,9.51183,9.51183
1277.00,9.50737,25.103122,0.000437,25.000320,-2.2594,0.104,9.51367,9.51367
1278.00,9.50725,25.103043,0.000436,25.000224,-2.2592,0.104,9.51488,9.51488
1279.00,9.50716,25.103012,0.000434,25.000162,-2.2593,0.104,9.51533,9.51533
1280.00,9.50723,25.103163,0.000439,25.000265,-2.2594,0.104,9.51686,9.51686
1281.00,9.50761,25.103129,0.000436,25.000186,-2.2597,0.104,9.51788,9.51788
1282.00,9.50812,25.103077,0.000432,25.000105,-2.2599,0.104,9.51905,9.51905
1283.00,9.50895,25.103148,0.000431,25.000176,-2.2601,0.104,9.52002,9.52002
1284.00,9.51021,25.103226,0.000435,25.000292,-2.2605,0.104,9.52066,9.52066
1285.00,9.51144,25.103124,0.000434,25.000210,-2.2608,0.104,9.52030,9.52030
1286.00,9.51278,25.103289,0.000440,25.000344,-2.2608,0.104,9.51983,9.51983
1287.00,9.51424,25.103479,0.000441,25.000437,-2.2608,0.104,9.52091,9.52091
1288.00,9.51559,25.103625,0.000440,25.000515,-2.2609,0.104,9.52236,9.52236
1289.00,9.51660,25.103583,0.000435,25.000369,-2.2607,0.105,9.52369,9.52369
1290.00,9.51720,25.103735,0.000435,25.000406,-2.2607,0.105,9.52321,9.52321
1291.00,9.51765,25.103689,0.000429,25.000357,-2.2606,0.105,9.52218,9.52218
1292.00,9.51813,25.103678,0.000431,25.000372,-2.2607,0.105,9.52004,9.52004
1293.00,9.51870,25.103700,0.000434,25.000385,-2.2606,0.105,9.51860,9.51860
1294.00,9.51920,25.103788,0.000435,25.000467,-2.2606,0.105,9.51819,9.51819
1295.00,9.51972,25.103814,0.000436,25.000497,-2.2604,0.106,9.51935,9.51935
1296.00,9.52001,25.103948,0.000442,25.000536,-2.2604,0.106,9.52042,9.52042
1297.00,9.52023,25.103910,0.000442,25.000448,-2.2605,0.105,9.52176,9.52176
1298.00,9.52066,25.103912,0.000442,25.000342,-2.2607,0.105,9.52254,9.52254
1299.00,9.52105,25.103903,0.000440,25.000292,-2.2607,0.106,9.52226,9.52226
1300.00,9.52109,25.103833,0.000437,25.000211,-2.2609,0.106,9.52098,9.52098
1301.00,9.52082,25.103780,0.000436,25.000112,-2.2613,0.106,9.52053,9.52053
1302.00,9.52072,25.103744,0.000434,25.000022,-2.2615,0.106,9.52018,9.52018
1303.00,9.52085,25.103652,0.000430,24.999960,-2.2619,0.106,9.52047,9.52047
1304.00,9.52123,25.103867,0.000436,25.000104,-2.2622,0.106,9.52189,9.52189
1305.00,9.52171,25.103913,0.000437,25.000105,-2.2621,0.106,9.52382,9.52382
1306.00,9.52207,25.103970,0.000435,25.000127,-2.2617,0.106,9.52569,9.52569
1307.00,9.52221,25.104055,0.000436,25.000177,-2.2614,0.106,9.52670,9.52670
1308.00,9.52219,25.104326,0.000443,25.000360,-2.2611,0.106,9.52692,9.52692
1309.00,9.52208,25.104336,0.000440,25.000358,-2.2611,0.106,9.52560,9.52560
1310.00,9.52208,25.104492,0.000442,25.000444,-2.2613,0.106,9.52492,9.52492
1311.00,9.52247,25.104539,0.000440,25.000500,-2.2617,0.106,9.52399,9.52399
1312.00,9.52282,25.104594,0.000436,25.000502,-2.2623,0.106,9.52349,9.52349
1313.00,9.52315,25.104454,0.000432,25.000324,-2.2628,0.107,9.52299,9.52299
1314.00,9.52320,25.104371,0.000430,25.000153,-2.2634,0.107,9.52284,9.52284
1315.00,9.52318,25.104258,0.000430,24.999960,-2.2636,0.107,9.52314,9.52314
1316.00,9.52326,25.104319,0.000434,24.999997,-2.2636,0.107,9.52330,9.52330
1317.00,9.52357,25.104238,0.000428,24.999886,-2.2636,0.107,9.52456,9.52456
1318.00,9.52392,25.104303,0.000423,24.999911,-2.2634,0.107,9.52575,9.52575
1319.00,9.52410,25.104467,0.000426,25.000067,-2.2632,0.107,9.52631,9.52631
1320.00,9.52426,25.104503,0.000426,25.000099,-2.2633,0.107,9.52588,9.52588
1321.00,9.52450,25.104548,0.000425,25.000113,-2.2635,0.107,9.52514,9.52514
1322.00,9.52442,25.104679,0.000433,25.000275,-2.2635,0.107,9.52276,9.52276
1323.00,9.52425,25.104766,0.000441,25.000390,-2.2634,0.107,9.52061,9.52061
1324.00,9.52380,25.104693,0.000439,25.000370,-2.2634,0.107,9.51930,9.51930
1325.00,9.52339,25.104746,0.000435,25.000395,-2.2634,0.107,9.51928,9.51928
1326.00,9.52327,25.104787,0.000432,25.000388,-2.2636,0.107,9.52044,9.52044
1327.00,9.52329,25.104920,0.000432,25.000412,-2.2639,0.108,9.52243,9.52243
1328.00,9.52335,25.105053,0.000429,25.000463,-2.2643,0.108,9.52417,9.52417
1329.00,9.52343,25.104981,0.000426,25.000304,-2.2645,0.108,9.52570,9.52570
1330.00,9.52355,25.105068,0.000429,25.000360,-2.2646,0.108,9.52595,9.52595
1331.00,9.52357,25.104982,0.000430,25.000225,-2.2647,0.108,9.52551,9.52551
1332.00,9.52359,25.104965,0.000429,25.000188,-2.2646,0.108,9.52426,9.52426
1333.00,9.52330,25.105003,0.000431,25.000158,-2.2647,0.108,9.52231,9.52231
1334.00,9.52322,25.105370,0.000437,25.000467,-2.2651,0.108,9.52171,9.52171
1335.00,9.52319,25.105392,0.000436,25.000437,-2.2652,0.108,9.52144,9.52144
1336.00,9.52317,25.105481,0.000439,25.000480,-2.2651,0.108,9.52154,9.52154
1337.00,9.52305,25.105505,0.000437,25.000437,-2.2651,0.108,9.52212,9.52212
1338.00,9.52273,25.105253,0.000433,25.000210,-2.2651,0.108,9.52316,9.52316
1339.00,9.52251,25.105018,0.000430,24.999929,-2.2649,0.108,9.52330,9.52330
1340.00,9.52254,25.105185,0.000433,25.000103,-2.2650,0.108,9.52360,9.52360
1341.00,9.52262,25.105156,0.000432,25.000034,-2.2649,0.109,9.52344,9.52344
1342.00,9.52294,25.105254,0.000435,25.000164,-2.2649,0.109,9.52387,9.52387
1343.00,9.52333,25.105531,0.000441,25.000390,-2.2649,0.109,9.52432,9.52432
1344.00,9.52368,25.105659,0.000442,25.000460,-2.2650,0.109,9.52462,9.52462
1345.00,9.52385,25.105584,0.000437,25.000327,-2.2649,0.109,9.52453,9.52453
1346.00,9.52381,25.105806,0.000440,25.000509,-2.2653,0.109,9.52435,9.52435
1347.00,9.52357,25.105790,0.000439,25.000467,-2.2659,0.109,9.52346,9.52346
1348.00,9.52323,25.105812,0.000439,25.000445,-2.2662,0.109,9.52208,9.52208
1349.00,9.52276,25.105844,0.000439,25.000484,-2.2661,0.109,9.52082,9.52082
1350.00,9.52255,25.105786,0.000435,25.000374,-2.2664,0.109,9.52026,9.52026
1351.00,9.52234,25.105708,0.000431,25.000280,-2.2666,0.109,9.51983,9.51983
1352.00,9.52235,25.105837,0.000433,25.000271,-2.2664,0.109,9.52042,9.52042
1353.00,9.52264,25.105993,0.000433,25.000311,-2.2664,0.110,9.52166,9.52166
1354.00,9.52291,25.105908,0.000430,25.000184,-2.2664,0.110,9.52316,9.52316
1355.00,9.52308,25.106065,0.000434,25.000354,-2.2664,0.110,9.52441,9.52441
1356.00,9.52325,25.105955,0.000435,25.000143,-2.2661,0.110,9.52543,9.52543
1357.00,9.52330,25.105946,0.000433,25.000062,-2.2657,0.110,9.52556,9.52556
1358.00,9.52338,25.105829,0.000429,24.999937,-2.2655,0.110,9.52569,9.52569
1359.00,9.52358,25.106005,0.000433,25.000043,-2.2657,0.110,9.52626,9.52626
1360.00,9.52379,25.106099,0.000434,25.000042,-2.2659,0.110,9.52610,9.52610
1361.00,9.52379,25.106368,0.000436,25.000304,-2.2664,0.110,9.52534,9.52534
1362.00,9.52364,25.106404,0.000435,25.000341,-2.2670,0.110,9.52451,9.52451
1363.00,9.52332,25.106542,0.000439,25.000397,-2.2672,0.110,9.52337,9.52337
1364.00,9.52313,25.106567,0.000439,25.000366,-2.2674,0.110,9.52227,9.52227
1365.00,9.52318,25.106514,0.000432,25.000259,-2.2676,0.111,9.52213,9.52213
1366.00,9.52325,25.106412,0.000428,25.000081,-2.2677,0.111,9.52255,9.52255
1367.00,9.52343,25.106393,0.000425,25.000040,-2.2678,0.111,9.52382,9.52382
1368.00,9.52372,25.106319,0.000422,25.000039,-2.2678,0.111,9.52483,9.52483
1369.00,9.52404,25.106423,0.000428,25.000118,-2.2680,0.111,9.52502,9.52502
1370.00,9.52421,25.106463,0.000434,25.000151,-2.2682,0.111,9.52451,9.52451
1371.00,9.52433,25.106662,0.000438,25.000374,-2.2681,0.111,9.52416,9.52416
1372.00,9.52438,25.106777,0.000442,25.000444,-2.2679,0.111,9.52359,9.52359
1373.00,9.52430,25.106805,0.000440,25.000451,-2.2681,0.111,9.52299,9.52299
1374.00,9.52409,25.106679,0.000431,25.000354,-2.2679,0.111,9.52239,9.52239
1375.00,9.52387,25.106775,0.000431,25.000407,-2.2675,0.111,9.52196,9.52196
1376.00,9.52347,25.106830,0.000434,25.000417,-2.2673,0.111,9.52125,9.52125
1377.00,9.52325,25.106797,0.000434,25.000354,-2.2676,0.111,9.52067,9.52067
1378.00,9.52305,25.106827,0.000438,25.000276,-2.2678,0.111,9.52050,9.52050
1379.00,9.52275,25.106903,0.000443,25.000270,-2.2681,0.111,9.52043,9.52043
1380.00,9.52234,25.106897,0.000442,25.000257,-2.2686,0.111,9.52017,9.52017
1381.00,9.52218,25.106866,0.000439,25.000177,-2.2690,0.111,9.52110,9.52110
1382.00,9.52234,25.106846,0.000437,25.000133,-2.2693,0.112,9.52160,9.52160
1383.00,9.52258,25.106934,0.000434,25.000196,-2.2693,0.112,9.52262,9.52262
1384.00,9.52287,25.107018,0.000430,25.000196,-2.2694,0.112,9.52408,9.52408
1385.00,9.52308,25.107151,0.000430,25.000226,-2.2694,0.112,9.52594,9.52594
1386.00,9.52333,25.107136,0.000429,25.000201,-2.2693,0.112,9.52733,9.52733
1387.00,9.52343,25.107272,0.000432,25.000296,-2.2692,0.112,9.52750,9.52750
1388.00,9.52334,25.107305,0.000437,25.000299,-2.2692,0.112,9.52728,9.52728
1389.00,9.52339,25.107371,0.000439,25.000344,-2.2692,0.112,9.52672,9.52672
1390.00,9.52344,25.107272,0.000441,25.000261,-2.2687,0.112,9.52582,9.52582
1391.00,9.52357,25.107276,0.000440,25.000238,-2.2685,0.112,9.52494,9.52494
1392.00,9.52369,25.107346,0.000441,25.000285,-2.2685,0.112,9.52503,9.52503
1393.00,9.52370,25.107279,0.000434,25.000184,-2.2684,0.112,9.52455,9.52455
1394.00,9.52375,25.107242,0.000431,25.000172,-2.2687,0.112,9.52384,9.52384
1395.00,9.52374,25.107251,0.000427,25.000126,-2.2692,0.113,9.52328,9.52328
1396.00,9.52385,25.107207,0.000426,25.000060,-2.2697,0.113,9.52224,9.52224
1397.00,9.52386,25.107125,0.000421,24.999961,-2.2698,0.113,9.52150,9.52150
1398.00,9.52390,25.107298,0.000426,25.000075,-2.2701,0.113,9.52119,9.52119
1399.00,9.52384,25.107330,0.000424,25.000068,-2.2702,0.113,9.52056,9.52056
1400.00,9.52385,25.107415,0.000427,25.000103,-2.2703,0.113,9.52074,9.52074
1401.00,9.52399,25.107873,0.000434,25.000434,-2.2701,0.113,9.52130,9.52130
1402.00,9.52397,25.107950,0.000436,25.000443,-2.2702,0.113,9.52233,9.52233
1403.00,9.52370,25.107884,0.000436,25.000370,-2.2705,0.113,9.52225,9.52225
1404.00,9.52304,25.107908,0.000440,25.000334,-2.2705,0.113,9.52293,9.52293
1405.00,9.52262,25.107963,0.000442,25.000368,-2.2708,0.113,9.52297,9.52297
1406.00,9.52226,25.107687,0.000438,25.000160,-2.2712,0.113,9.52264,9.52264
1407.00,9.52166,25.107654,0.000439,25.000203,-2.2714,0.113,9.52239,9.52239
1408.00,9.52137,25.107756,0.000436,25.000282,-2.2715,0.114,9.52374,9.52374
1409.00,9.52151,25.107902,0.000435,25.000377,-2.2717,0.114,9.52376,9.52376
1410.00,9.52168,25.108010,0.000436,25.000480,-2.2719,0.114,9.52395,9.52395
1411.00,9.52359,25.108051,0.000433,25.000411,-2.2719,0.114,9.52321,9.52321
@10,2.0001,4.0, 1410.102 
1412.00,9.52493,25.108187,0.000431,25.000387,-2.2714,0.114,9.52031,9.52031
1413.00,9.52301,25.108201,0.000430,25.000350,-2.2711,0.114,9.51591,9.51591
1414.00,9.52282,25.108192,0.000431,25.000278,-2.2710,0.114,9.51213,9.51213
1415.00,9.52356,25.108070,0.000426,25.000045,-2.2710,0.114,9.50783,9.50783
1416.00,9.52327,25.108109,0.000427,25.000072,-2.2709,0.114,9.50481,9.50481
1417.00,9.52157,25.108157,0.000431,25.000046,-2.2712,0.114,9.50348,9.50348
1418.00,9.51894,25.108193,0.000433,25.000049,-2.2712,0.114,9.50342,9.50342
1419.00,9.51681,25.108180,0.000434,25.000071,-2.2711,0.114,9.50394,9.50394
1420.00,9.51544,25.108253,0.000434,25.000197,-2.2711,0.115,9.50498,9.50498
1421.00,9.51450,25.108397,0.000437,25.000251,-2.2712,0.115,9.50587,9.50587
1422.00,9.51369,25.108524,0.000439,25.000426,-2.2713,0.115,9.50661,9.50661
1423.00,9.51290,25.108642,0.000441,25.000551,-2.2716,0.115,9.50755,9.50755
1424.00,9.51239,25.108797,0.000441,25.000588,-2.2719,0.115,9.50859,9.50859
1425.00,9.51187,25.108796,0.000441,25.000467,-2.2722,0.115,9.50948,9.50948
1426.00,9.51140,25.108902,0.000442,25.000572,-2.2726,0.115,9.51101,9.51101
1427.00,9.51098,25.108808,0.000440,25.000380,-2.2727,0.115,9.51206,9.51206
1428.00,9.51032,25.108704,0.000439,25.000188,-2.2727,0.115,9.51273,9.51273
1429.00,9.50976,25.108698,0.000443,25.000220,-2.2726,0.115,9.51380,9.51380
1430.00,9.50956,25.108753,0.000443,25.000253,-2.2726,0.115,9.51534,9.51534
1431.00,9.50951,25.108618,0.000444,25.000117,-2.2725,0.115,9.51673,9.51673
1432.00,9.50996,25.108668,0.000443,25.000188,-2.2725,0.115,9.51901,9.51901
1433.00,9.51071,25.108772,0.000443,25.000248,-2.2729,0.115,9.52089,9.52089
1434.00,9.51166,25.108737,0.000435,25.000155,-2.2732,0.116,9.52226,9.52226
1435.00,9.51261,25.108955,0.000435,25.000294,-2.2732,0.116,9.52274,9.52274
1436.00,9.51370,25.108915,0.000430,25.000190,-2.2734,0.116,9.52342,9.52342
1437.00,9.51469,25.108850,0.000426,25.000090,-2.2733,0.116,9.52264,9.52264
1438.00,9.51553,25.108916,0.000427,25.000102,-2.2732,0.116,9.52294,9.52294
1439.00,9.51642,25.109000,0.000431,25.000160,-2.2734,0.116,9.52274,9.52274
1440.00,9.51733,25.108854,0.000433,25.000044,-2.2737,0.116,9.52380,9.52380
1441.00,9.51832,25.108965,0.000432,25.000096,-2.2739,0.116,9.52414,9.52414
1442.00,9.51925,25.109133,0.000433,25.000216,-2.2746,0.116,9.52501,9.52501
1443.00,9.51990,25.109176,0.000432,25.000266,-2.2749,0.116,9.52397,9.52397
1444.00,9.52037,25.109206,0.000431,25.000255,-2.2748,0.116,9.52381,9.52381
1445.00,9.52080,25.109372,0.000431,25.000336,-2.2744,0.117,9.52224,9.52224
1446.00,9.52117,25.109461,0.000434,25.000347,-2.2740,0.117,9.52090,9.52090
1447.00,9.52139,25.109437,0.000432,25.000237,-2.2735,0.117,9.51954,9.51954
1448.00,9.52172,25.109317,0.000431,25.000042,-2.2732,0.117,9.52026,9.52026
1449.00,9.52233,25.109369,0.000431,25.000046,-2.2733,0.117,9.52165,9.52165
1450.00,9.52280,25.109388,0.000433,25.000039,-2.2736,0.117,9.52314,9.52314
1451.00,9.52311,25.109504,0.000436,25.000127,-2.2740,0.117,9.52428,9.52428
1452.00,9.52324,25.109576,0.000438,25.000169,-2.2742,0.117,9.52597,9.52597
1453.00,9.52345,25.109826,0.000437,25.000378,-2.2742,0.117,9.52724,9.52724
1454.00,9.52372,25.109835,0.000435,25.000400,-2.2743,0.117,9.52713,9.52713
1455.00,9.52397,25.109876,0.000433,25.000374,-2.2744,0.117,9.52706,9.52706
1456.00,9.52393,25.109791,0.000432,25.000268,-2.2743,0.118,9.52581,9.52581
1457.00,9.52381,25.109895,0.000434,25.000312,-2.2745,0.118,9.52514,9.52514
1458.00,9.52391,25.109838,0.000434,25.000217,-2.2748,0.118,9.52418,9.52418
1459.00,9.52405,25.109833,0.000431,25.000114,-2.2751,0.118,9.52420,9.52420
1460.00,9.52426,25.109853,0.000428,25.000108,-2.2756,0.118,9.52459,9.52459
1461.00,9.52425,25.109980,0.000425,25.000190,-2.2760,0.118,9.52586,9.52586
1462.00,9.52429,25.110005,0.000423,25.000164,-2.2760,0.118,9.52691,9.52691
1463.00,9.52465,25.110197,0.000428,25.000332,-2.2762,0.118,9.52800,9.52800
1464.00,9.52509,25.110284,0.000429,25.000324,-2.2759,0.118,9.52806,9.52806
1465.00,9.52556,25.110324,0.000432,25.000373,-2.2758,0.118,9.52864,9.52864
1466.00,9.52606,25.110389,0.000433,25.000390,-2.2759,0.118,9.52904,9.52904
1467.00,9.52645,25.110355,0.000433,25.000398,-2.2763,0.118,9.52880,9.52880
1468.00,9.52680,25.110271,0.000430,25.000316,-2.2765,0.119,9.52787,9.52787
1469.00,9.52670,25.110326,0.000436,25.000400,-2.2768,0.118,9.52705,9.52705
1470.00,9.52660,25.110269,0.000435,25.000273,-2.2770,0.118,9.52623,9.52623
1471.00,9.52678,25.110196,0.000434,25.000220,-2.2768,0.118,9.52679,9.52679
1472.00,9.52695,25.110279,0.000433,25.000228,-2.2766,0.119,9.52716,9.52716
1473.00,9.52696,25.110235,0.000433,25.000153,-2.2767,0.118,9.52735,9.52735
1474.00,9.52672,25.110236,0.000432,25.000131,-2.2766,0.119,9.52734,9.52734
1475.00,9.52665,25.110297,0.000433,25.000215,-2.2765,0.119,9.52742,9.52742
1476.00,9.52694,25.110327,0.000435,25.000254,-2.2768,0.119,9.52692,9.52692
1477.00,9.52723,25.110360,0.000436,25.000237,-2.2771,0.119,9.52635,9.52635
1478.00,9.52737,25.110404,0.000433,25.000191,-2.2773,0.119,9.52649,9.52649
1479.00,9.52731,25.110458,0.000433,25.000177,-2.2776,0.119,9.52621,9.52621
1480.00,9.52702,25.110559,0.000438,25.000231,-2.2776,0.119,9.52536,9.52536
1481.00,9.52677,25.110689,0.000441,25.000334,-2.2773,0.119,9.52387,9.52387
1482.00,9.52642,25.110698,0.000441,25.000335,-2.2770,0.119,9.52261,9.52261
1483.00,9.52602,25.110761,0.000441,25.000352,-2.2767,0.119,9.52144,9.52144
1484.00,9.52566,25.110814,0.000441,25.000446,-2.2765,0.119,9.52160,9.52160
1485.00,9.52545,25.110926,0.000440,25.000499,-2.2767,0.119,9.52213,9.52213
1486.00,9.52520,25.110893,0.000432,25.000343,-2.2771,0.120,9.52294,9.52294
1487.00,9.52511,25.110939,0.000430,25.000309,-2.2776,0.120,9.52431,9.52431
1488.00,9.52506,25.110933,0.000433,25.000307,-2.2778,0.120,9.52479,9.52479
1489.00,9.52500,25.110907,0.000430,25.000208,-2.2779,0.120,9.52490,9.52490
1490.00,9.52501,25.110849,0.000426,25.000102,-2.2779,0.120,9.52496,9.52496
1491.00,9.52495,25.110928,0.000430,25.000209,-2.2776,0.120,9.52567,9.52567
1492.00,9.52478,25.110941,0.000432,25.000213,-2.2775,0.120,9.52571,9.52571
1493.00,9.52479,25.111094,0.000431,25.000284,-2.2778,0.120,9.52664,9.52664
1494.00,9.52491,25.111244,0.000435,25.000370,-2.2778,0.120,9.52700,9.52700
1495.00,9.52498,25.111290,0.000437,25.000366,-2.2780,0.120,9.52752,9.52752
1496.00,9.52502,25.111258,0.000434,25.000203,-2.2781,0.120,9.52791,9.52791
1497.00,9.52518,25.111338,0.000432,25.000210,-2.2781,0.120,9.52826,9.52826
1498.00,9.52525,25.111268,0.000428,25.000129,-2.2781,0.120,9.52792,9.52792
1499.00,9.52521,25.111335,0.000426,25.000098,-2.2782,0.121,9.52742,9.52742
1500.00,9.52522,25.111371,0.000427,25.000106,-2.2782,0.120,9.52641,9.52641
1501.00,9.52528,25.111535,0.000431,25.000268,-2.2783,0.121,9.52482,9.52482
1502.00,9.52541,25.111643,0.000436,25.000394,-2.2787,0.121,9.52361,9.52361
1503.00,9.52557,25.111901,0.000445,25.000551,-2.2787,0.120,9.52380,9.52380
1504.00,9.52601,25.112001,0.000447,25.000602,-2.2787,0.120,9.52531,9.52531
1505.00,9.52617,25.112112,0.000447,25.000669,-2.2790,0.121,9.52593,9.52593
1506.00,9.52624,25.112090,0.000446,25.000620,-2.2792,0.121,9.52691,9.52691
1507.00,9.52638,25.112053,0.000441,25.000480,-2.2789,0.121,9.52770,9.52770
1508.00,9.52628,25.112131,0.000439,25.000523,-2.2789,0.121,9.52712,9.52712
1509.00,9.52643,25.112168,0.000436,25.000522,-2.2792,0.121,9.52597,9.52597
1510.00,9.52634,25.112056,0.000434,25.000367,-2.2792,0.121,9.52539,9.52539
1511.00,9.52625,25.112044,0.000432,25.000327,-2.2795,0.122,9.52503,9.52503
1512.00,9.52610,25.112128,0.000434,25.000398,-2.2798,0.122,9.52447,9.52447
1513.00,9.52587,25.111993,0.000429,25.000284,-2.2802,0.122,9.52411,9.52411
1514.00,9.52564,25.111937,0.000428,25.000189,-2.2804,0.122,9.52369,9.52369
1515.00,9.52561,25.112012,0.000420,25.000203,-2.2806,0.122,9.52475,9.52475
1516.00,9.52570,25.112077,0.000419,25.000190,-2.2806,0.122,9.52588,9.52588
1517.00,9.52569,25.112143,0.000419,25.000218,-2.2807,0.122,9.52697,9.52697
1518.00,9.52572,25.112137,0.000417,25.000196,-2.2806,0.123,9.52821,9.52821
1519.00,9.52595,25.112204,0.000420,25.000283,-2.2805,0.123,9.52959,9.52959
1520.00,9.52634,25.112230,0.000426,25.000363,-2.2804,0.123,9.52990,9.52990
1521.00,9.52668,25.112347,0.000430,25.000455,-2.2804,0.123,9.52973,9.52973
1522.00,9.52704,25.112327,0.000434,25.000455,-2.2807,0.122,9.52973,9.52973
1523.00,9.52727,25.112494,0.000439,25.000532,-2.2810,0.122,9.52951,9.52951
1524.00,9.52719,25.112654,0.000442,25.000656,-2.2810,0.122,9.52949,9.52949
1525.00,9.52731,25.112655,0.000442,25.000535,-2.2810,0.122,9.52976,9.52976
1526.00,9.52746,25.112659,0.000438,25.000499,-2.2809,0.122,9.52874,9.52874
1527.00,9.52718,25.112674,0.000432,25.000370,-2.2808,0.123,9.52756,9.52756
1528.00,9.52719,25.112634,0.000436,25.000267,-2.2808,0.123,9.52684,9.52684
1529.00,9.52709,25.112489,0.000431,25.000037,-2.2812,0.123,9.52550,9.52550
1530.00,9.52705,25.112614,0.000434,25.000127,-2.2818,0.123,9.52360,9.52360
1531.00,9.52685,25.112619,0.000434,25.000103,-2.2822,0.123,9.52274,9.52274
1532.00,9.52675,25.112714,0.000439,25.000191,-2.2827,0.123,9.52274,9.52274
1533.00,9.52674,25.112782,0.000440,25.000240,-2.2828,0.123,9.52263,9.52263
1534.00,9.52681,25.112865,0.000444,25.000308,-2.2827,0.123,9.52279,9.52279
1535.00,9.52684,25.112852,0.000443,25.000253,-2.2827,0.123,9.52390,9.52390
1536.00,9.52664,25.112895,0.000447,25.000285,-2.2826,0.123,9.52466,9.52466
1537.00,9.52637,25.112918,0.000445,25.000286,-2.2823,0.123,9.52510,9.52510
1538.00,9.52619,25.112974,0.000441,25.000333,-2.2821,0.123,9.52528,9.52528
1539.00,9.52598,25.113029,0.000436,25.000389,-2.2822,0.123,9.52579,9.52579
1540.00,9.52573,25.113168,0.000437,25.000533,-2.2824,0.123,9.52474,9.52474
1541.00,9.52521,25.113249,0.000433,25.000474,-2.2826,0.123,9.52355,9.52355
1542.00,9.52472,25.113351,0.000434,25.000530,-2.2829,0.124,9.52274,9.52274
1543.00,9.52444,25.113320,0.000432,25.000423,-2.2830,0.124,9.52248,9.52248
1544.00,9.52417,25.113351,0.000434,25.000406,-2.2830,0.124,9.52190,9.52190
1545.00,9.52376,25.113329,0.000433,25.000386,-2.2831,0.124,9.52181,9.52181
1546.00,9.52350,25.113227,0.000432,25.000357,-2.2832,0.124,9.52336,9.52336
1547.00,9.52376,25.113168,0.000431,25.000256,-2.2833,0.124,9.52480,9.52480
1548.00,9.52396,25.113259,0.000434,25.000344,-2.2837,0.124,9.52585,9.52585
1549.00,9.52413,25.113299,0.000436,25.000330,-2.2839,0.124,9.52631,9.52631
1550.00,9.52426,25.113356,0.000438,25.000324,-2.2840,0.124,9.52696,9.52696
1551.00,9.52442,25.113516,0.000443,25.000426,-2.2840,0.124,9.52658,9.52658
1552.00,9.52460,25.113649,0.000447,25.000494,-2.2839,0.124,9.52574,9.52574
1553.00,9.52471,25.113637,0.000446,25.000421,-2.2839,0.124,9.52510,9.52510
1554.00,9.52457,25.113619,0.000445,25.000359,-2.2838,0.124,9.52472,9.52472
1555.00,9.52447,25.113570,0.000446,25.000300,-2.2836,0.124,9.52468,9.52468
1556.00,9.52440,25.113486,0.000442,25.000242,-2.2836,0.124,9.52516,9.52516
1557.00,9.52509,25.113376,0.000439,25.000173,-2.2837,0.124,9.52547,9.52547
1558.00,9.52571,25.113472,0.000439,25.000266,-2.2837,0.124,9.52627,9.52627
1559.00,9.52642,25.113499,0.000443,25.000277,-2.2841,0.124,9.52615,9.52615
1560.00,9.52574,25.113480,0.000442,25.000248,-2.2846,0.124,9.52454,9.52454
1561.00,9.52514,25.113581,0.000442,25.000261,-2.2850,0.124,9.52222,9.52222
@11,2.0001,4.0, 1560.034 
1562.00,9.52477,25.113679,0.000440,25.000330,-2.2854,0.125,9.52008,9.52008
1563.00,9.52443,25.113648,0.000436,25.000276,-2.2857,0.125,9.51601,9.51601
1564.00,9.52492,25.113567,0.000426,25.000226,-2.2854,0.125,9.51327,9.51327
1565.00,9.52564,25.113698,0.000426,25.000278,-2.2854,0.125,9.51180,9.51180
1566.00,9.52475,25.113697,0.000426,25.000233,-2.2852,0.125,9.50987,9.50987
1567.00,9.52296,25.113726,0.000425,25.000148,-2.2850,0.126,9.50850,9.50850
1568.00,9.52092,25.113735,0.000428,25.000123,-2.2851,0.125,9.50854,9.50854
1569.00,9.51921,25.113848,0.000434,25.000177,-2.2851,0.125,9.50886,9.50886
1570.00,9.51789,25.113828,0.000434,25.000117,-2.2849,0.125,9.50956,9.50956
1571.00,9.51721,25.113879,0.000435,25.000168,-2.2851,0.125,9.51124,9.51124
1572.00,9.51694,25.114002,0.000439,25.000348,-2.2853,0.125,9.51313,9.51313
1573.00,9.51657,25.114097,0.000441,25.000389,-2.2851,0.126,9.51422,9.51422
1574.00,9.51599,25.114113,0.000438,25.000344,-2.2851,0.126,9.51463,9.51463
1575.00,9.51552,25.114195,0.000437,25.000427,-2.2853,0.126,9.51512,9.51512
1576.00,9.51510,25.114166,0.000433,25.000347,-2.2852,0.126,9.51626,9.51626
1577.00,9.51486,25.114090,0.000432,25.000234,-2.2853,0.126,9.51709,9.51709
1578.00,9.51455,25.113987,0.000429,25.000117,-2.2857,0.126,9.51835,9.51835
1579.00,9.51425,25.114139,0.000430,25.000234,-2.2861,0.126,9.52007,9.52007
1580.00,9.51431,25.114199,0.000429,25.000229,-2.2863,0.127,9.52115,9.52115
1581.00,9.51457,25.114297,0.000433,25.000261,-2.2864,0.126,9.52147,9.52147
1582.00,9.51488,25.114377,0.000432,25.000303,-2.2866,0.127,9.52122,9.52122
1583.00,9.51532,25.114521,0.000431,25.000398,-2.2869,0.127,9.52190,9.52190
1584.00,9.51611,25.114530,0.000431,25.000328,-2.2872,0.127,9.52219,9.52219
1585.00,9.51686,25.114636,0.000433,25.000333,-2.2876,0.127,9.52339,9.52339
1586.00,9.51777,25.114772,0.000434,25.000396,-2.2879,0.127,9.52414,9.52414
1587.00,9.51866,25.114761,0.000434,25.000317,-2.2879,0.127,9.52491,9.52491
1588.00,9.51966,25.114768,0.000437,25.000266,-2.2878,0.127,9.52645,9.52645
1589.00,9.52080,25.114708,0.000435,25.000176,-2.2876,0.127,9.52831,9.52831
1590.00,9.52178,25.114643,0.000436,25.000160,-2.2874,0.127,9.52913,9.52913
1591.00,9.52257,25.114611,0.000432,25.000145,-2.2874,0.127,9.52984,9.52984
1592.00,9.52324,25.114661,0.000429,25.000132,-2.2876,0.127,9.53093,9.53093
1593.00,9.52380,25.114796,0.000430,25.000241,-2.2877,0.127,9.52964,9.52964
1594.00,9.52434,25.114897,0.000429,25.000331,-2.2878,0.127,9.52801,9.52801
1595.00,9.52483,25.115027,0.000427,25.000365,-2.2880,0.127,9.52651,9.52651
1596.00,9.52518,25.115093,0.000430,25.000375,-2.2880,0.127,9.52589,9.52589
1597.00,9.52544,25.115199,0.000431,25.000415,-2.2878,0.127,9.52517,9.52517
1598.00,9.52580,25.115156,0.000428,25.000340,-2.2876,0.128,9.52645,9.52645
1599.00,9.52639,25.115143,0.000426,25.000241,-2.2876,0.128,9.52809,9.52809
1600.00,9.52694,25.115169,0.000426,25.000200,-2.2879,0.128,9.52991,9.52991
1601.00,9.52756,25.115222,0.000427,25.000190,-2.2883,0.128,9.53144,9.53144
1602.00,9.52800,25.115243,0.000428,25.000163,-2.2887,0.128,9.53176,9.53176
1603.00,9.52826,25.115261,0.000427,25.000160,-2.2892,0.128,9.53065,9.53065
1604.00,9.52838,25.115400,0.000427,25.000269,-2.2896,0.128,9.52947,9.52947
1605.00,9.52845,25.115502,0.000426,25.000336,-2.2898,0.128,9.52802,9.52802
1606.00,9.52843,25.115595,0.000425,25.000363,-2.2900,0.128,9.52689,9.52689
1607.00,9.52864,25.115586,0.000424,25.000401,-2.2899,0.129,9.52719,9.52719
1608.00,9.52875,25.115725,0.000426,25.000450,-2.2899,0.129,9.52799,9.52799
1609.00,9.52868,25.115733,0.000429,25.000453,-2.2895,0.129,9.52918,9.52918
1610.00,9.52884,25.115758,0.000430,25.000451,-2.2892,0.129,9.53151,9.53151
1611.00,9.52917,25.115765,0.000428,25.000468,-2.2887,0.129,9.53305,9.53305
1612.00,9.52944,25.115918,0.000431,25.000536,-2.2887,0.129,9.53384,9.53384
1613.00,9.52955,25.115910,0.000430,25.000470,-2.2886,0.129,9.53372,9.53372
1614.00,9.52984,25.116013,0.000429,25.000483,-2.2890,0.129,9.53332,9.53332
1615.00,9.53025,25.116134,0.000432,25.000550,-2.2895,0.129,9.53232,9.53232
1616.00,9.53045,25.116174,0.000435,25.000560,-2.2898,0.129,9.53052,9.53052
1617.00,9.53056,25.116048,0.000433,25.000420,-2.2902,0.129,9.52992,9.52992
1618.00,9.53071,25.115980,0.000433,25.000401,-2.2908,0.129,9.53030,9.53030
1619.00,9.53062,25.116002,0.000435,25.000412,-2.2909,0.129,9.53021,9.53021
1620.00,9.53053,25.115866,0.000433,25.000232,-2.2908,0.129,9.53018,9.53018
1621.00,9.53040,25.116004,0.000435,25.000301,-2.2910,0.130,9.53055,9.53055
1622.00,9.53011,25.116081,0.000439,25.000364,-2.2910,0.129,9.52915,9.52915
1623.00,9.52993,25.116207,0.000440,25.000405,-2.2906,0.130,9.52773,9.52773
1624.00,9.53002,25.116079,0.000440,25.000251,-2.2906,0.130,9.52793,9.52793
1625.00,9.53023,25.116162,0.000442,25.000326,-2.2909,0.130,9.52746,9.52746
1626.00,9.53041,25.116128,0.000439,25.000272,-2.2909,0.130,9.52764,9.52764
1627.00,9.53033,25.116186,0.000436,25.000240,-2.2910,0.130,9.52779,9.52779
1628.00,9.53004,25.116206,0.000439,25.000283,-2.2912,0.130,9.52813,9.52813
1629.00,9.52982,25.116374,0.000440,25.000480,-2.2913,0.130,9.52706,9.52706
1630.00,9.52932,25.116388,0.000438,25.000452,-2.2913,0.130,9.52610,9.52610
1631.00,9.52873,25.116324,0.000438,25.000399,-2.2915,0.130,9.52496,9.52496
1632.00,9.52823,25.116390,0.000443,25.000490,-2.2917,0.130,9.52570,9.52570
1633.00,9.52810,25.116458,0.000443,25.000447,-2.2919,0.130,9.52584,9.52584
1634.00,9.52790,25.116419,0.000439,25.000339,-2.2920,0.130,9.52601,9.52601
1635.00,9.52769,25.116448,0.000437,25.000354,-2.2923,0.130,9.52671,9.52671
1636.00,9.52771,25.116499,0.000436,25.000293,-2.2924,0.130,9.52785,9.52785
1637.00,9.52753,25.116568,0.000435,25.000239,-2.2924,0.130,9.52627,9.52627
1638.00,9.52695,25.116643,0.000435,25.000263,-2.2924,0.130,9.52523,9.52523
1639.00,9.52658,25.116803,0.000439,25.000337,-2.2923,0.130,9.52473,9.52473
1640.00,9.52621,25.116917,0.000442,25.000399,-2.2921,0.131,9.52354,9.52354
1641.00,9.52575,25.116971,0.000442,25.000434,-2.2919,0.131,9.52211,9.52211
1642.00,9.52566,25.117035,0.000442,25.000478,-2.2916,0.131,9.52297,9.52297
1643.00,9.52570,25.117134,0.000442,25.000556,-2.2917,0.131,9.52373,9.52373
1644.00,9.52561,25.117079,0.000439,25.000470,-2.2918,0.131,9.52412,9.52412
1645.00,9.52549,25.117168,0.000440,25.000501,-2.2922,0.131,9.52538,9.52538
1646.00,9.52539,25.117198,0.000439,25.000530,-2.2924,0.131,9.52643,9.52643
1647.00,9.52548,25.117215,0.000438,25.000522,-2.2928,0.131,9.52764,9.52764
1648.00,9.52589,25.117129,0.000438,25.000365,-2.2929,0.131,9.52946,9.52946
1649.00,9.52631,25.117274,0.000442,25.000471,-2.2933,0.131,9.53129,9.53129
1650.00,9.52678,25.117236,0.000442,25.000427,-2.2934,0.131,9.53198,9.53198
1651.00,9.52697,25.117290,0.000439,25.000441,-2.2938,0.131,9.53190,9.53190
1652.00,9.52706,25.117303,0.000437,25.000435,-2.2940,0.131,9.53111,9.53111
1653.00,9.52697,25.117483,0.000436,25.000608,-2.2940,0.131,9.52960,9.52960
1654.00,9.52697,25.117438,0.000433,25.000514,-2.2940,0.131,9.52773,9.52773
1655.00,9.52703,25.117477,0.000428,25.000476,-2.2941,0.132,9.52722,9.52722
1656.00,9.52707,25.117473,0.000428,25.000432,-2.2940,0.132,9.52802,9.52802
1657.00,9.52740,25.117465,0.000433,25.000421,-2.2939,0.132,9.52934,9.52934
1658.00,9.52802,25.117477,0.000438,25.000381,-2.2938,0.132,9.53016,9.53016
1659.00,9.52841,25.117566,0.000438,25.000414,-2.2935,0.132,9.53101,9.53101
1660.00,9.52859,25.117553,0.000438,25.000368,-2.2933,0.132,9.53021,9.53021
1661.00,9.52876,25.117631,0.000439,25.000365,-2.2933,0.132,9.52918,9.52918
1662.00,9.52892,25.117809,0.000437,25.000440,-2.2937,0.132,9.52775,9.52775
1663.00,9.52896,25.117767,0.000431,25.000308,-2.2940,0.132,9.52669,9.52669
1664.00,9.52897,25.117771,0.000430,25.000320,-2.2943,0.132,9.52590,9.52590
1665.00,9.52895,25.117865,0.000431,25.000414,-2.2945,0.132,9.52632,9.52632
1666.00,9.52891,25.117938,0.000433,25.000463,-2.2945,0.132,9.52640,9.52640
1667.00,9.52882,25.117924,0.000432,25.000394,-2.2943,0.132,9.52680,9.52680
1668.00,9.52866,25.117918,0.000430,25.000385,-2.2943,0.132,9.52770,9.52770
1669.00,9.52840,25.117997,0.000429,25.000362,-2.2944,0.133,9.52813,9.52813
1670.00,9.52804,25.118032,0.000428,25.000362,-2.2946,0.133,9.52786,9.52786
1671.00,9.52781,25.117981,0.000425,25.000319,-2.2948,0.133,9.52737,9.52737
1672.00,9.52770,25.118016,0.000427,25.000340,-2.2951,0.133,9.52673,9.52673
1673.00,9.52774,25.118048,0.000429,25.000426,-2.2952,0.133,9.52658,9.52658
1674.00,9.52773,25.118024,0.000432,25.000519,-2.2952,0.133,9.52564,9.52564
1675.00,9.52758,25.118214,0.000438,25.000628,-2.2950,0.133,9.52560,9.52560
1676.00,9.52736,25.118303,0.000440,25.000609,-2.2949,0.133,9.52594,9.52594
1677.00,9.52700,25.118228,0.000440,25.000494,-2.2947,0.133,9.52571,9.52571
1678.00,9.52663,25.118261,0.000439,25.000475,-2.2944,0.133,9.52489,9.52489
1679.00,9.52625,25.118227,0.000436,25.000392,-2.2947,0.133,9.52484,9.52484
1680.00,9.52619,25.118135,0.000434,25.000331,-2.2951,0.133,9.52545,9.52545
1681.00,9.52640,25.118049,0.000431,25.000245,-2.2954,0.133,9.52624,9.52624
1682.00,9.52667,25.118080,0.000428,25.000301,-2.2958,0.133,9.52796,9.52796
1683.00,9.52689,25.118133,0.000427,25.000276,-2.2962,0.133,9.52859,9.52859
1684.00,9.52695,25.118180,0.000428,25.000229,-2.2963,0.133,9.52897,9.52897
1685.00,9.52678,25.118055,0.000425,25.000013,-2.2964,0.134,9.52792,9.52792
1686.00,9.52679,25.118252,0.000428,25.000193,-2.2962,0.134,9.52807,9.52807
1687.00,9.52692,25.118375,0.000428,25.000218,-2.2961,0.134,9.52721,9.52721
1688.00,9.52683,25.118498,0.000430,25.000280,-2.2964,0.134,9.52702,9.52702
1689.00,9.52680,25.118535,0.000429,25.000266,-2.2967,0.134,9.52773,9.52773
1690.00,9.52678,25.118658,0.000429,25.000384,-2.2969,0.134,9.52836,9.52836
1691.00,9.52698,25.118595,0.000424,25.000274,-2.2973,0.134,9.52820,9.52820
1692.00,9.52726,25.118611,0.000426,25.000244,-2.2975,0.135,9.52866,9.52866
1693.00,9.52732,25.118878,0.000432,25.000480,-2.2974,0.135,9.52845,9.52845
1694.00,9.52733,25.119057,0.000436,25.000576,-2.2972,0.135,9.52825,9.52825
1695.00,9.52741,25.119135,0.000440,25.000598,-2.2971,0.135,9.52781,9.52781
1696.00,9.52734,25.119300,0.000443,25.000696,-2.2972,0.135,9.52677,9.52677
1697.00,9.52739,25.119345,0.000442,25.000715,-2.2971,0.135,9.52610,9.52610
1698.00,9.52748,25.119111,0.000438,25.000361,-2.2971,0.135,9.52603,9.52603
1699.00,9.52761,25.119095,0.000436,25.000346,-2.2972,0.135,9.52588,9.52588
1700.00,9.52770,25.119087,0.000430,25.000320,-2.2972,0.135,9.52647,9.52647
1701.00,9.52756,25.119142,0.000436,25.000328,-2.2972,0.135,9.52662,9.52662
1702.00,9.52724,25.119221,0.000436,25.000358,-2.2974,0.135,9.52663,9.52663
1703.00,9.52712,25.119238,0.000434,25.000441,-2.2977,0.135,9.52640,9.52640
1704.00,9.52727,25.119307,0.000437,25.000434,-2.2980,0.135,9.52558,9.52558
1705.00,9.52710,25.119399,0.000440,25.000462,-2.2983,0.135,9.52395,9.52395
1706.00,9.52693,25.119359,0.000437,25.000420,-2.2986,0.135,9.52343,9.52343
1707.00,9.52650,25.119402,0.000439,25.000455,-2.2987,0.135,9.52326,9.52326
1708.00,9.52619,25.119431,0.000439,25.000473,-2.2982,0.135,9.52261,9.52261
1709.00,9.52644,25.119523,0.000440,25.000604,-2.2979,0.136,9.52248,9.52248
1710.00,9.52658,25.119539,0.000443,25.000638,-2.2979,0.136,9.52316,9.52316
1711.00,9.52603,25.119520,0.000443,25.000608,-2.2980,0.136,9.52307,9.52307
@12,2.0001,4.0, 1710.076 
1712.00,9.52641,25.119433,0.000441,25.000530,-2.2979,0.136,9.52098,9.52098
1713.00,9.52493,25.119426,0.000440,25.000470,-2.2981,0.136,9.51891,9.51891
1714.00,9.52354,25.119296,0.000434,25.000274,-2.2984,0.136,9.51663,9.51663
1715.00,9.52364,25.119388,0.000429,25.000270,-2.2984,0.136,9.51402,9.51402
1716.00,9.52336,25.119505,0.000427,25.000304,-2.2986,0.136,9.51230,9.51230
1717.00,9.52256,25.119726,0.000429,25.000443,-2.2990,0.136,9.51218,9.51218
1718.00,9.52080,25.119881,0.000432,25.000566,-2.2997,0.136,9.51301,9.51301
1719.00,9.51963,25.119869,0.000432,25.000491,-2.3000,0.136,9.51379,9.51379
1720.00,9.51909,25.119819,0.000436,25.000452,-2.3000,0.136,9.51509,9.51509
1721.00,9.51872,25.119730,0.000437,25.000390,-2.3000,0.136,9.51546,9.51546
1722.00,9.51830,25.119543,0.000434,25.000206,-2.3000,0.136,9.51561,9.51561
1723.00,9.51779,25.119395,0.000431,25.000122,-2.2996,0.137,9.51549,9.51549
1724.00,9.51725,25.119512,0.000432,25.000273,-2.2995,0.137,9.51525,9.51525
1725.00,9.51702,25.119535,0.000431,25.000287,-2.2996,0.137,9.51578,9.51578
1726.00,9.51704,25.119635,0.000427,25.000335,-2.2992,0.137,9.51708,9.51708
1727.00,9.51700,25.119762,0.000426,25.000396,-2.2991,0.137,9.51900,9.51900
1728.00,9.51705,25.119931,0.000428,25.000406,-2.2993,0.137,9.52127,9.52127
1729.00,9.51736,25.119969,0.000427,25.000401,-2.2996,0.137,9.52400,9.52400
1730.00,9.51754,25.119971,0.000429,25.000340,-2.2998,0.137,9.52564,9.52564
1731.00,9.51779,25.120137,0.000431,25.000445,-2.3002,0.137,9.52662,9.52662
1732.00,9.51809,25.120123,0.000428,25.000394,-2.3006,0.137,9.52664,9.52664
1733.00,9.51867,25.120026,0.000423,25.000320,-2.3010,0.138,9.52636,9.52636
1734.00,9.51947,25.120100,0.000424,25.000342,-2.3014,0.138,9.52693,9.52693
1735.00,9.52056,25.120099,0.000422,25.000334,-2.3017,0.138,9.52789,9.52789
1736.00,9.52157,25.120058,0.000427,25.000277,-2.3016,0.138,9.52878,9.52878
1737.00,9.52228,25.120101,0.000430,25.000376,-2.3014,0.138,9.52913,9.52913
1738.00,9.52297,25.120134,0.000431,25.000351,-2.3012,0.138,9.53020,9.53020
1739.00,9.52374,25.120157,0.000430,25.000378,-2.3008,0.138,9.53060,9.53060
1740.00,9.52459,25.120264,0.000431,25.000422,-2.3005,0.138,9.53053,9.53053
1741.00,9.52526,25.120231,0.000426,25.000405,-2.3005,0.138,9.52978,9.52978
1742.00,9.52589,25.120344,0.000429,25.000419,-2.3008,0.138,9.53010,9.53010
1743.00,9.52647,25.120510,0.000430,25.000549,-2.3008,0.138,9.52944,9.52944
1744.00,9.52718,25.120582,0.000432,25.000483,-2.3007,0.138,9.52898,9.52898
1745.00,9.52803,25.120721,0.000432,25.000540,-2.3009,0.139,9.52945,9.52945
1746.00,9.52862,25.120915,0.000437,25.000598,-2.3011,0.139,9.53039,9.53039
1747.00,9.52904,25.120908,0.000436,25.000449,-2.3011,0.139,9.53065,9.53065
1748.00,9.52920,25.120920,0.000436,25.000371,-2.3013,0.139,9.53125,9.53125
1749.00,9.52946,25.120924,0.000437,25.000379,-2.3016,0.139,9.53192,9.53192
1750.00,9.52976,25.120788,0.000436,25.000205,-2.3016,0.139,9.53166,9.53166
1751.00,9.53000,25.120709,0.000433,25.000117,-2.3018,0.139,9.53148,9.53148
1752.00,9.53017,25.120769,0.000433,25.000199,-2.3018,0.139,9.53139,9.53139
1753.00,9.53048,25.120892,0.000436,25.000350,-2.3017,0.139,9.53175,9.53175
1754.00,9.53071,25.120977,0.000435,25.000383,-2.3015,0.139,9.53121,9.53121
1755.00,9.53065,25.121164,0.000435,25.000549,-2.3014,0.139,9.53053,9.53053
1756.00,9.53045,25.121218,0.000434,25.000584,-2.3016,0.139,9.52989,9.52989
1757.00,9.53043,25.121058,0.000430,25.000432,-2.3018,0.140,9.52973,9.52973
1758.00,9.53044,25.120942,0.000427,25.000292,-2.3020,0.140,9.52927,9.52927
1759.00,9.53040,25.121012,0.000430,25.000352,-2.3023,0.140,9.52903,9.52903
1760.00,9.53014,25.121008,0.000428,25.000332,-2.3026,0.140,9.52850,9.52850
1761.00,9.53003,25.121073,0.000431,25.000403,-2.3027,0.140,9.52874,9.52874
1762.00,9.53018,25.121268,0.000438,25.000517,-2.3029,0.140,9.52920,9.52920
1763.00,9.53034,25.121369,0.000441,25.000532,-2.3032,0.140,9.52950,9.52950
1764.00,9.53049,25.121326,0.000440,25.000427,-2.3035,0.140,9.52978,9.52978
1765.00,9.53049,25.121397,0.000446,25.000455,-2.3036,0.140,9.53108,9.53108
1766.00,9.53036,25.121449,0.000443,25.000423,-2.3035,0.140,9.53084,9.53084
1767.00,9.53014,25.121435,0.000440,25.000368,-2.3031,0.140,9.53008,9.53008
1768.00,9.53013,25.121584,0.000443,25.000447,-2.3031,0.140,9.53004,9.53004
1769.00,9.53006,25.121644,0.000442,25.000464,-2.3030,0.140,9.52957,9.52957
1770.00,9.52971,25.121566,0.000435,25.000336,-2.3029,0.140,9.52812,9.52812
1771.00,9.52943,25.121415,0.000429,25.000180,-2.3030,0.140,9.52770,9.52770
1772.00,9.52930,25.121397,0.000425,25.000169,-2.3032,0.140,9.52831,9.52831
1773.00,9.52936,25.121292,0.000422,25.000099,-2.3032,0.141,9.52876,9.52876
1774.00,9.52947,25.121334,0.000425,25.000194,-2.3033,0.141,9.52963,9.52963
1775.00,9.52953,25.121457,0.000428,25.000336,-2.3032,0.141,9.53077,9.53077
1776.00,9.52965,25.121487,0.000430,25.000304,-2.3037,0.141,9.53123,9.53123
1777.00,9.52956,25.121676,0.000437,25.000384,-2.3041,0.141,9.53059,9.53059
1778.00,9.52949,25.121764,0.000439,25.000398,-2.3043,0.140,9.52948,9.52948
1779.00,9.52952,25.121847,0.000438,25.000366,-2.3045,0.141,9.52974,9.52974
1780.00,9.52988,25.121876,0.000436,25.000205,-2.3047,0.141,9.53021,9.53021
1781.00,9.53017,25.122045,0.000440,25.000242,-2.3046,0.141,9.53119,9.53119
1782.00,9.53028,25.122048,0.000439,25.000224,-2.3044,0.141,9.53221,9.53221
1783.00,9.53039,25.122105,0.000434,25.000273,-2.3043,0.142,9.53346,9.53346
1784.00,9.53036,25.121974,0.000428,25.000146,-2.3044,0.142,9.53216,9.53216
1785.00,9.53007,25.121962,0.000428,25.000221,-2.3048,0.142,9.53040,9.53040
1786.00,9.52973,25.122004,0.000427,25.000299,-2.3050,0.142,9.52855,9.52855
1787.00,9.52963,25.122095,0.000427,25.000375,-2.3052,0.142,9.52747,9.52747
1788.00,9.52964,25.122074,0.000429,25.000284,-2.3055,0.142,9.52671,9.52671
1789.00,9.52944,25.122173,0.000432,25.000325,-2.3056,0.142,9.52554,9.52554
1790.00,9.52893,25.122212,0.000434,25.000321,-2.3055,0.142,9.52361,9.52361
1791.00,9.52891,25.122238,0.000435,25.000295,-2.3057,0.142,9.52604,9.52604
1792.00,9.52977,25.122185,0.000436,25.000225,-2.3057,0.142,9.53041,9.53041
1793.00,9.53057,25.122005,0.000433,25.000137,-2.3056,0.142,9.53352,9.53352
1794.00,9.53087,25.122016,0.000435,25.000199,-2.3055,0.142,9.53586,9.53586
1795.00,9.53081,25.122042,0.000434,25.000261,-2.3056,0.142,9.53895,9.53895
1796.00,9.53094,25.122041,0.000434,25.000311,-2.3054,0.142,9.53898,9.53898
1797.00,9.53145,25.121958,0.000427,25.000236,-2.3055,0.142,9.53678,9.53678
1798.00,9.53199,25.122209,0.000433,25.000376,-2.3059,0.142,9.53512,9.53512
1799.00,9.53220,25.122273,0.000432,25.000328,-2.3061,0.142,9.53583,9.53583
1800.00,9.53204,25.122339,0.000433,25.000233,-2.3059,0.142,9.53775,9.53775
1801.00,9.53198,25.122350,0.000432,25.000161,-2.3059,0.142,9.53842,9.53842
1802.00,9.53253,25.122689,0.000435,25.000444,-2.3057,0.143,9.53963,9.53963
1803.00,9.53336,25.122669,0.000430,25.000371,-2.3059,0.143,9.54088,9.54088
1804.00,9.53439,25.122710,0.000432,25.000361,-2.3061,0.143,9.54204,9.54204
1805.00,9.53515,25.122942,0.000436,25.000594,-2.3066,0.143,9.54199,9.54199
1806.00,9.53602,25.123049,0.000436,25.000690,-2.3069,0.143,9.54243,9.54243
1807.00,9.53682,25.122905,0.000438,25.000518,-2.3069,0.143,9.54182,9.54182
1808.00,9.53745,25.123004,0.000439,25.000615,-2.3067,0.143,9.54164,9.54164
1809.00,9.53817,25.123109,0.000439,25.000729,-2.3067,0.143,9.54097,9.54097
1810.00,9.53914,25.122971,0.000435,25.000649,-2.3067,0.143,9.54006,9.54006
1811.00,9.53977,25.122896,0.000432,25.000547,-2.3068,0.143,9.53897,9.53897
1812.00,9.53947,25.122915,0.000430,25.000480,-2.3069,0.143,9.53841,9.53841
1813.00,9.53892,25.122867,0.000431,25.000375,-2.3072,0.143,9.53741,9.53741
1814.00,9.53880,25.122827,0.000430,25.000269,-2.3075,0.143,9.53685,9.53685
1815.00,9.53893,25.122915,0.000433,25.000312,-2.3077,0.143,9.53643,9.53643
1816.00,9.53911,25.123052,0.000433,25.000407,-2.3079,0.144,9.53666,9.53666
1817.00,9.53908,25.123130,0.000434,25.000474,-2.3081,0.144,9.53634,9.53634
1818.00,9.53903,25.123341,0.000436,25.000633,-2.3083,0.144,9.53626,9.53626
1819.00,9.53906,25.123435,0.000435,25.000636,-2.3085,0.144,9.53644,9.53644
1820.00,9.53896,25.123369,0.000432,25.000427,-2.3085,0.144,9.53691,9.53691
1821.00,9.53876,25.123294,0.000432,25.000260,-2.3085,0.144,9.53672,9.53672
1822.00,9.53856,25.123397,0.000431,25.000316,-2.3087,0.144,9.53675,9.53675
1823.00,9.53820,25.123387,0.000428,25.000212,-2.3087,0.144,9.53699,9.53699
1824.00,9.53786,25.123287,0.000427,25.000106,-2.3084,0.144,9.53628,9.53628
1825.00,9.53748,25.123439,0.000431,25.000190,-2.3083,0.144,9.53565,9.53565
1826.00,9.53709,25.123652,0.000435,25.000380,-2.3083,0.144,9.53529,9.53529
1827.00,9.53665,25.123647,0.000435,25.000307,-2.3083,0.144,9.53398,9.53398
1828.00,9.53613,25.123703,0.000436,25.000395,-2.3082,0.144,9.53280,9.53280
1829.00,9.53568,25.123854,0.000438,25.000512,-2.3087,0.144,9.53257,9.53257
1830.00,9.53543,25.123901,0.000436,25.000574,-2.3091,0.145,9.53238,9.53238
1831.00,9.53534,25.123872,0.000434,25.000436,-2.3091,0.145,9.53278,9.53278
1832.00,9.53536,25.123832,0.000429,25.000373,-2.3091,0.145,9.53428,9.53428
1833.00,9.53535,25.123792,0.000428,25.000258,-2.3091,0.145,9.53516,9.53516
1834.00,9.53532,25.123851,0.000428,25.000211,-2.3089,0.145,9.53624,9.53624
1835.00,9.53547,25.123866,0.000430,25.000150,-2.3088,0.145,9.53716,9.53716
1836.00,9.53555,25.123856,0.000430,25.000227,-2.3088,0.145,9.53718,9.53718
1837.00,9.53544,25.123934,0.000437,25.000309,-2.3087,0.145,9.53650,9.53650
1838.00,9.53529,25.123886,0.000438,25.000288,-2.3087,0.145,9.53595,9.53595
1839.00,9.53518,25.123853,0.000439,25.000318,-2.3086,0.145,9.53542,9.53542
1840.00,9.53510,25.123878,0.000436,25.000378,-2.3087,0.145,9.53518,9.53518
1841.00,9.53511,25.123862,0.000435,25.000339,-2.3090,0.145,9.53503,9.53503
1842.00,9.53499,25.123786,0.000434,25.000252,-2.3095,0.145,9.53514,9.53514
1843.00,9.53490,25.123924,0.000433,25.000349,-2.3098,0.146,9.53515,9.53515
1844.00,9.53469,25.123960,0.000432,25.000333,-2.3099,0.146,9.53450,9.53450
1845.00,9.53460,25.123974,0.000434,25.000301,-2.3100,0.146,9.53366,9.53366
1846.00,9.53453,25.123982,0.000432,25.000225,-2.3099,0.146,9.53304,9.53304
1847.00,9.53452,25.124142,0.000430,25.000289,-2.3098,0.146,9.53246,9.53246
1848.00,9.53457,25.123987,0.000429,25.000135,-2.3099,0.146,9.53210,9.53210
1849.00,9.53461,25.123985,0.000429,25.000162,-2.3102,0.146,9.53234,9.53234
1850.00,9.53471,25.124124,0.000432,25.000284,-2.3102,0.146,9.53328,9.53328
1851.00,9.53492,25.124233,0.000436,25.000374,-2.3103,0.146,9.53471,9.53471
1852.00,9.53498,25.124319,0.000439,25.000459,-2.3104,0.146,9.53563,9.53563
1853.00,9.53475,25.124661,0.000445,25.000674,-2.3105,0.146,9.53543,9.53543
1854.00,9.53446,25.124746,0.000444,25.000670,-2.3107,0.146,9.53398,9.53398
1855.00,9.53441,25.124665,0.000443,25.000497,-2.3110,0.146,9.53238,9.53238
1856.00,9.53429,25.124737,0.000443,25.000536,-2.3110,0.146,9.52935,9.52935
1857.00,9.53406,25.124703,0.000441,25.000496,-2.3111,0.146,9.52622,9.52622
1858.00,9.53410,25.124569,0.000433,25.000365,-2.3111,0.146,9.52490,9.52490
1859.00,9.53482,25.124627,0.000430,25.000372,-2.3111,0.147,9.52521,9.52521
1860.00,9.53607,25.124626,0.000425,25.000412,-2.3113,0.147,9.52536,9.52536
1861.00,9.53831,25.124652,0.000425,25.000429,-2.3117,0.147,9.52719,9.52719
@13,2.0001,4.0, 1860.009 
1862.00,9.53664,25.124819,0.000430,25.000541,-2.3121,0.147,9.52941,9.52941
1863.00,9.53156,25.124976,0.000437,25.000661,-2.3124,0.147,9.52912,9.52912
1864.00,9.52921,25.124976,0.000439,25.000623,-2.3124,0.147,9.52791,9.52791
1865.00,9.52742,25.125172,0.000442,25.000711,-2.3126,0.147,9.52582,9.52582
1866.00,9.52755,25.125113,0.000440,25.000552,-2.3128,0.147,9.52282,9.52282
1867.00,9.52839,25.125028,0.000432,25.000430,-2.3128,0.147,9.51998,9.51998
1868.00,9.52760,25.125020,0.000429,25.000384,-2.3127,0.147,9.51924,9.51924
1869.00,9.52642,25.125109,0.000431,25.000433,-2.3126,0.147,9.51802,9.51802
1870.00,9.52546,25.125117,0.000431,25.000421,-2.3124,0.148,9.51811,9.51811
1871.00,9.52460,25.125308,0.000431,25.000573,-2.3121,0.148,9.51813,9.51813
1872.00,9.52402,25.125358,0.000431,25.000544,-2.3120,0.148,9.51900,9.51900
1873.00,9.52341,25.125355,0.000431,25.000498,-2.3120,0.148,9.51963,9.51963
1874.00,9.52318,25.125359,0.000431,25.000446,-2.3124,0.148,9.52122,9.52122
1875.00,9.52303,25.125249,0.000428,25.000313,-2.3127,0.148,9.52275,9.52275
1876.00,9.52321,25.125248,0.000427,25.000268,-2.3132,0.148,9.52549,9.52549
1877.00,9.52373,25.125235,0.000429,25.000256,-2.3134,0.148,9.52767,9.52767
1878.00,9.52431,25.125218,0.000428,25.000175,-2.3134,0.148,9.53010,9.53010
1879.00,9.52479,25.125316,0.000431,25.000243,-2.3132,0.148,9.53274,9.53274
1880.00,9.52522,25.125413,0.000432,25.000314,-2.3131,0.148,9.53454,9.53454
1881.00,9.52529,25.125436,0.000435,25.000362,-2.3129,0.148,9.53406,9.53406
1882.00,9.52513,25.125553,0.000435,25.000460,-2.3128,0.148,9.53410,9.53410
1883.00,9.52545,25.125679,0.000435,25.000517,-2.3129,0.148,9.53409,9.53409
1884.00,9.52613,25.125720,0.000435,25.000500,-2.3129,0.148,9.53383,9.53383
1885.00,9.52689,25.125791,0.000436,25.000494,-2.3129,0.148,9.53417,9.53417
1886.00,9.52791,25.125863,0.000434,25.000477,-2.3129,0.149,9.53585,9.53585
1887.00,9.52881,25.125958,0.000434,25.000445,-2.3128,0.149,9.53631,9.53631
1888.00,9.52968,25.126016,0.000436,25.000502,-2.3128,0.149,9.53680,9.53680
1889.00,9.53070,25.126029,0.000432,25.000528,-2.3130,0.149,9.53738,9.53738
1890.00,9.53181,25.125969,0.000427,25.000457,-2.3130,0.149,9.53793,9.53793
1891.00,9.53294,25.125896,0.000426,25.000376,-2.3133,0.149,9.53865,9.53865
1892.00,9.53399,25.125896,0.000427,25.000402,-2.3136,0.149,9.53983,9.53983
1893.00,9.53488,25.125875,0.000425,25.000380,-2.3140,0.149,9.54006,9.54006
1894.00,9.53556,25.125879,0.000425,25.000362,-2.3145,0.149,9.53980,9.53980
1895.00,9.53621,25.125978,0.000428,25.000435,-2.3149,0.149,9.53925,9.53925
1896.00,9.53658,25.126031,0.000431,25.000465,-2.3153,0.149,9.53800,9.53800
1897.00,9.53661,25.125952,0.000431,25.000323,-2.3155,0.149,9.53630,9.53630
1898.00,9.53661,25.125871,0.000429,25.000185,-2.3151,0.149,9.53528,9.53528
1899.00,9.53645,25.125982,0.000432,25.000221,-2.3147,0.149,9.53462,9.53462
1900.00,9.53645,25.126024,0.000431,25.000220,-2.3143,0.150,9.53485,9.53485
1901.00,9.53675,25.126141,0.000428,25.000260,-2.3140,0.150,9.53538,9.53538
1902.00,9.53708,25.126331,0.000430,25.000417,-2.3142,0.150,9.53626,9.53626
1903.00,9.53729,25.126416,0.000432,25.000443,-2.3148,0.150,9.53717,9.53717
1904.00,9.53724,25.126343,0.000431,25.000341,-2.3152,0.150,9.53707,9.53707
1905.00,9.53712,25.126314,0.000433,25.000269,-2.3156,0.150,9.53588,9.53588
1906.00,9.53676,25.126371,0.000437,25.000280,-2.3160,0.150,9.53455,9.53455
1907.00,9.53672,25.126275,0.000434,25.000206,-2.3160,0.150,9.53467,9.53467
1908.00,9.53682,25.126374,0.000429,25.000316,-2.3158,0.150,9.53486,9.53486
1909.00,9.53679,25.126435,0.000430,25.000367,-2.3156,0.151,9.53528,9.53528
1910.00,9.53659,25.126562,0.000434,25.000461,-2.3156,0.151,9.53581,9.53581
1911.00,9.53629,25.126459,0.000433,25.000366,-2.3155,0.151,9.53649,9.53649
1912.00,9.53599,25.126647,0.000440,25.000457,-2.3156,0.151,9.53610,9.53610
1913.00,9.53587,25.126765,0.000444,25.000497,-2.3159,0.151,9.53655,9.53655
1914.00,9.53605,25.126921,0.000447,25.000523,-2.3164,0.151,9.53739,9.53739
1915.00,9.53604,25.126993,0.000448,25.000496,-2.3166,0.151,9.53735,9.53735
1916.00,9.53594,25.127155,0.000447,25.000544,-2.3165,0.151,9.53729,9.53729
1917.00,9.53592,25.126979,0.000439,25.000369,-2.3163,0.151,9.53662,9.53662
1918.00,9.53599,25.126997,0.000440,25.000392,-2.3162,0.151,9.53591,9.53591
1919.00,9.53617,25.127037,0.000441,25.000434,-2.3161,0.151,9.53509,9.53509
1920.00,9.53624,25.127038,0.000440,25.000456,-2.3160,0.151,9.53596,9.53596
1921.00,9.53623,25.127102,0.000440,25.000584,-2.3162,0.151,9.53640,9.53640
1922.00,9.53621,25.127227,0.000444,25.000679,-2.3162,0.151,9.53747,9.53747
1923.00,9.53623,25.127194,0.000444,25.000629,-2.3161,0.151,9.53794,9.53794
1924.00,9.53648,25.127039,0.000440,25.000473,-2.3162,0.151,9.53880,9.53880
1925.00,9.53670,25.127020,0.000435,25.000349,-2.3162,0.151,9.53806,9.53806
1926.00,9.53691,25.126982,0.000430,25.000191,-2.3161,0.151,9.53789,9.53789
1927.00,9.53695,25.127180,0.000430,25.000273,-2.3164,0.152,9.53726,9.53726
1928.00,9.53672,25.127281,0.000430,25.000285,-2.3169,0.152,9.53596,9.53596
1929.00,9.53647,25.127408,0.000432,25.000388,-2.3171,0.152,9.53431,9.53431
1930.00,9.53636,25.127528,0.000436,25.000525,-2.3174,0.152,9.53424,9.53424
1931.00,9.53640,25.127605,0.000439,25.000543,-2.3175,0.152,9.53407,9.53407
1932.00,9.53644,25.127505,0.000439,25.000424,-2.3176,0.152,9.53439,9.53439
1933.00,9.53632,25.127583,0.000439,25.000416,-2.3176,0.152,9.53475,9.53475
1934.00,9.53598,25.127639,0.000438,25.000385,-2.3177,0.152,9.53511,9.53511
1935.00,9.53591,25.127529,0.000436,25.000285,-2.3178,0.152,9.53587,9.53587
1936.00,9.53607,25.127535,0.000436,25.000302,-2.3180,0.152,9.53603,9.53603
1937.00,9.53625,25.127675,0.000436,25.000434,-2.3182,0.152,9.53666,9.53666
1938.00,9.53654,25.127709,0.000433,25.000423,-2.3184,0.153,9.53783,9.53783
1939.00,9.53678,25.127715,0.000432,25.000374,-2.3187,0.153,9.53953,9.53953
1940.00,9.53692,25.127910,0.000436,25.000466,-2.3189,0.153,9.53946,9.53946
1941.00,9.53697,25.128035,0.000441,25.000538,-2.3190,0.153,9.54046,9.54046
1942.00,9.53729,25.128006,0.000436,25.000437,-2.3193,0.153,9.54118,9.54118
1943.00,9.53747,25.128000,0.000437,25.000444,-2.3193,0.153,9.54159,9.54159
1944.00,9.53756,25.128101,0.000439,25.000512,-2.3194,0.153,9.54121,9.54121
1945.00,9.53756,25.128234,0.000440,25.000575,-2.3194,0.153,9.54077,9.54077
1946.00,9.53757,25.128264,0.000438,25.000527,-2.3193,0.153,9.53970,9.53970
1947.00,9.53759,25.128283,0.000443,25.000525,-2.3191,0.153,9.53831,9.53831
1948.00,9.53766,25.128422,0.000443,25.000573,-2.3188,0.153,9.53673,9.53673
1949.00,9.53778,25.128477,0.000443,25.000554,-2.3185,0.153,9.53571,9.53571
1950.00,9.53798,25.128399,0.000439,25.000487,-2.3183,0.153,9.53625,9.53625
1951.00,9.53832,25.128377,0.000435,25.000505,-2.3185,0.154,9.53786,9.53786
1952.00,9.53864,25.128433,0.000434,25.000593,-2.3186,0.154,9.53913,9.53913
1953.00,9.53891,25.128353,0.000433,25.000553,-2.3186,0.154,9.53973,9.53973
1954.00,9.53908,25.128349,0.000431,25.000569,-2.3186,0.154,9.54050,9.54050
1955.00,9.53924,25.128459,0.000433,25.000625,-2.3188,0.154,9.54035,9.54035
1956.00,9.53924,25.128514,0.000434,25.000574,-2.3187,0.154,9.53926,9.53926
1957.00,9.53932,25.128594,0.000436,25.000563,-2.3187,0.154,9.53851,9.53851
1958.00,9.53916,25.128756,0.000440,25.000654,-2.3190,0.154,9.53770,9.53770
1959.00,9.53867,25.128748,0.000443,25.000657,-2.3196,0.154,9.53636,9.53636
1960.00,9.53839,25.128764,0.000441,25.000619,-2.3199,0.154,9.53599,9.53599
1961.00,9.53826,25.128917,0.000445,25.000728,-2.3203,0.154,9.53568,9.53568
1962.00,9.53794,25.128972,0.000444,25.000657,-2.3206,0.154,9.53515,9.53515
1963.00,9.53764,25.128999,0.000442,25.000584,-2.3207,0.154,9.53564,9.53564
1964.00,9.53728,25.129089,0.000441,25.000562,-2.3206,0.155,9.53603,9.53603
1965.00,9.53711,25.129032,0.000440,25.000510,-2.3205,0.155,9.53598,9.53598
1966.00,9.53715,25.128925,0.000437,25.000431,-2.3203,0.155,9.53575,9.53575
1967.00,9.53710,25.128918,0.000438,25.000503,-2.3206,0.155,9.53567,9.53567
1968.00,9.53719,25.128925,0.000439,25.000506,-2.3208,0.155,9.53602,9.53602
1969.00,9.53736,25.128957,0.000443,25.000514,-2.3208,0.155,9.53685,9.53685
1970.00,9.53743,25.128997,0.000441,25.000504,-2.3210,0.155,9.53727,9.53727
1971.00,9.53726,25.129025,0.000438,25.000474,-2.3213,0.155,9.53763,9.53763
1972.00,9.53694,25.129181,0.000443,25.000531,-2.3212,0.155,9.53771,9.53771
1973.00,9.53673,25.129151,0.000444,25.000484,-2.3212,0.155,9.53767,9.53767
1974.00,9.53685,25.129188,0.000443,25.000548,-2.3211,0.155,9.53843,9.53843
1975.00,9.53704,25.129209,0.000444,25.000546,-2.3210,0.155,9.53923,9.53923
1976.00,9.53714,25.129195,0.000445,25.000505,-2.3210,0.155,9.53952,9.53952
1977.00,9.53713,25.129130,0.000438,25.000447,-2.3210,0.155,9.53989,9.53989
1978.00,9.53723,25.129173,0.000436,25.000510,-2.3208,0.156,9.54027,9.54027
1979.00,9.53750,25.129175,0.000435,25.000440,-2.3210,0.156,9.53895,9.53895
1980.00,9.53756,25.129118,0.000433,25.000326,-2.3211,0.156,9.53756,9.53756
1981.00,9.53748,25.129305,0.000435,25.000428,-2.3212,0.156,9.53712,9.53712
1982.00,9.53757,25.129175,0.000433,25.000233,-2.3213,0.156,9.53718,9.53718
1983.00,9.53766,25.129119,0.000431,25.000084,-2.3216,0.156,9.53692,9.53692
1984.00,9.53779,25.129251,0.000430,25.000186,-2.3217,0.156,9.53725,9.53725
1985.00,9.53793,25.129435,0.000434,25.000280,-2.3218,0.156,9.53804,9.53804
1986.00,9.53821,25.129402,0.000434,25.000250,-2.3218,0.156,9.53924,9.53924
1987.00,9.53848,25.129575,0.000439,25.000371,-2.3219,0.156,9.53936,9.53936
1988.00,9.53850,25.129746,0.000444,25.000493,-2.3220,0.156,9.53894,9.53894
1989.00,9.53834,25.129692,0.000440,25.000455,-2.3223,0.156,9.53845,9.53845
1990.00,9.53819,25.129718,0.000438,25.000494,-2.3226,0.156,9.53757,9.53757
1991.00,9.53802,25.129831,0.000442,25.000584,-2.3229,0.156,9.53600,9.53600
1992.00,9.53790,25.129841,0.000438,25.000670,-2.3232,0.156,9.53508,9.53508
1993.00,9.53792,25.129873,0.000434,25.000712,-2.3232,0.157,9.53567,9.53567
1994.00,9.53794,25.129969,0.000437,25.000765,-2.3230,0.157,9.53675,9.53675
1995.00,9.53770,25.130085,0.000439,25.000876,-2.3230,0.157,9.53688,9.53688
1996.00,9.53746,25.130088,0.000433,25.000784,-2.3230,0.157,9.53725,9.53725
1997.00,9.53740,25.130095,0.000433,25.000632,-2.3228,0.157,9.53784,9.53784
1998.00,9.53734,25.130100,0.000436,25.000597,-2.3231,0.157,9.53808,9.53808
1999.00,9.53759,25.130085,0.000436,25.000499,-2.3233,0.157,9.53881,9.53881
2000.00,9.53807,25.130027,0.000433,25.000407,-2.3230,0.157,9.54081,9.54081
2001.00,9.53846,25.130077,0.000432,25.000444,-2.3230,0.157,9.54136,9.54136
2002.00,9.53844,25.130197,0.000433,25.000625,-2.3232,0.157,9.54146,9.54146
2003.00,9.53847,25.130201,0.000431,25.000620,-2.3231,0.157,9.53971,9.53971
2004.00,9.53838,25.130216,0.000432,25.000596,-2.3234,0.157,9.53552,9.53552
2005.00,9.53817,25.130225,0.000432,25.000578,-2.3239,0.158,9.53164,9.53164
2006.00,9.53865,25.130192,0.000434,25.000566,-2.3242,0.158,9.52948,9.52948
2007.00,9.53936,25.130152,0.000434,25.000487,-2.3241,0.158,9.52750,9.52750
2008.00,9.53974,25.130213,0.000437,25.000518,-2.3242,0.158,9.52765,9.52765
2009.00,9.54049,25.130237,0.000437,25.000549,-2.3245,0.158,9.52945,9.52945
2010.00,9.54175,25.130243,0.000437,25.000522,-2.3247,0.158,9.53019,9.53019
2011.00,9.54062,25.130275,0.000435,25.000522,-2.3248,0.158,9.53038,9.53038
@14,2.0001,4.0, 2010.051 
2012.00,9.53773,25.130309,0.000438,25.000526,-2.3250,0.158,9.53039,9.53039
2013.00,9.53145,25.130376,0.000436,25.000515,-2.3250,0.158,9.52965,9.52965
2014.00,9.52911,25.130472,0.000433,25.000512,-2.3249,0.158,9.52882,9.52882
2015.00,9.52932,25.130609,0.000435,25.000549,-2.3250,0.158,9.52770,9.52770
2016.00,9.52977,25.130579,0.000434,25.000462,-2.3249,0.159,9.52607,9.52607
2017.00,9.52969,25.130628,0.000432,25.000420,-2.3250,0.159,9.52409,9.52409
2018.00,9.52939,25.130556,0.000432,25.000376,-2.3252,0.159,9.52277,9.52277
2019.00,9.52860,25.130605,0.000436,25.000401,-2.3253,0.159,9.52225,9.52225
2020.00,9.52761,25.130604,0.000438,25.000313,-2.3253,0.158,9.52160,9.52160
2021.00,9.52714,25.130832,0.000444,25.000465,-2.3256,0.158,9.52195,9.52195
2022.00,9.52657,25.130934,0.000447,25.000485,-2.3258,0.158,9.52266,9.52266
2023.00,9.52596,25.131100,0.000446,25.000545,-2.3262,0.158,9.52361,9.52361
2024.00,9.52600,25.131164,0.000443,25.000565,-2.3265,0.159,9.52395,9.52395
2025.00,9.52620,25.131301,0.000442,25.000719,-2.3266,0.159,9.52557,9.52557
2026.00,9.52640,25.131248,0.000437,25.000669,-2.3262,0.159,9.52762,9.52762
2027.00,9.52666,25.131296,0.000435,25.000699,-2.3260,0.159,9.52995,9.52995
2028.00,9.52686,25.131308,0.000435,25.000649,-2.3256,0.159,9.53127,9.53127
2029.00,9.52685,25.131305,0.000438,25.000622,-2.3254,0.159,9.53244,9.53244
2030.00,9.52693,25.131258,0.000437,25.000553,-2.3253,0.159,9.53312,9.53312
2031.00,9.52715,25.131389,0.000440,25.000607,-2.3258,0.159,9.53333,9.53333
2032.00,9.52748,25.131437,0.000439,25.000588,-2.3263,0.160,9.53418,9.53418
2033.00,9.52795,25.131448,0.000439,25.000621,-2.3267,0.160,9.53503,9.53503
2034.00,9.52852,25.131491,0.000438,25.000600,-2.3266,0.160,9.53652,9.53652
2035.00,9.52919,25.131505,0.000439,25.000610,-2.3270,0.160,9.53800,9.53800
2036.00,9.53001,25.131397,0.000436,25.000523,-2.3271,0.160,9.53899,9.53899
2037.00,9.53101,25.131297,0.000434,25.000464,-2.3269,0.160,9.53957,9.53957
2038.00,9.53215,25.131344,0.000438,25.000451,-2.3268,0.160,9.54097,9.54097
2039.00,9.53324,25.131412,0.000437,25.000433,-2.3271,0.160,9.54192,9.54192
2040.00,9.53428,25.131481,0.000436,25.000407,-2.3272,0.160,9.54284,9.54284
2041.00,9.53537,25.131647,0.000436,25.000447,-2.3272,0.160,9.54379,9.54379
2042.00,9.53652,25.131763,0.000435,25.000466,-2.3274,0.160,9.54461,9.54461
2043.00,9.53745,25.131921,0.000437,25.000577,-2.3276,0.160,9.54397,9.54397
2044.00,9.53810,25.131966,0.000440,25.000633,-2.3277,0.160,9.54280,9.54280
2045.00,9.53864,25.131939,0.000436,25.000557,-2.3276,0.161,9.54152,9.54152
2046.00,9.53890,25.131884,0.000439,25.000526,-2.3276,0.161,9.53971,9.53971
2047.00,9.53894,25.131924,0.000443,25.000572,-2.3277,0.160,9.53748,9.53748
2048.00,9.53901,25.131831,0.000437,25.000487,-2.3281,0.161,9.53670,9.53670
2049.00,9.53931,25.131852,0.000432,25.000501,-2.3283,0.161,9.53648,9.53648
2050.00,9.53948,25.131994,0.000435,25.000667,-2.3286,0.161,9.53606,9.53606
2051.00,9.53956,25.132131,0.000434,25.000760,-2.3286,0.161,9.53587,9.53587
2052.00,9.53955,25.132190,0.000435,25.000790,-2.3284,0.162,9.53643,9.53643
2053.00,9.53949,25.132223,0.000439,25.000728,-2.3279,0.161,9.53631,9.53631
2054.00,9.53950,25.132160,0.000440,25.000627,-2.3281,0.161,9.53706,9.53706
2055.00,9.53960,25.132101,0.000441,25.000475,-2.3283,0.161,9.53828,9.53828
2056.00,9.53982,25.131983,0.000437,25.000313,-2.3286,0.161,9.54036,9.54036
2057.00,9.53998,25.132092,0.000438,25.000346,-2.3287,0.161,9.54139,9.54139
2058.00,9.53994,25.132178,0.000440,25.000380,-2.3288,0.161,9.54207,9.54207
2059.00,9.53961,25.132351,0.000440,25.000491,-2.3285,0.161,9.54148,9.54148
2060.00,9.53938,25.132486,0.000439,25.000618,-2.3285,0.162,9.54126,9.54126
2061.00,9.53915,25.132646,0.000441,25.000720,-2.3284,0.162,9.53998,9.53998
2062.00,9.53879,25.132597,0.000436,25.000616,-2.3286,0.162,9.53906,9.53906
2063.00,9.53846,25.132600,0.000433,25.000595,-2.3290,0.162,9.53807,9.53807
2064.00,9.53824,25.132508,0.000431,25.000474,-2.3294,0.162,9.53806,9.53806
2065.00,9.53830,25.132455,0.000431,25.000387,-2.3296,0.162,9.53778,9.53778
2066.00,9.53850,25.132504,0.000432,25.000381,-2.3297,0.162,9.53856,9.53856
2067.00,9.53893,25.132537,0.000432,25.000395,-2.3300,0.163,9.53984,9.53984
2068.00,9.53931,25.132694,0.000436,25.000474,-2.3303,0.163,9.54129,9.54129
2069.00,9.53957,25.132829,0.000439,25.000546,-2.3305,0.163,9.54196,9.54196
2070.00,9.53963,25.132882,0.000440,25.000507,-2.3305,0.163,9.54126,9.54126
2071.00,9.53970,25.132865,0.000442,25.000435,-2.3306,0.163,9.54034,9.54034
2072.00,9.53989,25.132918,0.000448,25.000448,-2.3306,0.162,9.53939,9.53939
2073.00,9.53989,25.132824,0.000444,25.000341,-2.3304,0.162,9.53807,9.53807
2074.00,9.53980,25.132879,0.000445,25.000329,-2.3305,0.162,9.53726,9.53726
2075.00,9.53952,25.132971,0.000447,25.000416,-2.3307,0.162,9.53694,9.53694
2076.00,9.53906,25.133110,0.000445,25.000543,-2.3308,0.162,9.53630,9.53630
2077.00,9.53868,25.133185,0.000442,25.000579,-2.3310,0.163,9.53594,9.53594
2078.00,9.53847,25.133228,0.000441,25.000629,-2.3311,0.163,9.53619,9.53619
2079.00,9.53833,25.133263,0.000439,25.000690,-2.3310,0.163,9.53584,9.53584
2080.00,9.53826,25.133244,0.000435,25.000690,-2.3312,0.163,9.53698,9.53698
2081.00,9.53826,25.133204,0.000436,25.000648,-2.3313,0.163,9.53789,9.53789
2082.00,9.53832,25.133176,0.000435,25.000584,-2.3311,0.163,9.53836,9.53836
2083.00,9.53831,25.133176,0.000437,25.000543,-2.3310,0.163,9.53763,9.53763
2084.00,9.53824,25.133163,0.000436,25.000522,-2.3309,0.163,9.53749,9.53749
2085.00,9.53806,25.133194,0.000436,25.000525,-2.3308,0.164,9.53678,9.53678
2086.00,9.53790,25.133233,0.000436,25.000500,-2.3307,0.164,9.53646,9.53646
2087.00,9.53765,25.133231,0.000437,25.000453,-2.3309,0.164,9.53655,9.53655
2088.00,9.53756,25.133322,0.000439,25.000490,-2.3312,0.164,9.53786,9.53786
2089.00,9.53730,25.133354,0.000440,25.000453,-2.3314,0.164,9.53818,9.53818
2090.00,9.53725,25.133348,0.000440,25.000391,-2.3317,0.164,9.53876,9.53876
2091.00,9.53743,25.133363,0.000439,25.000372,-2.3318,0.164,9.53889,9.53889
2092.00,9.53731,25.133445,0.000440,25.000426,-2.3318,0.164,9.53841,9.53841
2093.00,9.53731,25.133531,0.000438,25.000507,-2.3317,0.164,9.53742,9.53742
2094.00,9.53726,25.133596,0.000437,25.000524,-2.3318,0.164,9.53755,9.53755
2095.00,9.53735,25.133714,0.000438,25.000588,-2.3317,0.164,9.53721,9.53721
2096.00,9.53742,25.133701,0.000437,25.000554,-2.3316,0.164,9.53642,9.53642
2097.00,9.53739,25.133714,0.000437,25.000555,-2.3318,0.164,9.53657,9.53657
2098.00,9.53749,25.133671,0.000436,25.000469,-2.3321,0.164,9.53717,9.53717
2099.00,9.53770,25.133725,0.000437,25.000459,-2.3325,0.164,9.53834,9.53834
2100.00,9.53799,25.133752,0.000434,25.000432,-2.3329,0.164,9.53923,9.53923
2101.00,9.53809,25.133752,0.000429,25.000327,-2.3333,0.165,9.54091,9.54091
2102.00,9.53833,25.133877,0.000427,25.000376,-2.3337,0.165,9.54225,9.54225
2103.00,9.53874,25.133945,0.000425,25.000350,-2.3339,0.165,9.54344,9.54344
2104.00,9.53915,25.133976,0.000428,25.000369,-2.3337,0.165,9.54323,9.54323
2105.00,9.53946,25.134027,0.000432,25.000365,-2.3336,0.165,9.54313,9.54313
2106.00,9.53967,25.134107,0.000436,25.000447,-2.3334,0.165,9.54290,9.54290
2107.00,9.53983,25.134055,0.000433,25.000379,-2.3333,0.165,9.54209,9.54209
2108.00,9.53978,25.134061,0.000435,25.000423,-2.3333,0.165,9.54099,9.54099
2109.00,9.53979,25.134044,0.000432,25.000372,-2.3333,0.165,9.54026,9.54026
2110.00,9.53985,25.134027,0.000427,25.000350,-2.3333,0.165,9.53971,9.53971
2111.00,9.53987,25.134065,0.000426,25.000412,-2.3333,0.166,9.53980,9.53980
2112.00,9.54025,25.134170,0.000427,25.000501,-2.3332,0.166,9.54102,9.54102
2113.00,9.54072,25.134211,0.000425,25.000447,-2.3332,0.166,9.54214,9.54214
2114.00,9.54105,25.134322,0.000426,25.000471,-2.3336,0.166,9.54275,9.54275
2115.00,9.54120,25.134335,0.000428,25.000475,-2.3339,0.166,9.54325,9.54325
2116.00,9.54141,25.134351,0.000424,25.000451,-2.3340,0.166,9.54252,9.54252
2117.00,9.54165,25.134333,0.000425,25.000420,-2.3341,0.166,9.54171,9.54171
2118.00,9.54196,25.134374,0.000425,25.000434,-2.3340,0.166,9.54179,9.54179
2119.00,9.54208,25.134413,0.000424,25.000520,-2.3336,0.166,9.54194,9.54194
2120.00,9.54205,25.134511,0.000426,25.000550,-2.3335,0.167,9.54223,9.54223
2121.00,9.54199,25.134566,0.000430,25.000541,-2.3337,0.167,9.54225,9.54225
2122.00,9.54163,25.134681,0.000432,25.000591,-2.3340,0.167,9.54088,9.54088
2123.00,9.54122,25.134706,0.000432,25.000601,-2.3342,0.167,9.53932,9.53932
2124.00,9.54091,25.134686,0.000429,25.000490,-2.3342,0.167,9.53825,9.53825
2125.00,9.54069,25.134756,0.000428,25.000476,-2.3342,0.167,9.53735,9.53735
2126.00,9.54068,25.134805,0.000426,25.000453,-2.3343,0.167,9.53809,9.53809
2127.00,9.54060,25.134794,0.000425,25.000391,-2.3344,0.167,9.53836,9.53836
2128.00,9.54047,25.134832,0.000427,25.000371,-2.3344,0.167,9.53886,9.53886
2129.00,9.54054,25.134973,0.000431,25.000452,-2.3348,0.167,9.53935,9.53935
2130.00,9.54057,25.134957,0.000431,25.000427,-2.3350,0.167,9.53955,9.53955
2131.00,9.54060,25.135059,0.000436,25.000529,-2.3352,0.167,9.53923,9.53923
2132.00,9.54042,25.135099,0.000438,25.000561,-2.3354,0.167,9.54033,9.54033
2133.00,9.54033,25.135159,0.000437,25.000590,-2.3357,0.167,9.54148,9.54148
2134.00,9.54046,25.135073,0.000435,25.000531,-2.3358,0.167,9.54248,9.54248
2135.00,9.54050,25.135079,0.000436,25.000555,-2.3358,0.167,9.54263,9.54263
2136.00,9.54055,25.135049,0.000434,25.000498,-2.3355,0.167,9.54331,9.54331
2137.00,9.54071,25.135037,0.000435,25.000450,-2.3351,0.167,9.54293,9.54293
2138.00,9.54045,25.135185,0.000440,25.000531,-2.3351,0.167,9.54160,9.54160
2139.00,9.54026,25.135256,0.000441,25.000553,-2.3350,0.167,9.54074,9.54074
2140.00,9.54017,25.135302,0.000441,25.000577,-2.3350,0.168,9.54089,9.54089
2141.00,9.54012,25.135382,0.000442,25.000569,-2.3352,0.168,9.54005,9.54005
2142.00,9.54031,25.135462,0.000443,25.000567,-2.3352,0.168,9.54027,9.54027
2143.00,9.54058,25.135375,0.000439,25.000456,-2.3352,0.168,9.54075,9.54075
2144.00,9.54068,25.135449,0.000437,25.000456,-2.3354,0.168,9.54033,9.54033
2145.00,9.54079,25.135475,0.000437,25.000350,-2.3357,0.168,9.54030,9.54030
2146.00,9.54082,25.135548,0.000438,25.000409,-2.3359,0.168,9.54066,9.54066
2147.00,9.54086,25.135543,0.000437,25.000392,-2.3367,0.168,9.54034,9.54034
2148.00,9.54097,25.135599,0.000438,25.000423,-2.3369,0.168,9.54006,9.54006
2149.00,9.54103,25.135495,0.000439,25.000389,-2.3369,0.168,9.54079,9.54079
2150.00,9.54109,25.135593,0.000440,25.000483,-2.3368,0.168,9.54054,9.54054
2151.00,9.54116,25.135651,0.000442,25.000457,-2.3371,0.168,9.54101,9.54101
2152.00,9.54127,25.135712,0.000445,25.000512,-2.3371,0.168,9.54117,9.54117
2153.00,9.54098,25.135765,0.000445,25.000528,-2.3375,0.168,9.54047,9.54047
2154.00,9.54075,25.135856,0.000443,25.000533,-2.3379,0.168,9.53859,9.53859
2155.00,9.54061,25.135862,0.000440,25.000513,-2.3380,0.169,9.53781,9.53781
2156.00,9.54076,25.135768,0.000437,25.000455,-2.3377,0.169,9.53594,9.53594
2157.00,9.54081,25.135770,0.000436,25.000365,-2.3374,0.169,9.53470,9.53470
2158.00,9.54079,25.135834,0.000436,25.000420,-2.3371,0.169,9.53477,9.53477
2159.00,9.54108,25.135901,0.000439,25.000455,-2.3368,0.169,9.53525,9.53525
2160.00,9.54120,25.135895,0.000437,25.000433,-2.3367,0.169,9.53398,9.53398
2161.00,9.54164,25.135940,0.000436,25.000467,-2.3368,0.169,9.53371,9.53371
@15,2.0001,4.0, 2160.097 
2162.00,9.54122,25.135967,0.000432,25.000470,-2.3367,0.169,9.53296,9.53296
2163.00,9.53647,25.135945,0.000428,25.000382,-2.3367,0.170,9.53112,9.53112
2164.00,9.53520,25.136042,0.000431,25.000400,-2.3370,0.170,9.52911,9.52911
2165.00,9.53518,25.136107,0.000431,25.000393,-2.3373,0.170,9.52853,9.52853
2166.00,9.53491,25.136229,0.000432,25.000434,-2.3378,0.170,9.52604,9.52604
2167.00,9.53424,25.136364,0.000437,25.000514,-2.3386,0.170,9.52368,9.52368
2168.00,9.53317,25.136372,0.000440,25.000535,-2.3391,0.170,9.52298,9.52298
2169.00,9.53194,25.136326,0.000437,25.000493,-2.3393,0.170,9.52284,9.52284
2170.00,9.53055,25.136444,0.000441,25.000579,-2.3395,0.170,9.52300,9.52300
2171.00,9.52985,25.136336,0.000433,25.000468,-2.3394,0.170,9.52482,9.52482
2172.00,9.52974,25.136288,0.000430,25.000427,-2.3389,0.170,9.52704,9.52704
2173.00,9.52957,25.136378,0.000432,25.000434,-2.3387,0.170,9.52938,9.52938
2174.00,9.52964,25.136447,0.000431,25.000398,-2.3385,0.170,9.53136,9.53136
2175.00,9.52958,25.136419,0.000431,25.000362,-2.3384,0.170,9.53241,9.53241
2176.00,9.52938,25.136623,0.000439,25.000497,-2.3381,0.170,9.53254,9.53254
2177.00,9.52923,25.136676,0.000442,25.000463,-2.3382,0.170,9.53270,9.53270
2178.00,9.52899,25.136654,0.000438,25.000403,-2.3381,0.170,9.53193,9.53193
2179.00,9.52884,25.136691,0.000437,25.000445,-2.3383,0.171,9.53230,9.53230
2180.00,9.52915,25.136719,0.000438,25.000426,-2.3383,0.171,9.53327,9.53327
2181.00,9.52933,25.136696,0.000436,25.000401,-2.3387,0.171,9.53384,9.53384
2182.00,9.52945,25.136711,0.000434,25.000449,-2.3390,0.171,9.53507,9.53507
2183.00,9.52992,25.136759,0.000437,25.000484,-2.3393,0.171,9.53639,9.53639
2184.00,9.53049,25.136714,0.000438,25.000367,-2.3398,0.171,9.53668,9.53668
2185.00,9.53102,25.136732,0.000434,25.000335,-2.3402,0.171,9.53612,9.53612
2186.00,9.53148,25.136779,0.000435,25.000296,-2.3402,0.171,9.53612,9.53612
2187.00,9.53216,25.136790,0.000433,25.000258,-2.3401,0.171,9.53578,9.53578
2188.00,9.53303,25.136832,0.000431,25.000254,-2.3400,0.171,9.53589,9.53589
2189.00,9.53385,25.136947,0.000430,25.000342,-2.3400,0.171,9.53683,9.53683
2190.00,9.53472,25.137065,0.000433,25.000411,-2.3400,0.171,9.53855,9.53855
2191.00,9.53534,25.137127,0.000435,25.000455,-2.3403,0.171,9.53995,9.53995
2192.00,9.53593,25.137256,0.000442,25.000510,-2.3407,0.171,9.54138,9.54138
2193.00,9.53637,25.137352,0.000447,25.000596,-2.3410,0.171,9.54168,9.54168
2194.00,9.53660,25.137310,0.000444,25.000564,-2.3411,0.171,9.54092,9.54092
2195.00,9.53672,25.137246,0.000443,25.000468,-2.3412,0.171,9.53944,9.53944
2196.00,9.53699,25.137180,0.000438,25.000334,-2.3411,0.171,9.53868,9.53868
2197.00,9.53728,25.137173,0.000433,25.000319,-2.3412,0.172,9.53749,9.53749
2198.00,9.53751,25.137172,0.000430,25.000274,-2.3412,0.172,9.53671,9.53671
2199.00,9.53782,25.137258,0.000432,25.000300,-2.3411,0.172,9.53711,9.53711
2200.00,9.53791,25.137325,0.000432,25.000360,-2.3409,0.172,9.53774,9.53774
2201.00,9.53808,25.137378,0.000431,25.000458,-2.3409,0.172,9.53813,9.53813
2202.00,9.53834,25.137294,0.000429,25.000353,-2.3410,0.172,9.53913,9.53913
2203.00,9.53857,25.137299,0.000430,25.000282,-2.3409,0.172,9.54056,9.54056
2204.00,9.53881,25.137400,0.000431,25.000322,-2.3411,0.172,9.54078,9.54078
2205.00,9.53912,25.137462,0.000431,25.000316,-2.3412,0.172,9.54174,9.54174
2206.00,9.53961,25.137538,0.000433,25.000280,-2.3414,0.172,9.54283,9.54283
2207.00,9.54021,25.137706,0.000431,25.000358,-2.3416,0.172,9.54373,9.54373
2208.00,9.54066,25.137780,0.000426,25.000384,-2.3417,0.173,9.54455,9.54455
2209.00,9.54103,25.137786,0.000426,25.000360,-2.3416,0.173,9.54596,9.54596
2210.00,9.54122,25.137765,0.000425,25.000308,-2.3415,0.173,9.54594,9.54594
2211.00,9.54131,25.137780,0.000426,25.000283,-2.3412,0.173,9.54568,9.54568
2212.00,9.54135,25.137897,0.000433,25.000405,-2.3410,0.173,9.54498,9.54498
2213.00,9.54128,25.137843,0.000435,25.000355,-2.3410,0.173,9.54314,9.54314
2214.00,9.54125,25.137847,0.000435,25.000297,-2.3413,0.173,9.54175,9.54175
2215.00,9.54164,25.137984,0.000435,25.000430,-2.3417,0.173,9.54190,9.54190
2216.00,9.54196,25.137953,0.000432,25.000437,-2.3423,0.173,9.54173,9.54173
2217.00,9.54208,25.137939,0.000429,25.000398,-2.3427,0.173,9.54067,9.54067
2218.00,9.54221,25.137997,0.000434,25.000451,-2.3427,0.173,9.54117,9.54117
2219.00,9.54244,25.138084,0.000437,25.000588,-2.3423,0.173,9.54161,9.54161
2220.00,9.54257,25.137943,0.000433,25.000404,-2.3421,0.173,9.54112,9.54112
2221.00,9.54275,25.138103,0.000435,25.000475,-2.3420,0.173,9.54117,9.54117
2222.00,9.54289,25.138074,0.000436,25.000419,-2.3420,0.173,9.54217,9.54217
2223.00,9.54285,25.138173,0.000431,25.000449,-2.3422,0.174,9.54245,9.54245
2224.00,9.54289,25.138205,0.000428,25.000393,-2.3428,0.174,9.54239,9.54239
2225.00,9.54285,25.138321,0.000427,25.000464,-2.3430,0.174,9.54222,9.54222
2226.00,9.54277,25.138286,0.000426,25.000382,-2.3431,0.174,9.54220,9.54220
2227.00,9.54259,25.138327,0.000428,25.000378,-2.3433,0.174,9.54218,9.54218
2228.00,9.54238,25.138244,0.000431,25.000287,-2.3437,0.174,9.54197,9.54197
2229.00,9.54201,25.138298,0.000434,25.000322,-2.3438,0.174,9.54134,9.54134
2230.00,9.54163,25.138332,0.000437,25.000344,-2.3440,0.174,9.54070,9.54070
2231.00,9.54124,25.138436,0.000440,25.000421,-2.3442,0.174,9.53916,9.53916
2232.00,9.54088,25.138625,0.000440,25.000499,-2.3445,0.174,9.53790,9.53790
2233.00,9.54066,25.138751,0.000437,25.000475,-2.3447,0.174,9.53706,9.53706
2234.00,9.54061,25.138766,0.000434,25.000464,-2.3446,0.174,9.53672,9.53672
2235.00,9.54043,25.138908,0.000435,25.000535,-2.3444,0.174,9.53735,9.53735
2236.00,9.54029,25.138985,0.000433,25.000570,-2.3441,0.175,9.53862,9.53862
2237.00,9.54043,25.138855,0.000432,25.000439,-2.3438,0.175,9.53992,9.53992
2238.00,9.54053,25.138962,0.000434,25.000606,-2.3436,0.175,9.54032,9.54032
2239.00,9.54041,25.138914,0.000434,25.000584,-2.3439,0.175,9.54099,9.54099
2240.00,9.54029,25.138863,0.000434,25.000495,-2.3442,0.175,9.54065,9.54065
2241.00,9.54022,25.138829,0.000434,25.000402,-2.3442,0.175,9.54079,9.54079
2242.00,9.54015,25.138928,0.000438,25.000488,-2.3442,0.175,9.54045,9.54045
2243.00,9.54008,25.139045,0.000441,25.000540,-2.3443,0.175,9.54068,9.54068
2244.00,9.53996,25.139171,0.000442,25.000525,-2.3444,0.175,9.54062,9.54062
2245.00,9.53993,25.139197,0.000439,25.000470,-2.3446,0.175,9.54083,9.54083
2246.00,9.53977,25.139232,0.000435,25.000449,-2.3451,0.175,9.54012,9.54012
2247.00,9.53961,25.139306,0.000430,25.000433,-2.3457,0.176,9.53976,9.53976
2248.00,9.53952,25.139320,0.000426,25.000350,-2.3457,0.176,9.54026,9.54026
2249.00,9.53963,25.139407,0.000429,25.000403,-2.3458,0.176,9.54027,9.54027
2250.00,9.53966,25.139496,0.000430,25.000476,-2.3462,0.176,9.53992,9.53992
2251.00,9.53973,25.139538,0.000432,25.000526,-2.3463,0.176,9.53978,9.53978
2252.00,9.53982,25.139569,0.000435,25.000566,-2.3462,0.176,9.53920,9.53920
2253.00,9.53986,25.139476,0.000433,25.000465,-2.3465,0.176,9.53824,9.53824
2254.00,9.53987,25.139521,0.000432,25.000478,-2.3462,0.176,9.53773,9.53773
2255.00,9.53992,25.139458,0.000432,25.000397,-2.3458,0.176,9.53831,9.53831
2256.00,9.53990,25.139576,0.000434,25.000450,-2.3454,0.176,9.53867,9.53867
2257.00,9.53982,25.139534,0.000435,25.000416,-2.3454,0.176,9.53986,9.53986
2258.00,9.53981,25.139657,0.000439,25.000502,-2.3454,0.176,9.54001,9.54001
2259.00,9.53970,25.139664,0.000439,25.000429,-2.3454,0.176,9.53969,9.53969
2260.00,9.53954,25.139749,0.000440,25.000470,-2.3458,0.176,9.53915,9.53915
2261.00,9.53957,25.139802,0.000441,25.000484,-2.3463,0.176,9.53961,9.53961
2262.00,9.53948,25.139902,0.000437,25.000525,-2.3462,0.176,9.53884,9.53884
2263.00,9.53934,25.139901,0.000434,25.000527,-2.3462,0.176,9.53865,9.53865
2264.00,9.53931,25.139952,0.000436,25.000614,-2.3464,0.176,9.53959,9.53959
2265.00,9.53940,25.139987,0.000434,25.000640,-2.3467,0.177,9.54050,9.54050
2266.00,9.53958,25.140039,0.000434,25.000684,-2.3469,0.177,9.54066,9.54066
2267.00,9.53975,25.139955,0.000433,25.000513,-2.3471,0.177,9.54141,9.54141
2268.00,9.53988,25.140057,0.000434,25.000522,-2.3475,0.177,9.54262,9.54262
2269.00,9.53981,25.140030,0.000430,25.000429,-2.3479,0.177,9.54195,9.54195
2270.00,9.53967,25.140090,0.000430,25.000434,-2.3481,0.177,9.54045,9.54045
2271.00,9.53951,25.139952,0.000425,25.000258,-2.3479,0.177,9.53873,9.53873
2272.00,9.53936,25.140043,0.000429,25.000372,-2.3478,0.177,9.53729,9.53729
2273.00,9.53930,25.139963,0.000429,25.000324,-2.3476,0.177,9.53595,9.53595
2274.00,9.53927,25.139916,0.000431,25.000312,-2.3471,0.177,9.53571,9.53571
2275.00,9.53926,25.139940,0.000432,25.000331,-2.3469,0.177,9.53711,9.53711
2276.00,9.53953,25.140091,0.000432,25.000444,-2.3471,0.177,9.53982,9.53982
2277.00,9.53977,25.140214,0.000431,25.000444,-2.3471,0.177,9.54185,9.54185
2278.00,9.54010,25.140442,0.000432,25.000559,-2.3473,0.177,9.54390,9.54390
2279.00,9.54053,25.140557,0.000433,25.000546,-2.3474,0.177,9.54589,9.54589
2280.00,9.54098,25.140606,0.000434,25.000497,-2.3475,0.177,9.54622,9.54622
2281.00,9.54107,25.140744,0.000439,25.000561,-2.3476,0.177,9.54518,9.54518
2282.00,9.54115,25.140809,0.000441,25.000588,-2.3478,0.178,9.54443,9.54443
2283.00,9.54141,25.140692,0.000436,25.000466,-2.3478,0.178,9.54367,9.54367
2284.00,9.54158,25.140875,0.000435,25.000561,-2.3477,0.178,9.54267,9.54267
2285.00,9.54153,25.140938,0.000436,25.000606,-2.3479,0.178,9.54234,9.54234
2286.00,9.54146,25.140850,0.000434,25.000493,-2.3477,0.178,9.54195,9.54195
2287.00,9.54136,25.140813,0.000433,25.000422,-2.3479,0.178,9.54149,9.54149
2288.00,9.54108,25.140872,0.000435,25.000437,-2.3484,0.178,9.54004,9.54004
2289.00,9.54089,25.140822,0.000437,25.000391,-2.3490,0.178,9.53979,9.53979
2290.00,9.54135,25.140811,0.000435,25.000377,-2.3493,0.178,9.54113,9.54113
2291.00,9.54204,25.140862,0.000434,25.000419,-2.3496,0.178,9.54265,9.54265
2292.00,9.54267,25.140917,0.000435,25.000474,-2.3496,0.178,9.54413,9.54413
2293.00,9.54318,25.140887,0.000433,25.000384,-2.3493,0.178,9.54563,9.54563
2294.00,9.54338,25.140906,0.000431,25.000392,-2.3490,0.178,9.54547,9.54547
2295.00,9.54341,25.140937,0.000432,25.000309,-2.3487,0.179,9.54367,9.54367
2296.00,9.54322,25.141039,0.000432,25.000320,-2.3484,0.179,9.54278,9.54278
2297.00,9.54324,25.141039,0.000431,25.000248,-2.3484,0.179,9.54306,9.54306
2298.00,9.54320,25.141223,0.000434,25.000426,-2.3487,0.179,9.54332,9.54332
2299.00,9.54309,25.141284,0.000435,25.000396,-2.3487,0.179,9.54388,9.54388
2300.00,9.54280,25.141396,0.000435,25.000501,-2.3488,0.179,9.54366,9.54366
2301.00,9.54266,25.141404,0.000436,25.000473,-2.3487,0.179,9.54302,9.54302
2302.00,9.54257,25.141588,0.000434,25.000542,-2.3484,0.179,9.54140,9.54140
2303.00,9.54246,25.141614,0.000436,25.000456,-2.3481,0.179,9.54101,9.54101
2304.00,9.54250,25.141592,0.000435,25.000382,-2.3481,0.179,9.54019,9.54019
2305.00,9.54291,25.141694,0.000436,25.000447,-2.3485,0.179,9.53901,9.53901
2306.00,9.54336,25.141701,0.000432,25.000461,-2.3492,0.179,9.53733,9.53733
2307.00,9.54262,25.141679,0.000437,25.000508,-2.3500,0.179,9.53527,9.53527
2308.00,9.54209,25.141584,0.000435,25.000484,-2.3504,0.179,9.53364,9.53364
2309.00,9.54248,25.141616,0.000435,25.000582,-2.3504,0.180,9.53328,9.53328
2310.00,9.54149,25.141565,0.000434,25.000513,-2.3500,0.180,9.53377,9.53377
2311.00,9.53979,25.141602,0.000432,25.000515,-2.3492,0.180,9.53487,9.53487
2312.00,9.53978,25.141552,0.000426,25.000425,-2.3486,0.180,9.53624,9.53624
@16,2.0001,4.0, 2310.24299999999 
2313.00,9.54126,25.141704,0.000428,25.000484,-2.3485,0.180,9.53633,9.53633
2314.00,9.53788,25.141809,0.000430,25.000541,-2.3489,0.180,9.53579,9.53579
2315.00,9.53564,25.141820,0.000429,25.000548,-2.3497,0.181,9.53503,9.53503
2316.00,9.53578,25.141835,0.000433,25.000484,-2.3509,0.180,9.53358,9.53358
2317.00,9.53590,25.141925,0.000437,25.000529,-2.3519,0.180,9.53171,9.53171
2318.00,9.53583,25.142007,0.000437,25.000563,-2.3526,0.180,9.53040,9.53040
2319.00,9.53529,25.141988,0.000435,25.000488,-2.3530,0.180,9.52997,9.52997
2320.00,9.53441,25.142037,0.000435,25.000457,-2.3528,0.180,9.53014,9.53014
2321.00,9.53409,25.141988,0.000431,25.000436,-2.3525,0.181,9.53118,9.53118
2322.00,9.53411,25.141953,0.000427,25.000477,-2.3521,0.181,9.53314,9.53314
2323.00,9.53397,25.141886,0.000425,25.000351,-2.3517,0.181,9.53491,9.53491
2324.00,9.53387,25.141985,0.000423,25.000403,-2.3514,0.181,9.53651,9.53651
2325.00,9.53397,25.141938,0.000422,25.000338,-2.3516,0.181,9.53721,9.53721
2326.00,9.53417,25.142143,0.000427,25.000487,-2.3518,0.181,9.53801,9.53801
2327.00,9.53471,25.142240,0.000431,25.000451,-2.3521,0.181,9.53884,9.53884
2328.00,9.53514,25.142305,0.000432,25.000543,-2.3522,0.181,9.53928,9.53928
2329.00,9.53536,25.142348,0.000433,25.000496,-2.3523,0.181,9.53960,9.53960
2330.00,9.53569,25.142494,0.000432,25.000580,-2.3522,0.182,9.54121,9.54121
2331.00,9.53615,25.142482,0.000430,25.000500,-2.3522,0.182,9.54240,9.54240
2332.00,9.53645,25.142474,0.000428,25.000517,-2.3524,0.182,9.54253,9.54253
2333.00,9.53662,25.142399,0.000428,25.000453,-2.3525,0.182,9.54231,9.54231
2334.00,9.53688,25.142345,0.000428,25.000398,-2.3528,0.182,9.54214,9.54214
2335.00,9.53730,25.142364,0.000432,25.000382,-2.3532,0.182,9.54153,9.54153
2336.00,9.53783,25.142318,0.000433,25.000415,-2.3534,0.182,9.54121,9.54121
2337.00,9.53857,25.142312,0.000435,25.000352,-2.3532,0.182,9.54146,9.54146
2338.00,9.53931,25.142569,0.000440,25.000506,-2.3532,0.182,9.54200,9.54200
2339.00,9.53984,25.142592,0.000441,25.000524,-2.3529,0.182,9.54221,9.54221
2340.00,9.54033,25.142593,0.000440,25.000651,-2.3523,0.182,9.54224,9.54224
2341.00,9.54061,25.142766,0.000443,25.000743,-2.3521,0.182,9.54106,9.54106
2342.00,9.54069,25.142758,0.000442,25.000730,-2.3521,0.182,9.54014,9.54014
2343.00,9.54077,25.142679,0.000440,25.000669,-2.3523,0.182,9.53970,9.53970
2344.00,9.54085,25.142717,0.000441,25.000641,-2.3526,0.182,9.53975,9.53975
2345.00,9.54111,25.142690,0.000441,25.000421,-2.3530,0.182,9.54027,9.54027
2346.00,9.54145,25.142621,0.000438,25.000273,-2.3533,0.182,9.54155,9.54155
2347.00,9.54164,25.142595,0.000435,25.000198,-2.3538,0.182,9.54264,9.54264
2348.00,9.54181,25.142503,0.000430,25.000079,-2.3541,0.183,9.54379,9.54379
2349.00,9.54207,25.142434,0.000425,25.000044,-2.3541,0.183,9.54442,9.54442
2350.00,9.54216,25.142534,0.000425,25.000159,-2.3543,0.183,9.54458,9.54458
2351.00,9.54211,25.142545,0.000427,25.000179,-2.3544,0.183,9.54445,9.54445
2352.00,9.54196,25.142787,0.000435,25.000325,-2.3544,0.183,9.54317,9.54317
2353.00,9.54174,25.142966,0.000440,25.000457,-2.3545,0.183,9.54108,9.54108
2354.00,9.54149,25.142968,0.000443,25.000398,-2.3547,0.183,9.53897,9.53897
2355.00,9.54121,25.142947,0.000442,25.000263,-2.3546,0.183,9.53747,9.53747
2356.00,9.54106,25.143023,0.000441,25.000252,-2.3544,0.183,9.53704,9.53704
2357.00,9.54115,25.143026,0.000439,25.000218,-2.3541,0.183,9.53905,9.53905
2358.00,9.54145,25.143102,0.000441,25.000220,-2.3537,0.183,9.54176,9.54176
2359.00,9.54177,25.143345,0.000441,25.000409,-2.3536,0.183,9.54451,9.54451
2360.00,9.54203,25.143329,0.000439,25.000364,-2.3537,0.183,9.54632,9.54632
2361.00,9.54232,25.143300,0.000437,25.000289,-2.3540,0.183,9.54699,9.54699
2362.00,9.54265,25.143284,0.000435,25.000281,-2.3541,0.183,9.54626,9.54626
2363.00,9.54288,25.143203,0.000430,25.000180,-2.3541,0.184,9.54519,9.54519
2364.00,9.54294,25.143196,0.000431,25.000169,-2.3543,0.184,9.54365,9.54365
2365.00,9.54274,25.143326,0.000434,25.000270,-2.3544,0.184,9.54209,9.54209
2366.00,9.54251,25.143482,0.000440,25.000395,-2.3546,0.184,9.54120,9.54120
2367.00,9.54230,25.143517,0.000438,25.000338,-2.3550,0.184,9.54040,9.54040
2368.00,9.54206,25.143518,0.000437,25.000335,-2.3555,0.184,9.53964,9.53964
2369.00,9.54177,25.143505,0.000437,25.000270,-2.3557,0.184,9.53944,9.53944
2370.00,9.54152,25.143608,0.000435,25.000390,-2.3558,0.184,9.53974,9.53974
2371.00,9.54131,25.143580,0.000432,25.000314,-2.3559,0.184,9.53977,9.53977
2372.00,9.54133,25.143606,0.000434,25.000310,-2.3558,0.184,9.54012,9.54012
2373.00,9.54156,25.143686,0.000436,25.000306,-2.3557,0.184,9.54009,9.54009
2374.00,9.54169,25.143741,0.000438,25.000280,-2.3557,0.184,9.53942,9.53942
2375.00,9.54168,25.143783,0.000440,25.000261,-2.3557,0.184,9.53845,9.53845
2376.00,9.54160,25.143687,0.000435,25.000241,-2.3555,0.184,9.53785,9.53785
2377.00,9.54123,25.143769,0.000431,25.000283,-2.3556,0.184,9.53729,9.53729
2378.00,9.54080,25.143716,0.000425,25.000232,-2.3557,0.184,9.53727,9.53727
2379.00,9.54038,25.143795,0.000422,25.000297,-2.3558,0.185,9.53840,9.53840
2380.00,9.54011,25.143824,0.000420,25.000256,-2.3559,0.185,9.53929,9.53929
2381.00,9.53975,25.143968,0.000423,25.000245,-2.3562,0.185,9.53985,9.53985
2382.00,9.53961,25.143973,0.000426,25.000172,-2.3564,0.185,9.54033,9.54033
2383.00,9.53946,25.144191,0.000432,25.000295,-2.3567,0.185,9.54044,9.54044
2384.00,9.53934,25.144254,0.000434,25.000323,-2.3569,0.185,9.54007,9.54007
2385.00,9.53944,25.144354,0.000434,25.000401,-2.3572,0.185,9.54075,9.54075
2386.00,9.53963,25.144292,0.000431,25.000419,-2.3571,0.185,9.54111,9.54111
2387.00,9.53976,25.144320,0.000431,25.000438,-2.3571,0.185,9.54176,9.54176
2388.00,9.54004,25.144445,0.000432,25.000560,-2.3570,0.185,9.54285,9.54285
2389.00,9.54039,25.144535,0.000431,25.000677,-2.3572,0.185,9.54442,9.54442
2390.00,9.54071,25.144338,0.000424,25.000483,-2.3573,0.186,9.54471,9.54471
2391.00,9.54091,25.144551,0.000429,25.000549,-2.3576,0.186,9.54517,9.54517
2392.00,9.54096,25.144566,0.000428,25.000485,-2.3579,0.186,9.54422,9.54422
2393.00,9.54077,25.144498,0.000426,25.000335,-2.3582,0.186,9.54224,9.54224
2394.00,9.54069,25.144446,0.000426,25.000174,-2.3580,0.186,9.54022,9.54022
2395.00,9.54083,25.144569,0.000432,25.000253,-2.3578,0.186,9.53881,9.53881
2396.00,9.54094,25.144379,0.000426,25.000134,-2.3576,0.186,9.53802,9.53802
2397.00,9.54105,25.144481,0.000427,25.000297,-2.3576,0.186,9.53788,9.53788
2398.00,9.54103,25.144549,0.000430,25.000369,-2.3577,0.186,9.53864,9.53864
2399.00,9.54099,25.144468,0.000428,25.000271,-2.3581,0.186,9.53876,9.53876
2400.00,9.54083,25.144541,0.000431,25.000305,-2.3584,0.186,9.53928,9.53928
2401.00,9.54099,25.144744,0.000436,25.000397,-2.3583,0.186,9.53994,9.53994
2402.00,9.54110,25.144809,0.000437,25.000371,-2.3582,0.186,9.54049,9.54049
2403.00,9.54116,25.144670,0.000431,25.000219,-2.3580,0.186,9.54133,9.54133
2404.00,9.54143,25.144685,0.000429,25.000172,-2.3582,0.187,9.54296,9.54296
2405.00,9.54176,25.144773,0.000428,25.000205,-2.3585,0.187,9.54470,9.54470
2406.00,9.54203,25.144784,0.000427,25.000193,-2.3588,0.187,9.54538,9.54538
2407.00,9.54213,25.144757,0.000429,25.000138,-2.3590,0.186,9.54550,9.54550
2408.00,9.54186,25.144837,0.000433,25.000151,-2.3591,0.186,9.54453,9.54453
2409.00,9.54139,25.145006,0.000439,25.000307,-2.3589,0.186,9.54235,9.54235
2410.00,9.54094,25.145103,0.000440,25.000356,-2.3589,0.186,9.54061,9.54061
2411.00,9.54088,25.145052,0.000433,25.000221,-2.3592,0.187,9.54033,9.54033
2412.00,9.54097,25.145219,0.000431,25.000325,-2.3593,0.187,9.54020,9.54020
2413.00,9.54117,25.145351,0.000430,25.000388,-2.3594,0.187,9.54090,9.54090
2414.00,9.54148,25.145446,0.000430,25.000412,-2.3592,0.187,9.54210,9.54210
2415.00,9.54154,25.145394,0.000430,25.000307,-2.3588,0.188,9.54170,9.54170
2416.00,9.54150,25.145595,0.000436,25.000494,-2.3584,0.188,9.54029,9.54029
2417.00,9.54152,25.145607,0.000436,25.000492,-2.3583,0.188,9.54026,9.54026
2418.00,9.54169,25.145524,0.000437,25.000386,-2.3582,0.188,9.54060,9.54060
2419.00,9.54206,25.145550,0.000438,25.000475,-2.3586,0.187,9.54182,9.54182
2420.00,9.54251,25.145527,0.000434,25.000499,-2.3591,0.188,9.54352,9.54352
2421.00,9.54277,25.145401,0.000432,25.000376,-2.3595,0.188,9.54573,9.54573
2422.00,9.54312,25.145362,0.000430,25.000374,-2.3597,0.188,9.54717,9.54717
2423.00,9.54335,25.145510,0.000426,25.000516,-2.3601,0.188,9.54764,9.54764
2424.00,9.54337,25.145464,0.000425,25.000345,-2.3599,0.188,9.54680,9.54680
2425.00,9.54304,25.145498,0.000428,25.000296,-2.3600,0.188,9.54537,9.54537
2426.00,9.54261,25.145569,0.000430,25.000305,-2.3604,0.188,9.54346,9.54346
2427.00,9.54228,25.145629,0.000433,25.000238,-2.3604,0.188,9.54111,9.54111
2428.00,9.54218,25.145640,0.000437,25.000196,-2.3605,0.188,9.53968,9.53968
2429.00,9.54228,25.145810,0.000440,25.000282,-2.3610,0.188,9.53897,9.53897
2430.00,9.54245,25.146072,0.000442,25.000459,-2.3613,0.188,9.53935,9.53935
2431.00,9.54241,25.146229,0.000443,25.000583,-2.3612,0.189,9.53948,9.53948
2432.00,9.54206,25.146171,0.000444,25.000542,-2.3612,0.189,9.53929,9.53929
2433.00,9.54191,25.146177,0.000444,25.000528,-2.3612,0.189,9.53964,9.53964
2434.00,9.54186,25.146101,0.000440,25.000487,-2.3610,0.189,9.53997,9.53997
2435.00,9.54210,25.145903,0.000439,25.000358,-2.3611,0.189,9.54088,9.54088
2436.00,9.54240,25.145842,0.000441,25.000257,-2.3614,0.189,9.54124,9.54124
2437.00,9.54246,25.145898,0.000439,25.000302,-2.3617,0.189,9.54221,9.54221
2438.00,9.54237,25.145898,0.000441,25.000302,-2.3619,0.189,9.54197,9.54197
2439.00,9.54204,25.145934,0.000441,25.000378,-2.3619,0.189,9.54134,9.54134
2440.00,9.54152,25.146000,0.000439,25.000408,-2.3618,0.189,9.53971,9.53971
2441.00,9.54112,25.146047,0.000432,25.000406,-2.3616,0.189,9.53919,9.53919
2442.00,9.54064,25.146135,0.000436,25.000464,-2.3612,0.189,9.53919,9.53919
2443.00,9.54038,25.146229,0.000434,25.000515,-2.3608,0.189,9.53972,9.53972
2444.00,9.54015,25.146218,0.000433,25.000451,-2.3605,0.190,9.54009,9.54009
2445.00,9.54017,25.146373,0.000440,25.000524,-2.3600,0.190,9.54101,9.54101
2446.00,9.54031,25.146329,0.000439,25.000474,-2.3599,0.190,9.54159,9.54159
2447.00,9.54043,25.146432,0.000440,25.000507,-2.3601,0.190,9.54140,9.54140
2448.00,9.54050,25.146485,0.000441,25.000492,-2.3608,0.190,9.54073,9.54073
2449.00,9.54045,25.146547,0.000440,25.000447,-2.3614,0.190,9.54013,9.54013
2450.00,9.54026,25.146512,0.000437,25.000341,-2.3623,0.190,9.53876,9.53876
2451.00,9.54000,25.146768,0.000443,25.000511,-2.3630,0.190,9.53822,9.53822
2452.00,9.54035,25.146758,0.000439,25.000426,-2.3635,0.190,9.53970,9.53970
2453.00,9.54067,25.146753,0.000439,25.000403,-2.3635,0.190,9.54107,9.54107
2454.00,9.54038,25.146843,0.000442,25.000475,-2.3633,0.190,9.54203,9.54203
2455.00,9.54018,25.146891,0.000442,25.000569,-2.3631,0.190,9.54239,9.54239
2456.00,9.54032,25.146748,0.000439,25.000436,-2.3629,0.190,9.54121,9.54121
2457.00,9.54062,25.146790,0.000444,25.000501,-2.3629,0.190,9.53850,9.53850
2458.00,9.54056,25.146788,0.000445,25.000481,-2.3627,0.190,9.53610,9.53610
2459.00,9.54025,25.146891,0.000447,25.000528,-2.3627,0.190,9.53431,9.53431
2460.00,9.53995,25.146803,0.000443,25.000389,-2.3626,0.190,9.53207,9.53207
2461.00,9.54103,25.146909,0.000441,25.000427,-2.3627,0.191,9.53145,9.53145
@17,2.0001,4.0, 2460.08699999999 
2462.00,9.54546,25.146931,0.000435,25.000347,-2.3629,0.191,9.53096,9.53096
2463.00,9.54499,25.146948,0.000433,25.000278,-2.3634,0.191,9.53054,9.53054
2464.00,9.54153,25.146870,0.000430,25.000195,-2.3641,0.191,9.53009,9.53009
2465.00,9.53868,25.146910,0.000427,25.000198,-2.3645,0.191,9.53103,9.53103
2466.00,9.53695,25.146901,0.000427,25.000160,-2.3646,0.191,9.53017,9.53017
2467.00,9.53537,25.146916,0.000430,25.000187,-2.3646,0.191,9.52843,9.52843
2468.00,9.53465,25.147066,0.000429,25.000286,-2.3645,0.191,9.52728,9.52728
2469.00,9.53400,25.147202,0.000429,25.000336,-2.3643,0.192,9.52711,9.52711
2470.00,9.53278,25.147206,0.000430,25.000296,-2.3641,0.192,9.52719,9.52719
2471.00,9.53230,25.147237,0.000429,25.000329,-2.3641,0.192,9.52816,9.52816
2472.00,9.53222,25.147170,0.000426,25.000219,-2.3640,0.192,9.53027,9.53027
2473.00,9.53175,25.147193,0.000428,25.000236,-2.3637,0.192,9.53168,9.53168
2474.00,9.53121,25.147024,0.000426,25.000108,-2.3637,0.192,9.53248,9.53248
2475.00,9.53101,25.147188,0.000431,25.000181,-2.3639,0.192,9.53369,9.53369
2476.00,9.53111,25.147148,0.000431,25.000134,-2.3640,0.192,9.53519,9.53519
2477.00,9.53152,25.147259,0.000433,25.000227,-2.3644,0.192,9.53716,9.53716
2478.00,9.53194,25.147236,0.000429,25.000182,-2.3650,0.192,9.53888,9.53888
2479.00,9.53237,25.147434,0.000432,25.000297,-2.3653,0.192,9.54074,9.54074
2480.00,9.53307,25.147419,0.000428,25.000259,-2.3657,0.192,9.54225,9.54225
2481.00,9.53391,25.147658,0.000433,25.000436,-2.3662,0.192,9.54317,9.54317
2482.00,9.53438,25.147686,0.000432,25.000403,-2.3663,0.192,9.54254,9.54254
2483.00,9.53485,25.147732,0.000436,25.000406,-2.3664,0.192,9.54262,9.54262
2484.00,9.53538,25.147688,0.000435,25.000369,-2.3666,0.193,9.54203,9.54203
2485.00,9.53576,25.147810,0.000444,25.000499,-2.3667,0.192,9.54081,9.54081
2486.00,9.53629,25.147683,0.000441,25.000306,-2.3666,0.192,9.54022,9.54022
2487.00,9.53712,25.147752,0.000441,25.000355,-2.3665,0.192,9.54074,9.54074
2488.00,9.53815,25.147798,0.000438,25.000376,-2.3664,0.193,9.54124,9.54124
2489.00,9.53901,25.147952,0.000437,25.000529,-2.3663,0.193,9.54215,9.54215
2490.00,9.53964,25.147889,0.000430,25.000433,-2.3666,0.193,9.54302,9.54302
2491.00,9.54018,25.147917,0.000430,25.000456,-2.3669,0.193,9.54337,9.54337
2492.00,9.54066,25.147839,0.000429,25.000359,-2.3670,0.193,9.54308,9.54308
2493.00,9.54105,25.147852,0.000431,25.000337,-2.3672,0.193,9.54225,9.54225
2494.00,9.54127,25.147842,0.000433,25.000189,-2.3670,0.193,9.54060,9.54060
2495.00,9.54141,25.147863,0.000433,25.000159,-2.3668,0.193,9.53988,9.53988
2496.00,9.54156,25.147925,0.000434,25.000202,-2.3666,0.193,9.53953,9.53953
2497.00,9.54152,25.148010,0.000434,25.000229,-2.3664,0.193,9.53962,9.53962
2498.00,9.54151,25.148013,0.000435,25.000167,-2.3662,0.193,9.54003,9.54003
2499.00,9.54146,25.148009,0.000437,25.000168,-2.3665,0.193,9.54075,9.54075
2500.00,9.54130,25.148138,0.000440,25.000252,-2.3666,0.193,9.54107,9.54107
2501.00,9.54115,25.148258,0.000442,25.000305,-2.3667,0.193,9.54146,9.54146
2502.00,9.54123,25.148262,0.000435,25.000302,-2.3670,0.194,9.54187,9.54187
2503.00,9.54137,25.148252,0.000431,25.000336,-2.3677,0.194,9.54212,9.54212
2504.00,9.54138,25.148338,0.000430,25.000351,-2.3680,0.194,9.54220,9.54220
2505.00,9.54158,25.148356,0.000428,25.000297,-2.3684,0.194,9.54325,9.54325
2506.00,9.54197,25.148403,0.000428,25.000302,-2.3687,0.194,9.54398,9.54398
2507.00,9.54219,25.148530,0.000435,25.000341,-2.3688,0.194,9.54438,9.54438
2508.00,9.54220,25.148678,0.000439,25.000369,-2.3687,0.194,9.54381,9.54381
2509.00,9.54183,25.148737,0.000438,25.000361,-2.3688,0.194,9.54325,9.54325
2510.00,9.54164,25.148796,0.000440,25.000402,-2.3684,0.194,9.54215,9.54215
2511.00,9.54162,25.148846,0.000438,25.000400,-2.3680,0.194,9.54150,9.54150
2512.00,9.54152,25.148841,0.000436,25.000391,-2.3679,0.195,9.54015,9.54015
2513.00,9.54149,25.148840,0.000437,25.000359,-2.3676,0.195,9.54005,9.54005
2514.00,9.54164,25.148841,0.000436,25.000382,-2.3671,0.195,9.54077,9.54077
2515.00,9.54180,25.148895,0.000433,25.000348,-2.3673,0.195,9.54108,9.54108
2516.00,9.54202,25.148966,0.000434,25.000334,-2.3676,0.195,9.54179,9.54179
2517.00,9.54240,25.149044,0.000434,25.000324,-2.3676,0.195,9.54398,9.54398
2518.00,9.54280,25.149097,0.000432,25.000258,-2.3680,0.195,9.54592,9.54592
2519.00,9.54308,25.149181,0.000433,25.000272,-2.3684,0.195,9.54641,9.54641
2520.00,9.54314,25.149095,0.000432,25.000159,-2.3685,0.195,9.54609,9.54609
2521.00,9.54316,25.149061,0.000432,25.000105,-2.3685,0.195,9.54533,9.54533
2522.00,9.54311,25.149206,0.000435,25.000195,-2.3688,0.195,9.54350,9.54350
2523.00,9.54294,25.149255,0.000435,25.000284,-2.3691,0.195,9.54191,9.54191
2524.00,9.54306,25.149283,0.000433,25.000292,-2.3693,0.196,9.54217,9.54217
2525.00,9.54309,25.149330,0.000432,25.000345,-2.3695,0.196,9.54279,9.54279
2526.00,9.54304,25.149365,0.000431,25.000391,-2.3700,0.196,9.54352,9.54352
2527.00,9.54298,25.149247,0.000430,25.000303,-2.3701,0.196,9.54397,9.54397
2528.00,9.54288,25.149296,0.000432,25.000342,-2.3700,0.196,9.54397,9.54397
2529.00,9.54315,25.149281,0.000433,25.000285,-2.3699,0.196,9.54386,9.54386
2530.00,9.54336,25.149434,0.000437,25.000398,-2.3698,0.196,9.54379,9.54379
2531.00,9.54348,25.149400,0.000433,25.000347,-2.3697,0.196,9.54339,9.54339
2532.00,9.54364,25.149500,0.000433,25.000467,-2.3698,0.196,9.54374,9.54374
2533.00,9.54390,25.149473,0.000432,25.000381,-2.3700,0.196,9.54421,9.54421
2534.00,9.54402,25.149473,0.000432,25.000350,-2.3702,0.196,9.54378,9.54378
2535.00,9.54406,25.149439,0.000430,25.000286,-2.3704,0.196,9.54348,9.54348
2536.00,9.54392,25.149466,0.000431,25.000252,-2.3707,0.197,9.54277,9.54277
2537.00,9.54356,25.149466,0.000432,25.000121,-2.3709,0.196,9.54211,9.54211
2538.00,9.54315,25.149524,0.000434,25.000181,-2.3712,0.197,9.54176,9.54176
2539.00,9.54293,25.149471,0.000435,25.000107,-2.3715,0.197,9.54198,9.54198
2540.00,9.54299,25.149574,0.000438,25.000185,-2.3716,0.197,9.54182,9.54182
2541.00,9.54281,25.149701,0.000442,25.000246,-2.3716,0.196,9.54100,9.54100
2542.00,9.54256,25.149846,0.000442,25.000352,-2.3717,0.196,9.54038,9.54038
2543.00,9.54251,25.149931,0.000440,25.000376,-2.3716,0.197,9.54008,9.54008
2544.00,9.54243,25.150059,0.000439,25.000484,-2.3714,0.197,9.53975,9.53975
2545.00,9.54246,25.150042,0.000434,25.000417,-2.3710,0.197,9.54086,9.54086
2546.00,9.54247,25.150059,0.000434,25.000422,-2.3708,0.197,9.54258,9.54258
2547.00,9.54253,25.149925,0.000432,25.000252,-2.3706,0.197,9.54421,9.54421
2548.00,9.54262,25.150056,0.000433,25.000319,-2.3707,0.197,9.54447,9.54447
2549.00,9.54259,25.150140,0.000432,25.000372,-2.3709,0.197,9.54463,9.54463
2550.00,9.54258,25.150262,0.000433,25.000436,-2.3713,0.197,9.54408,9.54408
2551.00,9.54250,25.150245,0.000429,25.000381,-2.3716,0.198,9.54337,9.54337
2552.00,9.54239,25.150440,0.000433,25.000606,-2.3716,0.198,9.54280,9.54280
2553.00,9.54242,25.150369,0.000431,25.000569,-2.3714,0.198,9.54347,9.54347
2554.00,9.54239,25.150282,0.000432,25.000439,-2.3710,0.198,9.54283,9.54283
2555.00,9.54223,25.150261,0.000434,25.000395,-2.3707,0.198,9.54221,9.54221
2556.00,9.54231,25.150379,0.000435,25.000458,-2.3704,0.198,9.54269,9.54269
2557.00,9.54251,25.150387,0.000431,25.000364,-2.3705,0.198,9.54288,9.54288
2558.00,9.54259,25.150424,0.000432,25.000335,-2.3708,0.198,9.54243,9.54243
2559.00,9.54267,25.150584,0.000434,25.000453,-2.3711,0.198,9.54352,9.54352
2560.00,9.54274,25.150598,0.000434,25.000498,-2.3714,0.198,9.54435,9.54435
2561.00,9.54307,25.150655,0.000438,25.000551,-2.3719,0.198,9.54443,9.54443
2562.00,9.54329,25.150635,0.000443,25.000533,-2.3719,0.198,9.54360,9.54360
2563.00,9.54343,25.150570,0.000442,25.000388,-2.3717,0.198,9.54331,9.54331
2564.00,9.54336,25.150626,0.000443,25.000346,-2.3720,0.198,9.54244,9.54244
2565.00,9.54331,25.150583,0.000441,25.000236,-2.3722,0.198,9.54206,9.54206
2566.00,9.54315,25.150544,0.000437,25.000116,-2.3723,0.199,9.54196,9.54196
2567.00,9.54299,25.150662,0.000434,25.000149,-2.3726,0.199,9.54206,9.54206
2568.00,9.54277,25.150763,0.000436,25.000237,-2.3731,0.199,9.54198,9.54198
2569.00,9.54280,25.150724,0.000436,25.000189,-2.3733,0.199,9.54235,9.54235
2570.00,9.54281,25.150840,0.000438,25.000225,-2.3736,0.199,9.54275,9.54275
2571.00,9.54273,25.150914,0.000440,25.000343,-2.3739,0.199,9.54157,9.54157
2572.00,9.54259,25.150834,0.000437,25.000296,-2.3740,0.199,9.54138,9.54138
2573.00,9.54233,25.150866,0.000436,25.000351,-2.3740,0.199,9.54120,9.54120
2574.00,9.54221,25.151012,0.000440,25.000464,-2.3738,0.199,9.54083,9.54083
2575.00,9.54241,25.151134,0.000440,25.000570,-2.3734,0.199,9.54077,9.54077
2576.00,9.54258,25.151115,0.000438,25.000495,-2.3728,0.199,9.54261,9.54261
2577.00,9.54272,25.151233,0.000438,25.000531,-2.3724,0.199,9.54414,9.54414
2578.00,9.54292,25.151280,0.000437,25.000468,-2.3721,0.199,9.54551,9.54551
2579.00,9.54314,25.151349,0.000433,25.000461,-2.3723,0.199,9.54727,9.54727
2580.00,9.54328,25.151352,0.000429,25.000400,-2.3726,0.199,9.54756,9.54756
2581.00,9.54335,25.151458,0.000429,25.000393,-2.3731,0.199,9.54733,9.54733
2582.00,9.54342,25.151487,0.000432,25.000407,-2.3738,0.200,9.54645,9.54645
2583.00,9.54369,25.151500,0.000431,25.000423,-2.3743,0.200,9.54686,9.54686
2584.00,9.54405,25.151435,0.000428,25.000398,-2.3744,0.200,9.54607,9.54607
2585.00,9.54404,25.151419,0.000429,25.000390,-2.3743,0.200,9.54489,9.54489
2586.00,9.54388,25.151447,0.000434,25.000389,-2.3744,0.200,9.54373,9.54373
2587.00,9.54377,25.151475,0.000435,25.000368,-2.3742,0.200,9.54336,9.54336
2588.00,9.54391,25.151481,0.000436,25.000304,-2.3741,0.200,9.54220,9.54220
2589.00,9.54405,25.151524,0.000438,25.000276,-2.3744,0.200,9.54259,9.54259
2590.00,9.54430,25.151547,0.000438,25.000272,-2.3748,0.200,9.54428,9.54428
2591.00,9.54459,25.151531,0.000433,25.000252,-2.3751,0.200,9.54576,9.54576
2592.00,9.54510,25.151575,0.000428,25.000237,-2.3756,0.200,9.54737,9.54737
2593.00,9.54546,25.151731,0.000429,25.000353,-2.3759,0.200,9.54753,9.54753
2594.00,9.54556,25.151728,0.000428,25.000367,-2.3759,0.201,9.54661,9.54661
2595.00,9.54566,25.151761,0.000426,25.000376,-2.3758,0.201,9.54591,9.54591
2596.00,9.54557,25.151821,0.000431,25.000445,-2.3756,0.201,9.54524,9.54524
2597.00,9.54544,25.151803,0.000433,25.000427,-2.3755,0.201,9.54419,9.54419
2598.00,9.54521,25.151792,0.000434,25.000390,-2.3753,0.201,9.54375,9.54375
2599.00,9.54488,25.151781,0.000432,25.000354,-2.3754,0.201,9.54343,9.54343
2600.00,9.54449,25.151840,0.000432,25.000311,-2.3755,0.201,9.54253,9.54253
2601.00,9.54435,25.151913,0.000430,25.000268,-2.3755,0.201,9.54255,9.54255
2602.00,9.54438,25.151968,0.000433,25.000261,-2.3753,0.201,9.54282,9.54282
2603.00,9.54426,25.152066,0.000430,25.000291,-2.3755,0.201,9.54379,9.54379
2604.00,9.54428,25.152201,0.000434,25.000288,-2.3753,0.201,9.54332,9.54332
2605.00,9.54474,25.152248,0.000435,25.000278,-2.3752,0.201,9.54278,9.54278
2606.00,9.54471,25.152278,0.000436,25.000289,-2.3753,0.201,9.54082,9.54082
2607.00,9.54407,25.152365,0.000432,25.000300,-2.3755,0.201,9.53765,9.53765
2608.00,9.54350,25.152366,0.000434,25.000329,-2.3758,0.201,9.53425,9.53425
2609.00,9.54331,25.152359,0.000434,25.000314,-2.3762,0.201,9.53309,9.53309
2610.00,9.54298,25.152363,0.000435,25.000370,-2.3765,0.201,9.53219,9.53219
2611.00,9.54370,25.152426,0.000436,25.000434,-2.3766,0.201,9.53173,9.53173
2612.00,9.54518,25.152438,0.000440,25.000489,-2.3768,0.201,9.53313,9.53313
@18,2.0001,4.0, 2610.03000000001 
2613.00,9.54545,25.152415,0.000438,25.000400,-2.3767,0.202,9.53415,9.53415
2614.00,9.54128,25.152491,0.000438,25.000451,-2.3765,0.202,9.53421,9.53421
2615.00,9.53781,25.152573,0.000439,25.000448,-2.3763,0.202,9.53336,9.53336
2616.00,9.53625,25.152572,0.000436,25.000364,-2.3762,0.202,9.53322,9.53322
2617.00,9.53571,25.152611,0.000432,25.000340,-2.3762,0.202,9.53192,9.53192
2618.00,9.53560,25.152667,0.000431,25.000360,-2.3764,0.202,9.53046,9.53046
2619.00,9.53498,25.152689,0.000427,25.000372,-2.3767,0.203,9.52909,9.52909
2620.00,9.53433,25.152762,0.000427,25.000411,-2.3768,0.203,9.52873,9.52873
2621.00,9.53354,25.152751,0.000428,25.000400,-2.3769,0.203,9.52837,9.52837
2622.00,9.53314,25.152768,0.000429,25.000356,-2.3768,0.203,9.52931,9.52931
2623.00,9.53282,25.152878,0.000429,25.000334,-2.3768,0.203,9.53150,9.53150
2624.00,9.53259,25.152999,0.000433,25.000316,-2.3768,0.203,9.53397,9.53397
2625.00,9.53266,25.152996,0.000431,25.000216,-2.3770,0.203,9.53628,9.53628
2626.00,9.53272,25.153064,0.000428,25.000247,-2.3772,0.203,9.53756,9.53756
2627.00,9.53291,25.153142,0.000434,25.000268,-2.3775,0.203,9.53831,9.53831
2628.00,9.53338,25.153261,0.000435,25.000395,-2.3777,0.203,9.53835,9.53835
2629.00,9.53380,25.153190,0.000433,25.000338,-2.3777,0.203,9.53849,9.53849
2630.00,9.53415,25.153223,0.000436,25.000359,-2.3776,0.203,9.53890,9.53890
2631.00,9.53461,25.153229,0.000436,25.000350,-2.3772,0.203,9.54023,9.54023
2632.00,9.53504,25.153204,0.000434,25.000369,-2.3771,0.203,9.54125,9.54125
2633.00,9.53543,25.153108,0.000436,25.000282,-2.3770,0.203,9.54224,9.54224
2634.00,9.53589,25.153230,0.000439,25.000355,-2.3771,0.203,9.54313,9.54313
2635.00,9.53653,25.153270,0.000435,25.000326,-2.3774,0.204,9.54360,9.54360
2636.00,9.53716,25.153351,0.000435,25.000302,-2.3779,0.204,9.54370,9.54370
2637.00,9.53790,25.153445,0.000435,25.000320,-2.3779,0.204,9.54446,9.54446
2638.00,9.53881,25.153550,0.000431,25.000327,-2.3779,0.204,9.54508,9.54508
2639.00,9.53978,25.153565,0.000427,25.000336,-2.3782,0.204,9.54570,9.54570
2640.00,9.54078,25.153591,0.000429,25.000372,-2.3782,0.204,9.54592,9.54592
2641.00,9.54140,25.153608,0.000434,25.000382,-2.3784,0.204,9.54554,9.54554
2642.00,9.54203,25.153591,0.000431,25.000309,-2.3786,0.204,9.54512,9.54512
2643.00,9.54255,25.153558,0.000434,25.000288,-2.3787,0.204,9.54518,9.54518
2644.00,9.54281,25.153580,0.000438,25.000299,-2.3788,0.204,9.54413,9.54413
2645.00,9.54292,25.153652,0.000442,25.000358,-2.3791,0.204,9.54361,9.54361
2646.00,9.54302,25.153647,0.000441,25.000391,-2.3793,0.204,9.54314,9.54314
2647.00,9.54322,25.153743,0.000444,25.000465,-2.3795,0.204,9.54245,9.54245
2648.00,9.54342,25.153811,0.000443,25.000486,-2.3797,0.204,9.54139,9.54139
2649.00,9.54353,25.153832,0.000441,25.000456,-2.3798,0.204,9.54155,9.54155
2650.00,9.54379,25.153805,0.000435,25.000401,-2.3799,0.204,9.54257,9.54257
2651.00,9.54393,25.153915,0.000435,25.000396,-2.3795,0.205,9.54335,9.54335
2652.00,9.54387,25.153955,0.000433,25.000400,-2.3793,0.205,9.54331,9.54331
2653.00,9.54379,25.153938,0.000431,25.000360,-2.3791,0.205,9.54342,9.54342
2654.00,9.54373,25.153996,0.000433,25.000350,-2.3792,0.205,9.54333,9.54333
2655.00,9.54365,25.154115,0.000436,25.000416,-2.3792,0.205,9.54257,9.54257
2656.00,9.54369,25.154075,0.000434,25.000376,-2.3794,0.205,9.54272,9.54272
2657.00,9.54368,25.154049,0.000436,25.000321,-2.3797,0.205,9.54375,9.54375
2658.00,9.54368,25.154110,0.000436,25.000278,-2.3800,0.205,9.54480,9.54480
2659.00,9.54367,25.154120,0.000432,25.000242,-2.3801,0.205,9.54514,9.54514
2660.00,9.54343,25.154123,0.000429,25.000158,-2.3801,0.205,9.54502,9.54502
2661.00,9.54353,25.154194,0.000429,25.000164,-2.3803,0.205,9.54526,9.54526
2662.00,9.54370,25.154219,0.000425,25.000192,-2.3803,0.205,9.54524,9.54524
2663.00,9.54358,25.154289,0.000427,25.000300,-2.3802,0.206,9.54462,9.54462
2664.00,9.54364,25.154303,0.000429,25.000328,-2.3800,0.206,9.54505,9.54505
2665.00,9.54385,25.154320,0.000430,25.000371,-2.3803,0.206,9.54548,9.54548
2666.00,9.54403,25.154384,0.000432,25.000407,-2.3806,0.206,9.54538,9.54538
2667.00,9.54422,25.154402,0.000434,25.000398,-2.3807,0.206,9.54477,9.54477
2668.00,9.54425,25.154413,0.000434,25.000389,-2.3810,0.206,9.54437,9.54437
2669.00,9.54430,25.154423,0.000433,25.000344,-2.3812,0.206,9.54360,9.54360
2670.00,9.54416,25.154341,0.000434,25.000252,-2.3810,0.206,9.54318,9.54318
2671.00,9.54411,25.154394,0.000432,25.000272,-2.3810,0.206,9.54349,9.54349
2672.00,9.54432,25.154457,0.000431,25.000269,-2.3811,0.206,9.54376,9.54376
2673.00,9.54437,25.154571,0.000432,25.000302,-2.3813,0.206,9.54375,9.54375
2674.00,9.54448,25.154701,0.000432,25.000451,-2.3811,0.206,9.54451,9.54451
2675.00,9.54463,25.154881,0.000432,25.000595,-2.3813,0.206,9.54489,9.54489
2676.00,9.54467,25.154879,0.000435,25.000570,-2.3813,0.206,9.54462,9.54462
2677.00,9.54457,25.154887,0.000435,25.000540,-2.3812,0.206,9.54402,9.54402
2678.00,9.54440,25.154873,0.000432,25.000543,-2.3812,0.206,9.54473,9.54473
2679.00,9.54436,25.154832,0.000431,25.000444,-2.3812,0.207,9.54418,9.54418
2680.00,9.54432,25.154795,0.000430,25.000339,-2.3811,0.207,9.54375,9.54375
2681.00,9.54439,25.154813,0.000425,25.000285,-2.3812,0.207,9.54413,9.54413
2682.00,9.54435,25.154815,0.000423,25.000251,-2.3815,0.207,9.54471,9.54471
2683.00,9.54439,25.154810,0.000424,25.000176,-2.3816,0.207,9.54482,9.54482
2684.00,9.54439,25.154873,0.000426,25.000179,-2.3818,0.207,9.54525,9.54525
2685.00,9.54443,25.154986,0.000425,25.000324,-2.3822,0.207,9.54590,9.54590
2686.00,9.54442,25.155081,0.000428,25.000413,-2.3820,0.207,9.54541,9.54541
2687.00,9.54446,25.155163,0.000430,25.000477,-2.3821,0.207,9.54549,9.54549
2688.00,9.54463,25.155213,0.000432,25.000535,-2.3821,0.207,9.54586,9.54586
2689.00,9.54494,25.155205,0.000430,25.000500,-2.3822,0.207,9.54638,9.54638
2690.00,9.54526,25.155269,0.000430,25.000517,-2.3820,0.207,9.54693,9.54693
2691.00,9.54542,25.155169,0.000429,25.000439,-2.3822,0.207,9.54762,9.54762
2692.00,9.54539,25.155204,0.000431,25.000450,-2.3822,0.208,9.54724,9.54724
2693.00,9.54544,25.155203,0.000430,25.000428,-2.3824,0.208,9.54682,9.54682
2694.00,9.54554,25.155194,0.000433,25.000448,-2.3826,0.208,9.54617,9.54617
2695.00,9.54544,25.155106,0.000435,25.000344,-2.3827,0.208,9.54508,9.54508
2696.00,9.54534,25.155215,0.000436,25.000376,-2.3826,0.208,9.54394,9.54394
2697.00,9.54523,25.155245,0.000435,25.000358,-2.3825,0.208,9.54352,9.54352
2698.00,9.54518,25.155239,0.000437,25.000310,-2.3822,0.208,9.54302,9.54302
2699.00,9.54505,25.155408,0.000439,25.000364,-2.3826,0.208,9.54227,9.54227
2700.00,9.54501,25.155472,0.000440,25.000342,-2.3830,0.208,9.54208,9.54208
2701.00,9.54494,25.155499,0.000442,25.000312,-2.3830,0.208,9.54242,9.54242
2702.00,9.54485,25.155556,0.000442,25.000375,-2.3832,0.208,9.54337,9.54337
2703.00,9.54495,25.155587,0.000439,25.000362,-2.3834,0.208,9.54423,9.54423
2704.00,9.54500,25.155554,0.000435,25.000323,-2.3830,0.208,9.54505,9.54505
2705.00,9.54496,25.155568,0.000432,25.000279,-2.3829,0.208,9.54565,9.54565
2706.00,9.54483,25.155601,0.000428,25.000306,-2.3835,0.209,9.54497,9.54497
2707.00,9.54459,25.155607,0.000429,25.000292,-2.3837,0.209,9.54385,9.54385
2708.00,9.54432,25.155748,0.000432,25.000403,-2.3838,0.209,9.54241,9.54241
2709.00,9.54400,25.155764,0.000435,25.000390,-2.3840,0.209,9.54207,9.54207
2710.00,9.54377,25.155852,0.000433,25.000463,-2.3841,0.209,9.54197,9.54197
2711.00,9.54369,25.155939,0.000435,25.000509,-2.3838,0.209,9.54347,9.54347
2712.00,9.54380,25.156078,0.000434,25.000502,-2.3837,0.209,9.54472,9.54472
2713.00,9.54389,25.156043,0.000430,25.000410,-2.3836,0.209,9.54588,9.54588
2714.00,9.54407,25.156076,0.000429,25.000411,-2.3836,0.209,9.54773,9.54773
2715.00,9.54448,25.156076,0.000433,25.000416,-2.3835,0.209,9.54876,9.54876
2716.00,9.54476,25.156022,0.000433,25.000358,-2.3834,0.209,9.54882,9.54882
2717.00,9.54512,25.155994,0.000435,25.000356,-2.3834,0.209,9.54912,9.54912
2718.00,9.54524,25.156112,0.000437,25.000467,-2.3833,0.209,9.54825,9.54825
2719.00,9.54519,25.156129,0.000438,25.000485,-2.3835,0.209,9.54627,9.54627
2720.00,9.54533,25.156209,0.000436,25.000514,-2.3833,0.210,9.54535,9.54535
2721.00,9.54543,25.156311,0.000433,25.000539,-2.3831,0.210,9.54446,9.54446
2722.00,9.54538,25.156376,0.000434,25.000499,-2.3832,0.210,9.54353,9.54353
2723.00,9.54523,25.156316,0.000432,25.000358,-2.3835,0.210,9.54410,9.54410
2724.00,9.54527,25.156443,0.000435,25.000334,-2.3836,0.210,9.54544,9.54544
2725.00,9.54539,25.156461,0.000435,25.000281,-2.3840,0.210,9.54543,9.54543
2726.00,9.54549,25.156496,0.000439,25.000272,-2.3841,0.210,9.54593,9.54593
2727.00,9.54579,25.156479,0.000434,25.000203,-2.3842,0.210,9.54639,9.54639
2728.00,9.54608,25.156477,0.000432,25.000220,-2.3840,0.210,9.54682,9.54682
2729.00,9.54637,25.156455,0.000426,25.000236,-2.3840,0.210,9.54640,9.54640
2730.00,9.54651,25.156505,0.000425,25.000235,-2.3839,0.211,9.54661,9.54661
2731.00,9.54654,25.156534,0.000424,25.000226,-2.3841,0.211,9.54668,9.54668
2732.00,9.54645,25.156600,0.000425,25.000347,-2.3842,0.211,9.54683,9.54683
2733.00,9.54651,25.156764,0.000430,25.000462,-2.3843,0.211,9.54654,9.54654
2734.00,9.54623,25.156798,0.000431,25.000484,-2.3844,0.211,9.54580,9.54580
2735.00,9.54586,25.156821,0.000431,25.000449,-2.3846,0.211,9.54564,9.54564
2736.00,9.54567,25.156764,0.000432,25.000347,-2.3851,0.211,9.54542,9.54542
2737.00,9.54568,25.156771,0.000431,25.000295,-2.3853,0.211,9.54617,9.54617
2738.00,9.54595,25.156761,0.000430,25.000219,-2.3857,0.211,9.54729,9.54729
2739.00,9.54630,25.156860,0.000428,25.000203,-2.3860,0.211,9.54787,9.54787
2740.00,9.54645,25.156869,0.000428,25.000203,-2.3863,0.211,9.54832,9.54832
2741.00,9.54654,25.156932,0.000425,25.000289,-2.3860,0.212,9.54843,9.54843
2742.00,9.54665,25.156940,0.000426,25.000263,-2.3856,0.212,9.54755,9.54755
2743.00,9.54673,25.156817,0.000423,25.000163,-2.3852,0.212,9.54605,9.54605
2744.00,9.54650,25.156700,0.000427,25.000110,-2.3847,0.211,9.54537,9.54537
2745.00,9.54638,25.156679,0.000426,25.000031,-2.3842,0.211,9.54528,9.54528
2746.00,9.54652,25.156796,0.000429,25.000061,-2.3840,0.211,9.54553,9.54553
2747.00,9.54643,25.156863,0.000431,25.000150,-2.3840,0.211,9.54496,9.54496
2748.00,9.54636,25.156998,0.000437,25.000196,-2.3841,0.211,9.54525,9.54525
2749.00,9.54617,25.157198,0.000440,25.000302,-2.3841,0.211,9.54518,9.54518
2750.00,9.54605,25.157361,0.000442,25.000500,-2.3841,0.211,9.54500,9.54500
2751.00,9.54604,25.157356,0.000439,25.000481,-2.3841,0.212,9.54480,9.54480
2752.00,9.54610,25.157398,0.000435,25.000454,-2.3841,0.212,9.54579,9.54579
2753.00,9.54610,25.157478,0.000434,25.000484,-2.3843,0.212,9.54546,9.54546
2754.00,9.54624,25.157462,0.000434,25.000398,-2.3843,0.212,9.54470,9.54470
2755.00,9.54613,25.157485,0.000434,25.000317,-2.3843,0.212,9.54400,9.54400
2756.00,9.54561,25.157492,0.000435,25.000318,-2.3846,0.212,9.54329,9.54329
2757.00,9.54539,25.157424,0.000438,25.000222,-2.3847,0.212,9.54072,9.54072
2758.00,9.54547,25.157491,0.000439,25.000292,-2.3848,0.212,9.53902,9.53902
2759.00,9.54553,25.157579,0.000434,25.000382,-2.3848,0.213,9.53813,9.53813
2760.00,9.54554,25.157539,0.000434,25.000334,-2.3845,0.213,9.53686,9.53686
2761.00,9.54622,25.157674,0.000438,25.000375,-2.3841,0.213,9.53577,9.53577
2762.00,9.54667,25.157831,0.000438,25.000461,-2.3840,0.213,9.53650,9.53650
@19,2.0001,4.0, 2760.08699999999 
2763.00,9.54373,25.157885,0.000438,25.000428,-2.3837,0.213,9.53738,9.53738
2764.00,9.54240,25.157882,0.000438,25.000402,-2.3838,0.213,9.53799,9.53799
2765.00,9.54085,25.157980,0.000441,25.000443,-2.3841,0.213,9.53779,9.53779
2766.00,9.53932,25.158095,0.000441,25.000531,-2.3840,0.213,9.53666,9.53666
2767.00,9.53882,25.158113,0.000439,25.000455,-2.3841,0.213,9.53498,9.53498
2768.00,9.53881,25.158117,0.000435,25.000430,-2.3841,0.213,9.53302,9.53302
2769.00,9.53841,25.158191,0.000438,25.000458,-2.3840,0.213,9.53179,9.53179
2770.00,9.53744,25.158230,0.000438,25.000495,-2.3841,0.213,9.53140,9.53140
2771.00,9.53673,25.158102,0.000436,25.000347,-2.3843,0.214,9.53268,9.53268
2772.00,9.53667,25.158212,0.000439,25.000464,-2.3846,0.214,9.53465,9.53465
2773.00,9.53671,25.158274,0.000447,25.000480,-2.3850,0.213,9.53715,9.53715
2774.00,9.53669,25.158244,0.000443,25.000390,-2.3853,0.214,9.53902,9.53902
2775.00,9.53670,25.158183,0.000439,25.000231,-2.3854,0.214,9.54030,9.54030
2776.00,9.53646,25.158305,0.000438,25.000281,-2.3855,0.214,9.54039,9.54039
2777.00,9.53652,25.158489,0.000441,25.000441,-2.3852,0.214,9.54037,9.54037
2778.00,9.53673,25.158528,0.000435,25.000453,-2.3846,0.214,9.53995,9.53995
2779.00,9.53704,25.158494,0.000434,25.000330,-2.3840,0.214,9.53994,9.53994
2780.00,9.53733,25.158577,0.000435,25.000417,-2.3839,0.214,9.54047,9.54047
2781.00,9.53770,25.158548,0.000433,25.000440,-2.3841,0.214,9.54176,9.54176
2782.00,9.53810,25.158427,0.000427,25.000235,-2.3842,0.214,9.54337,9.54337
2783.00,9.53864,25.158380,0.000424,25.000166,-2.3844,0.215,9.54533,9.54533
2784.00,9.53916,25.158546,0.000428,25.000378,-2.3848,0.215,9.54668,9.54668
2785.00,9.53966,25.158701,0.000427,25.000427,-2.3849,0.215,9.54766,9.54766
2786.00,9.54030,25.158803,0.000429,25.000390,-2.3851,0.215,9.54784,9.54784
2787.00,9.54091,25.158852,0.000430,25.000447,-2.3850,0.215,9.54659,9.54659
2788.00,9.54159,25.158882,0.000430,25.000407,-2.3848,0.215,9.54543,9.54543
2789.00,9.54227,25.158861,0.000429,25.000328,-2.3846,0.215,9.54469,9.54469
2790.00,9.54285,25.158822,0.000430,25.000294,-2.3846,0.215,9.54431,9.54431
2791.00,9.54339,25.158734,0.000431,25.000196,-2.3846,0.215,9.54398,9.54398
2792.00,9.54348,25.158915,0.000435,25.000324,-2.3847,0.215,9.54367,9.54367
2793.00,9.54342,25.159001,0.000436,25.000439,-2.3849,0.215,9.54272,9.54272
2794.00,9.54340,25.159017,0.000434,25.000446,-2.3850,0.215,9.54257,9.54257
2795.00,9.54360,25.158977,0.000433,25.000436,-2.3850,0.215,9.54260,9.54260
2796.00,9.54399,25.159100,0.000435,25.000502,-2.3847,0.215,9.54328,9.54328
2797.00,9.54440,25.158885,0.000429,25.000231,-2.3843,0.215,9.54463,9.54463
2798.00,9.54466,25.158944,0.000431,25.000209,-2.3838,0.215,9.54549,9.54549
2799.00,9.54485,25.159042,0.000432,25.000256,-2.3836,0.215,9.54602,9.54602
2800.00,9.54515,25.159177,0.000432,25.000271,-2.3830,0.215,9.54643,9.54643
2801.00,9.54532,25.159286,0.000429,25.000324,-2.3826,0.215,9.54658,9.54658
2802.00,9.54539,25.159382,0.000429,25.000402,-2.3828,0.216,9.54622,9.54622
2803.00,9.54514,25.159489,0.000430,25.000468,-2.3829,0.216,9.54624,9.54624
2804.00,9.54488,25.159500,0.000426,25.000446,-2.3829,0.216,9.54611,9.54611
2805.00,9.54482,25.159556,0.000425,25.000462,-2.3830,0.216,9.54585,9.54585
2806.00,9.54488,25.159573,0.000425,25.000494,-2.3830,0.216,9.54599,9.54599
2807.00,9.54513,25.159644,0.000427,25.000508,-2.3828,0.216,9.54651,9.54651
2808.00,9.54532,25.159586,0.000420,25.000404,-2.3829,0.217,9.54726,9.54726
2809.00,9.54563,25.159604,0.000424,25.000362,-2.3829,0.217,9.54854,9.54854
2810.00,9.54596,25.159565,0.000427,25.000344,-2.3829,0.217,9.54934,9.54934
2811.00,9.54623,25.159511,0.000428,25.000178,-2.3829,0.217,9.55003,9.55003
2812.00,9.54673,25.159519,0.000427,25.000148,-2.3829,0.217,9.55073,9.55073
2813.00,9.54720,25.159657,0.000429,25.000211,-2.3827,0.217,9.55064,9.55064
2814.00,9.54751,25.159704,0.000426,25.000226,-2.3825,0.217,9.54979,9.54979
2815.00,9.54767,25.159717,0.000424,25.000183,-2.3826,0.217,9.54925,9.54925
2816.00,9.54780,25.159819,0.000423,25.000271,-2.3828,0.218,9.54895,9.54895
2817.00,9.54793,25.159944,0.000428,25.000374,-2.3828,0.217,9.54862,9.54862
2818.00,9.54811,25.159920,0.000430,25.000325,-2.3830,0.217,9.54873,9.54873
2819.00,9.54836,25.159906,0.000434,25.000246,-2.3829,0.217,9.54953,9.54953
2820.00,9.54850,25.159984,0.000436,25.000257,-2.3827,0.217,9.54954,9.54954
2821.00,9.54846,25.160061,0.000439,25.000344,-2.3827,0.217,9.54880,9.54880
2822.00,9.54855,25.160005,0.000436,25.000265,-2.3826,0.217,9.54880,9.54880
2823.00,9.54879,25.159983,0.000436,25.000226,-2.3825,0.217,9.54915,9.54915
2824.00,9.54909,25.160037,0.000436,25.000308,-2.3825,0.217,9.54893,9.54893
2825.00,9.54927,25.160039,0.000435,25.000318,-2.3825,0.217,9.54925,9.54925
2826.00,9.54936,25.159911,0.000432,25.000141,-2.3823,0.217,9.54961,9.54961
2827.00,9.54931,25.159938,0.000433,25.000179,-2.3819,0.217,9.54889,9.54889
2828.00,9.54923,25.160024,0.000432,25.000224,-2.3818,0.217,9.54839,9.54839
2829.00,9.54906,25.160046,0.000430,25.000193,-2.3817,0.218,9.54732,9.54732
2830.00,9.54873,25.160071,0.000429,25.000208,-2.3817,0.218,9.54628,9.54628
2831.00,9.54843,25.160202,0.000432,25.000372,-2.3818,0.218,9.54575,9.54575
2832.00,9.54814,25.160145,0.000431,25.000260,-2.3820,0.218,9.54558,9.54558
2833.00,9.54794,25.160106,0.000428,25.000191,-2.3821,0.218,9.54568,9.54568
2834.00,9.54806,25.160188,0.000432,25.000261,-2.3820,0.218,9.54667,9.54667
2835.00,9.54822,25.160227,0.000433,25.000209,-2.3818,0.218,9.54806,9.54806
2836.00,9.54829,25.160210,0.000431,25.000056,-2.3817,0.218,9.54887,9.54887
2837.00,9.54820,25.160287,0.000428,25.000044,-2.3813,0.219,9.54920,9.54920
2838.00,9.54814,25.160356,0.000430,25.000178,-2.3812,0.219,9.54955,9.54955
2839.00,9.54808,25.160440,0.000429,25.000230,-2.3810,0.219,9.54861,9.54861
2840.00,9.54785,25.160475,0.000428,25.000213,-2.3810,0.219,9.54784,9.54784
2841.00,9.54791,25.160668,0.000430,25.000381,-2.3809,0.219,9.54756,9.54756
2842.00,9.54796,25.160796,0.000434,25.000500,-2.3810,0.219,9.54826,9.54826
2843.00,9.54810,25.160909,0.000434,25.000506,-2.3807,0.219,9.54878,9.54878
2844.00,9.54804,25.160874,0.000429,25.000365,-2.3805,0.219,9.54958,9.54958
2845.00,9.54812,25.160992,0.000431,25.000429,-2.3806,0.219,9.55041,9.55041
2846.00,9.54833,25.160988,0.000431,25.000427,-2.3806,0.219,9.55187,9.55187
2847.00,9.54872,25.160987,0.000431,25.000365,-2.3807,0.219,9.55275,9.55275
2848.00,9.54914,25.161024,0.000431,25.000290,-2.3809,0.219,9.55297,9.55297
2849.00,9.54940,25.161082,0.000435,25.000287,-2.3811,0.219,9.55341,9.55341
2850.00,9.54972,25.161095,0.000433,25.000318,-2.3809,0.219,9.55308,9.55308
2851.00,9.54985,25.161117,0.000429,25.000287,-2.3809,0.220,9.55096,9.55096
2852.00,9.54977,25.161222,0.000428,25.000332,-2.3807,0.220,9.54903,9.54903
2853.00,9.54978,25.161297,0.000428,25.000385,-2.3805,0.220,9.54776,9.54776
2854.00,9.54979,25.161341,0.000428,25.000446,-2.3804,0.220,9.54754,9.54754
2855.00,9.54964,25.161388,0.000430,25.000453,-2.3804,0.220,9.54664,9.54664
2856.00,9.54941,25.161505,0.000432,25.000505,-2.3802,0.220,9.54698,9.54698
2857.00,9.54936,25.161452,0.000428,25.000387,-2.3799,0.220,9.54758,9.54758
2858.00,9.54945,25.161552,0.000432,25.000420,-2.3796,0.220,9.54844,9.54844
2859.00,9.54960,25.161625,0.000431,25.000443,-2.3792,0.220,9.54848,9.54848
2860.00,9.54978,25.161758,0.000433,25.000449,-2.3787,0.220,9.54894,9.54894
2861.00,9.54971,25.161732,0.000431,25.000411,-2.3784,0.220,9.54879,9.54879
2862.00,9.54962,25.161799,0.000436,25.000524,-2.3784,0.220,9.54907,9.54907
2863.00,9.54962,25.161699,0.000432,25.000495,-2.3786,0.220,9.54958,9.54958
2864.00,9.54985,25.161779,0.000436,25.000536,-2.3788,0.220,9.55030,9.55030
2865.00,9.54995,25.161700,0.000433,25.000511,-2.3790,0.221,9.55115,9.55115
2866.00,9.54989,25.161720,0.000436,25.000499,-2.3789,0.221,9.55224,9.55224
2867.00,9.54968,25.161712,0.000434,25.000478,-2.3789,0.221,9.55269,9.55269
2868.00,9.54948,25.161672,0.000428,25.000418,-2.3782,0.221,9.55168,9.55168
2869.00,9.54925,25.161561,0.000422,25.000278,-2.3780,0.221,9.55039,9.55039
2870.00,9.54918,25.161597,0.000422,25.000230,-2.3781,0.221,9.55022,9.55022
2871.00,9.54942,25.161667,0.000422,25.000263,-2.3781,0.222,9.55065,9.55065
2872.00,9.54989,25.161776,0.000427,25.000289,-2.3784,0.221,9.55086,9.55086
2873.00,9.55008,25.161824,0.000431,25.000298,-2.3790,0.221,9.55078,9.55078
2874.00,9.55010,25.161859,0.000434,25.000344,-2.3792,0.221,9.55127,9.55127
2875.00,9.55018,25.161922,0.000437,25.000405,-2.3790,0.221,9.55089,9.55089
2876.00,9.55037,25.161808,0.000435,25.000333,-2.3787,0.221,9.55018,9.55018
2877.00,9.55053,25.161774,0.000433,25.000297,-2.3782,0.221,9.54986,9.54986
2878.00,9.55059,25.161863,0.000434,25.000314,-2.3777,0.221,9.54999,9.54999
2879.00,9.55034,25.161989,0.000436,25.000377,-2.3772,0.221,9.54905,9.54905
2880.00,9.55019,25.161970,0.000435,25.000380,-2.3768,0.222,9.54849,9.54849
2881.00,9.55016,25.162067,0.000436,25.000417,-2.3764,0.222,9.54779,9.54779
2882.00,9.55024,25.162120,0.000433,25.000415,-2.3761,0.222,9.54754,9.54754
2883.00,9.55001,25.162144,0.000430,25.000437,-2.3760,0.222,9.54669,9.54669
2884.00,9.54961,25.162172,0.000430,25.000407,-2.3762,0.222,9.54695,9.54695
2885.00,9.54927,25.162254,0.000428,25.000371,-2.3762,0.222,9.54700,9.54700
2886.00,9.54907,25.162329,0.000427,25.000340,-2.3763,0.222,9.54754,9.54754
2887.00,9.54905,25.162432,0.000426,25.000409,-2.3765,0.223,9.54766,9.54766
2888.00,9.54886,25.162432,0.000426,25.000298,-2.3765,0.223,9.54779,9.54779
2889.00,9.54882,25.162439,0.000424,25.000288,-2.3761,0.223,9.54791,9.54791
2890.00,9.54874,25.162494,0.000426,25.000300,-2.3758,0.223,9.54791,9.54791
2891.00,9.54848,25.162518,0.000427,25.000325,-2.3755,0.223,9.54817,9.54817
2892.00,9.54842,25.162580,0.000430,25.000345,-2.3751,0.223,9.54851,9.54851
2893.00,9.54837,25.162631,0.000429,25.000373,-2.3747,0.223,9.54883,9.54883
2894.00,9.54827,25.162661,0.000426,25.000324,-2.3745,0.223,9.54887,9.54887
2895.00,9.54810,25.162682,0.000425,25.000329,-2.3742,0.223,9.54860,9.54860
2896.00,9.54792,25.162725,0.000423,25.000329,-2.3737,0.223,9.54790,9.54790
2897.00,9.54779,25.162758,0.000422,25.000289,-2.3735,0.223,9.54719,9.54719
2898.00,9.54785,25.162867,0.000426,25.000391,-2.3735,0.224,9.54873,9.54873
2899.00,9.54830,25.162928,0.000430,25.000402,-2.3738,0.224,9.55022,9.55022
2900.00,9.54863,25.162938,0.000429,25.000427,-2.3741,0.224,9.55157,9.55157
2901.00,9.54886,25.162895,0.000431,25.000379,-2.3747,0.224,9.55202,9.55202
2902.00,9.54884,25.162862,0.000431,25.000359,-2.3752,0.224,9.55188,9.55188
2903.00,9.54897,25.162861,0.000429,25.000311,-2.3750,0.224,9.55141,9.55141
2904.00,9.54935,25.162872,0.000429,25.000340,-2.3748,0.224,9.55107,9.55107
2905.00,9.54967,25.162919,0.000431,25.000334,-2.3743,0.224,9.55108,9.55108
2906.00,9.54992,25.163007,0.000433,25.000381,-2.3735,0.224,9.55197,9.55197
2907.00,9.55011,25.163008,0.000436,25.000334,-2.3727,0.224,9.55337,9.55337
2908.00,9.55043,25.163055,0.000437,25.000375,-2.3725,0.224,9.55321,9.55321
2909.00,9.55063,25.163072,0.000435,25.000378,-2.3723,0.224,9.55267,9.55267
2910.00,9.55079,25.163104,0.000433,25.000349,-2.3723,0.224,9.55274,9.55274
2911.00,9.55120,25.163191,0.000431,25.000357,-2.3725,0.224,9.55331,9.55331
2912.00,9.55135,25.163237,0.000428,25.000386,-2.3726,0.224,9.55311,9.55311
