# Supplementary material for: HSL1 and BAM1/2 impact epidermal cell development by sensing distinct signaling peptides
Source: Nat Commun. 2022 Feb 15;13:876. doi: 10.1038/s41467-022-28558-4 (PMC8847575; doi:10.1038/s41467-022-28558-4)
Supplement: Supplementary file 4 — Source Data [file 41467_2022_28558_MOESM4_ESM.zip › Source Data/Source Data/Figure S10/Exp2_BAM1_CLE9 V111P.itc]

$ITC
$ 19 
$NOT
$ 25 
$ 60 
$ 500 
$ 10 
$ 2 
$ADCGainCode:  0 
$False,True,True
$ 0.4 , 0.8 , 150 , 5 
$ 2 , 4 , 150 , 5 
$ 2 , 4 , 150 , 5 
$ 2 , 4 , 150 , 5 
$ 2 , 4 , 150 , 5 
$ 2 , 4 , 150 , 5 
$ 2 , 4 , 150 , 5 
$ 2 , 4 , 150 , 5 
$ 2 , 4 , 150 , 5 
$ 2 , 4 , 150 , 5 
$ 2 , 4 , 150 , 5 
$ 2 , 4 , 150 , 5 
$ 2 , 4 , 150 , 5 
$ 2 , 4 , 150 , 5 
$ 2 , 4 , 150 , 5 
$ 2 , 4 , 150 , 5 
$ 2 , 4 , 150 , 5 
$ 2 , 4 , 150 , 5 
$ 2 , 4 , 150 , 5 
# 0 
# 0.45 
# 0.03 
# 0.2035 
# 25 
# 4 
# 8.15 
# 1 
?BAM1_30uM_CLE9P3P4_450uM
% MICROCALITC_MAL1177627
% 0.2035 
% 4 
%-0.586102 , 29.61604 
%-0.348256 , 29.40329 
% 0.8333333 
% 167740 , 167730 
% 0.25 , 81 
%-0.015695 ,-0.033946 
%-20 , 8 
% 0 , 0 
% 0 
% 128000       127744 
% 43.1 
% 500 , 750 , 1000 , 750 
% 0.06978023945 ,-0.002252194966 ,-3.244915618586E-05 , 1.349203907274E-06 ,-9.058983361606E-09 
% MicroCalITC Ver: 1.29.32 Run time:12/14/2020 12:08:27 PM
@0
5.00,9.16117,25.059650,0.000403,25.000831,-2.7661,-0.031,9.15692,9.15692
6.00,9.15945,25.059590,0.000399,25.000846,-2.7658,-0.031,9.15752,9.15752
7.00,9.15907,25.059577,0.000399,25.000791,-2.7654,-0.030,9.15687,9.15687
8.00,9.15852,25.059561,0.000396,25.000731,-2.7647,-0.030,9.15554,9.15554
9.00,9.15806,25.059653,0.000397,25.000682,-2.7644,-0.030,9.15624,9.15624
10.00,9.15794,25.059730,0.000403,25.000708,-2.7640,-0.030,9.15718,9.15718
11.00,9.15768,25.059841,0.000406,25.000717,-2.7634,-0.030,9.15753,9.15753
12.00,9.15745,25.059932,0.000407,25.000787,-2.7630,-0.030,9.15830,9.15830
13.00,9.15712,25.060011,0.000406,25.000804,-2.7626,-0.030,9.15896,9.15896
14.00,9.15684,25.059947,0.000403,25.000772,-2.7620,-0.030,9.15739,9.15739
15.00,9.15641,25.059978,0.000398,25.000711,-2.7614,-0.030,9.15560,9.15560
16.00,9.15648,25.059981,0.000393,25.000658,-2.7613,-0.029,9.15475,9.15475
17.00,9.15664,25.060015,0.000391,25.000614,-2.7611,-0.029,9.15474,9.15474
18.00,9.15667,25.060000,0.000392,25.000633,-2.7609,-0.029,9.15432,9.15432
19.00,9.15657,25.060117,0.000393,25.000726,-2.7605,-0.029,9.15487,9.15487
20.00,9.15642,25.060069,0.000391,25.000708,-2.7601,-0.029,9.15531,9.15531
21.00,9.15610,25.060035,0.000394,25.000654,-2.7597,-0.029,9.15437,9.15437
22.00,9.15586,25.060051,0.000396,25.000698,-2.7592,-0.029,9.15287,9.15287
23.00,9.15550,25.060117,0.000396,25.000742,-2.7587,-0.029,9.15239,9.15239
24.00,9.15514,25.060188,0.000398,25.000747,-2.7583,-0.028,9.15182,9.15182
25.00,9.15508,25.060262,0.000399,25.000799,-2.7580,-0.028,9.15237,9.15237
26.00,9.15504,25.060370,0.000400,25.000917,-2.7576,-0.028,9.15296,9.15296
27.00,9.15470,25.060352,0.000399,25.000881,-2.7571,-0.028,9.15245,9.15245
28.00,9.15447,25.060311,0.000401,25.000807,-2.7566,-0.028,9.15173,9.15173
29.00,9.15407,25.060309,0.000399,25.000773,-2.7561,-0.028,9.15072,9.15072
30.00,9.15340,25.060365,0.000399,25.000733,-2.7558,-0.028,9.15000,9.15000
31.00,9.15315,25.060402,0.000396,25.000687,-2.7554,-0.027,9.14975,9.14975
32.00,9.15291,25.060465,0.000396,25.000683,-2.7549,-0.027,9.15122,9.15122
33.00,9.15270,25.060542,0.000396,25.000672,-2.7545,-0.027,9.15171,9.15171
34.00,9.15242,25.060645,0.000398,25.000729,-2.7541,-0.027,9.15188,9.15188
35.00,9.15230,25.060677,0.000401,25.000736,-2.7531,-0.027,9.15140,9.15140
36.00,9.15206,25.060723,0.000405,25.000717,-2.7527,-0.027,9.15187,9.15187
37.00,9.15195,25.060732,0.000408,25.000717,-2.7525,-0.027,9.15102,9.15102
38.00,9.15172,25.060846,0.000408,25.000803,-2.7522,-0.027,9.15008,9.15008
39.00,9.15115,25.060817,0.000407,25.000749,-2.7517,-0.027,9.14890,9.14890
40.00,9.15066,25.060932,0.000407,25.000807,-2.7516,-0.027,9.14861,9.14861
41.00,9.15060,25.061012,0.000408,25.000876,-2.7510,-0.026,9.14776,9.14776
42.00,9.15067,25.061176,0.000406,25.000991,-2.7501,-0.026,9.14825,9.14825
43.00,9.15076,25.061144,0.000409,25.000930,-2.7495,-0.026,9.14966,9.14966
44.00,9.15060,25.061118,0.000409,25.000873,-2.7488,-0.026,9.15055,9.15055
45.00,9.15026,25.061106,0.000406,25.000778,-2.7481,-0.026,9.15029,9.15029
46.00,9.15016,25.061139,0.000405,25.000798,-2.7478,-0.026,9.14992,9.14992
47.00,9.15022,25.061127,0.000405,25.000660,-2.7480,-0.026,9.15008,9.15008
48.00,9.15017,25.061233,0.000401,25.000672,-2.7480,-0.025,9.15075,9.15075
49.00,9.15063,25.061336,0.000401,25.000689,-2.7482,-0.025,9.15241,9.15241
50.00,9.15067,25.061285,0.000399,25.000629,-2.7483,-0.025,9.15289,9.15289
51.00,9.15062,25.061380,0.000401,25.000649,-2.7479,-0.025,9.15334,9.15334
52.00,9.15047,25.061386,0.000399,25.000666,-2.7470,-0.025,9.15228,9.15228
53.00,9.15053,25.061512,0.000400,25.000743,-2.7463,-0.025,9.15143,9.15143
54.00,9.15033,25.061539,0.000401,25.000724,-2.7456,-0.025,9.14873,9.14873
55.00,9.15104,25.061699,0.000407,25.000846,-2.7450,-0.025,9.13943,9.13943
56.00,9.15163,25.061636,0.000405,25.000700,-2.7446,-0.025,9.12423,9.12423
57.00,9.15141,25.061767,0.000405,25.000702,-2.7443,-0.025,9.10681,9.10681
58.00,9.15243,25.061749,0.000403,25.000677,-2.7439,-0.024,9.08751,9.08751
59.00,9.15373,25.061858,0.000400,25.000702,-2.7435,-0.024,9.07063,9.07063
60.00,9.15068,25.061896,0.000396,25.000669,-2.7433,-0.024,9.06274,9.06274
@1,0.4000,0.8, 60.0509999999995 
61.00,9.14924,25.062087,0.000399,25.000829,-2.7430,-0.024,9.06321,9.06321
62.00,9.15001,25.062062,0.000403,25.000780,-2.7425,-0.024,9.06950,9.06950
63.00,9.15264,25.061971,0.000402,25.000625,-2.7419,-0.024,9.07806,9.07806
64.00,9.14216,25.061996,0.000403,25.000630,-2.7418,-0.024,9.08755,9.08755
65.00,9.10367,25.061978,0.000400,25.000595,-2.7415,-0.024,9.09611,9.09611
66.00,9.07408,25.062017,0.000400,25.000583,-2.7412,-0.024,9.10251,9.10251
67.00,9.06149,25.062078,0.000397,25.000622,-2.7408,-0.023,9.10665,9.10665
68.00,9.05580,25.062261,0.000400,25.000718,-2.7403,-0.023,9.11078,9.11078
69.00,9.05867,25.062245,0.000400,25.000689,-2.7397,-0.023,9.11367,9.11367
70.00,9.06409,25.062264,0.000398,25.000692,-2.7392,-0.023,9.11624,9.11624
71.00,9.07627,25.062213,0.000399,25.000641,-2.7387,-0.023,9.11903,9.11903
72.00,9.09294,25.062216,0.000398,25.000647,-2.7387,-0.023,9.12001,9.12001
73.00,9.09919,25.062258,0.000398,25.000703,-2.7387,-0.023,9.12082,9.12082
74.00,9.10359,25.062314,0.000400,25.000707,-2.7383,-0.023,9.12261,9.12261
75.00,9.10674,25.062378,0.000403,25.000708,-2.7379,-0.023,9.12522,9.12522
76.00,9.11027,25.062488,0.000402,25.000749,-2.7374,-0.022,9.12808,9.12808
77.00,9.11252,25.062614,0.000402,25.000821,-2.7368,-0.022,9.13188,9.13188
78.00,9.11425,25.062568,0.000403,25.000739,-2.7360,-0.022,9.13522,9.13522
79.00,9.11683,25.062564,0.000402,25.000696,-2.7355,-0.022,9.13721,9.13721
80.00,9.11950,25.062567,0.000401,25.000680,-2.7349,-0.022,9.13870,9.13870
81.00,9.12195,25.062560,0.000400,25.000665,-2.7347,-0.022,9.13883,9.13883
82.00,9.12448,25.062657,0.000402,25.000684,-2.7344,-0.022,9.13841,9.13841
83.00,9.12700,25.062681,0.000401,25.000691,-2.7341,-0.021,9.13861,9.13861
84.00,9.12909,25.062772,0.000404,25.000755,-2.7336,-0.021,9.13942,9.13942
85.00,9.13036,25.062834,0.000407,25.000720,-2.7332,-0.021,9.14008,9.14008
86.00,9.13155,25.062807,0.000405,25.000650,-2.7327,-0.021,9.14008,9.14008
87.00,9.13275,25.062688,0.000403,25.000568,-2.7322,-0.021,9.14078,9.14078
88.00,9.13341,25.062808,0.000404,25.000620,-2.7318,-0.021,9.14102,9.14102
89.00,9.13447,25.062891,0.000405,25.000679,-2.7319,-0.021,9.14110,9.14110
90.00,9.13580,25.062900,0.000402,25.000713,-2.7316,-0.021,9.14194,9.14194
91.00,9.13714,25.063016,0.000405,25.000750,-2.7311,-0.021,9.14429,9.14429
92.00,9.13872,25.062985,0.000405,25.000650,-2.7307,-0.021,9.14619,9.14619
93.00,9.14025,25.062900,0.000400,25.000596,-2.7303,-0.021,9.14733,9.14733
94.00,9.14120,25.062960,0.000400,25.000585,-2.7299,-0.020,9.14879,9.14879
95.00,9.14208,25.063114,0.000402,25.000651,-2.7296,-0.020,9.14870,9.14870
96.00,9.14255,25.063137,0.000397,25.000633,-2.7292,-0.020,9.14736,9.14736
97.00,9.14291,25.063301,0.000400,25.000772,-2.7289,-0.020,9.14701,9.14701
98.00,9.14323,25.063450,0.000403,25.000820,-2.7288,-0.019,9.14719,9.14719
99.00,9.14376,25.063404,0.000398,25.000756,-2.7282,-0.019,9.14663,9.14663
100.00,9.14430,25.063397,0.000395,25.000766,-2.7275,-0.019,9.14778,9.14778
101.00,9.14503,25.063426,0.000397,25.000785,-2.7268,-0.019,9.14986,9.14986
102.00,9.14572,25.063465,0.000396,25.000764,-2.7263,-0.019,9.15005,9.15005
103.00,9.14608,25.063580,0.000398,25.000811,-2.7257,-0.019,9.14896,9.14896
104.00,9.14620,25.063741,0.000402,25.000883,-2.7254,-0.019,9.14831,9.14831
105.00,9.14615,25.063801,0.000404,25.000847,-2.7251,-0.019,9.14599,9.14599
106.00,9.14638,25.063894,0.000407,25.000922,-2.7251,-0.019,9.14435,9.14435
107.00,9.14672,25.063933,0.000403,25.000862,-2.7250,-0.018,9.14446,9.14446
108.00,9.14707,25.063931,0.000402,25.000800,-2.7249,-0.018,9.14549,9.14549
109.00,9.14735,25.063915,0.000400,25.000781,-2.7248,-0.018,9.14624,9.14624
110.00,9.14743,25.064007,0.000402,25.000782,-2.7250,-0.018,9.14771,9.14771
111.00,9.14734,25.063970,0.000399,25.000671,-2.7248,-0.018,9.14842,9.14842
112.00,9.14733,25.063978,0.000400,25.000682,-2.7245,-0.018,9.14848,9.14848
113.00,9.14735,25.064039,0.000402,25.000733,-2.7243,-0.018,9.14746,9.14746
114.00,9.14709,25.064090,0.000403,25.000723,-2.7239,-0.018,9.14664,9.14664
115.00,9.14682,25.064003,0.000400,25.000614,-2.7234,-0.017,9.14537,9.14537
116.00,9.14671,25.064094,0.000402,25.000660,-2.7228,-0.017,9.14374,9.14374
117.00,9.14654,25.064188,0.000405,25.000665,-2.7223,-0.017,9.14245,9.14245
118.00,9.14619,25.064187,0.000401,25.000603,-2.7217,-0.017,9.14227,9.14227
119.00,9.14605,25.064131,0.000396,25.000516,-2.7211,-0.017,9.14307,9.14307
120.00,9.14606,25.064213,0.000397,25.000602,-2.7205,-0.016,9.14487,9.14487
121.00,9.14596,25.064182,0.000400,25.000624,-2.7198,-0.016,9.14710,9.14710
122.00,9.14600,25.064197,0.000402,25.000651,-2.7189,-0.016,9.14919,9.14919
123.00,9.14642,25.064210,0.000403,25.000674,-2.7182,-0.016,9.15161,9.15161
124.00,9.14692,25.064287,0.000406,25.000771,-2.7174,-0.016,9.15255,9.15255
125.00,9.14742,25.064333,0.000410,25.000785,-2.7167,-0.017,9.15304,9.15304
126.00,9.14804,25.064476,0.000404,25.000799,-2.7162,-0.016,9.15425,9.15425
127.00,9.14838,25.064563,0.000401,25.000803,-2.7160,-0.016,9.15453,9.15453
128.00,9.14844,25.064649,0.000403,25.000799,-2.7158,-0.016,9.15372,9.15372
129.00,9.14864,25.064706,0.000406,25.000760,-2.7156,-0.016,9.15304,9.15304
130.00,9.14879,25.064807,0.000402,25.000775,-2.7154,-0.015,9.15156,9.15156
131.00,9.14878,25.064898,0.000408,25.000766,-2.7152,-0.015,9.15073,9.15073
132.00,9.14916,25.064897,0.000406,25.000683,-2.7151,-0.015,9.15122,9.15122
133.00,9.14964,25.065000,0.000403,25.000735,-2.7148,-0.015,9.15223,9.15223
134.00,9.15022,25.065055,0.000400,25.000725,-2.7145,-0.015,9.15325,9.15325
135.00,9.15075,25.065112,0.000402,25.000740,-2.7143,-0.015,9.15478,9.15478
136.00,9.15142,25.065027,0.000398,25.000660,-2.7142,-0.015,9.15502,9.15502
137.00,9.15220,25.065069,0.000398,25.000720,-2.7138,-0.015,9.15497,9.15497
138.00,9.15303,25.064971,0.000397,25.000676,-2.7138,-0.015,9.15562,9.15562
139.00,9.15346,25.065008,0.000396,25.000703,-2.7134,-0.014,9.15556,9.15556
140.00,9.15381,25.065040,0.000393,25.000698,-2.7129,-0.014,9.15542,9.15542
141.00,9.15396,25.065193,0.000394,25.000775,-2.7122,-0.014,9.15595,9.15595
142.00,9.15395,25.065270,0.000392,25.000803,-2.7117,-0.014,9.15599,9.15599
143.00,9.15410,25.065466,0.000396,25.000860,-2.7112,-0.014,9.15439,9.15439
144.00,9.15376,25.065609,0.000398,25.000900,-2.7110,-0.014,9.15262,9.15262
145.00,9.15342,25.065685,0.000402,25.000923,-2.7106,-0.014,9.15147,9.15147
146.00,9.15321,25.065683,0.000401,25.000930,-2.7102,-0.013,9.15067,9.15067
147.00,9.15311,25.065671,0.000400,25.000864,-2.7099,-0.013,9.15052,9.15052
148.00,9.15326,25.065651,0.000396,25.000791,-2.7091,-0.013,9.15134,9.15134
149.00,9.15345,25.065571,0.000393,25.000709,-2.7086,-0.013,9.15250,9.15250
150.00,9.15386,25.065466,0.000389,25.000635,-2.7082,-0.013,9.15276,9.15276
151.00,9.15379,25.065429,0.000388,25.000554,-2.7079,-0.012,9.15234,9.15234
152.00,9.15346,25.065517,0.000394,25.000657,-2.7073,-0.012,9.15122,9.15122
153.00,9.15322,25.065524,0.000396,25.000671,-2.7073,-0.012,9.15140,9.15140
154.00,9.15293,25.065607,0.000397,25.000737,-2.7072,-0.012,9.15195,9.15195
155.00,9.15275,25.065659,0.000397,25.000700,-2.7071,-0.012,9.15304,9.15304
156.00,9.15274,25.065791,0.000399,25.000739,-2.7069,-0.012,9.15450,9.15450
157.00,9.15287,25.065829,0.000396,25.000710,-2.7066,-0.012,9.15612,9.15612
158.00,9.15324,25.065912,0.000394,25.000726,-2.7060,-0.012,9.15631,9.15631
159.00,9.15331,25.065956,0.000396,25.000718,-2.7053,-0.012,9.15596,9.15596
160.00,9.15323,25.066025,0.000396,25.000747,-2.7050,-0.012,9.15576,9.15576
161.00,9.15307,25.065941,0.000392,25.000637,-2.7046,-0.011,9.15544,9.15544
162.00,9.15322,25.066033,0.000395,25.000671,-2.7041,-0.011,9.15476,9.15476
163.00,9.15318,25.065931,0.000396,25.000535,-2.7037,-0.011,9.15410,9.15410
164.00,9.15354,25.065987,0.000397,25.000535,-2.7034,-0.011,9.15494,9.15494
165.00,9.15419,25.066046,0.000404,25.000553,-2.7028,-0.011,9.15646,9.15646
166.00,9.15461,25.066139,0.000410,25.000614,-2.7025,-0.011,9.15816,9.15816
167.00,9.15467,25.066166,0.000410,25.000614,-2.7023,-0.011,9.16024,9.16024
168.00,9.15561,25.066304,0.000411,25.000720,-2.7021,-0.011,9.16305,9.16305
169.00,9.15663,25.066253,0.000407,25.000671,-2.7019,-0.011,9.16531,9.16531
170.00,9.15731,25.066330,0.000401,25.000706,-2.7015,-0.011,9.16492,9.16492
171.00,9.15749,25.066402,0.000400,25.000772,-2.7013,-0.010,9.16133,9.16133
172.00,9.15862,25.066420,0.000397,25.000756,-2.7008,-0.010,9.15585,9.15585
173.00,9.15914,25.066548,0.000395,25.000848,-2.7005,-0.010,9.15247,9.15247
174.00,9.15938,25.066725,0.000399,25.000886,-2.6999,-0.010,9.15234,9.15234
175.00,9.16048,25.066733,0.000402,25.000847,-2.6994,-0.010,9.15595,9.15595
176.00,9.16186,25.066802,0.000403,25.000846,-2.6986,-0.010,9.16272,9.16272
177.00,9.16422,25.066855,0.000405,25.000870,-2.6981,-0.010,9.17130,9.17130
178.00,9.16590,25.066764,0.000402,25.000777,-2.6975,-0.010,9.17660,9.17660
179.00,9.16575,25.066739,0.000402,25.000818,-2.6969,-0.009,9.17804,9.17804
180.00,9.15893,25.066749,0.000399,25.000782,-2.6963,-0.009,9.17752,9.17752
181.00,9.14812,25.066768,0.000396,25.000760,-2.6960,-0.009,9.17614,9.17614
182.00,9.14144,25.066760,0.000396,25.000697,-2.6956,-0.009,9.17432,9.17432
183.00,9.15106,25.066792,0.000400,25.000669,-2.6952,-0.009,9.17275,9.17275
184.00,9.16700,25.066839,0.000397,25.000618,-2.6948,-0.009,9.17271,9.17271
185.00,9.17680,25.066980,0.000400,25.000713,-2.6947,-0.009,9.17167,9.17167
186.00,9.17923,25.066958,0.000399,25.000626,-2.6945,-0.009,9.17007,9.17007
187.00,9.17814,25.066970,0.000396,25.000589,-2.6944,-0.009,9.16838,9.16838
188.00,9.17689,25.067028,0.000395,25.000595,-2.6941,-0.008,9.16663,9.16663
189.00,9.17565,25.066953,0.000394,25.000497,-2.6940,-0.008,9.16451,9.16451
190.00,9.17480,25.066905,0.000395,25.000417,-2.6934,-0.008,9.16302,9.16302
191.00,9.17319,25.067035,0.000398,25.000474,-2.6929,-0.008,9.16208,9.16208
192.00,9.17174,25.067103,0.000396,25.000423,-2.6922,-0.008,9.16145,9.16145
193.00,9.17054,25.067258,0.000399,25.000458,-2.6919,-0.008,9.16146,9.16146
194.00,9.16950,25.067462,0.000404,25.000613,-2.6917,-0.008,9.16110,9.16110
195.00,9.16827,25.067598,0.000404,25.000731,-2.6916,-0.008,9.16189,9.16189
196.00,9.16696,25.067604,0.000403,25.000734,-2.6912,-0.008,9.16270,9.16270
197.00,9.16651,25.067692,0.000410,25.000822,-2.6910,-0.007,9.16345,9.16345
198.00,9.16629,25.067639,0.000409,25.000736,-2.6908,-0.007,9.16388,9.16388
199.00,9.16586,25.067680,0.000408,25.000710,-2.6904,-0.007,9.16385,9.16385
200.00,9.16515,25.067666,0.000404,25.000648,-2.6898,-0.007,9.16237,9.16237
201.00,9.16432,25.067748,0.000404,25.000741,-2.6893,-0.007,9.16086,9.16086
202.00,9.16351,25.067773,0.000398,25.000764,-2.6889,-0.007,9.15888,9.15888
203.00,9.16249,25.067846,0.000397,25.000843,-2.6883,-0.007,9.15221,9.15221
204.00,9.16205,25.067815,0.000397,25.000816,-2.6880,-0.007,9.13213,9.13213
205.00,9.16202,25.067887,0.000399,25.000878,-2.6881,-0.006,9.09345,9.09345
206.00,9.16204,25.067954,0.000401,25.000871,-2.6881,-0.006,9.03558,9.03558
207.00,9.16245,25.067989,0.000404,25.000888,-2.6878,-0.006,8.95840,8.95840
208.00,9.16229,25.068034,0.000406,25.000889,-2.6874,-0.006,8.86860,8.86860
209.00,9.16100,25.068029,0.000403,25.000810,-2.6867,-0.006,8.78011,8.78011
210.00,9.15889,25.067998,0.000397,25.000715,-2.6860,-0.006,8.70468,8.70468
@2,2.0001,4.0, 210.095999999998 
211.00,9.15717,25.067977,0.000395,25.000664,-2.6855,-0.006,8.64897,8.64897
212.00,9.15368,25.068017,0.000391,25.000617,-2.6853,-0.005,8.61772,8.61772
213.00,9.12926,25.067964,0.000388,25.000545,-2.6851,-0.005,8.60994,8.60994
214.00,9.06095,25.068040,0.000389,25.000610,-2.6849,-0.005,8.62158,8.62158
215.00,8.96504,25.068128,0.000393,25.000604,-2.6846,-0.005,8.64700,8.64700
216.00,8.86792,25.068278,0.000397,25.000669,-2.6841,-0.005,8.68005,8.68005
217.00,8.76815,25.068334,0.000401,25.000659,-2.6836,-0.005,8.71634,8.71634
218.00,8.68111,25.068399,0.000406,25.000669,-2.6833,-0.005,8.75179,8.75179
219.00,8.61893,25.068543,0.000410,25.000701,-2.6830,-0.005,8.78442,8.78442
220.00,8.58824,25.068625,0.000410,25.000756,-2.6825,-0.005,8.81556,8.81556
221.00,8.58981,25.068605,0.000409,25.000731,-2.6824,-0.005,8.84311,8.84311
222.00,8.61176,25.068643,0.000410,25.000755,-2.6820,-0.005,8.86637,8.86637
223.00,8.64189,25.068611,0.000407,25.000693,-2.6813,-0.004,8.88901,8.88901
224.00,8.67694,25.068588,0.000402,25.000703,-2.6807,-0.004,8.91176,8.91176
225.00,8.71497,25.068503,0.000402,25.000682,-2.6805,-0.004,8.93130,8.93130
226.00,8.75490,25.068513,0.000398,25.000636,-2.6800,-0.004,8.94906,8.94906
227.00,8.79291,25.068631,0.000397,25.000720,-2.6795,-0.003,8.96646,8.96646
228.00,8.81901,25.068800,0.000400,25.000845,-2.6791,-0.003,8.98271,8.98271
229.00,8.84017,25.068743,0.000400,25.000740,-2.6786,-0.003,8.99632,8.99632
230.00,8.87057,25.068878,0.000404,25.000763,-2.6781,-0.003,9.00925,9.00925
231.00,8.89255,25.068827,0.000407,25.000719,-2.6778,-0.003,9.02118,9.02118
232.00,8.90947,25.068811,0.000407,25.000697,-2.6777,-0.003,9.03271,9.03271
233.00,8.93231,25.068914,0.000405,25.000744,-2.6774,-0.003,9.04345,9.04345
234.00,8.95371,25.069072,0.000405,25.000833,-2.6770,-0.003,9.05524,9.05524
235.00,8.96841,25.069061,0.000403,25.000833,-2.6764,-0.002,9.06649,9.06649
236.00,8.98138,25.069226,0.000408,25.000926,-2.6759,-0.002,9.07762,9.07762
237.00,8.99651,25.069235,0.000410,25.000879,-2.6757,-0.002,9.08719,9.08719
238.00,9.01349,25.069174,0.000413,25.000842,-2.6756,-0.002,9.09448,9.09448
239.00,9.02184,25.069118,0.000411,25.000773,-2.6755,-0.002,9.10020,9.10020
240.00,9.03294,25.069133,0.000408,25.000710,-2.6756,-0.002,9.10511,9.10511
241.00,9.04117,25.069071,0.000403,25.000654,-2.6753,-0.002,9.10910,9.10910
242.00,9.05399,25.069112,0.000401,25.000630,-2.6747,-0.002,9.11282,9.11282
243.00,9.06732,25.069237,0.000400,25.000675,-2.6739,-0.002,9.11700,9.11700
244.00,9.08068,25.069300,0.000400,25.000709,-2.6737,-0.002,9.12058,9.12058
245.00,9.08930,25.069439,0.000404,25.000772,-2.6735,-0.001,9.12393,9.12393
246.00,9.09616,25.069540,0.000400,25.000767,-2.6734,-0.001,9.12801,9.12801
247.00,9.10046,25.069635,0.000402,25.000843,-2.6733,-0.001,9.13198,9.13198
248.00,9.10475,25.069667,0.000400,25.000828,-2.6731,-0.001,9.13353,9.13353
249.00,9.10871,25.069800,0.000400,25.000908,-2.6728,-0.001,9.13493,9.13493
250.00,9.11242,25.069874,0.000397,25.000897,-2.6721,-0.001,9.13673,9.13673
251.00,9.11648,25.069928,0.000400,25.000908,-2.6713,-0.001,9.13754,9.13754
252.00,9.11942,25.069977,0.000398,25.000882,-2.6710,0.000,9.13813,9.13813
253.00,9.12214,25.069991,0.000398,25.000842,-2.6707,0.000,9.14125,9.14125
254.00,9.12521,25.069994,0.000400,25.000801,-2.6703,0.000,9.14411,9.14411
255.00,9.12847,25.070023,0.000400,25.000866,-2.6698,0.000,9.14587,9.14587
256.00,9.13082,25.069987,0.000398,25.000803,-2.6697,0.000,9.14796,9.14796
257.00,9.13305,25.070031,0.000399,25.000811,-2.6692,0.000,9.14957,9.14957
258.00,9.13534,25.070083,0.000398,25.000801,-2.6687,0.000,9.15022,9.15022
259.00,9.13751,25.070234,0.000399,25.000854,-2.6684,0.000,9.15147,9.15147
260.00,9.13964,25.070248,0.000400,25.000785,-2.6683,0.000,9.15370,9.15370
261.00,9.14142,25.070316,0.000398,25.000808,-2.6678,0.001,9.15421,9.15421
262.00,9.14338,25.070278,0.000397,25.000778,-2.6671,0.001,9.15458,9.15458
263.00,9.14453,25.070252,0.000396,25.000764,-2.6669,0.001,9.15479,9.15479
264.00,9.14573,25.070222,0.000394,25.000690,-2.6666,0.001,9.15533,9.15533
265.00,9.14719,25.070239,0.000393,25.000654,-2.6661,0.001,9.15457,9.15457
266.00,9.14807,25.070344,0.000394,25.000685,-2.6656,0.001,9.15387,9.15387
267.00,9.14875,25.070477,0.000395,25.000709,-2.6653,0.002,9.15425,9.15425
268.00,9.14985,25.070606,0.000398,25.000732,-2.6648,0.001,9.15443,9.15443
269.00,9.15095,25.070514,0.000398,25.000626,-2.6642,0.001,9.15360,9.15360
270.00,9.15145,25.070539,0.000401,25.000676,-2.6639,0.002,9.15331,9.15331
271.00,9.15236,25.070517,0.000402,25.000693,-2.6637,0.002,9.15424,9.15424
272.00,9.15316,25.070495,0.000404,25.000705,-2.6638,0.002,9.15386,9.15386
273.00,9.15316,25.070477,0.000404,25.000696,-2.6638,0.002,9.15258,9.15258
274.00,9.15296,25.070541,0.000405,25.000715,-2.6636,0.002,9.15172,9.15172
275.00,9.15309,25.070633,0.000405,25.000758,-2.6633,0.002,9.15108,9.15108
276.00,9.15323,25.070758,0.000407,25.000866,-2.6629,0.002,9.15086,9.15086
277.00,9.15333,25.070822,0.000408,25.000887,-2.6625,0.002,9.15083,9.15083
278.00,9.15350,25.070815,0.000405,25.000859,-2.6620,0.002,9.15266,9.15266
279.00,9.15362,25.070870,0.000407,25.000931,-2.6616,0.003,9.15332,9.15332
280.00,9.15318,25.070861,0.000409,25.000903,-2.6610,0.003,9.15261,9.15261
281.00,9.15281,25.070863,0.000408,25.000828,-2.6607,0.003,9.15209,9.15209
282.00,9.15278,25.070848,0.000409,25.000777,-2.6601,0.003,9.15152,9.15152
283.00,9.15262,25.070955,0.000410,25.000852,-2.6595,0.003,9.15024,9.15024
284.00,9.15221,25.071114,0.000409,25.000918,-2.6591,0.003,9.14940,9.14940
285.00,9.15176,25.071151,0.000409,25.000921,-2.6588,0.004,9.14919,9.14919
286.00,9.15140,25.071148,0.000410,25.000866,-2.6580,0.004,9.14796,9.14796
287.00,9.15107,25.071169,0.000407,25.000851,-2.6578,0.004,9.14711,9.14711
288.00,9.15071,25.071199,0.000409,25.000811,-2.6576,0.004,9.14716,9.14716
289.00,9.15066,25.071161,0.000409,25.000797,-2.6573,0.004,9.14811,9.14811
290.00,9.15051,25.071190,0.000407,25.000741,-2.6571,0.004,9.15023,9.15023
291.00,9.15083,25.071266,0.000406,25.000785,-2.6571,0.004,9.15269,9.15269
292.00,9.15098,25.071352,0.000408,25.000775,-2.6567,0.004,9.15528,9.15528
293.00,9.15142,25.071380,0.000406,25.000748,-2.6564,0.004,9.15697,9.15697
294.00,9.15196,25.071353,0.000403,25.000557,-2.6560,0.005,9.15808,9.15808
295.00,9.15225,25.071471,0.000400,25.000554,-2.6556,0.005,9.15797,9.15797
296.00,9.15235,25.071522,0.000402,25.000504,-2.6554,0.005,9.15838,9.15838
297.00,9.15258,25.071529,0.000403,25.000467,-2.6552,0.005,9.15825,9.15825
298.00,9.15259,25.071636,0.000409,25.000489,-2.6550,0.005,9.15864,9.15864
299.00,9.15309,25.071789,0.000413,25.000722,-2.6547,0.005,9.15883,9.15883
300.00,9.15380,25.071776,0.000417,25.000759,-2.6542,0.005,9.15835,9.15835
301.00,9.15406,25.071896,0.000416,25.000863,-2.6535,0.005,9.15740,9.15740
302.00,9.15431,25.072027,0.000415,25.000941,-2.6527,0.005,9.15765,9.15765
303.00,9.15472,25.071972,0.000408,25.000900,-2.6522,0.005,9.15681,9.15681
304.00,9.15520,25.071924,0.000405,25.000771,-2.6516,0.006,9.15698,9.15698
305.00,9.15578,25.071972,0.000405,25.000763,-2.6512,0.006,9.15789,9.15789
306.00,9.15634,25.071892,0.000401,25.000651,-2.6510,0.006,9.15811,9.15811
307.00,9.15686,25.071886,0.000399,25.000637,-2.6510,0.006,9.15740,9.15740
308.00,9.15728,25.071947,0.000402,25.000640,-2.6510,0.006,9.15723,9.15723
309.00,9.15750,25.071940,0.000400,25.000609,-2.6506,0.006,9.15656,9.15656
310.00,9.15771,25.072017,0.000400,25.000642,-2.6500,0.006,9.15702,9.15702
311.00,9.15798,25.072089,0.000401,25.000657,-2.6494,0.006,9.15864,9.15864
312.00,9.15826,25.072118,0.000405,25.000638,-2.6487,0.006,9.16003,9.16003
313.00,9.15843,25.072164,0.000405,25.000604,-2.6482,0.007,9.16107,9.16107
314.00,9.15837,25.072290,0.000409,25.000643,-2.6481,0.007,9.16119,9.16119
315.00,9.15855,25.072378,0.000412,25.000620,-2.6479,0.007,9.16139,9.16139
316.00,9.15867,25.072364,0.000413,25.000553,-2.6479,0.007,9.16049,9.16049
317.00,9.15878,25.072370,0.000413,25.000510,-2.6481,0.007,9.16059,9.16059
318.00,9.15894,25.072449,0.000414,25.000578,-2.6477,0.007,9.16064,9.16064
319.00,9.15897,25.072531,0.000416,25.000631,-2.6475,0.007,9.16203,9.16203
320.00,9.15942,25.072452,0.000415,25.000614,-2.6476,0.007,9.16206,9.16206
321.00,9.15982,25.072573,0.000416,25.000741,-2.6475,0.007,9.16303,9.16303
322.00,9.16008,25.072642,0.000412,25.000840,-2.6469,0.007,9.16318,9.16318
323.00,9.16043,25.072650,0.000409,25.000835,-2.6466,0.008,9.16307,9.16307
324.00,9.16047,25.072656,0.000406,25.000841,-2.6463,0.008,9.16227,9.16227
325.00,9.16060,25.072742,0.000403,25.000933,-2.6457,0.008,9.16236,9.16236
326.00,9.16091,25.072752,0.000405,25.000895,-2.6453,0.008,9.16231,9.16231
327.00,9.16140,25.072745,0.000407,25.000793,-2.6454,0.008,9.16278,9.16278
328.00,9.16180,25.072842,0.000409,25.000850,-2.6451,0.008,9.16310,9.16310
329.00,9.16211,25.072899,0.000412,25.000850,-2.6446,0.008,9.16356,9.16356
330.00,9.16231,25.072975,0.000417,25.000766,-2.6442,0.008,9.16332,9.16332
331.00,9.16222,25.072982,0.000416,25.000743,-2.6436,0.008,9.16288,9.16288
332.00,9.16219,25.073078,0.000415,25.000817,-2.6428,0.008,9.16244,9.16244
333.00,9.16229,25.073001,0.000415,25.000734,-2.6422,0.008,9.16264,9.16264
334.00,9.16258,25.073016,0.000411,25.000725,-2.6418,0.009,9.16351,9.16351
335.00,9.16300,25.072977,0.000409,25.000734,-2.6418,0.009,9.16502,9.16502
336.00,9.16344,25.073027,0.000410,25.000787,-2.6415,0.009,9.16677,9.16677
337.00,9.16387,25.072975,0.000411,25.000734,-2.6415,0.009,9.16718,9.16718
338.00,9.16398,25.073053,0.000409,25.000785,-2.6413,0.009,9.16746,9.16746
339.00,9.16400,25.073141,0.000409,25.000861,-2.6413,0.009,9.16647,9.16647
340.00,9.16405,25.073214,0.000409,25.000856,-2.6411,0.010,9.16616,9.16616
341.00,9.16431,25.073211,0.000409,25.000773,-2.6410,0.010,9.16527,9.16527
342.00,9.16426,25.073326,0.000410,25.000838,-2.6406,0.010,9.16464,9.16464
343.00,9.16434,25.073422,0.000414,25.000886,-2.6405,0.010,9.16470,9.16470
344.00,9.16470,25.073503,0.000416,25.000891,-2.6398,0.010,9.16560,9.16560
345.00,9.16479,25.073559,0.000416,25.000919,-2.6392,0.010,9.16569,9.16569
346.00,9.16483,25.073662,0.000415,25.000987,-2.6388,0.010,9.16724,9.16724
347.00,9.16535,25.073704,0.000416,25.000904,-2.6385,0.010,9.16861,9.16861
348.00,9.16593,25.073772,0.000412,25.000888,-2.6378,0.011,9.16920,9.16920
349.00,9.16614,25.073738,0.000412,25.000832,-2.6373,0.011,9.16909,9.16909
350.00,9.16612,25.073788,0.000409,25.000782,-2.6367,0.011,9.16762,9.16762
351.00,9.16610,25.073747,0.000407,25.000732,-2.6363,0.011,9.16481,9.16481
352.00,9.16632,25.073691,0.000406,25.000717,-2.6359,0.011,9.16194,9.16194
353.00,9.16633,25.073640,0.000408,25.000599,-2.6359,0.011,9.15403,9.15403
354.00,9.16591,25.073654,0.000407,25.000560,-2.6356,0.011,9.13177,9.13177
355.00,9.16617,25.073599,0.000407,25.000579,-2.6355,0.011,9.09383,9.09383
356.00,9.16628,25.073631,0.000405,25.000566,-2.6351,0.011,9.03862,9.03862
357.00,9.16672,25.073724,0.000406,25.000635,-2.6347,0.011,8.96657,8.96657
358.00,9.16686,25.073804,0.000408,25.000676,-2.6341,0.012,8.88601,8.88601
359.00,9.16469,25.073833,0.000408,25.000666,-2.6338,0.012,8.81087,8.81087
360.00,9.16153,25.073923,0.000407,25.000686,-2.6334,0.012,8.74802,8.74802
@3,2.0001,4.0, 360.025000000001 
361.00,9.15984,25.074098,0.000408,25.000788,-2.6328,0.012,8.70227,8.70227
362.00,9.15569,25.074168,0.000405,25.000807,-2.6325,0.012,8.67692,8.67692
363.00,9.12733,25.074106,0.000400,25.000778,-2.6323,0.012,8.67006,8.67006
364.00,9.05453,25.074192,0.000400,25.000822,-2.6319,0.013,8.67913,8.67913
365.00,8.97085,25.074267,0.000403,25.000792,-2.6317,0.013,8.69959,8.69959
366.00,8.88385,25.074337,0.000405,25.000749,-2.6319,0.013,8.72668,8.72668
367.00,8.79576,25.074416,0.000411,25.000766,-2.6315,0.013,8.75613,8.75613
368.00,8.72528,25.074582,0.000415,25.000885,-2.6311,0.013,8.78529,8.78529
369.00,8.67918,25.074589,0.000415,25.000865,-2.6307,0.013,8.81167,8.81167
370.00,8.65689,25.074656,0.000418,25.000906,-2.6302,0.013,8.83559,8.83559
371.00,8.65525,25.074642,0.000417,25.000947,-2.6297,0.013,8.85726,8.85726
372.00,8.66899,25.074719,0.000411,25.000942,-2.6296,0.014,8.87851,8.87851
373.00,8.69089,25.074695,0.000410,25.000865,-2.6294,0.014,8.89982,8.89982
374.00,8.72422,25.074731,0.000409,25.000866,-2.6294,0.014,8.92042,8.92042
375.00,8.75889,25.074643,0.000406,25.000790,-2.6293,0.014,8.93978,8.93978
376.00,8.79044,25.074694,0.000409,25.000742,-2.6289,0.014,8.95773,8.95773
377.00,8.81618,25.074753,0.000415,25.000801,-2.6285,0.014,8.97372,8.97372
378.00,8.83646,25.074940,0.000417,25.000892,-2.6282,0.014,8.98829,8.98829
379.00,8.85619,25.074984,0.000417,25.000873,-2.6275,0.014,9.00299,9.00299
380.00,8.87853,25.075117,0.000418,25.000929,-2.6270,0.014,9.01693,9.01693
381.00,8.89907,25.075107,0.000414,25.000904,-2.6263,0.014,9.03081,9.03081
382.00,8.92235,25.075110,0.000406,25.000796,-2.6257,0.015,9.04333,9.04333
383.00,8.94290,25.075035,0.000403,25.000644,-2.6253,0.015,9.05576,9.05576
384.00,8.95924,25.075164,0.000405,25.000677,-2.6250,0.015,9.06628,9.06628
385.00,8.97528,25.075166,0.000405,25.000619,-2.6247,0.015,9.07574,9.07574
386.00,8.98872,25.075238,0.000407,25.000636,-2.6249,0.015,9.08328,9.08328
387.00,9.00237,25.075312,0.000414,25.000737,-2.6249,0.015,9.09062,9.09062
388.00,9.01591,25.075367,0.000416,25.000843,-2.6245,0.015,9.09668,9.09668
389.00,9.03259,25.075235,0.000416,25.000785,-2.6239,0.015,9.10242,9.10242
390.00,9.04513,25.075264,0.000412,25.000863,-2.6232,0.015,9.10779,9.10779
391.00,9.05798,25.075253,0.000411,25.000884,-2.6224,0.015,9.11321,9.11321
392.00,9.06506,25.075189,0.000407,25.000782,-2.6219,0.016,9.11876,9.11876
393.00,9.07791,25.075190,0.000406,25.000747,-2.6217,0.016,9.12326,9.12326
394.00,9.08591,25.075292,0.000405,25.000762,-2.6218,0.016,9.12753,9.12753
395.00,9.09113,25.075379,0.000406,25.000803,-2.6219,0.016,9.13117,9.13117
396.00,9.09669,25.075431,0.000406,25.000783,-2.6216,0.016,9.13527,9.13527
397.00,9.10227,25.075504,0.000408,25.000800,-2.6210,0.016,9.13872,9.13872
398.00,9.10765,25.075667,0.000412,25.000912,-2.6204,0.017,9.14215,9.14215
399.00,9.11251,25.075742,0.000413,25.000920,-2.6199,0.017,9.14551,9.14551
400.00,9.11719,25.075729,0.000413,25.000825,-2.6196,0.017,9.14876,9.14876
401.00,9.12148,25.075806,0.000417,25.000872,-2.6194,0.017,9.15080,9.15080
402.00,9.12540,25.075855,0.000417,25.000934,-2.6193,0.017,9.15273,9.15273
403.00,9.12917,25.075744,0.000414,25.000804,-2.6191,0.017,9.15447,9.15447
404.00,9.13321,25.075822,0.000413,25.000861,-2.6188,0.017,9.15603,9.15603
405.00,9.13692,25.075914,0.000415,25.000861,-2.6186,0.017,9.15805,9.15805
406.00,9.13991,25.075965,0.000413,25.000817,-2.6186,0.017,9.15973,9.15973
407.00,9.14255,25.075936,0.000410,25.000708,-2.6186,0.017,9.16087,9.16087
408.00,9.14490,25.075968,0.000410,25.000665,-2.6186,0.018,9.16152,9.16152
409.00,9.14675,25.076015,0.000414,25.000622,-2.6184,0.018,9.16144,9.16144
410.00,9.14854,25.075993,0.000410,25.000560,-2.6180,0.018,9.16013,9.16013
411.00,9.15046,25.076074,0.000410,25.000550,-2.6174,0.018,9.16007,9.16007
412.00,9.15244,25.076191,0.000409,25.000571,-2.6167,0.018,9.16167,9.16167
413.00,9.15463,25.076311,0.000407,25.000613,-2.6161,0.018,9.16400,9.16400
414.00,9.15650,25.076272,0.000405,25.000549,-2.6157,0.018,9.16644,9.16644
415.00,9.15835,25.076366,0.000407,25.000562,-2.6153,0.019,9.17055,9.17055
416.00,9.16026,25.076381,0.000406,25.000581,-2.6149,0.019,9.17376,9.17376
417.00,9.16180,25.076436,0.000411,25.000630,-2.6147,0.019,9.17442,9.17442
418.00,9.16322,25.076502,0.000415,25.000658,-2.6145,0.018,9.17503,9.17503
419.00,9.16447,25.076637,0.000413,25.000726,-2.6145,0.019,9.17568,9.17568
420.00,9.16573,25.076618,0.000408,25.000719,-2.6143,0.019,9.17537,9.17537
421.00,9.16667,25.076710,0.000411,25.000749,-2.6141,0.019,9.17525,9.17525
422.00,9.16757,25.076687,0.000409,25.000678,-2.6140,0.019,9.17516,9.17516
423.00,9.16866,25.076653,0.000405,25.000647,-2.6136,0.019,9.17405,9.17405
424.00,9.16958,25.076676,0.000403,25.000605,-2.6129,0.019,9.17180,9.17180
425.00,9.16954,25.076665,0.000405,25.000566,-2.6124,0.019,9.16840,9.16840
426.00,9.16871,25.076513,0.000401,25.000460,-2.6121,0.020,9.16497,9.16497
427.00,9.16846,25.076594,0.000401,25.000506,-2.6120,0.020,9.16280,9.16280
428.00,9.16865,25.076606,0.000399,25.000504,-2.6121,0.020,9.16242,9.16242
429.00,9.16921,25.076557,0.000401,25.000452,-2.6121,0.020,9.16276,9.16276
430.00,9.17030,25.076776,0.000406,25.000596,-2.6119,0.020,9.16440,9.16440
431.00,9.17044,25.076935,0.000409,25.000644,-2.6114,0.020,9.16716,9.16716
432.00,9.16993,25.076983,0.000407,25.000668,-2.6107,0.020,9.16959,9.16959
433.00,9.16888,25.077103,0.000410,25.000685,-2.6100,0.020,9.17096,9.17096
434.00,9.16864,25.077297,0.000411,25.000911,-2.6094,0.020,9.17277,9.17277
435.00,9.16929,25.077178,0.000407,25.000783,-2.6090,0.021,9.17357,9.17357
436.00,9.16982,25.077134,0.000407,25.000751,-2.6087,0.021,9.17245,9.17245
437.00,9.16979,25.077116,0.000410,25.000709,-2.6085,0.021,9.17186,9.17186
438.00,9.16988,25.077100,0.000408,25.000659,-2.6080,0.021,9.17189,9.17189
439.00,9.16975,25.077093,0.000410,25.000522,-2.6075,0.021,9.17137,9.17137
440.00,9.16911,25.077301,0.000413,25.000683,-2.6073,0.021,9.17129,9.17129
441.00,9.16884,25.077404,0.000415,25.000761,-2.6071,0.021,9.17109,9.17109
442.00,9.16884,25.077500,0.000415,25.000796,-2.6066,0.022,9.17098,9.17098
443.00,9.16879,25.077608,0.000416,25.000860,-2.6064,0.022,9.16997,9.16997
444.00,9.16888,25.077620,0.000415,25.000845,-2.6064,0.022,9.16927,9.16927
445.00,9.16923,25.077585,0.000415,25.000820,-2.6062,0.022,9.16819,9.16819
446.00,9.16939,25.077551,0.000415,25.000739,-2.6061,0.022,9.16671,9.16671
447.00,9.16938,25.077564,0.000419,25.000738,-2.6060,0.022,9.16522,9.16522
448.00,9.16944,25.077573,0.000422,25.000743,-2.6057,0.022,9.16429,9.16429
449.00,9.16948,25.077539,0.000421,25.000692,-2.6052,0.022,9.16398,9.16398
450.00,9.16946,25.077447,0.000421,25.000549,-2.6047,0.022,9.16512,9.16512
451.00,9.16962,25.077529,0.000418,25.000572,-2.6040,0.022,9.16841,9.16841
452.00,9.16971,25.077459,0.000413,25.000452,-2.6035,0.022,9.17075,9.17075
453.00,9.16948,25.077438,0.000409,25.000397,-2.6032,0.022,9.17275,9.17275
454.00,9.16923,25.077497,0.000405,25.000424,-2.6032,0.023,9.17469,9.17469
455.00,9.16960,25.077682,0.000401,25.000520,-2.6031,0.023,9.17561,9.17561
456.00,9.17015,25.077810,0.000405,25.000609,-2.6031,0.023,9.17441,9.17441
457.00,9.17008,25.077927,0.000409,25.000671,-2.6029,0.023,9.17333,9.17333
458.00,9.16974,25.077996,0.000411,25.000731,-2.6023,0.023,9.17314,9.17314
459.00,9.16974,25.077990,0.000415,25.000689,-2.6017,0.023,9.17255,9.17255
460.00,9.16982,25.078003,0.000418,25.000657,-2.6010,0.023,9.17150,9.17150
461.00,9.17019,25.078047,0.000418,25.000620,-2.6002,0.023,9.17149,9.17149
462.00,9.17024,25.078115,0.000419,25.000578,-2.5996,0.024,9.17159,9.17159
463.00,9.17026,25.078192,0.000419,25.000633,-2.5995,0.024,9.17105,9.17105
464.00,9.17045,25.078300,0.000424,25.000729,-2.5993,0.024,9.17070,9.17070
465.00,9.17087,25.078349,0.000425,25.000813,-2.5989,0.024,9.17232,9.17232
466.00,9.17150,25.078258,0.000424,25.000781,-2.5987,0.024,9.17308,9.17308
467.00,9.17219,25.078257,0.000424,25.000823,-2.5987,0.024,9.17424,9.17424
468.00,9.17286,25.078214,0.000420,25.000742,-2.5986,0.024,9.17610,9.17610
469.00,9.17359,25.078153,0.000413,25.000666,-2.5981,0.024,9.17764,9.17764
470.00,9.17404,25.078055,0.000408,25.000554,-2.5980,0.024,9.17699,9.17699
471.00,9.17409,25.078101,0.000410,25.000539,-2.5979,0.024,9.17724,9.17724
472.00,9.17406,25.078273,0.000407,25.000679,-2.5974,0.025,9.17721,9.17721
473.00,9.17409,25.078316,0.000407,25.000588,-2.5967,0.025,9.17645,9.17645
474.00,9.17408,25.078416,0.000410,25.000607,-2.5962,0.025,9.17599,9.17599
475.00,9.17439,25.078555,0.000413,25.000636,-2.5957,0.025,9.17721,9.17721
476.00,9.17473,25.078520,0.000410,25.000536,-2.5952,0.025,9.17822,9.17822
477.00,9.17533,25.078431,0.000408,25.000388,-2.5949,0.025,9.17902,9.17902
478.00,9.17561,25.078567,0.000412,25.000511,-2.5945,0.025,9.17914,9.17914
479.00,9.17573,25.078642,0.000413,25.000563,-2.5942,0.025,9.17837,9.17837
480.00,9.17578,25.078671,0.000411,25.000564,-2.5942,0.025,9.17750,9.17750
481.00,9.17630,25.078805,0.000413,25.000587,-2.5941,0.025,9.17779,9.17779
482.00,9.17672,25.078832,0.000416,25.000559,-2.5939,0.025,9.17715,9.17715
483.00,9.17708,25.078839,0.000414,25.000542,-2.5937,0.026,9.17767,9.17767
484.00,9.17755,25.078878,0.000415,25.000504,-2.5935,0.026,9.17881,9.17881
485.00,9.17770,25.079022,0.000418,25.000583,-2.5928,0.026,9.17851,9.17851
486.00,9.17766,25.079133,0.000415,25.000671,-2.5921,0.026,9.17740,9.17740
487.00,9.17774,25.079232,0.000416,25.000761,-2.5914,0.026,9.17781,9.17781
488.00,9.17761,25.079246,0.000421,25.000750,-2.5912,0.026,9.17830,9.17830
489.00,9.17771,25.079347,0.000425,25.000827,-2.5909,0.026,9.17871,9.17871
490.00,9.17810,25.079278,0.000423,25.000735,-2.5906,0.027,9.18001,9.18001
491.00,9.17842,25.079198,0.000423,25.000647,-2.5903,0.027,9.18073,9.18073
492.00,9.17863,25.079320,0.000425,25.000730,-2.5902,0.027,9.18084,9.18084
493.00,9.17887,25.079350,0.000421,25.000664,-2.5902,0.027,9.18115,9.18115
494.00,9.17928,25.079303,0.000415,25.000543,-2.5899,0.027,9.18172,9.18172
495.00,9.17938,25.079443,0.000419,25.000611,-2.5895,0.027,9.18140,9.18140
496.00,9.17939,25.079596,0.000422,25.000674,-2.5891,0.027,9.18181,9.18181
497.00,9.17950,25.079513,0.000422,25.000531,-2.5887,0.027,9.18271,9.18271
498.00,9.17983,25.079507,0.000422,25.000510,-2.5881,0.027,9.18297,9.18297
499.00,9.18029,25.079434,0.000419,25.000435,-2.5878,0.027,9.18315,9.18315
500.00,9.18073,25.079404,0.000419,25.000432,-2.5877,0.027,9.18323,9.18323
501.00,9.18075,25.079274,0.000416,25.000384,-2.5875,0.027,9.18268,9.18268
502.00,9.18099,25.079378,0.000412,25.000500,-2.5871,0.027,9.18140,9.18140
503.00,9.18129,25.079464,0.000413,25.000579,-2.5866,0.028,9.17625,9.17625
504.00,9.18195,25.079612,0.000416,25.000704,-2.5862,0.028,9.16086,9.16086
505.00,9.18217,25.079602,0.000414,25.000639,-2.5858,0.028,9.13205,9.13205
506.00,9.18231,25.079621,0.000411,25.000573,-2.5851,0.028,9.08899,9.08899
507.00,9.18277,25.079551,0.000409,25.000463,-2.5847,0.028,9.03152,9.03152
508.00,9.18272,25.079494,0.000406,25.000374,-2.5845,0.028,8.96539,8.96539
509.00,9.18305,25.079567,0.000407,25.000390,-2.5843,0.028,8.89992,8.89992
510.00,9.18173,25.079680,0.000411,25.000434,-2.5846,0.028,8.84332,8.84332
@4,2.0001,4.0, 510.072999999997 
511.00,9.17939,25.079906,0.000416,25.000605,-2.5851,0.029,8.80082,8.80082
512.00,9.17693,25.079917,0.000415,25.000556,-2.5856,0.029,8.77467,8.77467
513.00,9.15836,25.080100,0.000420,25.000663,-2.5854,0.029,8.76448,8.76448
514.00,9.10796,25.080163,0.000420,25.000669,-2.5849,0.029,8.76731,8.76731
515.00,9.03711,25.080213,0.000418,25.000690,-2.5839,0.029,8.77969,8.77969
516.00,8.96370,25.080209,0.000414,25.000600,-2.5828,0.029,8.79679,8.79679
517.00,8.88987,25.080285,0.000414,25.000564,-2.5818,0.029,8.81601,8.81601
518.00,8.82833,25.080263,0.000407,25.000482,-2.5811,0.029,8.83492,8.83492
519.00,8.78097,25.080330,0.000406,25.000468,-2.5808,0.030,8.85436,8.85436
520.00,8.75440,25.080338,0.000407,25.000431,-2.5806,0.030,8.87295,8.87295
521.00,8.75134,25.080452,0.000412,25.000510,-2.5803,0.030,8.89185,8.89185
522.00,8.75929,25.080404,0.000409,25.000461,-2.5804,0.030,8.91009,8.91009
523.00,8.77713,25.080504,0.000411,25.000543,-2.5804,0.030,8.92776,8.92776
524.00,8.79496,25.080479,0.000412,25.000577,-2.5802,0.030,8.94396,8.94396
525.00,8.81599,25.080576,0.000412,25.000655,-2.5800,0.030,8.96079,8.96079
526.00,8.83662,25.080557,0.000409,25.000587,-2.5798,0.030,8.97671,8.97671
527.00,8.85521,25.080780,0.000416,25.000752,-2.5792,0.030,8.99229,8.99229
528.00,8.87191,25.080790,0.000417,25.000751,-2.5788,0.030,9.00799,9.00799
529.00,8.89198,25.080866,0.000417,25.000703,-2.5786,0.030,9.02344,9.02344
530.00,8.90909,25.080907,0.000418,25.000698,-2.5788,0.030,9.03801,9.03801
531.00,8.93113,25.080946,0.000419,25.000741,-2.5789,0.031,9.05215,9.05215
532.00,8.94639,25.081033,0.000421,25.000864,-2.5788,0.031,9.06563,9.06563
533.00,8.96000,25.081035,0.000421,25.000807,-2.5782,0.031,9.07756,9.07756
534.00,8.97332,25.081012,0.000418,25.000802,-2.5775,0.031,9.08904,9.08904
535.00,8.99297,25.080972,0.000415,25.000734,-2.5768,0.031,9.09906,9.09906
536.00,9.01090,25.081034,0.000414,25.000684,-2.5763,0.031,9.10707,9.10707
537.00,9.02425,25.080987,0.000412,25.000555,-2.5761,0.031,9.11403,9.11403
538.00,9.03858,25.081103,0.000416,25.000628,-2.5762,0.031,9.12045,9.12045
539.00,9.05053,25.081121,0.000419,25.000589,-2.5761,0.031,9.12617,9.12617
540.00,9.06584,25.081245,0.000421,25.000660,-2.5757,0.031,9.13142,9.13142
541.00,9.08149,25.081234,0.000421,25.000689,-2.5752,0.031,9.13702,9.13702
542.00,9.09168,25.081273,0.000422,25.000689,-2.5745,0.031,9.14202,9.14202
543.00,9.09850,25.081383,0.000424,25.000730,-2.5740,0.032,9.14615,9.14615
544.00,9.10755,25.081456,0.000424,25.000717,-2.5735,0.032,9.15030,9.15030
545.00,9.11509,25.081446,0.000423,25.000636,-2.5730,0.032,9.15422,9.15422
546.00,9.12049,25.081490,0.000423,25.000656,-2.5727,0.032,9.15683,9.15683
547.00,9.12588,25.081499,0.000418,25.000607,-2.5727,0.032,9.15982,9.15982
548.00,9.13136,25.081375,0.000413,25.000467,-2.5723,0.032,9.16389,9.16389
549.00,9.13659,25.081356,0.000411,25.000419,-2.5723,0.033,9.16756,9.16756
550.00,9.14103,25.081412,0.000411,25.000442,-2.5723,0.033,9.16997,9.16997
551.00,9.14500,25.081540,0.000412,25.000483,-2.5723,0.033,9.17341,9.17341
552.00,9.14865,25.081609,0.000416,25.000511,-2.5718,0.033,9.17643,9.17643
553.00,9.15232,25.081740,0.000418,25.000599,-2.5712,0.033,9.17797,9.17797
554.00,9.15583,25.081873,0.000422,25.000705,-2.5708,0.033,9.17864,9.17864
555.00,9.15922,25.081886,0.000421,25.000674,-2.5702,0.033,9.18008,9.18008
556.00,9.16215,25.081855,0.000421,25.000596,-2.5697,0.033,9.18008,9.18008
557.00,9.16578,25.081879,0.000420,25.000571,-2.5696,0.033,9.17944,9.17944
558.00,9.16805,25.081881,0.000416,25.000509,-2.5695,0.033,9.17937,9.17937
559.00,9.16939,25.081911,0.000417,25.000538,-2.5693,0.033,9.17969,9.17969
560.00,9.17053,25.081886,0.000419,25.000554,-2.5690,0.033,9.17963,9.17963
561.00,9.17180,25.081890,0.000416,25.000560,-2.5689,0.033,9.18023,9.18023
562.00,9.17363,25.081917,0.000416,25.000565,-2.5686,0.034,9.18212,9.18212
563.00,9.17527,25.081953,0.000420,25.000569,-2.5684,0.034,9.18336,9.18336
564.00,9.17695,25.081931,0.000419,25.000484,-2.5682,0.034,9.18497,9.18497
565.00,9.17842,25.081981,0.000417,25.000476,-2.5680,0.034,9.18687,9.18687
566.00,9.17979,25.082148,0.000424,25.000602,-2.5674,0.034,9.18792,9.18792
567.00,9.18092,25.082163,0.000423,25.000549,-2.5670,0.034,9.18797,9.18797
568.00,9.18208,25.082246,0.000420,25.000619,-2.5664,0.034,9.19005,9.19005
569.00,9.18321,25.082386,0.000418,25.000708,-2.5658,0.034,9.19157,9.19157
570.00,9.18417,25.082494,0.000417,25.000742,-2.5653,0.035,9.19149,9.19149
571.00,9.18471,25.082468,0.000412,25.000654,-2.5653,0.035,9.19123,9.19123
572.00,9.18493,25.082499,0.000414,25.000678,-2.5650,0.035,9.19077,9.19077
573.00,9.18518,25.082508,0.000419,25.000640,-2.5649,0.035,9.18840,9.18840
574.00,9.18542,25.082504,0.000419,25.000597,-2.5649,0.035,9.18629,9.18629
575.00,9.18586,25.082514,0.000421,25.000570,-2.5650,0.035,9.18644,9.18644
576.00,9.18639,25.082498,0.000421,25.000534,-2.5648,0.035,9.18664,9.18664
577.00,9.18698,25.082607,0.000422,25.000572,-2.5644,0.035,9.18661,9.18661
578.00,9.18773,25.082609,0.000414,25.000516,-2.5637,0.035,9.18690,9.18690
579.00,9.18843,25.082639,0.000414,25.000504,-2.5629,0.035,9.18732,9.18732
580.00,9.18860,25.082665,0.000415,25.000506,-2.5623,0.036,9.18790,9.18790
581.00,9.18833,25.082751,0.000413,25.000559,-2.5619,0.036,9.18940,9.18940
582.00,9.18877,25.082716,0.000411,25.000522,-2.5617,0.036,9.19088,9.19088
583.00,9.18919,25.082820,0.000418,25.000561,-2.5616,0.036,9.19190,9.19190
584.00,9.18939,25.082846,0.000419,25.000621,-2.5616,0.036,9.19263,9.19263
585.00,9.18946,25.082860,0.000417,25.000602,-2.5609,0.036,9.19210,9.19210
586.00,9.18946,25.082828,0.000418,25.000512,-2.5603,0.036,9.19028,9.19028
587.00,9.18936,25.082838,0.000422,25.000508,-2.5600,0.036,9.18888,9.18888
588.00,9.18879,25.082877,0.000421,25.000521,-2.5597,0.036,9.18900,9.18900
589.00,9.18867,25.082969,0.000424,25.000504,-2.5593,0.036,9.18922,9.18922
590.00,9.18876,25.083110,0.000424,25.000551,-2.5593,0.036,9.18952,9.18952
591.00,9.18910,25.083174,0.000422,25.000606,-2.5592,0.036,9.18969,9.18969
592.00,9.18909,25.083295,0.000419,25.000623,-2.5589,0.037,9.19019,9.19019
593.00,9.18923,25.083332,0.000416,25.000646,-2.5588,0.037,9.18980,9.18980
594.00,9.18949,25.083342,0.000414,25.000628,-2.5586,0.037,9.18903,9.18903
595.00,9.18941,25.083235,0.000416,25.000529,-2.5583,0.037,9.18756,9.18756
596.00,9.18926,25.083246,0.000420,25.000528,-2.5580,0.037,9.18756,9.18756
597.00,9.18943,25.083326,0.000423,25.000599,-2.5577,0.037,9.18810,9.18810
598.00,9.18974,25.083428,0.000428,25.000627,-2.5572,0.037,9.18849,9.18849
599.00,9.18970,25.083530,0.000425,25.000629,-2.5566,0.037,9.18950,9.18950
600.00,9.18986,25.083675,0.000423,25.000746,-2.5563,0.037,9.19109,9.19109
601.00,9.18994,25.083712,0.000420,25.000690,-2.5559,0.038,9.19197,9.19197
602.00,9.18992,25.083723,0.000417,25.000660,-2.5555,0.038,9.19247,9.19247
603.00,9.19002,25.083687,0.000419,25.000655,-2.5552,0.038,9.19304,9.19304
604.00,9.19013,25.083631,0.000422,25.000669,-2.5551,0.038,9.19281,9.19281
605.00,9.19025,25.083615,0.000422,25.000643,-2.5549,0.038,9.19330,9.19330
606.00,9.19053,25.083637,0.000424,25.000657,-2.5549,0.038,9.19339,9.19339
607.00,9.19065,25.083741,0.000427,25.000697,-2.5548,0.038,9.19152,9.19152
608.00,9.19026,25.083726,0.000420,25.000629,-2.5545,0.038,9.18825,9.18825
609.00,9.18941,25.083800,0.000418,25.000664,-2.5540,0.038,9.18453,9.18453
610.00,9.18857,25.083722,0.000413,25.000516,-2.5535,0.038,9.17967,9.17967
611.00,9.18852,25.083903,0.000416,25.000635,-2.5530,0.038,9.17580,9.17580
612.00,9.18853,25.083927,0.000418,25.000646,-2.5524,0.038,9.17346,9.17346
613.00,9.18881,25.084064,0.000422,25.000732,-2.5521,0.038,9.17373,9.17373
614.00,9.18857,25.084021,0.000420,25.000601,-2.5519,0.039,9.17552,9.17552
615.00,9.18772,25.084296,0.000424,25.000759,-2.5520,0.039,9.17823,9.17823
616.00,9.18647,25.084329,0.000419,25.000708,-2.5518,0.039,9.18075,9.18075
617.00,9.18398,25.084328,0.000415,25.000687,-2.5516,0.039,9.18219,9.18219
618.00,9.18110,25.084307,0.000409,25.000593,-2.5515,0.039,9.18280,9.18280
619.00,9.18034,25.084452,0.000408,25.000626,-2.5514,0.040,9.18268,9.18268
620.00,9.18098,25.084374,0.000407,25.000550,-2.5510,0.040,9.18239,9.18239
621.00,9.18112,25.084331,0.000408,25.000502,-2.5505,0.040,9.18252,9.18252
622.00,9.18120,25.084312,0.000407,25.000433,-2.5500,0.040,9.18407,9.18407
623.00,9.18011,25.084409,0.000413,25.000550,-2.5497,0.040,9.18449,9.18449
624.00,9.17971,25.084356,0.000411,25.000556,-2.5494,0.040,9.18488,9.18488
625.00,9.18038,25.084409,0.000413,25.000616,-2.5492,0.040,9.18589,9.18589
626.00,9.18101,25.084425,0.000413,25.000641,-2.5491,0.040,9.18695,9.18695
627.00,9.18168,25.084591,0.000416,25.000766,-2.5490,0.040,9.18767,9.18767
628.00,9.18215,25.084548,0.000414,25.000696,-2.5485,0.040,9.18873,9.18873
629.00,9.18275,25.084618,0.000416,25.000725,-2.5479,0.040,9.18947,9.18947
630.00,9.18364,25.084552,0.000415,25.000591,-2.5472,0.041,9.19031,9.19031
631.00,9.18474,25.084523,0.000412,25.000494,-2.5464,0.041,9.19098,9.19098
632.00,9.18582,25.084444,0.000408,25.000390,-2.5456,0.041,9.19164,9.19164
633.00,9.18680,25.084508,0.000407,25.000395,-2.5448,0.041,9.19241,9.19241
634.00,9.18732,25.084687,0.000412,25.000488,-2.5443,0.041,9.19253,9.19253
635.00,9.18747,25.084902,0.000411,25.000627,-2.5443,0.041,9.18962,9.18962
636.00,9.18707,25.085006,0.000411,25.000627,-2.5446,0.041,9.18726,9.18726
637.00,9.18703,25.085071,0.000411,25.000631,-2.5448,0.042,9.18468,9.18468
638.00,9.18684,25.085182,0.000414,25.000712,-2.5453,0.042,9.18082,9.18082
639.00,9.18693,25.085040,0.000411,25.000541,-2.5455,0.042,9.17794,9.17794
640.00,9.18719,25.084941,0.000417,25.000419,-2.5454,0.042,9.17874,9.17874
641.00,9.18746,25.085019,0.000419,25.000518,-2.5449,0.042,9.17911,9.17911
642.00,9.18756,25.085098,0.000421,25.000530,-2.5445,0.042,9.17946,9.17946
643.00,9.18696,25.084979,0.000416,25.000358,-2.5439,0.042,9.18172,9.18172
644.00,9.18603,25.085059,0.000414,25.000417,-2.5429,0.042,9.18410,9.18410
645.00,9.18507,25.085139,0.000412,25.000486,-2.5422,0.042,9.18509,9.18509
646.00,9.18492,25.085227,0.000412,25.000481,-2.5418,0.043,9.18510,9.18510
647.00,9.18501,25.085228,0.000411,25.000446,-2.5416,0.043,9.18538,9.18538
648.00,9.18463,25.085304,0.000410,25.000453,-2.5415,0.043,9.18542,9.18542
649.00,9.18390,25.085264,0.000413,25.000352,-2.5417,0.043,9.18598,9.18598
650.00,9.18296,25.085332,0.000413,25.000350,-2.5418,0.043,9.18612,9.18612
651.00,9.18323,25.085264,0.000410,25.000323,-2.5417,0.043,9.18727,9.18727
652.00,9.18370,25.085201,0.000406,25.000265,-2.5415,0.043,9.18740,9.18740
653.00,9.18347,25.085306,0.000410,25.000364,-2.5415,0.043,9.18405,9.18405
654.00,9.18379,25.085465,0.000407,25.000473,-2.5412,0.043,9.17253,9.17253
655.00,9.18492,25.085486,0.000404,25.000439,-2.5408,0.044,9.14993,9.14993
656.00,9.18599,25.085555,0.000407,25.000406,-2.5403,0.044,9.11416,9.11416
657.00,9.18644,25.085804,0.000410,25.000642,-2.5397,0.044,9.06627,9.06627
658.00,9.18673,25.085875,0.000407,25.000626,-2.5391,0.044,9.01069,9.01069
659.00,9.18724,25.085976,0.000409,25.000711,-2.5388,0.044,8.95323,8.95323
660.00,9.18872,25.086068,0.000410,25.000771,-2.5384,0.045,8.89997,8.89997
@5,2.0001,4.0, 660 
661.00,9.19009,25.086126,0.000407,25.000782,-2.5380,0.045,8.85734,8.85734
662.00,9.18529,25.086201,0.000411,25.000733,-2.5378,0.045,8.82818,8.82818
663.00,9.16794,25.086212,0.000416,25.000704,-2.5377,0.045,8.81253,8.81253
664.00,9.13100,25.086067,0.000414,25.000549,-2.5373,0.045,8.80979,8.80979
665.00,9.07452,25.086053,0.000412,25.000529,-2.5367,0.045,8.81770,8.81770
666.00,9.01154,25.086156,0.000416,25.000594,-2.5361,0.045,8.83081,8.83081
667.00,8.94601,25.085988,0.000411,25.000443,-2.5360,0.045,8.84681,8.84681
668.00,8.89043,25.086083,0.000410,25.000498,-2.5357,0.045,8.86299,8.86299
669.00,8.84373,25.086152,0.000411,25.000514,-2.5352,0.045,8.87814,8.87814
670.00,8.80869,25.086153,0.000413,25.000485,-2.5354,0.045,8.89318,8.89318
671.00,8.79847,25.086121,0.000411,25.000420,-2.5356,0.045,8.90871,8.90871
672.00,8.80021,25.086216,0.000413,25.000467,-2.5354,0.045,8.92333,8.92333
673.00,8.81213,25.086140,0.000409,25.000363,-2.5354,0.046,8.93880,8.93880
674.00,8.83003,25.086292,0.000412,25.000462,-2.5357,0.046,8.95431,8.95431
675.00,8.84782,25.086550,0.000417,25.000681,-2.5353,0.046,8.96931,8.96931
676.00,8.86405,25.086606,0.000419,25.000633,-2.5349,0.046,8.98404,8.98404
677.00,8.88002,25.086734,0.000421,25.000654,-2.5346,0.046,8.99898,8.99898
678.00,8.89297,25.086767,0.000420,25.000650,-2.5339,0.046,9.01334,9.01334
679.00,8.90594,25.086824,0.000418,25.000666,-2.5334,0.046,9.02716,9.02716
680.00,8.92301,25.086754,0.000412,25.000460,-2.5330,0.046,9.03935,9.03935
681.00,8.94151,25.086719,0.000413,25.000456,-2.5325,0.046,9.05040,9.05040
682.00,8.95331,25.086684,0.000412,25.000366,-2.5322,0.046,9.06098,9.06098
683.00,8.97012,25.086842,0.000414,25.000457,-2.5318,0.047,9.07110,9.07110
684.00,8.98337,25.086831,0.000414,25.000386,-2.5312,0.047,9.08169,9.08169
685.00,8.99811,25.086863,0.000416,25.000436,-2.5308,0.047,9.09206,9.09206
686.00,9.01528,25.087006,0.000418,25.000534,-2.5304,0.047,9.10104,9.10104
687.00,9.02794,25.086948,0.000416,25.000521,-2.5300,0.047,9.10995,9.10995
688.00,9.04201,25.086897,0.000417,25.000467,-2.5299,0.047,9.11714,9.11714
689.00,9.05248,25.086793,0.000414,25.000402,-2.5299,0.047,9.12317,9.12317
690.00,9.05905,25.086747,0.000410,25.000397,-2.5299,0.047,9.12840,9.12840
691.00,9.07045,25.086795,0.000408,25.000435,-2.5300,0.047,9.13328,9.13328
692.00,9.08095,25.087029,0.000413,25.000598,-2.5299,0.047,9.13694,9.13694
693.00,9.09264,25.086992,0.000411,25.000501,-2.5298,0.047,9.14098,9.14098
694.00,9.10507,25.087029,0.000408,25.000471,-2.5296,0.048,9.14341,9.14341
695.00,9.11112,25.087157,0.000411,25.000470,-2.5293,0.048,9.14751,9.14751
696.00,9.11741,25.087211,0.000411,25.000478,-2.5287,0.048,9.15221,9.15221
697.00,9.12300,25.087188,0.000408,25.000450,-2.5281,0.048,9.15623,9.15623
698.00,9.12739,25.087310,0.000409,25.000545,-2.5277,0.048,9.15976,9.15976
699.00,9.13142,25.087495,0.000415,25.000636,-2.5275,0.048,9.16359,9.16359
700.00,9.13551,25.087530,0.000417,25.000623,-2.5273,0.048,9.16618,9.16618
701.00,9.13988,25.087580,0.000421,25.000608,-2.5272,0.048,9.16785,9.16785
702.00,9.14386,25.087643,0.000423,25.000583,-2.5272,0.048,9.16910,9.16910
703.00,9.14783,25.087652,0.000426,25.000620,-2.5271,0.048,9.17036,9.17036
704.00,9.15173,25.087637,0.000429,25.000623,-2.5269,0.048,9.17362,9.17362
705.00,9.15518,25.087629,0.000425,25.000594,-2.5267,0.048,9.17593,9.17593
706.00,9.15807,25.087563,0.000417,25.000493,-2.5264,0.048,9.17668,9.17668
707.00,9.16032,25.087544,0.000415,25.000500,-2.5259,0.048,9.17868,9.17868
708.00,9.16305,25.087605,0.000412,25.000489,-2.5256,0.049,9.18024,9.18024
709.00,9.16484,25.087566,0.000409,25.000419,-2.5254,0.049,9.17966,9.17966
710.00,9.16670,25.087596,0.000410,25.000403,-2.5249,0.049,9.17947,9.17947
711.00,9.16943,25.087663,0.000411,25.000460,-2.5245,0.049,9.18062,9.18062
712.00,9.17218,25.087667,0.000411,25.000452,-2.5242,0.049,9.18122,9.18122
713.00,9.17409,25.087681,0.000411,25.000486,-2.5238,0.049,9.18195,9.18195
714.00,9.17513,25.087964,0.000413,25.000713,-2.5233,0.049,9.18403,9.18403
715.00,9.17615,25.087969,0.000416,25.000708,-2.5232,0.049,9.18637,9.18637
716.00,9.17770,25.088160,0.000419,25.000825,-2.5232,0.049,9.18931,9.18931
717.00,9.17939,25.088325,0.000420,25.000889,-2.5231,0.050,9.19169,9.19169
718.00,9.18095,25.088494,0.000419,25.000935,-2.5228,0.050,9.19414,9.19414
719.00,9.18225,25.088476,0.000419,25.000800,-2.5224,0.050,9.19395,9.19395
720.00,9.18330,25.088417,0.000416,25.000685,-2.5221,0.050,9.19349,9.19349
721.00,9.18432,25.088345,0.000413,25.000592,-2.5219,0.050,9.19271,9.19271
722.00,9.18569,25.088272,0.000411,25.000517,-2.5212,0.050,9.19207,9.19207
723.00,9.18648,25.088274,0.000413,25.000540,-2.5207,0.051,9.19048,9.19048
724.00,9.18754,25.088260,0.000413,25.000554,-2.5202,0.051,9.19136,9.19136
725.00,9.18811,25.088447,0.000420,25.000749,-2.5197,0.051,9.19168,9.19168
726.00,9.18854,25.088541,0.000423,25.000805,-2.5190,0.051,9.19226,9.19226
727.00,9.18919,25.088572,0.000424,25.000809,-2.5188,0.051,9.19249,9.19249
728.00,9.18963,25.088526,0.000425,25.000670,-2.5185,0.051,9.19290,9.19290
729.00,9.19026,25.088497,0.000423,25.000620,-2.5181,0.051,9.19280,9.19280
730.00,9.19111,25.088499,0.000419,25.000548,-2.5178,0.051,9.19410,9.19410
731.00,9.19189,25.088488,0.000418,25.000527,-2.5175,0.051,9.19498,9.19498
732.00,9.19254,25.088627,0.000421,25.000578,-2.5169,0.051,9.19503,9.19503
733.00,9.19312,25.088769,0.000419,25.000699,-2.5168,0.051,9.19629,9.19629
734.00,9.19365,25.088823,0.000420,25.000723,-2.5168,0.051,9.19709,9.19709
735.00,9.19386,25.088860,0.000419,25.000781,-2.5170,0.051,9.19619,9.19619
736.00,9.19377,25.088850,0.000420,25.000751,-2.5172,0.051,9.19471,9.19471
737.00,9.19361,25.088771,0.000419,25.000618,-2.5171,0.051,9.19446,9.19446
738.00,9.19345,25.088726,0.000415,25.000533,-2.5169,0.052,9.19395,9.19395
739.00,9.19369,25.088885,0.000415,25.000666,-2.5165,0.052,9.19343,9.19343
740.00,9.19389,25.088852,0.000415,25.000589,-2.5158,0.052,9.19442,9.19442
741.00,9.19425,25.088982,0.000415,25.000628,-2.5152,0.052,9.19594,9.19594
742.00,9.19464,25.089098,0.000416,25.000733,-2.5152,0.052,9.19745,9.19745
743.00,9.19503,25.089175,0.000419,25.000773,-2.5148,0.052,9.19772,9.19772
744.00,9.19525,25.089094,0.000416,25.000582,-2.5147,0.052,9.19755,9.19755
745.00,9.19522,25.089270,0.000421,25.000689,-2.5147,0.052,9.19671,9.19671
746.00,9.19538,25.089333,0.000420,25.000754,-2.5145,0.052,9.19746,9.19746
747.00,9.19591,25.089242,0.000413,25.000637,-2.5141,0.053,9.19828,9.19828
748.00,9.19666,25.089307,0.000415,25.000657,-2.5141,0.053,9.20011,9.20011
749.00,9.19722,25.089418,0.000422,25.000736,-2.5136,0.053,9.20172,9.20172
750.00,9.19752,25.089434,0.000422,25.000690,-2.5131,0.053,9.20271,9.20271
751.00,9.19745,25.089412,0.000417,25.000607,-2.5129,0.053,9.20140,9.20140
752.00,9.19746,25.089572,0.000419,25.000695,-2.5125,0.053,9.19990,9.19990
753.00,9.19758,25.089609,0.000416,25.000699,-2.5121,0.053,9.19956,9.19956
754.00,9.19800,25.089609,0.000415,25.000641,-2.5116,0.053,9.20066,9.20066
755.00,9.19844,25.089647,0.000412,25.000630,-2.5113,0.054,9.20206,9.20206
756.00,9.19922,25.089624,0.000412,25.000513,-2.5110,0.054,9.20428,9.20428
757.00,9.20005,25.089680,0.000416,25.000504,-2.5109,0.054,9.20620,9.20620
758.00,9.20079,25.089648,0.000415,25.000396,-2.5108,0.054,9.20757,9.20757
759.00,9.20147,25.089572,0.000412,25.000375,-2.5107,0.054,9.20776,9.20776
760.00,9.20187,25.089724,0.000416,25.000489,-2.5105,0.054,9.20808,9.20808
761.00,9.20246,25.089749,0.000420,25.000491,-2.5101,0.054,9.20794,9.20794
762.00,9.20338,25.089780,0.000420,25.000486,-2.5099,0.054,9.20830,9.20830
763.00,9.20420,25.089865,0.000421,25.000485,-2.5099,0.054,9.20729,9.20729
764.00,9.20456,25.090128,0.000426,25.000654,-2.5098,0.054,9.20679,9.20679
765.00,9.20476,25.090030,0.000423,25.000543,-2.5096,0.054,9.20675,9.20675
766.00,9.20497,25.090150,0.000421,25.000611,-2.5092,0.054,9.20635,9.20635
767.00,9.20495,25.090264,0.000423,25.000697,-2.5087,0.055,9.20513,9.20513
768.00,9.20491,25.090275,0.000421,25.000718,-2.5083,0.055,9.20349,9.20349
769.00,9.20455,25.090334,0.000421,25.000722,-2.5082,0.055,9.20166,9.20166
770.00,9.20437,25.090330,0.000421,25.000622,-2.5083,0.055,9.20003,9.20003
771.00,9.20444,25.090402,0.000423,25.000629,-2.5083,0.055,9.19952,9.19952
772.00,9.20490,25.090265,0.000419,25.000432,-2.5080,0.055,9.20040,9.20040
773.00,9.20515,25.090411,0.000424,25.000449,-2.5077,0.055,9.20253,9.20253
774.00,9.20515,25.090297,0.000422,25.000313,-2.5073,0.055,9.20404,9.20404
775.00,9.20493,25.090397,0.000423,25.000405,-2.5068,0.055,9.20478,9.20478
776.00,9.20461,25.090409,0.000422,25.000412,-2.5061,0.056,9.20450,9.20450
777.00,9.20416,25.090434,0.000423,25.000475,-2.5055,0.056,9.20327,9.20327
778.00,9.20394,25.090392,0.000419,25.000499,-2.5050,0.056,9.20218,9.20218
779.00,9.20359,25.090489,0.000417,25.000528,-2.5045,0.056,9.20223,9.20223
780.00,9.20328,25.090633,0.000420,25.000604,-2.5041,0.056,9.20203,9.20203
781.00,9.20305,25.090678,0.000419,25.000568,-2.5039,0.056,9.20263,9.20263
782.00,9.20305,25.090764,0.000420,25.000587,-2.5039,0.056,9.20386,9.20386
783.00,9.20311,25.090711,0.000418,25.000469,-2.5037,0.056,9.20425,9.20425
784.00,9.20297,25.090750,0.000420,25.000458,-2.5037,0.056,9.20312,9.20312
785.00,9.20263,25.090696,0.000417,25.000391,-2.5038,0.056,9.20318,9.20318
786.00,9.20235,25.090784,0.000420,25.000514,-2.5037,0.056,9.20217,9.20217
787.00,9.20213,25.090825,0.000420,25.000533,-2.5037,0.057,9.20081,9.20081
788.00,9.20229,25.090961,0.000423,25.000676,-2.5035,0.057,9.20138,9.20138
789.00,9.20298,25.090977,0.000421,25.000655,-2.5030,0.057,9.20429,9.20429
790.00,9.20384,25.091008,0.000422,25.000639,-2.5023,0.057,9.20642,9.20642
791.00,9.20423,25.090959,0.000421,25.000567,-2.5017,0.057,9.20839,9.20839
792.00,9.20446,25.091005,0.000420,25.000592,-2.5011,0.057,9.21053,9.21053
793.00,9.20437,25.091004,0.000417,25.000569,-2.5006,0.057,9.21036,9.21036
794.00,9.20449,25.091025,0.000415,25.000535,-2.5003,0.057,9.20876,9.20876
795.00,9.20503,25.091067,0.000413,25.000579,-2.5000,0.058,9.20686,9.20686
796.00,9.20530,25.091084,0.000410,25.000565,-2.4998,0.058,9.20502,9.20502
797.00,9.20553,25.091187,0.000413,25.000579,-2.4996,0.058,9.20315,9.20315
798.00,9.20593,25.091177,0.000413,25.000474,-2.4996,0.058,9.20312,9.20312
799.00,9.20610,25.091227,0.000413,25.000507,-2.4993,0.058,9.20333,9.20333
800.00,9.20562,25.091163,0.000412,25.000445,-2.4991,0.058,9.20333,9.20333
801.00,9.20508,25.091282,0.000413,25.000531,-2.4988,0.058,9.20471,9.20471
802.00,9.20517,25.091211,0.000409,25.000454,-2.4983,0.058,9.20520,9.20520
803.00,9.20539,25.091302,0.000413,25.000569,-2.4979,0.058,9.20307,9.20307
804.00,9.20599,25.091268,0.000416,25.000552,-2.4978,0.058,9.19463,9.19463
805.00,9.20645,25.091350,0.000413,25.000546,-2.4975,0.058,9.17722,9.17722
806.00,9.20536,25.091473,0.000413,25.000536,-2.4968,0.059,9.14921,9.14921
807.00,9.20445,25.091520,0.000411,25.000550,-2.4965,0.059,9.11187,9.11187
808.00,9.20397,25.091608,0.000410,25.000610,-2.4962,0.059,9.06530,9.06530
809.00,9.20464,25.091569,0.000403,25.000533,-2.4957,0.059,9.01635,9.01635
810.00,9.20576,25.091707,0.000408,25.000597,-2.4952,0.059,8.97043,8.97043
@6,2.0001,4.0, 810.040999999997 
811.00,9.20617,25.091575,0.000404,25.000467,-2.4953,0.060,8.93067,8.93067
812.00,9.20304,25.091887,0.000412,25.000703,-2.4951,0.060,8.90019,8.90019
813.00,9.19485,25.091786,0.000407,25.000540,-2.4950,0.060,8.88121,8.88121
814.00,9.16430,25.091982,0.000414,25.000638,-2.4950,0.060,8.87322,8.87322
815.00,9.11701,25.091884,0.000411,25.000529,-2.4951,0.060,8.87448,8.87448
816.00,9.06658,25.091950,0.000412,25.000611,-2.4951,0.060,8.88282,8.88282
817.00,9.01612,25.091715,0.000405,25.000347,-2.4950,0.060,8.89496,8.89496
818.00,8.96238,25.091841,0.000409,25.000380,-2.4942,0.060,8.91011,8.91011
819.00,8.91974,25.091717,0.000404,25.000251,-2.4934,0.061,8.92490,8.92490
820.00,8.88762,25.091900,0.000407,25.000374,-2.4927,0.061,8.93907,8.93907
821.00,8.86800,25.091918,0.000408,25.000350,-2.4919,0.061,8.95251,8.95251
822.00,8.86380,25.092018,0.000412,25.000455,-2.4912,0.061,8.96402,8.96402
823.00,8.86734,25.092154,0.000420,25.000540,-2.4911,0.061,8.97420,8.97420
824.00,8.87978,25.092271,0.000425,25.000669,-2.4912,0.061,8.98491,8.98491
825.00,8.89393,25.092211,0.000421,25.000547,-2.4909,0.061,8.99654,8.99654
826.00,8.90919,25.092307,0.000422,25.000564,-2.4909,0.061,9.00885,9.00885
827.00,8.92474,25.092383,0.000423,25.000571,-2.4909,0.061,9.02330,9.02330
828.00,8.94289,25.092304,0.000418,25.000525,-2.4905,0.061,9.03763,9.03763
829.00,8.95375,25.092424,0.000416,25.000520,-2.4902,0.061,9.05095,9.05095
830.00,8.96461,25.092641,0.000422,25.000679,-2.4901,0.062,9.06394,9.06394
831.00,8.97653,25.092685,0.000422,25.000655,-2.4899,0.062,9.07500,9.07500
832.00,8.98224,25.092673,0.000420,25.000594,-2.4898,0.062,9.08471,9.08471
833.00,8.99385,25.092693,0.000416,25.000501,-2.4898,0.062,9.09366,9.09366
834.00,9.00729,25.092604,0.000417,25.000416,-2.4896,0.062,9.10199,9.10199
835.00,9.02289,25.092592,0.000416,25.000420,-2.4893,0.062,9.10845,9.10845
836.00,9.03817,25.092617,0.000420,25.000460,-2.4890,0.062,9.11529,9.11529
837.00,9.05424,25.092593,0.000422,25.000406,-2.4883,0.062,9.12207,9.12207
838.00,9.06550,25.092616,0.000425,25.000488,-2.4879,0.062,9.12898,9.12898
839.00,9.07409,25.092802,0.000426,25.000643,-2.4876,0.062,9.13583,9.13583
840.00,9.08761,25.092638,0.000421,25.000483,-2.4873,0.062,9.14268,9.14268
841.00,9.09344,25.092465,0.000416,25.000225,-2.4870,0.062,9.14868,9.14868
842.00,9.10283,25.092582,0.000418,25.000238,-2.4870,0.062,9.15321,9.15321
843.00,9.11009,25.092778,0.000417,25.000272,-2.4870,0.063,9.15653,9.15653
844.00,9.11516,25.092879,0.000418,25.000204,-2.4865,0.063,9.15861,9.15861
845.00,9.12112,25.093059,0.000422,25.000290,-2.4862,0.063,9.16038,9.16038
846.00,9.12830,25.093263,0.000423,25.000486,-2.4860,0.063,9.16243,9.16243
847.00,9.13667,25.093262,0.000422,25.000537,-2.4858,0.063,9.16487,9.16487
848.00,9.14357,25.093268,0.000421,25.000618,-2.4854,0.063,9.16811,9.16811
849.00,9.14834,25.093217,0.000422,25.000636,-2.4853,0.063,9.17210,9.17210
850.00,9.15164,25.093120,0.000419,25.000530,-2.4849,0.063,9.17580,9.17580
851.00,9.15401,25.093101,0.000418,25.000513,-2.4847,0.063,9.17910,9.17910
852.00,9.15695,25.093139,0.000417,25.000500,-2.4843,0.063,9.18169,9.18169
853.00,9.16052,25.093081,0.000417,25.000349,-2.4841,0.063,9.18372,9.18372
854.00,9.16392,25.093040,0.000415,25.000310,-2.4838,0.063,9.18506,9.18506
855.00,9.16687,25.093205,0.000421,25.000427,-2.4836,0.063,9.18495,9.18495
856.00,9.16955,25.093275,0.000421,25.000382,-2.4835,0.064,9.18452,9.18452
857.00,9.17212,25.093326,0.000419,25.000352,-2.4835,0.064,9.18578,9.18578
858.00,9.17385,25.093457,0.000421,25.000415,-2.4833,0.064,9.18753,9.18753
859.00,9.17527,25.093538,0.000420,25.000447,-2.4833,0.064,9.18984,9.18984
860.00,9.17751,25.093477,0.000415,25.000336,-2.4832,0.064,9.19388,9.19388
861.00,9.17982,25.093467,0.000415,25.000340,-2.4828,0.064,9.19749,9.19749
862.00,9.18210,25.093503,0.000415,25.000384,-2.4825,0.064,9.19822,9.19822
863.00,9.18437,25.093455,0.000414,25.000375,-2.4823,0.065,9.19783,9.19783
864.00,9.18691,25.093576,0.000416,25.000431,-2.4821,0.065,9.19725,9.19725
865.00,9.18894,25.093749,0.000420,25.000590,-2.4819,0.065,9.19588,9.19588
866.00,9.19041,25.093793,0.000420,25.000560,-2.4818,0.065,9.19410,9.19410
867.00,9.19154,25.093881,0.000420,25.000563,-2.4814,0.065,9.19307,9.19307
868.00,9.19214,25.093913,0.000420,25.000542,-2.4809,0.065,9.19160,9.19160
869.00,9.19250,25.094095,0.000425,25.000643,-2.4803,0.065,9.19005,9.19005
870.00,9.19217,25.094094,0.000424,25.000596,-2.4798,0.065,9.18881,9.18881
871.00,9.19168,25.094132,0.000427,25.000659,-2.4793,0.065,9.18851,9.18851
872.00,9.19152,25.094170,0.000431,25.000653,-2.4793,0.065,9.19013,9.19013
873.00,9.19208,25.094150,0.000432,25.000627,-2.4794,0.065,9.19266,9.19266
874.00,9.19275,25.093982,0.000425,25.000500,-2.4792,0.065,9.19421,9.19421
875.00,9.19340,25.093961,0.000423,25.000419,-2.4790,0.066,9.19598,9.19598
876.00,9.19422,25.094010,0.000425,25.000402,-2.4787,0.066,9.19825,9.19825
877.00,9.19461,25.094228,0.000427,25.000613,-2.4780,0.066,9.19916,9.19916
878.00,9.19471,25.094362,0.000426,25.000624,-2.4770,0.066,9.19958,9.19958
879.00,9.19483,25.094394,0.000428,25.000560,-2.4765,0.066,9.20194,9.20194
880.00,9.19472,25.094484,0.000428,25.000592,-2.4764,0.066,9.20427,9.20427
881.00,9.19469,25.094600,0.000429,25.000640,-2.4764,0.066,9.20546,9.20546
882.00,9.19549,25.094410,0.000424,25.000357,-2.4765,0.066,9.20683,9.20683
883.00,9.19695,25.094487,0.000422,25.000396,-2.4765,0.066,9.20829,9.20829
884.00,9.19819,25.094576,0.000420,25.000453,-2.4765,0.067,9.20930,9.20930
885.00,9.19922,25.094593,0.000419,25.000448,-2.4759,0.067,9.20922,9.20922
886.00,9.20003,25.094459,0.000413,25.000284,-2.4753,0.067,9.21003,9.21003
887.00,9.20110,25.094528,0.000413,25.000332,-2.4750,0.067,9.21046,9.21046
888.00,9.20232,25.094585,0.000416,25.000336,-2.4748,0.067,9.21107,9.21107
889.00,9.20348,25.094458,0.000414,25.000108,-2.4746,0.067,9.21076,9.21076
890.00,9.20463,25.094536,0.000416,25.000173,-2.4745,0.067,9.21145,9.21145
891.00,9.20586,25.094679,0.000420,25.000343,-2.4744,0.067,9.21177,9.21177
892.00,9.20679,25.094569,0.000418,25.000299,-2.4742,0.067,9.21204,9.21204
893.00,9.20731,25.094462,0.000416,25.000236,-2.4739,0.067,9.21104,9.21104
894.00,9.20781,25.094547,0.000415,25.000410,-2.4737,0.068,9.21090,9.21090
895.00,9.20852,25.094627,0.000419,25.000420,-2.4739,0.068,9.21039,9.21039
896.00,9.20902,25.094740,0.000420,25.000501,-2.4738,0.068,9.20971,9.20971
897.00,9.20943,25.094872,0.000419,25.000518,-2.4735,0.068,9.20912,9.20912
898.00,9.20979,25.094969,0.000419,25.000586,-2.4732,0.068,9.20996,9.20996
899.00,9.21039,25.095136,0.000421,25.000713,-2.4730,0.068,9.21151,9.21151
900.00,9.21081,25.095138,0.000417,25.000700,-2.4723,0.068,9.21297,9.21297
901.00,9.21128,25.095146,0.000413,25.000593,-2.4717,0.068,9.21432,9.21432
902.00,9.21160,25.095184,0.000414,25.000605,-2.4712,0.068,9.21555,9.21555
903.00,9.21211,25.095221,0.000416,25.000624,-2.4707,0.068,9.21738,9.21738
904.00,9.21261,25.095137,0.000413,25.000485,-2.4702,0.069,9.21795,9.21795
905.00,9.21297,25.095135,0.000411,25.000471,-2.4699,0.069,9.21794,9.21794
906.00,9.21328,25.095091,0.000412,25.000406,-2.4698,0.069,9.21765,9.21765
907.00,9.21347,25.095146,0.000410,25.000439,-2.4698,0.069,9.21752,9.21752
908.00,9.21363,25.095215,0.000409,25.000438,-2.4696,0.069,9.21603,9.21603
909.00,9.21379,25.095184,0.000407,25.000403,-2.4696,0.069,9.21361,9.21361
910.00,9.21369,25.095098,0.000406,25.000317,-2.4693,0.069,9.21206,9.21206
911.00,9.21337,25.095107,0.000403,25.000344,-2.4693,0.070,9.21196,9.21196
912.00,9.21351,25.095131,0.000402,25.000382,-2.4692,0.070,9.21234,9.21234
913.00,9.21373,25.095180,0.000404,25.000371,-2.4688,0.070,9.21202,9.21202
914.00,9.21390,25.095329,0.000410,25.000491,-2.4684,0.070,9.21217,9.21217
915.00,9.21388,25.095613,0.000418,25.000689,-2.4681,0.070,9.21275,9.21275
916.00,9.21407,25.095729,0.000423,25.000719,-2.4679,0.070,9.21286,9.21286
917.00,9.21419,25.095693,0.000426,25.000562,-2.4678,0.070,9.21172,9.21172
918.00,9.21440,25.095637,0.000425,25.000468,-2.4676,0.070,9.21266,9.21266
919.00,9.21422,25.095664,0.000425,25.000466,-2.4672,0.070,9.21420,9.21420
920.00,9.21431,25.095517,0.000422,25.000293,-2.4671,0.070,9.21412,9.21412
921.00,9.21413,25.095599,0.000426,25.000372,-2.4667,0.070,9.21317,9.21317
922.00,9.21375,25.095700,0.000428,25.000401,-2.4661,0.070,9.21268,9.21268
923.00,9.21321,25.095878,0.000427,25.000558,-2.4662,0.070,9.21087,9.21087
924.00,9.21253,25.095929,0.000427,25.000569,-2.4663,0.071,9.20872,9.20872
925.00,9.21195,25.095987,0.000425,25.000634,-2.4661,0.071,9.20786,9.20786
926.00,9.21145,25.096032,0.000423,25.000620,-2.4659,0.071,9.20687,9.20687
927.00,9.21094,25.096067,0.000422,25.000681,-2.4659,0.071,9.20597,9.20597
928.00,9.21050,25.095910,0.000419,25.000528,-2.4657,0.071,9.20575,9.20575
929.00,9.21042,25.095953,0.000418,25.000444,-2.4656,0.071,9.20665,9.20665
930.00,9.21041,25.096023,0.000421,25.000431,-2.4657,0.072,9.20754,9.20754
931.00,9.21032,25.096130,0.000417,25.000437,-2.4658,0.072,9.20854,9.20854
932.00,9.21013,25.096131,0.000415,25.000382,-2.4655,0.072,9.20903,9.20903
933.00,9.20967,25.096272,0.000419,25.000534,-2.4652,0.072,9.20894,9.20894
934.00,9.20954,25.096226,0.000417,25.000571,-2.4647,0.072,9.20866,9.20866
935.00,9.20964,25.096135,0.000414,25.000496,-2.4642,0.072,9.20932,9.20932
936.00,9.20981,25.096165,0.000420,25.000577,-2.4636,0.072,9.21126,9.21126
937.00,9.21002,25.096268,0.000422,25.000680,-2.4633,0.072,9.21362,9.21362
938.00,9.21019,25.096235,0.000423,25.000482,-2.4630,0.072,9.21462,9.21462
939.00,9.20978,25.096417,0.000424,25.000531,-2.4629,0.072,9.21454,9.21454
940.00,9.20952,25.096553,0.000424,25.000512,-2.4625,0.072,9.21438,9.21438
941.00,9.20969,25.096493,0.000418,25.000363,-2.4624,0.073,9.21337,9.21337
942.00,9.20996,25.096503,0.000414,25.000314,-2.4623,0.073,9.21114,9.21114
943.00,9.21042,25.096651,0.000412,25.000459,-2.4620,0.073,9.20946,9.20946
944.00,9.21127,25.096476,0.000407,25.000290,-2.4616,0.073,9.20662,9.20662
945.00,9.21187,25.096572,0.000409,25.000395,-2.4614,0.073,9.20206,9.20206
946.00,9.21101,25.096633,0.000410,25.000362,-2.4611,0.073,9.19670,9.19670
947.00,9.20965,25.096723,0.000412,25.000344,-2.4608,0.073,9.19262,9.19262
948.00,9.20888,25.096738,0.000411,25.000274,-2.4605,0.073,9.18956,9.18956
949.00,9.20897,25.096986,0.000420,25.000399,-2.4600,0.073,9.18880,9.18880
950.00,9.20901,25.097048,0.000420,25.000442,-2.4598,0.074,9.18851,9.18851
951.00,9.20702,25.097064,0.000418,25.000438,-2.4596,0.074,9.18971,9.18971
952.00,9.20509,25.097043,0.000417,25.000435,-2.4596,0.074,9.19161,9.19161
953.00,9.20188,25.097116,0.000417,25.000447,-2.4595,0.074,9.19221,9.19221
954.00,9.19856,25.097166,0.000415,25.000458,-2.4597,0.074,9.18791,9.18791
955.00,9.19699,25.097173,0.000414,25.000384,-2.4595,0.074,9.17696,9.17696
956.00,9.19507,25.097207,0.000414,25.000385,-2.4593,0.074,9.15708,9.15708
957.00,9.19168,25.097315,0.000416,25.000464,-2.4588,0.074,9.12789,9.12789
958.00,9.18973,25.097349,0.000412,25.000532,-2.4581,0.075,9.09153,9.09153
959.00,9.18980,25.097354,0.000409,25.000556,-2.4576,0.075,9.05243,9.05243
960.00,9.19132,25.097449,0.000410,25.000620,-2.4574,0.075,9.01628,9.01628
961.00,9.19376,25.097513,0.000412,25.000643,-2.4573,0.075,8.98595,8.98595
@7,2.0001,4.0, 960.195 
962.00,9.19577,25.097528,0.000413,25.000588,-2.4571,0.075,8.96523,8.96523
963.00,9.18979,25.097579,0.000417,25.000543,-2.4572,0.075,8.95466,8.95466
964.00,9.16926,25.097524,0.000421,25.000445,-2.4570,0.075,8.95395,8.95395
965.00,9.13503,25.097468,0.000421,25.000394,-2.4567,0.075,8.95899,8.95899
966.00,9.09460,25.097417,0.000418,25.000365,-2.4565,0.075,8.96773,8.96773
967.00,9.05035,25.097439,0.000416,25.000390,-2.4564,0.076,8.97783,8.97783
968.00,9.00816,25.097434,0.000415,25.000392,-2.4565,0.076,8.98887,8.98887
969.00,8.97430,25.097565,0.000415,25.000523,-2.4563,0.076,8.99887,8.99887
970.00,8.95430,25.097627,0.000416,25.000539,-2.4560,0.076,9.00858,9.00858
971.00,8.94307,25.097769,0.000420,25.000661,-2.4555,0.076,9.01789,9.01789
972.00,8.94676,25.097813,0.000423,25.000641,-2.4550,0.076,9.02764,9.02764
973.00,8.95546,25.097916,0.000427,25.000681,-2.4546,0.076,9.03598,9.03598
974.00,8.97020,25.097982,0.000424,25.000655,-2.4546,0.076,9.04476,9.04476
975.00,8.97955,25.097993,0.000420,25.000596,-2.4545,0.076,9.05472,9.05472
976.00,8.98679,25.097955,0.000417,25.000433,-2.4545,0.076,9.06610,9.06610
977.00,8.99730,25.098038,0.000412,25.000433,-2.4544,0.077,9.07636,9.07636
978.00,9.01038,25.098085,0.000409,25.000420,-2.4544,0.077,9.08742,9.08742
979.00,9.02035,25.098129,0.000408,25.000414,-2.4540,0.077,9.09793,9.09793
980.00,9.02804,25.098089,0.000410,25.000351,-2.4536,0.077,9.10672,9.10672
981.00,9.03345,25.098208,0.000415,25.000448,-2.4534,0.077,9.11487,9.11487
982.00,9.04590,25.098156,0.000417,25.000382,-2.4529,0.077,9.12313,9.12313
983.00,9.05226,25.098113,0.000417,25.000364,-2.4523,0.077,9.13097,9.13097
984.00,9.06430,25.098024,0.000420,25.000305,-2.4520,0.077,9.13807,9.13807
985.00,9.07791,25.098075,0.000421,25.000341,-2.4518,0.077,9.14505,9.14505
986.00,9.09000,25.098132,0.000418,25.000390,-2.4514,0.077,9.15292,9.15292
987.00,9.09739,25.098166,0.000415,25.000429,-2.4513,0.077,9.16045,9.16045
988.00,9.10749,25.098187,0.000412,25.000392,-2.4512,0.078,9.16700,9.16700
989.00,9.11653,25.098283,0.000412,25.000355,-2.4509,0.078,9.17296,9.17296
990.00,9.12302,25.098471,0.000415,25.000457,-2.4509,0.078,9.17907,9.17907
991.00,9.13105,25.098488,0.000416,25.000393,-2.4509,0.078,9.18389,9.18389
992.00,9.13910,25.098672,0.000420,25.000485,-2.4508,0.078,9.18780,9.18780
993.00,9.14573,25.098769,0.000422,25.000517,-2.4506,0.078,9.19094,9.19094
994.00,9.15176,25.099000,0.000423,25.000741,-2.4506,0.078,9.19411,9.19411
995.00,9.15725,25.098958,0.000421,25.000691,-2.4503,0.078,9.19707,9.19707
996.00,9.16954,25.099012,0.000421,25.000763,-2.4499,0.078,9.19906,9.19906
997.00,9.17551,25.099029,0.000425,25.000793,-2.4495,0.078,9.20076,9.20076
998.00,9.17925,25.099118,0.000429,25.000863,-2.4494,0.078,9.20343,9.20343
999.00,9.18367,25.099041,0.000428,25.000742,-2.4490,0.078,9.20605,9.20605
1000.00,9.18663,25.098983,0.000426,25.000645,-2.4488,0.078,9.20731,9.20731
1001.00,9.18960,25.099034,0.000429,25.000602,-2.4485,0.078,9.20746,9.20746
1002.00,9.19223,25.098982,0.000425,25.000519,-2.4486,0.079,9.20734,9.20734
1003.00,9.19456,25.098940,0.000421,25.000401,-2.4484,0.079,9.20663,9.20663
1004.00,9.19596,25.098984,0.000421,25.000338,-2.4481,0.079,9.20592,9.20592
1005.00,9.19762,25.099151,0.000422,25.000485,-2.4478,0.079,9.20537,9.20537
1006.00,9.19860,25.099245,0.000422,25.000531,-2.4477,0.079,9.20659,9.20659
1007.00,9.20037,25.099273,0.000423,25.000488,-2.4474,0.079,9.20949,9.20949
1008.00,9.20248,25.099343,0.000428,25.000567,-2.4469,0.079,9.21241,9.21241
1009.00,9.20456,25.099395,0.000432,25.000708,-2.4463,0.079,9.21576,9.21576
1010.00,9.20626,25.099488,0.000433,25.000823,-2.4456,0.079,9.22010,9.22010
1011.00,9.20826,25.099376,0.000433,25.000770,-2.4450,0.079,9.22338,9.22338
1012.00,9.21000,25.099350,0.000430,25.000745,-2.4445,0.080,9.22640,9.22640
1013.00,9.21166,25.099316,0.000428,25.000686,-2.4446,0.080,9.22900,9.22900
1014.00,9.21294,25.099318,0.000427,25.000669,-2.4447,0.080,9.22996,9.22996
1015.00,9.21401,25.099257,0.000427,25.000481,-2.4449,0.080,9.22997,9.22997
1016.00,9.21477,25.099448,0.000430,25.000605,-2.4448,0.080,9.22900,9.22900
1017.00,9.21674,25.099660,0.000433,25.000765,-2.4445,0.080,9.22605,9.22605
1018.00,9.21859,25.099740,0.000432,25.000767,-2.4442,0.080,9.22382,9.22382
1019.00,9.21949,25.099765,0.000427,25.000679,-2.4441,0.080,9.22283,9.22283
1020.00,9.22077,25.099860,0.000428,25.000760,-2.4438,0.081,9.22340,9.22340
1021.00,9.22197,25.099768,0.000423,25.000627,-2.4435,0.081,9.22464,9.22464
1022.00,9.22381,25.099615,0.000420,25.000436,-2.4430,0.081,9.22714,9.22714
1023.00,9.22495,25.099641,0.000421,25.000469,-2.4426,0.081,9.22852,9.22852
1024.00,9.22581,25.099627,0.000421,25.000427,-2.4423,0.081,9.22812,9.22812
1025.00,9.22654,25.099737,0.000422,25.000494,-2.4422,0.081,9.22621,9.22621
1026.00,9.22683,25.099868,0.000425,25.000533,-2.4423,0.081,9.22532,9.22532
1027.00,9.22649,25.100102,0.000430,25.000640,-2.4426,0.081,9.22380,9.22380
1028.00,9.22652,25.100188,0.000432,25.000665,-2.4424,0.081,9.22349,9.22349
1029.00,9.22625,25.100160,0.000429,25.000571,-2.4422,0.081,9.22462,9.22462
1030.00,9.22542,25.100078,0.000422,25.000420,-2.4420,0.082,9.22631,9.22631
1031.00,9.22514,25.100103,0.000421,25.000461,-2.4417,0.082,9.22675,9.22675
1032.00,9.22491,25.100198,0.000425,25.000555,-2.4410,0.082,9.22746,9.22746
1033.00,9.22517,25.100240,0.000422,25.000618,-2.4406,0.082,9.22843,9.22843
1034.00,9.22547,25.100487,0.000427,25.000863,-2.4403,0.082,9.23000,9.23000
1035.00,9.22600,25.100571,0.000429,25.000925,-2.4399,0.082,9.23126,9.23126
1036.00,9.22684,25.100598,0.000428,25.000862,-2.4396,0.082,9.23232,9.23232
1037.00,9.22752,25.100580,0.000424,25.000789,-2.4394,0.082,9.23332,9.23332
1038.00,9.22783,25.100630,0.000426,25.000734,-2.4394,0.082,9.23368,9.23368
1039.00,9.22800,25.100646,0.000430,25.000715,-2.4392,0.082,9.23325,9.23325
1040.00,9.22799,25.100769,0.000435,25.000794,-2.4393,0.082,9.23248,9.23248
1041.00,9.22854,25.100747,0.000433,25.000790,-2.4392,0.082,9.23175,9.23175
1042.00,9.22942,25.100682,0.000431,25.000735,-2.4392,0.082,9.23044,9.23044
1043.00,9.23035,25.100590,0.000428,25.000613,-2.4392,0.082,9.22853,9.22853
1044.00,9.23106,25.100521,0.000422,25.000498,-2.4391,0.083,9.22653,9.22653
1045.00,9.23125,25.100387,0.000417,25.000304,-2.4386,0.083,9.22649,9.22649
1046.00,9.23081,25.100452,0.000418,25.000278,-2.4383,0.083,9.22766,9.22766
1047.00,9.23040,25.100462,0.000416,25.000220,-2.4380,0.083,9.22936,9.22936
1048.00,9.23030,25.100679,0.000420,25.000379,-2.4375,0.083,9.23028,9.23028
1049.00,9.23063,25.100759,0.000423,25.000480,-2.4370,0.083,9.23121,9.23121
1050.00,9.23088,25.100918,0.000426,25.000661,-2.4370,0.083,9.22973,9.22973
1051.00,9.23079,25.100885,0.000419,25.000603,-2.4366,0.083,9.22827,9.22827
1052.00,9.23023,25.100958,0.000420,25.000672,-2.4364,0.084,9.22699,9.22699
1053.00,9.22958,25.100865,0.000415,25.000588,-2.4363,0.084,9.22697,9.22697
1054.00,9.22918,25.100896,0.000412,25.000508,-2.4366,0.084,9.22739,9.22739
1055.00,9.22869,25.100886,0.000410,25.000407,-2.4365,0.084,9.22851,9.22851
1056.00,9.22817,25.101060,0.000416,25.000549,-2.4364,0.084,9.22822,9.22822
1057.00,9.22796,25.101109,0.000419,25.000582,-2.4364,0.084,9.22859,9.22859
1058.00,9.22813,25.101158,0.000420,25.000546,-2.4361,0.084,9.22898,9.22898
1059.00,9.22824,25.101123,0.000417,25.000476,-2.4357,0.084,9.22888,9.22888
1060.00,9.22833,25.101112,0.000412,25.000474,-2.4354,0.084,9.22989,9.22989
1061.00,9.22889,25.101111,0.000411,25.000414,-2.4351,0.085,9.23161,9.23161
1062.00,9.22906,25.101183,0.000414,25.000439,-2.4346,0.085,9.23293,9.23293
1063.00,9.22891,25.101285,0.000419,25.000479,-2.4345,0.084,9.23462,9.23462
1064.00,9.22878,25.101518,0.000423,25.000619,-2.4343,0.085,9.23494,9.23494
1065.00,9.22914,25.101670,0.000431,25.000662,-2.4341,0.084,9.23346,9.23346
1066.00,9.23007,25.101666,0.000432,25.000670,-2.4341,0.084,9.23267,9.23267
1067.00,9.23073,25.101785,0.000432,25.000714,-2.4340,0.085,9.23286,9.23286
1068.00,9.23112,25.101870,0.000430,25.000757,-2.4338,0.085,9.23298,9.23298
1069.00,9.23107,25.101727,0.000428,25.000628,-2.4334,0.085,9.23443,9.23443
1070.00,9.23129,25.101561,0.000423,25.000447,-2.4331,0.085,9.23753,9.23753
1071.00,9.23165,25.101654,0.000425,25.000485,-2.4329,0.085,9.23968,9.23968
1072.00,9.23256,25.101778,0.000424,25.000517,-2.4328,0.085,9.23923,9.23923
1073.00,9.23348,25.101761,0.000423,25.000545,-2.4330,0.085,9.23831,9.23831
1074.00,9.23449,25.101765,0.000421,25.000552,-2.4332,0.085,9.23836,9.23836
1075.00,9.23523,25.101912,0.000422,25.000734,-2.4331,0.086,9.23649,9.23649
1076.00,9.23570,25.101950,0.000422,25.000744,-2.4325,0.086,9.23427,9.23427
1077.00,9.23592,25.101819,0.000420,25.000638,-2.4319,0.086,9.23324,9.23324
1078.00,9.23590,25.101742,0.000413,25.000456,-2.4313,0.086,9.23257,9.23257
1079.00,9.23599,25.101810,0.000412,25.000457,-2.4308,0.086,9.23176,9.23176
1080.00,9.23676,25.101840,0.000413,25.000412,-2.4304,0.086,9.23252,9.23252
1081.00,9.23681,25.101723,0.000413,25.000317,-2.4303,0.086,9.23450,9.23450
1082.00,9.23599,25.101735,0.000415,25.000318,-2.4301,0.086,9.23654,9.23654
1083.00,9.23579,25.101788,0.000419,25.000404,-2.4298,0.086,9.23797,9.23797
1084.00,9.23538,25.101796,0.000420,25.000350,-2.4298,0.086,9.23835,9.23835
1085.00,9.23563,25.101783,0.000416,25.000329,-2.4298,0.087,9.23713,9.23713
1086.00,9.23588,25.101921,0.000411,25.000330,-2.4298,0.087,9.23457,9.23457
1087.00,9.23566,25.101986,0.000409,25.000288,-2.4301,0.087,9.23198,9.23198
1088.00,9.23530,25.102136,0.000411,25.000305,-2.4303,0.087,9.23021,9.23021
1089.00,9.23536,25.102232,0.000409,25.000393,-2.4298,0.087,9.23031,9.23031
1090.00,9.23474,25.102346,0.000415,25.000462,-2.4296,0.087,9.23180,9.23180
1091.00,9.23442,25.102411,0.000415,25.000523,-2.4295,0.087,9.23345,9.23345
1092.00,9.23413,25.102370,0.000413,25.000519,-2.4294,0.088,9.23498,9.23498
1093.00,9.23392,25.102283,0.000411,25.000492,-2.4291,0.088,9.23490,9.23490
1094.00,9.23440,25.102390,0.000416,25.000574,-2.4292,0.088,9.23387,9.23387
1095.00,9.23474,25.102370,0.000412,25.000542,-2.4291,0.088,9.23306,9.23306
1096.00,9.23462,25.102319,0.000412,25.000514,-2.4287,0.088,9.23294,9.23294
1097.00,9.23411,25.102394,0.000413,25.000567,-2.4282,0.088,9.23267,9.23267
1098.00,9.23345,25.102482,0.000415,25.000587,-2.4276,0.088,9.23296,9.23296
1099.00,9.23250,25.102454,0.000418,25.000542,-2.4269,0.088,9.23233,9.23233
1100.00,9.23225,25.102543,0.000419,25.000610,-2.4264,0.088,9.23159,9.23159
1101.00,9.23254,25.102704,0.000422,25.000729,-2.4259,0.088,9.23099,9.23099
1102.00,9.23293,25.102813,0.000423,25.000838,-2.4253,0.088,9.23123,9.23123
1103.00,9.23284,25.102831,0.000423,25.000822,-2.4253,0.088,9.23070,9.23070
1104.00,9.23327,25.102807,0.000421,25.000740,-2.4254,0.088,9.22824,9.22824
1105.00,9.23293,25.102777,0.000419,25.000668,-2.4253,0.088,9.22112,9.22112
1106.00,9.23226,25.102730,0.000414,25.000530,-2.4252,0.089,9.20813,9.20813
1107.00,9.23181,25.102643,0.000410,25.000360,-2.4251,0.089,9.18824,9.18824
1108.00,9.23197,25.102728,0.000408,25.000386,-2.4245,0.089,9.16245,9.16245
1109.00,9.23117,25.102785,0.000403,25.000392,-2.4240,0.090,9.13227,9.13227
1110.00,9.23062,25.102974,0.000406,25.000498,-2.4237,0.090,9.10202,9.10202
@8,2.0001,4.0, 1110.031 
1111.00,9.23186,25.103009,0.000410,25.000519,-2.4237,0.090,9.07426,9.07426
1112.00,9.23353,25.102959,0.000412,25.000475,-2.4236,0.090,9.05208,9.05208
1113.00,9.22799,25.102924,0.000414,25.000434,-2.4237,0.090,9.03777,9.03777
1114.00,9.21649,25.102954,0.000416,25.000437,-2.4236,0.090,9.03109,9.03109
1115.00,9.19498,25.102958,0.000418,25.000418,-2.4236,0.090,9.02989,9.02989
1116.00,9.16637,25.103013,0.000421,25.000466,-2.4233,0.090,9.03456,9.03456
1117.00,9.13482,25.103197,0.000425,25.000555,-2.4233,0.090,9.04146,9.04146
1118.00,9.09929,25.103292,0.000426,25.000649,-2.4235,0.090,9.04926,9.04926
1119.00,9.06604,25.103321,0.000430,25.000649,-2.4235,0.090,9.05700,9.05700
1120.00,9.04372,25.103300,0.000428,25.000548,-2.4234,0.090,9.06480,9.06480
1121.00,9.02775,25.103362,0.000423,25.000586,-2.4233,0.090,9.07057,9.07057
1122.00,9.02400,25.103406,0.000419,25.000604,-2.4228,0.090,9.07628,9.07628
1123.00,9.02776,25.103315,0.000414,25.000425,-2.4221,0.091,9.08175,9.08175
1124.00,9.03237,25.103292,0.000409,25.000305,-2.4218,0.091,9.08835,9.08835
1125.00,9.03793,25.103342,0.000410,25.000315,-2.4215,0.091,9.09537,9.09537
1126.00,9.05084,25.103236,0.000412,25.000155,-2.4211,0.091,9.10371,9.10371
1127.00,9.05846,25.103248,0.000414,25.000152,-2.4210,0.091,9.11211,9.11211
1128.00,9.06668,25.103386,0.000418,25.000260,-2.4209,0.091,9.11985,9.11985
1129.00,9.07121,25.103511,0.000421,25.000405,-2.4204,0.091,9.12669,9.12669
1130.00,9.07665,25.103576,0.000423,25.000482,-2.4198,0.091,9.13440,9.13440
1131.00,9.07983,25.103572,0.000421,25.000473,-2.4193,0.091,9.14165,9.14165
1132.00,9.08702,25.103609,0.000417,25.000463,-2.4191,0.092,9.14982,9.14982
1133.00,9.09417,25.103679,0.000419,25.000520,-2.4193,0.092,9.15921,9.15921
1134.00,9.10400,25.103648,0.000419,25.000443,-2.4196,0.092,9.16821,9.16821
1135.00,9.11195,25.103747,0.000418,25.000443,-2.4197,0.092,9.17419,9.17419
1136.00,9.12138,25.103959,0.000419,25.000596,-2.4198,0.092,9.17851,9.17851
1137.00,9.12900,25.103981,0.000420,25.000590,-2.4197,0.092,9.18147,9.18147
1138.00,9.13282,25.103936,0.000417,25.000508,-2.4193,0.092,9.18339,9.18339
1139.00,9.13848,25.103955,0.000416,25.000473,-2.4189,0.092,9.18465,9.18465
1140.00,9.15029,25.103939,0.000413,25.000417,-2.4187,0.092,9.18770,9.18770
1141.00,9.15776,25.104017,0.000417,25.000353,-2.4187,0.092,9.19193,9.19193
1142.00,9.16984,25.104067,0.000418,25.000277,-2.4184,0.092,9.19567,9.19567
1143.00,9.17924,25.104216,0.000420,25.000328,-2.4181,0.092,9.20009,9.20009
1144.00,9.18055,25.104458,0.000423,25.000589,-2.4179,0.093,9.20524,9.20524
1145.00,9.18154,25.104454,0.000423,25.000583,-2.4176,0.093,9.20901,9.20901
1146.00,9.18388,25.104440,0.000420,25.000549,-2.4171,0.093,9.21177,9.21177
1147.00,9.18703,25.104423,0.000417,25.000568,-2.4166,0.093,9.21687,9.21687
1148.00,9.19080,25.104352,0.000414,25.000493,-2.4163,0.093,9.22416,9.22416
1149.00,9.19405,25.104332,0.000412,25.000358,-2.4161,0.093,9.23281,9.23281
1150.00,9.19694,25.104298,0.000411,25.000310,-2.4159,0.094,9.24084,9.24084
1151.00,9.19989,25.104342,0.000412,25.000378,-2.4155,0.094,9.24600,9.24600
1152.00,9.20377,25.104478,0.000417,25.000438,-2.4152,0.094,9.24476,9.24476
1153.00,9.20789,25.104617,0.000419,25.000470,-2.4152,0.094,9.23693,9.23693
1154.00,9.21194,25.104720,0.000424,25.000572,-2.4151,0.093,9.22583,9.22583
1155.00,9.21443,25.104806,0.000426,25.000639,-2.4150,0.093,9.21690,9.21690
1156.00,9.21469,25.104849,0.000423,25.000645,-2.4151,0.094,9.21167,9.21167
1157.00,9.22869,25.104949,0.000422,25.000746,-2.4151,0.094,9.21034,9.21034
1158.00,9.24784,25.105116,0.000430,25.000949,-2.4147,0.094,9.21238,9.21238
1159.00,9.25845,25.105064,0.000428,25.000789,-2.4144,0.094,9.21522,9.21522
1160.00,9.25439,25.105130,0.000430,25.000729,-2.4139,0.094,9.21625,9.21625
1161.00,9.23995,25.105200,0.000435,25.000699,-2.4135,0.094,9.21775,9.21775
1162.00,9.22273,25.105184,0.000437,25.000564,-2.4131,0.094,9.21968,9.21968
1163.00,9.20880,25.105070,0.000428,25.000345,-2.4128,0.094,9.22106,9.22106
1164.00,9.20602,25.105174,0.000428,25.000442,-2.4126,0.094,9.22175,9.22175
1165.00,9.20969,25.105224,0.000427,25.000460,-2.4125,0.094,9.22267,9.22267
1166.00,9.21225,25.105230,0.000426,25.000399,-2.4125,0.094,9.22308,9.22308
1167.00,9.21358,25.105256,0.000425,25.000465,-2.4124,0.095,9.22241,9.22241
1168.00,9.21573,25.105224,0.000424,25.000445,-2.4125,0.095,9.22270,9.22270
1169.00,9.21667,25.105150,0.000423,25.000362,-2.4125,0.095,9.22363,9.22363
1170.00,9.21747,25.105185,0.000424,25.000375,-2.4123,0.095,9.22414,9.22414
1171.00,9.21863,25.105243,0.000424,25.000492,-2.4119,0.095,9.22504,9.22504
1172.00,9.21953,25.105253,0.000422,25.000463,-2.4118,0.095,9.22591,9.22591
1173.00,9.22046,25.105393,0.000426,25.000584,-2.4113,0.095,9.22511,9.22511
1174.00,9.22166,25.105484,0.000425,25.000632,-2.4107,0.095,9.22316,9.22316
1175.00,9.22221,25.105457,0.000423,25.000580,-2.4105,0.096,9.22220,9.22220
1176.00,9.22202,25.105543,0.000425,25.000615,-2.4106,0.096,9.21991,9.21991
1177.00,9.22206,25.105671,0.000426,25.000665,-2.4105,0.096,9.21783,9.21783
1178.00,9.22168,25.105665,0.000423,25.000605,-2.4104,0.096,9.21824,9.21824
1179.00,9.22210,25.105705,0.000426,25.000634,-2.4103,0.095,9.22078,9.22078
1180.00,9.22248,25.105786,0.000427,25.000691,-2.4101,0.096,9.22412,9.22412
1181.00,9.22232,25.105714,0.000424,25.000538,-2.4097,0.096,9.22799,9.22799
1182.00,9.22236,25.105604,0.000424,25.000384,-2.4094,0.096,9.23110,9.23110
1183.00,9.22284,25.105565,0.000423,25.000295,-2.4092,0.096,9.23313,9.23313
1184.00,9.22428,25.105585,0.000422,25.000197,-2.4093,0.096,9.23501,9.23501
1185.00,9.22511,25.105694,0.000423,25.000226,-2.4092,0.096,9.23559,9.23559
1186.00,9.22511,25.105707,0.000420,25.000240,-2.4088,0.096,9.23545,9.23545
1187.00,9.22518,25.105694,0.000416,25.000269,-2.4083,0.096,9.23562,9.23562
1188.00,9.22508,25.105772,0.000419,25.000295,-2.4078,0.096,9.23361,9.23361
1189.00,9.22677,25.105792,0.000418,25.000303,-2.4077,0.097,9.23152,9.23152
1190.00,9.22813,25.105793,0.000416,25.000304,-2.4076,0.097,9.22949,9.22949
1191.00,9.22829,25.105998,0.000419,25.000415,-2.4074,0.097,9.22780,9.22780
1192.00,9.22812,25.106161,0.000422,25.000473,-2.4076,0.097,9.22621,9.22621
1193.00,9.22790,25.106324,0.000422,25.000590,-2.4077,0.097,9.22671,9.22671
1194.00,9.22849,25.106380,0.000423,25.000678,-2.4073,0.097,9.22719,9.22719
1195.00,9.22989,25.106354,0.000425,25.000676,-2.4071,0.097,9.22836,9.22836
1196.00,9.23109,25.106220,0.000426,25.000602,-2.4072,0.097,9.22901,9.22901
1197.00,9.23129,25.106178,0.000429,25.000566,-2.4069,0.097,9.22990,9.22990
1198.00,9.23124,25.106181,0.000427,25.000527,-2.4066,0.097,9.23001,9.23001
1199.00,9.23100,25.106196,0.000426,25.000444,-2.4062,0.097,9.22911,9.22911
1200.00,9.23054,25.106187,0.000425,25.000318,-2.4055,0.097,9.22836,9.22836
1201.00,9.23011,25.106262,0.000422,25.000305,-2.4049,0.097,9.22863,9.22863
1202.00,9.22971,25.106340,0.000420,25.000301,-2.4048,0.097,9.22871,9.22871
1203.00,9.22946,25.106286,0.000418,25.000268,-2.4048,0.097,9.22847,9.22847
1204.00,9.22905,25.106359,0.000416,25.000349,-2.4051,0.098,9.22987,9.22987
1205.00,9.22888,25.106523,0.000415,25.000527,-2.4052,0.098,9.23198,9.23198
1206.00,9.22873,25.106503,0.000415,25.000524,-2.4050,0.098,9.23285,9.23285
1207.00,9.22934,25.106512,0.000416,25.000523,-2.4048,0.098,9.23322,9.23322
1208.00,9.22977,25.106527,0.000420,25.000471,-2.4045,0.098,9.23422,9.23422
1209.00,9.23005,25.106466,0.000420,25.000344,-2.4039,0.098,9.23390,9.23390
1210.00,9.23032,25.106440,0.000419,25.000202,-2.4034,0.098,9.23277,9.23277
1211.00,9.23063,25.106506,0.000419,25.000200,-2.4032,0.098,9.23214,9.23214
1212.00,9.23106,25.106577,0.000418,25.000218,-2.4028,0.099,9.23210,9.23210
1213.00,9.23115,25.106562,0.000415,25.000224,-2.4022,0.099,9.23263,9.23263
1214.00,9.23121,25.106606,0.000419,25.000348,-2.4018,0.099,9.23220,9.23220
1215.00,9.23139,25.106642,0.000422,25.000376,-2.4018,0.099,9.23090,9.23090
1216.00,9.23126,25.106698,0.000422,25.000358,-2.4018,0.099,9.23031,9.23031
1217.00,9.23125,25.106792,0.000422,25.000409,-2.4018,0.099,9.23011,9.23011
1218.00,9.23147,25.106962,0.000424,25.000461,-2.4021,0.099,9.22981,9.22981
1219.00,9.23165,25.107012,0.000419,25.000383,-2.4023,0.099,9.23133,9.23133
1220.00,9.23188,25.107104,0.000415,25.000426,-2.4023,0.100,9.23230,9.23230
1221.00,9.23210,25.107235,0.000413,25.000519,-2.4020,0.100,9.23256,9.23256
1222.00,9.23241,25.107303,0.000415,25.000475,-2.4015,0.100,9.23334,9.23334
1223.00,9.23239,25.107302,0.000412,25.000458,-2.4011,0.100,9.23407,9.23407
1224.00,9.23187,25.107339,0.000414,25.000448,-2.4005,0.100,9.23519,9.23519
1225.00,9.23199,25.107415,0.000416,25.000466,-2.3999,0.100,9.23492,9.23492
1226.00,9.23256,25.107372,0.000421,25.000408,-2.3996,0.100,9.23400,9.23400
1227.00,9.23275,25.107337,0.000421,25.000423,-2.3997,0.100,9.23345,9.23345
1228.00,9.23243,25.107457,0.000422,25.000468,-2.4000,0.100,9.23272,9.23272
1229.00,9.23229,25.107645,0.000421,25.000537,-2.4002,0.100,9.23156,9.23156
1230.00,9.23228,25.107656,0.000421,25.000517,-2.4001,0.100,9.23250,9.23250
1231.00,9.23244,25.107792,0.000418,25.000602,-2.4001,0.101,9.23465,9.23465
1232.00,9.23263,25.107877,0.000419,25.000572,-2.3996,0.101,9.23566,9.23566
1233.00,9.23321,25.107901,0.000422,25.000562,-2.3988,0.101,9.23670,9.23670
1234.00,9.23374,25.107818,0.000422,25.000534,-2.3986,0.101,9.23625,9.23625
1235.00,9.23408,25.107758,0.000423,25.000485,-2.3985,0.101,9.23517,9.23517
1236.00,9.23418,25.107747,0.000422,25.000447,-2.3982,0.101,9.23487,9.23487
1237.00,9.23433,25.107687,0.000421,25.000446,-2.3980,0.101,9.23489,9.23489
1238.00,9.23415,25.107568,0.000418,25.000346,-2.3981,0.101,9.23335,9.23335
1239.00,9.23437,25.107677,0.000422,25.000389,-2.3980,0.101,9.23249,9.23249
1240.00,9.23439,25.107796,0.000420,25.000470,-2.3978,0.101,9.23200,9.23200
1241.00,9.23410,25.107778,0.000421,25.000416,-2.3975,0.101,9.23058,9.23058
1242.00,9.23356,25.107896,0.000421,25.000475,-2.3970,0.102,9.22914,9.22914
1243.00,9.23286,25.108022,0.000422,25.000503,-2.3965,0.102,9.22897,9.22897
1244.00,9.23300,25.107917,0.000417,25.000416,-2.3960,0.102,9.22985,9.22985
1245.00,9.23317,25.107835,0.000415,25.000340,-2.3956,0.102,9.23062,9.23062
1246.00,9.23308,25.107867,0.000416,25.000378,-2.3955,0.102,9.23121,9.23121
1247.00,9.23296,25.107780,0.000417,25.000329,-2.3957,0.102,9.23142,9.23142
1248.00,9.23257,25.107847,0.000419,25.000428,-2.3959,0.102,9.23223,9.23223
1249.00,9.23221,25.107943,0.000422,25.000480,-2.3961,0.102,9.23309,9.23309
1250.00,9.23174,25.107954,0.000422,25.000468,-2.3963,0.102,9.23482,9.23482
1251.00,9.23136,25.107953,0.000421,25.000390,-2.3961,0.102,9.23697,9.23697
1252.00,9.23177,25.108004,0.000418,25.000369,-2.3958,0.103,9.23800,9.23800
1253.00,9.23243,25.107859,0.000416,25.000269,-2.3955,0.103,9.23676,9.23676
1254.00,9.23301,25.108015,0.000418,25.000370,-2.3951,0.103,9.23347,9.23347
1255.00,9.23289,25.108127,0.000421,25.000449,-2.3946,0.103,9.22679,9.22679
1256.00,9.23359,25.108125,0.000415,25.000453,-2.3946,0.103,9.21415,9.21415
1257.00,9.23465,25.108263,0.000418,25.000564,-2.3946,0.103,9.19839,9.19839
1258.00,9.23553,25.108393,0.000416,25.000588,-2.3945,0.104,9.17830,9.17830
1259.00,9.23697,25.108267,0.000413,25.000405,-2.3943,0.104,9.15510,9.15510
1260.00,9.23979,25.108341,0.000411,25.000340,-2.3941,0.104,9.13067,9.13067
1261.00,9.24139,25.108389,0.000411,25.000304,-2.3938,0.104,9.10923,9.10923
@9,2.0001,4.0, 1260.092 
1262.00,9.23569,25.108372,0.000411,25.000241,-2.3935,0.104,9.09093,9.09093
1263.00,9.22843,25.108501,0.000414,25.000277,-2.3933,0.104,9.07909,9.07909
1264.00,9.22154,25.108688,0.000415,25.000436,-2.3932,0.104,9.07369,9.07369
1265.00,9.20651,25.108567,0.000415,25.000299,-2.3932,0.104,9.07429,9.07429
1266.00,9.17910,25.108636,0.000419,25.000310,-2.3932,0.104,9.07814,9.07814
1267.00,9.15667,25.108685,0.000418,25.000303,-2.3930,0.104,9.08569,9.08569
1268.00,9.12757,25.108728,0.000418,25.000311,-2.3924,0.104,9.09380,9.09380
1269.00,9.10561,25.108600,0.000418,25.000143,-2.3920,0.105,9.10056,9.10056
1270.00,9.08464,25.108772,0.000422,25.000286,-2.3918,0.105,9.10586,9.10586
1271.00,9.07172,25.108782,0.000424,25.000267,-2.3914,0.105,9.11182,9.11182
1272.00,9.06542,25.108882,0.000426,25.000308,-2.3912,0.105,9.11731,9.11731
1273.00,9.06837,25.108837,0.000422,25.000260,-2.3913,0.105,9.12335,9.12335
1274.00,9.07864,25.109084,0.000425,25.000437,-2.3911,0.105,9.12980,9.12980
1275.00,9.08757,25.109053,0.000423,25.000404,-2.3909,0.105,9.13686,9.13686
1276.00,9.09102,25.109059,0.000418,25.000340,-2.3908,0.105,9.14427,9.14427
1277.00,9.10288,25.109036,0.000417,25.000245,-2.3908,0.105,9.15169,9.15169
1278.00,9.10879,25.109098,0.000419,25.000226,-2.3906,0.106,9.15755,9.15755
1279.00,9.11234,25.108980,0.000415,25.000083,-2.3906,0.106,9.16338,9.16338
1280.00,9.11419,25.109175,0.000420,25.000147,-2.3905,0.106,9.16836,9.16836
1281.00,9.12089,25.109289,0.000419,25.000274,-2.3901,0.106,9.17221,9.17221
1282.00,9.13038,25.109275,0.000420,25.000256,-2.3895,0.106,9.17495,9.17495
1283.00,9.13877,25.109378,0.000419,25.000316,-2.3893,0.106,9.17863,9.17863
1284.00,9.14457,25.109491,0.000420,25.000396,-2.3889,0.106,9.18126,9.18126
1285.00,9.15087,25.109422,0.000417,25.000332,-2.3883,0.106,9.18462,9.18462
1286.00,9.15780,25.109418,0.000420,25.000254,-2.3881,0.106,9.18847,9.18847
1287.00,9.16282,25.109409,0.000417,25.000165,-2.3880,0.106,9.19317,9.19317
1288.00,9.16660,25.109421,0.000423,25.000172,-2.3878,0.106,9.19766,9.19766
1289.00,9.17049,25.109456,0.000422,25.000190,-2.3877,0.106,9.20294,9.20294
1290.00,9.17462,25.109536,0.000425,25.000237,-2.3876,0.106,9.20712,9.20712
1291.00,9.17848,25.109678,0.000422,25.000365,-2.3870,0.106,9.21076,9.21076
1292.00,9.18261,25.109775,0.000424,25.000440,-2.3867,0.106,9.21348,9.21348
1293.00,9.18678,25.109796,0.000421,25.000397,-2.3866,0.107,9.21564,9.21564
1294.00,9.19045,25.109752,0.000421,25.000302,-2.3865,0.107,9.21714,9.21714
1295.00,9.19410,25.109779,0.000420,25.000286,-2.3866,0.107,9.21832,9.21832
1296.00,9.19823,25.109759,0.000424,25.000236,-2.3869,0.107,9.21916,9.21916
1297.00,9.20184,25.109882,0.000425,25.000347,-2.3869,0.107,9.21915,9.21915
1298.00,9.20507,25.109864,0.000427,25.000306,-2.3868,0.107,9.21918,9.21918
1299.00,9.20766,25.109990,0.000427,25.000391,-2.3867,0.107,9.21946,9.21946
1300.00,9.20925,25.110001,0.000422,25.000374,-2.3863,0.108,9.22188,9.22188
1301.00,9.21062,25.109979,0.000420,25.000318,-2.3858,0.108,9.22303,9.22303
1302.00,9.21238,25.109886,0.000420,25.000220,-2.3851,0.108,9.22416,9.22416
1303.00,9.21369,25.109959,0.000419,25.000218,-2.3843,0.108,9.22503,9.22503
1304.00,9.21534,25.109901,0.000419,25.000112,-2.3836,0.108,9.22595,9.22595
1305.00,9.21738,25.109883,0.000425,25.000077,-2.3831,0.107,9.22615,9.22615
1306.00,9.21942,25.109996,0.000427,25.000165,-2.3830,0.107,9.22879,9.22879
1307.00,9.22110,25.110137,0.000427,25.000243,-2.3831,0.107,9.23241,9.23241
1308.00,9.22225,25.110110,0.000425,25.000261,-2.3835,0.107,9.23567,9.23567
1309.00,9.22378,25.110164,0.000426,25.000278,-2.3840,0.107,9.23779,9.23779
1310.00,9.22573,25.110246,0.000421,25.000300,-2.3840,0.108,9.23826,9.23826
1311.00,9.22678,25.110181,0.000417,25.000244,-2.3839,0.108,9.23770,9.23770
1312.00,9.22768,25.110227,0.000418,25.000296,-2.3836,0.108,9.23662,9.23662
1313.00,9.22879,25.110334,0.000420,25.000345,-2.3831,0.108,9.23645,9.23645
1314.00,9.23039,25.110335,0.000419,25.000356,-2.3824,0.108,9.23758,9.23758
1315.00,9.23195,25.110371,0.000419,25.000365,-2.3821,0.109,9.23860,9.23860
1316.00,9.23263,25.110474,0.000422,25.000388,-2.3821,0.109,9.23855,9.23855
1317.00,9.23369,25.110313,0.000417,25.000163,-2.3821,0.109,9.23846,9.23846
1318.00,9.23427,25.110345,0.000416,25.000162,-2.3820,0.109,9.23839,9.23839
1319.00,9.23455,25.110423,0.000416,25.000164,-2.3821,0.109,9.23780,9.23780
1320.00,9.23506,25.110414,0.000417,25.000129,-2.3821,0.109,9.23784,9.23784
1321.00,9.23547,25.110373,0.000416,25.000081,-2.3819,0.109,9.23769,9.23769
1322.00,9.23655,25.110654,0.000420,25.000343,-2.3815,0.109,9.23685,9.23685
1323.00,9.23743,25.110676,0.000417,25.000332,-2.3812,0.109,9.23569,9.23569
1324.00,9.23769,25.110725,0.000417,25.000431,-2.3808,0.109,9.23473,9.23473
1325.00,9.23735,25.110839,0.000421,25.000505,-2.3803,0.109,9.23295,9.23295
1326.00,9.23694,25.110985,0.000422,25.000564,-2.3799,0.109,9.23231,9.23231
1327.00,9.23627,25.110892,0.000419,25.000477,-2.3797,0.110,9.23199,9.23199
1328.00,9.23574,25.110904,0.000419,25.000475,-2.3798,0.110,9.23222,9.23222
1329.00,9.23565,25.110838,0.000418,25.000328,-2.3801,0.110,9.23309,9.23309
1330.00,9.23590,25.110792,0.000416,25.000296,-2.3803,0.110,9.23379,9.23379
1331.00,9.23588,25.110853,0.000419,25.000319,-2.3805,0.110,9.23547,9.23547
1332.00,9.23581,25.110877,0.000421,25.000282,-2.3806,0.110,9.23798,9.23798
1333.00,9.23625,25.110943,0.000423,25.000335,-2.3800,0.110,9.23852,9.23852
1334.00,9.23596,25.111164,0.000426,25.000510,-2.3796,0.110,9.23754,9.23754
1335.00,9.23567,25.111270,0.000428,25.000551,-2.3793,0.110,9.23840,9.23840
1336.00,9.23556,25.111219,0.000420,25.000484,-2.3787,0.110,9.23708,9.23708
1337.00,9.23538,25.111261,0.000418,25.000481,-2.3784,0.111,9.23538,9.23538
1338.00,9.23526,25.111266,0.000415,25.000432,-2.3782,0.111,9.23508,9.23508
1339.00,9.23523,25.111279,0.000413,25.000381,-2.3776,0.111,9.23512,9.23512
1340.00,9.23501,25.111281,0.000411,25.000332,-2.3770,0.111,9.23617,9.23617
1341.00,9.23518,25.111438,0.000421,25.000468,-2.3768,0.111,9.23845,9.23845
1342.00,9.23547,25.111592,0.000422,25.000507,-2.3765,0.111,9.23997,9.23997
1343.00,9.23628,25.111700,0.000426,25.000501,-2.3766,0.111,9.24190,9.24190
1344.00,9.23714,25.111797,0.000431,25.000541,-2.3766,0.111,9.24442,9.24442
1345.00,9.23782,25.111988,0.000434,25.000704,-2.3770,0.111,9.24409,9.24409
1346.00,9.23831,25.112124,0.000432,25.000751,-2.3772,0.111,9.24343,9.24343
1347.00,9.23893,25.112148,0.000428,25.000722,-2.3772,0.112,9.24300,9.24300
1348.00,9.23927,25.112164,0.000426,25.000691,-2.3766,0.112,9.24156,9.24156
1349.00,9.23943,25.112058,0.000418,25.000581,-2.3763,0.112,9.24136,9.24136
1350.00,9.23993,25.111828,0.000411,25.000289,-2.3756,0.112,9.24272,9.24272
1351.00,9.24063,25.111665,0.000409,25.000086,-2.3752,0.112,9.24448,9.24448
1352.00,9.24101,25.111661,0.000412,25.000119,-2.3749,0.112,9.24605,9.24605
1353.00,9.24134,25.111679,0.000412,25.000206,-2.3750,0.112,9.24747,9.24747
1354.00,9.24189,25.111739,0.000418,25.000276,-2.3753,0.112,9.24640,9.24640
1355.00,9.24205,25.111788,0.000417,25.000301,-2.3754,0.112,9.24428,9.24428
1356.00,9.24290,25.111767,0.000413,25.000231,-2.3753,0.112,9.24219,9.24219
1357.00,9.24308,25.111881,0.000415,25.000275,-2.3753,0.113,9.24007,9.24007
1358.00,9.24311,25.111902,0.000415,25.000239,-2.3751,0.113,9.23730,9.23730
1359.00,9.24322,25.111884,0.000410,25.000147,-2.3748,0.113,9.23641,9.23641
1360.00,9.24247,25.112036,0.000414,25.000257,-2.3744,0.113,9.23623,9.23623
1361.00,9.24179,25.112182,0.000419,25.000416,-2.3741,0.113,9.23621,9.23621
1362.00,9.24148,25.112081,0.000416,25.000359,-2.3739,0.113,9.23703,9.23703
1363.00,9.24100,25.112024,0.000416,25.000271,-2.3737,0.113,9.23854,9.23854
1364.00,9.24094,25.112057,0.000418,25.000284,-2.3738,0.113,9.23901,9.23901
1365.00,9.24080,25.112130,0.000422,25.000316,-2.3743,0.113,9.23933,9.23933
1366.00,9.24066,25.112123,0.000420,25.000302,-2.3747,0.113,9.23973,9.23973
1367.00,9.24069,25.112350,0.000425,25.000484,-2.3749,0.113,9.23987,9.23987
1368.00,9.24092,25.112528,0.000425,25.000600,-2.3747,0.113,9.24078,9.24078
1369.00,9.24081,25.112490,0.000422,25.000499,-2.3740,0.113,9.24036,9.24036
1370.00,9.24021,25.112493,0.000421,25.000512,-2.3729,0.113,9.24108,9.24108
1371.00,9.24002,25.112621,0.000421,25.000577,-2.3720,0.114,9.24152,9.24152
1372.00,9.23968,25.112493,0.000417,25.000396,-2.3711,0.114,9.24072,9.24072
1373.00,9.23922,25.112539,0.000420,25.000407,-2.3706,0.114,9.23937,9.23937
1374.00,9.23898,25.112656,0.000424,25.000508,-2.3702,0.114,9.24020,9.24020
1375.00,9.23910,25.112768,0.000425,25.000558,-2.3700,0.114,9.23991,9.23991
1376.00,9.23915,25.112715,0.000424,25.000423,-2.3698,0.114,9.23875,9.23875
1377.00,9.23939,25.112728,0.000424,25.000349,-2.3699,0.114,9.23964,9.23964
1378.00,9.23963,25.112743,0.000426,25.000317,-2.3698,0.114,9.24094,9.24094
1379.00,9.24008,25.112822,0.000428,25.000423,-2.3699,0.114,9.24123,9.24123
1380.00,9.24024,25.112848,0.000426,25.000468,-2.3701,0.114,9.24089,9.24089
1381.00,9.24034,25.112988,0.000426,25.000556,-2.3701,0.115,9.24130,9.24130
1382.00,9.24026,25.113120,0.000426,25.000634,-2.3699,0.115,9.24056,9.24056
1383.00,9.24029,25.113136,0.000423,25.000612,-2.3697,0.115,9.24026,9.24026
1384.00,9.24046,25.113206,0.000418,25.000636,-2.3696,0.115,9.24085,9.24085
1385.00,9.24089,25.113307,0.000419,25.000662,-2.3697,0.115,9.24249,9.24249
1386.00,9.24124,25.113325,0.000420,25.000679,-2.3699,0.116,9.24376,9.24376
1387.00,9.24137,25.113342,0.000419,25.000675,-2.3697,0.116,9.24458,9.24458
1388.00,9.24130,25.113412,0.000422,25.000695,-2.3698,0.116,9.24505,9.24505
1389.00,9.24154,25.113395,0.000427,25.000566,-2.3698,0.116,9.24455,9.24455
1390.00,9.24176,25.113331,0.000429,25.000449,-2.3695,0.115,9.24381,9.24381
1391.00,9.24173,25.113273,0.000426,25.000402,-2.3694,0.116,9.24330,9.24330
1392.00,9.24183,25.113252,0.000427,25.000376,-2.3692,0.115,9.24278,9.24278
1393.00,9.24207,25.113222,0.000423,25.000346,-2.3687,0.116,9.24114,9.24114
1394.00,9.24184,25.113247,0.000417,25.000358,-2.3679,0.116,9.23901,9.23901
1395.00,9.24129,25.113335,0.000415,25.000401,-2.3672,0.116,9.23685,9.23685
1396.00,9.24086,25.113485,0.000418,25.000464,-2.3664,0.116,9.23461,9.23461
1397.00,9.24046,25.113568,0.000419,25.000486,-2.3658,0.116,9.23297,9.23297
1398.00,9.24008,25.113582,0.000418,25.000413,-2.3656,0.116,9.23347,9.23347
1399.00,9.23979,25.113633,0.000418,25.000413,-2.3658,0.116,9.23412,9.23412
1400.00,9.23957,25.113592,0.000417,25.000345,-2.3657,0.116,9.23488,9.23488
1401.00,9.23954,25.113645,0.000414,25.000373,-2.3658,0.117,9.23563,9.23563
1402.00,9.23936,25.113633,0.000407,25.000355,-2.3660,0.117,9.23562,9.23562
1403.00,9.23874,25.113784,0.000408,25.000530,-2.3664,0.117,9.23341,9.23341
1404.00,9.23790,25.113867,0.000409,25.000593,-2.3665,0.117,9.22976,9.22976
1405.00,9.23703,25.113943,0.000410,25.000612,-2.3666,0.117,9.22468,9.22468
1406.00,9.23596,25.114008,0.000414,25.000657,-2.3667,0.118,9.21710,9.21710
1407.00,9.23469,25.114191,0.000420,25.000766,-2.3664,0.118,9.20813,9.20813
1408.00,9.23440,25.114308,0.000421,25.000795,-2.3659,0.118,9.19597,9.19597
1409.00,9.23519,25.114504,0.000423,25.000965,-2.3656,0.118,9.18078,9.18078
1410.00,9.23577,25.114631,0.000425,25.001094,-2.3653,0.118,9.16394,9.16394
1411.00,9.23474,25.114397,0.000417,25.000783,-2.3646,0.118,9.14852,9.14852
@10,2.0001,4.0, 1410.021 
1412.00,9.23157,25.114353,0.000416,25.000691,-2.3642,0.118,9.13521,9.13521
1413.00,9.22627,25.114042,0.000409,25.000326,-2.3637,0.118,9.12605,9.12605
1414.00,9.21774,25.114086,0.000414,25.000278,-2.3632,0.118,9.12171,9.12171
1415.00,9.21051,25.114009,0.000410,25.000167,-2.3630,0.118,9.12182,9.12182
1416.00,9.19781,25.114102,0.000414,25.000296,-2.3630,0.118,9.12546,9.12546
1417.00,9.18687,25.114133,0.000415,25.000326,-2.3632,0.118,9.12914,9.12914
1418.00,9.16678,25.114296,0.000418,25.000499,-2.3633,0.118,9.13328,9.13328
1419.00,9.14173,25.114117,0.000409,25.000283,-2.3628,0.119,9.13763,9.13763
1420.00,9.12647,25.114191,0.000409,25.000293,-2.3625,0.119,9.14228,9.14228
1421.00,9.12090,25.114188,0.000407,25.000223,-2.3625,0.119,9.14586,9.14586
1422.00,9.12049,25.114196,0.000404,25.000227,-2.3622,0.119,9.14970,9.14970
1423.00,9.12091,25.114303,0.000407,25.000301,-2.3621,0.119,9.15424,9.15424
1424.00,9.12007,25.114305,0.000407,25.000322,-2.3622,0.119,9.15879,9.15879
1425.00,9.12707,25.114281,0.000406,25.000251,-2.3620,0.119,9.16273,9.16273
1426.00,9.13785,25.114394,0.000411,25.000399,-2.3618,0.119,9.16745,9.16745
1427.00,9.13930,25.114374,0.000413,25.000356,-2.3615,0.119,9.17319,9.17319
1428.00,9.14113,25.114413,0.000412,25.000401,-2.3611,0.120,9.17857,9.17857
1429.00,9.14265,25.114487,0.000414,25.000429,-2.3610,0.120,9.18421,9.18421
1430.00,9.14932,25.114491,0.000415,25.000391,-2.3611,0.120,9.18953,9.18953
1431.00,9.15425,25.114557,0.000414,25.000350,-2.3613,0.120,9.19367,9.19367
1432.00,9.15848,25.114698,0.000413,25.000391,-2.3612,0.120,9.19775,9.19775
1433.00,9.16345,25.114754,0.000416,25.000329,-2.3614,0.120,9.20185,9.20185
1434.00,9.16826,25.114856,0.000418,25.000330,-2.3610,0.120,9.20601,9.20601
1435.00,9.17272,25.114951,0.000419,25.000412,-2.3604,0.120,9.21013,9.21013
1436.00,9.17880,25.115035,0.000420,25.000407,-2.3599,0.120,9.21494,9.21494
1437.00,9.18418,25.115041,0.000417,25.000350,-2.3595,0.120,9.21931,9.21931
1438.00,9.18843,25.115222,0.000419,25.000457,-2.3592,0.121,9.22256,9.22256
1439.00,9.19302,25.115162,0.000416,25.000359,-2.3588,0.121,9.22523,9.22523
1440.00,9.19721,25.115288,0.000419,25.000349,-2.3587,0.121,9.22629,9.22629
1441.00,9.20213,25.115344,0.000418,25.000419,-2.3584,0.121,9.22513,9.22513
1442.00,9.20649,25.115457,0.000418,25.000543,-2.3583,0.121,9.22248,9.22248
1443.00,9.20966,25.115393,0.000414,25.000485,-2.3581,0.121,9.21997,9.21997
1444.00,9.21317,25.115508,0.000416,25.000589,-2.3581,0.121,9.21869,9.21869
1445.00,9.21702,25.115361,0.000418,25.000518,-2.3579,0.121,9.21986,9.21986
1446.00,9.21825,25.115301,0.000418,25.000458,-2.3576,0.121,9.22224,9.22224
1447.00,9.21796,25.115204,0.000420,25.000380,-2.3574,0.121,9.22544,9.22544
1448.00,9.21878,25.115226,0.000421,25.000395,-2.3573,0.121,9.22877,9.22877
1449.00,9.22053,25.115214,0.000420,25.000370,-2.3571,0.121,9.23110,9.23110
1450.00,9.22244,25.115373,0.000420,25.000472,-2.3569,0.122,9.23211,9.23211
1451.00,9.22367,25.115533,0.000423,25.000593,-2.3566,0.122,9.23245,9.23245
1452.00,9.22498,25.115645,0.000426,25.000638,-2.3561,0.121,9.23360,9.23360
1453.00,9.22559,25.115677,0.000429,25.000626,-2.3557,0.121,9.23531,9.23531
1454.00,9.22516,25.115808,0.000430,25.000744,-2.3556,0.121,9.23655,9.23655
1455.00,9.22548,25.115822,0.000430,25.000761,-2.3556,0.122,9.23750,9.23750
1456.00,9.22691,25.115767,0.000427,25.000635,-2.3556,0.122,9.23760,9.23760
1457.00,9.22866,25.115757,0.000426,25.000541,-2.3557,0.122,9.23781,9.23781
1458.00,9.22968,25.115829,0.000425,25.000553,-2.3558,0.122,9.23828,9.23828
1459.00,9.23066,25.115771,0.000423,25.000462,-2.3556,0.122,9.23864,9.23864
1460.00,9.23161,25.115778,0.000419,25.000381,-2.3555,0.122,9.23853,9.23853
1461.00,9.23258,25.115732,0.000418,25.000300,-2.3555,0.122,9.23970,9.23970
1462.00,9.23388,25.115777,0.000416,25.000322,-2.3550,0.122,9.24083,9.24083
1463.00,9.23530,25.115761,0.000416,25.000292,-2.3550,0.122,9.24143,9.24143
1464.00,9.23672,25.115834,0.000419,25.000311,-2.3552,0.122,9.24164,9.24164
1465.00,9.23745,25.115759,0.000417,25.000273,-2.3551,0.123,9.24120,9.24120
1466.00,9.23763,25.115891,0.000416,25.000404,-2.3549,0.123,9.24043,9.24043
1467.00,9.23775,25.115889,0.000416,25.000425,-2.3550,0.123,9.23928,9.23928
1468.00,9.23826,25.115955,0.000411,25.000473,-2.3547,0.123,9.23746,9.23746
1469.00,9.23848,25.116048,0.000412,25.000519,-2.3544,0.123,9.23659,9.23659
1470.00,9.23866,25.116274,0.000415,25.000660,-2.3542,0.123,9.23635,9.23635
1471.00,9.23889,25.116238,0.000415,25.000586,-2.3541,0.123,9.23663,9.23663
1472.00,9.23861,25.116430,0.000420,25.000692,-2.3542,0.123,9.23675,9.23675
1473.00,9.23857,25.116480,0.000425,25.000655,-2.3541,0.123,9.23691,9.23691
1474.00,9.23889,25.116506,0.000421,25.000616,-2.3540,0.123,9.23679,9.23679
1475.00,9.23896,25.116479,0.000421,25.000512,-2.3538,0.123,9.23686,9.23686
1476.00,9.23864,25.116529,0.000418,25.000543,-2.3534,0.124,9.23626,9.23626
1477.00,9.23822,25.116380,0.000415,25.000343,-2.3529,0.124,9.23523,9.23523
1478.00,9.23774,25.116403,0.000417,25.000417,-2.3524,0.124,9.23398,9.23398
1479.00,9.23724,25.116403,0.000420,25.000464,-2.3522,0.124,9.23321,9.23321
1480.00,9.23701,25.116506,0.000424,25.000560,-2.3521,0.124,9.23363,9.23363
1481.00,9.23694,25.116607,0.000426,25.000548,-2.3524,0.124,9.23377,9.23377
1482.00,9.23652,25.116767,0.000424,25.000708,-2.3525,0.124,9.23368,9.23368
1483.00,9.23595,25.116752,0.000419,25.000637,-2.3524,0.124,9.23421,9.23421
1484.00,9.23538,25.116729,0.000418,25.000572,-2.3520,0.124,9.23402,9.23402
1485.00,9.23509,25.116708,0.000415,25.000545,-2.3518,0.125,9.23364,9.23364
1486.00,9.23514,25.116715,0.000417,25.000518,-2.3516,0.125,9.23381,9.23381
1487.00,9.23492,25.116677,0.000418,25.000464,-2.3516,0.125,9.23319,9.23319
1488.00,9.23453,25.116702,0.000420,25.000452,-2.3518,0.125,9.23236,9.23236
1489.00,9.23432,25.116782,0.000420,25.000479,-2.3519,0.125,9.23354,9.23354
1490.00,9.23448,25.116785,0.000424,25.000451,-2.3518,0.125,9.23429,9.23429
1491.00,9.23472,25.116760,0.000419,25.000471,-2.3513,0.125,9.23502,9.23502
1492.00,9.23460,25.116903,0.000423,25.000541,-2.3512,0.125,9.23564,9.23564
1493.00,9.23436,25.116981,0.000424,25.000607,-2.3507,0.125,9.23668,9.23668
1494.00,9.23430,25.117011,0.000424,25.000606,-2.3503,0.125,9.23641,9.23641
1495.00,9.23443,25.116989,0.000420,25.000507,-2.3499,0.125,9.23678,9.23678
1496.00,9.23480,25.117091,0.000423,25.000548,-2.3500,0.125,9.23732,9.23732
1497.00,9.23502,25.117047,0.000421,25.000506,-2.3496,0.125,9.23869,9.23869
1498.00,9.23548,25.117087,0.000420,25.000540,-2.3497,0.126,9.23942,9.23942
1499.00,9.23556,25.117130,0.000418,25.000587,-2.3496,0.126,9.23966,9.23966
1500.00,9.23586,25.117196,0.000416,25.000627,-2.3495,0.126,9.23949,9.23949
1501.00,9.23611,25.117207,0.000413,25.000552,-2.3492,0.126,9.23908,9.23908
1502.00,9.23648,25.117444,0.000415,25.000676,-2.3490,0.126,9.23936,9.23936
1503.00,9.23688,25.117417,0.000408,25.000554,-2.3488,0.126,9.24076,9.24076
1504.00,9.23758,25.117424,0.000411,25.000496,-2.3488,0.126,9.24180,9.24180
1505.00,9.23800,25.117510,0.000417,25.000557,-2.3485,0.126,9.24164,9.24164
1506.00,9.23810,25.117524,0.000418,25.000547,-2.3481,0.126,9.24124,9.24124
1507.00,9.23825,25.117390,0.000410,25.000445,-2.3480,0.126,9.23981,9.23981
1508.00,9.23854,25.117348,0.000408,25.000433,-2.3477,0.126,9.23785,9.23785
1509.00,9.23885,25.117411,0.000410,25.000476,-2.3474,0.126,9.23831,9.23831
1510.00,9.23924,25.117382,0.000404,25.000399,-2.3476,0.127,9.23943,9.23943
1511.00,9.23938,25.117528,0.000409,25.000566,-2.3477,0.127,9.23989,9.23989
1512.00,9.23967,25.117547,0.000412,25.000539,-2.3475,0.127,9.23963,9.23963
1513.00,9.24010,25.117741,0.000415,25.000628,-2.3475,0.127,9.23900,9.23900
1514.00,9.23957,25.117779,0.000411,25.000572,-2.3471,0.127,9.23699,9.23699
1515.00,9.23916,25.117849,0.000411,25.000613,-2.3466,0.127,9.23593,9.23593
1516.00,9.23897,25.117785,0.000406,25.000551,-2.3460,0.128,9.23679,9.23679
1517.00,9.23901,25.117769,0.000409,25.000480,-2.3455,0.128,9.23871,9.23871
1518.00,9.23927,25.117728,0.000413,25.000423,-2.3451,0.128,9.23927,9.23927
1519.00,9.23938,25.117797,0.000415,25.000505,-2.3451,0.128,9.23864,9.23864
1520.00,9.23910,25.117871,0.000416,25.000554,-2.3450,0.128,9.23793,9.23793
1521.00,9.23859,25.118035,0.000416,25.000637,-2.3452,0.128,9.23631,9.23631
1522.00,9.23813,25.118116,0.000415,25.000694,-2.3455,0.128,9.23390,9.23390
1523.00,9.23770,25.118117,0.000412,25.000589,-2.3449,0.128,9.23304,9.23304
1524.00,9.23760,25.118195,0.000415,25.000610,-2.3444,0.128,9.23320,9.23320
1525.00,9.23725,25.118113,0.000414,25.000511,-2.3442,0.128,9.23355,9.23355
1526.00,9.23693,25.118054,0.000417,25.000414,-2.3439,0.128,9.23436,9.23436
1527.00,9.23607,25.118049,0.000418,25.000335,-2.3437,0.128,9.23637,9.23637
1528.00,9.23551,25.118140,0.000423,25.000362,-2.3441,0.128,9.23821,9.23821
1529.00,9.23598,25.118114,0.000423,25.000243,-2.3444,0.128,9.24070,9.24070
1530.00,9.23661,25.118290,0.000422,25.000362,-2.3446,0.128,9.24195,9.24195
1531.00,9.23735,25.118347,0.000421,25.000423,-2.3446,0.129,9.24301,9.24301
1532.00,9.23788,25.118410,0.000420,25.000489,-2.3448,0.129,9.24326,9.24326
1533.00,9.23832,25.118528,0.000419,25.000667,-2.3444,0.129,9.24133,9.24133
1534.00,9.23834,25.118542,0.000417,25.000719,-2.3442,0.129,9.23838,9.23838
1535.00,9.23773,25.118622,0.000423,25.000647,-2.3439,0.129,9.23555,9.23555
1536.00,9.23690,25.118746,0.000426,25.000587,-2.3435,0.129,9.23236,9.23236
1537.00,9.23616,25.118862,0.000430,25.000627,-2.3433,0.129,9.22999,9.22999
1538.00,9.23604,25.118778,0.000427,25.000488,-2.3432,0.129,9.22981,9.22981
1539.00,9.23626,25.118728,0.000423,25.000393,-2.3427,0.129,9.23065,9.23065
1540.00,9.23675,25.118649,0.000418,25.000397,-2.3423,0.130,9.23233,9.23233
1541.00,9.23737,25.118751,0.000417,25.000501,-2.3419,0.130,9.23408,9.23408
1542.00,9.23705,25.118676,0.000410,25.000391,-2.3416,0.130,9.23575,9.23575
1543.00,9.23614,25.118730,0.000412,25.000388,-2.3417,0.130,9.23845,9.23845
1544.00,9.23566,25.119016,0.000417,25.000617,-2.3418,0.130,9.24123,9.24123
1545.00,9.23600,25.119021,0.000418,25.000591,-2.3418,0.130,9.24398,9.24398
1546.00,9.23684,25.118932,0.000416,25.000511,-2.3420,0.130,9.24676,9.24676
1547.00,9.23836,25.119183,0.000421,25.000671,-2.3421,0.130,9.24871,9.24871
1548.00,9.23930,25.119407,0.000425,25.000821,-2.3421,0.130,9.24931,9.24931
1549.00,9.23945,25.119291,0.000426,25.000626,-2.3421,0.130,9.24945,9.24945
1550.00,9.23959,25.119445,0.000431,25.000692,-2.3422,0.130,9.24829,9.24829
1551.00,9.23963,25.119470,0.000431,25.000599,-2.3418,0.130,9.24722,9.24722
1552.00,9.24022,25.119452,0.000429,25.000560,-2.3413,0.131,9.24674,9.24674
1553.00,9.24164,25.119347,0.000424,25.000382,-2.3411,0.131,9.24558,9.24558
1554.00,9.24300,25.119381,0.000419,25.000379,-2.3411,0.131,9.24235,9.24235
1555.00,9.24423,25.119332,0.000414,25.000266,-2.3409,0.131,9.23762,9.23762
1556.00,9.24589,25.119477,0.000416,25.000426,-2.3412,0.131,9.23013,9.23013
1557.00,9.24743,25.119413,0.000414,25.000328,-2.3413,0.131,9.22155,9.22155
1558.00,9.24831,25.119455,0.000413,25.000340,-2.3410,0.131,9.21183,9.21183
1559.00,9.24741,25.119437,0.000412,25.000269,-2.3403,0.132,9.20062,9.20062
1560.00,9.24676,25.119625,0.000411,25.000485,-2.3399,0.132,9.18755,9.18755
1561.00,9.24611,25.119534,0.000406,25.000400,-2.3395,0.132,9.17471,9.17471
@11,2.0001,4.0, 1560.063 
1562.00,9.24535,25.119527,0.000403,25.000443,-2.3392,0.132,9.16263,9.16263
1563.00,9.24048,25.119519,0.000400,25.000439,-2.3393,0.133,9.15308,9.15308
1564.00,9.23246,25.119541,0.000400,25.000451,-2.3397,0.133,9.14841,9.14841
1565.00,9.22196,25.119555,0.000400,25.000370,-2.3394,0.132,9.14837,9.14837
1566.00,9.20931,25.119678,0.000402,25.000389,-2.3391,0.132,9.15015,9.15015
1567.00,9.20306,25.119927,0.000409,25.000537,-2.3388,0.132,9.15247,9.15247
1568.00,9.19213,25.119985,0.000410,25.000570,-2.3381,0.132,9.15507,9.15507
1569.00,9.17648,25.120086,0.000414,25.000693,-2.3380,0.133,9.15690,9.15690
1570.00,9.15674,25.120086,0.000414,25.000696,-2.3380,0.133,9.16024,9.16024
1571.00,9.14514,25.120068,0.000413,25.000727,-2.3377,0.133,9.16452,9.16452
1572.00,9.14277,25.119941,0.000409,25.000624,-2.3377,0.133,9.16909,9.16909
1573.00,9.14454,25.119968,0.000413,25.000586,-2.3380,0.133,9.17332,9.17332
1574.00,9.15287,25.119969,0.000413,25.000515,-2.3383,0.133,9.17643,9.17643
1575.00,9.15534,25.120031,0.000415,25.000528,-2.3385,0.133,9.17889,9.17889
1576.00,9.15420,25.120003,0.000414,25.000358,-2.3390,0.133,9.18232,9.18232
1577.00,9.15452,25.120039,0.000417,25.000314,-2.3390,0.133,9.18533,9.18533
1578.00,9.15766,25.120100,0.000415,25.000322,-2.3390,0.133,9.18928,9.18928
1579.00,9.16401,25.120251,0.000415,25.000361,-2.3383,0.133,9.19474,9.19474
1580.00,9.16902,25.120343,0.000418,25.000408,-2.3377,0.133,9.19870,9.19870
1581.00,9.17204,25.120465,0.000422,25.000435,-2.3374,0.133,9.20218,9.20218
1582.00,9.17580,25.120530,0.000418,25.000416,-2.3374,0.134,9.20615,9.20615
1583.00,9.17993,25.120670,0.000420,25.000566,-2.3371,0.134,9.20982,9.20982
1584.00,9.18284,25.120742,0.000422,25.000697,-2.3370,0.134,9.21233,9.21233
1585.00,9.18680,25.120746,0.000421,25.000640,-2.3371,0.134,9.21625,9.21625
1586.00,9.19058,25.120806,0.000425,25.000710,-2.3370,0.134,9.21804,9.21804
1587.00,9.19395,25.120711,0.000427,25.000656,-2.3366,0.134,9.21900,9.21900
1588.00,9.19759,25.120658,0.000424,25.000623,-2.3362,0.134,9.22014,9.22014
1589.00,9.20120,25.120645,0.000425,25.000498,-2.3358,0.134,9.22051,9.22051
1590.00,9.20420,25.120663,0.000425,25.000474,-2.3353,0.134,9.22043,9.22043
1591.00,9.20669,25.120573,0.000422,25.000426,-2.3351,0.134,9.22216,9.22216
1592.00,9.20925,25.120758,0.000423,25.000572,-2.3353,0.135,9.22371,9.22371
1593.00,9.21173,25.120989,0.000429,25.000682,-2.3352,0.135,9.22459,9.22459
1594.00,9.21391,25.121006,0.000427,25.000697,-2.3353,0.135,9.22767,9.22767
1595.00,9.21549,25.121078,0.000426,25.000745,-2.3357,0.135,9.23000,9.23000
1596.00,9.21803,25.121157,0.000425,25.000825,-2.3355,0.135,9.23179,9.23179
1597.00,9.22018,25.121018,0.000424,25.000625,-2.3350,0.135,9.23425,9.23425
1598.00,9.22203,25.120909,0.000425,25.000545,-2.3348,0.135,9.23648,9.23648
1599.00,9.22390,25.120888,0.000427,25.000500,-2.3346,0.135,9.23739,9.23739
1600.00,9.22555,25.120854,0.000430,25.000442,-2.3345,0.135,9.23825,9.23825
1601.00,9.22714,25.120977,0.000433,25.000442,-2.3347,0.135,9.23986,9.23986
1602.00,9.22866,25.121158,0.000435,25.000605,-2.3351,0.135,9.24134,9.24134
1603.00,9.22976,25.121096,0.000433,25.000506,-2.3354,0.135,9.24346,9.24346
1604.00,9.23131,25.121142,0.000429,25.000529,-2.3354,0.135,9.24487,9.24487
1605.00,9.23307,25.121165,0.000424,25.000512,-2.3351,0.136,9.24660,9.24660
1606.00,9.23468,25.121298,0.000426,25.000691,-2.3345,0.136,9.24695,9.24695
1607.00,9.23585,25.121297,0.000428,25.000610,-2.3339,0.136,9.24623,9.24623
1608.00,9.23678,25.121362,0.000429,25.000611,-2.3334,0.136,9.24428,9.24428
1609.00,9.23766,25.121227,0.000427,25.000456,-2.3331,0.136,9.24298,9.24298
1610.00,9.23861,25.121230,0.000427,25.000492,-2.3329,0.136,9.24118,9.24118
1611.00,9.23954,25.121061,0.000421,25.000219,-2.3328,0.136,9.24119,9.24119
1612.00,9.24049,25.121138,0.000422,25.000266,-2.3329,0.136,9.24266,9.24266
1613.00,9.24180,25.121304,0.000424,25.000394,-2.3328,0.136,9.24566,9.24566
1614.00,9.24290,25.121464,0.000425,25.000468,-2.3323,0.136,9.24788,9.24788
1615.00,9.24368,25.121509,0.000425,25.000431,-2.3322,0.136,9.24941,9.24941
1616.00,9.24451,25.121594,0.000425,25.000482,-2.3323,0.136,9.24972,9.24972
1617.00,9.24509,25.121529,0.000420,25.000435,-2.3323,0.137,9.24955,9.24955
1618.00,9.24536,25.121548,0.000419,25.000403,-2.3321,0.137,9.24697,9.24697
1619.00,9.24576,25.121628,0.000421,25.000484,-2.3323,0.137,9.24302,9.24302
1620.00,9.24602,25.121699,0.000421,25.000513,-2.3319,0.137,9.23980,9.23980
1621.00,9.24589,25.121675,0.000422,25.000460,-2.3314,0.137,9.23582,9.23582
1622.00,9.24465,25.121845,0.000425,25.000532,-2.3310,0.137,9.23186,9.23186
1623.00,9.24292,25.121804,0.000422,25.000452,-2.3309,0.137,9.23115,9.23115
1624.00,9.24186,25.121880,0.000423,25.000419,-2.3308,0.137,9.23311,9.23311
1625.00,9.24189,25.121966,0.000425,25.000478,-2.3312,0.137,9.23525,9.23525
1626.00,9.24224,25.122180,0.000428,25.000586,-2.3315,0.138,9.23838,9.23838
1627.00,9.24162,25.122337,0.000432,25.000730,-2.3318,0.137,9.24187,9.24187
1628.00,9.23928,25.122306,0.000432,25.000692,-2.3315,0.137,9.24307,9.24307
1629.00,9.23869,25.122236,0.000430,25.000619,-2.3312,0.138,9.24406,9.24406
1630.00,9.23931,25.122193,0.000428,25.000505,-2.3309,0.138,9.24547,9.24547
1631.00,9.23962,25.122018,0.000424,25.000364,-2.3307,0.138,9.24591,9.24591
1632.00,9.23831,25.121809,0.000415,25.000142,-2.3307,0.138,9.24455,9.24455
1633.00,9.23700,25.122046,0.000421,25.000287,-2.3308,0.138,9.24228,9.24228
1634.00,9.23821,25.122314,0.000429,25.000506,-2.3308,0.138,9.23934,9.23934
1635.00,9.23924,25.122400,0.000430,25.000572,-2.3307,0.138,9.23675,9.23675
1636.00,9.23856,25.122539,0.000430,25.000674,-2.3303,0.138,9.23484,9.23484
1637.00,9.23848,25.122609,0.000431,25.000739,-2.3296,0.139,9.23548,9.23548
1638.00,9.23955,25.122569,0.000429,25.000689,-2.3293,0.139,9.23746,9.23746
1639.00,9.24112,25.122390,0.000422,25.000500,-2.3291,0.139,9.23949,9.23949
1640.00,9.24130,25.122421,0.000421,25.000491,-2.3289,0.139,9.24156,9.24156
1641.00,9.24079,25.122541,0.000423,25.000533,-2.3289,0.139,9.24250,9.24250
1642.00,9.23987,25.122586,0.000429,25.000487,-2.3288,0.139,9.24232,9.24232
1643.00,9.23966,25.122571,0.000428,25.000488,-2.3288,0.139,9.24241,9.24241
1644.00,9.24011,25.122584,0.000426,25.000470,-2.3289,0.139,9.24237,9.24237
1645.00,9.24062,25.122574,0.000426,25.000426,-2.3286,0.139,9.24210,9.24210
1646.00,9.24070,25.122441,0.000424,25.000295,-2.3280,0.139,9.24227,9.24227
1647.00,9.24098,25.122411,0.000420,25.000280,-2.3276,0.139,9.24384,9.24384
1648.00,9.24141,25.122616,0.000422,25.000373,-2.3274,0.139,9.24425,9.24425
1649.00,9.24159,25.122656,0.000420,25.000383,-2.3273,0.139,9.24510,9.24510
1650.00,9.24155,25.122844,0.000423,25.000525,-2.3273,0.140,9.24516,9.24516
1651.00,9.24136,25.122956,0.000425,25.000603,-2.3277,0.140,9.24589,9.24589
1652.00,9.24146,25.123097,0.000425,25.000677,-2.3280,0.140,9.24477,9.24477
1653.00,9.24183,25.122924,0.000421,25.000517,-2.3277,0.140,9.24431,9.24431
1654.00,9.24240,25.123038,0.000427,25.000653,-2.3273,0.140,9.24382,9.24382
1655.00,9.24282,25.122756,0.000423,25.000479,-2.3273,0.140,9.24289,9.24289
1656.00,9.24305,25.122685,0.000419,25.000407,-2.3270,0.140,9.24219,9.24219
1657.00,9.24333,25.122671,0.000420,25.000395,-2.3267,0.140,9.24293,9.24293
1658.00,9.24362,25.122737,0.000424,25.000448,-2.3263,0.140,9.24455,9.24455
1659.00,9.24415,25.122740,0.000421,25.000330,-2.3257,0.140,9.24588,9.24588
1660.00,9.24431,25.122979,0.000424,25.000373,-2.3254,0.140,9.24717,9.24717
1661.00,9.24451,25.123148,0.000428,25.000475,-2.3252,0.140,9.24857,9.24857
1662.00,9.24485,25.123231,0.000429,25.000474,-2.3253,0.140,9.24817,9.24817
1663.00,9.24491,25.123350,0.000428,25.000523,-2.3256,0.140,9.24667,9.24667
1664.00,9.24508,25.123407,0.000429,25.000595,-2.3259,0.141,9.24631,9.24631
1665.00,9.24534,25.123405,0.000428,25.000605,-2.3257,0.141,9.24686,9.24686
1666.00,9.24539,25.123424,0.000427,25.000596,-2.3253,0.141,9.24620,9.24620
1667.00,9.24554,25.123426,0.000426,25.000584,-2.3247,0.141,9.24667,9.24667
1668.00,9.24572,25.123290,0.000420,25.000461,-2.3244,0.141,9.24802,9.24802
1669.00,9.24602,25.123321,0.000422,25.000433,-2.3241,0.141,9.24866,9.24866
1670.00,9.24617,25.123340,0.000424,25.000417,-2.3240,0.141,9.24773,9.24773
1671.00,9.24601,25.123366,0.000425,25.000419,-2.3242,0.141,9.24634,9.24634
1672.00,9.24579,25.123479,0.000428,25.000465,-2.3242,0.141,9.24539,9.24539
1673.00,9.24599,25.123606,0.000431,25.000486,-2.3240,0.141,9.24529,9.24529
1674.00,9.24638,25.123707,0.000427,25.000527,-2.3236,0.141,9.24557,9.24557
1675.00,9.24691,25.123829,0.000423,25.000575,-2.3230,0.142,9.24736,9.24736
1676.00,9.24760,25.124062,0.000422,25.000752,-2.3226,0.142,9.25035,9.25035
1677.00,9.24783,25.124033,0.000419,25.000678,-2.3227,0.142,9.25246,9.25246
1678.00,9.24763,25.124060,0.000420,25.000691,-2.3227,0.142,9.25233,9.25233
1679.00,9.24763,25.124027,0.000419,25.000650,-2.3228,0.142,9.25160,9.25160
1680.00,9.24826,25.123971,0.000417,25.000570,-2.3232,0.143,9.24940,9.24940
1681.00,9.24859,25.123905,0.000418,25.000474,-2.3236,0.143,9.24736,9.24736
1682.00,9.24852,25.124016,0.000422,25.000522,-2.3236,0.143,9.24526,9.24526
1683.00,9.24875,25.124072,0.000422,25.000552,-2.3238,0.143,9.24325,9.24325
1684.00,9.24836,25.124221,0.000420,25.000588,-2.3237,0.143,9.24023,9.24023
1685.00,9.24755,25.124329,0.000428,25.000635,-2.3232,0.143,9.23954,9.23954
1686.00,9.24629,25.124267,0.000425,25.000513,-2.3226,0.143,9.23959,9.23959
1687.00,9.24581,25.124281,0.000423,25.000502,-2.3218,0.143,9.23970,9.23970
1688.00,9.24546,25.124389,0.000427,25.000492,-2.3212,0.143,9.24192,9.24192
1689.00,9.24526,25.124393,0.000428,25.000495,-2.3211,0.143,9.24511,9.24511
1690.00,9.24574,25.124350,0.000423,25.000481,-2.3209,0.143,9.24767,9.24767
1691.00,9.24639,25.124402,0.000425,25.000565,-2.3212,0.143,9.24979,9.24979
1692.00,9.24685,25.124393,0.000424,25.000570,-2.3217,0.143,9.25078,9.25078
1693.00,9.24663,25.124358,0.000421,25.000544,-2.3220,0.144,9.24969,9.24969
1694.00,9.24625,25.124379,0.000422,25.000565,-2.3223,0.144,9.24919,9.24919
1695.00,9.24587,25.124533,0.000423,25.000628,-2.3228,0.144,9.24756,9.24756
1696.00,9.24544,25.124472,0.000420,25.000522,-2.3228,0.144,9.24530,9.24530
1697.00,9.24515,25.124550,0.000422,25.000549,-2.3228,0.144,9.24487,9.24487
1698.00,9.24482,25.124574,0.000424,25.000628,-2.3224,0.144,9.24561,9.24561
1699.00,9.24479,25.124506,0.000426,25.000521,-2.3217,0.144,9.24650,9.24650
1700.00,9.24533,25.124369,0.000422,25.000414,-2.3210,0.144,9.24743,9.24743
1701.00,9.24570,25.124528,0.000422,25.000477,-2.3203,0.144,9.24834,9.24834
1702.00,9.24629,25.124582,0.000421,25.000471,-2.3193,0.144,9.24821,9.24821
1703.00,9.24672,25.124622,0.000418,25.000386,-2.3186,0.145,9.24720,9.24720
1704.00,9.24758,25.124840,0.000418,25.000609,-2.3183,0.145,9.24592,9.24592
1705.00,9.24804,25.125077,0.000424,25.000750,-2.3181,0.145,9.24619,9.24619
1706.00,9.24765,25.125063,0.000422,25.000708,-2.3180,0.145,9.24638,9.24638
1707.00,9.24674,25.125031,0.000420,25.000663,-2.3180,0.145,9.24562,9.24562
1708.00,9.24695,25.125215,0.000422,25.000844,-2.3181,0.145,9.24236,9.24236
1709.00,9.24760,25.125112,0.000418,25.000658,-2.3181,0.145,9.23497,9.23497
1710.00,9.24877,25.125005,0.000411,25.000538,-2.3180,0.145,9.22369,9.22369
1711.00,9.24750,25.125049,0.000411,25.000564,-2.3179,0.146,9.21051,9.21051
@12,2.0001,4.0, 1710.105 
1712.00,9.24491,25.125223,0.000412,25.000679,-2.3178,0.146,9.19718,9.19718
1713.00,9.24404,25.125095,0.000407,25.000465,-2.3180,0.146,9.18709,9.18709
1714.00,9.24615,25.125135,0.000407,25.000417,-2.3182,0.146,9.18102,9.18102
1715.00,9.24739,25.125233,0.000411,25.000476,-2.3185,0.146,9.17782,9.17782
1716.00,9.24757,25.125266,0.000414,25.000470,-2.3187,0.146,9.17808,9.17808
1717.00,9.24081,25.125084,0.000411,25.000287,-2.3187,0.146,9.18113,9.18113
1718.00,9.22627,25.125198,0.000410,25.000415,-2.3183,0.146,9.18399,9.18399
1719.00,9.20846,25.125332,0.000413,25.000504,-2.3181,0.146,9.18714,9.18714
1720.00,9.19430,25.125386,0.000416,25.000535,-2.3178,0.146,9.19143,9.19143
1721.00,9.18270,25.125437,0.000415,25.000563,-2.3175,0.147,9.19443,9.19443
1722.00,9.17688,25.125532,0.000416,25.000616,-2.3176,0.147,9.19646,9.19646
1723.00,9.17726,25.125407,0.000417,25.000481,-2.3178,0.146,9.19832,9.19832
1724.00,9.17962,25.125482,0.000422,25.000571,-2.3178,0.146,9.19931,9.19931
1725.00,9.18183,25.125447,0.000418,25.000450,-2.3176,0.147,9.20180,9.20180
1726.00,9.18466,25.125456,0.000415,25.000454,-2.3174,0.147,9.20478,9.20478
1727.00,9.18748,25.125519,0.000416,25.000437,-2.3169,0.147,9.20775,9.20775
1728.00,9.18991,25.125635,0.000418,25.000470,-2.3163,0.147,9.21196,9.21196
1729.00,9.19206,25.125518,0.000410,25.000284,-2.3157,0.147,9.21573,9.21573
1730.00,9.19506,25.125633,0.000412,25.000367,-2.3156,0.148,9.21687,9.21687
1731.00,9.19795,25.125605,0.000414,25.000290,-2.3154,0.148,9.21885,9.21885
1732.00,9.20115,25.125572,0.000413,25.000252,-2.3154,0.148,9.22280,9.22280
1733.00,9.20379,25.125721,0.000418,25.000329,-2.3154,0.148,9.22607,9.22607
1734.00,9.20635,25.125797,0.000420,25.000433,-2.3158,0.148,9.23099,9.23099
1735.00,9.20845,25.125814,0.000420,25.000405,-2.3160,0.148,9.23606,9.23606
1736.00,9.21127,25.125990,0.000421,25.000550,-2.3162,0.148,9.24055,9.24055
1737.00,9.21487,25.126114,0.000426,25.000637,-2.3164,0.148,9.24240,9.24240
1738.00,9.21770,25.126067,0.000420,25.000580,-2.3167,0.148,9.24280,9.24280
1739.00,9.22120,25.126084,0.000420,25.000514,-2.3163,0.148,9.24362,9.24362
1740.00,9.22444,25.126080,0.000420,25.000554,-2.3158,0.148,9.24514,9.24514
1741.00,9.22730,25.126010,0.000422,25.000424,-2.3154,0.148,9.24600,9.24600
1742.00,9.23083,25.125993,0.000418,25.000342,-2.3150,0.148,9.24671,9.24671
1743.00,9.23407,25.126091,0.000421,25.000419,-2.3149,0.148,9.24721,9.24721
1744.00,9.23569,25.126052,0.000422,25.000370,-2.3147,0.148,9.24599,9.24599
1745.00,9.23798,25.126095,0.000424,25.000416,-2.3143,0.148,9.24465,9.24465
1746.00,9.23903,25.126190,0.000423,25.000456,-2.3143,0.149,9.24340,9.24340
1747.00,9.23939,25.126202,0.000426,25.000466,-2.3138,0.149,9.24345,9.24345
1748.00,9.24071,25.126086,0.000427,25.000379,-2.3133,0.149,9.24542,9.24542
1749.00,9.24316,25.126173,0.000426,25.000508,-2.3131,0.149,9.24621,9.24621
1750.00,9.24411,25.126133,0.000427,25.000389,-2.3133,0.149,9.24581,9.24581
1751.00,9.24496,25.126215,0.000432,25.000465,-2.3132,0.148,9.24550,9.24550
1752.00,9.24530,25.126308,0.000432,25.000521,-2.3134,0.148,9.24583,9.24583
1753.00,9.24505,25.126381,0.000429,25.000491,-2.3135,0.149,9.24553,9.24553
1754.00,9.24535,25.126361,0.000428,25.000347,-2.3134,0.149,9.24722,9.24722
1755.00,9.24600,25.126405,0.000421,25.000290,-2.3131,0.149,9.24947,9.24947
1756.00,9.24641,25.126149,0.000412,24.999992,-2.3129,0.149,9.25155,9.25155
1757.00,9.24682,25.126162,0.000410,25.000014,-2.3125,0.149,9.25282,9.25282
1758.00,9.24750,25.126285,0.000415,25.000147,-2.3120,0.149,9.25463,9.25463
1759.00,9.24767,25.126414,0.000420,25.000244,-2.3114,0.149,9.25568,9.25568
1760.00,9.24758,25.126517,0.000422,25.000335,-2.3112,0.149,9.25609,9.25609
1761.00,9.24856,25.126892,0.000429,25.000610,-2.3111,0.149,9.25718,9.25718
1762.00,9.24954,25.127130,0.000436,25.000739,-2.3112,0.149,9.25783,9.25783
1763.00,9.25053,25.127111,0.000431,25.000602,-2.3113,0.150,9.25842,9.25842
1764.00,9.25153,25.127116,0.000429,25.000602,-2.3116,0.150,9.25871,9.25871
1765.00,9.25231,25.127114,0.000427,25.000583,-2.3116,0.150,9.25936,9.25936
1766.00,9.25305,25.127035,0.000418,25.000531,-2.3115,0.150,9.25958,9.25958
1767.00,9.25368,25.126800,0.000412,25.000338,-2.3113,0.151,9.25897,9.25897
1768.00,9.25392,25.126756,0.000413,25.000356,-2.3113,0.151,9.25701,9.25701
1769.00,9.25390,25.126670,0.000415,25.000340,-2.3110,0.151,9.25476,9.25476
1770.00,9.25416,25.126758,0.000420,25.000442,-2.3105,0.150,9.25254,9.25254
1771.00,9.25455,25.126757,0.000424,25.000409,-2.3103,0.150,9.25068,9.25068
1772.00,9.25492,25.126940,0.000424,25.000536,-2.3100,0.151,9.25080,9.25080
1773.00,9.25540,25.126970,0.000420,25.000540,-2.3097,0.151,9.25278,9.25278
1774.00,9.25605,25.127208,0.000420,25.000592,-2.3096,0.151,9.25620,9.25620
1775.00,9.25656,25.127282,0.000418,25.000538,-2.3096,0.151,9.25949,9.25949
1776.00,9.25686,25.127307,0.000417,25.000499,-2.3098,0.151,9.26168,9.26168
1777.00,9.25678,25.127170,0.000414,25.000308,-2.3099,0.151,9.26302,9.26302
1778.00,9.25719,25.127352,0.000422,25.000326,-2.3099,0.151,9.26284,9.26284
1779.00,9.25764,25.127290,0.000420,25.000194,-2.3097,0.151,9.26174,9.26174
1780.00,9.25746,25.127280,0.000420,25.000208,-2.3096,0.152,9.26024,9.26024
1781.00,9.25705,25.127404,0.000425,25.000345,-2.3091,0.152,9.25935,9.25935
1782.00,9.25678,25.127454,0.000428,25.000369,-2.3086,0.152,9.25834,9.25834
1783.00,9.25722,25.127518,0.000425,25.000454,-2.3085,0.152,9.25756,9.25756
1784.00,9.25724,25.127619,0.000423,25.000559,-2.3086,0.152,9.25647,9.25647
1785.00,9.25723,25.127601,0.000423,25.000464,-2.3088,0.152,9.25620,9.25620
1786.00,9.25700,25.127636,0.000424,25.000392,-2.3091,0.152,9.25634,9.25634
1787.00,9.25712,25.127586,0.000421,25.000329,-2.3093,0.152,9.25695,9.25695
1788.00,9.25739,25.127466,0.000418,25.000193,-2.3093,0.152,9.25697,9.25697
1789.00,9.25774,25.127405,0.000421,25.000092,-2.3093,0.152,9.25735,9.25735
1790.00,9.25806,25.127386,0.000421,25.000088,-2.3090,0.152,9.25717,9.25717
1791.00,9.25840,25.127479,0.000420,25.000226,-2.3087,0.152,9.25653,9.25653
1792.00,9.25837,25.127689,0.000422,25.000409,-2.3089,0.152,9.25503,9.25503
1793.00,9.25826,25.127738,0.000424,25.000394,-2.3088,0.152,9.25538,9.25538
1794.00,9.25808,25.127863,0.000423,25.000448,-2.3085,0.152,9.25616,9.25616
1795.00,9.25789,25.128004,0.000424,25.000522,-2.3083,0.153,9.25773,9.25773
1796.00,9.25786,25.127791,0.000416,25.000226,-2.3078,0.153,9.25915,9.25915
1797.00,9.25774,25.127827,0.000418,25.000192,-2.3073,0.153,9.26046,9.26046
1798.00,9.25774,25.127995,0.000419,25.000307,-2.3069,0.153,9.26118,9.26118
1799.00,9.25791,25.128142,0.000424,25.000474,-2.3062,0.153,9.26236,9.26236
1800.00,9.25836,25.128255,0.000426,25.000514,-2.3060,0.153,9.26324,9.26324
1801.00,9.25879,25.128532,0.000433,25.000774,-2.3062,0.153,9.26424,9.26424
1802.00,9.25902,25.128476,0.000430,25.000690,-2.3062,0.153,9.26529,9.26529
1803.00,9.25951,25.128263,0.000427,25.000568,-2.3063,0.153,9.26589,9.26589
1804.00,9.26014,25.128151,0.000422,25.000415,-2.3063,0.153,9.26576,9.26576
1805.00,9.26066,25.128013,0.000418,25.000343,-2.3059,0.153,9.26531,9.26531
1806.00,9.26101,25.128020,0.000416,25.000305,-2.3056,0.153,9.26461,9.26461
1807.00,9.26120,25.128097,0.000419,25.000343,-2.3054,0.153,9.26412,9.26412
1808.00,9.26136,25.128405,0.000423,25.000538,-2.3054,0.154,9.26290,9.26290
1809.00,9.26154,25.128344,0.000422,25.000513,-2.3060,0.154,9.26171,9.26171
1810.00,9.26182,25.128386,0.000422,25.000511,-2.3065,0.154,9.26113,9.26113
1811.00,9.26220,25.128381,0.000422,25.000515,-2.3068,0.154,9.26132,9.26132
1812.00,9.26266,25.128538,0.000423,25.000636,-2.3068,0.154,9.26105,9.26105
1813.00,9.26289,25.128403,0.000422,25.000439,-2.3067,0.154,9.26117,9.26117
1814.00,9.26287,25.128441,0.000423,25.000389,-2.3063,0.154,9.26141,9.26141
1815.00,9.26289,25.128492,0.000422,25.000466,-2.3056,0.154,9.26284,9.26284
1816.00,9.26343,25.128398,0.000420,25.000385,-2.3051,0.154,9.26508,9.26508
1817.00,9.26419,25.128306,0.000416,25.000212,-2.3047,0.154,9.26767,9.26767
1818.00,9.26471,25.128382,0.000412,25.000288,-2.3044,0.155,9.26976,9.26976
1819.00,9.26500,25.128447,0.000412,25.000350,-2.3042,0.155,9.27151,9.27151
1820.00,9.26494,25.128470,0.000414,25.000241,-2.3041,0.155,9.27141,9.27141
1821.00,9.26485,25.128494,0.000418,25.000160,-2.3041,0.155,9.26952,9.26952
1822.00,9.26480,25.128498,0.000415,25.000184,-2.3042,0.155,9.26787,9.26787
1823.00,9.26503,25.128612,0.000417,25.000246,-2.3039,0.155,9.26654,9.26654
1824.00,9.26585,25.128649,0.000417,25.000184,-2.3036,0.155,9.26515,9.26515
1825.00,9.26698,25.128732,0.000415,25.000189,-2.3035,0.155,9.26427,9.26427
1826.00,9.26700,25.128797,0.000408,25.000155,-2.3031,0.155,9.26351,9.26351
1827.00,9.26665,25.128944,0.000411,25.000270,-2.3027,0.156,9.26366,9.26366
1828.00,9.26614,25.128903,0.000413,25.000170,-2.3025,0.156,9.26498,9.26498
1829.00,9.26598,25.128989,0.000412,25.000182,-2.3025,0.156,9.26723,9.26723
1830.00,9.26658,25.129030,0.000419,25.000210,-2.3023,0.156,9.27016,9.27016
1831.00,9.26737,25.129203,0.000426,25.000355,-2.3021,0.155,9.27308,9.27308
1832.00,9.26810,25.129322,0.000427,25.000419,-2.3018,0.155,9.27328,9.27328
1833.00,9.26819,25.129441,0.000428,25.000495,-2.3018,0.155,9.27155,9.27155
1834.00,9.26823,25.129431,0.000425,25.000536,-2.3019,0.156,9.26928,9.26928
1835.00,9.26823,25.129653,0.000426,25.000695,-2.3020,0.156,9.26680,9.26680
1836.00,9.26759,25.129566,0.000420,25.000591,-2.3019,0.156,9.26532,9.26532
1837.00,9.26719,25.129447,0.000418,25.000412,-2.3018,0.156,9.26533,9.26533
1838.00,9.26708,25.129338,0.000417,25.000342,-2.3014,0.156,9.26625,9.26625
1839.00,9.26726,25.129364,0.000423,25.000318,-2.3013,0.156,9.26730,9.26730
1840.00,9.26781,25.129166,0.000418,25.000137,-2.3010,0.156,9.26727,9.26727
1841.00,9.26881,25.129400,0.000426,25.000321,-2.3008,0.156,9.26688,9.26688
1842.00,9.26946,25.129522,0.000428,25.000450,-2.3011,0.157,9.26654,9.26654
1843.00,9.26907,25.129602,0.000428,25.000458,-2.3010,0.156,9.26549,9.26549
1844.00,9.26869,25.129658,0.000425,25.000447,-2.3007,0.157,9.26342,9.26342
1845.00,9.26834,25.129670,0.000423,25.000416,-2.3006,0.157,9.26183,9.26183
1846.00,9.26736,25.129567,0.000419,25.000316,-2.3009,0.157,9.26062,9.26062
1847.00,9.26651,25.129551,0.000416,25.000218,-2.3009,0.157,9.26083,9.26083
1848.00,9.26632,25.129658,0.000419,25.000308,-2.3009,0.157,9.26232,9.26232
1849.00,9.26597,25.129708,0.000419,25.000341,-2.3006,0.157,9.26507,9.26507
1850.00,9.26583,25.129870,0.000420,25.000482,-2.3001,0.157,9.26792,9.26792
1851.00,9.26548,25.129958,0.000423,25.000568,-2.2997,0.157,9.27090,9.27090
1852.00,9.26568,25.129996,0.000424,25.000590,-2.2994,0.157,9.27299,9.27299
1853.00,9.26627,25.129970,0.000420,25.000517,-2.2993,0.157,9.27501,9.27501
1854.00,9.26670,25.130003,0.000420,25.000523,-2.2995,0.157,9.27622,9.27622
1855.00,9.26653,25.130043,0.000422,25.000526,-2.2997,0.157,9.27650,9.27650
1856.00,9.26649,25.130126,0.000420,25.000476,-2.2996,0.158,9.27544,9.27544
1857.00,9.26650,25.130198,0.000418,25.000524,-2.2993,0.158,9.27194,9.27194
1858.00,9.26760,25.130270,0.000419,25.000560,-2.2989,0.158,9.26637,9.26637
1859.00,9.27050,25.130375,0.000417,25.000618,-2.2985,0.159,9.25860,9.25860
1860.00,9.27295,25.130383,0.000419,25.000575,-2.2981,0.159,9.24864,9.24864
1861.00,9.27522,25.130430,0.000418,25.000580,-2.2981,0.159,9.23729,9.23729
@13,2.0001,4.0, 1860.039 
1862.00,9.27740,25.130453,0.000418,25.000532,-2.2983,0.159,9.22850,9.22850
1863.00,9.27777,25.130400,0.000415,25.000385,-2.2985,0.159,9.22076,9.22076
1864.00,9.27552,25.130491,0.000417,25.000434,-2.2983,0.159,9.21545,9.21545
1865.00,9.27264,25.130391,0.000415,25.000285,-2.2984,0.159,9.21385,9.21385
1866.00,9.26875,25.130322,0.000417,25.000225,-2.2979,0.159,9.21621,9.21621
1867.00,9.26011,25.130351,0.000418,25.000225,-2.2973,0.159,9.21906,9.21906
1868.00,9.25087,25.130429,0.000421,25.000317,-2.2973,0.159,9.22135,9.22135
1869.00,9.23812,25.130379,0.000414,25.000248,-2.2972,0.160,9.22335,9.22335
1870.00,9.22349,25.130550,0.000413,25.000367,-2.2971,0.160,9.22436,9.22436
1871.00,9.21571,25.130572,0.000414,25.000346,-2.2973,0.160,9.22387,9.22387
1872.00,9.21447,25.130696,0.000418,25.000451,-2.2973,0.160,9.22325,9.22325
1873.00,9.21503,25.130846,0.000421,25.000575,-2.2969,0.160,9.22434,9.22434
1874.00,9.21814,25.130957,0.000428,25.000648,-2.2966,0.160,9.22749,9.22749
1875.00,9.21929,25.130923,0.000428,25.000633,-2.2962,0.160,9.23168,9.23168
1876.00,9.21998,25.131052,0.000426,25.000769,-2.2961,0.160,9.23720,9.23720
1877.00,9.22059,25.131021,0.000423,25.000738,-2.2962,0.160,9.24288,9.24288
1878.00,9.22217,25.130891,0.000421,25.000554,-2.2961,0.160,9.24701,9.24701
1879.00,9.22453,25.130879,0.000423,25.000488,-2.2961,0.160,9.25062,9.25062
1880.00,9.22733,25.130902,0.000424,25.000479,-2.2961,0.160,9.25295,9.25295
1881.00,9.23014,25.130765,0.000423,25.000271,-2.2958,0.160,9.25261,9.25261
1882.00,9.23099,25.130748,0.000423,25.000202,-2.2954,0.160,9.25220,9.25220
1883.00,9.23312,25.130965,0.000424,25.000383,-2.2951,0.160,9.25367,9.25367
1884.00,9.23741,25.131132,0.000424,25.000511,-2.2950,0.161,9.25377,9.25377
1885.00,9.24313,25.131346,0.000427,25.000629,-2.2950,0.161,9.25317,9.25317
1886.00,9.24660,25.131549,0.000429,25.000814,-2.2951,0.161,9.25415,9.25415
1887.00,9.24835,25.131648,0.000430,25.000848,-2.2952,0.161,9.25537,9.25537
1888.00,9.24922,25.131697,0.000432,25.000818,-2.2955,0.161,9.25616,9.25616
1889.00,9.25026,25.131695,0.000428,25.000746,-2.2957,0.161,9.25578,9.25578
1890.00,9.25080,25.131643,0.000427,25.000642,-2.2955,0.161,9.25597,9.25597
1891.00,9.25186,25.131544,0.000427,25.000491,-2.2954,0.161,9.25690,9.25690
1892.00,9.25208,25.131533,0.000427,25.000437,-2.2952,0.161,9.25684,9.25684
1893.00,9.25326,25.131461,0.000425,25.000375,-2.2947,0.161,9.25704,9.25704
1894.00,9.25426,25.131334,0.000426,25.000304,-2.2945,0.161,9.25827,9.25827
1895.00,9.25529,25.131223,0.000423,25.000213,-2.2945,0.161,9.25995,9.25995
1896.00,9.25561,25.131341,0.000423,25.000348,-2.2942,0.162,9.25989,9.25989
1897.00,9.25591,25.131265,0.000420,25.000293,-2.2938,0.162,9.26022,9.26022
1898.00,9.25641,25.131325,0.000426,25.000392,-2.2937,0.162,9.26135,9.26135
1899.00,9.25685,25.131491,0.000426,25.000482,-2.2934,0.162,9.26306,9.26306
1900.00,9.25794,25.131688,0.000430,25.000637,-2.2930,0.162,9.26401,9.26401
1901.00,9.25864,25.131550,0.000428,25.000464,-2.2925,0.162,9.26454,9.26454
1902.00,9.25914,25.131621,0.000431,25.000537,-2.2924,0.162,9.26437,9.26437
1903.00,9.25929,25.131646,0.000427,25.000478,-2.2924,0.162,9.26304,9.26304
1904.00,9.25964,25.131641,0.000426,25.000444,-2.2921,0.162,9.26273,9.26273
1905.00,9.26048,25.131536,0.000422,25.000311,-2.2921,0.162,9.26409,9.26409
1906.00,9.26121,25.131799,0.000427,25.000483,-2.2923,0.162,9.26597,9.26597
1907.00,9.26147,25.131962,0.000428,25.000548,-2.2919,0.162,9.26714,9.26714
1908.00,9.26231,25.131958,0.000426,25.000445,-2.2913,0.162,9.26817,9.26817
1909.00,9.26310,25.131949,0.000426,25.000438,-2.2908,0.162,9.26841,9.26841
1910.00,9.26379,25.132121,0.000427,25.000523,-2.2906,0.162,9.26851,9.26851
1911.00,9.26438,25.132032,0.000423,25.000423,-2.2905,0.162,9.26960,9.26960
1912.00,9.26506,25.132118,0.000420,25.000445,-2.2907,0.163,9.27101,9.27101
1913.00,9.26566,25.132265,0.000426,25.000547,-2.2914,0.163,9.27044,9.27044
1914.00,9.26667,25.132240,0.000425,25.000472,-2.2917,0.163,9.26925,9.26925
1915.00,9.26719,25.132287,0.000426,25.000510,-2.2916,0.163,9.26750,9.26750
1916.00,9.26674,25.132400,0.000427,25.000574,-2.2915,0.163,9.26375,9.26375
1917.00,9.26614,25.132347,0.000424,25.000463,-2.2913,0.163,9.26144,9.26144
1918.00,9.26589,25.132372,0.000425,25.000468,-2.2913,0.163,9.26110,9.26110
1919.00,9.26571,25.132134,0.000422,25.000204,-2.2912,0.163,9.26183,9.26183
1920.00,9.26626,25.132153,0.000422,25.000248,-2.2911,0.163,9.26296,9.26296
1921.00,9.26674,25.132123,0.000420,25.000215,-2.2913,0.163,9.26595,9.26595
1922.00,9.26619,25.132156,0.000425,25.000264,-2.2911,0.163,9.26832,9.26832
1923.00,9.26585,25.132024,0.000418,25.000139,-2.2907,0.163,9.27079,9.27079
1924.00,9.26629,25.132285,0.000417,25.000330,-2.2905,0.164,9.27235,9.27235
1925.00,9.26714,25.132186,0.000414,25.000178,-2.2905,0.164,9.27358,9.27358
1926.00,9.26790,25.132189,0.000413,25.000121,-2.2903,0.164,9.27297,9.27297
1927.00,9.26820,25.132186,0.000408,25.000080,-2.2900,0.164,9.27152,9.27152
1928.00,9.26822,25.132299,0.000411,25.000211,-2.2900,0.164,9.27069,9.27069
1929.00,9.26807,25.132505,0.000415,25.000378,-2.2899,0.164,9.27046,9.27046
1930.00,9.26791,25.132722,0.000418,25.000505,-2.2899,0.164,9.27012,9.27012
1931.00,9.26828,25.132774,0.000418,25.000509,-2.2898,0.164,9.26999,9.26999
1932.00,9.26810,25.132806,0.000423,25.000478,-2.2898,0.164,9.27097,9.27097
1933.00,9.26820,25.132710,0.000415,25.000314,-2.2897,0.164,9.27095,9.27095
1934.00,9.26853,25.132665,0.000415,25.000293,-2.2891,0.164,9.26982,9.26982
1935.00,9.26924,25.132632,0.000415,25.000239,-2.2892,0.165,9.26932,9.26932
1936.00,9.26974,25.132698,0.000419,25.000294,-2.2892,0.165,9.27016,9.27016
1937.00,9.27050,25.132722,0.000419,25.000369,-2.2890,0.165,9.27038,9.27038
1938.00,9.27082,25.132892,0.000425,25.000459,-2.2889,0.165,9.27060,9.27060
1939.00,9.27107,25.133008,0.000427,25.000488,-2.2892,0.165,9.27069,9.27069
1940.00,9.27077,25.132978,0.000423,25.000433,-2.2888,0.165,9.26943,9.26943
1941.00,9.27042,25.133071,0.000423,25.000485,-2.2882,0.165,9.26790,9.26790
1942.00,9.27015,25.133239,0.000423,25.000538,-2.2882,0.165,9.26716,9.26716
1943.00,9.26993,25.133265,0.000423,25.000513,-2.2882,0.165,9.26702,9.26702
1944.00,9.26975,25.133252,0.000422,25.000450,-2.2878,0.165,9.26747,9.26747
1945.00,9.26953,25.133366,0.000423,25.000578,-2.2874,0.165,9.26897,9.26897
1946.00,9.26954,25.133409,0.000422,25.000609,-2.2871,0.166,9.27066,9.27066
1947.00,9.26992,25.133371,0.000418,25.000555,-2.2867,0.166,9.27217,9.27217
1948.00,9.27008,25.133456,0.000419,25.000634,-2.2863,0.166,9.27325,9.27325
1949.00,9.27029,25.133430,0.000419,25.000617,-2.2860,0.166,9.27310,9.27310
1950.00,9.27013,25.133372,0.000419,25.000525,-2.2861,0.166,9.27260,9.27260
1951.00,9.27024,25.133406,0.000419,25.000514,-2.2863,0.166,9.27285,9.27285
1952.00,9.27030,25.133484,0.000423,25.000564,-2.2861,0.166,9.27106,9.27106
1953.00,9.27003,25.133488,0.000419,25.000531,-2.2861,0.166,9.26877,9.26877
1954.00,9.26985,25.133476,0.000416,25.000428,-2.2866,0.166,9.26780,9.26780
1955.00,9.26959,25.133601,0.000417,25.000445,-2.2867,0.166,9.26651,9.26651
1956.00,9.26919,25.133572,0.000415,25.000358,-2.2867,0.167,9.26516,9.26516
1957.00,9.26901,25.133608,0.000413,25.000393,-2.2868,0.167,9.26667,9.26667
1958.00,9.26921,25.133658,0.000418,25.000444,-2.2865,0.166,9.26780,9.26780
1959.00,9.26909,25.133661,0.000417,25.000502,-2.2860,0.167,9.26747,9.26747
1960.00,9.26898,25.133660,0.000415,25.000492,-2.2858,0.167,9.26751,9.26751
1961.00,9.26927,25.133752,0.000420,25.000576,-2.2855,0.167,9.26686,9.26686
1962.00,9.26923,25.133718,0.000420,25.000483,-2.2853,0.167,9.26633,9.26633
1963.00,9.26887,25.133766,0.000417,25.000397,-2.2849,0.167,9.26719,9.26719
1964.00,9.26904,25.133905,0.000417,25.000444,-2.2845,0.167,9.26902,9.26902
1965.00,9.26881,25.133915,0.000417,25.000414,-2.2846,0.167,9.26988,9.26988
1966.00,9.26815,25.133858,0.000413,25.000303,-2.2844,0.167,9.27021,9.27021
1967.00,9.26801,25.133779,0.000413,25.000209,-2.2842,0.167,9.26852,9.26852
1968.00,9.26779,25.133619,0.000412,25.000138,-2.2841,0.167,9.26601,9.26601
1969.00,9.26738,25.133646,0.000413,25.000145,-2.2842,0.167,9.26444,9.26444
1970.00,9.26703,25.133687,0.000413,25.000187,-2.2838,0.167,9.26268,9.26268
1971.00,9.26694,25.133681,0.000412,25.000183,-2.2837,0.167,9.26069,9.26069
1972.00,9.26662,25.133855,0.000415,25.000310,-2.2839,0.167,9.25959,9.25959
1973.00,9.26619,25.134016,0.000417,25.000407,-2.2841,0.168,9.25873,9.25873
1974.00,9.26535,25.133926,0.000419,25.000296,-2.2841,0.168,9.25775,9.25775
1975.00,9.26488,25.134010,0.000421,25.000308,-2.2839,0.168,9.25870,9.25870
1976.00,9.26432,25.134083,0.000422,25.000310,-2.2839,0.168,9.25966,9.25966
1977.00,9.26389,25.134004,0.000419,25.000179,-2.2838,0.168,9.25998,9.25998
1978.00,9.26328,25.134159,0.000422,25.000283,-2.2834,0.168,9.26054,9.26054
1979.00,9.26307,25.134321,0.000423,25.000382,-2.2831,0.168,9.26078,9.26078
1980.00,9.26303,25.134280,0.000423,25.000317,-2.2829,0.168,9.25940,9.25940
1981.00,9.26251,25.134239,0.000422,25.000227,-2.2823,0.168,9.25855,9.25855
1982.00,9.26157,25.134419,0.000424,25.000379,-2.2820,0.168,9.25953,9.25953
1983.00,9.26089,25.134299,0.000421,25.000270,-2.2821,0.168,9.26043,9.26043
1984.00,9.26073,25.134387,0.000423,25.000322,-2.2821,0.168,9.26192,9.26192
1985.00,9.26109,25.134535,0.000424,25.000461,-2.2820,0.169,9.26475,9.26475
1986.00,9.26106,25.134761,0.000427,25.000654,-2.2821,0.169,9.26679,9.26679
1987.00,9.26125,25.134713,0.000425,25.000566,-2.2820,0.169,9.26665,9.26665
1988.00,9.26138,25.134746,0.000423,25.000543,-2.2819,0.169,9.26649,9.26649
1989.00,9.26145,25.134729,0.000422,25.000465,-2.2818,0.169,9.26487,9.26487
1990.00,9.26177,25.134679,0.000419,25.000409,-2.2816,0.169,9.26160,9.26160
1991.00,9.26186,25.134628,0.000415,25.000374,-2.2812,0.170,9.25960,9.25960
1992.00,9.26183,25.134765,0.000419,25.000455,-2.2810,0.170,9.25885,9.25885
1993.00,9.26168,25.134755,0.000422,25.000380,-2.2808,0.170,9.25782,9.25782
1994.00,9.26143,25.134811,0.000423,25.000435,-2.2809,0.170,9.25753,9.25753
1995.00,9.26122,25.134921,0.000428,25.000482,-2.2809,0.170,9.25871,9.25871
1996.00,9.26111,25.134893,0.000428,25.000458,-2.2809,0.170,9.25968,9.25968
1997.00,9.26125,25.134852,0.000427,25.000454,-2.2809,0.170,9.26047,9.26047
1998.00,9.26142,25.135106,0.000431,25.000687,-2.2806,0.170,9.26173,9.26173
1999.00,9.26194,25.135008,0.000429,25.000615,-2.2803,0.170,9.26213,9.26213
2000.00,9.26224,25.134969,0.000425,25.000612,-2.2802,0.170,9.26047,9.26047
2001.00,9.26192,25.135014,0.000426,25.000599,-2.2803,0.170,9.25724,9.25724
2002.00,9.26096,25.135037,0.000420,25.000580,-2.2802,0.170,9.25375,9.25375
2003.00,9.25990,25.134925,0.000416,25.000434,-2.2803,0.171,9.25102,9.25102
2004.00,9.25862,25.135121,0.000418,25.000549,-2.2801,0.171,9.24931,9.24931
2005.00,9.25772,25.135100,0.000412,25.000391,-2.2798,0.171,9.24943,9.24943
2006.00,9.25733,25.135287,0.000415,25.000415,-2.2796,0.171,9.25106,9.25106
2007.00,9.25746,25.135373,0.000416,25.000455,-2.2791,0.171,9.25276,9.25276
2008.00,9.25711,25.135461,0.000412,25.000510,-2.2787,0.171,9.25239,9.25239
2009.00,9.25638,25.135557,0.000410,25.000560,-2.2787,0.172,9.25027,9.25027
2010.00,9.25332,25.135669,0.000417,25.000599,-2.2787,0.172,9.24455,9.24455
2011.00,9.24771,25.135647,0.000414,25.000603,-2.2786,0.172,9.23649,9.23649
@14,2.0001,4.0, 2010.085 
2012.00,9.24629,25.135604,0.000417,25.000511,-2.2786,0.172,9.22747,9.22747
2013.00,9.24984,25.135515,0.000417,25.000436,-2.2785,0.172,9.22058,9.22058
2014.00,9.25121,25.135369,0.000413,25.000295,-2.2784,0.172,9.21477,9.21477
2015.00,9.25193,25.135342,0.000410,25.000261,-2.2782,0.172,9.21213,9.21213
2016.00,9.25247,25.135404,0.000412,25.000320,-2.2779,0.172,9.21123,9.21123
2017.00,9.25268,25.135444,0.000410,25.000368,-2.2779,0.172,9.21131,9.21131
2018.00,9.24956,25.135414,0.000409,25.000240,-2.2778,0.172,9.21121,9.21121
2019.00,9.24085,25.135471,0.000409,25.000223,-2.2777,0.172,9.21254,9.21254
2020.00,9.22375,25.135562,0.000412,25.000287,-2.2775,0.172,9.21323,9.21323
2021.00,9.21431,25.135528,0.000410,25.000227,-2.2773,0.172,9.21579,9.21579
2022.00,9.21243,25.135493,0.000408,25.000080,-2.2771,0.172,9.21718,9.21718
2023.00,9.21214,25.135682,0.000411,25.000226,-2.2773,0.173,9.21718,9.21718
2024.00,9.21151,25.135780,0.000412,25.000243,-2.2773,0.173,9.21700,9.21700
2025.00,9.21239,25.135925,0.000415,25.000324,-2.2773,0.173,9.21961,9.21961
2026.00,9.21339,25.136068,0.000417,25.000359,-2.2776,0.173,9.22138,9.22138
2027.00,9.21383,25.136195,0.000417,25.000445,-2.2778,0.173,9.22417,9.22417
2028.00,9.21444,25.136378,0.000422,25.000566,-2.2774,0.173,9.22888,9.22888
2029.00,9.21597,25.136487,0.000427,25.000643,-2.2771,0.173,9.23315,9.23315
2030.00,9.21708,25.136417,0.000424,25.000568,-2.2769,0.173,9.23514,9.23514
2031.00,9.21902,25.136397,0.000425,25.000534,-2.2767,0.173,9.23784,9.23784
2032.00,9.22046,25.136446,0.000429,25.000527,-2.2765,0.173,9.24151,9.24151
2033.00,9.22233,25.136441,0.000428,25.000488,-2.2765,0.173,9.24376,9.24376
2034.00,9.22387,25.136516,0.000429,25.000546,-2.2766,0.173,9.24518,9.24518
2035.00,9.22622,25.136611,0.000432,25.000646,-2.2763,0.173,9.24727,9.24727
2036.00,9.22899,25.136583,0.000431,25.000638,-2.2758,0.173,9.24758,9.24758
2037.00,9.23197,25.136696,0.000435,25.000757,-2.2756,0.173,9.24688,9.24688
2038.00,9.23394,25.136598,0.000435,25.000657,-2.2755,0.173,9.24623,9.24623
2039.00,9.23553,25.136502,0.000432,25.000511,-2.2754,0.174,9.24689,9.24689
2040.00,9.23807,25.136563,0.000433,25.000518,-2.2755,0.174,9.24761,9.24761
2041.00,9.24105,25.136646,0.000432,25.000548,-2.2758,0.174,9.24964,9.24964
2042.00,9.24211,25.136578,0.000429,25.000467,-2.2761,0.174,9.25175,9.25175
2043.00,9.24329,25.136652,0.000428,25.000471,-2.2761,0.174,9.25292,9.25292
2044.00,9.24463,25.136693,0.000425,25.000500,-2.2759,0.174,9.25397,9.25397
2045.00,9.24569,25.136723,0.000422,25.000477,-2.2755,0.174,9.25588,9.25588
2046.00,9.24714,25.136768,0.000423,25.000469,-2.2754,0.174,9.25590,9.25590
2047.00,9.24839,25.136773,0.000423,25.000440,-2.2745,0.175,9.25614,9.25614
2048.00,9.24962,25.136674,0.000422,25.000368,-2.2739,0.175,9.25802,9.25802
2049.00,9.25092,25.136688,0.000424,25.000352,-2.2738,0.174,9.26084,9.26084
2050.00,9.25185,25.136749,0.000425,25.000339,-2.2739,0.175,9.26276,9.26276
2051.00,9.25352,25.136742,0.000422,25.000275,-2.2738,0.175,9.26566,9.26566
2052.00,9.25526,25.136827,0.000420,25.000362,-2.2741,0.175,9.26885,9.26885
2053.00,9.25626,25.136839,0.000418,25.000255,-2.2743,0.175,9.27078,9.27078
2054.00,9.25755,25.136974,0.000415,25.000313,-2.2744,0.175,9.27226,9.27226
2055.00,9.25892,25.136943,0.000416,25.000253,-2.2741,0.175,9.27311,9.27311
2056.00,9.26056,25.137127,0.000420,25.000373,-2.2739,0.175,9.27324,9.27324
2057.00,9.26220,25.137097,0.000421,25.000231,-2.2741,0.175,9.27251,9.27251
2058.00,9.26343,25.137452,0.000427,25.000576,-2.2743,0.175,9.27173,9.27173
2059.00,9.26505,25.137399,0.000428,25.000535,-2.2741,0.175,9.26891,9.26891
2060.00,9.26580,25.137357,0.000425,25.000453,-2.2743,0.175,9.26714,9.26714
2061.00,9.26573,25.137357,0.000426,25.000445,-2.2744,0.175,9.26612,9.26612
2062.00,9.26564,25.137477,0.000429,25.000593,-2.2742,0.175,9.26469,9.26469
2063.00,9.26592,25.137249,0.000423,25.000357,-2.2741,0.176,9.26470,9.26470
2064.00,9.26695,25.137281,0.000427,25.000366,-2.2741,0.175,9.26805,9.26805
2065.00,9.26799,25.137363,0.000428,25.000427,-2.2739,0.175,9.27190,9.27190
2066.00,9.26924,25.137399,0.000426,25.000490,-2.2737,0.176,9.27622,9.27622
2067.00,9.26995,25.137453,0.000423,25.000488,-2.2737,0.176,9.28219,9.28219
2068.00,9.26985,25.137661,0.000421,25.000650,-2.2733,0.176,9.28719,9.28719
2069.00,9.26943,25.137790,0.000417,25.000721,-2.2733,0.176,9.28936,9.28936
2070.00,9.26834,25.137894,0.000417,25.000780,-2.2734,0.177,9.28945,9.28945
2071.00,9.26760,25.137749,0.000415,25.000597,-2.2739,0.177,9.28769,9.28769
2072.00,9.26842,25.137676,0.000414,25.000530,-2.2740,0.177,9.28472,9.28472
2073.00,9.27057,25.137559,0.000417,25.000398,-2.2741,0.177,9.28136,9.28136
2074.00,9.27756,25.137440,0.000421,25.000249,-2.2741,0.177,9.27767,9.27767
2075.00,9.28313,25.137401,0.000419,25.000288,-2.2740,0.176,9.27543,9.27543
2076.00,9.28610,25.137436,0.000416,25.000224,-2.2739,0.177,9.27496,9.27496
2077.00,9.28596,25.137582,0.000418,25.000271,-2.2738,0.177,9.27423,9.27423
2078.00,9.28425,25.137719,0.000416,25.000378,-2.2737,0.177,9.27361,9.27361
2079.00,9.28237,25.138018,0.000417,25.000619,-2.2733,0.177,9.27363,9.27363
2080.00,9.28177,25.138093,0.000419,25.000510,-2.2731,0.177,9.27341,9.27341
2081.00,9.28077,25.138262,0.000422,25.000585,-2.2727,0.177,9.27305,9.27305
2082.00,9.27981,25.138370,0.000422,25.000588,-2.2724,0.177,9.27347,9.27347
2083.00,9.27935,25.138295,0.000423,25.000485,-2.2724,0.177,9.27489,9.27489
2084.00,9.27931,25.138057,0.000415,25.000277,-2.2726,0.177,9.27753,9.27753
2085.00,9.27932,25.138143,0.000417,25.000417,-2.2725,0.177,9.28100,9.28100
2086.00,9.27898,25.138001,0.000417,25.000376,-2.2725,0.178,9.28361,9.28361
2087.00,9.27908,25.137862,0.000417,25.000294,-2.2727,0.177,9.28524,9.28524
2088.00,9.27899,25.137928,0.000417,25.000259,-2.2729,0.178,9.28576,9.28576
2089.00,9.27854,25.138110,0.000422,25.000336,-2.2729,0.178,9.28515,9.28515
2090.00,9.27810,25.138080,0.000419,25.000234,-2.2733,0.178,9.28395,9.28395
2091.00,9.27811,25.138274,0.000421,25.000321,-2.2736,0.178,9.28156,9.28156
2092.00,9.27876,25.138400,0.000421,25.000352,-2.2736,0.178,9.28015,9.28015
2093.00,9.27934,25.138511,0.000427,25.000426,-2.2735,0.178,9.27896,9.27896
2094.00,9.28000,25.138536,0.000430,25.000402,-2.2733,0.178,9.27782,9.27782
2095.00,9.27978,25.138508,0.000428,25.000376,-2.2729,0.178,9.27605,9.27605
2096.00,9.27973,25.138445,0.000425,25.000350,-2.2725,0.178,9.27670,9.27670
2097.00,9.27965,25.138367,0.000422,25.000319,-2.2724,0.178,9.27734,9.27734
2098.00,9.27981,25.138277,0.000417,25.000301,-2.2723,0.178,9.27747,9.27747
2099.00,9.28026,25.138266,0.000414,25.000375,-2.2723,0.179,9.27691,9.27691
2100.00,9.28059,25.138261,0.000415,25.000340,-2.2723,0.179,9.27668,9.27668
2101.00,9.28010,25.138306,0.000418,25.000341,-2.2723,0.179,9.27589,9.27589
2102.00,9.27974,25.138507,0.000424,25.000445,-2.2719,0.179,9.27547,9.27547
2103.00,9.27950,25.138622,0.000427,25.000476,-2.2715,0.179,9.27612,9.27612
2104.00,9.27913,25.138656,0.000429,25.000384,-2.2713,0.179,9.27698,9.27698
2105.00,9.27848,25.138817,0.000433,25.000461,-2.2710,0.179,9.27780,9.27780
2106.00,9.27781,25.138922,0.000430,25.000503,-2.2708,0.179,9.27862,9.27862
2107.00,9.27760,25.138941,0.000429,25.000501,-2.2708,0.179,9.27791,9.27791
2108.00,9.27747,25.138970,0.000427,25.000500,-2.2709,0.179,9.27567,9.27567
2109.00,9.27680,25.139094,0.000427,25.000589,-2.2712,0.179,9.27250,9.27250
2110.00,9.27575,25.139120,0.000425,25.000582,-2.2717,0.179,9.27054,9.27054
2111.00,9.27528,25.139150,0.000426,25.000518,-2.2724,0.179,9.26891,9.26891
2112.00,9.27501,25.139166,0.000420,25.000482,-2.2730,0.180,9.26833,9.26833
2113.00,9.27480,25.139326,0.000421,25.000536,-2.2732,0.180,9.27021,9.27021
2114.00,9.27455,25.139313,0.000418,25.000456,-2.2729,0.180,9.27289,9.27289
2115.00,9.27391,25.139170,0.000415,25.000251,-2.2724,0.180,9.27375,9.27375
2116.00,9.27389,25.139266,0.000413,25.000292,-2.2716,0.180,9.27424,9.27424
2117.00,9.27344,25.139254,0.000417,25.000277,-2.2711,0.180,9.27439,9.27439
2118.00,9.27299,25.139181,0.000416,25.000271,-2.2710,0.180,9.27292,9.27292
2119.00,9.27336,25.139122,0.000414,25.000256,-2.2711,0.180,9.27171,9.27171
2120.00,9.27332,25.139195,0.000416,25.000349,-2.2712,0.180,9.27038,9.27038
2121.00,9.27300,25.139183,0.000417,25.000348,-2.2716,0.180,9.27041,9.27041
2122.00,9.27250,25.139190,0.000415,25.000246,-2.2716,0.181,9.27181,9.27181
2123.00,9.27218,25.139294,0.000417,25.000261,-2.2716,0.181,9.27372,9.27372
2124.00,9.27261,25.139449,0.000417,25.000283,-2.2717,0.181,9.27510,9.27510
2125.00,9.27273,25.139660,0.000416,25.000439,-2.2719,0.181,9.27626,9.27626
2126.00,9.27238,25.139586,0.000416,25.000310,-2.2720,0.181,9.27514,9.27514
2127.00,9.27216,25.139746,0.000420,25.000467,-2.2720,0.181,9.27235,9.27235
2128.00,9.27279,25.139884,0.000422,25.000520,-2.2719,0.181,9.27057,9.27057
2129.00,9.27326,25.139845,0.000421,25.000560,-2.2718,0.181,9.27002,9.27002
2130.00,9.27307,25.139800,0.000421,25.000486,-2.2718,0.181,9.27020,9.27020
2131.00,9.27274,25.139960,0.000424,25.000686,-2.2714,0.181,9.27045,9.27045
2132.00,9.27221,25.139682,0.000418,25.000425,-2.2714,0.182,9.27079,9.27079
2133.00,9.27225,25.139567,0.000415,25.000366,-2.2715,0.182,9.26946,9.26946
2134.00,9.27205,25.139561,0.000419,25.000308,-2.2714,0.182,9.26722,9.26722
2135.00,9.27161,25.139478,0.000416,25.000197,-2.2712,0.182,9.26557,9.26557
2136.00,9.27101,25.139459,0.000413,25.000122,-2.2715,0.182,9.26578,9.26578
2137.00,9.27049,25.139704,0.000413,25.000266,-2.2715,0.182,9.26550,9.26550
2138.00,9.27025,25.139778,0.000414,25.000248,-2.2718,0.182,9.26602,9.26602
2139.00,9.27012,25.139785,0.000411,25.000149,-2.2721,0.182,9.26764,9.26764
2140.00,9.27016,25.139868,0.000414,25.000210,-2.2722,0.182,9.26914,9.26914
2141.00,9.26994,25.139930,0.000417,25.000201,-2.2722,0.183,9.26872,9.26872
2142.00,9.26899,25.139783,0.000419,25.000127,-2.2722,0.182,9.26967,9.26967
2143.00,9.26888,25.139805,0.000417,25.000120,-2.2720,0.182,9.27072,9.27072
2144.00,9.26858,25.139938,0.000413,25.000218,-2.2717,0.182,9.27098,9.27098
2145.00,9.26883,25.140126,0.000416,25.000282,-2.2716,0.182,9.27049,9.27049
2146.00,9.26886,25.140214,0.000415,25.000262,-2.2715,0.182,9.26994,9.26994
2147.00,9.26878,25.140474,0.000415,25.000382,-2.2716,0.183,9.26930,9.26930
2148.00,9.26875,25.140448,0.000413,25.000323,-2.2718,0.183,9.26809,9.26809
2149.00,9.26833,25.140467,0.000416,25.000294,-2.2720,0.183,9.26689,9.26689
2150.00,9.26794,25.140517,0.000419,25.000359,-2.2718,0.183,9.26592,9.26592
2151.00,9.26763,25.140553,0.000418,25.000428,-2.2717,0.183,9.26490,9.26490
2152.00,9.26738,25.140656,0.000419,25.000519,-2.2716,0.183,9.26437,9.26437
2153.00,9.26744,25.140778,0.000420,25.000605,-2.2715,0.183,9.26497,9.26497
2154.00,9.26778,25.140818,0.000425,25.000640,-2.2714,0.183,9.26476,9.26476
2155.00,9.26776,25.140781,0.000424,25.000549,-2.2717,0.183,9.26508,9.26508
2156.00,9.26766,25.140743,0.000421,25.000442,-2.2715,0.184,9.26717,9.26717
2157.00,9.26717,25.140588,0.000417,25.000309,-2.2717,0.184,9.26790,9.26790
2158.00,9.26632,25.140701,0.000420,25.000380,-2.2718,0.184,9.26768,9.26768
2159.00,9.26522,25.140659,0.000416,25.000257,-2.2720,0.184,9.26696,9.26696
2160.00,9.26452,25.140582,0.000407,25.000173,-2.2720,0.184,9.26351,9.26351
2161.00,9.26367,25.140559,0.000405,25.000190,-2.2720,0.184,9.25607,9.25607
@15,2.0001,4.0, 2160.028 
2162.00,9.26533,25.140768,0.000407,25.000264,-2.2717,0.185,9.24733,9.24733
2163.00,9.26795,25.140749,0.000408,25.000187,-2.2716,0.185,9.23800,9.23800
2164.00,9.26718,25.140948,0.000411,25.000384,-2.2717,0.185,9.23113,9.23113
2165.00,9.26791,25.141064,0.000419,25.000380,-2.2719,0.185,9.22683,9.22683
2166.00,9.26742,25.141179,0.000423,25.000355,-2.2723,0.185,9.22620,9.22620
2167.00,9.26803,25.141199,0.000426,25.000344,-2.2726,0.185,9.22901,9.22901
2168.00,9.26689,25.141031,0.000420,25.000210,-2.2726,0.185,9.23332,9.23332
2169.00,9.26070,25.141069,0.000420,25.000209,-2.2723,0.185,9.23604,9.23604
2170.00,9.24890,25.141033,0.000413,25.000239,-2.2721,0.185,9.23958,9.23958
2171.00,9.23406,25.141088,0.000414,25.000325,-2.2718,0.185,9.24338,9.24338
2172.00,9.22578,25.141115,0.000415,25.000270,-2.2714,0.185,9.24481,9.24481
2173.00,9.22471,25.141308,0.000419,25.000307,-2.2711,0.185,9.24523,9.24523
2174.00,9.22692,25.141201,0.000418,25.000114,-2.2711,0.185,9.24626,9.24626
2175.00,9.23056,25.141508,0.000425,25.000297,-2.2711,0.185,9.24612,9.24612
2176.00,9.23344,25.141536,0.000426,25.000215,-2.2712,0.185,9.24557,9.24557
2177.00,9.23585,25.141567,0.000427,25.000231,-2.2712,0.185,9.24603,9.24603
2178.00,9.23726,25.141569,0.000427,25.000285,-2.2713,0.185,9.24745,9.24745
2179.00,9.23841,25.141699,0.000430,25.000500,-2.2713,0.185,9.24933,9.24933
2180.00,9.23985,25.141481,0.000428,25.000335,-2.2714,0.185,9.25167,9.25167
2181.00,9.24144,25.141680,0.000429,25.000534,-2.2714,0.185,9.25365,9.25365
2182.00,9.24317,25.141743,0.000426,25.000558,-2.2715,0.185,9.25575,9.25575
2183.00,9.24514,25.141909,0.000431,25.000592,-2.2718,0.186,9.25651,9.25651
2184.00,9.24683,25.142010,0.000431,25.000613,-2.2721,0.186,9.25621,9.25621
2185.00,9.24826,25.142151,0.000431,25.000678,-2.2719,0.186,9.25555,9.25555
2186.00,9.24923,25.141965,0.000429,25.000519,-2.2716,0.186,9.25366,9.25366
2187.00,9.24998,25.141845,0.000426,25.000400,-2.2713,0.186,9.25169,9.25169
2188.00,9.25012,25.141749,0.000420,25.000357,-2.2709,0.186,9.25108,9.25108
2189.00,9.25052,25.141787,0.000420,25.000318,-2.2708,0.186,9.25224,9.25224
2190.00,9.25157,25.141742,0.000420,25.000280,-2.2710,0.186,9.25497,9.25497
2191.00,9.25251,25.141838,0.000420,25.000298,-2.2713,0.186,9.25881,9.25881
2192.00,9.25336,25.141921,0.000420,25.000374,-2.2717,0.186,9.26181,9.26181
2193.00,9.25434,25.141959,0.000423,25.000368,-2.2719,0.186,9.26451,9.26451
2194.00,9.25539,25.141909,0.000419,25.000311,-2.2719,0.186,9.26613,9.26613
2195.00,9.25647,25.142054,0.000418,25.000377,-2.2721,0.186,9.26548,9.26548
2196.00,9.25709,25.141995,0.000416,25.000237,-2.2722,0.186,9.26459,9.26459
2197.00,9.25727,25.142058,0.000417,25.000239,-2.2722,0.187,9.26439,9.26439
2198.00,9.25722,25.142160,0.000414,25.000282,-2.2724,0.187,9.26411,9.26411
2199.00,9.25822,25.142105,0.000415,25.000157,-2.2726,0.187,9.26350,9.26350
2200.00,9.25958,25.142080,0.000415,25.000055,-2.2726,0.187,9.26342,9.26342
2201.00,9.26011,25.142188,0.000416,25.000186,-2.2726,0.187,9.26423,9.26423
2202.00,9.26066,25.142160,0.000418,25.000108,-2.2725,0.187,9.26398,9.26398
2203.00,9.26110,25.142146,0.000420,25.000104,-2.2724,0.187,9.26312,9.26312
2204.00,9.26122,25.142195,0.000424,25.000138,-2.2723,0.187,9.26246,9.26246
2205.00,9.26111,25.142190,0.000425,25.000203,-2.2722,0.187,9.26064,9.26064
2206.00,9.26110,25.142268,0.000428,25.000274,-2.2719,0.187,9.25724,9.25724
2207.00,9.26125,25.142409,0.000429,25.000443,-2.2720,0.187,9.25542,9.25542
2208.00,9.26138,25.142380,0.000429,25.000415,-2.2722,0.187,9.25411,9.25411
2209.00,9.26135,25.142408,0.000429,25.000387,-2.2722,0.187,9.25222,9.25222
2210.00,9.26065,25.142479,0.000427,25.000365,-2.2723,0.187,9.25158,9.25158
2211.00,9.25991,25.142464,0.000423,25.000213,-2.2724,0.187,9.25220,9.25220
2212.00,9.25930,25.142496,0.000422,25.000171,-2.2724,0.187,9.25275,9.25275
2213.00,9.25854,25.142699,0.000423,25.000231,-2.2721,0.188,9.25383,9.25383
2214.00,9.25790,25.142942,0.000424,25.000482,-2.2719,0.188,9.25720,9.25720
2215.00,9.25746,25.142961,0.000425,25.000476,-2.2717,0.188,9.26103,9.26103
2216.00,9.25822,25.143052,0.000426,25.000563,-2.2719,0.188,9.26491,9.26491
2217.00,9.25956,25.143073,0.000425,25.000575,-2.2722,0.188,9.26900,9.26900
2218.00,9.26023,25.142942,0.000421,25.000434,-2.2725,0.188,9.27141,9.27141
2219.00,9.25983,25.142909,0.000421,25.000406,-2.2730,0.188,9.27071,9.27071
2220.00,9.25931,25.142922,0.000419,25.000408,-2.2733,0.188,9.26964,9.26964
2221.00,9.25913,25.142904,0.000421,25.000412,-2.2735,0.188,9.26736,9.26736
2222.00,9.26019,25.142898,0.000425,25.000339,-2.2734,0.188,9.26387,9.26387
2223.00,9.26183,25.142933,0.000428,25.000380,-2.2736,0.188,9.26102,9.26102
2224.00,9.26270,25.142921,0.000427,25.000265,-2.2734,0.188,9.25978,9.25978
2225.00,9.26255,25.142949,0.000431,25.000147,-2.2732,0.188,9.25870,9.25870
2226.00,9.26196,25.142974,0.000432,25.000033,-2.2732,0.188,9.25952,9.25952
2227.00,9.26191,25.143078,0.000433,25.000059,-2.2729,0.188,9.26115,9.26115
2228.00,9.26333,25.143213,0.000433,25.000109,-2.2726,0.188,9.26169,9.26169
2229.00,9.26426,25.143322,0.000434,25.000147,-2.2726,0.189,9.26212,9.26212
2230.00,9.26428,25.143422,0.000432,25.000273,-2.2727,0.189,9.26416,9.26416
2231.00,9.26410,25.143609,0.000434,25.000483,-2.2728,0.189,9.26522,9.26522
2232.00,9.26467,25.143721,0.000431,25.000564,-2.2732,0.189,9.26588,9.26588
2233.00,9.26519,25.143687,0.000427,25.000525,-2.2736,0.189,9.26718,9.26718
2234.00,9.26520,25.143477,0.000422,25.000341,-2.2738,0.189,9.26804,9.26804
2235.00,9.26466,25.143467,0.000424,25.000270,-2.2740,0.189,9.26815,9.26815
2236.00,9.26460,25.143300,0.000418,25.000076,-2.2739,0.189,9.26914,9.26914
2237.00,9.26501,25.143282,0.000421,25.000070,-2.2736,0.189,9.27069,9.27069
2238.00,9.26476,25.143421,0.000429,25.000149,-2.2731,0.189,9.27353,9.27353
2239.00,9.26517,25.143669,0.000434,25.000304,-2.2730,0.189,9.27578,9.27578
2240.00,9.26606,25.143774,0.000432,25.000383,-2.2731,0.189,9.27684,9.27684
2241.00,9.26736,25.143813,0.000434,25.000395,-2.2734,0.189,9.27725,9.27725
2242.00,9.26829,25.143831,0.000430,25.000371,-2.2738,0.189,9.27625,9.27625
2243.00,9.26930,25.143589,0.000420,25.000162,-2.2743,0.189,9.27326,9.27326
2244.00,9.27043,25.143514,0.000418,25.000107,-2.2745,0.190,9.27138,9.27138
2245.00,9.27129,25.143437,0.000417,25.000078,-2.2744,0.190,9.26950,9.26950
2246.00,9.27216,25.143491,0.000417,25.000129,-2.2743,0.190,9.26797,9.26797
2247.00,9.27143,25.143436,0.000415,25.000046,-2.2741,0.190,9.26732,9.26732
2248.00,9.27104,25.143769,0.000418,25.000300,-2.2739,0.190,9.26698,9.26698
2249.00,9.27062,25.144001,0.000420,25.000427,-2.2739,0.191,9.26728,9.26728
2250.00,9.27071,25.144079,0.000425,25.000407,-2.2739,0.191,9.26898,9.26898
2251.00,9.27087,25.144205,0.000428,25.000489,-2.2740,0.191,9.27045,9.27045
2252.00,9.27142,25.144245,0.000429,25.000485,-2.2742,0.191,9.27185,9.27185
2253.00,9.27192,25.144041,0.000425,25.000242,-2.2745,0.191,9.27331,9.27331
2254.00,9.27225,25.143928,0.000424,25.000149,-2.2748,0.190,9.27363,9.27363
2255.00,9.27208,25.143884,0.000421,25.000110,-2.2750,0.191,9.27298,9.27298
2256.00,9.27203,25.143821,0.000419,24.999991,-2.2753,0.191,9.27232,9.27232
2257.00,9.27156,25.143671,0.000414,24.999889,-2.2754,0.191,9.27176,9.27176
2258.00,9.27084,25.143873,0.000414,25.000054,-2.2754,0.191,9.27208,9.27208
2259.00,9.27019,25.143985,0.000415,25.000061,-2.2753,0.191,9.27260,9.27260
2260.00,9.27033,25.144151,0.000413,25.000137,-2.2751,0.191,9.27328,9.27328
2261.00,9.27069,25.144354,0.000413,25.000263,-2.2750,0.191,9.27314,9.27314
2262.00,9.27100,25.144595,0.000418,25.000410,-2.2747,0.192,9.27229,9.27229
2263.00,9.27118,25.144572,0.000422,25.000388,-2.2745,0.191,9.27124,9.27124
2264.00,9.27095,25.144542,0.000421,25.000382,-2.2745,0.192,9.27017,9.27017
2265.00,9.27088,25.144603,0.000426,25.000414,-2.2747,0.191,9.26833,9.26833
2266.00,9.27085,25.144568,0.000425,25.000390,-2.2747,0.191,9.26736,9.26736
2267.00,9.27076,25.144613,0.000422,25.000330,-2.2749,0.192,9.26698,9.26698
2268.00,9.27071,25.144769,0.000423,25.000393,-2.2748,0.192,9.26645,9.26645
2269.00,9.27067,25.144848,0.000424,25.000399,-2.2747,0.192,9.26615,9.26615
2270.00,9.27046,25.144824,0.000422,25.000328,-2.2746,0.192,9.26616,9.26616
2271.00,9.26992,25.144798,0.000420,25.000238,-2.2749,0.192,9.26566,9.26566
2272.00,9.26926,25.144847,0.000422,25.000283,-2.2752,0.192,9.26496,9.26496
2273.00,9.26883,25.144781,0.000421,25.000203,-2.2757,0.193,9.26523,9.26523
2274.00,9.26875,25.144893,0.000421,25.000292,-2.2761,0.193,9.26603,9.26603
2275.00,9.26882,25.144999,0.000421,25.000336,-2.2763,0.193,9.26758,9.26758
2276.00,9.26886,25.145153,0.000426,25.000472,-2.2762,0.192,9.26907,9.26907
2277.00,9.26866,25.145208,0.000429,25.000483,-2.2762,0.192,9.26969,9.26969
2278.00,9.26842,25.145297,0.000431,25.000499,-2.2758,0.192,9.27063,9.27063
2279.00,9.26840,25.145223,0.000429,25.000450,-2.2756,0.192,9.27109,9.27109
2280.00,9.26813,25.145183,0.000426,25.000436,-2.2757,0.192,9.26931,9.26931
2281.00,9.26755,25.145092,0.000422,25.000284,-2.2757,0.193,9.26705,9.26705
2282.00,9.26706,25.145109,0.000423,25.000303,-2.2759,0.193,9.26599,9.26599
2283.00,9.26693,25.144901,0.000417,25.000150,-2.2762,0.193,9.26481,9.26481
2284.00,9.26683,25.144954,0.000415,25.000161,-2.2765,0.193,9.26504,9.26504
2285.00,9.26712,25.144924,0.000416,25.000064,-2.2766,0.193,9.26647,9.26647
2286.00,9.26740,25.144925,0.000417,25.000087,-2.2765,0.193,9.26798,9.26798
2287.00,9.26745,25.144851,0.000416,24.999979,-2.2767,0.193,9.26889,9.26889
2288.00,9.26766,25.145014,0.000419,25.000102,-2.2767,0.193,9.26890,9.26890
2289.00,9.26797,25.145069,0.000422,25.000098,-2.2768,0.193,9.26772,9.26772
2290.00,9.26827,25.145263,0.000425,25.000322,-2.2769,0.193,9.26641,9.26641
2291.00,9.26803,25.145428,0.000427,25.000419,-2.2770,0.194,9.26541,9.26541
2292.00,9.26789,25.145604,0.000427,25.000551,-2.2768,0.194,9.26605,9.26605
2293.00,9.26727,25.145607,0.000422,25.000479,-2.2768,0.194,9.26592,9.26592
2294.00,9.26691,25.145673,0.000423,25.000565,-2.2765,0.194,9.26635,9.26635
2295.00,9.26691,25.145581,0.000418,25.000444,-2.2761,0.194,9.26666,9.26666
2296.00,9.26691,25.145392,0.000415,25.000277,-2.2761,0.194,9.26651,9.26651
2297.00,9.26665,25.145424,0.000418,25.000219,-2.2762,0.194,9.26554,9.26554
2298.00,9.26662,25.145668,0.000427,25.000387,-2.2764,0.194,9.26666,9.26666
2299.00,9.26656,25.145692,0.000426,25.000338,-2.2769,0.194,9.26714,9.26714
2300.00,9.26682,25.145811,0.000428,25.000373,-2.2776,0.194,9.26876,9.26876
2301.00,9.26736,25.145933,0.000425,25.000493,-2.2781,0.194,9.27097,9.27097
2302.00,9.26796,25.145876,0.000420,25.000511,-2.2788,0.194,9.27213,9.27213
2303.00,9.26824,25.145826,0.000417,25.000501,-2.2788,0.195,9.27222,9.27222
2304.00,9.26789,25.145756,0.000416,25.000391,-2.2786,0.195,9.27145,9.27145
2305.00,9.26790,25.145736,0.000418,25.000367,-2.2782,0.195,9.27013,9.27013
2306.00,9.26823,25.145831,0.000421,25.000377,-2.2780,0.195,9.26976,9.26976
2307.00,9.26879,25.145928,0.000420,25.000401,-2.2775,0.195,9.27029,9.27029
2308.00,9.26919,25.145848,0.000418,25.000278,-2.2774,0.195,9.27038,9.27038
2309.00,9.26990,25.145958,0.000414,25.000380,-2.2774,0.195,9.26971,9.26971
2310.00,9.27201,25.146027,0.000410,25.000423,-2.2776,0.196,9.26640,9.26640
2311.00,9.27275,25.146096,0.000411,25.000485,-2.2775,0.196,9.26049,9.26049
2312.00,9.27062,25.146039,0.000409,25.000399,-2.2775,0.196,9.25311,9.25311
@16,2.0001,4.0, 2310.179 
2313.00,9.26949,25.146129,0.000410,25.000458,-2.2777,0.196,9.24530,9.24530
2314.00,9.26915,25.146029,0.000411,25.000266,-2.2779,0.196,9.24006,9.24006
2315.00,9.27021,25.145959,0.000412,25.000127,-2.2780,0.196,9.23794,9.23794
2316.00,9.27013,25.145992,0.000414,25.000100,-2.2783,0.196,9.23723,9.23723
2317.00,9.27101,25.146136,0.000418,25.000187,-2.2783,0.196,9.23830,9.23830
2318.00,9.27037,25.146270,0.000422,25.000243,-2.2783,0.196,9.24085,9.24085
2319.00,9.26401,25.146455,0.000426,25.000383,-2.2782,0.196,9.24327,9.24327
2320.00,9.25133,25.146546,0.000428,25.000480,-2.2780,0.196,9.24520,9.24520
2321.00,9.24262,25.146610,0.000428,25.000483,-2.2779,0.196,9.24665,9.24665
2322.00,9.23735,25.146652,0.000429,25.000472,-2.2783,0.196,9.24686,9.24686
2323.00,9.23749,25.146527,0.000424,25.000369,-2.2787,0.196,9.24647,9.24647
2324.00,9.23841,25.146390,0.000422,25.000274,-2.2790,0.196,9.24488,9.24488
2325.00,9.24026,25.146414,0.000422,25.000269,-2.2793,0.196,9.24435,9.24435
2326.00,9.24186,25.146355,0.000418,25.000204,-2.2794,0.197,9.24510,9.24510
2327.00,9.24209,25.146298,0.000420,25.000174,-2.2794,0.197,9.24653,9.24653
2328.00,9.24242,25.146430,0.000426,25.000285,-2.2795,0.197,9.24687,9.24687
2329.00,9.24325,25.146565,0.000428,25.000384,-2.2797,0.197,9.24796,9.24796
2330.00,9.24353,25.146545,0.000426,25.000259,-2.2798,0.197,9.24884,9.24884
2331.00,9.24413,25.146594,0.000429,25.000192,-2.2801,0.196,9.24946,9.24946
2332.00,9.24522,25.146671,0.000427,25.000164,-2.2801,0.197,9.25062,9.25062
2333.00,9.24630,25.146752,0.000424,25.000107,-2.2799,0.197,9.25270,9.25270
2334.00,9.24710,25.146786,0.000423,25.000003,-2.2798,0.197,9.25384,9.25384
2335.00,9.24796,25.147003,0.000429,25.000102,-2.2797,0.197,9.25339,9.25339
2336.00,9.24864,25.147063,0.000430,25.000120,-2.2795,0.197,9.25275,9.25275
2337.00,9.24888,25.147149,0.000431,25.000121,-2.2798,0.197,9.25121,9.25121
2338.00,9.24904,25.147209,0.000433,25.000130,-2.2805,0.197,9.25033,9.25033
2339.00,9.24891,25.147221,0.000429,25.000161,-2.2812,0.197,9.25107,9.25107
2340.00,9.24923,25.147187,0.000425,25.000171,-2.2819,0.197,9.25373,9.25373
2341.00,9.25011,25.147276,0.000424,25.000292,-2.2822,0.197,9.25618,9.25618
2342.00,9.25137,25.147298,0.000421,25.000341,-2.2823,0.198,9.25924,9.25924
2343.00,9.25227,25.147317,0.000421,25.000389,-2.2819,0.198,9.26070,9.26070
2344.00,9.25311,25.147452,0.000427,25.000500,-2.2818,0.198,9.26144,9.26144
2345.00,9.25373,25.147579,0.000429,25.000617,-2.2818,0.198,9.26126,9.26126
2346.00,9.25448,25.147503,0.000430,25.000433,-2.2818,0.198,9.26099,9.26099
2347.00,9.25532,25.147612,0.000436,25.000522,-2.2815,0.198,9.26075,9.26075
2348.00,9.25555,25.147629,0.000439,25.000487,-2.2818,0.198,9.26208,9.26208
2349.00,9.25594,25.147569,0.000439,25.000398,-2.2820,0.198,9.26273,9.26273
2350.00,9.25681,25.147621,0.000439,25.000379,-2.2820,0.198,9.26323,9.26323
2351.00,9.25762,25.147737,0.000441,25.000474,-2.2822,0.197,9.26358,9.26358
2352.00,9.25843,25.147699,0.000441,25.000381,-2.2826,0.197,9.26414,9.26414
2353.00,9.25901,25.147674,0.000435,25.000319,-2.2825,0.197,9.26408,9.26408
2354.00,9.25946,25.147713,0.000433,25.000345,-2.2823,0.198,9.26362,9.26362
2355.00,9.26015,25.147554,0.000429,25.000195,-2.2825,0.198,9.26437,9.26437
2356.00,9.26114,25.147607,0.000425,25.000257,-2.2829,0.198,9.26548,9.26548
2357.00,9.26201,25.147644,0.000423,25.000304,-2.2833,0.198,9.26594,9.26594
2358.00,9.26298,25.147688,0.000425,25.000320,-2.2838,0.198,9.26709,9.26709
2359.00,9.26382,25.147850,0.000428,25.000363,-2.2844,0.198,9.26856,9.26856
2360.00,9.26418,25.147899,0.000428,25.000345,-2.2845,0.198,9.26782,9.26782
2361.00,9.26411,25.148048,0.000435,25.000440,-2.2843,0.198,9.26636,9.26636
2362.00,9.26405,25.148095,0.000434,25.000401,-2.2841,0.198,9.26523,9.26523
2363.00,9.26409,25.148109,0.000432,25.000382,-2.2839,0.199,9.26365,9.26365
2364.00,9.26429,25.148043,0.000428,25.000275,-2.2837,0.199,9.26264,9.26264
2365.00,9.26445,25.148170,0.000432,25.000380,-2.2839,0.199,9.26252,9.26252
2366.00,9.26441,25.148048,0.000428,25.000221,-2.2841,0.199,9.26199,9.26199
2367.00,9.26448,25.148059,0.000427,25.000275,-2.2840,0.199,9.26330,9.26330
2368.00,9.26465,25.148199,0.000429,25.000381,-2.2839,0.199,9.26510,9.26510
2369.00,9.26493,25.148288,0.000428,25.000437,-2.2839,0.199,9.26556,9.26556
2370.00,9.26517,25.148227,0.000423,25.000337,-2.2840,0.199,9.26428,9.26428
2371.00,9.26494,25.148376,0.000422,25.000443,-2.2839,0.200,9.26370,9.26370
2372.00,9.26430,25.148427,0.000423,25.000345,-2.2837,0.200,9.26244,9.26244
2373.00,9.26427,25.148419,0.000422,25.000247,-2.2840,0.200,9.26139,9.26139
2374.00,9.26437,25.148445,0.000424,25.000279,-2.2841,0.200,9.26090,9.26090
2375.00,9.26407,25.148526,0.000429,25.000305,-2.2839,0.200,9.26093,9.26093
2376.00,9.26356,25.148498,0.000426,25.000248,-2.2841,0.200,9.26308,9.26308
2377.00,9.26294,25.148565,0.000427,25.000329,-2.2847,0.200,9.26483,9.26483
2378.00,9.26309,25.148539,0.000429,25.000278,-2.2847,0.200,9.26482,9.26482
2379.00,9.26332,25.148582,0.000429,25.000259,-2.2849,0.200,9.26488,9.26488
2380.00,9.26299,25.148708,0.000430,25.000351,-2.2849,0.200,9.26698,9.26698
2381.00,9.26370,25.148798,0.000434,25.000388,-2.2852,0.200,9.26710,9.26710
2382.00,9.26395,25.148907,0.000435,25.000429,-2.2852,0.200,9.26589,9.26589
2383.00,9.26413,25.149032,0.000435,25.000544,-2.2854,0.200,9.26375,9.26375
2384.00,9.26421,25.149086,0.000437,25.000552,-2.2854,0.200,9.26158,9.26158
2385.00,9.26370,25.149079,0.000437,25.000553,-2.2857,0.200,9.25945,9.25945
2386.00,9.26310,25.148951,0.000435,25.000467,-2.2856,0.201,9.25849,9.25849
2387.00,9.26237,25.148870,0.000434,25.000394,-2.2856,0.201,9.25790,9.25790
2388.00,9.26219,25.148824,0.000433,25.000370,-2.2855,0.201,9.25896,9.25896
2389.00,9.26264,25.148863,0.000432,25.000454,-2.2858,0.201,9.26093,9.26093
2390.00,9.26284,25.148808,0.000430,25.000414,-2.2857,0.201,9.26216,9.26216
2391.00,9.26285,25.148918,0.000430,25.000464,-2.2853,0.201,9.26300,9.26300
2392.00,9.26246,25.148728,0.000426,25.000275,-2.2852,0.201,9.26465,9.26465
2393.00,9.26204,25.148833,0.000425,25.000295,-2.2853,0.201,9.26668,9.26668
2394.00,9.26233,25.148778,0.000424,25.000132,-2.2854,0.201,9.26797,9.26797
2395.00,9.26314,25.148896,0.000426,25.000136,-2.2856,0.201,9.26845,9.26845
2396.00,9.26382,25.148863,0.000423,25.000067,-2.2865,0.201,9.26862,9.26862
2397.00,9.26404,25.149129,0.000427,25.000244,-2.2873,0.201,9.26728,9.26728
2398.00,9.26367,25.149114,0.000425,25.000171,-2.2878,0.201,9.26438,9.26438
2399.00,9.26312,25.149161,0.000424,25.000213,-2.2880,0.202,9.26097,9.26097
2400.00,9.26245,25.149181,0.000422,25.000227,-2.2882,0.202,9.25772,9.25772
2401.00,9.26149,25.149308,0.000426,25.000319,-2.2880,0.202,9.25411,9.25411
2402.00,9.26083,25.149383,0.000426,25.000383,-2.2879,0.202,9.25255,9.25255
2403.00,9.26064,25.149385,0.000429,25.000369,-2.2880,0.202,9.25258,9.25258
2404.00,9.26115,25.149386,0.000429,25.000294,-2.2881,0.202,9.25398,9.25398
2405.00,9.26124,25.149456,0.000432,25.000299,-2.2884,0.202,9.25564,9.25564
2406.00,9.26124,25.149517,0.000432,25.000309,-2.2883,0.202,9.25704,9.25704
2407.00,9.26080,25.149399,0.000430,25.000171,-2.2881,0.202,9.25643,9.25643
2408.00,9.25976,25.149418,0.000429,25.000155,-2.2880,0.202,9.25646,9.25646
2409.00,9.25953,25.149490,0.000428,25.000287,-2.2881,0.202,9.25692,9.25692
2410.00,9.25886,25.149484,0.000426,25.000294,-2.2883,0.202,9.25879,9.25879
2411.00,9.25895,25.149480,0.000424,25.000329,-2.2886,0.202,9.26056,9.26056
2412.00,9.25849,25.149569,0.000425,25.000359,-2.2891,0.202,9.26172,9.26172
2413.00,9.25834,25.149667,0.000428,25.000402,-2.2893,0.203,9.26174,9.26174
2414.00,9.25827,25.149665,0.000433,25.000322,-2.2895,0.202,9.26174,9.26174
2415.00,9.25761,25.149673,0.000430,25.000241,-2.2895,0.203,9.26109,9.26109
2416.00,9.25706,25.149658,0.000431,25.000143,-2.2897,0.203,9.26099,9.26099
2417.00,9.25767,25.149769,0.000433,25.000230,-2.2899,0.203,9.26303,9.26303
2418.00,9.25878,25.149840,0.000433,25.000334,-2.2901,0.203,9.26572,9.26572
2419.00,9.25941,25.149970,0.000432,25.000441,-2.2901,0.203,9.26626,9.26626
2420.00,9.26023,25.149980,0.000437,25.000450,-2.2901,0.203,9.26590,9.26590
2421.00,9.26126,25.150020,0.000439,25.000457,-2.2901,0.203,9.26527,9.26527
2422.00,9.26165,25.149996,0.000435,25.000381,-2.2903,0.203,9.26393,9.26393
2423.00,9.26168,25.149985,0.000434,25.000306,-2.2906,0.203,9.26180,9.26180
2424.00,9.26164,25.149942,0.000431,25.000246,-2.2908,0.203,9.26013,9.26013
2425.00,9.26149,25.150095,0.000432,25.000325,-2.2911,0.203,9.26045,9.26045
2426.00,9.26183,25.150135,0.000430,25.000338,-2.2913,0.203,9.26173,9.26173
2427.00,9.26262,25.150111,0.000432,25.000336,-2.2911,0.203,9.26377,9.26377
2428.00,9.26344,25.150122,0.000432,25.000332,-2.2908,0.203,9.26536,9.26536
2429.00,9.26366,25.150166,0.000434,25.000313,-2.2907,0.203,9.26734,9.26734
2430.00,9.26374,25.150149,0.000431,25.000247,-2.2907,0.203,9.26831,9.26831
2431.00,9.26411,25.150224,0.000429,25.000238,-2.2909,0.203,9.26929,9.26929
2432.00,9.26471,25.150344,0.000429,25.000244,-2.2909,0.203,9.26907,9.26907
2433.00,9.26519,25.150334,0.000427,25.000148,-2.2912,0.203,9.26985,9.26985
2434.00,9.26517,25.150312,0.000427,25.000084,-2.2916,0.203,9.27074,9.27074
2435.00,9.26473,25.150301,0.000424,25.000113,-2.2916,0.204,9.26989,9.26989
2436.00,9.26534,25.150353,0.000424,25.000117,-2.2914,0.204,9.26789,9.26789
2437.00,9.26599,25.150298,0.000421,25.000083,-2.2917,0.204,9.26672,9.26672
2438.00,9.26582,25.150387,0.000423,25.000187,-2.2920,0.204,9.26544,9.26544
2439.00,9.26568,25.150504,0.000427,25.000264,-2.2919,0.204,9.26434,9.26434
2440.00,9.26566,25.150602,0.000429,25.000346,-2.2921,0.204,9.26424,9.26424
2441.00,9.26581,25.150699,0.000430,25.000414,-2.2925,0.204,9.26506,9.26506
2442.00,9.26622,25.150671,0.000429,25.000352,-2.2926,0.204,9.26644,9.26644
2443.00,9.26691,25.150648,0.000427,25.000307,-2.2924,0.204,9.26894,9.26894
2444.00,9.26779,25.150735,0.000424,25.000389,-2.2923,0.204,9.27038,9.27038
2445.00,9.26817,25.150787,0.000425,25.000364,-2.2923,0.204,9.27127,9.27127
2446.00,9.26846,25.150668,0.000425,25.000221,-2.2926,0.204,9.27152,9.27152
2447.00,9.26836,25.150806,0.000426,25.000269,-2.2930,0.204,9.27059,9.27059
2448.00,9.26806,25.150950,0.000425,25.000363,-2.2936,0.205,9.26731,9.26731
2449.00,9.26808,25.151042,0.000423,25.000393,-2.2942,0.205,9.26490,9.26490
2450.00,9.26774,25.151052,0.000420,25.000278,-2.2947,0.205,9.26459,9.26459
2451.00,9.26731,25.151160,0.000420,25.000344,-2.2949,0.205,9.26455,9.26455
2452.00,9.26689,25.151252,0.000423,25.000328,-2.2947,0.205,9.26515,9.26515
2453.00,9.26668,25.151188,0.000426,25.000186,-2.2945,0.205,9.26733,9.26733
2454.00,9.26696,25.151191,0.000428,25.000169,-2.2943,0.205,9.26849,9.26849
2455.00,9.26743,25.151207,0.000425,25.000262,-2.2943,0.205,9.26821,9.26821
2456.00,9.26780,25.151271,0.000426,25.000355,-2.2942,0.205,9.26820,9.26820
2457.00,9.26816,25.151315,0.000423,25.000515,-2.2944,0.206,9.26846,9.26846
2458.00,9.26704,25.151523,0.000425,25.000725,-2.2946,0.206,9.26877,9.26877
2459.00,9.26590,25.151390,0.000420,25.000606,-2.2947,0.206,9.26841,9.26841
2460.00,9.26548,25.151389,0.000423,25.000647,-2.2948,0.206,9.26682,9.26682
2461.00,9.26791,25.151262,0.000419,25.000461,-2.2950,0.206,9.26339,9.26339
@17,2.0001,4.0, 2460.049 
2462.00,9.26982,25.151321,0.000419,25.000426,-2.2953,0.206,9.25797,9.25797
2463.00,9.27029,25.151223,0.000418,25.000287,-2.2956,0.206,9.25172,9.25172
2464.00,9.26815,25.151271,0.000419,25.000259,-2.2959,0.207,9.24883,9.24883
2465.00,9.26890,25.151372,0.000422,25.000260,-2.2962,0.207,9.24709,9.24709
2466.00,9.26811,25.151397,0.000424,25.000267,-2.2964,0.207,9.24711,9.24711
2467.00,9.26591,25.151262,0.000426,25.000176,-2.2967,0.207,9.24784,9.24784
2468.00,9.26530,25.151223,0.000423,25.000166,-2.2968,0.207,9.24769,9.24769
2469.00,9.26403,25.151263,0.000424,25.000217,-2.2970,0.207,9.24651,9.24651
2470.00,9.25774,25.151268,0.000427,25.000168,-2.2967,0.207,9.24629,9.24629
2471.00,9.25281,25.151399,0.000430,25.000305,-2.2965,0.207,9.24510,9.24510
2472.00,9.25184,25.151530,0.000432,25.000321,-2.2965,0.207,9.24545,9.24545
2473.00,9.25096,25.151638,0.000436,25.000335,-2.2965,0.206,9.24751,9.24751
2474.00,9.24974,25.151744,0.000436,25.000359,-2.2961,0.206,9.24953,9.24953
2475.00,9.24926,25.151893,0.000438,25.000455,-2.2961,0.207,9.25005,9.25005
2476.00,9.24948,25.151920,0.000435,25.000371,-2.2962,0.207,9.25158,9.25158
2477.00,9.24976,25.151992,0.000433,25.000388,-2.2963,0.207,9.25378,9.25378
2478.00,9.24909,25.151957,0.000432,25.000354,-2.2964,0.207,9.25597,9.25597
2479.00,9.24959,25.151988,0.000430,25.000349,-2.2969,0.207,9.25770,9.25770
2480.00,9.25034,25.151907,0.000427,25.000248,-2.2973,0.207,9.25967,9.25967
2481.00,9.25074,25.151941,0.000428,25.000254,-2.2976,0.207,9.26076,9.26076
2482.00,9.25157,25.151934,0.000426,25.000244,-2.2976,0.207,9.26014,9.26014
2483.00,9.25221,25.151997,0.000426,25.000209,-2.2975,0.207,9.25909,9.25909
2484.00,9.25269,25.151925,0.000427,25.000144,-2.2973,0.207,9.25804,9.25804
2485.00,9.25309,25.151894,0.000426,25.000115,-2.2975,0.207,9.25824,9.25824
2486.00,9.25428,25.151997,0.000428,25.000167,-2.2978,0.207,9.25954,9.25954
2487.00,9.25535,25.152040,0.000429,25.000186,-2.2980,0.207,9.26038,9.26038
2488.00,9.25600,25.152239,0.000432,25.000344,-2.2983,0.207,9.26086,9.26086
2489.00,9.25674,25.152380,0.000433,25.000353,-2.2985,0.207,9.26065,9.26065
2490.00,9.25683,25.152497,0.000433,25.000375,-2.2988,0.207,9.25892,9.25892
2491.00,9.25707,25.152592,0.000432,25.000418,-2.2989,0.208,9.25822,9.25822
2492.00,9.25789,25.152622,0.000431,25.000415,-2.2992,0.208,9.25870,9.25870
2493.00,9.25860,25.152538,0.000429,25.000286,-2.2996,0.208,9.25995,9.25995
2494.00,9.25923,25.152570,0.000426,25.000305,-2.3003,0.208,9.26098,9.26098
2495.00,9.25963,25.152558,0.000422,25.000246,-2.3004,0.208,9.26189,9.26189
2496.00,9.25999,25.152516,0.000419,25.000162,-2.3005,0.208,9.26078,9.26078
2497.00,9.25981,25.152618,0.000421,25.000202,-2.3007,0.209,9.25924,9.25924
2498.00,9.25948,25.152621,0.000417,25.000212,-2.3006,0.209,9.25697,9.25697
2499.00,9.25910,25.152585,0.000418,25.000135,-2.3004,0.209,9.25583,9.25583
2500.00,9.25911,25.152732,0.000423,25.000309,-2.3007,0.209,9.25517,9.25517
2501.00,9.25935,25.152685,0.000424,25.000297,-2.3008,0.208,9.25511,9.25511
2502.00,9.25916,25.152699,0.000425,25.000296,-2.3008,0.208,9.25447,9.25447
2503.00,9.25862,25.152789,0.000427,25.000305,-2.3009,0.209,9.25439,9.25439
2504.00,9.25809,25.152907,0.000427,25.000363,-2.3010,0.209,9.25510,9.25510
2505.00,9.25753,25.152863,0.000427,25.000273,-2.3008,0.209,9.25644,9.25644
2506.00,9.25776,25.152911,0.000429,25.000196,-2.3012,0.209,9.25780,9.25780
2507.00,9.25789,25.152934,0.000431,25.000149,-2.3018,0.209,9.25903,9.25903
2508.00,9.25805,25.153009,0.000435,25.000224,-2.3022,0.209,9.26161,9.26161
2509.00,9.25845,25.153024,0.000437,25.000251,-2.3027,0.209,9.26252,9.26252
2510.00,9.25875,25.153005,0.000439,25.000179,-2.3032,0.209,9.26218,9.26218
2511.00,9.25889,25.153052,0.000437,25.000295,-2.3033,0.209,9.26143,9.26143
2512.00,9.25860,25.152999,0.000431,25.000281,-2.3029,0.209,9.26140,9.26140
2513.00,9.25813,25.152960,0.000427,25.000289,-2.3026,0.209,9.25981,9.25981
2514.00,9.25802,25.152992,0.000425,25.000346,-2.3025,0.209,9.25849,9.25849
2515.00,9.25800,25.153012,0.000419,25.000337,-2.3025,0.210,9.25809,9.25809
2516.00,9.25809,25.153170,0.000424,25.000487,-2.3026,0.210,9.25883,9.25883
2517.00,9.25844,25.153155,0.000425,25.000463,-2.3029,0.210,9.25940,9.25940
2518.00,9.25879,25.153196,0.000425,25.000458,-2.3032,0.210,9.26002,9.26002
2519.00,9.25921,25.153140,0.000422,25.000392,-2.3035,0.210,9.26108,9.26108
2520.00,9.25967,25.153334,0.000427,25.000566,-2.3036,0.210,9.26237,9.26237
2521.00,9.26005,25.153270,0.000423,25.000368,-2.3035,0.210,9.26232,9.26232
2522.00,9.26022,25.153439,0.000428,25.000463,-2.3036,0.210,9.26165,9.26165
2523.00,9.26049,25.153454,0.000429,25.000431,-2.3041,0.210,9.26095,9.26095
2524.00,9.26059,25.153573,0.000434,25.000505,-2.3040,0.210,9.26051,9.26051
2525.00,9.26067,25.153426,0.000433,25.000335,-2.3042,0.210,9.26048,9.26048
2526.00,9.26077,25.153463,0.000435,25.000386,-2.3048,0.210,9.26034,9.26034
2527.00,9.26079,25.153475,0.000429,25.000330,-2.3052,0.210,9.26092,9.26092
2528.00,9.26070,25.153504,0.000428,25.000264,-2.3054,0.210,9.26095,9.26095
2529.00,9.26026,25.153562,0.000428,25.000222,-2.3058,0.210,9.26040,9.26040
2530.00,9.26011,25.153740,0.000431,25.000322,-2.3061,0.210,9.25959,9.25959
2531.00,9.26018,25.153733,0.000430,25.000285,-2.3059,0.210,9.25951,9.25951
2532.00,9.26033,25.153719,0.000431,25.000305,-2.3057,0.211,9.25945,9.25945
2533.00,9.26038,25.153881,0.000437,25.000391,-2.3054,0.210,9.25990,9.25990
2534.00,9.26067,25.153985,0.000437,25.000488,-2.3054,0.211,9.26168,9.26168
2535.00,9.26104,25.153926,0.000436,25.000395,-2.3054,0.211,9.26181,9.26181
2536.00,9.26088,25.154027,0.000435,25.000441,-2.3060,0.211,9.26053,9.26053
2537.00,9.26034,25.154057,0.000433,25.000373,-2.3065,0.211,9.25824,9.25824
2538.00,9.25977,25.153964,0.000430,25.000357,-2.3070,0.211,9.25638,9.25638
2539.00,9.25922,25.153885,0.000428,25.000282,-2.3070,0.211,9.25308,9.25308
2540.00,9.25872,25.153800,0.000426,25.000262,-2.3071,0.211,9.25256,9.25256
2541.00,9.25851,25.153708,0.000424,25.000226,-2.3069,0.211,9.25456,9.25456
2542.00,9.25847,25.153792,0.000426,25.000293,-2.3068,0.211,9.25786,9.25786
2543.00,9.25807,25.153886,0.000424,25.000272,-2.3068,0.211,9.26034,9.26034
2544.00,9.25760,25.153909,0.000423,25.000265,-2.3068,0.211,9.26284,9.26284
2545.00,9.25739,25.154094,0.000423,25.000312,-2.3066,0.211,9.26202,9.26202
2546.00,9.25774,25.154201,0.000425,25.000301,-2.3064,0.212,9.25927,9.25927
2547.00,9.25887,25.154279,0.000426,25.000336,-2.3064,0.212,9.25586,9.25586
2548.00,9.25894,25.154202,0.000422,25.000256,-2.3067,0.212,9.25434,9.25434
2549.00,9.25853,25.154315,0.000421,25.000239,-2.3072,0.212,9.25438,9.25438
2550.00,9.25765,25.154413,0.000423,25.000296,-2.3076,0.212,9.25590,9.25590
2551.00,9.25656,25.154452,0.000425,25.000297,-2.3085,0.212,9.25812,9.25812
2552.00,9.25615,25.154518,0.000426,25.000281,-2.3090,0.212,9.26094,9.26094
2553.00,9.25685,25.154770,0.000430,25.000460,-2.3093,0.212,9.26240,9.26240
2554.00,9.25783,25.154759,0.000432,25.000411,-2.3095,0.212,9.26276,9.26276
2555.00,9.25869,25.154739,0.000432,25.000345,-2.3096,0.212,9.26397,9.26397
2556.00,9.25936,25.154733,0.000431,25.000325,-2.3093,0.212,9.26506,9.26506
2557.00,9.25983,25.154797,0.000435,25.000420,-2.3090,0.212,9.26573,9.26573
2558.00,9.25975,25.154713,0.000437,25.000266,-2.3091,0.212,9.26534,9.26534
2559.00,9.26057,25.154692,0.000439,25.000273,-2.3091,0.212,9.26400,9.26400
2560.00,9.26109,25.154781,0.000439,25.000321,-2.3093,0.212,9.26296,9.26296
2561.00,9.26099,25.154812,0.000440,25.000280,-2.3096,0.212,9.26260,9.26260
2562.00,9.26115,25.154744,0.000436,25.000103,-2.3098,0.212,9.26165,9.26165
2563.00,9.26091,25.154654,0.000433,25.000056,-2.3097,0.212,9.26092,9.26092
2564.00,9.26062,25.154810,0.000429,25.000131,-2.3100,0.213,9.26122,9.26122
2565.00,9.26078,25.154725,0.000424,25.000020,-2.3102,0.213,9.26157,9.26157
2566.00,9.26154,25.154868,0.000423,25.000123,-2.3102,0.213,9.26190,9.26190
2567.00,9.26261,25.154985,0.000422,25.000230,-2.3105,0.213,9.26241,9.26241
2568.00,9.26297,25.155163,0.000424,25.000301,-2.3107,0.213,9.26414,9.26414
2569.00,9.26314,25.155135,0.000427,25.000252,-2.3110,0.213,9.26560,9.26560
2570.00,9.26353,25.155228,0.000428,25.000334,-2.3111,0.213,9.26614,9.26614
2571.00,9.26376,25.155210,0.000426,25.000291,-2.3114,0.213,9.26439,9.26439
2572.00,9.26346,25.155149,0.000426,25.000224,-2.3112,0.213,9.26278,9.26278
2573.00,9.26304,25.155057,0.000424,25.000129,-2.3113,0.213,9.26135,9.26135
2574.00,9.26284,25.155187,0.000429,25.000198,-2.3112,0.213,9.26001,9.26001
2575.00,9.26253,25.155338,0.000435,25.000346,-2.3112,0.213,9.26000,9.26000
2576.00,9.26273,25.155405,0.000436,25.000436,-2.3111,0.213,9.26213,9.26213
2577.00,9.26275,25.155410,0.000433,25.000367,-2.3115,0.213,9.26395,9.26395
2578.00,9.26272,25.155595,0.000435,25.000511,-2.3117,0.213,9.26416,9.26416
2579.00,9.26300,25.155589,0.000431,25.000475,-2.3122,0.213,9.26415,9.26415
2580.00,9.26294,25.155582,0.000428,25.000386,-2.3126,0.214,9.26315,9.26315
2581.00,9.26310,25.155672,0.000428,25.000337,-2.3134,0.214,9.26157,9.26157
2582.00,9.26285,25.155777,0.000429,25.000382,-2.3138,0.214,9.26122,9.26122
2583.00,9.26287,25.155831,0.000430,25.000358,-2.3141,0.214,9.26179,9.26179
2584.00,9.26284,25.155757,0.000427,25.000209,-2.3141,0.214,9.26270,9.26270
2585.00,9.26285,25.155848,0.000424,25.000248,-2.3143,0.214,9.26336,9.26336
2586.00,9.26289,25.155964,0.000426,25.000283,-2.3144,0.214,9.26376,9.26376
2587.00,9.26272,25.155948,0.000427,25.000240,-2.3145,0.214,9.26413,9.26413
2588.00,9.26278,25.155916,0.000422,25.000176,-2.3146,0.214,9.26474,9.26474
2589.00,9.26288,25.156092,0.000425,25.000308,-2.3145,0.214,9.26382,9.26382
2590.00,9.26251,25.156017,0.000426,25.000186,-2.3143,0.214,9.26309,9.26309
2591.00,9.26247,25.155848,0.000422,25.000063,-2.3141,0.214,9.26301,9.26301
2592.00,9.26280,25.155970,0.000423,25.000186,-2.3140,0.214,9.26289,9.26289
2593.00,9.26317,25.156103,0.000426,25.000298,-2.3141,0.214,9.26237,9.26237
2594.00,9.26329,25.156011,0.000424,25.000289,-2.3145,0.215,9.26261,9.26261
2595.00,9.26318,25.155967,0.000422,25.000311,-2.3148,0.215,9.26227,9.26227
2596.00,9.26277,25.156123,0.000426,25.000407,-2.3150,0.215,9.26202,9.26202
2597.00,9.26259,25.156183,0.000429,25.000420,-2.3152,0.215,9.26214,9.26214
2598.00,9.26271,25.156073,0.000427,25.000351,-2.3151,0.215,9.26271,9.26271
2599.00,9.26299,25.156178,0.000427,25.000331,-2.3150,0.215,9.26415,9.26415
2600.00,9.26333,25.156267,0.000422,25.000289,-2.3151,0.215,9.26516,9.26516
2601.00,9.26362,25.156286,0.000421,25.000276,-2.3152,0.215,9.26542,9.26542
2602.00,9.26368,25.156370,0.000418,25.000305,-2.3152,0.216,9.26606,9.26606
2603.00,9.26389,25.156524,0.000419,25.000290,-2.3157,0.216,9.26624,9.26624
2604.00,9.26387,25.156543,0.000419,25.000218,-2.3162,0.216,9.26524,9.26524
2605.00,9.26383,25.156853,0.000427,25.000408,-2.3165,0.216,9.26466,9.26466
2606.00,9.26381,25.156848,0.000431,25.000412,-2.3171,0.216,9.26517,9.26517
2607.00,9.26426,25.156682,0.000428,25.000288,-2.3176,0.216,9.26460,9.26460
2608.00,9.26430,25.156666,0.000431,25.000323,-2.3178,0.216,9.26463,9.26463
2609.00,9.26521,25.156732,0.000431,25.000435,-2.3178,0.216,9.26478,9.26478
2610.00,9.26623,25.156477,0.000425,25.000295,-2.3178,0.216,9.26306,9.26306
2611.00,9.26566,25.156612,0.000423,25.000392,-2.3177,0.216,9.25855,9.25855
2612.00,9.26792,25.156893,0.000429,25.000578,-2.3175,0.216,9.25299,9.25299
@18,2.0001,4.0, 2610.013 
2613.00,9.26805,25.156982,0.000426,25.000671,-2.3174,0.216,9.24666,9.24666
2614.00,9.26472,25.156980,0.000428,25.000716,-2.3174,0.216,9.24194,9.24194
2615.00,9.26499,25.157053,0.000429,25.000686,-2.3175,0.217,9.24011,9.24011
2616.00,9.26497,25.156950,0.000429,25.000541,-2.3176,0.217,9.24096,9.24096
2617.00,9.26452,25.156778,0.000427,25.000358,-2.3179,0.217,9.24305,9.24305
2618.00,9.26544,25.156768,0.000427,25.000280,-2.3181,0.217,9.24535,9.24535
2619.00,9.26312,25.156683,0.000428,25.000040,-2.3185,0.217,9.24696,9.24696
2620.00,9.25260,25.156760,0.000430,25.000082,-2.3186,0.217,9.24807,9.24807
2621.00,9.24246,25.156784,0.000428,25.000105,-2.3190,0.217,9.24868,9.24868
2622.00,9.23930,25.156814,0.000424,25.000124,-2.3192,0.217,9.24913,9.24913
2623.00,9.24039,25.156855,0.000425,25.000199,-2.3193,0.217,9.25004,9.25004
2624.00,9.24227,25.157115,0.000428,25.000509,-2.3194,0.217,9.25072,9.25072
2625.00,9.24362,25.157039,0.000422,25.000451,-2.3196,0.217,9.25123,9.25123
2626.00,9.24464,25.157100,0.000422,25.000393,-2.3196,0.218,9.25220,9.25220
2627.00,9.24572,25.157326,0.000427,25.000520,-2.3199,0.217,9.25271,9.25271
2628.00,9.24654,25.157453,0.000428,25.000475,-2.3202,0.217,9.25311,9.25311
2629.00,9.24736,25.157320,0.000421,25.000282,-2.3204,0.218,9.25538,9.25538
2630.00,9.24861,25.157471,0.000430,25.000366,-2.3207,0.217,9.25803,9.25803
2631.00,9.24982,25.157539,0.000434,25.000397,-2.3210,0.217,9.25935,9.25935
2632.00,9.25089,25.157436,0.000432,25.000252,-2.3210,0.217,9.26122,9.26122
2633.00,9.25219,25.157405,0.000431,25.000217,-2.3211,0.217,9.26293,9.26293
2634.00,9.25330,25.157618,0.000434,25.000374,-2.3210,0.217,9.26186,9.26186
2635.00,9.25404,25.157619,0.000432,25.000324,-2.3209,0.218,9.25937,9.25937
2636.00,9.25483,25.157576,0.000424,25.000300,-2.3208,0.218,9.25715,9.25715
2637.00,9.25564,25.157566,0.000422,25.000271,-2.3208,0.218,9.25558,9.25558
2638.00,9.25656,25.157636,0.000425,25.000333,-2.3210,0.218,9.25444,9.25444
2639.00,9.25638,25.157618,0.000424,25.000303,-2.3209,0.218,9.25440,9.25440
2640.00,9.25626,25.157594,0.000424,25.000269,-2.3207,0.218,9.25398,9.25398
2641.00,9.25617,25.157693,0.000426,25.000315,-2.3209,0.218,9.25375,9.25375
2642.00,9.25640,25.157898,0.000433,25.000522,-2.3211,0.218,9.25309,9.25309
2643.00,9.25700,25.157836,0.000432,25.000442,-2.3211,0.218,9.25166,9.25166
2644.00,9.25740,25.157833,0.000430,25.000407,-2.3215,0.218,9.25130,9.25130
2645.00,9.25684,25.157900,0.000430,25.000455,-2.3220,0.218,9.25240,9.25240
2646.00,9.25628,25.157893,0.000431,25.000407,-2.3222,0.218,9.25491,9.25491
2647.00,9.25633,25.157751,0.000425,25.000296,-2.3224,0.219,9.25661,9.25661
2648.00,9.25597,25.157796,0.000424,25.000305,-2.3228,0.219,9.25798,9.25798
2649.00,9.25582,25.157778,0.000429,25.000259,-2.3232,0.219,9.25753,9.25753
2650.00,9.25573,25.157850,0.000433,25.000305,-2.3236,0.219,9.25733,9.25733
2651.00,9.25549,25.157870,0.000434,25.000268,-2.3240,0.219,9.25596,9.25596
2652.00,9.25524,25.157975,0.000434,25.000316,-2.3242,0.219,9.25487,9.25487
2653.00,9.25471,25.157956,0.000435,25.000277,-2.3243,0.219,9.25465,9.25465
2654.00,9.25455,25.157973,0.000432,25.000227,-2.3245,0.219,9.25541,9.25541
2655.00,9.25494,25.157817,0.000429,25.000044,-2.3244,0.219,9.25533,9.25533
2656.00,9.25508,25.158051,0.000434,25.000253,-2.3244,0.219,9.25585,9.25585
2657.00,9.25513,25.158011,0.000435,25.000147,-2.3244,0.219,9.25689,9.25689
2658.00,9.25529,25.158049,0.000435,25.000169,-2.3246,0.219,9.25679,9.25679
2659.00,9.25513,25.158149,0.000432,25.000292,-2.3247,0.219,9.25591,9.25591
2660.00,9.25511,25.158286,0.000428,25.000316,-2.3249,0.219,9.25601,9.25601
2661.00,9.25550,25.158112,0.000422,25.000193,-2.3249,0.219,9.25619,9.25619
2662.00,9.25583,25.158205,0.000424,25.000298,-2.3246,0.219,9.25571,9.25571
2663.00,9.25622,25.158264,0.000424,25.000271,-2.3244,0.220,9.25616,9.25616
2664.00,9.25639,25.158261,0.000427,25.000183,-2.3240,0.220,9.25661,9.25661
2665.00,9.25635,25.158432,0.000435,25.000373,-2.3242,0.219,9.25655,9.25655
2666.00,9.25620,25.158294,0.000429,25.000195,-2.3244,0.220,9.25616,9.25616
2667.00,9.25606,25.158274,0.000426,25.000096,-2.3246,0.220,9.25677,9.25677
2668.00,9.25594,25.158350,0.000427,25.000138,-2.3252,0.220,9.25563,9.25563
2669.00,9.25566,25.158363,0.000427,25.000117,-2.3258,0.220,9.25416,9.25416
2670.00,9.25525,25.158263,0.000425,25.000020,-2.3257,0.220,9.25242,9.25242
2671.00,9.25481,25.158557,0.000433,25.000225,-2.3260,0.220,9.24979,9.24979
2672.00,9.25415,25.158579,0.000430,25.000254,-2.3266,0.220,9.24629,9.24629
2673.00,9.25365,25.158669,0.000429,25.000359,-2.3267,0.220,9.24518,9.24518
2674.00,9.25324,25.158709,0.000429,25.000358,-2.3268,0.220,9.24520,9.24520
2675.00,9.25293,25.158775,0.000429,25.000328,-2.3273,0.220,9.24591,9.24591
2676.00,9.25231,25.158911,0.000433,25.000440,-2.3275,0.220,9.24771,9.24771
2677.00,9.25196,25.159047,0.000436,25.000436,-2.3275,0.220,9.24928,9.24928
2678.00,9.25134,25.158870,0.000434,25.000223,-2.3278,0.220,9.25003,9.25003
2679.00,9.25087,25.159058,0.000435,25.000375,-2.3282,0.221,9.25064,9.25064
2680.00,9.25090,25.159080,0.000426,25.000410,-2.3282,0.221,9.25146,9.25146
2681.00,9.25091,25.159136,0.000423,25.000428,-2.3285,0.221,9.25180,9.25180
2682.00,9.25111,25.159171,0.000423,25.000448,-2.3287,0.221,9.25186,9.25186
2683.00,9.25077,25.159508,0.000432,25.000746,-2.3289,0.221,9.25140,9.25140
2684.00,9.25036,25.159204,0.000430,25.000456,-2.3291,0.221,9.25062,9.25062
2685.00,9.24997,25.159232,0.000438,25.000402,-2.3294,0.221,9.24956,9.24956
2686.00,9.24968,25.159414,0.000444,25.000503,-2.3290,0.221,9.24847,9.24847
2687.00,9.24923,25.159542,0.000448,25.000591,-2.3291,0.220,9.24880,9.24880
2688.00,9.24911,25.159357,0.000440,25.000379,-2.3293,0.221,9.24980,9.24980
2689.00,9.24928,25.159624,0.000441,25.000581,-2.3293,0.221,9.25154,9.25154
2690.00,9.24988,25.159611,0.000437,25.000512,-2.3292,0.221,9.25402,9.25402
2691.00,9.25068,25.159305,0.000430,25.000211,-2.3296,0.221,9.25698,9.25698
2692.00,9.25167,25.159143,0.000424,25.000009,-2.3298,0.221,9.25833,9.25833
2693.00,9.25248,25.159331,0.000429,25.000087,-2.3296,0.221,9.26002,9.26002
2694.00,9.25312,25.159483,0.000428,25.000145,-2.3295,0.221,9.26124,9.26124
2695.00,9.25391,25.159605,0.000427,25.000234,-2.3300,0.222,9.26180,9.26180
2696.00,9.25440,25.159524,0.000421,25.000122,-2.3304,0.222,9.26097,9.26097
2697.00,9.25476,25.159609,0.000419,25.000165,-2.3305,0.222,9.26048,9.26048
2698.00,9.25522,25.159526,0.000417,25.000079,-2.3308,0.222,9.25946,9.25946
2699.00,9.25545,25.159615,0.000419,25.000123,-2.3311,0.222,9.25739,9.25739
2700.00,9.25548,25.159728,0.000423,25.000174,-2.3313,0.222,9.25529,9.25529
2701.00,9.25532,25.160000,0.000432,25.000337,-2.3313,0.222,9.25542,9.25542
2702.00,9.25584,25.160199,0.000439,25.000527,-2.3314,0.222,9.25755,9.25755
2703.00,9.25675,25.160231,0.000438,25.000529,-2.3312,0.222,9.25942,9.25942
2704.00,9.25769,25.160167,0.000438,25.000457,-2.3309,0.222,9.26228,9.26228
2705.00,9.25859,25.160076,0.000437,25.000349,-2.3306,0.222,9.26464,9.26464
2706.00,9.25958,25.160021,0.000433,25.000364,-2.3306,0.222,9.26527,9.26527
2707.00,9.26036,25.159912,0.000430,25.000273,-2.3308,0.222,9.26329,9.26329
2708.00,9.26049,25.160013,0.000430,25.000274,-2.3312,0.222,9.26249,9.26249
2709.00,9.26044,25.160021,0.000429,25.000278,-2.3316,0.222,9.26200,9.26200
2710.00,9.26014,25.160077,0.000434,25.000370,-2.3321,0.222,9.26133,9.26133
2711.00,9.26015,25.160084,0.000436,25.000358,-2.3324,0.222,9.26019,9.26019
2712.00,9.26016,25.160107,0.000440,25.000310,-2.3327,0.222,9.25885,9.25885
2713.00,9.26046,25.160082,0.000441,25.000363,-2.3331,0.222,9.25672,9.25672
2714.00,9.26017,25.160111,0.000440,25.000357,-2.3332,0.222,9.25443,9.25443
2715.00,9.25917,25.160152,0.000437,25.000356,-2.3337,0.222,9.25321,9.25321
2716.00,9.25865,25.160263,0.000440,25.000375,-2.3340,0.222,9.25417,9.25417
2717.00,9.25884,25.160288,0.000436,25.000367,-2.3340,0.222,9.25640,9.25640
2718.00,9.25922,25.160349,0.000436,25.000283,-2.3341,0.222,9.25906,9.25906
2719.00,9.25992,25.160364,0.000435,25.000212,-2.3344,0.222,9.26112,9.26112
2720.00,9.25945,25.160418,0.000437,25.000135,-2.3342,0.222,9.26232,9.26232
2721.00,9.25920,25.160532,0.000434,25.000189,-2.3339,0.223,9.26154,9.26154
2722.00,9.25954,25.160552,0.000432,25.000174,-2.3339,0.223,9.25951,9.25951
2723.00,9.25922,25.160678,0.000433,25.000315,-2.3339,0.223,9.25719,9.25719
2724.00,9.25846,25.160748,0.000435,25.000346,-2.3338,0.223,9.25591,9.25591
2725.00,9.25806,25.160703,0.000428,25.000349,-2.3340,0.223,9.25619,9.25619
2726.00,9.25764,25.160651,0.000425,25.000291,-2.3346,0.223,9.25830,9.25830
2727.00,9.25773,25.160776,0.000428,25.000350,-2.3351,0.223,9.26080,9.26080
2728.00,9.25863,25.160751,0.000424,25.000273,-2.3356,0.223,9.26347,9.26347
2729.00,9.25877,25.160915,0.000422,25.000423,-2.3362,0.223,9.26623,9.26623
2730.00,9.25890,25.161138,0.000428,25.000559,-2.3363,0.223,9.26745,9.26745
2731.00,9.25993,25.161129,0.000429,25.000466,-2.3363,0.223,9.26649,9.26649
2732.00,9.26103,25.160962,0.000425,25.000317,-2.3362,0.224,9.26510,9.26510
2733.00,9.26136,25.160954,0.000427,25.000297,-2.3364,0.224,9.26367,9.26367
2734.00,9.26101,25.160707,0.000424,25.000007,-2.3365,0.224,9.26167,9.26167
2735.00,9.26174,25.160718,0.000425,25.000010,-2.3369,0.224,9.26000,9.26000
2736.00,9.26156,25.160955,0.000424,25.000239,-2.3373,0.224,9.26015,9.26015
2737.00,9.26127,25.161140,0.000427,25.000358,-2.3375,0.224,9.26246,9.26246
2738.00,9.26143,25.161187,0.000424,25.000332,-2.3374,0.224,9.26516,9.26516
2739.00,9.26172,25.161382,0.000426,25.000480,-2.3374,0.224,9.26686,9.26686
2740.00,9.26280,25.161493,0.000422,25.000480,-2.3374,0.224,9.26771,9.26771
2741.00,9.26411,25.161327,0.000419,25.000289,-2.3373,0.224,9.26728,9.26728
2742.00,9.26479,25.161457,0.000422,25.000372,-2.3373,0.224,9.26557,9.26557
2743.00,9.26460,25.161449,0.000423,25.000329,-2.3373,0.224,9.26236,9.26236
2744.00,9.26433,25.161562,0.000427,25.000398,-2.3374,0.224,9.26074,9.26074
2745.00,9.26412,25.161466,0.000426,25.000296,-2.3377,0.224,9.26029,9.26029
2746.00,9.26376,25.161425,0.000424,25.000286,-2.3381,0.225,9.25940,9.25940
2747.00,9.26313,25.161395,0.000421,25.000263,-2.3384,0.225,9.25820,9.25820
2748.00,9.26271,25.161495,0.000422,25.000307,-2.3385,0.225,9.25712,9.25712
2749.00,9.26195,25.161295,0.000421,25.000131,-2.3383,0.225,9.25488,9.25488
2750.00,9.26118,25.161267,0.000423,25.000121,-2.3380,0.225,9.25312,9.25312
2751.00,9.26029,25.161353,0.000430,25.000105,-2.3379,0.225,9.25513,9.25513
2752.00,9.26046,25.161324,0.000431,25.000045,-2.3379,0.225,9.25904,9.25904
2753.00,9.26033,25.161478,0.000434,25.000204,-2.3381,0.225,9.26284,9.26284
2754.00,9.25943,25.161670,0.000432,25.000344,-2.3388,0.225,9.26543,9.26543
2755.00,9.25756,25.161825,0.000433,25.000383,-2.3394,0.225,9.26658,9.26658
2756.00,9.25620,25.161861,0.000428,25.000385,-2.3397,0.225,9.26434,9.26434
2757.00,9.25543,25.161877,0.000423,25.000381,-2.3395,0.225,9.25960,9.25960
2758.00,9.25348,25.161760,0.000418,25.000237,-2.3396,0.226,9.25606,9.25606
2759.00,9.25172,25.161775,0.000416,25.000236,-2.3393,0.226,9.25341,9.25341
2760.00,9.25461,25.161676,0.000413,25.000215,-2.3390,0.226,9.24925,9.24925
2761.00,9.26643,25.161754,0.000414,25.000221,-2.3392,0.226,9.24408,9.24408
2762.00,9.27296,25.161836,0.000417,25.000185,-2.3398,0.226,9.23928,9.23928
@19,2.0001,4.0, 2760.07 
2763.00,9.26970,25.161903,0.000416,25.000210,-2.3402,0.226,9.23414,9.23414
2764.00,9.26406,25.161987,0.000418,25.000263,-2.3409,0.226,9.23069,9.23069
2765.00,9.25998,25.162136,0.000418,25.000367,-2.3417,0.226,9.23036,9.23036
2766.00,9.25694,25.162178,0.000420,25.000426,-2.3420,0.226,9.23094,9.23094
2767.00,9.25269,25.162387,0.000422,25.000601,-2.3422,0.226,9.23257,9.23257
2768.00,9.24931,25.162455,0.000425,25.000600,-2.3422,0.226,9.23400,9.23400
2769.00,9.24642,25.162287,0.000421,25.000355,-2.3418,0.226,9.23406,9.23406
2770.00,9.23860,25.162344,0.000425,25.000378,-2.3414,0.226,9.23230,9.23230
2771.00,9.23158,25.162398,0.000428,25.000390,-2.3415,0.226,9.23100,9.23100
2772.00,9.22988,25.162220,0.000423,25.000264,-2.3418,0.226,9.22939,9.22939
2773.00,9.23142,25.162283,0.000423,25.000342,-2.3420,0.226,9.22874,9.22874
2774.00,9.23206,25.162302,0.000421,25.000432,-2.3426,0.227,9.22958,9.22958
2775.00,9.23182,25.162378,0.000421,25.000438,-2.3433,0.227,9.23278,9.23278
2776.00,9.23106,25.162397,0.000416,25.000425,-2.3435,0.227,9.23708,9.23708
2777.00,9.23116,25.162540,0.000420,25.000446,-2.3435,0.227,9.24208,9.24208
2778.00,9.23274,25.162526,0.000422,25.000392,-2.3435,0.227,9.24615,9.24615
2779.00,9.23390,25.162651,0.000426,25.000423,-2.3437,0.227,9.24944,9.24944
2780.00,9.23464,25.162613,0.000422,25.000374,-2.3436,0.227,9.25152,9.25152
2781.00,9.23537,25.162829,0.000430,25.000472,-2.3439,0.227,9.25260,9.25260
2782.00,9.23547,25.162792,0.000431,25.000399,-2.3443,0.227,9.25318,9.25318
2783.00,9.23586,25.162932,0.000430,25.000478,-2.3450,0.227,9.25369,9.25369
2784.00,9.23774,25.163206,0.000433,25.000653,-2.3453,0.227,9.25409,9.25409
2785.00,9.24076,25.163204,0.000434,25.000590,-2.3454,0.227,9.25466,9.25466
2786.00,9.24331,25.163083,0.000428,25.000523,-2.3455,0.227,9.25433,9.25433
2787.00,9.24503,25.163043,0.000427,25.000464,-2.3455,0.228,9.25322,9.25322
2788.00,9.24643,25.163038,0.000431,25.000448,-2.3454,0.228,9.25218,9.25218
2789.00,9.24710,25.162928,0.000431,25.000375,-2.3452,0.227,9.25148,9.25148
2790.00,9.24734,25.162803,0.000427,25.000170,-2.3455,0.227,9.25023,9.25023
2791.00,9.24790,25.162846,0.000428,25.000129,-2.3459,0.228,9.25018,9.25018
2792.00,9.24924,25.162977,0.000430,25.000193,-2.3463,0.228,9.25133,9.25133
2793.00,9.25043,25.162732,0.000425,24.999967,-2.3464,0.228,9.25196,9.25196
2794.00,9.25140,25.162736,0.000423,24.999870,-2.3465,0.228,9.25214,9.25214
2795.00,9.25215,25.162886,0.000428,25.000030,-2.3465,0.228,9.25199,9.25199
2796.00,9.25246,25.162986,0.000430,25.000074,-2.3464,0.228,9.25218,9.25218
2797.00,9.25238,25.163058,0.000428,25.000128,-2.3461,0.228,9.25260,9.25260
2798.00,9.25269,25.163236,0.000428,25.000238,-2.3460,0.228,9.25359,9.25359
2799.00,9.25285,25.163203,0.000427,25.000230,-2.3461,0.228,9.25340,9.25340
2800.00,9.25275,25.163352,0.000426,25.000337,-2.3461,0.228,9.25420,9.25420
2801.00,9.25287,25.163312,0.000421,25.000309,-2.3462,0.228,9.25510,9.25510
2802.00,9.25307,25.163288,0.000420,25.000232,-2.3467,0.228,9.25527,9.25527
2803.00,9.25323,25.163439,0.000424,25.000301,-2.3471,0.228,9.25571,9.25571
2804.00,9.25354,25.163494,0.000425,25.000261,-2.3477,0.229,9.25751,9.25751
2805.00,9.25368,25.163504,0.000427,25.000220,-2.3482,0.229,9.25821,9.25821
2806.00,9.25371,25.163552,0.000433,25.000194,-2.3486,0.228,9.25800,9.25800
2807.00,9.25418,25.163573,0.000437,25.000277,-2.3489,0.228,9.25823,9.25823
2808.00,9.25468,25.163524,0.000437,25.000263,-2.3490,0.228,9.25776,9.25776
2809.00,9.25509,25.163636,0.000435,25.000355,-2.3490,0.228,9.25575,9.25575
2810.00,9.25522,25.163660,0.000432,25.000370,-2.3491,0.229,9.25355,9.25355
2811.00,9.25448,25.163612,0.000426,25.000321,-2.3491,0.229,9.25135,9.25135
2812.00,9.25396,25.163686,0.000426,25.000368,-2.3492,0.229,9.24937,9.24937
2813.00,9.25371,25.163767,0.000427,25.000406,-2.3495,0.229,9.24731,9.24731
2814.00,9.25354,25.163715,0.000430,25.000385,-2.3499,0.229,9.24739,9.24739
2815.00,9.25351,25.163601,0.000430,25.000271,-2.3501,0.229,9.24856,9.24856
2816.00,9.25365,25.163635,0.000430,25.000335,-2.3501,0.229,9.25063,9.25063
2817.00,9.25339,25.163722,0.000428,25.000312,-2.3500,0.229,9.25195,9.25195
2818.00,9.25341,25.163745,0.000422,25.000271,-2.3502,0.229,9.25387,9.25387
2819.00,9.25307,25.163854,0.000420,25.000310,-2.3501,0.230,9.25510,9.25510
2820.00,9.25329,25.164023,0.000423,25.000452,-2.3502,0.230,9.25637,9.25637
2821.00,9.25366,25.163974,0.000426,25.000313,-2.3505,0.230,9.25637,9.25637
2822.00,9.25393,25.163942,0.000425,25.000288,-2.3506,0.230,9.25611,9.25611
2823.00,9.25384,25.164037,0.000430,25.000325,-2.3509,0.229,9.25602,9.25602
2824.00,9.25330,25.164167,0.000431,25.000413,-2.3510,0.229,9.25463,9.25463
2825.00,9.25300,25.164306,0.000433,25.000477,-2.3514,0.229,9.25244,9.25244
2826.00,9.25258,25.164402,0.000432,25.000524,-2.3517,0.230,9.25142,9.25142
2827.00,9.25218,25.164408,0.000429,25.000471,-2.3520,0.230,9.24998,9.24998
2828.00,9.25160,25.164360,0.000428,25.000386,-2.3519,0.230,9.24861,9.24861
2829.00,9.25138,25.164224,0.000426,25.000229,-2.3520,0.230,9.24812,9.24812
2830.00,9.25122,25.164082,0.000420,25.000087,-2.3520,0.231,9.24745,9.24745
2831.00,9.25118,25.164214,0.000423,25.000238,-2.3520,0.231,9.24643,9.24643
2832.00,9.25120,25.164284,0.000428,25.000330,-2.3523,0.231,9.24672,9.24672
2833.00,9.25138,25.164344,0.000430,25.000385,-2.3528,0.230,9.24675,9.24675
2834.00,9.25116,25.164424,0.000431,25.000459,-2.3533,0.230,9.24603,9.24603
2835.00,9.25082,25.164518,0.000435,25.000441,-2.3537,0.230,9.24643,9.24643
2836.00,9.25058,25.164551,0.000433,25.000394,-2.3540,0.230,9.24754,9.24754
2837.00,9.25041,25.164614,0.000431,25.000324,-2.3540,0.230,9.24881,9.24881
2838.00,9.25043,25.164652,0.000428,25.000289,-2.3538,0.231,9.25031,9.25031
2839.00,9.25046,25.164690,0.000428,25.000211,-2.3538,0.231,9.25301,9.25301
2840.00,9.25051,25.164653,0.000426,25.000171,-2.3539,0.231,9.25569,9.25569
2841.00,9.25070,25.164704,0.000428,25.000181,-2.3542,0.231,9.25782,9.25782
2842.00,9.25104,25.164742,0.000432,25.000218,-2.3545,0.231,9.25934,9.25934
2843.00,9.25124,25.164796,0.000430,25.000254,-2.3547,0.231,9.26056,9.26056
2844.00,9.25141,25.164894,0.000433,25.000382,-2.3545,0.231,9.26130,9.26130
2845.00,9.25171,25.165005,0.000436,25.000455,-2.3541,0.231,9.26119,9.26119
2846.00,9.25244,25.165080,0.000437,25.000456,-2.3538,0.231,9.26196,9.26196
2847.00,9.25342,25.165156,0.000434,25.000428,-2.3537,0.231,9.26157,9.26157
2848.00,9.25442,25.165177,0.000439,25.000408,-2.3542,0.231,9.26130,9.26130
2849.00,9.25492,25.165166,0.000439,25.000365,-2.3548,0.231,9.26021,9.26021
2850.00,9.25538,25.165131,0.000437,25.000349,-2.3555,0.231,9.25858,9.25858
2851.00,9.25553,25.165030,0.000437,25.000282,-2.3559,0.231,9.25534,9.25534
2852.00,9.25562,25.165091,0.000440,25.000376,-2.3562,0.231,9.25273,9.25273
2853.00,9.25560,25.165085,0.000439,25.000390,-2.3563,0.231,9.24986,9.24986
2854.00,9.25635,25.165185,0.000436,25.000466,-2.3563,0.231,9.24828,9.24828
2855.00,9.25588,25.165222,0.000436,25.000449,-2.3563,0.231,9.24778,9.24778
2856.00,9.25589,25.165357,0.000433,25.000514,-2.3566,0.232,9.24803,9.24803
2857.00,9.25603,25.165284,0.000431,25.000399,-2.3568,0.232,9.24880,9.24880
2858.00,9.25580,25.165480,0.000432,25.000514,-2.3567,0.232,9.25092,9.25092
2859.00,9.25518,25.165480,0.000433,25.000427,-2.3569,0.232,9.25312,9.25312
2860.00,9.25469,25.165559,0.000434,25.000416,-2.3572,0.232,9.25528,9.25528
2861.00,9.25499,25.165618,0.000434,25.000457,-2.3572,0.232,9.25617,9.25617
2862.00,9.25516,25.165669,0.000433,25.000416,-2.3572,0.232,9.25742,9.25742
2863.00,9.25521,25.165649,0.000431,25.000404,-2.3575,0.232,9.25896,9.25896
2864.00,9.25541,25.165600,0.000430,25.000446,-2.3574,0.232,9.26011,9.26011
2865.00,9.25550,25.165681,0.000429,25.000581,-2.3571,0.232,9.26054,9.26054
2866.00,9.25536,25.165702,0.000433,25.000576,-2.3571,0.232,9.26130,9.26130
2867.00,9.25474,25.165695,0.000432,25.000590,-2.3575,0.232,9.26114,9.26114
2868.00,9.25460,25.165745,0.000437,25.000531,-2.3580,0.232,9.25998,9.25998
2869.00,9.25495,25.165978,0.000440,25.000617,-2.3588,0.232,9.25882,9.25882
2870.00,9.25539,25.165911,0.000438,25.000436,-2.3597,0.232,9.25730,9.25730
2871.00,9.25625,25.165849,0.000433,25.000322,-2.3601,0.232,9.25631,9.25631
2872.00,9.25685,25.165964,0.000434,25.000436,-2.3603,0.232,9.25643,9.25643
2873.00,9.25682,25.165845,0.000427,25.000346,-2.3601,0.233,9.25644,9.25644
2874.00,9.25720,25.165620,0.000419,25.000141,-2.3601,0.233,9.25693,9.25693
2875.00,9.25778,25.165682,0.000423,25.000242,-2.3603,0.233,9.25718,9.25718
2876.00,9.25792,25.165727,0.000422,25.000316,-2.3606,0.233,9.25682,9.25682
2877.00,9.25779,25.165730,0.000421,25.000210,-2.3609,0.233,9.25669,9.25669
2878.00,9.25794,25.165790,0.000420,25.000144,-2.3612,0.233,9.25666,9.25666
2879.00,9.25804,25.166034,0.000425,25.000234,-2.3613,0.233,9.25631,9.25631
2880.00,9.25796,25.166206,0.000425,25.000240,-2.3614,0.233,9.25643,9.25643
2881.00,9.25780,25.166332,0.000429,25.000229,-2.3614,0.233,9.25698,9.25698
2882.00,9.25782,25.166283,0.000429,25.000152,-2.3612,0.233,9.25863,9.25863
2883.00,9.25722,25.166384,0.000429,25.000293,-2.3613,0.233,9.26111,9.26111
2884.00,9.25807,25.166423,0.000428,25.000375,-2.3612,0.233,9.26316,9.26316
2885.00,9.25887,25.166380,0.000427,25.000359,-2.3611,0.234,9.26563,9.26563
2886.00,9.25895,25.166372,0.000424,25.000363,-2.3615,0.234,9.26793,9.26793
2887.00,9.25947,25.166489,0.000426,25.000487,-2.3619,0.234,9.26824,9.26824
2888.00,9.25977,25.166514,0.000430,25.000493,-2.3621,0.234,9.26672,9.26672
2889.00,9.26047,25.166482,0.000432,25.000452,-2.3624,0.234,9.26523,9.26523
2890.00,9.26078,25.166693,0.000435,25.000589,-2.3628,0.234,9.26383,9.26383
2891.00,9.26170,25.166729,0.000438,25.000641,-2.3631,0.234,9.26221,9.26221
2892.00,9.26312,25.166755,0.000439,25.000627,-2.3632,0.234,9.25936,9.25936
2893.00,9.26356,25.166758,0.000436,25.000547,-2.3634,0.234,9.25715,9.25715
2894.00,9.26325,25.166774,0.000435,25.000462,-2.3638,0.234,9.25572,9.25572
2895.00,9.26232,25.166536,0.000428,25.000233,-2.3641,0.234,9.25421,9.25421
2896.00,9.26120,25.166536,0.000427,25.000112,-2.3638,0.234,9.25342,9.25342
2897.00,9.26046,25.166625,0.000428,25.000106,-2.3636,0.234,9.25468,9.25468
2898.00,9.26036,25.166845,0.000432,25.000311,-2.3635,0.234,9.25689,9.25689
2899.00,9.26059,25.166953,0.000431,25.000419,-2.3635,0.234,9.25861,9.25861
2900.00,9.26107,25.167073,0.000433,25.000485,-2.3636,0.234,9.25887,9.25887
2901.00,9.26097,25.167168,0.000429,25.000509,-2.3639,0.234,9.25824,9.25824
2902.00,9.26017,25.167161,0.000428,25.000493,-2.3644,0.235,9.25633,9.25633
2903.00,9.25910,25.167152,0.000424,25.000402,-2.3651,0.235,9.25399,9.25399
2904.00,9.25834,25.167151,0.000422,25.000350,-2.3654,0.235,9.25268,9.25268
2905.00,9.25735,25.167258,0.000426,25.000416,-2.3658,0.235,9.25336,9.25336
2906.00,9.25631,25.167365,0.000430,25.000497,-2.3663,0.235,9.25420,9.25420
2907.00,9.25565,25.167396,0.000432,25.000464,-2.3666,0.235,9.25365,9.25365
2908.00,9.25559,25.167365,0.000434,25.000455,-2.3664,0.235,9.25061,9.25061
2909.00,9.25548,25.167505,0.000437,25.000526,-2.3667,0.235,9.24644,9.24644
2910.00,9.25588,25.167542,0.000437,25.000530,-2.3667,0.235,9.24356,9.24356
2911.00,9.25503,25.167529,0.000436,25.000563,-2.3669,0.235,9.24328,9.24328
2912.00,9.25418,25.167653,0.000435,25.000663,-2.3670,0.235,9.24679,9.24679
