# Supplementary material for: HSL1 and BAM1/2 impact epidermal cell development by sensing distinct signaling peptides
Source: Nat Commun. 2022 Feb 15;13:876. doi: 10.1038/s41467-022-28558-4 (PMC8847575; doi:10.1038/s41467-022-28558-4)
Supplement: Supplementary file 4 — Source Data [file 41467_2022_28558_MOESM4_ESM.zip › Source Data/Source Data/Figure S10/Exp1_BAM1_CLE9 V111P.itc]

$ITC
$ 19 
$NOT
$ 25 
$ 60 
$ 500 
$ 10 
$ 2 
$ADCGainCode:  0 
$False,True,True
$ 0.4 , 0.8 , 150 , 5 
$ 2 , 4 , 150 , 5 
$ 2 , 4 , 150 , 5 
$ 2 , 4 , 150 , 5 
$ 2 , 4 , 150 , 5 
$ 2 , 4 , 150 , 5 
$ 2 , 4 , 150 , 5 
$ 2 , 4 , 150 , 5 
$ 2 , 4 , 150 , 5 
$ 2 , 4 , 150 , 5 
$ 2 , 4 , 150 , 5 
$ 2 , 4 , 150 , 5 
$ 2 , 4 , 150 , 5 
$ 2 , 4 , 150 , 5 
$ 2 , 4 , 150 , 5 
$ 2 , 4 , 150 , 5 
$ 2 , 4 , 150 , 5 
$ 2 , 4 , 150 , 5 
$ 2 , 4 , 150 , 5 
# 0 
# 0.45 
# 0.03 
# 0.2035 
# 25 
# 4 
# 8.15 
# 1 
?BAM1_30uM_CLE9P3P4_450uM
% MICROCALITC_MAL1177627
% 0.2035 
% 4 
%-0.586102 , 29.61604 
%-0.348256 , 29.40329 
% 0.8333333 
% 167740 , 167730 
% 0.25 , 81 
%-0.015695 ,-0.033946 
%-20 , 8 
% 0 , 0 
% 0 
% 128000       127744 
% 43.1 
% 500 , 750 , 1000 , 750 
% 0.06978023945 ,-0.002252194966 ,-3.244915618586E-05 , 1.349203907274E-06 ,-9.058983361606E-09 
% MicroCalITC Ver: 1.29.32 Run time:12/11/2020 12:50:37 PM
@0
5.00,9.27742,25.518967,0.000396,25.144328,-3.1776,0.622,9.27717,9.27717
6.00,9.27751,25.519103,0.000397,25.144424,-3.1773,0.622,9.27570,9.27570
7.00,9.27742,25.519107,0.000396,25.144416,-3.1768,0.622,9.27388,9.27388
8.00,9.27679,25.519083,0.000395,25.144426,-3.1763,0.622,9.27284,9.27284
9.00,9.27627,25.519012,0.000393,25.144347,-3.1756,0.622,9.27192,9.27192
10.00,9.27599,25.519017,0.000394,25.144348,-3.1750,0.622,9.27124,9.27124
11.00,9.27570,25.518999,0.000391,25.144317,-3.1743,0.622,9.27125,9.27125
12.00,9.27548,25.519019,0.000391,25.144252,-3.1739,0.622,9.27235,9.27235
13.00,9.27522,25.519087,0.000392,25.144305,-3.1734,0.622,9.27250,9.27250
14.00,9.27511,25.519107,0.000392,25.144326,-3.1730,0.623,9.27234,9.27234
15.00,9.27506,25.519095,0.000394,25.144322,-3.1724,0.623,9.27196,9.27196
16.00,9.27460,25.519170,0.000393,25.144295,-3.1719,0.623,9.27139,9.27139
17.00,9.27402,25.519258,0.000395,25.144302,-3.1715,0.623,9.27041,9.27041
18.00,9.27359,25.519298,0.000388,25.144265,-3.1709,0.623,9.27054,9.27054
19.00,9.27334,25.519477,0.000389,25.144289,-3.1706,0.624,9.27145,9.27145
20.00,9.27329,25.519566,0.000385,25.144217,-3.1703,0.624,9.27217,9.27217
21.00,9.27290,25.519607,0.000389,25.144201,-3.1701,0.624,9.27229,9.27229
22.00,9.27244,25.519549,0.000386,25.144146,-3.1699,0.624,9.27249,9.27249
23.00,9.27208,25.519617,0.000390,25.144157,-3.1700,0.624,9.27250,9.27250
24.00,9.27197,25.519520,0.000387,25.144099,-3.1700,0.624,9.27181,9.27181
25.00,9.27182,25.519551,0.000389,25.144166,-3.1701,0.624,9.27175,9.27175
26.00,9.27172,25.519521,0.000388,25.144192,-3.1701,0.624,9.27179,9.27179
27.00,9.27180,25.519616,0.000389,25.144247,-3.1694,0.624,9.27245,9.27245
28.00,9.27185,25.519577,0.000389,25.144200,-3.1683,0.624,9.27216,9.27216
29.00,9.27187,25.519703,0.000392,25.144268,-3.1676,0.624,9.27141,9.27141
30.00,9.27173,25.519771,0.000392,25.144285,-3.1668,0.624,9.27065,9.27065
31.00,9.27150,25.519798,0.000396,25.144230,-3.1659,0.625,9.26980,9.26980
32.00,9.27108,25.519779,0.000396,25.144278,-3.1654,0.625,9.26824,9.26824
33.00,9.27084,25.519784,0.000393,25.144281,-3.1652,0.625,9.26792,9.26792
34.00,9.27072,25.519794,0.000390,25.144313,-3.1650,0.625,9.26800,9.26800
35.00,9.27067,25.519739,0.000392,25.144257,-3.1645,0.625,9.26801,9.26801
36.00,9.27060,25.519774,0.000391,25.144319,-3.1640,0.625,9.26855,9.26855
37.00,9.27069,25.519799,0.000395,25.144297,-3.1635,0.625,9.26990,9.26990
38.00,9.27082,25.519743,0.000397,25.144216,-3.1631,0.625,9.27081,9.27081
39.00,9.27064,25.519837,0.000398,25.144244,-3.1627,0.625,9.27169,9.27169
40.00,9.27072,25.519952,0.000396,25.144334,-3.1622,0.625,9.27255,9.27255
41.00,9.27075,25.520033,0.000395,25.144330,-3.1618,0.625,9.27292,9.27292
42.00,9.27081,25.520077,0.000391,25.144318,-3.1616,0.626,9.27275,9.27275
43.00,9.27085,25.520159,0.000391,25.144342,-3.1610,0.626,9.27252,9.27252
44.00,9.27085,25.520090,0.000387,25.144259,-3.1605,0.626,9.27209,9.27209
45.00,9.27074,25.520135,0.000389,25.144258,-3.1599,0.626,9.27138,9.27138
46.00,9.27066,25.520057,0.000384,25.144161,-3.1595,0.626,9.27135,9.27135
47.00,9.27052,25.520089,0.000383,25.144152,-3.1591,0.627,9.27088,9.27088
48.00,9.27041,25.520199,0.000382,25.144267,-3.1589,0.627,9.27034,9.27034
49.00,9.27037,25.520226,0.000384,25.144279,-3.1586,0.627,9.26940,9.26940
50.00,9.26994,25.520207,0.000384,25.144238,-3.1584,0.627,9.26665,9.26665
51.00,9.26958,25.520350,0.000387,25.144385,-3.1580,0.627,9.26321,9.26321
52.00,9.26980,25.520386,0.000389,25.144427,-3.1572,0.627,9.26001,9.26001
53.00,9.26985,25.520360,0.000393,25.144364,-3.1564,0.627,9.24976,9.24976
54.00,9.26982,25.520373,0.000395,25.144358,-3.1556,0.627,9.23097,9.23097
55.00,9.26911,25.520376,0.000395,25.144338,-3.1552,0.627,9.20642,9.20642
56.00,9.26842,25.520319,0.000393,25.144232,-3.1548,0.627,9.17734,9.17734
57.00,9.26750,25.520320,0.000393,25.144197,-3.1544,0.628,9.14723,9.14723
58.00,9.26606,25.520388,0.000392,25.144223,-3.1542,0.628,9.12638,9.12638
59.00,9.26387,25.520419,0.000392,25.144200,-3.1542,0.628,9.11865,9.11865
60.00,9.25733,25.520479,0.000393,25.144228,-3.1541,0.628,9.12308,9.12308
@1,0.4000,0.8, 60.0509999999995 
61.00,9.25288,25.520572,0.000396,25.144324,-3.1538,0.628,9.13597,9.13597
62.00,9.25333,25.520577,0.000398,25.144295,-3.1534,0.628,9.15195,9.15195
63.00,9.21914,25.520602,0.000398,25.144330,-3.1529,0.628,9.16762,9.16762
64.00,9.17321,25.520575,0.000396,25.144274,-3.1522,0.628,9.18180,9.18180
65.00,9.13350,25.520525,0.000392,25.144231,-3.1516,0.629,9.19294,9.19294
66.00,9.10745,25.520486,0.000392,25.144200,-3.1513,0.629,9.20232,9.20232
67.00,9.10325,25.520488,0.000393,25.144197,-3.1513,0.629,9.20881,9.20881
68.00,9.11505,25.520433,0.000394,25.144093,-3.1510,0.629,9.21399,9.21399
69.00,9.13466,25.520520,0.000396,25.144179,-3.1505,0.629,9.21715,9.21715
70.00,9.15533,25.520524,0.000399,25.144224,-3.1499,0.629,9.22008,9.22008
71.00,9.17169,25.520555,0.000399,25.144194,-3.1491,0.629,9.22307,9.22307
72.00,9.18300,25.520637,0.000397,25.144224,-3.1486,0.629,9.22810,9.22810
73.00,9.19337,25.520692,0.000395,25.144247,-3.1485,0.629,9.23306,9.23306
74.00,9.20538,25.520712,0.000397,25.144257,-3.1485,0.629,9.23883,9.23883
75.00,9.21170,25.520862,0.000397,25.144307,-3.1482,0.629,9.24337,9.24337
76.00,9.21518,25.520964,0.000397,25.144347,-3.1478,0.630,9.24668,9.24668
77.00,9.21719,25.520999,0.000396,25.144364,-3.1473,0.630,9.24869,9.24869
78.00,9.22082,25.521059,0.000401,25.144372,-3.1467,0.630,9.24968,9.24968
79.00,9.22422,25.521167,0.000400,25.144384,-3.1460,0.630,9.25016,9.25016
80.00,9.22786,25.521143,0.000399,25.144336,-3.1455,0.630,9.25138,9.25138
81.00,9.23323,25.521081,0.000397,25.144282,-3.1454,0.630,9.25288,9.25288
82.00,9.23905,25.521053,0.000398,25.144250,-3.1450,0.630,9.25465,9.25465
83.00,9.24279,25.521073,0.000395,25.144262,-3.1446,0.630,9.25658,9.25658
84.00,9.24473,25.521101,0.000394,25.144306,-3.1443,0.630,9.25853,9.25853
85.00,9.24619,25.521122,0.000393,25.144255,-3.1438,0.630,9.26005,9.26005
86.00,9.24802,25.521214,0.000394,25.144314,-3.1431,0.631,9.26085,9.26085
87.00,9.24970,25.521302,0.000394,25.144330,-3.1429,0.631,9.26048,9.26048
88.00,9.25130,25.521312,0.000394,25.144353,-3.1429,0.631,9.26007,9.26007
89.00,9.25250,25.521293,0.000397,25.144324,-3.1426,0.631,9.25924,9.25924
90.00,9.25405,25.521347,0.000397,25.144358,-3.1422,0.631,9.25913,9.25913
91.00,9.25464,25.521338,0.000399,25.144260,-3.1416,0.631,9.25909,9.25909
92.00,9.25534,25.521360,0.000399,25.144259,-3.1408,0.631,9.25939,9.25939
93.00,9.25627,25.521347,0.000397,25.144203,-3.1399,0.631,9.26057,9.26057
94.00,9.25695,25.521364,0.000392,25.144195,-3.1392,0.632,9.26097,9.26097
95.00,9.25767,25.521362,0.000392,25.144224,-3.1389,0.632,9.26156,9.26156
96.00,9.25844,25.521434,0.000394,25.144358,-3.1388,0.632,9.26252,9.26252
97.00,9.25922,25.521431,0.000394,25.144342,-3.1389,0.632,9.26380,9.26380
98.00,9.26000,25.521480,0.000395,25.144370,-3.1387,0.632,9.26444,9.26444
99.00,9.26082,25.521442,0.000398,25.144279,-3.1384,0.632,9.26620,9.26620
100.00,9.26154,25.521531,0.000399,25.144298,-3.1378,0.632,9.26661,9.26661
101.00,9.26206,25.521541,0.000396,25.144237,-3.1374,0.632,9.26658,9.26658
102.00,9.26243,25.521725,0.000397,25.144354,-3.1370,0.632,9.26667,9.26667
103.00,9.26278,25.521848,0.000399,25.144379,-3.1366,0.632,9.26663,9.26663
104.00,9.26295,25.521985,0.000402,25.144419,-3.1364,0.632,9.26531,9.26531
105.00,9.26294,25.521999,0.000403,25.144343,-3.1365,0.632,9.26439,9.26439
106.00,9.26287,25.522089,0.000403,25.144347,-3.1362,0.633,9.26308,9.26308
107.00,9.26287,25.521974,0.000397,25.144221,-3.1358,0.633,9.26229,9.26229
108.00,9.26316,25.521989,0.000396,25.144253,-3.1354,0.633,9.26156,9.26156
109.00,9.26336,25.521955,0.000393,25.144239,-3.1353,0.633,9.26149,9.26149
110.00,9.26354,25.521931,0.000390,25.144234,-3.1346,0.633,9.26173,9.26173
111.00,9.26352,25.521887,0.000391,25.144184,-3.1340,0.633,9.26184,9.26184
112.00,9.26353,25.521911,0.000396,25.144172,-3.1333,0.633,9.26178,9.26178
113.00,9.26379,25.521925,0.000398,25.144161,-3.1325,0.633,9.26323,9.26323
114.00,9.26427,25.521911,0.000397,25.144116,-3.1319,0.633,9.26506,9.26506
115.00,9.26471,25.522002,0.000400,25.144148,-3.1316,0.633,9.26658,9.26658
116.00,9.26496,25.522113,0.000399,25.144192,-3.1316,0.633,9.26862,9.26862
117.00,9.26502,25.522226,0.000397,25.144228,-3.1316,0.633,9.26937,9.26937
118.00,9.26509,25.522303,0.000396,25.144241,-3.1314,0.634,9.26901,9.26901
119.00,9.26499,25.522393,0.000398,25.144332,-3.1311,0.634,9.26759,9.26759
120.00,9.26476,25.522416,0.000396,25.144434,-3.1309,0.634,9.26589,9.26589
121.00,9.26467,25.522303,0.000394,25.144384,-3.1304,0.634,9.26427,9.26427
122.00,9.26497,25.522299,0.000398,25.144410,-3.1299,0.634,9.26361,9.26361
123.00,9.26533,25.522300,0.000397,25.144365,-3.1295,0.634,9.26262,9.26262
124.00,9.26498,25.522364,0.000396,25.144296,-3.1289,0.634,9.26291,9.26291
125.00,9.26466,25.522369,0.000397,25.144217,-3.1285,0.634,9.26337,9.26337
126.00,9.26464,25.522463,0.000397,25.144251,-3.1282,0.634,9.26310,9.26310
127.00,9.26450,25.522454,0.000392,25.144206,-3.1280,0.635,9.26328,9.26328
128.00,9.26463,25.522519,0.000396,25.144235,-3.1279,0.635,9.26417,9.26417
129.00,9.26485,25.522586,0.000397,25.144336,-3.1277,0.635,9.26397,9.26397
130.00,9.26483,25.522597,0.000395,25.144321,-3.1273,0.635,9.26342,9.26342
131.00,9.26486,25.522642,0.000400,25.144332,-3.1270,0.635,9.26387,9.26387
132.00,9.26501,25.522688,0.000401,25.144363,-3.1267,0.635,9.26373,9.26373
133.00,9.26481,25.522653,0.000396,25.144305,-3.1263,0.635,9.26246,9.26246
134.00,9.26432,25.522610,0.000393,25.144199,-3.1263,0.635,9.26187,9.26187
135.00,9.26378,25.522679,0.000395,25.144193,-3.1259,0.635,9.26121,9.26121
136.00,9.26327,25.522697,0.000391,25.144122,-3.1253,0.635,9.26123,9.26123
137.00,9.26303,25.522669,0.000392,25.144032,-3.1247,0.635,9.26131,9.26131
138.00,9.26288,25.522696,0.000391,25.144021,-3.1243,0.636,9.26149,9.26149
139.00,9.26258,25.522863,0.000393,25.144148,-3.1236,0.636,9.26144,9.26144
140.00,9.26253,25.522868,0.000391,25.144147,-3.1233,0.636,9.26179,9.26179
141.00,9.26238,25.522878,0.000389,25.144150,-3.1230,0.636,9.26132,9.26132
142.00,9.26243,25.522949,0.000386,25.144193,-3.1227,0.636,9.26167,9.26167
143.00,9.26253,25.523040,0.000389,25.144207,-3.1221,0.636,9.26190,9.26190
144.00,9.26242,25.522933,0.000386,25.144078,-3.1214,0.636,9.26237,9.26237
145.00,9.26229,25.523024,0.000389,25.144139,-3.1207,0.636,9.26234,9.26234
146.00,9.26213,25.523150,0.000397,25.144267,-3.1200,0.636,9.26188,9.26188
147.00,9.26197,25.523191,0.000401,25.144263,-3.1195,0.636,9.26099,9.26099
148.00,9.26183,25.523274,0.000401,25.144325,-3.1192,0.636,9.26070,9.26070
149.00,9.26153,25.523360,0.000402,25.144367,-3.1189,0.636,9.26041,9.26041
150.00,9.26167,25.523377,0.000399,25.144293,-3.1186,0.636,9.26192,9.26192
151.00,9.26188,25.523349,0.000395,25.144174,-3.1183,0.637,9.26313,9.26313
152.00,9.26185,25.523420,0.000396,25.144221,-3.1179,0.637,9.26323,9.26323
153.00,9.26177,25.523364,0.000397,25.144163,-3.1175,0.637,9.26307,9.26307
154.00,9.26184,25.523364,0.000396,25.144168,-3.1171,0.637,9.26343,9.26343
155.00,9.26206,25.523345,0.000396,25.144187,-3.1167,0.637,9.26264,9.26264
156.00,9.26216,25.523436,0.000396,25.144289,-3.1164,0.637,9.26207,9.26207
157.00,9.26202,25.523481,0.000397,25.144268,-3.1161,0.637,9.26181,9.26181
158.00,9.26194,25.523533,0.000395,25.144275,-3.1158,0.638,9.26176,9.26176
159.00,9.26197,25.523623,0.000399,25.144297,-3.1157,0.638,9.26040,9.26040
160.00,9.26203,25.523676,0.000401,25.144320,-3.1158,0.638,9.25993,9.25993
161.00,9.26170,25.523689,0.000403,25.144359,-3.1155,0.638,9.25888,9.25888
162.00,9.26142,25.523690,0.000402,25.144395,-3.1153,0.638,9.25911,9.25911
163.00,9.26123,25.523670,0.000403,25.144429,-3.1149,0.638,9.25909,9.25909
164.00,9.26097,25.523677,0.000402,25.144426,-3.1142,0.638,9.25908,9.25908
165.00,9.26082,25.523724,0.000407,25.144463,-3.1137,0.638,9.25895,9.25895
166.00,9.26094,25.523672,0.000403,25.144379,-3.1135,0.638,9.26005,9.26005
167.00,9.26119,25.523672,0.000401,25.144348,-3.1132,0.638,9.26110,9.26110
168.00,9.26139,25.523732,0.000400,25.144341,-3.1130,0.638,9.26224,9.26224
169.00,9.26170,25.523621,0.000395,25.144309,-3.1128,0.638,9.26399,9.26399
170.00,9.26153,25.523604,0.000390,25.144218,-3.1125,0.639,9.26364,9.26364
171.00,9.26125,25.523699,0.000392,25.144255,-3.1121,0.639,9.26389,9.26389
172.00,9.26128,25.523757,0.000392,25.144283,-3.1116,0.639,9.26343,9.26343
173.00,9.26141,25.523743,0.000396,25.144276,-3.1113,0.639,9.26246,9.26246
174.00,9.26125,25.523932,0.000399,25.144373,-3.1110,0.639,9.26150,9.26150
175.00,9.26107,25.524007,0.000399,25.144445,-3.1106,0.639,9.26073,9.26073
176.00,9.26096,25.524038,0.000399,25.144425,-3.1098,0.639,9.25900,9.25900
177.00,9.26050,25.523974,0.000399,25.144377,-3.1091,0.639,9.25811,9.25811
178.00,9.26056,25.523986,0.000398,25.144350,-3.1086,0.640,9.25868,9.25868
179.00,9.26074,25.523964,0.000400,25.144294,-3.1080,0.639,9.25830,9.25830
180.00,9.26061,25.523962,0.000404,25.144280,-3.1074,0.639,9.25871,9.25871
181.00,9.26045,25.524007,0.000404,25.144309,-3.1071,0.639,9.25891,9.25891
182.00,9.26045,25.524128,0.000404,25.144321,-3.1069,0.640,9.25909,9.25909
183.00,9.26051,25.524169,0.000400,25.144354,-3.1062,0.640,9.25839,9.25839
184.00,9.26065,25.524164,0.000396,25.144356,-3.1060,0.640,9.25882,9.25882
185.00,9.26057,25.524208,0.000395,25.144329,-3.1057,0.640,9.25978,9.25978
186.00,9.26018,25.524273,0.000396,25.144343,-3.1054,0.640,9.26085,9.26085
187.00,9.26007,25.524308,0.000398,25.144371,-3.1049,0.640,9.26108,9.26108
188.00,9.25981,25.524358,0.000399,25.144311,-3.1047,0.640,9.26098,9.26098
189.00,9.25980,25.524516,0.000403,25.144364,-3.1043,0.640,9.25989,9.25989
190.00,9.25967,25.524589,0.000403,25.144404,-3.1039,0.640,9.25879,9.25879
191.00,9.25929,25.524546,0.000401,25.144325,-3.1036,0.641,9.25750,9.25750
192.00,9.25883,25.524580,0.000401,25.144294,-3.1033,0.641,9.25643,9.25643
193.00,9.25857,25.524557,0.000403,25.144270,-3.1030,0.640,9.25575,9.25575
194.00,9.25827,25.524549,0.000399,25.144266,-3.1027,0.641,9.25532,9.25532
195.00,9.25805,25.524575,0.000398,25.144252,-3.1023,0.641,9.25510,9.25510
196.00,9.25813,25.524556,0.000399,25.144240,-3.1022,0.641,9.25552,9.25552
197.00,9.25815,25.524608,0.000397,25.144271,-3.1020,0.641,9.25540,9.25540
198.00,9.25765,25.524745,0.000398,25.144369,-3.1016,0.641,9.25425,9.25425
199.00,9.25719,25.524746,0.000396,25.144350,-3.1012,0.641,9.25427,9.25427
200.00,9.25699,25.524809,0.000397,25.144375,-3.1008,0.641,9.25435,9.25435
201.00,9.25712,25.524930,0.000397,25.144435,-3.1002,0.641,9.25525,9.25525
202.00,9.25690,25.525010,0.000395,25.144432,-3.0998,0.642,9.25497,9.25497
203.00,9.25637,25.525077,0.000395,25.144417,-3.0993,0.642,9.24561,9.24561
204.00,9.25567,25.525039,0.000396,25.144301,-3.0989,0.642,9.21092,9.21092
205.00,9.25515,25.524996,0.000394,25.144295,-3.0988,0.642,9.13760,9.13760
206.00,9.25502,25.525012,0.000394,25.144311,-3.0987,0.642,9.01611,9.01611
207.00,9.25485,25.524989,0.000394,25.144378,-3.0983,0.642,8.84825,8.84825
208.00,9.25489,25.524936,0.000393,25.144354,-3.0979,0.642,8.65656,8.65656
209.00,9.25449,25.524975,0.000392,25.144378,-3.0977,0.642,8.47488,8.47488
210.00,9.25694,25.525004,0.000390,25.144332,-3.0972,0.642,8.33321,8.33321
@2,2.0001,4.0, 210.095000000001 
211.00,9.26095,25.525021,0.000392,25.144306,-3.0969,0.642,8.25085,8.25085
212.00,9.25329,25.524921,0.000392,25.144155,-3.0967,0.643,8.23272,8.23272
213.00,9.20282,25.524852,0.000387,25.144078,-3.0966,0.643,8.26530,8.26530
214.00,9.07961,25.524900,0.000389,25.144107,-3.0961,0.643,8.32886,8.32886
215.00,8.88900,25.524961,0.000390,25.144148,-3.0959,0.643,8.40735,8.40735
216.00,8.65327,25.525055,0.000389,25.144165,-3.0954,0.643,8.49118,8.49118
217.00,8.41529,25.525196,0.000389,25.144254,-3.0950,0.643,8.57750,8.57750
218.00,8.24611,25.525315,0.000392,25.144309,-3.0946,0.644,8.66155,8.66155
219.00,8.17273,25.525330,0.000390,25.144300,-3.0946,0.644,8.73935,8.73935
220.00,8.18158,25.525326,0.000390,25.144247,-3.0942,0.644,8.80836,8.80836
221.00,8.24192,25.525226,0.000388,25.144123,-3.0944,0.644,8.86631,8.86631
222.00,8.32385,25.525286,0.000392,25.144145,-3.0945,0.644,8.91121,8.91121
223.00,8.40793,25.525341,0.000393,25.144193,-3.0945,0.644,8.94681,8.94681
224.00,8.48982,25.525370,0.000396,25.144237,-3.0939,0.644,8.97655,8.97655
225.00,8.57341,25.525476,0.000399,25.144340,-3.0934,0.644,9.00242,9.00242
226.00,8.66102,25.525557,0.000398,25.144454,-3.0928,0.644,9.02575,9.02575
227.00,8.75518,25.525528,0.000396,25.144388,-3.0922,0.644,9.04630,9.04630
228.00,8.82796,25.525572,0.000396,25.144352,-3.0915,0.644,9.06429,9.06429
229.00,8.87874,25.525604,0.000398,25.144338,-3.0909,0.644,9.08036,9.08036
230.00,8.91839,25.525537,0.000398,25.144270,-3.0903,0.644,9.09473,9.09473
231.00,8.95065,25.525621,0.000401,25.144251,-3.0896,0.644,9.10776,9.10776
232.00,8.97993,25.525697,0.000401,25.144281,-3.0889,0.644,9.12031,9.12031
233.00,9.00609,25.525674,0.000401,25.144270,-3.0886,0.644,9.13307,9.13307
234.00,9.02742,25.525774,0.000400,25.144304,-3.0884,0.644,9.14486,9.14486
235.00,9.04790,25.525888,0.000397,25.144310,-3.0882,0.645,9.15591,9.15591
236.00,9.06723,25.525904,0.000395,25.144304,-3.0882,0.645,9.16554,9.16554
237.00,9.08266,25.525899,0.000394,25.144338,-3.0880,0.645,9.17388,9.17388
238.00,9.09619,25.525953,0.000391,25.144322,-3.0878,0.646,9.18096,9.18096
239.00,9.10781,25.525937,0.000390,25.144272,-3.0878,0.646,9.18852,9.18852
240.00,9.11968,25.525930,0.000394,25.144212,-3.0877,0.646,9.19528,9.19528
241.00,9.13236,25.525893,0.000395,25.144185,-3.0877,0.646,9.20166,9.20166
242.00,9.14548,25.525841,0.000392,25.144117,-3.0877,0.646,9.20705,9.20705
243.00,9.16006,25.525824,0.000395,25.144157,-3.0875,0.646,9.21192,9.21192
244.00,9.16669,25.525791,0.000397,25.144087,-3.0872,0.646,9.21568,9.21568
245.00,9.17395,25.525699,0.000393,25.144010,-3.0868,0.646,9.22003,9.22003
246.00,9.18071,25.525727,0.000392,25.144034,-3.0860,0.646,9.22429,9.22429
247.00,9.18716,25.525822,0.000395,25.144034,-3.0854,0.646,9.22888,9.22888
248.00,9.19542,25.525912,0.000394,25.144020,-3.0850,0.646,9.23259,9.23259
249.00,9.20371,25.526080,0.000395,25.144120,-3.0845,0.646,9.23593,9.23593
250.00,9.20845,25.526224,0.000395,25.144216,-3.0841,0.646,9.23796,9.23796
251.00,9.21190,25.526296,0.000397,25.144186,-3.0837,0.646,9.23971,9.23971
252.00,9.21617,25.526362,0.000400,25.144237,-3.0833,0.647,9.24192,9.24192
253.00,9.22038,25.526411,0.000402,25.144196,-3.0824,0.647,9.24403,9.24403
254.00,9.22436,25.526363,0.000400,25.144143,-3.0819,0.647,9.24636,9.24636
255.00,9.22768,25.526411,0.000401,25.144199,-3.0812,0.647,9.24876,9.24876
256.00,9.23039,25.526452,0.000401,25.144240,-3.0808,0.647,9.25125,9.25125
257.00,9.23314,25.526477,0.000396,25.144214,-3.0804,0.647,9.25312,9.25312
258.00,9.23570,25.526461,0.000399,25.144214,-3.0802,0.647,9.25504,9.25504
259.00,9.23810,25.526477,0.000401,25.144271,-3.0800,0.647,9.25637,9.25637
260.00,9.24062,25.526469,0.000400,25.144253,-3.0801,0.647,9.25695,9.25695
261.00,9.24356,25.526477,0.000399,25.144229,-3.0800,0.647,9.25644,9.25644
262.00,9.24611,25.526501,0.000401,25.144222,-3.0801,0.647,9.25575,9.25575
263.00,9.24737,25.526532,0.000400,25.144258,-3.0800,0.647,9.25485,9.25485
264.00,9.24808,25.526532,0.000397,25.144193,-3.0799,0.647,9.25445,9.25445
265.00,9.24933,25.526589,0.000398,25.144226,-3.0796,0.648,9.25466,9.25466
266.00,9.25036,25.526594,0.000402,25.144288,-3.0794,0.648,9.25623,9.25623
267.00,9.25163,25.526558,0.000401,25.144323,-3.0789,0.648,9.25792,9.25792
268.00,9.25277,25.526623,0.000402,25.144353,-3.0784,0.648,9.25984,9.25984
269.00,9.25403,25.526730,0.000406,25.144463,-3.0778,0.648,9.26123,9.26123
270.00,9.25507,25.526752,0.000408,25.144389,-3.0775,0.648,9.26180,9.26180
271.00,9.25594,25.526795,0.000407,25.144333,-3.0769,0.648,9.26140,9.26140
272.00,9.25657,25.526856,0.000407,25.144291,-3.0767,0.648,9.26064,9.26064
273.00,9.25711,25.526843,0.000406,25.144235,-3.0764,0.648,9.26000,9.26000
274.00,9.25775,25.526788,0.000402,25.144074,-3.0760,0.648,9.26049,9.26049
275.00,9.25834,25.526864,0.000401,25.144070,-3.0752,0.648,9.26292,9.26292
276.00,9.25902,25.526871,0.000400,25.144076,-3.0746,0.648,9.26464,9.26464
277.00,9.25971,25.526932,0.000399,25.144098,-3.0742,0.648,9.26520,9.26520
278.00,9.25995,25.527042,0.000398,25.144202,-3.0740,0.648,9.26543,9.26543
279.00,9.26014,25.527093,0.000396,25.144288,-3.0738,0.649,9.26486,9.26486
280.00,9.26079,25.527094,0.000393,25.144380,-3.0738,0.649,9.26334,9.26334
281.00,9.26168,25.527132,0.000391,25.144427,-3.0738,0.649,9.26259,9.26259
282.00,9.26250,25.527130,0.000393,25.144430,-3.0735,0.649,9.26320,9.26320
283.00,9.26279,25.527112,0.000395,25.144384,-3.0732,0.649,9.26497,9.26497
284.00,9.26284,25.527096,0.000396,25.144327,-3.0730,0.649,9.26536,9.26536
285.00,9.26296,25.527122,0.000398,25.144307,-3.0726,0.649,9.26528,9.26528
286.00,9.26347,25.527097,0.000401,25.144259,-3.0721,0.649,9.26627,9.26627
287.00,9.26357,25.527146,0.000402,25.144321,-3.0715,0.649,9.26700,9.26700
288.00,9.26394,25.527114,0.000402,25.144303,-3.0708,0.649,9.26659,9.26659
289.00,9.26435,25.527168,0.000402,25.144361,-3.0704,0.649,9.26694,9.26694
290.00,9.26458,25.527164,0.000403,25.144376,-3.0701,0.649,9.26746,9.26746
291.00,9.26500,25.527241,0.000403,25.144413,-3.0697,0.649,9.26713,9.26713
292.00,9.26544,25.527302,0.000401,25.144396,-3.0694,0.650,9.26422,9.26422
293.00,9.26551,25.527295,0.000398,25.144362,-3.0692,0.650,9.26008,9.26008
294.00,9.26498,25.527353,0.000398,25.144368,-3.0690,0.650,9.25533,9.25533
295.00,9.26530,25.527336,0.000394,25.144300,-3.0689,0.650,9.25082,9.25082
296.00,9.26572,25.527333,0.000392,25.144276,-3.0691,0.650,9.24811,9.24811
297.00,9.26611,25.527323,0.000391,25.144275,-3.0692,0.651,9.24984,9.24984
298.00,9.26582,25.527407,0.000395,25.144321,-3.0690,0.651,9.25320,9.25320
299.00,9.26600,25.527367,0.000396,25.144310,-3.0687,0.651,9.25790,9.25790
300.00,9.26504,25.527448,0.000397,25.144318,-3.0679,0.651,9.26400,9.26400
301.00,9.26301,25.527549,0.000399,25.144289,-3.0673,0.651,9.26918,9.26918
302.00,9.25404,25.527627,0.000401,25.144214,-3.0666,0.651,9.27256,9.27256
303.00,9.24750,25.527713,0.000397,25.144190,-3.0661,0.651,9.27583,9.27583
304.00,9.24505,25.527781,0.000397,25.144165,-3.0656,0.651,9.27920,9.27920
305.00,9.24524,25.527824,0.000399,25.144157,-3.0651,0.651,9.28111,9.28111
306.00,9.25299,25.527836,0.000400,25.144195,-3.0650,0.651,9.28060,9.28060
307.00,9.26121,25.527877,0.000400,25.144307,-3.0651,0.651,9.27986,9.27986
308.00,9.26450,25.527890,0.000403,25.144390,-3.0653,0.651,9.27882,9.27882
309.00,9.26897,25.527977,0.000402,25.144403,-3.0653,0.651,9.27708,9.27708
310.00,9.27204,25.527966,0.000399,25.144321,-3.0653,0.652,9.27583,9.27583
311.00,9.27414,25.528035,0.000400,25.144308,-3.0648,0.652,9.27588,9.27588
312.00,9.27451,25.528028,0.000399,25.144232,-3.0641,0.652,9.27711,9.27711
313.00,9.27463,25.528053,0.000397,25.144149,-3.0633,0.652,9.27787,9.27787
314.00,9.27557,25.528054,0.000398,25.144150,-3.0626,0.652,9.27822,9.27822
315.00,9.27676,25.528140,0.000400,25.144274,-3.0619,0.652,9.27784,9.27784
316.00,9.27728,25.528099,0.000396,25.144240,-3.0615,0.652,9.27666,9.27666
317.00,9.27771,25.528046,0.000395,25.144159,-3.0612,0.652,9.27465,9.27465
318.00,9.27794,25.528056,0.000394,25.144159,-3.0609,0.652,9.27323,9.27323
319.00,9.27761,25.528016,0.000394,25.144160,-3.0607,0.652,9.27288,9.27288
320.00,9.27716,25.527992,0.000394,25.144119,-3.0607,0.652,9.27221,9.27221
321.00,9.27669,25.528060,0.000396,25.144160,-3.0604,0.652,9.27194,9.27194
322.00,9.27592,25.528188,0.000397,25.144275,-3.0604,0.653,9.26905,9.26905
323.00,9.27529,25.528272,0.000398,25.144293,-3.0603,0.653,9.26498,9.26498
324.00,9.27472,25.528406,0.000399,25.144297,-3.0603,0.653,9.26064,9.26064
325.00,9.27459,25.528483,0.000399,25.144322,-3.0600,0.653,9.25670,9.25670
326.00,9.27436,25.528511,0.000396,25.144283,-3.0597,0.653,9.25490,9.25490
327.00,9.27344,25.528560,0.000397,25.144244,-3.0592,0.653,9.25633,9.25633
328.00,9.27212,25.528575,0.000395,25.144252,-3.0588,0.653,9.25924,9.25924
329.00,9.27153,25.528592,0.000392,25.144299,-3.0582,0.654,9.26338,9.26338
330.00,9.27137,25.528534,0.000393,25.144285,-3.0577,0.654,9.26833,9.26833
331.00,9.26827,25.528579,0.000397,25.144313,-3.0574,0.653,9.27204,9.27204
332.00,9.25960,25.528552,0.000396,25.144279,-3.0570,0.654,9.27505,9.27505
333.00,9.25631,25.528514,0.000394,25.144204,-3.0567,0.654,9.27705,9.27705
334.00,9.25743,25.528512,0.000393,25.144123,-3.0566,0.654,9.27660,9.27660
335.00,9.26011,25.528492,0.000387,25.143999,-3.0565,0.654,9.27545,9.27545
336.00,9.26255,25.528521,0.000385,25.144026,-3.0562,0.654,9.27377,9.27377
337.00,9.26426,25.528486,0.000382,25.144042,-3.0563,0.654,9.27202,9.27202
338.00,9.26700,25.528511,0.000384,25.144104,-3.0562,0.654,9.27063,9.27063
339.00,9.26877,25.528492,0.000386,25.144102,-3.0558,0.654,9.27093,9.27093
340.00,9.26913,25.528599,0.000390,25.144223,-3.0556,0.654,9.27043,9.27043
341.00,9.26934,25.528588,0.000389,25.144224,-3.0555,0.655,9.27011,9.27011
342.00,9.27064,25.528618,0.000391,25.144182,-3.0549,0.655,9.26952,9.26952
343.00,9.27126,25.528602,0.000389,25.144124,-3.0546,0.655,9.26879,9.26879
344.00,9.27127,25.528646,0.000391,25.144125,-3.0543,0.655,9.26735,9.26735
345.00,9.27160,25.528689,0.000391,25.144116,-3.0540,0.655,9.26630,9.26630
346.00,9.27154,25.528744,0.000392,25.144052,-3.0537,0.655,9.26599,9.26599
347.00,9.27131,25.528939,0.000393,25.144093,-3.0537,0.655,9.26646,9.26646
348.00,9.27086,25.529015,0.000393,25.144116,-3.0535,0.655,9.26762,9.26762
349.00,9.27022,25.529194,0.000395,25.144201,-3.0531,0.655,9.26936,9.26936
350.00,9.27011,25.529209,0.000394,25.144178,-3.0526,0.655,9.27196,9.27196
351.00,9.26969,25.529232,0.000396,25.144157,-3.0521,0.656,9.27395,9.27395
352.00,9.26984,25.529152,0.000395,25.144148,-3.0514,0.656,9.27502,9.27502
353.00,9.26985,25.529201,0.000396,25.144129,-3.0511,0.656,9.26732,9.26732
354.00,9.26975,25.529120,0.000391,25.144032,-3.0508,0.656,9.23653,9.23653
355.00,9.26960,25.529173,0.000390,25.144016,-3.0505,0.656,9.17019,9.17019
356.00,9.26956,25.529224,0.000387,25.144032,-3.0501,0.656,9.06136,9.06136
357.00,9.27005,25.529324,0.000385,25.144017,-3.0498,0.656,8.90911,8.90911
358.00,9.27161,25.529388,0.000385,25.144044,-3.0494,0.656,8.73135,8.73135
359.00,9.27388,25.529470,0.000385,25.144058,-3.0491,0.657,8.55804,8.55804
360.00,9.27585,25.529534,0.000387,25.144081,-3.0488,0.657,8.41630,8.41630
@3,2.0001,4.0, 360.029000000002 
361.00,9.27738,25.529638,0.000388,25.144156,-3.0487,0.657,8.32446,8.32446
362.00,9.27491,25.529735,0.000392,25.144246,-3.0484,0.657,8.28953,8.28953
363.00,9.23227,25.529776,0.000389,25.144206,-3.0479,0.657,8.30294,8.30294
364.00,9.11970,25.529742,0.000392,25.144188,-3.0476,0.657,8.34990,8.34990
365.00,8.94457,25.529747,0.000392,25.144150,-3.0474,0.657,8.41510,8.41510
366.00,8.73301,25.529727,0.000392,25.144099,-3.0471,0.657,8.48886,8.48886
367.00,8.51466,25.529660,0.000392,25.144011,-3.0471,0.657,8.56769,8.56769
368.00,8.34513,25.529694,0.000399,25.144024,-3.0470,0.657,8.64847,8.64847
369.00,8.25458,25.529756,0.000397,25.144016,-3.0468,0.657,8.72590,8.72590
370.00,8.23666,25.529904,0.000397,25.144116,-3.0463,0.657,8.79729,8.79729
371.00,8.27420,25.529904,0.000398,25.144123,-3.0458,0.657,8.85837,8.85837
372.00,8.33946,25.529850,0.000398,25.144068,-3.0453,0.658,8.90614,8.90614
373.00,8.41148,25.529789,0.000397,25.144003,-3.0447,0.658,8.94219,8.94219
374.00,8.48854,25.529815,0.000403,25.144078,-3.0445,0.657,8.97095,8.97095
375.00,8.56232,25.529789,0.000403,25.144080,-3.0447,0.657,8.99439,8.99439
376.00,8.64279,25.529830,0.000405,25.144063,-3.0444,0.657,9.01529,9.01529
377.00,8.73348,25.530004,0.000405,25.144179,-3.0441,0.658,9.03503,9.03503
378.00,8.81504,25.530124,0.000406,25.144250,-3.0439,0.658,9.05379,9.05379
379.00,8.87566,25.530187,0.000403,25.144238,-3.0437,0.658,9.07103,9.07103
380.00,8.91893,25.530150,0.000403,25.144195,-3.0432,0.658,9.08823,9.08823
381.00,8.94805,25.530153,0.000401,25.144192,-3.0430,0.658,9.10586,9.10586
382.00,8.97243,25.530086,0.000400,25.144094,-3.0429,0.658,9.12248,9.12248
383.00,8.99547,25.530006,0.000398,25.144063,-3.0428,0.658,9.13754,9.13754
384.00,9.01954,25.530016,0.000397,25.144096,-3.0424,0.659,9.15157,9.15157
385.00,9.03625,25.530035,0.000397,25.144062,-3.0419,0.659,9.16416,9.16416
386.00,9.05265,25.530070,0.000400,25.144051,-3.0417,0.659,9.17451,9.17451
387.00,9.07118,25.530046,0.000401,25.144062,-3.0414,0.658,9.18424,9.18424
388.00,9.08930,25.530093,0.000400,25.144035,-3.0412,0.659,9.19316,9.19316
389.00,9.10575,25.530102,0.000401,25.143969,-3.0407,0.659,9.20122,9.20122
390.00,9.12241,25.530239,0.000404,25.144011,-3.0401,0.659,9.20789,9.20789
391.00,9.14066,25.530312,0.000400,25.144036,-3.0395,0.659,9.21323,9.21323
392.00,9.15418,25.530434,0.000399,25.144095,-3.0389,0.659,9.21718,9.21718
393.00,9.16460,25.530562,0.000402,25.144201,-3.0385,0.659,9.22148,9.22148
394.00,9.17593,25.530657,0.000398,25.144278,-3.0388,0.659,9.22496,9.22496
395.00,9.18523,25.530623,0.000393,25.144243,-3.0393,0.660,9.22813,9.22813
396.00,9.19261,25.530656,0.000394,25.144241,-3.0394,0.660,9.23245,9.23245
397.00,9.20287,25.530688,0.000395,25.144234,-3.0392,0.660,9.23651,9.23651
398.00,9.20930,25.530733,0.000395,25.144218,-3.0387,0.660,9.23943,9.23943
399.00,9.21444,25.530796,0.000395,25.144211,-3.0378,0.660,9.24229,9.24229
400.00,9.21737,25.530757,0.000396,25.144132,-3.0370,0.660,9.24581,9.24581
401.00,9.22138,25.530753,0.000397,25.144129,-3.0364,0.660,9.24829,9.24829
402.00,9.22509,25.530794,0.000397,25.144122,-3.0363,0.660,9.25009,9.25009
403.00,9.22876,25.530882,0.000395,25.144195,-3.0360,0.660,9.25161,9.25161
404.00,9.23201,25.530842,0.000394,25.144205,-3.0359,0.660,9.25286,9.25286
405.00,9.23508,25.531008,0.000396,25.144368,-3.0356,0.660,9.25301,9.25301
406.00,9.23789,25.531070,0.000396,25.144343,-3.0354,0.660,9.25306,9.25306
407.00,9.24011,25.531161,0.000398,25.144407,-3.0352,0.661,9.25390,9.25390
408.00,9.24182,25.531136,0.000400,25.144379,-3.0353,0.661,9.25442,9.25442
409.00,9.24413,25.531186,0.000399,25.144326,-3.0351,0.661,9.25395,9.25395
410.00,9.24549,25.531122,0.000399,25.144174,-3.0350,0.661,9.25347,9.25347
411.00,9.24669,25.531186,0.000397,25.144257,-3.0348,0.661,9.25402,9.25402
412.00,9.24846,25.531159,0.000394,25.144169,-3.0346,0.661,9.25353,9.25353
413.00,9.24964,25.531160,0.000390,25.144085,-3.0343,0.661,9.25321,9.25321
414.00,9.25067,25.531227,0.000394,25.144147,-3.0342,0.661,9.25389,9.25389
415.00,9.25175,25.531291,0.000396,25.144248,-3.0339,0.661,9.25543,9.25543
416.00,9.25255,25.531299,0.000402,25.144258,-3.0338,0.661,9.25625,9.25625
417.00,9.25342,25.531285,0.000403,25.144309,-3.0337,0.661,9.25783,9.25783
418.00,9.25427,25.531263,0.000405,25.144295,-3.0335,0.661,9.25994,9.25994
419.00,9.25496,25.531241,0.000404,25.144252,-3.0328,0.662,9.26168,9.26168
420.00,9.25552,25.531330,0.000406,25.144305,-3.0323,0.662,9.26302,9.26302
421.00,9.25638,25.531394,0.000403,25.144247,-3.0318,0.662,9.26450,9.26450
422.00,9.25710,25.531462,0.000405,25.144215,-3.0312,0.662,9.26590,9.26590
423.00,9.25794,25.531537,0.000409,25.144260,-3.0305,0.662,9.26679,9.26679
424.00,9.25878,25.531635,0.000410,25.144311,-3.0303,0.662,9.26815,9.26815
425.00,9.25957,25.531594,0.000406,25.144263,-3.0298,0.662,9.26979,9.26979
426.00,9.26075,25.531483,0.000404,25.144212,-3.0295,0.662,9.27090,9.27090
427.00,9.26185,25.531509,0.000405,25.144245,-3.0295,0.662,9.27192,9.27192
428.00,9.26278,25.531482,0.000399,25.144189,-3.0295,0.662,9.27319,9.27319
429.00,9.26379,25.531396,0.000398,25.144052,-3.0291,0.662,9.27344,9.27344
430.00,9.26487,25.531403,0.000400,25.143985,-3.0291,0.662,9.27363,9.27363
431.00,9.26595,25.531537,0.000402,25.144051,-3.0290,0.662,9.27385,9.27385
432.00,9.26679,25.531504,0.000399,25.144026,-3.0288,0.662,9.27337,9.27337
433.00,9.26773,25.531595,0.000402,25.144110,-3.0285,0.662,9.27320,9.27320
434.00,9.26872,25.531697,0.000401,25.144212,-3.0287,0.663,9.27337,9.27337
435.00,9.26944,25.531767,0.000398,25.144239,-3.0286,0.663,9.27253,9.27253
436.00,9.27000,25.531731,0.000393,25.144166,-3.0285,0.663,9.27193,9.27193
437.00,9.27048,25.531807,0.000393,25.144172,-3.0282,0.663,9.27177,9.27177
438.00,9.27087,25.531845,0.000391,25.144165,-3.0281,0.663,9.27067,9.27067
439.00,9.27115,25.531894,0.000390,25.144156,-3.0276,0.664,9.27053,9.27053
440.00,9.27155,25.531879,0.000390,25.144128,-3.0270,0.664,9.27122,9.27122
441.00,9.27201,25.531949,0.000393,25.144178,-3.0266,0.664,9.27201,9.27201
442.00,9.27231,25.531984,0.000396,25.144215,-3.0262,0.664,9.27276,9.27276
443.00,9.27258,25.531958,0.000398,25.144236,-3.0256,0.663,9.27387,9.27387
444.00,9.27274,25.531883,0.000397,25.144238,-3.0249,0.664,9.27350,9.27350
445.00,9.27256,25.531982,0.000400,25.144334,-3.0243,0.664,9.27226,9.27226
446.00,9.27217,25.531997,0.000403,25.144333,-3.0237,0.664,9.27017,9.27017
447.00,9.27182,25.531948,0.000404,25.144210,-3.0231,0.664,9.26877,9.26877
448.00,9.27156,25.532005,0.000405,25.144201,-3.0229,0.664,9.26792,9.26792
449.00,9.27128,25.532089,0.000403,25.144188,-3.0227,0.664,9.26738,9.26738
450.00,9.27109,25.532073,0.000401,25.144178,-3.0226,0.664,9.26794,9.26794
451.00,9.27083,25.532061,0.000399,25.144141,-3.0222,0.664,9.26881,9.26881
452.00,9.27064,25.532210,0.000396,25.144249,-3.0218,0.664,9.26915,9.26915
453.00,9.27039,25.532177,0.000393,25.144181,-3.0214,0.664,9.26919,9.26919
454.00,9.27034,25.532202,0.000396,25.144205,-3.0211,0.664,9.26845,9.26845
455.00,9.27022,25.532159,0.000392,25.144077,-3.0208,0.665,9.26720,9.26720
456.00,9.26965,25.532313,0.000393,25.144128,-3.0206,0.665,9.26689,9.26689
457.00,9.26936,25.532353,0.000394,25.144075,-3.0206,0.665,9.26617,9.26617
458.00,9.26906,25.532514,0.000396,25.144151,-3.0205,0.665,9.26493,9.26493
459.00,9.26885,25.532562,0.000397,25.144093,-3.0206,0.665,9.26532,9.26532
460.00,9.26847,25.532675,0.000400,25.144197,-3.0208,0.665,9.26592,9.26592
461.00,9.26816,25.532608,0.000399,25.144156,-3.0209,0.665,9.26602,9.26602
462.00,9.26767,25.532572,0.000402,25.144184,-3.0207,0.665,9.26741,9.26741
463.00,9.26716,25.532587,0.000404,25.144180,-3.0204,0.665,9.26949,9.26949
464.00,9.26762,25.532640,0.000403,25.144202,-3.0199,0.665,9.27140,9.27140
465.00,9.26831,25.532616,0.000400,25.144143,-3.0195,0.665,9.27327,9.27327
466.00,9.26871,25.532729,0.000397,25.144216,-3.0189,0.665,9.27357,9.27357
467.00,9.26896,25.532754,0.000391,25.144217,-3.0184,0.666,9.27359,9.27359
468.00,9.26911,25.532640,0.000385,25.144125,-3.0181,0.666,9.27315,9.27315
469.00,9.26935,25.532642,0.000387,25.144146,-3.0183,0.666,9.27284,9.27284
470.00,9.26948,25.532663,0.000388,25.144138,-3.0182,0.666,9.27206,9.27206
471.00,9.26946,25.532632,0.000389,25.144106,-3.0180,0.666,9.27237,9.27237
472.00,9.26962,25.532634,0.000392,25.144090,-3.0179,0.666,9.27308,9.27308
473.00,9.27000,25.532806,0.000395,25.144164,-3.0177,0.666,9.27429,9.27429
474.00,9.27083,25.532823,0.000393,25.144122,-3.0171,0.666,9.27451,9.27451
475.00,9.27142,25.532870,0.000394,25.144120,-3.0163,0.666,9.27569,9.27569
476.00,9.27193,25.532861,0.000392,25.144047,-3.0159,0.666,9.27646,9.27646
477.00,9.27242,25.532967,0.000394,25.144030,-3.0153,0.666,9.27695,9.27695
478.00,9.27314,25.532913,0.000394,25.143949,-3.0147,0.666,9.27724,9.27724
479.00,9.27389,25.533028,0.000396,25.143999,-3.0143,0.666,9.27846,9.27846
480.00,9.27476,25.533158,0.000398,25.144044,-3.0140,0.666,9.27976,9.27976
481.00,9.27556,25.533278,0.000401,25.144097,-3.0138,0.666,9.28174,9.28174
482.00,9.27639,25.533236,0.000401,25.144068,-3.0137,0.667,9.28329,9.28329
483.00,9.27697,25.533391,0.000401,25.144207,-3.0135,0.667,9.28400,9.28400
484.00,9.27732,25.533370,0.000398,25.144172,-3.0131,0.667,9.28405,9.28405
485.00,9.27748,25.533373,0.000398,25.144200,-3.0128,0.667,9.28251,9.28251
486.00,9.27760,25.533370,0.000399,25.144218,-3.0128,0.667,9.28049,9.28049
487.00,9.27788,25.533410,0.000397,25.144233,-3.0128,0.667,9.27850,9.27850
488.00,9.27829,25.533361,0.000394,25.144132,-3.0127,0.667,9.27758,9.27758
489.00,9.27840,25.533426,0.000397,25.144163,-3.0127,0.667,9.27695,9.27695
490.00,9.27851,25.533379,0.000395,25.144103,-3.0128,0.667,9.27663,9.27663
491.00,9.27893,25.533378,0.000392,25.144088,-3.0125,0.668,9.27714,9.27714
492.00,9.27924,25.533478,0.000393,25.144136,-3.0122,0.668,9.27741,9.27741
493.00,9.27960,25.533520,0.000397,25.144216,-3.0119,0.668,9.27763,9.27763
494.00,9.27996,25.533527,0.000395,25.144194,-3.0116,0.668,9.27831,9.27831
495.00,9.27978,25.533607,0.000396,25.144202,-3.0113,0.668,9.27969,9.27969
496.00,9.27991,25.533748,0.000398,25.144225,-3.0111,0.668,9.28045,9.28045
497.00,9.28003,25.533805,0.000404,25.144266,-3.0107,0.668,9.28091,9.28091
498.00,9.28009,25.533824,0.000402,25.144206,-3.0108,0.668,9.28134,9.28134
499.00,9.28015,25.533831,0.000404,25.144160,-3.0106,0.668,9.28110,9.28110
500.00,9.27994,25.533937,0.000408,25.144261,-3.0102,0.668,9.28023,9.28023
501.00,9.27954,25.533860,0.000407,25.144207,-3.0100,0.668,9.27873,9.27873
502.00,9.27891,25.533862,0.000401,25.144136,-3.0098,0.668,9.27528,9.27528
503.00,9.27875,25.533840,0.000398,25.144118,-3.0092,0.669,9.26272,9.26272
504.00,9.27918,25.533852,0.000399,25.144210,-3.0090,0.669,9.23177,9.23177
505.00,9.27941,25.533744,0.000395,25.144136,-3.0091,0.669,9.17104,9.17104
506.00,9.28000,25.533823,0.000393,25.144218,-3.0088,0.669,9.07480,9.07480
507.00,9.28041,25.533889,0.000393,25.144297,-3.0085,0.669,8.94214,8.94214
508.00,9.28009,25.533900,0.000391,25.144284,-3.0080,0.669,8.78507,8.78507
509.00,9.27962,25.533822,0.000386,25.144146,-3.0075,0.670,8.62793,8.62793
510.00,9.27798,25.533918,0.000386,25.144160,-3.0069,0.670,8.49460,8.49460
@4,2.0001,4.0, 510.069000000003 
511.00,9.27367,25.533931,0.000387,25.144101,-3.0064,0.670,8.40211,8.40211
512.00,9.26225,25.533910,0.000389,25.144022,-3.0064,0.670,8.35700,8.35700
513.00,9.21881,25.533961,0.000392,25.144036,-3.0065,0.670,8.35612,8.35612
514.00,9.12490,25.534084,0.000395,25.144148,-3.0064,0.670,8.38662,8.38662
515.00,8.97375,25.534119,0.000395,25.144172,-3.0061,0.670,8.43750,8.43750
516.00,8.79241,25.534187,0.000397,25.144254,-3.0059,0.670,8.50013,8.50013
517.00,8.59960,25.534238,0.000398,25.144310,-3.0053,0.670,8.57066,8.57066
518.00,8.43470,25.534387,0.000403,25.144349,-3.0046,0.670,8.64535,8.64535
519.00,8.34040,25.534459,0.000402,25.144376,-3.0041,0.670,8.71935,8.71935
520.00,8.30801,25.534499,0.000400,25.144307,-3.0039,0.670,8.78797,8.78797
521.00,8.33029,25.534456,0.000398,25.144223,-3.0036,0.671,8.84708,8.84708
522.00,8.37390,25.534449,0.000397,25.144186,-3.0036,0.671,8.89553,8.89553
523.00,8.42953,25.534414,0.000394,25.144120,-3.0041,0.671,8.93459,8.93459
524.00,8.49249,25.534475,0.000398,25.144098,-3.0044,0.671,8.96732,8.96732
525.00,8.56173,25.534576,0.000400,25.144173,-3.0045,0.671,8.99603,8.99603
526.00,8.64324,25.534727,0.000403,25.144211,-3.0046,0.671,9.02215,9.02215
527.00,8.72642,25.534889,0.000404,25.144265,-3.0044,0.671,9.04488,9.04488
528.00,8.80278,25.534985,0.000405,25.144342,-3.0038,0.671,9.06528,9.06528
529.00,8.86227,25.534949,0.000399,25.144248,-3.0032,0.671,9.08267,9.08267
530.00,8.90472,25.535021,0.000399,25.144231,-3.0024,0.671,9.09854,9.09854
531.00,8.93892,25.535022,0.000398,25.144250,-3.0017,0.671,9.11274,9.11274
532.00,8.96861,25.534985,0.000397,25.144177,-3.0013,0.671,9.12751,9.12751
533.00,8.99817,25.534961,0.000393,25.144046,-3.0011,0.672,9.14062,9.14062
534.00,9.02597,25.535087,0.000396,25.144060,-3.0008,0.672,9.15333,9.15333
535.00,9.04837,25.535068,0.000397,25.144057,-3.0006,0.672,9.16518,9.16518
536.00,9.06938,25.535014,0.000395,25.144011,-3.0005,0.672,9.17630,9.17630
537.00,9.08233,25.534999,0.000393,25.144041,-3.0003,0.672,9.18469,9.18469
538.00,9.10014,25.535070,0.000395,25.144195,-2.9999,0.672,9.19104,9.19104
539.00,9.11303,25.535001,0.000393,25.144225,-2.9997,0.672,9.19617,9.19617
540.00,9.12764,25.534876,0.000391,25.144184,-2.9997,0.672,9.19947,9.19947
541.00,9.14058,25.534877,0.000395,25.144142,-2.9996,0.672,9.20264,9.20264
542.00,9.15615,25.534894,0.000398,25.144187,-2.9996,0.672,9.20598,9.20598
543.00,9.16569,25.534771,0.000397,25.144031,-2.9996,0.672,9.21001,9.21001
544.00,9.17655,25.534799,0.000398,25.144006,-2.9992,0.672,9.21365,9.21365
545.00,9.18701,25.534846,0.000396,25.143952,-2.9990,0.672,9.21828,9.21828
546.00,9.19502,25.534970,0.000396,25.144028,-2.9988,0.673,9.22307,9.22307
547.00,9.19771,25.535006,0.000395,25.143914,-2.9985,0.673,9.22791,9.22791
548.00,9.19857,25.535195,0.000397,25.143991,-2.9981,0.673,9.23310,9.23310
549.00,9.20117,25.535241,0.000398,25.143960,-2.9979,0.673,9.23795,9.23795
550.00,9.20585,25.535376,0.000399,25.144017,-2.9975,0.673,9.24144,9.24144
551.00,9.20996,25.535479,0.000397,25.143994,-2.9971,0.673,9.24258,9.24258
552.00,9.21367,25.535558,0.000400,25.144049,-2.9969,0.673,9.24248,9.24248
553.00,9.21858,25.535654,0.000400,25.144147,-2.9968,0.673,9.24207,9.24207
554.00,9.22331,25.535797,0.000400,25.144248,-2.9966,0.674,9.24158,9.24158
555.00,9.22777,25.535847,0.000403,25.144230,-2.9963,0.673,9.24201,9.24201
556.00,9.23356,25.535798,0.000405,25.144192,-2.9959,0.673,9.24291,9.24291
557.00,9.23764,25.535759,0.000402,25.144120,-2.9953,0.674,9.24520,9.24520
558.00,9.23902,25.535802,0.000401,25.144127,-2.9946,0.674,9.24751,9.24751
559.00,9.23935,25.535766,0.000399,25.144043,-2.9941,0.674,9.24982,9.24982
560.00,9.24020,25.535773,0.000397,25.144093,-2.9938,0.674,9.25192,9.25192
561.00,9.24158,25.535832,0.000397,25.144132,-2.9939,0.674,9.25356,9.25356
562.00,9.24350,25.535917,0.000399,25.144205,-2.9939,0.674,9.25446,9.25446
563.00,9.24495,25.535822,0.000400,25.144099,-2.9939,0.674,9.25521,9.25521
564.00,9.24633,25.535858,0.000404,25.144126,-2.9939,0.674,9.25635,9.25635
565.00,9.24729,25.535917,0.000403,25.144119,-2.9938,0.674,9.25649,9.25649
566.00,9.24813,25.535958,0.000402,25.144123,-2.9935,0.674,9.25763,9.25763
567.00,9.24923,25.536028,0.000401,25.144173,-2.9934,0.675,9.25913,9.25913
568.00,9.25023,25.536113,0.000401,25.144172,-2.9934,0.675,9.26087,9.26087
569.00,9.25135,25.536223,0.000402,25.144261,-2.9933,0.675,9.26117,9.26117
570.00,9.25285,25.536181,0.000406,25.144217,-2.9932,0.675,9.26119,9.26119
571.00,9.25434,25.536181,0.000406,25.144229,-2.9929,0.675,9.26105,9.26105
572.00,9.25531,25.536108,0.000407,25.144184,-2.9927,0.675,9.26048,9.26048
573.00,9.25610,25.536153,0.000408,25.144274,-2.9926,0.675,9.25970,9.25970
574.00,9.25680,25.536054,0.000405,25.144196,-2.9926,0.675,9.26063,9.26063
575.00,9.25779,25.536177,0.000402,25.144291,-2.9926,0.675,9.26249,9.26249
576.00,9.25870,25.536227,0.000403,25.144257,-2.9924,0.675,9.26429,9.26429
577.00,9.25952,25.536320,0.000403,25.144227,-2.9920,0.675,9.26727,9.26727
578.00,9.26056,25.536323,0.000404,25.144154,-2.9915,0.675,9.26964,9.26964
579.00,9.26146,25.536394,0.000404,25.144148,-2.9909,0.675,9.27152,9.27152
580.00,9.26249,25.536265,0.000402,25.144036,-2.9906,0.675,9.27246,9.27246
581.00,9.26368,25.536239,0.000399,25.144036,-2.9901,0.675,9.27373,9.27373
582.00,9.26460,25.536311,0.000398,25.144109,-2.9895,0.675,9.27396,9.27396
583.00,9.26552,25.536362,0.000395,25.144111,-2.9890,0.676,9.27377,9.27377
584.00,9.26641,25.536345,0.000395,25.144070,-2.9888,0.676,9.27269,9.27269
585.00,9.26712,25.536479,0.000396,25.144122,-2.9886,0.676,9.27236,9.27236
586.00,9.26767,25.536489,0.000396,25.144071,-2.9885,0.676,9.27172,9.27172
587.00,9.26797,25.536470,0.000394,25.143988,-2.9886,0.676,9.27159,9.27159
588.00,9.26842,25.536492,0.000394,25.143986,-2.9887,0.676,9.27219,9.27219
589.00,9.26926,25.536609,0.000394,25.144063,-2.9885,0.676,9.27454,9.27454
590.00,9.27047,25.536643,0.000395,25.144045,-2.9881,0.676,9.27691,9.27691
591.00,9.27154,25.536711,0.000398,25.144107,-2.9876,0.676,9.27838,9.27838
592.00,9.27255,25.536798,0.000402,25.144218,-2.9870,0.676,9.27946,9.27946
593.00,9.27357,25.536727,0.000402,25.144162,-2.9865,0.676,9.28019,9.28019
594.00,9.27440,25.536755,0.000405,25.144178,-2.9862,0.676,9.28065,9.28065
595.00,9.27522,25.536878,0.000406,25.144238,-2.9862,0.677,9.28048,9.28048
596.00,9.27587,25.536885,0.000405,25.144175,-2.9864,0.677,9.28120,9.28120
597.00,9.27615,25.536914,0.000406,25.144140,-2.9864,0.677,9.28218,9.28218
598.00,9.27660,25.536925,0.000404,25.144133,-2.9861,0.677,9.28335,9.28335
599.00,9.27746,25.536923,0.000401,25.144114,-2.9856,0.677,9.28342,9.28342
600.00,9.27818,25.536854,0.000403,25.144093,-2.9851,0.677,9.28425,9.28425
601.00,9.27865,25.536961,0.000403,25.144114,-2.9847,0.677,9.28387,9.28387
602.00,9.27887,25.536950,0.000399,25.144051,-2.9846,0.677,9.28213,9.28213
603.00,9.27899,25.537097,0.000400,25.144132,-2.9847,0.678,9.28127,9.28127
604.00,9.27957,25.537148,0.000405,25.144158,-2.9850,0.677,9.28106,9.28106
605.00,9.28007,25.537170,0.000404,25.144144,-2.9848,0.677,9.27935,9.27935
606.00,9.28035,25.537166,0.000408,25.144191,-2.9843,0.677,9.27872,9.27872
607.00,9.28072,25.537118,0.000404,25.144163,-2.9838,0.678,9.27993,9.27993
608.00,9.28122,25.537090,0.000407,25.144163,-2.9834,0.677,9.28127,9.28127
609.00,9.28165,25.537041,0.000404,25.144061,-2.9828,0.678,9.28218,9.28218
610.00,9.28178,25.537003,0.000400,25.144017,-2.9823,0.678,9.28369,9.28369
611.00,9.28210,25.537001,0.000397,25.144006,-2.9823,0.678,9.28352,9.28352
612.00,9.28231,25.537077,0.000402,25.144091,-2.9822,0.678,9.27944,9.27944
613.00,9.28243,25.537093,0.000401,25.144088,-2.9820,0.678,9.27369,9.27369
614.00,9.28222,25.537105,0.000398,25.144154,-2.9820,0.678,9.26836,9.26836
615.00,9.28178,25.537196,0.000402,25.144217,-2.9821,0.678,9.26312,9.26312
616.00,9.28180,25.537203,0.000402,25.144218,-2.9821,0.678,9.26046,9.26046
617.00,9.28253,25.537162,0.000400,25.144176,-2.9820,0.678,9.26101,9.26101
618.00,9.28394,25.537234,0.000400,25.144200,-2.9820,0.678,9.26310,9.26310
619.00,9.28621,25.537351,0.000402,25.144196,-2.9817,0.678,9.26521,9.26521
620.00,9.28403,25.537385,0.000397,25.144120,-2.9811,0.679,9.26798,9.26798
621.00,9.27634,25.537487,0.000395,25.144113,-2.9805,0.679,9.27082,9.27082
622.00,9.26207,25.537692,0.000396,25.144131,-2.9803,0.679,9.27440,9.27440
623.00,9.25982,25.537763,0.000396,25.144065,-2.9797,0.679,9.27658,9.27658
624.00,9.26009,25.537739,0.000395,25.143996,-2.9794,0.679,9.27818,9.27818
625.00,9.26193,25.537784,0.000394,25.144050,-2.9794,0.679,9.27930,9.27930
626.00,9.26419,25.537814,0.000395,25.144058,-2.9794,0.679,9.27871,9.27871
627.00,9.26685,25.537779,0.000392,25.144111,-2.9791,0.679,9.27707,9.27707
628.00,9.26895,25.537709,0.000390,25.144127,-2.9789,0.679,9.27556,9.27556
629.00,9.27004,25.537710,0.000391,25.144157,-2.9785,0.680,9.27428,9.27428
630.00,9.27137,25.537707,0.000394,25.144163,-2.9781,0.680,9.27297,9.27297
631.00,9.27204,25.537714,0.000394,25.144170,-2.9778,0.680,9.27194,9.27194
632.00,9.27234,25.537695,0.000394,25.144102,-2.9776,0.680,9.27154,9.27154
633.00,9.27272,25.537797,0.000398,25.144151,-2.9775,0.680,9.27158,9.27158
634.00,9.27260,25.537897,0.000397,25.144214,-2.9775,0.680,9.27118,9.27118
635.00,9.27313,25.537928,0.000393,25.144217,-2.9775,0.680,9.27107,9.27107
636.00,9.27310,25.537892,0.000394,25.144210,-2.9775,0.680,9.27118,9.27118
637.00,9.27327,25.537927,0.000395,25.144212,-2.9773,0.680,9.27074,9.27074
638.00,9.27347,25.537876,0.000393,25.144181,-2.9771,0.680,9.26999,9.26999
639.00,9.27350,25.537971,0.000394,25.144209,-2.9768,0.681,9.27059,9.27059
640.00,9.27365,25.538006,0.000396,25.144150,-2.9767,0.681,9.27213,9.27213
641.00,9.27358,25.537947,0.000394,25.144029,-2.9764,0.681,9.27261,9.27261
642.00,9.27323,25.537922,0.000391,25.143993,-2.9760,0.681,9.27291,9.27291
643.00,9.27280,25.537999,0.000393,25.144002,-2.9758,0.681,9.27359,9.27359
644.00,9.27238,25.537960,0.000395,25.143969,-2.9757,0.681,9.27402,9.27402
645.00,9.27230,25.537970,0.000397,25.143996,-2.9755,0.681,9.27343,9.27343
646.00,9.27228,25.538113,0.000400,25.144080,-2.9757,0.681,9.27379,9.27379
647.00,9.27230,25.538270,0.000402,25.144156,-2.9756,0.681,9.27480,9.27480
648.00,9.27230,25.538365,0.000405,25.144156,-2.9755,0.681,9.27579,9.27579
649.00,9.27261,25.538418,0.000401,25.144108,-2.9752,0.681,9.27456,9.27456
650.00,9.27287,25.538492,0.000398,25.144118,-2.9751,0.681,9.27377,9.27377
651.00,9.27284,25.538563,0.000399,25.144158,-2.9748,0.681,9.27419,9.27419
652.00,9.27295,25.538522,0.000399,25.144137,-2.9745,0.681,9.27387,9.27387
653.00,9.27310,25.538517,0.000396,25.144170,-2.9744,0.682,9.26755,9.26755
654.00,9.27357,25.538540,0.000397,25.144244,-2.9743,0.682,9.24830,9.24830
655.00,9.27409,25.538557,0.000398,25.144279,-2.9740,0.682,9.20375,9.20375
656.00,9.27388,25.538562,0.000401,25.144313,-2.9736,0.682,9.12466,9.12466
657.00,9.27429,25.538615,0.000403,25.144320,-2.9734,0.682,9.00922,9.00922
658.00,9.27422,25.538629,0.000401,25.144331,-2.9730,0.682,8.86615,8.86615
659.00,9.27394,25.538546,0.000398,25.144194,-2.9726,0.682,8.71451,8.71451
660.00,9.27271,25.538575,0.000398,25.144171,-2.9722,0.682,8.57765,8.57765
@5,2.0001,4.0, 660.110000000001 
661.00,9.27586,25.538615,0.000395,25.144148,-2.9719,0.682,8.47546,8.47546
662.00,9.27453,25.538594,0.000390,25.144112,-2.9718,0.683,8.41725,8.41725
663.00,9.24540,25.538609,0.000389,25.144072,-2.9718,0.683,8.40268,8.40268
664.00,9.17316,25.538637,0.000391,25.144155,-2.9716,0.683,8.42217,8.42217
665.00,9.04780,25.538628,0.000391,25.144170,-2.9710,0.683,8.46438,8.46438
666.00,8.88047,25.538610,0.000393,25.144155,-2.9707,0.683,8.52062,8.52062
667.00,8.69795,25.538701,0.000397,25.144200,-2.9705,0.683,8.58550,8.58550
668.00,8.53096,25.538669,0.000400,25.144103,-2.9706,0.683,8.65625,8.65625
669.00,8.41610,25.538781,0.000401,25.144100,-2.9708,0.683,8.72865,8.72865
670.00,8.36453,25.538883,0.000402,25.144103,-2.9711,0.683,8.79776,8.79776
671.00,8.37007,25.538936,0.000403,25.144107,-2.9713,0.683,8.85867,8.85867
672.00,8.40670,25.538938,0.000405,25.144087,-2.9712,0.683,8.90817,8.90817
673.00,8.45775,25.539051,0.000404,25.144209,-2.9706,0.683,8.94655,8.94655
674.00,8.51304,25.539028,0.000405,25.144182,-2.9700,0.683,8.97614,8.97614
675.00,8.57508,25.538977,0.000404,25.144099,-2.9696,0.683,9.00078,9.00078
676.00,8.65098,25.539070,0.000404,25.144159,-2.9691,0.683,9.02264,9.02264
677.00,8.73107,25.539176,0.000399,25.144206,-2.9685,0.684,9.04263,9.04263
678.00,8.81113,25.539117,0.000398,25.144125,-2.9680,0.684,9.06079,9.06079
679.00,8.87480,25.539275,0.000397,25.144244,-2.9677,0.684,9.07846,9.07846
680.00,8.92041,25.539417,0.000398,25.144361,-2.9673,0.684,9.09600,9.09600
681.00,8.95533,25.539477,0.000398,25.144350,-2.9672,0.684,9.11130,9.11130
682.00,8.97852,25.539429,0.000405,25.144292,-2.9671,0.684,9.12666,9.12666
683.00,9.00325,25.539486,0.000406,25.144356,-2.9672,0.684,9.14123,9.14123
684.00,9.02294,25.539334,0.000406,25.144213,-2.9673,0.684,9.15329,9.15329
685.00,9.04373,25.539218,0.000402,25.144141,-2.9674,0.684,9.16198,9.16198
686.00,9.06468,25.539162,0.000401,25.144084,-2.9671,0.684,9.16961,9.16961
687.00,9.07856,25.539197,0.000397,25.144084,-2.9670,0.684,9.17617,9.17617
688.00,9.09398,25.539181,0.000395,25.144018,-2.9666,0.684,9.18334,9.18334
689.00,9.11130,25.539358,0.000395,25.144146,-2.9663,0.685,9.19137,9.19137
690.00,9.13129,25.539411,0.000397,25.144168,-2.9659,0.685,9.20044,9.20044
691.00,9.14138,25.539358,0.000396,25.144161,-2.9656,0.685,9.20892,9.20892
692.00,9.15521,25.539308,0.000398,25.144130,-2.9653,0.685,9.21636,9.21636
693.00,9.16685,25.539368,0.000402,25.144244,-2.9649,0.685,9.22094,9.22094
694.00,9.17162,25.539203,0.000402,25.144109,-2.9647,0.685,9.22425,9.22425
695.00,9.17492,25.539209,0.000400,25.144100,-2.9645,0.685,9.22660,9.22660
696.00,9.17938,25.539257,0.000398,25.144157,-2.9641,0.685,9.22942,9.22942
697.00,9.18820,25.539357,0.000400,25.144236,-2.9637,0.685,9.23187,9.23187
698.00,9.20269,25.539390,0.000398,25.144191,-2.9637,0.685,9.23291,9.23291
699.00,9.21185,25.539561,0.000399,25.144274,-2.9637,0.685,9.23413,9.23413
700.00,9.21872,25.539674,0.000405,25.144306,-2.9637,0.685,9.23559,9.23559
701.00,9.22164,25.539643,0.000405,25.144218,-2.9642,0.685,9.23737,9.23737
702.00,9.22397,25.539620,0.000403,25.144123,-2.9647,0.686,9.23929,9.23929
703.00,9.22676,25.539684,0.000403,25.144161,-2.9647,0.686,9.24418,9.24418
704.00,9.22813,25.539654,0.000403,25.144178,-2.9645,0.686,9.24788,9.24788
705.00,9.23001,25.539585,0.000401,25.144151,-2.9641,0.686,9.25074,9.25074
706.00,9.23265,25.539688,0.000404,25.144205,-2.9635,0.686,9.25303,9.25303
707.00,9.23537,25.539754,0.000403,25.144256,-2.9631,0.686,9.25474,9.25474
708.00,9.23759,25.539735,0.000402,25.144235,-2.9626,0.686,9.25496,9.25496
709.00,9.23985,25.539737,0.000402,25.144153,-2.9622,0.686,9.25620,9.25620
710.00,9.24197,25.539803,0.000402,25.144188,-2.9618,0.686,9.25710,9.25710
711.00,9.24399,25.539892,0.000398,25.144230,-2.9614,0.686,9.25732,9.25732
712.00,9.24600,25.539929,0.000400,25.144257,-2.9609,0.687,9.25822,9.25822
713.00,9.24783,25.539969,0.000402,25.144239,-2.9606,0.687,9.25858,9.25858
714.00,9.24937,25.540096,0.000403,25.144279,-2.9602,0.687,9.25805,9.25805
715.00,9.25058,25.540103,0.000401,25.144150,-2.9604,0.687,9.25824,9.25824
716.00,9.25139,25.540104,0.000405,25.144065,-2.9605,0.687,9.25816,9.25816
717.00,9.25216,25.540120,0.000407,25.144018,-2.9605,0.687,9.25818,9.25818
718.00,9.25336,25.540192,0.000408,25.144050,-2.9604,0.687,9.25872,9.25872
719.00,9.25479,25.540154,0.000403,25.144046,-2.9603,0.687,9.25962,9.25962
720.00,9.25600,25.540260,0.000403,25.144123,-2.9598,0.687,9.26014,9.26014
721.00,9.25705,25.540245,0.000403,25.144118,-2.9595,0.687,9.26181,9.26181
722.00,9.25794,25.540296,0.000399,25.144152,-2.9593,0.687,9.26171,9.26171
723.00,9.25837,25.540327,0.000397,25.144125,-2.9593,0.687,9.26194,9.26194
724.00,9.25887,25.540366,0.000401,25.144115,-2.9593,0.687,9.26304,9.26304
725.00,9.25955,25.540395,0.000407,25.144218,-2.9593,0.687,9.26405,9.26405
726.00,9.26007,25.540390,0.000404,25.144237,-2.9589,0.687,9.26346,9.26346
727.00,9.26035,25.540422,0.000404,25.144243,-2.9587,0.687,9.26425,9.26425
728.00,9.26082,25.540471,0.000408,25.144272,-2.9583,0.687,9.26458,9.26458
729.00,9.26100,25.540566,0.000409,25.144300,-2.9579,0.687,9.26352,9.26352
730.00,9.26119,25.540590,0.000405,25.144210,-2.9576,0.688,9.26305,9.26305
731.00,9.26156,25.540747,0.000406,25.144247,-2.9576,0.688,9.26345,9.26345
732.00,9.26185,25.540673,0.000405,25.144155,-2.9576,0.688,9.26393,9.26393
733.00,9.26224,25.540645,0.000398,25.144093,-2.9577,0.688,9.26388,9.26388
734.00,9.26274,25.540624,0.000397,25.144059,-2.9576,0.688,9.26388,9.26388
735.00,9.26291,25.540614,0.000401,25.144058,-2.9576,0.688,9.26435,9.26435
736.00,9.26316,25.540596,0.000403,25.144090,-2.9574,0.688,9.26476,9.26476
737.00,9.26354,25.540671,0.000405,25.144177,-2.9573,0.688,9.26479,9.26479
738.00,9.26377,25.540753,0.000408,25.144197,-2.9570,0.688,9.26492,9.26492
739.00,9.26391,25.540777,0.000407,25.144188,-2.9568,0.688,9.26574,9.26574
740.00,9.26418,25.540832,0.000409,25.144244,-2.9566,0.688,9.26586,9.26586
741.00,9.26437,25.540831,0.000408,25.144229,-2.9566,0.689,9.26585,9.26585
742.00,9.26444,25.540914,0.000410,25.144243,-2.9566,0.689,9.26544,9.26544
743.00,9.26463,25.540825,0.000406,25.144228,-2.9565,0.689,9.26522,9.26522
744.00,9.26467,25.540811,0.000408,25.144236,-2.9564,0.689,9.26607,9.26607
745.00,9.26484,25.540820,0.000404,25.144169,-2.9563,0.689,9.26673,9.26673
746.00,9.26513,25.540918,0.000406,25.144200,-2.9560,0.689,9.26718,9.26718
747.00,9.26553,25.540924,0.000403,25.144160,-2.9556,0.689,9.26879,9.26879
748.00,9.26594,25.541036,0.000404,25.144198,-2.9551,0.689,9.27063,9.27063
749.00,9.26636,25.541062,0.000402,25.144197,-2.9544,0.689,9.27040,9.27040
750.00,9.26654,25.541039,0.000401,25.144168,-2.9539,0.689,9.26924,9.26924
751.00,9.26658,25.540940,0.000398,25.144054,-2.9531,0.689,9.26871,9.26871
752.00,9.26664,25.540938,0.000398,25.144043,-2.9524,0.689,9.26706,9.26706
753.00,9.26675,25.540918,0.000399,25.144020,-2.9523,0.690,9.26588,9.26588
754.00,9.26697,25.541020,0.000400,25.144135,-2.9523,0.690,9.26597,9.26597
755.00,9.26710,25.541047,0.000402,25.144133,-2.9521,0.690,9.26678,9.26678
756.00,9.26724,25.541146,0.000402,25.144175,-2.9526,0.690,9.26734,9.26734
757.00,9.26734,25.541232,0.000405,25.144222,-2.9530,0.690,9.26862,9.26862
758.00,9.26766,25.541327,0.000404,25.144248,-2.9531,0.690,9.26931,9.26931
759.00,9.26783,25.541279,0.000404,25.144100,-2.9528,0.690,9.27078,9.27078
760.00,9.26840,25.541375,0.000405,25.144187,-2.9524,0.690,9.27253,9.27253
761.00,9.26926,25.541417,0.000404,25.144252,-2.9517,0.690,9.27532,9.27532
762.00,9.27007,25.541357,0.000404,25.144173,-2.9510,0.690,9.27747,9.27747
763.00,9.27100,25.541391,0.000407,25.144192,-2.9507,0.690,9.28016,9.28016
764.00,9.27193,25.541532,0.000409,25.144267,-2.9509,0.690,9.28186,9.28186
765.00,9.27255,25.541569,0.000405,25.144198,-2.9511,0.690,9.28310,9.28310
766.00,9.27295,25.541575,0.000407,25.144109,-2.9514,0.690,9.28372,9.28372
767.00,9.27314,25.541688,0.000407,25.144141,-2.9517,0.690,9.28436,9.28436
768.00,9.27409,25.541729,0.000405,25.144059,-2.9515,0.690,9.28456,9.28456
769.00,9.27554,25.541784,0.000403,25.144060,-2.9511,0.691,9.28404,9.28404
770.00,9.27699,25.541764,0.000406,25.144049,-2.9509,0.691,9.28373,9.28373
771.00,9.27794,25.541854,0.000406,25.144156,-2.9506,0.691,9.28302,9.28302
772.00,9.27846,25.541860,0.000404,25.144167,-2.9504,0.691,9.28117,9.28117
773.00,9.27844,25.541834,0.000405,25.144176,-2.9504,0.691,9.27935,9.27935
774.00,9.27860,25.541741,0.000402,25.144052,-2.9506,0.691,9.27836,9.27836
775.00,9.27899,25.541776,0.000399,25.144087,-2.9506,0.691,9.27781,9.27781
776.00,9.27966,25.541694,0.000398,25.144033,-2.9501,0.691,9.27724,9.27724
777.00,9.28001,25.541615,0.000400,25.144018,-2.9494,0.691,9.27788,9.27788
778.00,9.28040,25.541626,0.000401,25.144045,-2.9485,0.691,9.27790,9.27790
779.00,9.28054,25.541731,0.000408,25.144225,-2.9477,0.691,9.27782,9.27782
780.00,9.28069,25.541769,0.000411,25.144251,-2.9470,0.691,9.27766,9.27766
781.00,9.28053,25.541867,0.000412,25.144236,-2.9466,0.691,9.27771,9.27771
782.00,9.28032,25.542002,0.000412,25.144252,-2.9461,0.692,9.27974,9.27974
783.00,9.28002,25.541992,0.000412,25.144210,-2.9459,0.692,9.28306,9.28306
784.00,9.28070,25.541974,0.000409,25.144127,-2.9458,0.692,9.28527,9.28527
785.00,9.28135,25.541974,0.000410,25.144071,-2.9458,0.692,9.28685,9.28685
786.00,9.28141,25.542019,0.000409,25.144073,-2.9460,0.692,9.28828,9.28828
787.00,9.28107,25.542107,0.000407,25.144061,-2.9463,0.692,9.28834,9.28834
788.00,9.28089,25.542161,0.000406,25.144089,-2.9465,0.692,9.28803,9.28803
789.00,9.28114,25.542157,0.000402,25.144041,-2.9465,0.692,9.28673,9.28673
790.00,9.28205,25.542256,0.000404,25.144107,-2.9464,0.692,9.28547,9.28547
791.00,9.28265,25.542321,0.000406,25.144141,-2.9464,0.692,9.28383,9.28383
792.00,9.28357,25.542349,0.000411,25.144214,-2.9463,0.692,9.28156,9.28156
793.00,9.28411,25.542398,0.000413,25.144234,-2.9462,0.692,9.27830,9.27830
794.00,9.28353,25.542542,0.000417,25.144337,-2.9460,0.692,9.27725,9.27725
795.00,9.28265,25.542535,0.000414,25.144258,-2.9458,0.692,9.27669,9.27669
796.00,9.28202,25.542449,0.000410,25.144194,-2.9454,0.692,9.27665,9.27665
797.00,9.28249,25.542370,0.000407,25.144130,-2.9450,0.693,9.27773,9.27773
798.00,9.28312,25.542409,0.000408,25.144122,-2.9448,0.693,9.27962,9.27962
799.00,9.28281,25.542412,0.000406,25.144135,-2.9448,0.693,9.28124,9.28124
800.00,9.28219,25.542332,0.000400,25.144085,-2.9448,0.693,9.28277,9.28277
801.00,9.28234,25.542398,0.000400,25.144089,-2.9452,0.693,9.28377,9.28377
802.00,9.28254,25.542474,0.000400,25.144083,-2.9450,0.693,9.28279,9.28279
803.00,9.28202,25.542502,0.000396,25.144094,-2.9448,0.693,9.27844,9.27844
804.00,9.28132,25.542465,0.000395,25.144036,-2.9442,0.693,9.26200,9.26200
805.00,9.28024,25.542660,0.000401,25.144155,-2.9436,0.693,9.22443,9.22443
806.00,9.28011,25.542692,0.000405,25.144200,-2.9431,0.693,9.15814,9.15814
807.00,9.28076,25.542705,0.000402,25.144218,-2.9430,0.693,9.05915,9.05915
808.00,9.28239,25.542727,0.000401,25.144208,-2.9429,0.694,8.93222,8.93222
809.00,9.28393,25.542740,0.000399,25.144162,-2.9432,0.694,8.79581,8.79581
810.00,9.28464,25.542751,0.000393,25.144109,-2.9431,0.694,8.66920,8.66920
@6,2.0001,4.0, 810.046000000002 
811.00,9.28300,25.542915,0.000392,25.144126,-2.9429,0.694,8.57080,8.57080
812.00,9.27767,25.542985,0.000393,25.144090,-2.9426,0.694,8.51126,8.51126
813.00,9.26117,25.543088,0.000395,25.144073,-2.9422,0.694,8.49076,8.49076
814.00,9.20154,25.543220,0.000395,25.144173,-2.9418,0.695,8.49422,8.49422
815.00,9.09691,25.543278,0.000400,25.144201,-2.9416,0.694,8.51339,8.51339
816.00,8.95172,25.543257,0.000400,25.144178,-2.9413,0.694,8.54375,8.54375
817.00,8.78289,25.543316,0.000401,25.144202,-2.9411,0.694,8.58501,8.58501
818.00,8.62767,25.543320,0.000403,25.144238,-2.9410,0.694,8.63632,8.63632
819.00,8.52038,25.543288,0.000403,25.144211,-2.9408,0.694,8.69912,8.69912
820.00,8.46487,25.543272,0.000402,25.144209,-2.9404,0.695,8.76901,8.76901
821.00,8.46020,25.543147,0.000401,25.144116,-2.9400,0.695,8.83661,8.83661
822.00,8.48539,25.543039,0.000397,25.144088,-2.9396,0.695,8.89492,8.89492
823.00,8.52405,25.543023,0.000399,25.144132,-2.9393,0.695,8.93987,8.93987
824.00,8.53734,25.542999,0.000403,25.144092,-2.9390,0.695,8.97521,8.97521
825.00,8.56056,25.542971,0.000403,25.144109,-2.9390,0.695,9.00222,9.00222
826.00,8.61203,25.543036,0.000405,25.144176,-2.9390,0.695,9.02446,9.02446
827.00,8.69147,25.543046,0.000408,25.144221,-2.9388,0.695,9.04359,9.04359
828.00,8.78086,25.543066,0.000405,25.144182,-2.9386,0.695,9.06248,9.06248
829.00,8.85099,25.543138,0.000400,25.144223,-2.9384,0.696,9.08180,9.08180
830.00,8.90953,25.543155,0.000402,25.144123,-2.9380,0.696,9.10174,9.10174
831.00,8.94971,25.543289,0.000401,25.144169,-2.9379,0.696,9.12053,9.12053
832.00,8.98277,25.543349,0.000397,25.144082,-2.9381,0.696,9.13708,9.13708
833.00,9.00583,25.543462,0.000400,25.144051,-2.9384,0.696,9.15117,9.15117
834.00,9.02782,25.543475,0.000402,25.143981,-2.9385,0.696,9.16214,9.16214
835.00,9.04474,25.543603,0.000402,25.144074,-2.9385,0.696,9.17126,9.17126
836.00,9.06093,25.543569,0.000399,25.144006,-2.9385,0.696,9.17909,9.17909
837.00,9.07874,25.543738,0.000403,25.144146,-2.9384,0.696,9.18734,9.18734
838.00,9.10026,25.543724,0.000401,25.144150,-2.9381,0.696,9.19457,9.19457
839.00,9.12431,25.543742,0.000401,25.144160,-2.9378,0.696,9.20109,9.20109
840.00,9.14435,25.543707,0.000404,25.144130,-2.9373,0.696,9.20644,9.20644
841.00,9.15492,25.543764,0.000408,25.144183,-2.9370,0.696,9.21135,9.21135
842.00,9.16138,25.543661,0.000406,25.144046,-2.9364,0.696,9.21464,9.21464
843.00,9.17081,25.543648,0.000402,25.143972,-2.9361,0.697,9.21813,9.21813
844.00,9.17916,25.543768,0.000406,25.144028,-2.9358,0.697,9.22278,9.22278
845.00,9.18992,25.543809,0.000403,25.144034,-2.9359,0.697,9.22610,9.22610
846.00,9.19392,25.543845,0.000402,25.144057,-2.9360,0.697,9.23031,9.23031
847.00,9.20133,25.543984,0.000407,25.144133,-2.9359,0.697,9.23506,9.23506
848.00,9.20666,25.544040,0.000414,25.144226,-2.9357,0.696,9.23920,9.23920
849.00,9.21104,25.543984,0.000412,25.144182,-2.9357,0.697,9.24255,9.24255
850.00,9.21442,25.543976,0.000412,25.144144,-2.9354,0.697,9.24754,9.24754
851.00,9.21894,25.543956,0.000413,25.144017,-2.9350,0.697,9.25129,9.25129
852.00,9.22268,25.543927,0.000410,25.143990,-2.9349,0.697,9.25488,9.25488
853.00,9.22644,25.544025,0.000412,25.144002,-2.9347,0.697,9.25779,9.25779
854.00,9.23046,25.544009,0.000411,25.143948,-2.9346,0.697,9.26009,9.26009
855.00,9.23469,25.544027,0.000411,25.143962,-2.9349,0.697,9.26202,9.26202
856.00,9.23877,25.544131,0.000406,25.144054,-2.9349,0.697,9.26479,9.26479
857.00,9.24272,25.544160,0.000406,25.144030,-2.9350,0.697,9.26693,9.26693
858.00,9.24713,25.544137,0.000401,25.144006,-2.9350,0.698,9.26964,9.26964
859.00,9.25058,25.544239,0.000400,25.144067,-2.9345,0.698,9.27175,9.27175
860.00,9.25335,25.544364,0.000399,25.144123,-2.9339,0.698,9.27231,9.27231
861.00,9.25632,25.544334,0.000401,25.144069,-2.9334,0.698,9.27268,9.27268
862.00,9.25880,25.544345,0.000403,25.144112,-2.9330,0.698,9.27299,9.27299
863.00,9.26087,25.544353,0.000400,25.144081,-2.9329,0.698,9.27392,9.27392
864.00,9.26369,25.544367,0.000403,25.144093,-2.9330,0.698,9.27520,9.27520
865.00,9.26614,25.544365,0.000404,25.144049,-2.9331,0.698,9.27630,9.27630
866.00,9.26738,25.544421,0.000404,25.144091,-2.9329,0.698,9.27612,9.27612
867.00,9.26877,25.544465,0.000403,25.144055,-2.9327,0.698,9.27693,9.27693
868.00,9.26948,25.544500,0.000408,25.144096,-2.9326,0.698,9.27749,9.27749
869.00,9.27060,25.544534,0.000410,25.144084,-2.9322,0.698,9.27826,9.27826
870.00,9.27198,25.544598,0.000414,25.144132,-2.9316,0.698,9.27991,9.27991
871.00,9.27336,25.544605,0.000414,25.144091,-2.9310,0.698,9.28228,9.28228
872.00,9.27474,25.544645,0.000412,25.144120,-2.9305,0.698,9.28297,9.28297
873.00,9.27582,25.544659,0.000414,25.144046,-2.9299,0.698,9.28335,9.28335
874.00,9.27691,25.544704,0.000416,25.144045,-2.9295,0.698,9.28366,9.28366
875.00,9.27763,25.544703,0.000414,25.144034,-2.9294,0.698,9.28404,9.28404
876.00,9.27838,25.544716,0.000414,25.144082,-2.9296,0.698,9.28468,9.28468
877.00,9.27909,25.544715,0.000413,25.144100,-2.9298,0.699,9.28583,9.28583
878.00,9.28010,25.544799,0.000410,25.144245,-2.9299,0.699,9.28662,9.28662
879.00,9.28094,25.544807,0.000406,25.144261,-2.9301,0.699,9.28662,9.28662
880.00,9.28148,25.544819,0.000407,25.144269,-2.9302,0.699,9.28625,9.28625
881.00,9.28187,25.544837,0.000409,25.144244,-2.9300,0.699,9.28548,9.28548
882.00,9.28243,25.544826,0.000408,25.144102,-2.9299,0.699,9.28554,9.28554
883.00,9.28310,25.544861,0.000407,25.144013,-2.9298,0.699,9.28572,9.28572
884.00,9.28346,25.544915,0.000406,25.144003,-2.9297,0.699,9.28616,9.28616
885.00,9.28389,25.544986,0.000405,25.144005,-2.9297,0.699,9.28612,9.28612
886.00,9.28432,25.545035,0.000405,25.144024,-2.9295,0.699,9.28609,9.28609
887.00,9.28476,25.545127,0.000410,25.144166,-2.9294,0.699,9.28533,9.28533
888.00,9.28507,25.545083,0.000410,25.144217,-2.9294,0.699,9.28533,9.28533
889.00,9.28530,25.545036,0.000410,25.144228,-2.9290,0.700,9.28477,9.28477
890.00,9.28544,25.544932,0.000410,25.144198,-2.9289,0.699,9.28592,9.28592
891.00,9.28565,25.544980,0.000409,25.144236,-2.9288,0.700,9.28684,9.28684
892.00,9.28600,25.545039,0.000408,25.144268,-2.9285,0.700,9.28814,9.28814
893.00,9.28643,25.545123,0.000408,25.144237,-2.9279,0.700,9.28884,9.28884
894.00,9.28691,25.545264,0.000408,25.144255,-2.9278,0.700,9.29110,9.29110
895.00,9.28743,25.545420,0.000409,25.144298,-2.9273,0.700,9.29254,9.29254
896.00,9.28755,25.545390,0.000408,25.144236,-2.9268,0.700,9.29340,9.29340
897.00,9.28808,25.545408,0.000407,25.144190,-2.9264,0.700,9.29483,9.29483
898.00,9.28867,25.545421,0.000407,25.144174,-2.9262,0.700,9.29565,9.29565
899.00,9.28907,25.545440,0.000408,25.144176,-2.9259,0.700,9.29517,9.29517
900.00,9.28945,25.545424,0.000406,25.144133,-2.9258,0.700,9.29403,9.29403
901.00,9.28982,25.545485,0.000403,25.144103,-2.9256,0.701,9.29348,9.29348
902.00,9.29012,25.545532,0.000402,25.144084,-2.9255,0.701,9.29237,9.29237
903.00,9.29042,25.545578,0.000404,25.144065,-2.9258,0.701,9.29136,9.29136
904.00,9.29063,25.545579,0.000401,25.144036,-2.9258,0.701,9.29091,9.29091
905.00,9.29074,25.545606,0.000405,25.144017,-2.9257,0.701,9.29133,9.29133
906.00,9.29123,25.545645,0.000408,25.144082,-2.9255,0.701,9.29245,9.29245
907.00,9.29191,25.545705,0.000409,25.144153,-2.9254,0.701,9.29334,9.29334
908.00,9.29248,25.545806,0.000411,25.144264,-2.9249,0.701,9.29490,9.29490
909.00,9.29298,25.545854,0.000415,25.144311,-2.9245,0.701,9.29599,9.29599
910.00,9.29345,25.545956,0.000413,25.144384,-2.9243,0.701,9.29618,9.29618
911.00,9.29357,25.545985,0.000411,25.144319,-2.9246,0.701,9.29521,9.29521
912.00,9.29357,25.546007,0.000412,25.144299,-2.9245,0.701,9.29389,9.29389
913.00,9.29357,25.545967,0.000406,25.144282,-2.9243,0.702,9.29218,9.29218
914.00,9.29336,25.546060,0.000404,25.144301,-2.9242,0.702,9.29081,9.29081
915.00,9.29310,25.546077,0.000400,25.144312,-2.9242,0.702,9.29042,9.29042
916.00,9.29293,25.546176,0.000405,25.144464,-2.9239,0.702,9.29016,9.29016
917.00,9.29253,25.546185,0.000406,25.144491,-2.9241,0.702,9.28941,9.28941
918.00,9.29212,25.546181,0.000405,25.144427,-2.9239,0.702,9.28924,9.28924
919.00,9.29202,25.546141,0.000406,25.144374,-2.9237,0.702,9.28901,9.28901
920.00,9.29214,25.546132,0.000409,25.144290,-2.9231,0.702,9.28739,9.28739
921.00,9.29179,25.546063,0.000406,25.144157,-2.9224,0.702,9.28689,9.28689
922.00,9.29120,25.546067,0.000405,25.144051,-2.9218,0.702,9.28735,9.28735
923.00,9.29107,25.546149,0.000405,25.144086,-2.9215,0.702,9.28815,9.28815
924.00,9.29114,25.546247,0.000404,25.144176,-2.9214,0.703,9.28909,9.28909
925.00,9.29115,25.546348,0.000406,25.144287,-2.9217,0.703,9.29173,9.29173
926.00,9.29139,25.546454,0.000405,25.144334,-2.9219,0.703,9.29330,9.29330
927.00,9.29131,25.546565,0.000407,25.144450,-2.9218,0.703,9.29441,9.29441
928.00,9.29125,25.546495,0.000407,25.144339,-2.9218,0.703,9.29493,9.29493
929.00,9.29097,25.546458,0.000406,25.144227,-2.9217,0.703,9.29439,9.29439
930.00,9.29078,25.546460,0.000404,25.144231,-2.9216,0.703,9.29352,9.29352
931.00,9.29078,25.546476,0.000406,25.144270,-2.9215,0.703,9.29190,9.29190
932.00,9.29092,25.546446,0.000401,25.144206,-2.9214,0.703,9.29105,9.29105
933.00,9.29090,25.546554,0.000402,25.144294,-2.9211,0.703,9.28961,9.28961
934.00,9.29055,25.546571,0.000402,25.144287,-2.9209,0.703,9.28955,9.28955
935.00,9.29036,25.546607,0.000404,25.144167,-2.9207,0.703,9.28887,9.28887
936.00,9.29036,25.546616,0.000402,25.144131,-2.9206,0.703,9.28958,9.28958
937.00,9.29057,25.546630,0.000404,25.144124,-2.9206,0.703,9.29036,9.29036
938.00,9.29098,25.546652,0.000403,25.144124,-2.9204,0.703,9.29213,9.29213
939.00,9.29139,25.546710,0.000405,25.144192,-2.9199,0.704,9.29332,9.29332
940.00,9.29194,25.546657,0.000404,25.144207,-2.9190,0.704,9.29436,9.29436
941.00,9.29234,25.546700,0.000404,25.144198,-2.9183,0.704,9.29508,9.29508
942.00,9.29272,25.546731,0.000403,25.144200,-2.9179,0.704,9.29515,9.29515
943.00,9.29284,25.546788,0.000401,25.144180,-2.9179,0.704,9.29523,9.29523
944.00,9.29299,25.546777,0.000398,25.144078,-2.9182,0.704,9.29443,9.29443
945.00,9.29284,25.546908,0.000397,25.144146,-2.9187,0.704,9.29424,9.29424
946.00,9.29265,25.546891,0.000396,25.144114,-2.9191,0.704,9.29406,9.29406
947.00,9.29252,25.546958,0.000400,25.144166,-2.9191,0.704,9.29494,9.29494
948.00,9.29275,25.546928,0.000402,25.144160,-2.9190,0.704,9.29622,9.29622
949.00,9.29358,25.546967,0.000404,25.144251,-2.9190,0.704,9.29800,9.29800
950.00,9.29397,25.546921,0.000404,25.144202,-2.9188,0.704,9.29868,9.29868
951.00,9.29425,25.546943,0.000407,25.144250,-2.9186,0.704,9.29942,9.29942
952.00,9.29488,25.546915,0.000405,25.144241,-2.9183,0.704,9.29946,9.29946
953.00,9.29550,25.546961,0.000407,25.144247,-2.9177,0.704,9.29520,9.29520
954.00,9.29619,25.546979,0.000408,25.144200,-2.9172,0.704,9.28193,9.28193
955.00,9.29644,25.547018,0.000406,25.144200,-2.9171,0.705,9.25293,9.25293
956.00,9.29653,25.547114,0.000404,25.144221,-2.9170,0.705,9.20038,9.20038
957.00,9.29705,25.547175,0.000404,25.144180,-2.9171,0.705,9.12210,9.12210
958.00,9.29778,25.547178,0.000402,25.144173,-2.9170,0.705,9.02289,9.02289
959.00,9.29931,25.547193,0.000398,25.144168,-2.9167,0.706,8.91343,8.91343
960.00,9.29875,25.547138,0.000396,25.144109,-2.9164,0.706,8.80906,8.80906
@7,2.0001,4.0, 960.088000000003 
961.00,9.29683,25.547124,0.000396,25.144118,-2.9159,0.706,8.72381,8.72381
962.00,9.29737,25.547135,0.000397,25.144147,-2.9156,0.706,8.66460,8.66460
963.00,9.28161,25.547202,0.000398,25.144221,-2.9154,0.706,8.63119,8.63119
964.00,9.23509,25.547179,0.000399,25.144160,-2.9154,0.706,8.62005,8.62005
965.00,9.15244,25.547241,0.000402,25.144207,-2.9156,0.706,8.62633,8.62633
966.00,9.03404,25.547306,0.000408,25.144185,-2.9159,0.706,8.64774,8.64774
967.00,8.90626,25.547268,0.000408,25.144143,-2.9162,0.706,8.68239,8.68239
968.00,8.78617,25.547232,0.000407,25.144045,-2.9164,0.706,8.72972,8.72972
969.00,8.68857,25.547250,0.000412,25.144082,-2.9162,0.706,8.78790,8.78790
970.00,8.63131,25.547290,0.000412,25.144123,-2.9159,0.706,8.84935,8.84935
971.00,8.60817,25.547241,0.000407,25.144085,-2.9157,0.706,8.90784,8.90784
972.00,8.61012,25.547320,0.000404,25.144087,-2.9155,0.707,8.95767,8.95767
973.00,8.61886,25.547346,0.000408,25.144093,-2.9152,0.707,8.99755,8.99755
974.00,8.63261,25.547475,0.000409,25.144193,-2.9149,0.707,9.02821,9.02821
975.00,8.66261,25.547463,0.000411,25.144120,-2.9143,0.706,9.05297,9.05297
976.00,8.71516,25.547523,0.000412,25.144153,-2.9134,0.706,9.07316,9.07316
977.00,8.78321,25.547542,0.000410,25.144173,-2.9126,0.707,9.09172,9.09172
978.00,8.85560,25.547554,0.000408,25.144178,-2.9122,0.707,9.10833,9.10833
979.00,8.92314,25.547456,0.000407,25.144108,-2.9118,0.707,9.12331,9.12331
980.00,8.96945,25.547523,0.000405,25.144178,-2.9118,0.707,9.13726,9.13726
981.00,9.00725,25.547523,0.000404,25.144173,-2.9121,0.707,9.14971,9.14971
982.00,9.03251,25.547570,0.000408,25.144237,-2.9123,0.707,9.16063,9.16063
983.00,9.05494,25.547594,0.000406,25.144243,-2.9122,0.707,9.17094,9.17094
984.00,9.07667,25.547720,0.000409,25.144263,-2.9122,0.707,9.18080,9.18080
985.00,9.09332,25.547731,0.000413,25.144227,-2.9120,0.707,9.19020,9.19020
986.00,9.10831,25.547806,0.000412,25.144206,-2.9115,0.707,9.19993,9.19993
987.00,9.12527,25.547888,0.000412,25.144182,-2.9114,0.707,9.20989,9.20989
988.00,9.13791,25.547965,0.000412,25.144150,-2.9115,0.707,9.21950,9.21950
989.00,9.15159,25.547951,0.000405,25.144154,-2.9116,0.708,9.22836,9.22836
990.00,9.16307,25.548005,0.000402,25.144124,-2.9114,0.708,9.23664,9.23664
991.00,9.17066,25.548019,0.000405,25.144081,-2.9111,0.708,9.24389,9.24389
992.00,9.17990,25.547966,0.000407,25.144032,-2.9109,0.708,9.24919,9.24919
993.00,9.18949,25.548001,0.000411,25.144103,-2.9108,0.708,9.25376,9.25376
994.00,9.20085,25.547987,0.000412,25.144109,-2.9107,0.708,9.25782,9.25782
995.00,9.21016,25.547983,0.000416,25.144166,-2.9107,0.708,9.26051,9.26051
996.00,9.21924,25.547936,0.000417,25.144183,-2.9109,0.708,9.26208,9.26208
997.00,9.22955,25.547948,0.000416,25.144202,-2.9110,0.708,9.26273,9.26273
998.00,9.23763,25.548025,0.000413,25.144254,-2.9110,0.708,9.26311,9.26311
999.00,9.24530,25.548133,0.000412,25.144266,-2.9106,0.708,9.26319,9.26319
1000.00,9.25034,25.548238,0.000408,25.144258,-2.9102,0.709,9.26447,9.26447
1001.00,9.25374,25.548283,0.000403,25.144216,-2.9100,0.709,9.26622,9.26622
1002.00,9.25677,25.548335,0.000398,25.144176,-2.9097,0.709,9.26843,9.26843
1003.00,9.25779,25.548305,0.000400,25.144062,-2.9090,0.709,9.27057,9.27057
1004.00,9.25905,25.548380,0.000402,25.144072,-2.9087,0.709,9.27163,9.27163
1005.00,9.26089,25.548422,0.000404,25.144106,-2.9085,0.709,9.27200,9.27200
1006.00,9.26275,25.548522,0.000404,25.144200,-2.9083,0.709,9.27231,9.27231
1007.00,9.26462,25.548552,0.000407,25.144221,-2.9082,0.709,9.27274,9.27274
1008.00,9.26588,25.548709,0.000409,25.144343,-2.9083,0.709,9.27348,9.27348
1009.00,9.26720,25.548695,0.000409,25.144264,-2.9085,0.709,9.27569,9.27569
1010.00,9.26807,25.548756,0.000411,25.144280,-2.9086,0.709,9.27768,9.27768
1011.00,9.26917,25.548781,0.000415,25.144284,-2.9084,0.709,9.27928,9.27928
1012.00,9.27041,25.548876,0.000419,25.144345,-2.9081,0.709,9.28135,9.28135
1013.00,9.27151,25.548825,0.000416,25.144240,-2.9079,0.709,9.28262,9.28262
1014.00,9.27260,25.548939,0.000419,25.144320,-2.9075,0.709,9.28225,9.28225
1015.00,9.27392,25.548988,0.000415,25.144321,-2.9072,0.709,9.28120,9.28120
1016.00,9.27522,25.549051,0.000412,25.144309,-2.9070,0.709,9.27998,9.27998
1017.00,9.27632,25.549024,0.000406,25.144200,-2.9068,0.710,9.27939,9.27939
1018.00,9.27710,25.549043,0.000407,25.144214,-2.9064,0.710,9.27917,9.27917
1019.00,9.27723,25.549046,0.000409,25.144225,-2.9063,0.710,9.28086,9.28086
1020.00,9.27772,25.548993,0.000409,25.144149,-2.9063,0.710,9.28176,9.28176
1021.00,9.27856,25.549002,0.000409,25.144162,-2.9063,0.710,9.28430,9.28430
1022.00,9.27940,25.549001,0.000410,25.144191,-2.9062,0.710,9.28692,9.28692
1023.00,9.28044,25.549033,0.000410,25.144233,-2.9060,0.710,9.28849,9.28849
1024.00,9.28141,25.548986,0.000406,25.144179,-2.9056,0.710,9.28870,9.28870
1025.00,9.28247,25.549010,0.000408,25.144229,-2.9053,0.710,9.29007,9.29007
1026.00,9.28331,25.548997,0.000408,25.144175,-2.9051,0.710,9.28909,9.28909
1027.00,9.28347,25.549097,0.000410,25.144234,-2.9050,0.710,9.28448,9.28448
1028.00,9.28415,25.549013,0.000408,25.144130,-2.9052,0.711,9.27916,9.27916
1029.00,9.28462,25.549027,0.000406,25.144128,-2.9054,0.711,9.27391,9.27391
1030.00,9.28499,25.549025,0.000408,25.144090,-2.9059,0.711,9.27024,9.27024
1031.00,9.28643,25.549094,0.000411,25.144143,-2.9060,0.711,9.26896,9.26896
1032.00,9.28813,25.549026,0.000412,25.144092,-2.9057,0.711,9.27065,9.27065
1033.00,9.28905,25.549048,0.000412,25.144109,-2.9052,0.711,9.27326,9.27326
1034.00,9.28942,25.549061,0.000411,25.144130,-2.9047,0.711,9.27552,9.27552
1035.00,9.28820,25.549076,0.000414,25.144191,-2.9040,0.711,9.27735,9.27735
1036.00,9.28331,25.548969,0.000410,25.144067,-2.9036,0.711,9.27819,9.27819
1037.00,9.27019,25.549025,0.000410,25.144079,-2.9037,0.711,9.27840,9.27840
1038.00,9.26444,25.549060,0.000408,25.144077,-2.9037,0.711,9.27957,9.27957
1039.00,9.26708,25.549123,0.000409,25.144086,-2.9035,0.711,9.28178,9.28178
1040.00,9.27075,25.549228,0.000405,25.144045,-2.9031,0.711,9.28284,9.28284
1041.00,9.27223,25.549356,0.000408,25.144163,-2.9028,0.711,9.28370,9.28370
1042.00,9.27391,25.549405,0.000408,25.144182,-2.9024,0.712,9.28569,9.28569
1043.00,9.27532,25.549565,0.000409,25.144283,-2.9022,0.712,9.28712,9.28712
1044.00,9.27679,25.549576,0.000409,25.144213,-2.9023,0.712,9.28722,9.28722
1045.00,9.27823,25.549549,0.000409,25.144173,-2.9023,0.712,9.28696,9.28696
1046.00,9.27929,25.549561,0.000406,25.144058,-2.9021,0.712,9.28733,9.28733
1047.00,9.28058,25.549658,0.000404,25.144091,-2.9022,0.712,9.28780,9.28780
1048.00,9.28185,25.549691,0.000406,25.144081,-2.9024,0.712,9.28966,9.28966
1049.00,9.28338,25.549746,0.000407,25.144132,-2.9027,0.712,9.29202,9.29202
1050.00,9.28478,25.549767,0.000408,25.144156,-2.9028,0.712,9.29428,9.29428
1051.00,9.28576,25.549826,0.000410,25.144250,-2.9031,0.712,9.29604,9.29604
1052.00,9.28675,25.549779,0.000411,25.144224,-2.9033,0.712,9.29719,9.29719
1053.00,9.28802,25.549716,0.000408,25.144149,-2.9033,0.712,9.29604,9.29604
1054.00,9.28909,25.549735,0.000407,25.144151,-2.9030,0.712,9.29547,9.29547
1055.00,9.29022,25.549824,0.000407,25.144167,-2.9026,0.712,9.29523,9.29523
1056.00,9.29115,25.550013,0.000408,25.144266,-2.9020,0.712,9.29481,9.29481
1057.00,9.29201,25.549996,0.000408,25.144154,-2.9014,0.712,9.29456,9.29456
1058.00,9.29257,25.550010,0.000409,25.144101,-2.9008,0.712,9.29547,9.29547
1059.00,9.29286,25.550013,0.000407,25.144059,-2.9003,0.713,9.29597,9.29597
1060.00,9.29318,25.549993,0.000407,25.144032,-2.8998,0.713,9.29644,9.29644
1061.00,9.29371,25.549899,0.000406,25.143958,-2.8999,0.713,9.29603,9.29603
1062.00,9.29380,25.549967,0.000404,25.144013,-2.9000,0.713,9.29608,9.29608
1063.00,9.29406,25.550103,0.000404,25.144096,-2.9001,0.713,9.29567,9.29567
1064.00,9.29442,25.550188,0.000404,25.144096,-2.9003,0.713,9.29533,9.29533
1065.00,9.29495,25.550251,0.000404,25.144112,-2.9008,0.713,9.29502,9.29502
1066.00,9.29544,25.550256,0.000403,25.144064,-2.9008,0.713,9.29550,9.29550
1067.00,9.29559,25.550289,0.000402,25.144047,-2.9005,0.713,9.29439,9.29439
1068.00,9.29537,25.550270,0.000403,25.144031,-2.9002,0.713,9.29304,9.29304
1069.00,9.29477,25.550304,0.000406,25.144079,-2.8999,0.713,9.29141,9.29141
1070.00,9.29449,25.550229,0.000405,25.144031,-2.8995,0.713,9.29137,9.29137
1071.00,9.29454,25.550263,0.000406,25.144044,-2.8989,0.713,9.29230,9.29230
1072.00,9.29456,25.550290,0.000410,25.144069,-2.8984,0.713,9.29274,9.29274
1073.00,9.29446,25.550343,0.000410,25.144091,-2.8979,0.713,9.29353,9.29353
1074.00,9.29450,25.550272,0.000407,25.144002,-2.8980,0.713,9.29550,9.29550
1075.00,9.29449,25.550338,0.000411,25.143998,-2.8980,0.713,9.29480,9.29480
1076.00,9.29444,25.550388,0.000411,25.144013,-2.8980,0.713,9.29300,9.29300
1077.00,9.29413,25.550409,0.000407,25.144048,-2.8983,0.714,9.29233,9.29233
1078.00,9.29376,25.550382,0.000408,25.143999,-2.8982,0.714,9.29132,9.29132
1079.00,9.29357,25.550480,0.000411,25.144046,-2.8981,0.714,9.29013,9.29013
1080.00,9.29316,25.550587,0.000406,25.144095,-2.8978,0.714,9.29011,9.29011
1081.00,9.29270,25.550578,0.000404,25.144101,-2.8979,0.714,9.29045,9.29045
1082.00,9.29259,25.550585,0.000404,25.144052,-2.8978,0.714,9.29084,9.29084
1083.00,9.29250,25.550678,0.000406,25.144128,-2.8978,0.714,9.29266,9.29266
1084.00,9.29262,25.550705,0.000405,25.144160,-2.8977,0.715,9.29318,9.29318
1085.00,9.29239,25.550701,0.000407,25.144122,-2.8979,0.715,9.29412,9.29412
1086.00,9.29243,25.550702,0.000410,25.144090,-2.8979,0.714,9.29490,9.29490
1087.00,9.29276,25.550786,0.000414,25.144149,-2.8980,0.714,9.29573,9.29573
1088.00,9.29319,25.550725,0.000412,25.144084,-2.8983,0.714,9.29577,9.29577
1089.00,9.29356,25.550791,0.000412,25.144088,-2.8983,0.714,9.29502,9.29502
1090.00,9.29337,25.550817,0.000411,25.144125,-2.8981,0.715,9.29507,9.29507
1091.00,9.29325,25.550825,0.000408,25.144062,-2.8977,0.715,9.29416,9.29416
1092.00,9.29311,25.550905,0.000410,25.144049,-2.8973,0.715,9.29269,9.29269
1093.00,9.29282,25.550981,0.000411,25.143998,-2.8970,0.715,9.29137,9.29137
1094.00,9.29257,25.550974,0.000409,25.143940,-2.8969,0.715,9.29131,9.29131
1095.00,9.29242,25.550982,0.000410,25.143917,-2.8966,0.715,9.29078,9.29078
1096.00,9.29272,25.551079,0.000412,25.143976,-2.8964,0.715,9.29187,9.29187
1097.00,9.29287,25.551070,0.000408,25.143938,-2.8961,0.715,9.29245,9.29245
1098.00,9.29316,25.551134,0.000408,25.144021,-2.8953,0.715,9.29361,9.29361
1099.00,9.29344,25.551072,0.000407,25.143976,-2.8946,0.715,9.29408,9.29408
1100.00,9.29348,25.551073,0.000407,25.144023,-2.8944,0.715,9.29353,9.29353
1101.00,9.29353,25.551026,0.000407,25.144015,-2.8946,0.716,9.29152,9.29152
1102.00,9.29332,25.550957,0.000409,25.143983,-2.8949,0.716,9.29039,9.29039
1103.00,9.29284,25.550938,0.000408,25.144006,-2.8951,0.716,9.28647,9.28647
1104.00,9.29249,25.550978,0.000411,25.144026,-2.8954,0.716,9.27711,9.27711
1105.00,9.29195,25.550974,0.000411,25.143926,-2.8952,0.716,9.25490,9.25490
1106.00,9.29170,25.550981,0.000410,25.143937,-2.8946,0.716,9.21530,9.21530
1107.00,9.29190,25.551028,0.000409,25.143997,-2.8939,0.716,9.15505,9.15505
1108.00,9.29236,25.551011,0.000405,25.143948,-2.8936,0.716,9.07509,9.07509
1109.00,9.29166,25.551063,0.000403,25.143992,-2.8933,0.716,8.98274,8.98274
1110.00,9.29008,25.551148,0.000404,25.144083,-2.8932,0.716,8.89209,8.89209
@8,2.0001,4.0, 1110.018 
1111.00,9.28672,25.551310,0.000405,25.144185,-2.8933,0.717,8.81536,8.81536
1112.00,9.28590,25.551348,0.000406,25.144221,-2.8933,0.717,8.75807,8.75807
1113.00,9.27609,25.551451,0.000411,25.144267,-2.8933,0.717,8.72307,8.72307
1114.00,9.24555,25.551582,0.000415,25.144371,-2.8933,0.717,8.70782,8.70782
1115.00,9.17969,25.551608,0.000418,25.144382,-2.8934,0.717,8.70748,8.70748
1116.00,9.08823,25.551464,0.000416,25.144266,-2.8934,0.717,8.71934,8.71934
1117.00,8.98467,25.551500,0.000415,25.144251,-2.8934,0.717,8.74299,8.74299
1118.00,8.87663,25.551513,0.000416,25.144229,-2.8931,0.717,8.77801,8.77801
1119.00,8.78464,25.551482,0.000414,25.144124,-2.8929,0.717,8.82391,8.82391
1120.00,8.72700,25.551507,0.000409,25.144018,-2.8927,0.717,8.87599,8.87599
1121.00,8.70482,25.551633,0.000409,25.144033,-2.8923,0.717,8.92650,8.92650
1122.00,8.69841,25.551683,0.000409,25.144023,-2.8921,0.717,8.97211,8.97211
1123.00,8.70146,25.551774,0.000405,25.144029,-2.8921,0.718,9.01015,9.01015
1124.00,8.70815,25.551847,0.000403,25.144054,-2.8923,0.718,9.04079,9.04079
1125.00,8.72522,25.551906,0.000401,25.144164,-2.8921,0.718,9.06606,9.06606
1126.00,8.76403,25.551943,0.000400,25.144134,-2.8918,0.718,9.08737,9.08737
1127.00,8.81655,25.551970,0.000402,25.144086,-2.8916,0.718,9.10564,9.10564
1128.00,8.87670,25.551937,0.000407,25.144044,-2.8914,0.718,9.12245,9.12245
1129.00,8.93728,25.551927,0.000406,25.144034,-2.8911,0.718,9.13726,9.13726
1130.00,8.98513,25.551875,0.000408,25.143981,-2.8910,0.718,9.14977,9.14977
1131.00,9.01663,25.551951,0.000413,25.144058,-2.8913,0.718,9.16181,9.16181
1132.00,9.04444,25.551982,0.000412,25.144110,-2.8919,0.718,9.17278,9.17278
1133.00,9.06691,25.551952,0.000410,25.144106,-2.8923,0.718,9.18212,9.18212
1134.00,9.09061,25.551936,0.000414,25.144097,-2.8925,0.718,9.18989,9.18989
1135.00,9.11156,25.552016,0.000416,25.144123,-2.8925,0.718,9.19672,9.19672
1136.00,9.12317,25.552038,0.000413,25.144129,-2.8920,0.718,9.20303,9.20303
1137.00,9.13594,25.552135,0.000414,25.144185,-2.8909,0.718,9.20982,9.20982
1138.00,9.15088,25.552225,0.000413,25.144183,-2.8901,0.718,9.21691,9.21691
1139.00,9.16462,25.552274,0.000411,25.144192,-2.8895,0.718,9.22380,9.22380
1140.00,9.17429,25.552312,0.000410,25.144145,-2.8894,0.718,9.23073,9.23073
1141.00,9.18330,25.552297,0.000409,25.144100,-2.8894,0.718,9.23676,9.23676
1142.00,9.19070,25.552273,0.000407,25.144042,-2.8896,0.718,9.24142,9.24142
1143.00,9.19720,25.552300,0.000409,25.144071,-2.8898,0.719,9.24514,9.24514
1144.00,9.20333,25.552380,0.000408,25.144071,-2.8897,0.719,9.24827,9.24827
1145.00,9.20830,25.552406,0.000407,25.144096,-2.8895,0.719,9.25057,9.25057
1146.00,9.21490,25.552400,0.000407,25.144081,-2.8893,0.719,9.25235,9.25235
1147.00,9.22455,25.552359,0.000407,25.143993,-2.8894,0.719,9.25242,9.25242
1148.00,9.23258,25.552392,0.000405,25.143932,-2.8891,0.719,9.25211,9.25211
1149.00,9.23796,25.552362,0.000406,25.143909,-2.8890,0.719,9.25229,9.25229
1150.00,9.24153,25.552437,0.000407,25.143964,-2.8887,0.719,9.25378,9.25378
1151.00,9.24466,25.552515,0.000411,25.144005,-2.8886,0.719,9.25656,9.25656
1152.00,9.24677,25.552598,0.000411,25.144082,-2.8886,0.719,9.26141,9.26141
1153.00,9.24738,25.552548,0.000412,25.144078,-2.8888,0.719,9.26633,9.26633
1154.00,9.24899,25.552604,0.000412,25.144113,-2.8888,0.719,9.27103,9.27103
1155.00,9.25160,25.552575,0.000414,25.144039,-2.8891,0.719,9.27436,9.27436
1156.00,9.25379,25.552605,0.000410,25.144051,-2.8895,0.719,9.27694,9.27694
1157.00,9.25547,25.552610,0.000412,25.144068,-2.8892,0.719,9.27912,9.27912
1158.00,9.25648,25.552641,0.000411,25.144105,-2.8889,0.720,9.28100,9.28100
1159.00,9.25735,25.552702,0.000410,25.144141,-2.8886,0.720,9.28260,9.28260
1160.00,9.26127,25.552698,0.000410,25.144159,-2.8882,0.720,9.28427,9.28427
1161.00,9.26652,25.552739,0.000411,25.144199,-2.8874,0.720,9.28514,9.28514
1162.00,9.26991,25.552823,0.000412,25.144250,-2.8869,0.720,9.28588,9.28588
1163.00,9.27261,25.552912,0.000414,25.144263,-2.8868,0.720,9.28676,9.28676
1164.00,9.27490,25.552950,0.000415,25.144235,-2.8871,0.720,9.28713,9.28713
1165.00,9.27667,25.553045,0.000413,25.144293,-2.8870,0.720,9.28696,9.28696
1166.00,9.27813,25.553075,0.000411,25.144263,-2.8872,0.720,9.28734,9.28734
1167.00,9.27922,25.553069,0.000409,25.144167,-2.8874,0.720,9.28683,9.28683
1168.00,9.27992,25.553123,0.000406,25.144169,-2.8874,0.720,9.28586,9.28586
1169.00,9.28074,25.553103,0.000401,25.144097,-2.8870,0.721,9.28498,9.28498
1170.00,9.28199,25.553148,0.000402,25.144023,-2.8868,0.721,9.28487,9.28487
1171.00,9.28309,25.553167,0.000404,25.143929,-2.8865,0.721,9.28513,9.28513
1172.00,9.28404,25.553263,0.000403,25.143965,-2.8864,0.721,9.28576,9.28576
1173.00,9.28483,25.553310,0.000402,25.143960,-2.8862,0.721,9.28773,9.28773
1174.00,9.28574,25.553364,0.000401,25.143996,-2.8859,0.721,9.28980,9.28980
1175.00,9.28638,25.553361,0.000403,25.144015,-2.8857,0.721,9.29029,9.29029
1176.00,9.28678,25.553447,0.000404,25.144143,-2.8857,0.721,9.29031,9.29031
1177.00,9.28708,25.553369,0.000404,25.144136,-2.8855,0.721,9.29041,9.29041
1178.00,9.28735,25.553422,0.000410,25.144192,-2.8852,0.721,9.28957,9.28957
1179.00,9.28760,25.553417,0.000411,25.144143,-2.8848,0.721,9.28896,9.28896
1180.00,9.28784,25.553400,0.000410,25.144154,-2.8844,0.721,9.29000,9.29000
1181.00,9.28805,25.553378,0.000409,25.144081,-2.8841,0.721,9.29038,9.29038
1182.00,9.28832,25.553503,0.000413,25.144111,-2.8841,0.721,9.29050,9.29050
1183.00,9.28835,25.553528,0.000410,25.144108,-2.8842,0.722,9.29029,9.29029
1184.00,9.28841,25.553718,0.000412,25.144228,-2.8845,0.722,9.29019,9.29019
1185.00,9.28858,25.553790,0.000410,25.144209,-2.8847,0.722,9.29040,9.29040
1186.00,9.28915,25.553807,0.000409,25.144218,-2.8850,0.722,9.29219,9.29219
1187.00,9.28985,25.553858,0.000407,25.144186,-2.8852,0.722,9.29421,9.29421
1188.00,9.29056,25.553880,0.000409,25.144217,-2.8848,0.722,9.29590,9.29590
1189.00,9.29129,25.553810,0.000412,25.144190,-2.8844,0.722,9.29838,9.29838
1190.00,9.29231,25.553865,0.000413,25.144215,-2.8841,0.722,9.30002,9.30002
1191.00,9.29298,25.553933,0.000414,25.144236,-2.8836,0.722,9.30015,9.30015
1192.00,9.29339,25.553949,0.000415,25.144252,-2.8833,0.722,9.30015,9.30015
1193.00,9.29353,25.553986,0.000414,25.144235,-2.8834,0.722,9.29957,9.29957
1194.00,9.29429,25.554015,0.000409,25.144218,-2.8832,0.722,9.29714,9.29714
1195.00,9.29497,25.554076,0.000406,25.144216,-2.8832,0.723,9.29482,9.29482
1196.00,9.29481,25.554107,0.000404,25.144195,-2.8832,0.723,9.29349,9.29349
1197.00,9.29445,25.554061,0.000401,25.144144,-2.8827,0.723,9.29219,9.29219
1198.00,9.29446,25.554001,0.000401,25.144067,-2.8820,0.723,9.29307,9.29307
1199.00,9.29494,25.554026,0.000404,25.144096,-2.8817,0.723,9.29488,9.29488
1200.00,9.29525,25.554003,0.000407,25.144061,-2.8814,0.723,9.29682,9.29682
1201.00,9.29592,25.554008,0.000407,25.144035,-2.8813,0.723,9.29870,9.29870
1202.00,9.29675,25.554052,0.000408,25.144036,-2.8816,0.723,9.29989,9.29989
1203.00,9.29732,25.554119,0.000411,25.144070,-2.8819,0.723,9.29966,9.29966
1204.00,9.29758,25.554148,0.000413,25.144119,-2.8819,0.723,9.29955,9.29955
1205.00,9.29767,25.554166,0.000414,25.144138,-2.8815,0.723,9.29931,9.29931
1206.00,9.29767,25.554230,0.000415,25.144241,-2.8810,0.723,9.29848,9.29848
1207.00,9.29760,25.554282,0.000415,25.144329,-2.8807,0.723,9.29823,9.29823
1208.00,9.29746,25.554353,0.000413,25.144383,-2.8805,0.723,9.29763,9.29763
1209.00,9.29708,25.554363,0.000408,25.144329,-2.8807,0.723,9.29693,9.29693
1210.00,9.29686,25.554371,0.000407,25.144318,-2.8811,0.723,9.29584,9.29584
1211.00,9.29646,25.554269,0.000406,25.144188,-2.8814,0.723,9.29419,9.29419
1212.00,9.29598,25.554276,0.000409,25.144174,-2.8813,0.723,9.29288,9.29288
1213.00,9.29570,25.554295,0.000406,25.144198,-2.8809,0.723,9.29264,9.29264
1214.00,9.29588,25.554295,0.000408,25.144204,-2.8807,0.723,9.29273,9.29273
1215.00,9.29613,25.554307,0.000410,25.144170,-2.8805,0.723,9.29317,9.29317
1216.00,9.29629,25.554455,0.000411,25.144230,-2.8803,0.723,9.29380,9.29380
1217.00,9.29628,25.554445,0.000408,25.144206,-2.8799,0.724,9.29405,9.29405
1218.00,9.29624,25.554421,0.000409,25.144139,-2.8798,0.724,9.29495,9.29495
1219.00,9.29622,25.554501,0.000407,25.144125,-2.8799,0.724,9.29568,9.29568
1220.00,9.29623,25.554636,0.000410,25.144250,-2.8798,0.724,9.29640,9.29640
1221.00,9.29606,25.554542,0.000409,25.144231,-2.8797,0.724,9.29744,9.29744
1222.00,9.29598,25.554608,0.000408,25.144232,-2.8797,0.724,9.29921,9.29921
1223.00,9.29601,25.554707,0.000412,25.144282,-2.8798,0.724,9.29934,9.29934
1224.00,9.29612,25.554659,0.000412,25.144286,-2.8795,0.724,9.29897,9.29897
1225.00,9.29609,25.554574,0.000408,25.144217,-2.8793,0.725,9.29945,9.29945
1226.00,9.29622,25.554691,0.000410,25.144275,-2.8792,0.725,9.29998,9.29998
1227.00,9.29623,25.554795,0.000414,25.144368,-2.8792,0.725,9.30037,9.30037
1228.00,9.29646,25.554751,0.000411,25.144344,-2.8793,0.725,9.30130,9.30130
1229.00,9.29707,25.554798,0.000415,25.144312,-2.8791,0.725,9.30176,9.30176
1230.00,9.29743,25.554864,0.000417,25.144294,-2.8793,0.725,9.30118,9.30118
1231.00,9.29767,25.554796,0.000419,25.144215,-2.8796,0.725,9.30016,9.30016
1232.00,9.29790,25.554828,0.000418,25.144182,-2.8795,0.725,9.29852,9.29852
1233.00,9.29816,25.554869,0.000421,25.144210,-2.8793,0.725,9.29734,9.29734
1234.00,9.29810,25.554903,0.000417,25.144249,-2.8793,0.725,9.29569,9.29569
1235.00,9.29800,25.554911,0.000416,25.144249,-2.8790,0.725,9.29509,9.29509
1236.00,9.29805,25.554992,0.000414,25.144279,-2.8783,0.725,9.29497,9.29497
1237.00,9.29824,25.554955,0.000415,25.144270,-2.8782,0.725,9.29524,9.29524
1238.00,9.29835,25.554946,0.000417,25.144222,-2.8782,0.725,9.29521,9.29521
1239.00,9.29824,25.554959,0.000418,25.144219,-2.8782,0.725,9.29597,9.29597
1240.00,9.29810,25.555047,0.000416,25.144283,-2.8780,0.725,9.29543,9.29543
1241.00,9.29771,25.555027,0.000414,25.144185,-2.8781,0.725,9.29490,9.29490
1242.00,9.29725,25.555046,0.000411,25.144191,-2.8778,0.726,9.29400,9.29400
1243.00,9.29689,25.555142,0.000409,25.144167,-2.8774,0.726,9.29311,9.29311
1244.00,9.29664,25.555215,0.000409,25.144140,-2.8773,0.726,9.29286,9.29286
1245.00,9.29641,25.555224,0.000412,25.144066,-2.8773,0.726,9.29296,9.29296
1246.00,9.29602,25.555342,0.000417,25.144133,-2.8772,0.726,9.29354,9.29354
1247.00,9.29583,25.555360,0.000419,25.144043,-2.8769,0.726,9.29515,9.29515
1248.00,9.29565,25.555361,0.000421,25.144060,-2.8769,0.726,9.29659,9.29659
1249.00,9.29557,25.555389,0.000421,25.144079,-2.8767,0.726,9.29758,9.29758
1250.00,9.29548,25.555419,0.000421,25.144136,-2.8766,0.726,9.29819,9.29819
1251.00,9.29544,25.555488,0.000423,25.144263,-2.8766,0.726,9.29832,9.29832
1252.00,9.29548,25.555588,0.000423,25.144339,-2.8766,0.726,9.29838,9.29838
1253.00,9.29557,25.555607,0.000422,25.144339,-2.8764,0.726,9.29600,9.29600
1254.00,9.29561,25.555687,0.000426,25.144415,-2.8761,0.726,9.28746,9.28746
1255.00,9.29553,25.555744,0.000426,25.144405,-2.8758,0.726,9.26926,9.26926
1256.00,9.29567,25.555655,0.000424,25.144278,-2.8757,0.726,9.23628,9.23628
1257.00,9.29637,25.555609,0.000421,25.144226,-2.8762,0.726,9.18586,9.18586
1258.00,9.29729,25.555588,0.000414,25.144191,-2.8766,0.726,9.12145,9.12145
1259.00,9.29814,25.555534,0.000408,25.144059,-2.8767,0.726,9.04870,9.04870
1260.00,9.29764,25.555627,0.000405,25.144068,-2.8766,0.727,8.97655,8.97655
1261.00,9.29645,25.555735,0.000404,25.144094,-2.8760,0.727,8.91510,8.91510
@9,2.0001,4.0, 1260.06 
1262.00,9.29910,25.555830,0.000406,25.144121,-2.8754,0.727,8.86909,8.86909
1263.00,9.28737,25.555916,0.000411,25.144121,-2.8748,0.727,8.83830,8.83830
1264.00,9.25650,25.555961,0.000411,25.144163,-2.8746,0.727,8.82320,8.82320
1265.00,9.20565,25.555901,0.000411,25.144134,-2.8745,0.727,8.81930,8.81930
1266.00,9.13155,25.555887,0.000408,25.144134,-2.8744,0.727,8.82460,8.82460
1267.00,9.04749,25.555840,0.000408,25.144104,-2.8743,0.727,8.83896,8.83896
1268.00,8.96562,25.555823,0.000407,25.144135,-2.8743,0.727,8.86546,8.86546
1269.00,8.89312,25.555844,0.000410,25.144122,-2.8743,0.727,8.90130,8.90130
1270.00,8.84568,25.555831,0.000410,25.144143,-2.8741,0.727,8.94334,8.94334
1271.00,8.82444,25.555825,0.000413,25.144104,-2.8742,0.727,8.98735,8.98735
1272.00,8.81737,25.555858,0.000415,25.144092,-2.8742,0.727,9.02912,9.02912
1273.00,8.81178,25.555834,0.000414,25.144033,-2.8739,0.727,9.06418,9.06418
1274.00,8.81729,25.555909,0.000414,25.144133,-2.8735,0.727,9.09250,9.09250
1275.00,8.82607,25.555864,0.000413,25.144066,-2.8733,0.727,9.11527,9.11527
1276.00,8.85087,25.555891,0.000415,25.144099,-2.8731,0.727,9.13258,9.13258
1277.00,8.88942,25.555879,0.000413,25.144053,-2.8729,0.728,9.14811,9.14811
1278.00,8.94411,25.555988,0.000415,25.144131,-2.8726,0.728,9.16110,9.16110
1279.00,8.99633,25.555930,0.000414,25.144048,-2.8726,0.728,9.17242,9.17242
1280.00,9.03600,25.556046,0.000416,25.144065,-2.8726,0.728,9.18284,9.18284
1281.00,9.07084,25.556071,0.000413,25.144045,-2.8727,0.728,9.19448,9.19448
1282.00,9.09804,25.556097,0.000413,25.144089,-2.8726,0.728,9.20395,9.20395
1283.00,9.11935,25.556075,0.000412,25.144091,-2.8721,0.728,9.21258,9.21258
1284.00,9.13805,25.556140,0.000412,25.144134,-2.8716,0.728,9.22033,9.22033
1285.00,9.14977,25.556129,0.000411,25.144181,-2.8712,0.728,9.22765,9.22765
1286.00,9.15777,25.556213,0.000414,25.144224,-2.8708,0.728,9.23215,9.23215
1287.00,9.17542,25.556347,0.000413,25.144282,-2.8706,0.728,9.23636,9.23636
1288.00,9.18432,25.556439,0.000414,25.144278,-2.8708,0.729,9.24092,9.24092
1289.00,9.19477,25.556475,0.000415,25.144262,-2.8710,0.729,9.24542,9.24542
1290.00,9.20203,25.556567,0.000414,25.144216,-2.8711,0.729,9.24844,9.24844
1291.00,9.21560,25.556572,0.000414,25.144159,-2.8711,0.729,9.25193,9.25193
1292.00,9.22307,25.556540,0.000417,25.144088,-2.8709,0.729,9.25602,9.25602
1293.00,9.22795,25.556573,0.000418,25.144103,-2.8708,0.729,9.25928,9.25928
1294.00,9.23239,25.556580,0.000415,25.144093,-2.8708,0.729,9.26090,9.26090
1295.00,9.23643,25.556513,0.000417,25.144086,-2.8707,0.729,9.26369,9.26369
1296.00,9.24084,25.556527,0.000417,25.144112,-2.8705,0.729,9.26846,9.26846
1297.00,9.24507,25.556609,0.000415,25.144183,-2.8703,0.729,9.27362,9.27362
1298.00,9.24823,25.556643,0.000416,25.144195,-2.8702,0.729,9.27724,9.27724
1299.00,9.25188,25.556592,0.000416,25.144125,-2.8698,0.729,9.28153,9.28153
1300.00,9.25453,25.556674,0.000418,25.144162,-2.8694,0.729,9.28527,9.28527
1301.00,9.25802,25.556712,0.000416,25.144167,-2.8693,0.729,9.28740,9.28740
1302.00,9.26099,25.556721,0.000416,25.144160,-2.8695,0.729,9.28813,9.28813
1303.00,9.26378,25.556679,0.000415,25.144090,-2.8695,0.729,9.29013,9.29013
1304.00,9.26542,25.556734,0.000416,25.144131,-2.8695,0.729,9.29184,9.29184
1305.00,9.26839,25.556797,0.000413,25.144156,-2.8697,0.729,9.29310,9.29310
1306.00,9.27943,25.556801,0.000412,25.144157,-2.8698,0.730,9.29347,9.29347
1307.00,9.28704,25.556749,0.000411,25.144121,-2.8695,0.730,9.29321,9.29321
1308.00,9.28630,25.556821,0.000409,25.144104,-2.8691,0.730,9.29266,9.29266
1309.00,9.28750,25.556923,0.000408,25.144121,-2.8688,0.730,9.29208,9.29208
1310.00,9.28920,25.556940,0.000410,25.144105,-2.8686,0.730,9.29214,9.29214
1311.00,9.28997,25.556995,0.000413,25.144096,-2.8684,0.730,9.29231,9.29231
1312.00,9.29035,25.556975,0.000413,25.144037,-2.8684,0.730,9.29186,9.29186
1313.00,9.29058,25.556946,0.000413,25.144067,-2.8685,0.730,9.29280,9.29280
1314.00,9.29079,25.556981,0.000413,25.144126,-2.8685,0.730,9.29465,9.29465
1315.00,9.29136,25.556902,0.000409,25.144068,-2.8683,0.730,9.29662,9.29662
1316.00,9.29243,25.556925,0.000408,25.144051,-2.8678,0.730,9.29833,9.29833
1317.00,9.29312,25.556986,0.000410,25.144055,-2.8674,0.730,9.29996,9.29996
1318.00,9.29351,25.557025,0.000410,25.144052,-2.8673,0.730,9.29975,9.29975
1319.00,9.29417,25.557069,0.000411,25.143996,-2.8673,0.730,9.29938,9.29938
1320.00,9.29493,25.557168,0.000413,25.144030,-2.8673,0.730,9.29892,9.29892
1321.00,9.29518,25.557213,0.000413,25.144047,-2.8674,0.731,9.29875,9.29875
1322.00,9.29535,25.557296,0.000411,25.144057,-2.8675,0.731,9.29860,9.29860
1323.00,9.29586,25.557422,0.000413,25.144056,-2.8675,0.731,9.29868,9.29868
1324.00,9.29642,25.557378,0.000412,25.143981,-2.8675,0.731,9.29906,9.29906
1325.00,9.29680,25.557432,0.000412,25.143991,-2.8673,0.731,9.29874,9.29874
1326.00,9.29696,25.557392,0.000414,25.144011,-2.8672,0.731,9.29846,9.29846
1327.00,9.29723,25.557366,0.000416,25.143998,-2.8668,0.731,9.29949,9.29949
1328.00,9.29774,25.557322,0.000416,25.144025,-2.8662,0.731,9.30090,9.30090
1329.00,9.29844,25.557269,0.000412,25.144038,-2.8658,0.731,9.30232,9.30232
1330.00,9.29922,25.557263,0.000411,25.144042,-2.8658,0.731,9.30400,9.30400
1331.00,9.29983,25.557400,0.000409,25.144074,-2.8654,0.731,9.30506,9.30506
1332.00,9.30054,25.557481,0.000409,25.144135,-2.8654,0.731,9.30577,9.30577
1333.00,9.30132,25.557522,0.000410,25.144130,-2.8657,0.732,9.30695,9.30695
1334.00,9.30173,25.557618,0.000416,25.144128,-2.8658,0.731,9.30656,9.30656
1335.00,9.30190,25.557606,0.000418,25.144088,-2.8656,0.731,9.30611,9.30611
1336.00,9.30201,25.557593,0.000414,25.144048,-2.8654,0.732,9.30630,9.30630
1337.00,9.30242,25.557611,0.000413,25.144039,-2.8652,0.732,9.30679,9.30679
1338.00,9.30304,25.557602,0.000411,25.143982,-2.8648,0.732,9.30764,9.30764
1339.00,9.30385,25.557723,0.000410,25.144046,-2.8646,0.732,9.30868,9.30868
1340.00,9.30450,25.557794,0.000409,25.144080,-2.8648,0.732,9.31027,9.31027
1341.00,9.30512,25.557799,0.000408,25.144038,-2.8652,0.732,9.31187,9.31187
1342.00,9.30571,25.557856,0.000405,25.144064,-2.8655,0.732,9.31217,9.31217
1343.00,9.30642,25.557962,0.000407,25.144110,-2.8654,0.732,9.31159,9.31159
1344.00,9.30682,25.557959,0.000409,25.144081,-2.8651,0.732,9.31010,9.31010
1345.00,9.30715,25.558023,0.000409,25.144055,-2.8648,0.732,9.30857,9.30857
1346.00,9.30788,25.558020,0.000412,25.144042,-2.8643,0.732,9.30720,9.30720
1347.00,9.30811,25.558065,0.000414,25.144013,-2.8639,0.732,9.30666,9.30666
1348.00,9.30813,25.558114,0.000411,25.144079,-2.8639,0.732,9.30693,9.30693
1349.00,9.30840,25.558133,0.000407,25.144062,-2.8637,0.733,9.30853,9.30853
1350.00,9.30850,25.558298,0.000409,25.144139,-2.8637,0.733,9.30916,9.30916
1351.00,9.30871,25.558428,0.000409,25.144168,-2.8635,0.733,9.30897,9.30897
1352.00,9.30889,25.558402,0.000407,25.144080,-2.8632,0.733,9.30866,9.30866
1353.00,9.30884,25.558393,0.000409,25.143992,-2.8629,0.733,9.30758,9.30758
1354.00,9.30854,25.558337,0.000410,25.143925,-2.8628,0.733,9.30638,9.30638
1355.00,9.30856,25.558237,0.000408,25.143873,-2.8625,0.733,9.30546,9.30546
1356.00,9.30835,25.558240,0.000409,25.143906,-2.8623,0.733,9.30424,9.30424
1357.00,9.30801,25.558297,0.000414,25.143981,-2.8624,0.733,9.30362,9.30362
1358.00,9.30750,25.558275,0.000415,25.144003,-2.8625,0.733,9.30289,9.30289
1359.00,9.30701,25.558376,0.000414,25.144118,-2.8624,0.733,9.30249,9.30249
1360.00,9.30650,25.558400,0.000415,25.144153,-2.8624,0.733,9.30285,9.30285
1361.00,9.30631,25.558449,0.000414,25.144144,-2.8625,0.733,9.30411,9.30411
1362.00,9.30599,25.558460,0.000412,25.144133,-2.8622,0.733,9.30442,9.30442
1363.00,9.30570,25.558507,0.000410,25.144088,-2.8619,0.733,9.30487,9.30487
1364.00,9.30568,25.558556,0.000412,25.144060,-2.8617,0.733,9.30528,9.30528
1365.00,9.30566,25.558573,0.000409,25.144011,-2.8617,0.734,9.30527,9.30527
1366.00,9.30570,25.558599,0.000409,25.144013,-2.8618,0.734,9.30538,9.30538
1367.00,9.30559,25.558595,0.000407,25.144009,-2.8620,0.734,9.30505,9.30505
1368.00,9.30526,25.558572,0.000409,25.143990,-2.8620,0.734,9.30491,9.30491
1369.00,9.30485,25.558564,0.000407,25.143977,-2.8618,0.734,9.30434,9.30434
1370.00,9.30440,25.558618,0.000410,25.144048,-2.8613,0.734,9.30303,9.30303
1371.00,9.30394,25.558567,0.000410,25.143983,-2.8605,0.734,9.30169,9.30169
1372.00,9.30370,25.558650,0.000410,25.144016,-2.8601,0.734,9.30106,9.30106
1373.00,9.30347,25.558720,0.000408,25.144022,-2.8599,0.734,9.30099,9.30099
1374.00,9.30340,25.558768,0.000407,25.144001,-2.8599,0.735,9.30169,9.30169
1375.00,9.30362,25.558743,0.000407,25.143883,-2.8598,0.735,9.30396,9.30396
1376.00,9.30406,25.558806,0.000408,25.143892,-2.8600,0.735,9.30596,9.30596
1377.00,9.30438,25.558848,0.000412,25.143903,-2.8600,0.735,9.30738,9.30738
1378.00,9.30463,25.558906,0.000414,25.143960,-2.8602,0.734,9.30823,9.30823
1379.00,9.30480,25.558956,0.000415,25.144014,-2.8605,0.735,9.30810,9.30810
1380.00,9.30494,25.559073,0.000418,25.144145,-2.8609,0.735,9.30770,9.30770
1381.00,9.30501,25.559119,0.000418,25.144204,-2.8609,0.735,9.30665,9.30665
1382.00,9.30502,25.559151,0.000418,25.144161,-2.8608,0.735,9.30556,9.30556
1383.00,9.30498,25.559227,0.000419,25.144175,-2.8606,0.735,9.30487,9.30487
1384.00,9.30469,25.559272,0.000420,25.144201,-2.8603,0.735,9.30537,9.30537
1385.00,9.30463,25.559229,0.000415,25.144032,-2.8598,0.735,9.30588,9.30588
1386.00,9.30520,25.559291,0.000411,25.144009,-2.8596,0.735,9.30787,9.30787
1387.00,9.30571,25.559320,0.000407,25.144033,-2.8593,0.735,9.30932,9.30932
1388.00,9.30573,25.559344,0.000407,25.144043,-2.8589,0.735,9.30846,9.30846
1389.00,9.30556,25.559290,0.000406,25.143976,-2.8585,0.735,9.30672,9.30672
1390.00,9.30536,25.559317,0.000411,25.144008,-2.8583,0.735,9.30387,9.30387
1391.00,9.30528,25.559368,0.000413,25.144039,-2.8580,0.735,9.29978,9.29978
1392.00,9.30565,25.559382,0.000416,25.144015,-2.8581,0.735,9.29778,9.29778
1393.00,9.30552,25.559368,0.000416,25.143963,-2.8583,0.735,9.29835,9.29835
1394.00,9.30490,25.559458,0.000418,25.144009,-2.8585,0.735,9.29923,9.29923
1395.00,9.30453,25.559468,0.000417,25.144068,-2.8588,0.735,9.30096,9.30096
1396.00,9.30410,25.559414,0.000418,25.144093,-2.8589,0.735,9.30301,9.30301
1397.00,9.30431,25.559430,0.000417,25.144145,-2.8589,0.736,9.30416,9.30416
1398.00,9.30356,25.559433,0.000416,25.144187,-2.8586,0.736,9.30409,9.30409
1399.00,9.30317,25.559390,0.000413,25.144133,-2.8588,0.736,9.30266,9.30266
1400.00,9.30342,25.559470,0.000413,25.144134,-2.8588,0.736,9.30106,9.30106
1401.00,9.30351,25.559517,0.000414,25.144057,-2.8588,0.736,9.29940,9.29940
1402.00,9.30288,25.559575,0.000413,25.144001,-2.8588,0.736,9.29766,9.29766
1403.00,9.30203,25.559654,0.000414,25.144017,-2.8587,0.736,9.29714,9.29714
1404.00,9.30086,25.559778,0.000416,25.143983,-2.8581,0.736,9.29445,9.29445
1405.00,9.29999,25.559821,0.000417,25.143982,-2.8575,0.736,9.28524,9.28524
1406.00,9.30030,25.559876,0.000413,25.144009,-2.8570,0.736,9.26571,9.26571
1407.00,9.30109,25.559913,0.000411,25.144078,-2.8563,0.736,9.23401,9.23401
1408.00,9.30070,25.559907,0.000408,25.144059,-2.8560,0.736,9.18832,9.18832
1409.00,9.29924,25.559888,0.000403,25.144120,-2.8560,0.737,9.13332,9.13332
1410.00,9.29683,25.559906,0.000396,25.144121,-2.8562,0.737,9.07520,9.07520
1411.00,9.29539,25.559967,0.000395,25.144161,-2.8561,0.737,9.02287,9.02287
@10,2.0001,4.0, 1410.005 
1412.00,9.29601,25.559966,0.000394,25.144089,-2.8559,0.738,8.98063,8.98063
1413.00,9.29910,25.559950,0.000393,25.143995,-2.8556,0.738,8.95097,8.95097
1414.00,9.28298,25.560061,0.000399,25.144061,-2.8555,0.738,8.93366,8.93366
1415.00,9.25100,25.560062,0.000406,25.144058,-2.8552,0.738,8.92750,8.92750
1416.00,9.19830,25.560032,0.000410,25.144054,-2.8555,0.737,8.92962,8.92962
1417.00,9.13728,25.560033,0.000407,25.144086,-2.8556,0.738,8.93886,8.93886
1418.00,9.07155,25.560048,0.000411,25.144113,-2.8555,0.738,8.95581,8.95581
1419.00,9.00837,25.560073,0.000407,25.144065,-2.8556,0.738,8.98158,8.98158
1420.00,8.96084,25.560148,0.000405,25.144083,-2.8555,0.738,9.01375,9.01375
1421.00,8.93667,25.560121,0.000406,25.143997,-2.8552,0.738,9.04820,9.04820
1422.00,8.92645,25.560158,0.000410,25.143973,-2.8550,0.738,9.08188,9.08188
1423.00,8.92319,25.560205,0.000412,25.144063,-2.8550,0.738,9.11164,9.11164
1424.00,8.92176,25.560065,0.000413,25.144000,-2.8547,0.738,9.13546,9.13546
1425.00,8.92989,25.559982,0.000412,25.143960,-2.8543,0.738,9.15371,9.15371
1426.00,8.94720,25.560010,0.000411,25.144001,-2.8540,0.738,9.16925,9.16925
1427.00,8.97258,25.559995,0.000410,25.143974,-2.8544,0.738,9.18250,9.18250
1428.00,9.00806,25.560021,0.000406,25.143892,-2.8545,0.738,9.19435,9.19435
1429.00,9.05031,25.560067,0.000407,25.143914,-2.8545,0.738,9.20551,9.20551
1430.00,9.09065,25.560085,0.000407,25.143881,-2.8546,0.738,9.21597,9.21597
1431.00,9.11942,25.560167,0.000408,25.143984,-2.8545,0.738,9.22514,9.22514
1432.00,9.14078,25.560090,0.000408,25.143955,-2.8540,0.739,9.23357,9.23357
1433.00,9.15679,25.560218,0.000413,25.144054,-2.8535,0.738,9.24144,9.24144
1434.00,9.16942,25.560349,0.000414,25.144105,-2.8530,0.738,9.24826,9.24826
1435.00,9.18197,25.560456,0.000416,25.144161,-2.8529,0.739,9.25428,9.25428
1436.00,9.19719,25.560484,0.000416,25.144085,-2.8526,0.739,9.25887,9.25887
1437.00,9.20698,25.560722,0.000420,25.144179,-2.8525,0.739,9.26310,9.26310
1438.00,9.21608,25.560753,0.000421,25.144150,-2.8526,0.739,9.26755,9.26755
1439.00,9.22530,25.560741,0.000420,25.144090,-2.8526,0.739,9.27104,9.27104
1440.00,9.23426,25.560803,0.000416,25.144120,-2.8525,0.739,9.27451,9.27451
1441.00,9.24300,25.560887,0.000417,25.144159,-2.8526,0.739,9.27813,9.27813
1442.00,9.24915,25.560842,0.000414,25.144157,-2.8526,0.739,9.28078,9.28078
1443.00,9.25448,25.560732,0.000412,25.144119,-2.8528,0.739,9.28235,9.28235
1444.00,9.25860,25.560705,0.000413,25.144170,-2.8529,0.739,9.28415,9.28415
1445.00,9.26284,25.560676,0.000416,25.144166,-2.8531,0.739,9.28443,9.28443
1446.00,9.26652,25.560572,0.000415,25.144113,-2.8533,0.739,9.28451,9.28451
1447.00,9.26980,25.560604,0.000415,25.144071,-2.8533,0.739,9.28501,9.28501
1448.00,9.27225,25.560713,0.000414,25.144043,-2.8530,0.739,9.28668,9.28668
1449.00,9.27383,25.560777,0.000412,25.143973,-2.8527,0.739,9.28885,9.28885
1450.00,9.27574,25.560810,0.000410,25.144001,-2.8525,0.739,9.29092,9.29092
1451.00,9.27785,25.560895,0.000411,25.143998,-2.8523,0.740,9.29270,9.29270
1452.00,9.28004,25.560994,0.000412,25.144051,-2.8524,0.740,9.29411,9.29411
1453.00,9.28204,25.561050,0.000412,25.144127,-2.8525,0.740,9.29405,9.29405
1454.00,9.28442,25.561064,0.000413,25.144130,-2.8524,0.740,9.29383,9.29383
1455.00,9.28653,25.561180,0.000412,25.144128,-2.8521,0.740,9.29527,9.29527
1456.00,9.28800,25.561283,0.000413,25.144190,-2.8517,0.740,9.29729,9.29729
1457.00,9.28905,25.561252,0.000410,25.144097,-2.8512,0.740,9.29945,9.29945
1458.00,9.28991,25.561263,0.000412,25.144059,-2.8510,0.740,9.30186,9.30186
1459.00,9.29135,25.561287,0.000413,25.144073,-2.8507,0.740,9.30352,9.30352
1460.00,9.29296,25.561226,0.000414,25.144063,-2.8506,0.740,9.30489,9.30489
1461.00,9.29433,25.561129,0.000413,25.144027,-2.8504,0.740,9.30514,9.30514
1462.00,9.29547,25.561105,0.000410,25.144063,-2.8501,0.740,9.30483,9.30483
1463.00,9.29662,25.561088,0.000405,25.144066,-2.8498,0.741,9.30442,9.30442
1464.00,9.29826,25.561162,0.000404,25.144155,-2.8497,0.741,9.30391,9.30391
1465.00,9.29943,25.561206,0.000405,25.144130,-2.8497,0.741,9.30237,9.30237
1466.00,9.29980,25.561353,0.000407,25.144149,-2.8497,0.741,9.30131,9.30131
1467.00,9.29983,25.561506,0.000413,25.144237,-2.8499,0.741,9.30164,9.30164
1468.00,9.30026,25.561559,0.000416,25.144247,-2.8504,0.741,9.30140,9.30140
1469.00,9.30055,25.561552,0.000417,25.144155,-2.8506,0.741,9.30147,9.30147
1470.00,9.30088,25.561562,0.000416,25.144150,-2.8505,0.741,9.30227,9.30227
1471.00,9.30161,25.561469,0.000413,25.144075,-2.8504,0.741,9.30450,9.30450
1472.00,9.30249,25.561370,0.000406,25.143992,-2.8504,0.741,9.30581,9.30581
1473.00,9.30335,25.561416,0.000406,25.144004,-2.8500,0.741,9.30761,9.30761
1474.00,9.30425,25.561440,0.000405,25.144011,-2.8498,0.741,9.30949,9.30949
1475.00,9.30487,25.561455,0.000404,25.144020,-2.8496,0.742,9.31082,9.31082
1476.00,9.30542,25.561455,0.000409,25.144024,-2.8494,0.741,9.31193,9.31193
1477.00,9.30604,25.561454,0.000413,25.144069,-2.8492,0.741,9.31298,9.31298
1478.00,9.30634,25.561371,0.000413,25.144027,-2.8493,0.741,9.31260,9.31260
1479.00,9.30641,25.561393,0.000416,25.144063,-2.8494,0.741,9.31117,9.31117
1480.00,9.30678,25.561373,0.000416,25.143987,-2.8495,0.741,9.30961,9.30961
1481.00,9.30706,25.561417,0.000415,25.143983,-2.8496,0.741,9.30771,9.30771
1482.00,9.30670,25.561487,0.000417,25.143929,-2.8496,0.741,9.30534,9.30534
1483.00,9.30671,25.561557,0.000417,25.143902,-2.8492,0.741,9.30375,9.30375
1484.00,9.30740,25.561603,0.000414,25.143896,-2.8490,0.741,9.30316,9.30316
1485.00,9.30814,25.561732,0.000410,25.143918,-2.8489,0.742,9.30313,9.30313
1486.00,9.30907,25.561867,0.000409,25.143977,-2.8490,0.742,9.30172,9.30172
1487.00,9.30936,25.561967,0.000408,25.144058,-2.8490,0.742,9.30161,9.30161
1488.00,9.30884,25.562073,0.000410,25.144157,-2.8490,0.742,9.30279,9.30279
1489.00,9.30758,25.562143,0.000412,25.144140,-2.8488,0.742,9.30423,9.30423
1490.00,9.30658,25.562130,0.000413,25.144152,-2.8486,0.742,9.30434,9.30434
1491.00,9.30631,25.562131,0.000413,25.144131,-2.8482,0.742,9.30492,9.30492
1492.00,9.30627,25.562214,0.000414,25.144185,-2.8480,0.742,9.30415,9.30415
1493.00,9.30573,25.562184,0.000410,25.144139,-2.8477,0.742,9.30249,9.30249
1494.00,9.30514,25.562157,0.000407,25.144113,-2.8474,0.743,9.30120,9.30120
1495.00,9.30478,25.562139,0.000407,25.144114,-2.8471,0.743,9.30167,9.30167
1496.00,9.30383,25.562132,0.000408,25.144078,-2.8468,0.743,9.30273,9.30273
1497.00,9.30299,25.562029,0.000406,25.143899,-2.8462,0.743,9.30373,9.30373
1498.00,9.30327,25.562041,0.000408,25.143873,-2.8459,0.743,9.30440,9.30440
1499.00,9.30332,25.562057,0.000409,25.143912,-2.8460,0.743,9.30423,9.30423
1500.00,9.30322,25.562151,0.000413,25.143985,-2.8460,0.743,9.30322,9.30322
1501.00,9.30298,25.562196,0.000413,25.144020,-2.8462,0.743,9.30209,9.30209
1502.00,9.30285,25.562302,0.000414,25.144147,-2.8467,0.743,9.30267,9.30267
1503.00,9.30304,25.562343,0.000414,25.144136,-2.8471,0.743,9.30421,9.30421
1504.00,9.30329,25.562411,0.000412,25.144086,-2.8471,0.743,9.30650,9.30650
1505.00,9.30395,25.562429,0.000408,25.143991,-2.8470,0.743,9.30823,9.30823
1506.00,9.30466,25.562504,0.000407,25.143984,-2.8468,0.743,9.31039,9.31039
1507.00,9.30508,25.562557,0.000402,25.143943,-2.8465,0.743,9.31085,9.31085
1508.00,9.30528,25.562654,0.000403,25.144019,-2.8462,0.744,9.31047,9.31047
1509.00,9.30526,25.562664,0.000405,25.144077,-2.8462,0.744,9.30959,9.30959
1510.00,9.30565,25.562652,0.000405,25.144079,-2.8465,0.744,9.30982,9.30982
1511.00,9.30646,25.562626,0.000408,25.144118,-2.8469,0.744,9.30848,9.30848
1512.00,9.30675,25.562535,0.000411,25.144134,-2.8470,0.744,9.30857,9.30857
1513.00,9.30694,25.562492,0.000410,25.144052,-2.8468,0.744,9.30870,9.30870
1514.00,9.30711,25.562496,0.000409,25.144005,-2.8467,0.744,9.30893,9.30893
1515.00,9.30735,25.562496,0.000410,25.144028,-2.8462,0.744,9.30895,9.30895
1516.00,9.30755,25.562481,0.000409,25.144020,-2.8457,0.744,9.30926,9.30926
1517.00,9.30764,25.562601,0.000407,25.144083,-2.8453,0.744,9.30909,9.30909
1518.00,9.30801,25.562606,0.000411,25.144094,-2.8453,0.744,9.30914,9.30914
1519.00,9.30829,25.562703,0.000412,25.144152,-2.8453,0.744,9.30894,9.30894
1520.00,9.30860,25.562789,0.000414,25.144157,-2.8452,0.744,9.30803,9.30803
1521.00,9.30864,25.562894,0.000417,25.144152,-2.8452,0.744,9.30616,9.30616
1522.00,9.30829,25.562875,0.000421,25.144046,-2.8452,0.744,9.30368,9.30368
1523.00,9.30778,25.562894,0.000418,25.144051,-2.8450,0.744,9.30185,9.30185
1524.00,9.30732,25.562847,0.000416,25.144043,-2.8448,0.744,9.30122,9.30122
1525.00,9.30713,25.562863,0.000416,25.144073,-2.8446,0.744,9.30142,9.30142
1526.00,9.30693,25.562754,0.000413,25.144016,-2.8444,0.744,9.30309,9.30309
1527.00,9.30660,25.562747,0.000412,25.144046,-2.8443,0.745,9.30591,9.30591
1528.00,9.30639,25.562709,0.000412,25.144037,-2.8445,0.745,9.30913,9.30913
1529.00,9.30611,25.562748,0.000414,25.144031,-2.8447,0.745,9.31202,9.31202
1530.00,9.30564,25.562814,0.000415,25.144065,-2.8448,0.745,9.31438,9.31438
1531.00,9.30591,25.562965,0.000416,25.144146,-2.8449,0.745,9.31568,9.31568
1532.00,9.30737,25.563024,0.000416,25.144135,-2.8449,0.745,9.31627,9.31627
1533.00,9.30811,25.563145,0.000418,25.144150,-2.8448,0.745,9.31661,9.31661
1534.00,9.30828,25.563211,0.000415,25.144158,-2.8447,0.745,9.31614,9.31614
1535.00,9.30885,25.563199,0.000413,25.144115,-2.8446,0.745,9.31518,9.31518
1536.00,9.30892,25.563201,0.000413,25.144101,-2.8446,0.745,9.31567,9.31567
1537.00,9.30969,25.563235,0.000415,25.144085,-2.8442,0.745,9.31606,9.31606
1538.00,9.31128,25.563240,0.000413,25.144067,-2.8440,0.745,9.31650,9.31650
1539.00,9.31189,25.563291,0.000418,25.144120,-2.8438,0.745,9.31644,9.31644
1540.00,9.31250,25.563295,0.000417,25.144102,-2.8435,0.746,9.31591,9.31591
1541.00,9.31296,25.563380,0.000417,25.144107,-2.8435,0.745,9.31486,9.31486
1542.00,9.31282,25.563332,0.000413,25.144091,-2.8433,0.746,9.31407,9.31407
1543.00,9.31338,25.563478,0.000413,25.144183,-2.8428,0.746,9.31263,9.31263
1544.00,9.31385,25.563498,0.000411,25.144168,-2.8422,0.746,9.31126,9.31126
1545.00,9.31397,25.563508,0.000413,25.144133,-2.8419,0.746,9.31003,9.31003
1546.00,9.31411,25.563447,0.000411,25.144057,-2.8415,0.746,9.30824,9.30824
1547.00,9.31366,25.563550,0.000412,25.144112,-2.8418,0.746,9.30736,9.30736
1548.00,9.31327,25.563488,0.000410,25.144124,-2.8421,0.746,9.30646,9.30646
1549.00,9.31284,25.563462,0.000407,25.144077,-2.8425,0.746,9.30701,9.30701
1550.00,9.31248,25.563563,0.000406,25.144173,-2.8428,0.746,9.30828,9.30828
1551.00,9.31227,25.563684,0.000408,25.144291,-2.8428,0.747,9.30989,9.30989
1552.00,9.31189,25.563713,0.000408,25.144272,-2.8425,0.746,9.31071,9.31071
1553.00,9.31138,25.563727,0.000412,25.144178,-2.8423,0.746,9.31117,9.31117
1554.00,9.31076,25.563726,0.000412,25.144177,-2.8422,0.746,9.31087,9.31087
1555.00,9.31018,25.563732,0.000416,25.144180,-2.8420,0.746,9.30860,9.30860
1556.00,9.30932,25.563689,0.000415,25.144127,-2.8421,0.746,9.30253,9.30253
1557.00,9.30898,25.563621,0.000414,25.144050,-2.8423,0.746,9.28859,9.28859
1558.00,9.30829,25.563611,0.000410,25.144020,-2.8422,0.746,9.26601,9.26601
1559.00,9.30942,25.563693,0.000411,25.144042,-2.8421,0.747,9.23329,9.23329
1560.00,9.31093,25.563736,0.000404,25.144035,-2.8420,0.747,9.19147,9.19147
1561.00,9.31037,25.563715,0.000402,25.143994,-2.8418,0.747,9.14431,9.14431
@11,2.0001,4.0, 1560.047 
1562.00,9.31132,25.563764,0.000403,25.144035,-2.8416,0.747,9.09930,9.09930
1563.00,9.31137,25.563841,0.000407,25.144071,-2.8416,0.747,9.06128,9.06128
1564.00,9.31057,25.563879,0.000408,25.144104,-2.8416,0.747,9.03165,9.03165
1565.00,9.29977,25.563899,0.000411,25.144099,-2.8416,0.747,9.01416,9.01416
1566.00,9.27902,25.564049,0.000411,25.144183,-2.8416,0.747,9.00658,9.00658
1567.00,9.24213,25.564202,0.000414,25.144273,-2.8415,0.747,9.00581,9.00581
1568.00,9.19742,25.564258,0.000412,25.144289,-2.8410,0.747,9.01009,9.01009
1569.00,9.14749,25.564242,0.000414,25.144211,-2.8407,0.748,9.02147,9.02147
1570.00,9.09106,25.564187,0.000417,25.144146,-2.8405,0.747,9.03678,9.03678
1571.00,9.04353,25.564102,0.000421,25.144066,-2.8403,0.747,9.05657,9.05657
1572.00,9.01731,25.564025,0.000423,25.143963,-2.8404,0.747,9.07921,9.07921
1573.00,9.00731,25.564025,0.000421,25.143948,-2.8406,0.747,9.10258,9.10258
1574.00,8.99976,25.564088,0.000418,25.144003,-2.8405,0.747,9.12445,9.12445
1575.00,9.00333,25.564157,0.000417,25.144019,-2.8403,0.747,9.14460,9.14460
1576.00,9.00555,25.564117,0.000416,25.143989,-2.8402,0.747,9.16288,9.16288
1577.00,9.01332,25.564208,0.000414,25.144078,-2.8398,0.748,9.17909,9.17909
1578.00,9.02901,25.564231,0.000418,25.144172,-2.8397,0.748,9.19419,9.19419
1579.00,9.05633,25.564233,0.000419,25.144190,-2.8397,0.747,9.20738,9.20738
1580.00,9.07992,25.564308,0.000419,25.144253,-2.8398,0.748,9.21944,9.21944
1581.00,9.10440,25.564413,0.000417,25.144289,-2.8399,0.748,9.23039,9.23039
1582.00,9.12636,25.564339,0.000416,25.144201,-2.8404,0.748,9.23996,9.23996
1583.00,9.14585,25.564354,0.000412,25.144125,-2.8403,0.748,9.24785,9.24785
1584.00,9.16567,25.564359,0.000411,25.144083,-2.8398,0.748,9.25380,9.25380
1585.00,9.18065,25.564395,0.000411,25.144108,-2.8394,0.748,9.25852,9.25852
1586.00,9.19581,25.564501,0.000414,25.144180,-2.8388,0.748,9.26233,9.26233
1587.00,9.20744,25.564637,0.000415,25.144231,-2.8381,0.748,9.26534,9.26534
1588.00,9.22127,25.564705,0.000417,25.144223,-2.8381,0.748,9.26841,9.26841
1589.00,9.23163,25.564741,0.000418,25.144207,-2.8385,0.748,9.27150,9.27150
1590.00,9.24099,25.564661,0.000416,25.144064,-2.8388,0.748,9.27408,9.27408
1591.00,9.25072,25.564645,0.000414,25.144018,-2.8389,0.749,9.27546,9.27546
1592.00,9.25543,25.564616,0.000409,25.144009,-2.8391,0.749,9.27864,9.27864
1593.00,9.25875,25.564634,0.000407,25.144032,-2.8388,0.749,9.28174,9.28174
1594.00,9.26205,25.564662,0.000406,25.144058,-2.8384,0.749,9.28515,9.28515
1595.00,9.26520,25.564749,0.000410,25.144183,-2.8381,0.749,9.28944,9.28944
1596.00,9.26758,25.564726,0.000410,25.144168,-2.8379,0.749,9.29367,9.29367
1597.00,9.27054,25.564752,0.000414,25.144143,-2.8377,0.749,9.29608,9.29608
1598.00,9.27392,25.564825,0.000418,25.144220,-2.8377,0.749,9.29755,9.29755
1599.00,9.27698,25.564852,0.000418,25.144228,-2.8376,0.749,9.29899,9.29899
1600.00,9.27998,25.564910,0.000415,25.144185,-2.8374,0.749,9.29947,9.29947
1601.00,9.28281,25.565025,0.000417,25.144235,-2.8373,0.749,9.29955,9.29955
1602.00,9.28557,25.565061,0.000420,25.144284,-2.8372,0.749,9.29859,9.29859
1603.00,9.28888,25.565050,0.000421,25.144242,-2.8369,0.749,9.29654,9.29654
1604.00,9.29107,25.565140,0.000424,25.144271,-2.8370,0.749,9.29411,9.29411
1605.00,9.29284,25.565144,0.000425,25.144222,-2.8374,0.749,9.29150,9.29150
1606.00,9.29329,25.565134,0.000421,25.144155,-2.8376,0.749,9.29046,9.29046
1607.00,9.29273,25.565170,0.000421,25.144127,-2.8376,0.749,9.29183,9.29183
1608.00,9.29257,25.565151,0.000415,25.144087,-2.8377,0.750,9.29483,9.29483
1609.00,9.29405,25.565129,0.000412,25.144053,-2.8374,0.750,9.29889,9.29889
1610.00,9.29537,25.565117,0.000413,25.144124,-2.8368,0.750,9.30409,9.30409
1611.00,9.29556,25.565181,0.000413,25.144145,-2.8363,0.750,9.30830,9.30830
1612.00,9.29567,25.565285,0.000414,25.144234,-2.8358,0.750,9.31093,9.31093
1613.00,9.29738,25.565369,0.000416,25.144272,-2.8356,0.750,9.31246,9.31246
1614.00,9.29785,25.565403,0.000415,25.144223,-2.8356,0.750,9.31228,9.31228
1615.00,9.29733,25.565506,0.000413,25.144192,-2.8357,0.750,9.31087,9.31087
1616.00,9.29717,25.565481,0.000412,25.144125,-2.8360,0.750,9.30978,9.30978
1617.00,9.29970,25.565543,0.000411,25.144107,-2.8364,0.750,9.30889,9.30889
1618.00,9.30318,25.565567,0.000409,25.144057,-2.8366,0.750,9.30850,9.30850
1619.00,9.30518,25.565628,0.000411,25.144093,-2.8365,0.750,9.30979,9.30979
1620.00,9.30575,25.565686,0.000415,25.144174,-2.8362,0.750,9.31191,9.31191
1621.00,9.30619,25.565690,0.000414,25.144226,-2.8361,0.751,9.31436,9.31436
1622.00,9.30700,25.565554,0.000414,25.144134,-2.8360,0.751,9.31698,9.31698
1623.00,9.30844,25.565539,0.000415,25.144105,-2.8364,0.751,9.31967,9.31967
1624.00,9.30987,25.565581,0.000416,25.144158,-2.8366,0.751,9.32049,9.32049
1625.00,9.31103,25.565505,0.000411,25.144041,-2.8370,0.751,9.31988,9.31988
1626.00,9.31270,25.565558,0.000414,25.144102,-2.8370,0.751,9.31849,9.31849
1627.00,9.31394,25.565618,0.000415,25.144148,-2.8364,0.751,9.31707,9.31707
1628.00,9.31422,25.565674,0.000416,25.144186,-2.8358,0.751,9.31599,9.31599
1629.00,9.31434,25.565677,0.000413,25.144156,-2.8351,0.751,9.31567,9.31567
1630.00,9.31443,25.565805,0.000416,25.144236,-2.8343,0.751,9.31532,9.31532
1631.00,9.31471,25.565875,0.000417,25.144228,-2.8337,0.751,9.31489,9.31489
1632.00,9.31462,25.565883,0.000414,25.144206,-2.8334,0.751,9.31495,9.31495
1633.00,9.31491,25.565844,0.000412,25.144191,-2.8333,0.751,9.31404,9.31404
1634.00,9.31571,25.565887,0.000412,25.144239,-2.8334,0.751,9.31272,9.31272
1635.00,9.31594,25.565871,0.000411,25.144275,-2.8336,0.751,9.31252,9.31252
1636.00,9.31547,25.565851,0.000410,25.144263,-2.8337,0.752,9.31120,9.31120
1637.00,9.31470,25.565884,0.000412,25.144220,-2.8337,0.751,9.30920,9.30920
1638.00,9.31441,25.566022,0.000414,25.144269,-2.8333,0.752,9.30737,9.30737
1639.00,9.31409,25.565963,0.000413,25.144133,-2.8330,0.752,9.30593,9.30593
1640.00,9.31349,25.565904,0.000409,25.144024,-2.8327,0.752,9.30534,9.30534
1641.00,9.31303,25.565917,0.000407,25.143972,-2.8323,0.752,9.30651,9.30651
1642.00,9.31255,25.566094,0.000407,25.144144,-2.8320,0.752,9.30788,9.30788
1643.00,9.31207,25.566009,0.000405,25.144103,-2.8323,0.752,9.30984,9.30984
1644.00,9.31145,25.566075,0.000409,25.144175,-2.8328,0.752,9.31074,9.31074
1645.00,9.31109,25.566186,0.000410,25.144198,-2.8333,0.752,9.31054,9.31054
1646.00,9.31074,25.566275,0.000410,25.144222,-2.8338,0.752,9.30980,9.30980
1647.00,9.31032,25.566291,0.000408,25.144126,-2.8342,0.752,9.30887,9.30887
1648.00,9.30988,25.566508,0.000410,25.144179,-2.8339,0.752,9.30800,9.30800
1649.00,9.30929,25.566662,0.000408,25.144236,-2.8331,0.753,9.30828,9.30828
1650.00,9.30888,25.566745,0.000410,25.144272,-2.8326,0.753,9.30884,9.30884
1651.00,9.30881,25.566695,0.000411,25.144222,-2.8321,0.752,9.30993,9.30993
1652.00,9.30881,25.566666,0.000414,25.144204,-2.8319,0.752,9.31025,9.31025
1653.00,9.30894,25.566547,0.000412,25.144152,-2.8320,0.752,9.31040,9.31040
1654.00,9.30883,25.566409,0.000409,25.144018,-2.8322,0.752,9.31023,9.31023
1655.00,9.30868,25.566370,0.000410,25.144014,-2.8321,0.753,9.30965,9.30965
1656.00,9.30868,25.566424,0.000411,25.144089,-2.8321,0.753,9.30886,9.30886
1657.00,9.30889,25.566413,0.000408,25.144147,-2.8319,0.753,9.30925,9.30925
1658.00,9.30925,25.566380,0.000405,25.144124,-2.8316,0.753,9.30967,9.30967
1659.00,9.30966,25.566447,0.000407,25.144230,-2.8318,0.753,9.31004,9.31004
1660.00,9.30983,25.566457,0.000407,25.144215,-2.8321,0.753,9.30999,9.30999
1661.00,9.30965,25.566471,0.000406,25.144114,-2.8323,0.753,9.30962,9.30962
1662.00,9.30951,25.566508,0.000405,25.144027,-2.8327,0.753,9.30949,9.30949
1663.00,9.30941,25.566569,0.000407,25.144035,-2.8327,0.753,9.30928,9.30928
1664.00,9.30945,25.566644,0.000405,25.143996,-2.8324,0.753,9.30989,9.30989
1665.00,9.30981,25.566744,0.000405,25.143987,-2.8322,0.753,9.31150,9.31150
1666.00,9.31018,25.566795,0.000407,25.144048,-2.8319,0.754,9.31299,9.31299
1667.00,9.31056,25.566784,0.000408,25.144050,-2.8316,0.754,9.31413,9.31413
1668.00,9.31095,25.566839,0.000411,25.144076,-2.8314,0.754,9.31511,9.31511
1669.00,9.31124,25.566811,0.000415,25.144038,-2.8311,0.754,9.31523,9.31523
1670.00,9.31128,25.566778,0.000413,25.144038,-2.8309,0.754,9.31338,9.31338
1671.00,9.31105,25.566826,0.000414,25.144083,-2.8308,0.754,9.31268,9.31268
1672.00,9.31110,25.566853,0.000413,25.144098,-2.8307,0.754,9.31175,9.31175
1673.00,9.31118,25.566938,0.000413,25.144123,-2.8305,0.754,9.31084,9.31084
1674.00,9.31140,25.566961,0.000413,25.144149,-2.8304,0.754,9.31110,9.31110
1675.00,9.31167,25.566977,0.000414,25.144167,-2.8302,0.754,9.31214,9.31214
1676.00,9.31186,25.567041,0.000416,25.144169,-2.8298,0.754,9.31185,9.31185
1677.00,9.31196,25.567083,0.000418,25.144165,-2.8293,0.754,9.31121,9.31121
1678.00,9.31225,25.567080,0.000418,25.144151,-2.8290,0.754,9.30992,9.30992
1679.00,9.31259,25.567127,0.000415,25.144126,-2.8287,0.754,9.30857,9.30857
1680.00,9.31196,25.567186,0.000414,25.144100,-2.8289,0.754,9.30793,9.30793
1681.00,9.31151,25.567126,0.000413,25.143995,-2.8290,0.754,9.30736,9.30736
1682.00,9.31117,25.567211,0.000413,25.144066,-2.8293,0.754,9.30664,9.30664
1683.00,9.31067,25.567242,0.000412,25.144013,-2.8297,0.755,9.30595,9.30595
1684.00,9.31017,25.567254,0.000413,25.143973,-2.8299,0.755,9.30451,9.30451
1685.00,9.30955,25.567275,0.000412,25.143967,-2.8297,0.755,9.30328,9.30328
1686.00,9.30893,25.567358,0.000412,25.144000,-2.8295,0.755,9.30149,9.30149
1687.00,9.30792,25.567346,0.000410,25.143884,-2.8292,0.755,9.29923,9.29923
1688.00,9.30666,25.567347,0.000411,25.143889,-2.8290,0.755,9.29789,9.29789
1689.00,9.30562,25.567452,0.000411,25.143989,-2.8287,0.755,9.29633,9.29633
1690.00,9.30510,25.567502,0.000412,25.143962,-2.8284,0.755,9.29605,9.29605
1691.00,9.30437,25.567468,0.000409,25.143909,-2.8284,0.755,9.29721,9.29721
1692.00,9.30409,25.567530,0.000408,25.143955,-2.8281,0.755,9.29954,9.29954
1693.00,9.30411,25.567567,0.000406,25.143989,-2.8279,0.755,9.30265,9.30265
1694.00,9.30344,25.567572,0.000407,25.144011,-2.8277,0.755,9.30706,9.30706
1695.00,9.30257,25.567543,0.000410,25.144043,-2.8277,0.755,9.30961,9.30961
1696.00,9.30263,25.567608,0.000412,25.144102,-2.8279,0.755,9.31179,9.31179
1697.00,9.30360,25.567639,0.000415,25.144130,-2.8286,0.755,9.31282,9.31282
1698.00,9.30360,25.567638,0.000416,25.144092,-2.8288,0.755,9.31299,9.31299
1699.00,9.30363,25.567676,0.000415,25.144029,-2.8287,0.755,9.31139,9.31139
1700.00,9.30383,25.567720,0.000411,25.144032,-2.8286,0.756,9.31138,9.31138
1701.00,9.30437,25.567813,0.000408,25.144155,-2.8283,0.756,9.31100,9.31100
1702.00,9.30496,25.567819,0.000408,25.144195,-2.8278,0.756,9.31157,9.31157
1703.00,9.30577,25.567814,0.000409,25.144173,-2.8278,0.756,9.31151,9.31151
1704.00,9.30674,25.567832,0.000410,25.144176,-2.8279,0.756,9.31017,9.31017
1705.00,9.30831,25.567900,0.000412,25.144181,-2.8276,0.756,9.30363,9.30363
1706.00,9.31037,25.567861,0.000413,25.144066,-2.8272,0.756,9.29209,9.29209
1707.00,9.31182,25.567894,0.000413,25.144000,-2.8270,0.756,9.27357,9.27357
1708.00,9.31215,25.567981,0.000412,25.144071,-2.8266,0.756,9.24713,9.24713
1709.00,9.31144,25.567966,0.000410,25.144062,-2.8266,0.756,9.21450,9.21450
1710.00,9.31152,25.568003,0.000409,25.144112,-2.8265,0.756,9.17945,9.17945
1711.00,9.31289,25.568085,0.000409,25.144157,-2.8264,0.756,9.14642,9.14642
@12,2.0001,4.0, 1710.09 
1712.00,9.31277,25.568158,0.000408,25.144164,-2.8262,0.757,9.11875,9.11875
1713.00,9.31082,25.568287,0.000408,25.144141,-2.8264,0.757,9.09832,9.09832
1714.00,9.30067,25.568312,0.000404,25.144096,-2.8262,0.757,9.08626,9.08626
1715.00,9.28091,25.568352,0.000406,25.144063,-2.8263,0.757,9.08169,9.08169
1716.00,9.25466,25.568285,0.000407,25.143990,-2.8266,0.757,9.08177,9.08177
1717.00,9.22026,25.568224,0.000406,25.143960,-2.8265,0.757,9.08668,9.08668
1718.00,9.17881,25.568178,0.000407,25.143990,-2.8260,0.757,9.09729,9.09729
1719.00,9.13774,25.568332,0.000412,25.144107,-2.8257,0.757,9.11262,9.11262
1720.00,9.10584,25.568339,0.000410,25.144088,-2.8255,0.757,9.13154,9.13154
1721.00,9.08967,25.568410,0.000410,25.144097,-2.8252,0.757,9.15184,9.15184
1722.00,9.08208,25.568477,0.000411,25.144022,-2.8251,0.757,9.17175,9.17175
1723.00,9.07678,25.568537,0.000413,25.143976,-2.8250,0.757,9.18897,9.18897
1724.00,9.07733,25.568526,0.000415,25.143920,-2.8252,0.757,9.20301,9.20301
1725.00,9.08273,25.568598,0.000415,25.143966,-2.8255,0.757,9.21373,9.21373
1726.00,9.09026,25.568672,0.000416,25.144035,-2.8258,0.757,9.22343,9.22343
1727.00,9.10660,25.568799,0.000418,25.144194,-2.8262,0.757,9.23170,9.23170
1728.00,9.12966,25.568822,0.000420,25.144192,-2.8267,0.757,9.23859,9.23859
1729.00,9.15400,25.568860,0.000418,25.144245,-2.8269,0.757,9.24495,9.24495
1730.00,9.17732,25.568828,0.000418,25.144228,-2.8267,0.757,9.25149,9.25149
1731.00,9.19163,25.568837,0.000418,25.144202,-2.8262,0.757,9.25752,9.25752
1732.00,9.20600,25.568734,0.000412,25.144141,-2.8258,0.758,9.26317,9.26317
1733.00,9.21580,25.568669,0.000411,25.144066,-2.8255,0.758,9.26868,9.26868
1734.00,9.22411,25.568605,0.000412,25.143981,-2.8252,0.758,9.27281,9.27281
1735.00,9.23112,25.568676,0.000416,25.144019,-2.8249,0.758,9.27613,9.27613
1736.00,9.23990,25.568674,0.000416,25.144017,-2.8248,0.758,9.27886,9.27886
1737.00,9.24626,25.568663,0.000417,25.143990,-2.8247,0.758,9.28160,9.28160
1738.00,9.25149,25.568805,0.000417,25.144116,-2.8245,0.758,9.28393,9.28393
1739.00,9.25684,25.568948,0.000416,25.144241,-2.8243,0.758,9.28739,9.28739
1740.00,9.26362,25.568983,0.000411,25.144149,-2.8246,0.758,9.28991,9.28991
1741.00,9.26972,25.569049,0.000413,25.144153,-2.8248,0.758,9.29151,9.29151
1742.00,9.27282,25.569128,0.000417,25.144182,-2.8247,0.758,9.29287,9.29287
1743.00,9.27552,25.569074,0.000419,25.144184,-2.8246,0.758,9.29438,9.29438
1744.00,9.27858,25.568988,0.000421,25.144081,-2.8245,0.758,9.29539,9.29539
1745.00,9.28126,25.568958,0.000424,25.144095,-2.8239,0.758,9.29681,9.29681
1746.00,9.28341,25.568976,0.000423,25.144119,-2.8234,0.758,9.29906,9.29906
1747.00,9.28541,25.569017,0.000419,25.144073,-2.8230,0.758,9.30070,9.30070
1748.00,9.28738,25.569080,0.000416,25.144012,-2.8230,0.759,9.30284,9.30284
1749.00,9.28933,25.569157,0.000410,25.144000,-2.8230,0.759,9.30529,9.30529
1750.00,9.29161,25.569252,0.000410,25.144035,-2.8231,0.759,9.30688,9.30688
1751.00,9.29365,25.569369,0.000411,25.144052,-2.8232,0.759,9.30783,9.30783
1752.00,9.29528,25.569492,0.000413,25.144152,-2.8232,0.759,9.30806,9.30806
1753.00,9.29670,25.569559,0.000413,25.144172,-2.8231,0.759,9.30791,9.30791
1754.00,9.29805,25.569564,0.000415,25.144169,-2.8229,0.759,9.30704,9.30704
1755.00,9.29969,25.569616,0.000414,25.144199,-2.8229,0.759,9.30733,9.30733
1756.00,9.30122,25.569553,0.000411,25.144126,-2.8230,0.759,9.30810,9.30810
1757.00,9.30252,25.569546,0.000412,25.144094,-2.8231,0.759,9.30989,9.30989
1758.00,9.30352,25.569616,0.000414,25.144154,-2.8229,0.759,9.31116,9.31116
1759.00,9.30460,25.569679,0.000417,25.144179,-2.8228,0.759,9.31235,9.31235
1760.00,9.30552,25.569662,0.000418,25.144142,-2.8227,0.759,9.31336,9.31336
1761.00,9.30671,25.569727,0.000420,25.144174,-2.8224,0.759,9.31434,9.31434
1762.00,9.30782,25.569722,0.000417,25.144159,-2.8221,0.759,9.31408,9.31408
1763.00,9.30845,25.569615,0.000414,25.144088,-2.8222,0.760,9.31345,9.31345
1764.00,9.30912,25.569702,0.000415,25.144153,-2.8224,0.760,9.31238,9.31238
1765.00,9.30973,25.569729,0.000415,25.144140,-2.8223,0.760,9.31078,9.31078
1766.00,9.31002,25.569727,0.000414,25.144139,-2.8223,0.760,9.30917,9.30917
1767.00,9.30999,25.569744,0.000417,25.144144,-2.8223,0.760,9.30834,9.30834
1768.00,9.31012,25.569850,0.000421,25.144210,-2.8222,0.760,9.30781,9.30781
1769.00,9.31000,25.569816,0.000416,25.144156,-2.8217,0.760,9.30799,9.30799
1770.00,9.31001,25.569826,0.000411,25.144162,-2.8214,0.760,9.30875,9.30875
1771.00,9.31028,25.569865,0.000408,25.144185,-2.8212,0.760,9.30926,9.30926
1772.00,9.31074,25.569828,0.000403,25.144160,-2.8210,0.761,9.30968,9.30968
1773.00,9.31097,25.569905,0.000403,25.144168,-2.8209,0.761,9.31119,9.31119
1774.00,9.31109,25.569784,0.000404,25.144076,-2.8211,0.761,9.31278,9.31278
1775.00,9.31157,25.569817,0.000408,25.144108,-2.8214,0.761,9.31398,9.31398
1776.00,9.31176,25.569764,0.000408,25.144030,-2.8214,0.760,9.31426,9.31426
1777.00,9.31164,25.569827,0.000409,25.144013,-2.8215,0.760,9.31371,9.31371
1778.00,9.31135,25.569874,0.000406,25.143971,-2.8214,0.761,9.31274,9.31274
1779.00,9.31131,25.570063,0.000405,25.144049,-2.8211,0.761,9.31200,9.31200
1780.00,9.31129,25.570056,0.000401,25.143992,-2.8208,0.761,9.31136,9.31136
1781.00,9.31115,25.570143,0.000403,25.144042,-2.8207,0.761,9.31155,9.31155
1782.00,9.31102,25.570264,0.000406,25.144144,-2.8207,0.761,9.31272,9.31272
1783.00,9.31130,25.570190,0.000407,25.144086,-2.8207,0.761,9.31391,9.31391
1784.00,9.31162,25.570167,0.000409,25.144082,-2.8207,0.761,9.31353,9.31353
1785.00,9.31210,25.570140,0.000411,25.144059,-2.8206,0.761,9.31325,9.31325
1786.00,9.31232,25.570152,0.000409,25.144015,-2.8205,0.761,9.31282,9.31282
1787.00,9.31222,25.570104,0.000404,25.143885,-2.8202,0.761,9.31238,9.31238
1788.00,9.31220,25.570097,0.000401,25.143906,-2.8200,0.761,9.31136,9.31136
1789.00,9.31243,25.570143,0.000399,25.143948,-2.8198,0.761,9.31198,9.31198
1790.00,9.31257,25.570229,0.000400,25.144011,-2.8196,0.762,9.31153,9.31153
1791.00,9.31248,25.570298,0.000399,25.144085,-2.8194,0.762,9.31118,9.31118
1792.00,9.31246,25.570336,0.000400,25.144122,-2.8191,0.762,9.31111,9.31111
1793.00,9.31241,25.570397,0.000400,25.144144,-2.8188,0.762,9.31107,9.31107
1794.00,9.31218,25.570464,0.000404,25.144172,-2.8184,0.762,9.31075,9.31075
1795.00,9.31190,25.570487,0.000403,25.144145,-2.8184,0.762,9.31068,9.31068
1796.00,9.31156,25.570459,0.000406,25.144110,-2.8184,0.762,9.31050,9.31050
1797.00,9.31156,25.570573,0.000410,25.144214,-2.8186,0.762,9.31050,9.31050
1798.00,9.31182,25.570592,0.000415,25.144208,-2.8190,0.762,9.31124,9.31124
1799.00,9.31189,25.570591,0.000412,25.144167,-2.8195,0.762,9.31127,9.31127
1800.00,9.31189,25.570630,0.000415,25.144171,-2.8198,0.762,9.31224,9.31224
1801.00,9.31200,25.570680,0.000415,25.144191,-2.8197,0.762,9.31355,9.31355
1802.00,9.31207,25.570588,0.000410,25.144132,-2.8193,0.762,9.31417,9.31417
1803.00,9.31200,25.570579,0.000405,25.144064,-2.8188,0.762,9.31397,9.31397
1804.00,9.31191,25.570589,0.000402,25.144040,-2.8185,0.763,9.31380,9.31380
1805.00,9.31197,25.570639,0.000398,25.144046,-2.8183,0.763,9.31343,9.31343
1806.00,9.31193,25.570688,0.000400,25.144060,-2.8182,0.763,9.31203,9.31203
1807.00,9.31179,25.570707,0.000401,25.144008,-2.8184,0.763,9.31118,9.31118
1808.00,9.31181,25.570725,0.000404,25.144076,-2.8185,0.763,9.31107,9.31107
1809.00,9.31182,25.570733,0.000405,25.144101,-2.8184,0.763,9.31144,9.31144
1810.00,9.31188,25.570661,0.000407,25.144055,-2.8183,0.763,9.31165,9.31165
1811.00,9.31204,25.570611,0.000407,25.144051,-2.8179,0.763,9.31252,9.31252
1812.00,9.31230,25.570631,0.000409,25.144074,-2.8178,0.763,9.31365,9.31365
1813.00,9.31243,25.570679,0.000410,25.144120,-2.8180,0.763,9.31369,9.31369
1814.00,9.31266,25.570628,0.000410,25.144013,-2.8181,0.763,9.31489,9.31489
1815.00,9.31322,25.570682,0.000410,25.144081,-2.8182,0.763,9.31717,9.31717
1816.00,9.31405,25.570755,0.000411,25.144068,-2.8183,0.763,9.31963,9.31963
1817.00,9.31471,25.570775,0.000411,25.144056,-2.8183,0.763,9.32078,9.32078
1818.00,9.31500,25.570828,0.000413,25.144054,-2.8182,0.763,9.32122,9.32122
1819.00,9.31492,25.570931,0.000414,25.144111,-2.8179,0.763,9.31939,9.31939
1820.00,9.31479,25.570971,0.000415,25.144061,-2.8175,0.763,9.31604,9.31604
1821.00,9.31471,25.571067,0.000418,25.144067,-2.8173,0.763,9.31219,9.31219
1822.00,9.31488,25.571071,0.000415,25.144030,-2.8171,0.763,9.30903,9.30903
1823.00,9.31542,25.571095,0.000412,25.143988,-2.8166,0.764,9.30796,9.30796
1824.00,9.31611,25.571142,0.000410,25.143996,-2.8164,0.764,9.30857,9.30857
1825.00,9.31539,25.571160,0.000409,25.143990,-2.8164,0.764,9.30945,9.30945
1826.00,9.31555,25.571080,0.000404,25.143958,-2.8166,0.764,9.31099,9.31099
1827.00,9.31583,25.571153,0.000408,25.144028,-2.8167,0.764,9.31283,9.31283
1828.00,9.31512,25.571204,0.000408,25.144061,-2.8168,0.764,9.31421,9.31421
1829.00,9.31429,25.571195,0.000416,25.144044,-2.8169,0.764,9.31518,9.31518
1830.00,9.31400,25.571279,0.000421,25.144058,-2.8169,0.764,9.31618,9.31618
1831.00,9.31412,25.571420,0.000426,25.144154,-2.8168,0.764,9.31641,9.31641
1832.00,9.31455,25.571416,0.000424,25.144093,-2.8165,0.764,9.31604,9.31604
1833.00,9.31465,25.571436,0.000425,25.144079,-2.8164,0.764,9.31567,9.31567
1834.00,9.31468,25.571542,0.000424,25.144161,-2.8160,0.764,9.31578,9.31578
1835.00,9.31466,25.571584,0.000421,25.144177,-2.8160,0.764,9.31632,9.31632
1836.00,9.31439,25.571530,0.000419,25.144068,-2.8161,0.764,9.31723,9.31723
1837.00,9.31416,25.571639,0.000421,25.144146,-2.8162,0.764,9.31842,9.31842
1838.00,9.31417,25.571737,0.000421,25.144149,-2.8159,0.764,9.31953,9.31953
1839.00,9.31463,25.571612,0.000417,25.144027,-2.8157,0.765,9.32008,9.32008
1840.00,9.31519,25.571556,0.000415,25.143983,-2.8150,0.765,9.32012,9.32012
1841.00,9.31592,25.571550,0.000418,25.143971,-2.8142,0.765,9.32028,9.32028
1842.00,9.31675,25.571498,0.000417,25.143935,-2.8137,0.765,9.32089,9.32089
1843.00,9.31735,25.571475,0.000415,25.143974,-2.8139,0.765,9.32041,9.32041
1844.00,9.31771,25.571626,0.000414,25.144074,-2.8141,0.765,9.31933,9.31933
1845.00,9.31773,25.571750,0.000416,25.144157,-2.8145,0.765,9.31884,9.31884
1846.00,9.31799,25.571811,0.000414,25.144183,-2.8148,0.765,9.31874,9.31874
1847.00,9.31831,25.571899,0.000416,25.144190,-2.8150,0.765,9.31847,9.31847
1848.00,9.31859,25.571874,0.000416,25.144094,-2.8146,0.765,9.31930,9.31930
1849.00,9.31889,25.571941,0.000419,25.144109,-2.8143,0.765,9.32092,9.32092
1850.00,9.31917,25.571965,0.000423,25.144050,-2.8143,0.765,9.32194,9.32194
1851.00,9.31933,25.571954,0.000421,25.143967,-2.8144,0.765,9.32117,9.32117
1852.00,9.31935,25.571942,0.000415,25.143896,-2.8144,0.765,9.31987,9.31987
1853.00,9.31969,25.571991,0.000417,25.143954,-2.8143,0.766,9.31853,9.31853
1854.00,9.31975,25.571899,0.000418,25.143890,-2.8143,0.765,9.31543,9.31543
1855.00,9.31978,25.571865,0.000414,25.143904,-2.8140,0.766,9.31049,9.31049
1856.00,9.31959,25.571944,0.000417,25.144015,-2.8136,0.766,9.30248,9.30248
1857.00,9.31945,25.571961,0.000419,25.144110,-2.8134,0.766,9.28941,9.28941
1858.00,9.31949,25.571955,0.000416,25.144094,-2.8134,0.766,9.26936,9.26936
1859.00,9.32013,25.571958,0.000411,25.144109,-2.8134,0.766,9.24259,9.24259
1860.00,9.31987,25.572041,0.000407,25.144130,-2.8133,0.766,9.21300,9.21300
1861.00,9.31676,25.572038,0.000404,25.144064,-2.8135,0.767,9.18642,9.18642
@13,2.0001,4.0, 1860.021 
1862.00,9.31456,25.572002,0.000402,25.143935,-2.8135,0.767,9.16472,9.16472
1863.00,9.31415,25.572017,0.000406,25.143855,-2.8136,0.767,9.15028,9.15028
1864.00,9.30888,25.572147,0.000412,25.143886,-2.8137,0.767,9.14537,9.14537
1865.00,9.29782,25.572125,0.000416,25.143848,-2.8139,0.766,9.14552,9.14552
1866.00,9.27543,25.572131,0.000414,25.143834,-2.8138,0.766,9.14781,9.14781
1867.00,9.24926,25.572252,0.000415,25.143938,-2.8136,0.766,9.15356,9.15356
1868.00,9.21515,25.572272,0.000413,25.143997,-2.8132,0.767,9.16293,9.16293
1869.00,9.17507,25.572254,0.000409,25.143982,-2.8129,0.767,9.17393,9.17393
1870.00,9.15021,25.572205,0.000408,25.143960,-2.8126,0.767,9.18703,9.18703
1871.00,9.14272,25.572155,0.000407,25.143889,-2.8124,0.767,9.20128,9.20128
1872.00,9.14074,25.572065,0.000402,25.143777,-2.8122,0.767,9.21450,9.21450
1873.00,9.14311,25.572034,0.000401,25.143697,-2.8124,0.767,9.22600,9.22600
1874.00,9.15033,25.571988,0.000401,25.143621,-2.8125,0.767,9.23683,9.23683
1875.00,9.15076,25.572018,0.000401,25.143666,-2.8127,0.767,9.24673,9.24673
1876.00,9.15426,25.572048,0.000403,25.143747,-2.8128,0.767,9.25585,9.25585
1877.00,9.16968,25.572172,0.000409,25.143894,-2.8127,0.767,9.26421,9.26421
1878.00,9.18965,25.572192,0.000411,25.143978,-2.8124,0.767,9.27133,9.27133
1879.00,9.20548,25.572272,0.000413,25.144048,-2.8120,0.767,9.27707,9.27707
1880.00,9.21611,25.572386,0.000413,25.144071,-2.8116,0.767,9.28163,9.28163
1881.00,9.22548,25.572526,0.000416,25.144057,-2.8113,0.767,9.28508,9.28508
1882.00,9.23562,25.572505,0.000411,25.143987,-2.8112,0.767,9.28858,9.28858
1883.00,9.24729,25.572647,0.000411,25.144006,-2.8112,0.768,9.29172,9.29172
1884.00,9.25964,25.572675,0.000408,25.144005,-2.8112,0.768,9.29365,9.29365
1885.00,9.26560,25.572736,0.000409,25.144043,-2.8112,0.768,9.29609,9.29609
1886.00,9.27126,25.572683,0.000409,25.144066,-2.8110,0.768,9.29932,9.29932
1887.00,9.27689,25.572749,0.000413,25.144086,-2.8111,0.768,9.30158,9.30158
1888.00,9.28047,25.572773,0.000413,25.144118,-2.8113,0.768,9.30351,9.30351
1889.00,9.28393,25.572867,0.000417,25.144198,-2.8115,0.768,9.30486,9.30486
1890.00,9.28683,25.572854,0.000421,25.144150,-2.8116,0.768,9.30603,9.30603
1891.00,9.28967,25.572940,0.000418,25.144159,-2.8117,0.768,9.30567,9.30567
1892.00,9.29226,25.573000,0.000416,25.144224,-2.8116,0.768,9.30628,9.30628
1893.00,9.29395,25.572944,0.000418,25.144156,-2.8112,0.768,9.30739,9.30739
1894.00,9.29566,25.572935,0.000415,25.144096,-2.8109,0.768,9.30956,9.30956
1895.00,9.29829,25.572894,0.000410,25.144089,-2.8108,0.768,9.31199,9.31199
1896.00,9.30074,25.572882,0.000415,25.144129,-2.8107,0.768,9.31499,9.31499
1897.00,9.30266,25.572800,0.000414,25.144055,-2.8109,0.768,9.31772,9.31772
1898.00,9.30460,25.572796,0.000414,25.144059,-2.8109,0.768,9.31987,9.31987
1899.00,9.30654,25.572771,0.000415,25.144063,-2.8110,0.769,9.32167,9.32167
1900.00,9.30860,25.572770,0.000417,25.144072,-2.8108,0.769,9.32216,9.32216
1901.00,9.31020,25.572799,0.000415,25.144011,-2.8107,0.769,9.32262,9.32262
1902.00,9.31175,25.572902,0.000419,25.144013,-2.8102,0.768,9.32172,9.32172
1903.00,9.31334,25.572957,0.000415,25.143992,-2.8098,0.769,9.32024,9.32024
1904.00,9.31455,25.572927,0.000410,25.143904,-2.8099,0.769,9.31775,9.31775
1905.00,9.31503,25.572958,0.000407,25.143847,-2.8099,0.769,9.31671,9.31671
1906.00,9.31499,25.572974,0.000410,25.143900,-2.8097,0.769,9.31639,9.31639
1907.00,9.31542,25.572915,0.000410,25.143895,-2.8097,0.769,9.31773,9.31773
1908.00,9.31631,25.573000,0.000413,25.144002,-2.8095,0.769,9.31874,9.31874
1909.00,9.31711,25.573128,0.000417,25.144104,-2.8089,0.769,9.31775,9.31775
1910.00,9.31823,25.573258,0.000418,25.144205,-2.8086,0.769,9.31419,9.31419
1911.00,9.31970,25.573304,0.000414,25.144173,-2.8086,0.770,9.31026,9.31026
1912.00,9.32010,25.573413,0.000412,25.144165,-2.8088,0.770,9.30545,9.30545
1913.00,9.31988,25.573448,0.000413,25.144085,-2.8092,0.770,9.30159,9.30159
1914.00,9.31891,25.573490,0.000413,25.144059,-2.8095,0.770,9.30158,9.30158
1915.00,9.31852,25.573482,0.000411,25.144004,-2.8095,0.770,9.30369,9.30369
1916.00,9.31931,25.573557,0.000415,25.144025,-2.8093,0.770,9.30448,9.30448
1917.00,9.32269,25.573660,0.000417,25.144100,-2.8092,0.770,9.30474,9.30474
1918.00,9.32184,25.573691,0.000420,25.144134,-2.8093,0.770,9.30535,9.30535
1919.00,9.30730,25.573611,0.000421,25.144067,-2.8088,0.770,9.30557,9.30557
1920.00,9.29862,25.573639,0.000421,25.144074,-2.8085,0.770,9.30551,9.30551
1921.00,9.29928,25.573624,0.000416,25.144024,-2.8086,0.770,9.30740,9.30740
1922.00,9.30169,25.573579,0.000411,25.144006,-2.8083,0.770,9.30908,9.30908
1923.00,9.30267,25.573583,0.000409,25.144029,-2.8079,0.770,9.31043,9.31043
1924.00,9.30311,25.573572,0.000405,25.144044,-2.8079,0.770,9.31173,9.31173
1925.00,9.30408,25.573507,0.000406,25.144055,-2.8078,0.770,9.31316,9.31316
1926.00,9.30519,25.573573,0.000410,25.144169,-2.8076,0.770,9.31459,9.31459
1927.00,9.30630,25.573641,0.000414,25.144186,-2.8075,0.770,9.31566,9.31566
1928.00,9.30757,25.573656,0.000415,25.144167,-2.8072,0.770,9.31668,9.31668
1929.00,9.30856,25.573864,0.000421,25.144234,-2.8070,0.770,9.31717,9.31717
1930.00,9.30947,25.574000,0.000423,25.144233,-2.8071,0.770,9.31732,9.31732
1931.00,9.31026,25.574061,0.000423,25.144200,-2.8071,0.770,9.31643,9.31643
1932.00,9.31115,25.574004,0.000418,25.144113,-2.8070,0.771,9.31668,9.31668
1933.00,9.31189,25.574061,0.000415,25.144135,-2.8072,0.771,9.31619,9.31619
1934.00,9.31242,25.573967,0.000414,25.144052,-2.8075,0.771,9.31601,9.31601
1935.00,9.31283,25.573929,0.000414,25.144020,-2.8076,0.771,9.31664,9.31664
1936.00,9.31353,25.573879,0.000414,25.143958,-2.8075,0.771,9.31742,9.31742
1937.00,9.31431,25.573895,0.000417,25.143949,-2.8074,0.771,9.31709,9.31709
1938.00,9.31484,25.573872,0.000416,25.143888,-2.8076,0.771,9.31713,9.31713
1939.00,9.31536,25.574020,0.000414,25.144018,-2.8073,0.771,9.31778,9.31778
1940.00,9.31598,25.574057,0.000410,25.143980,-2.8069,0.771,9.31806,9.31806
1941.00,9.31656,25.574142,0.000406,25.144039,-2.8067,0.772,9.31868,9.31868
1942.00,9.31703,25.574253,0.000406,25.144061,-2.8063,0.772,9.31993,9.31993
1943.00,9.31762,25.574301,0.000409,25.144032,-2.8061,0.772,9.32140,9.32140
1944.00,9.31804,25.574354,0.000413,25.144019,-2.8063,0.772,9.32193,9.32193
1945.00,9.31832,25.574458,0.000417,25.144108,-2.8065,0.772,9.32183,9.32183
1946.00,9.31852,25.574465,0.000422,25.144099,-2.8064,0.771,9.32195,9.32195
1947.00,9.31884,25.574443,0.000422,25.144115,-2.8067,0.771,9.32266,9.32266
1948.00,9.31929,25.574457,0.000421,25.144146,-2.8068,0.771,9.32350,9.32350
1949.00,9.31960,25.574396,0.000418,25.144137,-2.8066,0.772,9.32344,9.32344
1950.00,9.31988,25.574353,0.000417,25.144109,-2.8065,0.772,9.32337,9.32337
1951.00,9.32018,25.574314,0.000413,25.144030,-2.8067,0.772,9.32356,9.32356
1952.00,9.32055,25.574367,0.000413,25.144019,-2.8067,0.772,9.32289,9.32289
1953.00,9.32074,25.574450,0.000414,25.144052,-2.8065,0.772,9.32167,9.32167
1954.00,9.32113,25.574531,0.000414,25.144041,-2.8061,0.772,9.32224,9.32224
1955.00,9.32147,25.574684,0.000414,25.144065,-2.8057,0.772,9.32307,9.32307
1956.00,9.32174,25.574797,0.000414,25.144081,-2.8053,0.772,9.32358,9.32358
1957.00,9.32228,25.574922,0.000414,25.144180,-2.8049,0.772,9.32534,9.32534
1958.00,9.32306,25.574966,0.000412,25.144165,-2.8048,0.773,9.32718,9.32718
1959.00,9.32368,25.574984,0.000415,25.144156,-2.8048,0.772,9.32851,9.32851
1960.00,9.32427,25.574992,0.000415,25.144178,-2.8050,0.772,9.32968,9.32968
1961.00,9.32468,25.575097,0.000417,25.144316,-2.8049,0.772,9.33039,9.33039
1962.00,9.32501,25.575024,0.000416,25.144199,-2.8048,0.773,9.32962,9.32962
1963.00,9.32522,25.575076,0.000418,25.144226,-2.8045,0.773,9.32896,9.32896
1964.00,9.32543,25.575037,0.000415,25.144147,-2.8043,0.773,9.32804,9.32804
1965.00,9.32573,25.574952,0.000415,25.144055,-2.8041,0.773,9.32720,9.32720
1966.00,9.32587,25.574865,0.000416,25.143928,-2.8042,0.773,9.32561,9.32561
1967.00,9.32583,25.574998,0.000420,25.144077,-2.8041,0.773,9.32473,9.32473
1968.00,9.32557,25.574860,0.000420,25.144016,-2.8040,0.773,9.32438,9.32438
1969.00,9.32565,25.574849,0.000419,25.144007,-2.8042,0.773,9.32453,9.32453
1970.00,9.32611,25.574913,0.000419,25.144024,-2.8044,0.773,9.32562,9.32562
1971.00,9.32655,25.574964,0.000416,25.144057,-2.8045,0.773,9.32699,9.32699
1972.00,9.32686,25.574920,0.000416,25.143949,-2.8043,0.773,9.32897,9.32897
1973.00,9.32740,25.575060,0.000416,25.143978,-2.8041,0.773,9.32986,9.32986
1974.00,9.32771,25.575180,0.000417,25.144040,-2.8036,0.773,9.33043,9.33043
1975.00,9.32810,25.575224,0.000419,25.144081,-2.8033,0.773,9.33066,9.33066
1976.00,9.32833,25.575201,0.000424,25.144050,-2.8031,0.773,9.33021,9.33021
1977.00,9.32818,25.575179,0.000422,25.144048,-2.8031,0.773,9.32872,9.32872
1978.00,9.32788,25.575233,0.000426,25.144112,-2.8031,0.773,9.32685,9.32685
1979.00,9.32749,25.575270,0.000426,25.144134,-2.8033,0.773,9.32460,9.32460
1980.00,9.32667,25.575290,0.000423,25.144133,-2.8032,0.774,9.32157,9.32157
1981.00,9.32598,25.575340,0.000421,25.144122,-2.8028,0.774,9.32019,9.32019
1982.00,9.32558,25.575444,0.000425,25.144178,-2.8027,0.774,9.31953,9.31953
1983.00,9.32546,25.575447,0.000421,25.144094,-2.8028,0.774,9.32111,9.32111
1984.00,9.32540,25.575466,0.000419,25.144046,-2.8027,0.774,9.32310,9.32310
1985.00,9.32573,25.575501,0.000419,25.144002,-2.8026,0.774,9.32615,9.32615
1986.00,9.32569,25.575607,0.000418,25.144097,-2.8029,0.774,9.32821,9.32821
1987.00,9.32556,25.575548,0.000411,25.143970,-2.8028,0.774,9.32979,9.32979
1988.00,9.32618,25.575598,0.000415,25.144019,-2.8027,0.774,9.32982,9.32982
1989.00,9.32658,25.575655,0.000418,25.144129,-2.8028,0.774,9.33021,9.33021
1990.00,9.32643,25.575695,0.000418,25.144141,-2.8031,0.774,9.33032,9.33032
1991.00,9.32586,25.575584,0.000420,25.144059,-2.8033,0.774,9.33157,9.33157
1992.00,9.32526,25.575621,0.000422,25.144119,-2.8033,0.774,9.33331,9.33331
1993.00,9.32581,25.575589,0.000421,25.144091,-2.8034,0.774,9.33518,9.33518
1994.00,9.32681,25.575645,0.000423,25.144041,-2.8033,0.774,9.33625,9.33625
1995.00,9.32806,25.575635,0.000425,25.144002,-2.8026,0.774,9.33614,9.33614
1996.00,9.32869,25.575762,0.000422,25.144046,-2.8024,0.774,9.33528,9.33528
1997.00,9.32908,25.575839,0.000420,25.144030,-2.8026,0.775,9.33530,9.33530
1998.00,9.32985,25.575936,0.000417,25.144051,-2.8026,0.775,9.33490,9.33490
1999.00,9.33082,25.575851,0.000414,25.143970,-2.8026,0.775,9.33451,9.33451
2000.00,9.33203,25.575908,0.000411,25.144020,-2.8027,0.775,9.33395,9.33395
2001.00,9.33246,25.575915,0.000412,25.143956,-2.8024,0.775,9.33339,9.33339
2002.00,9.33240,25.576002,0.000417,25.144059,-2.8018,0.775,9.33215,9.33215
2003.00,9.33292,25.576011,0.000418,25.144062,-2.8014,0.775,9.33175,9.33175
2004.00,9.33321,25.576147,0.000418,25.144100,-2.8014,0.775,9.32941,9.32941
2005.00,9.33371,25.576219,0.000421,25.144106,-2.8014,0.775,9.32621,9.32621
2006.00,9.33423,25.576262,0.000422,25.144140,-2.8016,0.775,9.32066,9.32066
2007.00,9.33402,25.576126,0.000416,25.143941,-2.8017,0.775,9.31060,9.31060
2008.00,9.33315,25.576250,0.000416,25.143994,-2.8016,0.775,9.29475,9.29475
2009.00,9.33298,25.576220,0.000414,25.143941,-2.8010,0.776,9.27563,9.27563
2010.00,9.33181,25.576078,0.000410,25.143814,-2.8007,0.776,9.25406,9.25406
2011.00,9.32999,25.576015,0.000404,25.143720,-2.8002,0.776,9.23289,9.23289
@14,2.0001,4.0, 2010.067 
2012.00,9.33233,25.576073,0.000408,25.143790,-2.8001,0.776,9.21448,9.21448
2013.00,9.33180,25.576058,0.000411,25.143812,-2.8000,0.776,9.20193,9.20193
2014.00,9.32284,25.576150,0.000412,25.143897,-2.7998,0.776,9.19561,9.19561
2015.00,9.31364,25.576243,0.000413,25.143946,-2.7998,0.776,9.19408,9.19408
2016.00,9.30083,25.576323,0.000416,25.143966,-2.7998,0.776,9.19626,9.19626
2017.00,9.28198,25.576360,0.000415,25.143963,-2.7997,0.776,9.20090,9.20090
2018.00,9.25443,25.576376,0.000412,25.143934,-2.7997,0.776,9.20797,9.20797
2019.00,9.22712,25.576343,0.000415,25.143893,-2.7999,0.776,9.21711,9.21711
2020.00,9.20604,25.576495,0.000419,25.144035,-2.8001,0.776,9.22843,9.22843
2021.00,9.19501,25.576611,0.000423,25.144140,-2.8002,0.776,9.24078,9.24078
2022.00,9.19004,25.576679,0.000425,25.144186,-2.8003,0.776,9.25189,9.25189
2023.00,9.19171,25.576688,0.000427,25.144158,-2.8005,0.776,9.26113,9.26113
2024.00,9.19544,25.576764,0.000426,25.144175,-2.8006,0.776,9.26946,9.26946
2025.00,9.19838,25.576784,0.000425,25.144090,-2.8003,0.776,9.27609,9.27609
2026.00,9.20593,25.576845,0.000425,25.144105,-2.8000,0.776,9.28143,9.28143
2027.00,9.21320,25.577029,0.000428,25.144264,-2.7998,0.776,9.28732,9.28732
2028.00,9.22695,25.576975,0.000424,25.144141,-2.7994,0.776,9.29351,9.29351
2029.00,9.24126,25.576877,0.000421,25.144127,-2.7989,0.777,9.29776,9.29776
2030.00,9.25481,25.576905,0.000424,25.144196,-2.7987,0.777,9.30129,9.30129
2031.00,9.26712,25.576848,0.000421,25.144191,-2.7985,0.777,9.30407,9.30407
2032.00,9.27018,25.576688,0.000417,25.144006,-2.7986,0.777,9.30613,9.30613
2033.00,9.27472,25.576771,0.000417,25.144085,-2.7987,0.777,9.30750,9.30750
2034.00,9.28250,25.576831,0.000420,25.144107,-2.7988,0.777,9.30994,9.30994
2035.00,9.28845,25.576768,0.000417,25.144070,-2.7988,0.777,9.31254,9.31254
2036.00,9.29350,25.576803,0.000418,25.144048,-2.7989,0.777,9.31446,9.31446
2037.00,9.29701,25.576845,0.000417,25.144075,-2.7987,0.777,9.31609,9.31609
2038.00,9.29960,25.576811,0.000420,25.144034,-2.7985,0.777,9.31763,9.31763
2039.00,9.30207,25.576892,0.000415,25.144015,-2.7985,0.778,9.31858,9.31858
2040.00,9.30461,25.576902,0.000417,25.143951,-2.7985,0.778,9.31990,9.31990
2041.00,9.30640,25.576900,0.000421,25.143955,-2.7987,0.777,9.32283,9.32283
2042.00,9.30845,25.576929,0.000424,25.143936,-2.7990,0.777,9.32546,9.32546
2043.00,9.31118,25.577047,0.000425,25.144048,-2.7992,0.777,9.32763,9.32763
2044.00,9.31366,25.576996,0.000428,25.144036,-2.7991,0.777,9.32932,9.32932
2045.00,9.31577,25.576960,0.000422,25.143978,-2.7994,0.777,9.33019,9.33019
2046.00,9.31745,25.576968,0.000421,25.143971,-2.7993,0.777,9.33012,9.33012
2047.00,9.31924,25.577017,0.000420,25.144021,-2.7993,0.778,9.33141,9.33141
2048.00,9.32119,25.577026,0.000419,25.143984,-2.7992,0.778,9.33243,9.33243
2049.00,9.32317,25.577132,0.000420,25.144022,-2.7990,0.778,9.33393,9.33393
2050.00,9.32449,25.577281,0.000420,25.144094,-2.7983,0.778,9.33464,9.33464
2051.00,9.32588,25.577331,0.000416,25.144070,-2.7978,0.779,9.33486,9.33486
2052.00,9.32721,25.577294,0.000417,25.144009,-2.7974,0.778,9.33481,9.33481
2053.00,9.32802,25.577206,0.000415,25.143931,-2.7973,0.779,9.33509,9.33509
2054.00,9.32879,25.577102,0.000412,25.143806,-2.7976,0.779,9.33427,9.33427
2055.00,9.32952,25.577060,0.000414,25.143800,-2.7980,0.779,9.33524,9.33524
2056.00,9.33061,25.577035,0.000414,25.143784,-2.7981,0.779,9.33542,9.33542
2057.00,9.33109,25.577103,0.000416,25.143858,-2.7981,0.779,9.33395,9.33395
2058.00,9.33179,25.577218,0.000421,25.143915,-2.7978,0.779,9.33233,9.33233
2059.00,9.33197,25.577407,0.000427,25.144076,-2.7977,0.779,9.33100,9.33100
2060.00,9.33223,25.577486,0.000427,25.144090,-2.7977,0.779,9.32933,9.32933
2061.00,9.33232,25.577566,0.000425,25.144152,-2.7978,0.779,9.32849,9.32849
2062.00,9.33219,25.577567,0.000421,25.144071,-2.7977,0.779,9.32883,9.32883
2063.00,9.33237,25.577587,0.000418,25.144068,-2.7978,0.779,9.33013,9.33013
2064.00,9.33268,25.577579,0.000416,25.144052,-2.7980,0.779,9.33101,9.33101
2065.00,9.33276,25.577609,0.000417,25.144122,-2.7979,0.779,9.33132,9.33132
2066.00,9.33237,25.577608,0.000417,25.144109,-2.7975,0.779,9.33173,9.33173
2067.00,9.33208,25.577604,0.000419,25.144127,-2.7972,0.779,9.33251,9.33251
2068.00,9.33198,25.577649,0.000421,25.144097,-2.7966,0.779,9.33249,9.33249
2069.00,9.33214,25.577588,0.000420,25.143967,-2.7963,0.779,9.33326,9.33326
2070.00,9.33241,25.577592,0.000419,25.143891,-2.7960,0.779,9.33446,9.33446
2071.00,9.33276,25.577586,0.000421,25.143849,-2.7960,0.779,9.33581,9.33581
2072.00,9.33285,25.577724,0.000423,25.143926,-2.7960,0.779,9.33598,9.33598
2073.00,9.33290,25.577716,0.000422,25.143963,-2.7963,0.779,9.33697,9.33697
2074.00,9.33321,25.577742,0.000422,25.144050,-2.7963,0.779,9.33820,9.33820
2075.00,9.33348,25.577721,0.000419,25.144050,-2.7963,0.779,9.33914,9.33914
2076.00,9.33370,25.577812,0.000415,25.144089,-2.7962,0.780,9.33935,9.33935
2077.00,9.33397,25.577802,0.000410,25.144108,-2.7959,0.780,9.33901,9.33901
2078.00,9.33414,25.577918,0.000410,25.144176,-2.7959,0.780,9.33757,9.33757
2079.00,9.33448,25.578095,0.000409,25.144253,-2.7955,0.780,9.33624,9.33624
2080.00,9.33480,25.578118,0.000409,25.144263,-2.7950,0.780,9.33518,9.33518
2081.00,9.33532,25.578045,0.000414,25.144238,-2.7949,0.780,9.33549,9.33549
2082.00,9.33581,25.578036,0.000417,25.144146,-2.7950,0.780,9.33643,9.33643
2083.00,9.33603,25.577969,0.000419,25.144074,-2.7948,0.780,9.33710,9.33710
2084.00,9.33635,25.577855,0.000420,25.144001,-2.7946,0.780,9.33753,9.33753
2085.00,9.33687,25.577909,0.000423,25.143965,-2.7947,0.780,9.33640,9.33640
2086.00,9.33723,25.578017,0.000421,25.143986,-2.7949,0.780,9.33418,9.33418
2087.00,9.33730,25.578067,0.000416,25.144010,-2.7948,0.780,9.33357,9.33357
2088.00,9.33674,25.578122,0.000412,25.143990,-2.7949,0.780,9.33259,9.33259
2089.00,9.33638,25.578187,0.000408,25.143965,-2.7951,0.781,9.33226,9.33226
2090.00,9.33594,25.578171,0.000407,25.143960,-2.7951,0.781,9.33407,9.33407
2091.00,9.33603,25.578163,0.000409,25.143923,-2.7947,0.781,9.33483,9.33483
2092.00,9.33599,25.578118,0.000411,25.143890,-2.7945,0.781,9.33456,9.33456
2093.00,9.33572,25.578104,0.000414,25.143919,-2.7944,0.781,9.33542,9.33542
2094.00,9.33525,25.578153,0.000417,25.143997,-2.7942,0.781,9.33586,9.33586
2095.00,9.33524,25.578206,0.000414,25.143995,-2.7941,0.781,9.33572,9.33572
2096.00,9.33544,25.578322,0.000413,25.144056,-2.7940,0.781,9.33741,9.33741
2097.00,9.33561,25.578445,0.000413,25.144105,-2.7939,0.781,9.33848,9.33848
2098.00,9.33583,25.578478,0.000410,25.144048,-2.7937,0.781,9.33848,9.33848
2099.00,9.33589,25.578494,0.000408,25.143971,-2.7939,0.781,9.33798,9.33798
2100.00,9.33591,25.578614,0.000409,25.144017,-2.7941,0.781,9.33713,9.33713
2101.00,9.33554,25.578617,0.000410,25.143958,-2.7943,0.781,9.33596,9.33596
2102.00,9.33540,25.578593,0.000409,25.143879,-2.7943,0.782,9.33559,9.33559
2103.00,9.33552,25.578628,0.000410,25.143904,-2.7942,0.782,9.33530,9.33530
2104.00,9.33551,25.578591,0.000411,25.143882,-2.7940,0.782,9.33521,9.33521
2105.00,9.33569,25.578634,0.000413,25.143926,-2.7938,0.782,9.33480,9.33480
2106.00,9.33583,25.578733,0.000414,25.144036,-2.7935,0.781,9.33368,9.33368
2107.00,9.33609,25.578937,0.000417,25.144192,-2.7936,0.781,9.33262,9.33262
2108.00,9.33586,25.579044,0.000419,25.144208,-2.7937,0.781,9.33193,9.33193
2109.00,9.33530,25.579164,0.000420,25.144251,-2.7935,0.781,9.33082,9.33082
2110.00,9.33463,25.579222,0.000418,25.144319,-2.7934,0.782,9.32970,9.32970
2111.00,9.33417,25.579143,0.000415,25.144257,-2.7934,0.782,9.32931,9.32931
2112.00,9.33400,25.579098,0.000414,25.144199,-2.7929,0.782,9.32870,9.32870
2113.00,9.33368,25.579114,0.000413,25.144227,-2.7927,0.782,9.32861,9.32861
2114.00,9.33341,25.579075,0.000411,25.144188,-2.7928,0.782,9.32887,9.32887
2115.00,9.33305,25.578984,0.000409,25.144061,-2.7926,0.782,9.32962,9.32962
2116.00,9.33258,25.579034,0.000411,25.144072,-2.7923,0.782,9.33041,9.33041
2117.00,9.33221,25.578996,0.000411,25.144093,-2.7925,0.782,9.33141,9.33141
2118.00,9.33204,25.578925,0.000410,25.144085,-2.7920,0.782,9.33210,9.33210
2119.00,9.33196,25.578925,0.000409,25.144103,-2.7916,0.782,9.33281,9.33281
2120.00,9.33182,25.578975,0.000411,25.144129,-2.7917,0.783,9.33299,9.33299
2121.00,9.33170,25.578927,0.000407,25.144050,-2.7916,0.783,9.33306,9.33306
2122.00,9.33155,25.578886,0.000406,25.143910,-2.7918,0.783,9.33384,9.33384
2123.00,9.33170,25.579032,0.000409,25.143879,-2.7922,0.783,9.33479,9.33479
2124.00,9.33197,25.579273,0.000414,25.144038,-2.7925,0.783,9.33604,9.33604
2125.00,9.33229,25.579338,0.000412,25.144054,-2.7925,0.783,9.33752,9.33752
2126.00,9.33270,25.579407,0.000412,25.144108,-2.7922,0.783,9.33879,9.33879
2127.00,9.33304,25.579563,0.000414,25.144230,-2.7917,0.783,9.33883,9.33883
2128.00,9.33337,25.579622,0.000419,25.144281,-2.7914,0.783,9.33875,9.33875
2129.00,9.33380,25.579543,0.000417,25.144192,-2.7912,0.783,9.33855,9.33855
2130.00,9.33432,25.579521,0.000419,25.144128,-2.7914,0.783,9.33808,9.33808
2131.00,9.33465,25.579503,0.000420,25.144130,-2.7916,0.783,9.33643,9.33643
2132.00,9.33475,25.579460,0.000420,25.144120,-2.7914,0.783,9.33474,9.33474
2133.00,9.33483,25.579320,0.000415,25.144058,-2.7911,0.783,9.33439,9.33439
2134.00,9.33512,25.579271,0.000416,25.143993,-2.7909,0.783,9.33346,9.33346
2135.00,9.33531,25.579269,0.000421,25.144038,-2.7903,0.783,9.33326,9.33326
2136.00,9.33558,25.579325,0.000422,25.144005,-2.7901,0.783,9.33441,9.33441
2137.00,9.33582,25.579292,0.000420,25.143898,-2.7903,0.783,9.33629,9.33629
2138.00,9.33606,25.579339,0.000418,25.143899,-2.7902,0.783,9.33697,9.33697
2139.00,9.33645,25.579483,0.000417,25.143974,-2.7899,0.784,9.33864,9.33864
2140.00,9.33666,25.579580,0.000413,25.143978,-2.7898,0.784,9.33938,9.33938
2141.00,9.33693,25.579678,0.000414,25.144028,-2.7895,0.784,9.34034,9.34034
2142.00,9.33738,25.579767,0.000417,25.144110,-2.7893,0.784,9.34119,9.34119
2143.00,9.33777,25.579867,0.000423,25.144167,-2.7894,0.784,9.34096,9.34096
2144.00,9.33775,25.579862,0.000423,25.144142,-2.7894,0.784,9.34033,9.34033
2145.00,9.33778,25.579862,0.000423,25.144136,-2.7892,0.784,9.34034,9.34034
2146.00,9.33779,25.579908,0.000423,25.144168,-2.7891,0.784,9.33996,9.33996
2147.00,9.33775,25.579932,0.000422,25.144166,-2.7889,0.784,9.33849,9.33849
2148.00,9.33763,25.579960,0.000421,25.144195,-2.7886,0.784,9.33805,9.33805
2149.00,9.33755,25.579964,0.000421,25.144219,-2.7883,0.784,9.33777,9.33777
2150.00,9.33760,25.580039,0.000423,25.144248,-2.7884,0.784,9.33786,9.33786
2151.00,9.33784,25.580004,0.000424,25.144228,-2.7886,0.784,9.33703,9.33703
2152.00,9.33793,25.579953,0.000422,25.144172,-2.7889,0.784,9.33593,9.33593
2153.00,9.33819,25.579988,0.000422,25.144178,-2.7891,0.784,9.33532,9.33532
2154.00,9.33852,25.579998,0.000424,25.144150,-2.7892,0.784,9.33365,9.33365
2155.00,9.33858,25.579919,0.000423,25.144120,-2.7894,0.784,9.32933,9.32933
2156.00,9.33831,25.579897,0.000419,25.144081,-2.7896,0.784,9.32403,9.32403
2157.00,9.33771,25.579946,0.000419,25.144074,-2.7895,0.784,9.31692,9.31692
2158.00,9.33717,25.579930,0.000415,25.144017,-2.7894,0.784,9.30579,9.30579
2159.00,9.33648,25.579892,0.000408,25.143967,-2.7892,0.785,9.29122,9.29122
2160.00,9.33600,25.579942,0.000399,25.143869,-2.7888,0.785,9.27556,9.27556
2161.00,9.33522,25.579995,0.000397,25.143900,-2.7883,0.786,9.26037,9.26037
@15,2.0001,4.0, 2160.217 
2162.00,9.33074,25.580095,0.000398,25.143976,-2.7879,0.786,9.24757,9.24757
2163.00,9.33117,25.580094,0.000397,25.143949,-2.7874,0.786,9.23856,9.23856
2164.00,9.32854,25.580133,0.000403,25.143966,-2.7873,0.786,9.23457,9.23457
2165.00,9.31888,25.580123,0.000412,25.144090,-2.7875,0.786,9.23433,9.23433
2166.00,9.30949,25.580122,0.000417,25.144056,-2.7875,0.785,9.23548,9.23548
2167.00,9.29455,25.580068,0.000415,25.144078,-2.7876,0.785,9.23830,9.23830
2168.00,9.27687,25.580106,0.000417,25.144135,-2.7880,0.785,9.24192,9.24192
2169.00,9.25622,25.580176,0.000416,25.144172,-2.7881,0.786,9.24689,9.24689
2170.00,9.24065,25.580286,0.000412,25.144152,-2.7880,0.786,9.25376,9.25376
2171.00,9.23378,25.580370,0.000409,25.144119,-2.7882,0.786,9.26193,9.26193
2172.00,9.23053,25.580461,0.000411,25.144063,-2.7882,0.786,9.27066,9.27066
2173.00,9.23199,25.580627,0.000413,25.144143,-2.7882,0.786,9.27867,9.27867
2174.00,9.23613,25.580682,0.000414,25.144080,-2.7882,0.786,9.28635,9.28635
2175.00,9.23920,25.580701,0.000418,25.144093,-2.7881,0.786,9.29172,9.29172
2176.00,9.23950,25.580748,0.000421,25.144179,-2.7878,0.786,9.29666,9.29666
2177.00,9.24454,25.580758,0.000421,25.144151,-2.7879,0.786,9.30075,9.30075
2178.00,9.25019,25.580695,0.000419,25.144077,-2.7878,0.786,9.30552,9.30552
2179.00,9.26109,25.580705,0.000419,25.144134,-2.7876,0.786,9.30793,9.30793
2180.00,9.27341,25.580716,0.000421,25.144125,-2.7875,0.786,9.31147,9.31147
2181.00,9.28042,25.580768,0.000422,25.144135,-2.7874,0.786,9.31475,9.31475
2182.00,9.28665,25.580684,0.000420,25.144060,-2.7869,0.786,9.31826,9.31826
2183.00,9.29188,25.580643,0.000422,25.143976,-2.7866,0.786,9.32024,9.32024
2184.00,9.29622,25.580765,0.000426,25.144070,-2.7866,0.786,9.32244,9.32244
2185.00,9.30001,25.580829,0.000425,25.144102,-2.7865,0.786,9.32334,9.32334
2186.00,9.30353,25.580832,0.000421,25.144069,-2.7865,0.786,9.32431,9.32431
2187.00,9.30688,25.580976,0.000422,25.144189,-2.7866,0.787,9.32494,9.32494
2188.00,9.30934,25.581043,0.000421,25.144177,-2.7867,0.787,9.32531,9.32531
2189.00,9.31285,25.580919,0.000415,25.144029,-2.7866,0.787,9.32552,9.32552
2190.00,9.31605,25.580905,0.000415,25.143986,-2.7866,0.787,9.32591,9.32591
2191.00,9.31828,25.580962,0.000417,25.143985,-2.7864,0.787,9.32614,9.32614
2192.00,9.31971,25.580954,0.000419,25.143943,-2.7864,0.787,9.32521,9.32521
2193.00,9.32034,25.581023,0.000421,25.144046,-2.7864,0.787,9.32594,9.32594
2194.00,9.32105,25.581065,0.000421,25.144075,-2.7864,0.787,9.32709,9.32709
2195.00,9.32208,25.581056,0.000415,25.144049,-2.7863,0.787,9.32881,9.32881
2196.00,9.32334,25.580996,0.000415,25.144056,-2.7863,0.787,9.32987,9.32987
2197.00,9.32441,25.581010,0.000415,25.144093,-2.7859,0.787,9.33136,9.33136
2198.00,9.32546,25.581000,0.000413,25.144083,-2.7856,0.787,9.33242,9.33242
2199.00,9.32659,25.581098,0.000413,25.144133,-2.7853,0.787,9.33357,9.33357
2200.00,9.32765,25.581232,0.000416,25.144196,-2.7852,0.787,9.33439,9.33439
2201.00,9.32850,25.581305,0.000416,25.144197,-2.7853,0.788,9.33484,9.33484
2202.00,9.32895,25.581341,0.000413,25.144186,-2.7856,0.788,9.33521,9.33521
2203.00,9.32947,25.581403,0.000415,25.144205,-2.7857,0.788,9.33608,9.33608
2204.00,9.33030,25.581368,0.000415,25.144145,-2.7860,0.788,9.33639,9.33639
2205.00,9.33098,25.581266,0.000415,25.144055,-2.7862,0.788,9.33608,9.33608
2206.00,9.33162,25.581273,0.000415,25.144058,-2.7860,0.788,9.33678,9.33678
2207.00,9.33226,25.581265,0.000416,25.144022,-2.7857,0.788,9.33858,9.33858
2208.00,9.33304,25.581200,0.000413,25.143959,-2.7854,0.788,9.33965,9.33965
2209.00,9.33397,25.581229,0.000413,25.143980,-2.7849,0.788,9.34055,9.34055
2210.00,9.33479,25.581347,0.000413,25.144070,-2.7846,0.788,9.34138,9.34138
2211.00,9.33549,25.581359,0.000410,25.144037,-2.7844,0.789,9.34196,9.34196
2212.00,9.33634,25.581389,0.000411,25.144047,-2.7841,0.789,9.34226,9.34226
2213.00,9.33729,25.581423,0.000414,25.144031,-2.7839,0.789,9.34259,9.34259
2214.00,9.33808,25.581384,0.000414,25.143996,-2.7840,0.789,9.34326,9.34326
2215.00,9.33873,25.581344,0.000418,25.143952,-2.7838,0.789,9.34411,9.34411
2216.00,9.33944,25.581424,0.000422,25.143986,-2.7838,0.788,9.34347,9.34347
2217.00,9.33992,25.581501,0.000423,25.144005,-2.7840,0.788,9.34175,9.34175
2218.00,9.33962,25.581602,0.000420,25.144041,-2.7841,0.789,9.33933,9.33933
2219.00,9.33945,25.581614,0.000419,25.143993,-2.7842,0.789,9.33797,9.33797
2220.00,9.33957,25.581626,0.000418,25.143972,-2.7842,0.789,9.33669,9.33669
2221.00,9.33969,25.581613,0.000418,25.143935,-2.7841,0.789,9.33701,9.33701
2222.00,9.34001,25.581622,0.000416,25.143894,-2.7841,0.789,9.33781,9.33781
2223.00,9.34015,25.581587,0.000418,25.143855,-2.7843,0.789,9.33817,9.33817
2224.00,9.34053,25.581646,0.000420,25.143892,-2.7843,0.789,9.33820,9.33820
2225.00,9.34059,25.581773,0.000419,25.143947,-2.7842,0.789,9.33812,9.33812
2226.00,9.34007,25.581770,0.000418,25.143970,-2.7841,0.789,9.33736,9.33736
2227.00,9.33974,25.581800,0.000419,25.144018,-2.7838,0.789,9.33625,9.33625
2228.00,9.33933,25.581927,0.000420,25.144117,-2.7837,0.789,9.33653,9.33653
2229.00,9.33908,25.581967,0.000422,25.144162,-2.7836,0.789,9.33696,9.33696
2230.00,9.33912,25.581968,0.000420,25.144160,-2.7834,0.789,9.33758,9.33758
2231.00,9.33920,25.582067,0.000420,25.144179,-2.7833,0.789,9.33894,9.33894
2232.00,9.33907,25.582114,0.000419,25.144175,-2.7833,0.789,9.33970,9.33970
2233.00,9.33870,25.582030,0.000419,25.144013,-2.7833,0.789,9.34006,9.34006
2234.00,9.33828,25.582081,0.000419,25.143971,-2.7834,0.790,9.33901,9.33901
2235.00,9.33780,25.582054,0.000418,25.143873,-2.7836,0.790,9.33783,9.33783
2236.00,9.33748,25.582015,0.000417,25.143808,-2.7839,0.790,9.33672,9.33672
2237.00,9.33766,25.581984,0.000416,25.143770,-2.7840,0.790,9.33736,9.33736
2238.00,9.33793,25.582045,0.000411,25.143885,-2.7838,0.790,9.33768,9.33768
2239.00,9.33813,25.582107,0.000412,25.143932,-2.7831,0.790,9.33827,9.33827
2240.00,9.33813,25.582173,0.000417,25.144018,-2.7829,0.790,9.33948,9.33948
2241.00,9.33838,25.582292,0.000422,25.144134,-2.7826,0.790,9.34096,9.34096
2242.00,9.33856,25.582371,0.000422,25.144148,-2.7822,0.790,9.34194,9.34194
2243.00,9.33897,25.582412,0.000424,25.144111,-2.7818,0.790,9.34269,9.34269
2244.00,9.33936,25.582281,0.000418,25.143921,-2.7821,0.790,9.34351,9.34351
2245.00,9.33954,25.582318,0.000416,25.143900,-2.7822,0.790,9.34291,9.34291
2246.00,9.33968,25.582266,0.000410,25.143812,-2.7821,0.791,9.34064,9.34064
2247.00,9.33942,25.582398,0.000416,25.143950,-2.7821,0.791,9.33837,9.33837
2248.00,9.33949,25.582349,0.000417,25.143917,-2.7822,0.790,9.33797,9.33797
2249.00,9.33959,25.582483,0.000419,25.144043,-2.7818,0.791,9.33891,9.33891
2250.00,9.33949,25.582520,0.000418,25.144041,-2.7812,0.791,9.34025,9.34025
2251.00,9.33976,25.582583,0.000423,25.144115,-2.7807,0.791,9.34205,9.34205
2252.00,9.34020,25.582557,0.000419,25.144013,-2.7805,0.791,9.34313,9.34313
2253.00,9.34074,25.582627,0.000417,25.144018,-2.7806,0.791,9.34319,9.34319
2254.00,9.34119,25.582675,0.000417,25.144025,-2.7809,0.791,9.34225,9.34225
2255.00,9.34124,25.582645,0.000416,25.143976,-2.7813,0.791,9.34144,9.34144
2256.00,9.34143,25.582607,0.000411,25.143842,-2.7817,0.791,9.34172,9.34172
2257.00,9.34124,25.582623,0.000414,25.143821,-2.7820,0.791,9.34262,9.34262
2258.00,9.34060,25.582608,0.000414,25.143754,-2.7819,0.791,9.34314,9.34314
2259.00,9.34075,25.582653,0.000411,25.143745,-2.7817,0.791,9.34367,9.34367
2260.00,9.34105,25.582761,0.000415,25.143805,-2.7812,0.791,9.34491,9.34491
2261.00,9.34153,25.582884,0.000419,25.143936,-2.7811,0.791,9.34561,9.34561
2262.00,9.34203,25.582919,0.000413,25.143925,-2.7811,0.792,9.34549,9.34549
2263.00,9.34231,25.582916,0.000414,25.143972,-2.7812,0.791,9.34493,9.34493
2264.00,9.34225,25.582894,0.000413,25.143969,-2.7814,0.791,9.34397,9.34397
2265.00,9.34224,25.582899,0.000409,25.144019,-2.7818,0.792,9.34270,9.34270
2266.00,9.34241,25.582869,0.000409,25.143931,-2.7816,0.792,9.34089,9.34089
2267.00,9.34263,25.582849,0.000412,25.143939,-2.7812,0.792,9.33947,9.33947
2268.00,9.34244,25.582930,0.000412,25.143967,-2.7808,0.792,9.33776,9.33776
2269.00,9.34215,25.583006,0.000416,25.144063,-2.7805,0.792,9.33813,9.33813
2270.00,9.34188,25.583052,0.000417,25.144063,-2.7801,0.792,9.33801,9.33801
2271.00,9.34167,25.583057,0.000416,25.144073,-2.7798,0.792,9.33819,9.33819
2272.00,9.34162,25.583055,0.000414,25.144020,-2.7795,0.792,9.33786,9.33786
2273.00,9.34128,25.583202,0.000415,25.144047,-2.7792,0.792,9.33732,9.33732
2274.00,9.34041,25.583192,0.000412,25.143953,-2.7793,0.792,9.33484,9.33484
2275.00,9.33988,25.583267,0.000411,25.143930,-2.7794,0.792,9.33297,9.33297
2276.00,9.33937,25.583327,0.000407,25.143896,-2.7794,0.793,9.33130,9.33130
2277.00,9.33873,25.583423,0.000408,25.143932,-2.7795,0.793,9.33108,9.33108
2278.00,9.33824,25.583383,0.000412,25.143965,-2.7797,0.792,9.33254,9.33254
2279.00,9.33773,25.583422,0.000417,25.143989,-2.7797,0.792,9.33449,9.33449
2280.00,9.33678,25.583355,0.000425,25.143945,-2.7798,0.792,9.33716,9.33716
2281.00,9.33610,25.583394,0.000428,25.143995,-2.7800,0.792,9.34016,9.34016
2282.00,9.33567,25.583510,0.000429,25.144121,-2.7801,0.792,9.34270,9.34270
2283.00,9.33630,25.583492,0.000425,25.144060,-2.7800,0.792,9.34489,9.34489
2284.00,9.33752,25.583540,0.000423,25.144138,-2.7796,0.792,9.34629,9.34629
2285.00,9.33843,25.583532,0.000412,25.144117,-2.7791,0.793,9.34756,9.34756
2286.00,9.33865,25.583518,0.000411,25.144085,-2.7786,0.793,9.34761,9.34761
2287.00,9.33921,25.583390,0.000410,25.143933,-2.7782,0.793,9.34655,9.34655
2288.00,9.33938,25.583434,0.000411,25.143973,-2.7776,0.793,9.34520,9.34520
2289.00,9.33978,25.583379,0.000410,25.143839,-2.7770,0.793,9.34382,9.34382
2290.00,9.34000,25.583435,0.000418,25.143893,-2.7768,0.793,9.34205,9.34205
2291.00,9.34011,25.583518,0.000420,25.143892,-2.7769,0.793,9.34176,9.34176
2292.00,9.34038,25.583544,0.000419,25.143894,-2.7771,0.793,9.34184,9.34184
2293.00,9.34087,25.583552,0.000417,25.143856,-2.7776,0.793,9.34261,9.34261
2294.00,9.34172,25.583589,0.000413,25.143868,-2.7781,0.793,9.34389,9.34389
2295.00,9.34252,25.583604,0.000411,25.143792,-2.7788,0.794,9.34494,9.34494
2296.00,9.34369,25.583508,0.000408,25.143766,-2.7791,0.794,9.34569,9.34569
2297.00,9.34446,25.583514,0.000407,25.143817,-2.7790,0.794,9.34732,9.34732
2298.00,9.34501,25.583470,0.000408,25.143779,-2.7790,0.794,9.34905,9.34905
2299.00,9.34578,25.583622,0.000416,25.143928,-2.7787,0.794,9.35001,9.35001
2300.00,9.34616,25.583663,0.000415,25.143937,-2.7781,0.794,9.35090,9.35090
2301.00,9.34663,25.583819,0.000415,25.144022,-2.7778,0.794,9.35240,9.35240
2302.00,9.34707,25.583935,0.000420,25.143983,-2.7778,0.794,9.35307,9.35307
2303.00,9.34712,25.584011,0.000420,25.144023,-2.7775,0.794,9.35259,9.35259
2304.00,9.34705,25.583980,0.000419,25.143914,-2.7774,0.794,9.35064,9.35064
2305.00,9.34741,25.583950,0.000418,25.143892,-2.7773,0.794,9.34713,9.34713
2306.00,9.34844,25.583859,0.000418,25.143821,-2.7774,0.794,9.34306,9.34306
2307.00,9.34956,25.583720,0.000412,25.143770,-2.7778,0.794,9.33631,9.33631
2308.00,9.35068,25.583755,0.000410,25.143794,-2.7782,0.794,9.32654,9.32654
2309.00,9.35198,25.583720,0.000405,25.143811,-2.7783,0.795,9.31488,9.31488
2310.00,9.35288,25.583812,0.000408,25.143910,-2.7786,0.795,9.30104,9.30104
2311.00,9.35353,25.583885,0.000407,25.143934,-2.7782,0.795,9.28518,9.28518
@16,2.0001,4.0, 2310.026 
2312.00,9.35412,25.584068,0.000408,25.144055,-2.7775,0.795,9.27186,9.27186
2313.00,9.35207,25.584084,0.000410,25.144005,-2.7768,0.795,9.26172,9.26172
2314.00,9.34171,25.584106,0.000415,25.143971,-2.7766,0.795,9.25591,9.25591
2315.00,9.33621,25.584082,0.000415,25.143884,-2.7765,0.795,9.25550,9.25550
2316.00,9.33495,25.584130,0.000416,25.143869,-2.7763,0.795,9.25762,9.25762
2317.00,9.32007,25.584175,0.000419,25.143834,-2.7761,0.795,9.26080,9.26080
2318.00,9.30357,25.584169,0.000421,25.143837,-2.7760,0.795,9.26564,9.26564
2319.00,9.28214,25.584293,0.000421,25.143883,-2.7758,0.795,9.27291,9.27291
2320.00,9.26407,25.584377,0.000418,25.143944,-2.7756,0.795,9.27998,9.27998
2321.00,9.25616,25.584420,0.000419,25.143995,-2.7757,0.795,9.28689,9.28689
2322.00,9.25360,25.584321,0.000416,25.143907,-2.7758,0.795,9.29436,9.29436
2323.00,9.25288,25.584474,0.000416,25.143983,-2.7758,0.795,9.30079,9.30079
2324.00,9.25312,25.584520,0.000415,25.143979,-2.7756,0.795,9.30541,9.30541
2325.00,9.26170,25.584461,0.000416,25.143915,-2.7754,0.795,9.30853,9.30853
2326.00,9.26614,25.584504,0.000417,25.143876,-2.7752,0.795,9.31200,9.31200
2327.00,9.27012,25.584597,0.000420,25.143960,-2.7752,0.795,9.31433,9.31433
2328.00,9.27722,25.584531,0.000419,25.143917,-2.7756,0.795,9.31722,9.31722
2329.00,9.28928,25.584443,0.000418,25.143922,-2.7757,0.796,9.32038,9.32038
2330.00,9.29698,25.584577,0.000419,25.144027,-2.7757,0.796,9.32349,9.32349
2331.00,9.30163,25.584587,0.000417,25.144072,-2.7759,0.796,9.32573,9.32573
2332.00,9.30533,25.584641,0.000413,25.144109,-2.7757,0.796,9.32859,9.32859
2333.00,9.30830,25.584614,0.000413,25.144038,-2.7753,0.796,9.33066,9.33066
2334.00,9.31123,25.584636,0.000415,25.143983,-2.7753,0.796,9.33195,9.33195
2335.00,9.31433,25.584607,0.000414,25.143873,-2.7754,0.796,9.33326,9.33326
2336.00,9.31695,25.584639,0.000416,25.143845,-2.7751,0.796,9.33305,9.33305
2337.00,9.31960,25.584695,0.000416,25.143849,-2.7748,0.796,9.33236,9.33236
2338.00,9.32189,25.584832,0.000418,25.143909,-2.7747,0.796,9.33260,9.33260
2339.00,9.32321,25.584961,0.000418,25.143975,-2.7747,0.796,9.33365,9.33365
2340.00,9.32448,25.584994,0.000417,25.143992,-2.7747,0.796,9.33597,9.33597
2341.00,9.32661,25.585122,0.000419,25.144077,-2.7747,0.796,9.33896,9.33896
2342.00,9.32861,25.585123,0.000418,25.144026,-2.7747,0.796,9.34161,9.34161
2343.00,9.33070,25.585096,0.000418,25.143994,-2.7745,0.796,9.34303,9.34303
2344.00,9.33267,25.584982,0.000415,25.143871,-2.7740,0.797,9.34326,9.34326
2345.00,9.33429,25.585013,0.000417,25.143922,-2.7736,0.797,9.34270,9.34270
2346.00,9.33542,25.584839,0.000413,25.143779,-2.7732,0.797,9.34334,9.34334
2347.00,9.33625,25.584821,0.000417,25.143814,-2.7731,0.797,9.34392,9.34392
2348.00,9.33684,25.584815,0.000416,25.143814,-2.7730,0.797,9.34377,9.34377
2349.00,9.33802,25.584893,0.000418,25.143921,-2.7729,0.797,9.34310,9.34310
2350.00,9.33884,25.584978,0.000416,25.143904,-2.7729,0.797,9.34226,9.34226
2351.00,9.33997,25.584988,0.000417,25.143911,-2.7729,0.797,9.34174,9.34174
2352.00,9.34028,25.585056,0.000417,25.143942,-2.7729,0.797,9.34076,9.34076
2353.00,9.34026,25.585185,0.000417,25.144038,-2.7732,0.797,9.33981,9.33981
2354.00,9.34031,25.585317,0.000421,25.144038,-2.7735,0.797,9.34113,9.34113
2355.00,9.34056,25.585317,0.000421,25.144005,-2.7739,0.797,9.34204,9.34204
2356.00,9.34167,25.585401,0.000421,25.143989,-2.7744,0.797,9.34138,9.34138
2357.00,9.34249,25.585416,0.000418,25.143962,-2.7746,0.797,9.34200,9.34200
2358.00,9.34227,25.585291,0.000417,25.143835,-2.7744,0.797,9.34420,9.34420
2359.00,9.34224,25.585156,0.000410,25.143781,-2.7744,0.797,9.34535,9.34535
2360.00,9.34281,25.585172,0.000412,25.143868,-2.7739,0.797,9.34563,9.34563
2361.00,9.34315,25.585220,0.000410,25.143940,-2.7734,0.798,9.34667,9.34667
2362.00,9.34336,25.585323,0.000410,25.143982,-2.7731,0.798,9.34702,9.34702
2363.00,9.34344,25.585469,0.000413,25.144090,-2.7731,0.798,9.34581,9.34581
2364.00,9.34350,25.585620,0.000417,25.144186,-2.7730,0.798,9.34386,9.34386
2365.00,9.34336,25.585544,0.000414,25.144039,-2.7727,0.798,9.34226,9.34226
2366.00,9.34287,25.585582,0.000418,25.144014,-2.7725,0.798,9.34117,9.34117
2367.00,9.34285,25.585547,0.000417,25.143990,-2.7723,0.798,9.34062,9.34062
2368.00,9.34296,25.585555,0.000417,25.143914,-2.7720,0.798,9.34048,9.34048
2369.00,9.34285,25.585641,0.000418,25.143971,-2.7717,0.798,9.34107,9.34107
2370.00,9.34303,25.585757,0.000419,25.144048,-2.7718,0.798,9.34248,9.34248
2371.00,9.34309,25.585766,0.000419,25.144056,-2.7721,0.798,9.34325,9.34325
2372.00,9.34338,25.585732,0.000416,25.143986,-2.7721,0.798,9.34385,9.34385
2373.00,9.34351,25.585787,0.000416,25.144057,-2.7720,0.799,9.34504,9.34504
2374.00,9.34369,25.585716,0.000412,25.143968,-2.7718,0.799,9.34614,9.34614
2375.00,9.34415,25.585629,0.000409,25.143871,-2.7716,0.799,9.34744,9.34744
2376.00,9.34461,25.585648,0.000411,25.143872,-2.7715,0.799,9.34792,9.34792
2377.00,9.34493,25.585591,0.000413,25.143786,-2.7715,0.799,9.34865,9.34865
2378.00,9.34509,25.585670,0.000414,25.143817,-2.7716,0.799,9.34907,9.34907
2379.00,9.34502,25.585585,0.000414,25.143732,-2.7716,0.799,9.34860,9.34860
2380.00,9.34508,25.585786,0.000418,25.143921,-2.7715,0.799,9.34878,9.34878
2381.00,9.34553,25.585780,0.000416,25.143891,-2.7712,0.799,9.35070,9.35070
2382.00,9.34599,25.586000,0.000418,25.144074,-2.7710,0.799,9.35164,9.35164
2383.00,9.34650,25.586019,0.000418,25.144106,-2.7707,0.799,9.35254,9.35254
2384.00,9.34707,25.586139,0.000422,25.144194,-2.7708,0.799,9.35370,9.35370
2385.00,9.34760,25.586082,0.000422,25.144140,-2.7711,0.799,9.35266,9.35266
2386.00,9.34794,25.586074,0.000423,25.144095,-2.7716,0.799,9.35027,9.35027
2387.00,9.34802,25.585975,0.000423,25.144015,-2.7717,0.799,9.34809,9.34809
2388.00,9.34830,25.585962,0.000425,25.143929,-2.7714,0.799,9.34634,9.34634
2389.00,9.34885,25.586003,0.000425,25.143931,-2.7711,0.799,9.34516,9.34516
2390.00,9.34918,25.586072,0.000423,25.143998,-2.7707,0.799,9.34620,9.34620
2391.00,9.34904,25.586263,0.000424,25.144153,-2.7703,0.799,9.34660,9.34660
2392.00,9.34898,25.586301,0.000421,25.144109,-2.7703,0.799,9.34654,9.34654
2393.00,9.34901,25.586247,0.000414,25.144066,-2.7706,0.800,9.34670,9.34670
2394.00,9.34898,25.586310,0.000413,25.144072,-2.7711,0.800,9.34697,9.34697
2395.00,9.34887,25.586320,0.000412,25.143990,-2.7715,0.800,9.34661,9.34661
2396.00,9.34849,25.586277,0.000410,25.143903,-2.7718,0.800,9.34700,9.34700
2397.00,9.34855,25.586338,0.000412,25.143957,-2.7718,0.800,9.34745,9.34745
2398.00,9.34859,25.586343,0.000412,25.143932,-2.7717,0.800,9.34748,9.34748
2399.00,9.34832,25.586304,0.000414,25.143857,-2.7713,0.800,9.34805,9.34805
2400.00,9.34811,25.586257,0.000416,25.143817,-2.7710,0.800,9.34906,9.34906
2401.00,9.34805,25.586342,0.000418,25.143882,-2.7705,0.800,9.35081,9.35081
2402.00,9.34788,25.586405,0.000417,25.143879,-2.7702,0.800,9.35261,9.35261
2403.00,9.34796,25.586555,0.000420,25.143979,-2.7700,0.800,9.35399,9.35399
2404.00,9.34848,25.586513,0.000415,25.143932,-2.7699,0.800,9.35450,9.35450
2405.00,9.34880,25.586700,0.000416,25.144088,-2.7699,0.800,9.35395,9.35395
2406.00,9.34926,25.586687,0.000413,25.144076,-2.7702,0.800,9.35245,9.35245
2407.00,9.34981,25.586643,0.000411,25.144034,-2.7704,0.800,9.35208,9.35208
2408.00,9.34991,25.586619,0.000409,25.143994,-2.7704,0.801,9.35227,9.35227
2409.00,9.35078,25.586802,0.000412,25.144134,-2.7703,0.801,9.35224,9.35224
2410.00,9.35100,25.586694,0.000408,25.144046,-2.7701,0.801,9.35332,9.35332
2411.00,9.35121,25.586716,0.000408,25.144017,-2.7697,0.801,9.35530,9.35530
2412.00,9.35174,25.586775,0.000410,25.144019,-2.7696,0.801,9.35721,9.35721
2413.00,9.35266,25.586795,0.000412,25.144017,-2.7697,0.801,9.35825,9.35825
2414.00,9.35327,25.586726,0.000412,25.143985,-2.7694,0.801,9.35932,9.35932
2415.00,9.35373,25.586733,0.000415,25.143988,-2.7694,0.801,9.35929,9.35929
2416.00,9.35413,25.586672,0.000415,25.143950,-2.7694,0.801,9.35900,9.35900
2417.00,9.35467,25.586697,0.000414,25.143999,-2.7691,0.801,9.35817,9.35817
2418.00,9.35526,25.586698,0.000413,25.143961,-2.7688,0.801,9.35734,9.35734
2419.00,9.35564,25.586757,0.000415,25.143870,-2.7689,0.801,9.35628,9.35628
2420.00,9.35561,25.586842,0.000413,25.143814,-2.7686,0.801,9.35575,9.35575
2421.00,9.35549,25.586980,0.000417,25.143929,-2.7680,0.801,9.35525,9.35525
2422.00,9.35559,25.587024,0.000415,25.143931,-2.7677,0.801,9.35388,9.35388
2423.00,9.35533,25.587035,0.000415,25.143970,-2.7675,0.801,9.35353,9.35353
2424.00,9.35531,25.587058,0.000411,25.144043,-2.7675,0.802,9.35319,9.35319
2425.00,9.35519,25.587075,0.000409,25.144048,-2.7675,0.802,9.35230,9.35230
2426.00,9.35520,25.586993,0.000406,25.143886,-2.7681,0.802,9.35189,9.35189
2427.00,9.35547,25.587068,0.000408,25.143918,-2.7684,0.802,9.35286,9.35286
2428.00,9.35557,25.587187,0.000411,25.143953,-2.7684,0.802,9.35307,9.35307
2429.00,9.35557,25.587195,0.000412,25.143933,-2.7681,0.802,9.35361,9.35361
2430.00,9.35556,25.587211,0.000415,25.143954,-2.7679,0.802,9.35430,9.35430
2431.00,9.35526,25.587254,0.000415,25.143962,-2.7674,0.802,9.35431,9.35431
2432.00,9.35490,25.587216,0.000413,25.143889,-2.7671,0.802,9.35391,9.35391
2433.00,9.35461,25.587197,0.000412,25.143844,-2.7674,0.802,9.35416,9.35416
2434.00,9.35446,25.587266,0.000409,25.143869,-2.7679,0.802,9.35437,9.35437
2435.00,9.35430,25.587328,0.000410,25.143872,-2.7681,0.802,9.35472,9.35472
2436.00,9.35427,25.587402,0.000411,25.143907,-2.7684,0.803,9.35526,9.35526
2437.00,9.35415,25.587452,0.000415,25.143967,-2.7684,0.803,9.35589,9.35589
2438.00,9.35413,25.587411,0.000416,25.143953,-2.7679,0.803,9.35575,9.35575
2439.00,9.35416,25.587467,0.000421,25.144031,-2.7674,0.802,9.35541,9.35541
2440.00,9.35404,25.587358,0.000419,25.144028,-2.7672,0.802,9.35446,9.35446
2441.00,9.35385,25.587311,0.000415,25.143993,-2.7668,0.803,9.35358,9.35358
2442.00,9.35360,25.587315,0.000413,25.143974,-2.7666,0.803,9.35138,9.35138
2443.00,9.35325,25.587404,0.000412,25.144026,-2.7665,0.803,9.34863,9.34863
2444.00,9.35277,25.587388,0.000410,25.143985,-2.7663,0.803,9.34391,9.34391
2445.00,9.35359,25.587575,0.000411,25.144067,-2.7662,0.803,9.33987,9.33987
2446.00,9.35350,25.587651,0.000413,25.144123,-2.7663,0.803,9.33591,9.33591
2447.00,9.35344,25.587603,0.000410,25.144120,-2.7668,0.803,9.33394,9.33394
2448.00,9.35327,25.587574,0.000409,25.144088,-2.7670,0.803,9.33349,9.33349
2449.00,9.35265,25.587679,0.000410,25.144120,-2.7673,0.803,9.33655,9.33655
2450.00,9.35133,25.587543,0.000407,25.143945,-2.7672,0.804,9.34046,9.34046
2451.00,9.34956,25.587564,0.000408,25.143925,-2.7669,0.804,9.34403,9.34403
2452.00,9.34684,25.587652,0.000410,25.143896,-2.7663,0.804,9.34644,9.34644
2453.00,9.34070,25.587755,0.000415,25.143935,-2.7659,0.803,9.34856,9.34856
2454.00,9.33398,25.587583,0.000413,25.143778,-2.7656,0.803,9.34860,9.34860
2455.00,9.33389,25.587813,0.000418,25.143987,-2.7655,0.803,9.34719,9.34719
2456.00,9.33625,25.587875,0.000422,25.144032,-2.7657,0.803,9.34439,9.34439
2457.00,9.33925,25.587920,0.000423,25.144076,-2.7659,0.803,9.33912,9.33912
2458.00,9.34040,25.587910,0.000417,25.144071,-2.7663,0.803,9.33077,9.33077
2459.00,9.34288,25.588091,0.000416,25.144187,-2.7665,0.804,9.32011,9.32011
2460.00,9.34642,25.588066,0.000411,25.144107,-2.7667,0.804,9.30773,9.30773
2461.00,9.34921,25.588017,0.000406,25.144026,-2.7667,0.804,9.29489,9.29489
@17,2.0001,4.0, 2460.07 
2462.00,9.34817,25.588017,0.000403,25.143974,-2.7665,0.805,9.28416,9.28416
2463.00,9.34786,25.587987,0.000405,25.143850,-2.7662,0.805,9.27767,9.27767
2464.00,9.34558,25.587960,0.000407,25.143836,-2.7661,0.805,9.27615,9.27615
2465.00,9.34346,25.587916,0.000410,25.143808,-2.7662,0.804,9.27745,9.27745
2466.00,9.33615,25.587904,0.000410,25.143821,-2.7662,0.805,9.28078,9.28078
2467.00,9.32174,25.587928,0.000412,25.143884,-2.7660,0.805,9.28557,9.28557
2468.00,9.30727,25.588059,0.000415,25.144030,-2.7656,0.805,9.29004,9.29004
2469.00,9.29217,25.588048,0.000413,25.143998,-2.7652,0.805,9.29424,9.29424
2470.00,9.28136,25.588034,0.000415,25.143907,-2.7648,0.805,9.29935,9.29935
2471.00,9.27263,25.588153,0.000421,25.143989,-2.7645,0.805,9.30568,9.30568
2472.00,9.27254,25.588178,0.000421,25.143953,-2.7646,0.805,9.31240,9.31240
2473.00,9.27586,25.588099,0.000419,25.143875,-2.7646,0.805,9.31886,9.31886
2474.00,9.28216,25.588162,0.000420,25.143874,-2.7645,0.805,9.32380,9.32380
2475.00,9.28567,25.588201,0.000419,25.143950,-2.7644,0.805,9.32694,9.32694
2476.00,9.28980,25.588189,0.000413,25.143942,-2.7642,0.805,9.32893,9.32893
2477.00,9.29296,25.588131,0.000412,25.143912,-2.7641,0.805,9.33097,9.33097
2478.00,9.29694,25.588199,0.000412,25.143920,-2.7642,0.805,9.33174,9.33174
2479.00,9.30546,25.588199,0.000417,25.143961,-2.7642,0.805,9.33222,9.33222
2480.00,9.31337,25.588251,0.000419,25.144001,-2.7641,0.805,9.33309,9.33309
2481.00,9.32011,25.588278,0.000418,25.143932,-2.7643,0.805,9.33433,9.33433
2482.00,9.32460,25.588361,0.000416,25.143937,-2.7644,0.805,9.33329,9.33329
2483.00,9.32642,25.588505,0.000420,25.144069,-2.7640,0.805,9.33204,9.33204
2484.00,9.32820,25.588611,0.000416,25.144077,-2.7639,0.805,9.33087,9.33087
2485.00,9.32923,25.588701,0.000414,25.144053,-2.7641,0.806,9.32970,9.32970
2486.00,9.33009,25.588779,0.000418,25.144135,-2.7638,0.806,9.32916,9.32916
2487.00,9.32983,25.588838,0.000421,25.144160,-2.7638,0.806,9.33084,9.33084
2488.00,9.32968,25.588762,0.000422,25.144056,-2.7639,0.805,9.33422,9.33422
2489.00,9.33064,25.588705,0.000418,25.144017,-2.7639,0.806,9.33825,9.33825
2490.00,9.33220,25.588619,0.000418,25.143965,-2.7636,0.806,9.34157,9.34157
2491.00,9.33323,25.588657,0.000415,25.144002,-2.7634,0.806,9.34290,9.34290
2492.00,9.33374,25.588674,0.000416,25.143967,-2.7634,0.806,9.34252,9.34252
2493.00,9.33424,25.588725,0.000418,25.144019,-2.7632,0.806,9.34103,9.34103
2494.00,9.33430,25.588709,0.000422,25.143976,-2.7630,0.806,9.33996,9.33996
2495.00,9.33446,25.588768,0.000426,25.143973,-2.7631,0.806,9.33880,9.33880
2496.00,9.33506,25.588772,0.000428,25.143897,-2.7633,0.806,9.33910,9.33910
2497.00,9.33705,25.588807,0.000424,25.143922,-2.7633,0.806,9.33966,9.33966
2498.00,9.33734,25.588850,0.000419,25.143919,-2.7634,0.806,9.34139,9.34139
2499.00,9.33765,25.588850,0.000418,25.143911,-2.7633,0.806,9.34220,9.34220
2500.00,9.33806,25.588885,0.000415,25.143958,-2.7629,0.807,9.34335,9.34335
2501.00,9.33883,25.588859,0.000412,25.143920,-2.7627,0.807,9.34334,9.34334
2502.00,9.33972,25.588903,0.000416,25.143973,-2.7625,0.807,9.34450,9.34450
2503.00,9.34013,25.588906,0.000417,25.143942,-2.7624,0.807,9.34418,9.34418
2504.00,9.34055,25.589079,0.000416,25.144052,-2.7626,0.807,9.34300,9.34300
2505.00,9.34116,25.589149,0.000418,25.144074,-2.7627,0.807,9.34113,9.34113
2506.00,9.34176,25.589262,0.000424,25.144127,-2.7625,0.807,9.34036,9.34036
2507.00,9.34154,25.589316,0.000423,25.144097,-2.7623,0.807,9.33942,9.33942
2508.00,9.34138,25.589313,0.000424,25.144128,-2.7623,0.807,9.33828,9.33828
2509.00,9.34105,25.589240,0.000423,25.144056,-2.7621,0.807,9.33915,9.33915
2510.00,9.34098,25.589182,0.000418,25.143950,-2.7623,0.807,9.34037,9.34037
2511.00,9.34097,25.589125,0.000415,25.143901,-2.7626,0.807,9.34136,9.34136
2512.00,9.34134,25.589119,0.000417,25.143872,-2.7625,0.807,9.34184,9.34184
2513.00,9.34156,25.589195,0.000413,25.143798,-2.7623,0.807,9.34268,9.34268
2514.00,9.34171,25.589149,0.000410,25.143720,-2.7623,0.807,9.34253,9.34253
2515.00,9.34185,25.589271,0.000411,25.143830,-2.7622,0.807,9.34276,9.34276
2516.00,9.34188,25.589306,0.000410,25.143862,-2.7624,0.807,9.34142,9.34142
2517.00,9.34156,25.589335,0.000410,25.143836,-2.7627,0.807,9.34009,9.34009
2518.00,9.34130,25.589262,0.000411,25.143772,-2.7628,0.807,9.33939,9.33939
2519.00,9.34114,25.589393,0.000414,25.143847,-2.7629,0.807,9.33968,9.33968
2520.00,9.34108,25.589348,0.000414,25.143759,-2.7629,0.807,9.34038,9.34038
2521.00,9.34138,25.589466,0.000415,25.143805,-2.7624,0.807,9.34308,9.34308
2522.00,9.34159,25.589513,0.000415,25.143909,-2.7620,0.807,9.34464,9.34464
2523.00,9.34149,25.589544,0.000417,25.143936,-2.7617,0.807,9.34575,9.34575
2524.00,9.34166,25.589587,0.000417,25.143977,-2.7611,0.808,9.34620,9.34620
2525.00,9.34222,25.589591,0.000416,25.143974,-2.7607,0.808,9.34652,9.34652
2526.00,9.34266,25.589613,0.000419,25.143993,-2.7607,0.808,9.34509,9.34509
2527.00,9.34300,25.589598,0.000414,25.143907,-2.7606,0.808,9.34491,9.34491
2528.00,9.34316,25.589726,0.000412,25.143947,-2.7608,0.808,9.34442,9.34442
2529.00,9.34321,25.589872,0.000413,25.143991,-2.7611,0.808,9.34284,9.34284
2530.00,9.34321,25.589892,0.000413,25.143988,-2.7612,0.809,9.34131,9.34131
2531.00,9.34297,25.589789,0.000409,25.143817,-2.7610,0.809,9.33935,9.33935
2532.00,9.34236,25.589944,0.000415,25.143928,-2.7609,0.808,9.33887,9.33887
2533.00,9.34212,25.590044,0.000417,25.144042,-2.7608,0.808,9.33903,9.33903
2534.00,9.34224,25.590022,0.000416,25.144062,-2.7606,0.809,9.34067,9.34067
2535.00,9.34250,25.590196,0.000420,25.144179,-2.7605,0.808,9.34232,9.34232
2536.00,9.34299,25.590336,0.000421,25.144275,-2.7607,0.808,9.34593,9.34593
2537.00,9.34360,25.590249,0.000417,25.144205,-2.7609,0.809,9.34704,9.34704
2538.00,9.34408,25.590096,0.000413,25.144043,-2.7608,0.809,9.34852,9.34852
2539.00,9.34401,25.590093,0.000413,25.143963,-2.7606,0.809,9.34934,9.34934
2540.00,9.34367,25.590071,0.000411,25.143878,-2.7608,0.809,9.35049,9.35049
2541.00,9.34342,25.590073,0.000413,25.143954,-2.7607,0.809,9.35053,9.35053
2542.00,9.34308,25.590141,0.000415,25.144038,-2.7607,0.809,9.35098,9.35098
2543.00,9.34351,25.590228,0.000418,25.144087,-2.7606,0.809,9.35094,9.35094
2544.00,9.34486,25.590175,0.000418,25.144029,-2.7606,0.809,9.35052,9.35052
2545.00,9.34561,25.590107,0.000415,25.143986,-2.7602,0.809,9.34993,9.34993
2546.00,9.34610,25.590100,0.000412,25.143900,-2.7598,0.809,9.34976,9.34976
2547.00,9.34652,25.590113,0.000411,25.143887,-2.7595,0.809,9.34981,9.34981
2548.00,9.34696,25.590117,0.000413,25.143901,-2.7594,0.809,9.35014,9.35014
2549.00,9.34763,25.590251,0.000415,25.143994,-2.7592,0.809,9.35080,9.35080
2550.00,9.34830,25.590251,0.000416,25.144019,-2.7591,0.809,9.35051,9.35051
2551.00,9.34885,25.590198,0.000418,25.144018,-2.7593,0.809,9.34945,9.34945
2552.00,9.34902,25.590132,0.000414,25.143940,-2.7594,0.809,9.34847,9.34847
2553.00,9.34914,25.590073,0.000414,25.143934,-2.7596,0.809,9.34655,9.34655
2554.00,9.34893,25.589950,0.000409,25.143858,-2.7596,0.810,9.34457,9.34457
2555.00,9.34873,25.589993,0.000410,25.143896,-2.7596,0.810,9.34359,9.34359
2556.00,9.34852,25.590039,0.000413,25.143882,-2.7592,0.810,9.34375,9.34375
2557.00,9.34833,25.589994,0.000416,25.143791,-2.7588,0.810,9.34423,9.34423
2558.00,9.34837,25.590075,0.000416,25.143771,-2.7582,0.810,9.34583,9.34583
2559.00,9.34817,25.590077,0.000419,25.143754,-2.7580,0.810,9.34682,9.34682
2560.00,9.34775,25.590090,0.000419,25.143723,-2.7579,0.810,9.34616,9.34616
2561.00,9.34757,25.590157,0.000413,25.143749,-2.7581,0.810,9.34513,9.34513
2562.00,9.34692,25.590269,0.000412,25.143823,-2.7581,0.810,9.34406,9.34406
2563.00,9.34646,25.590279,0.000410,25.143785,-2.7583,0.810,9.34253,9.34253
2564.00,9.34614,25.590333,0.000409,25.143857,-2.7580,0.811,9.34188,9.34188
2565.00,9.34580,25.590381,0.000412,25.143895,-2.7579,0.810,9.34204,9.34204
2566.00,9.34536,25.590366,0.000415,25.143843,-2.7577,0.810,9.34296,9.34296
2567.00,9.34484,25.590503,0.000417,25.143908,-2.7576,0.810,9.34486,9.34486
2568.00,9.34404,25.590579,0.000419,25.143970,-2.7573,0.810,9.34761,9.34761
2569.00,9.34389,25.590656,0.000419,25.143957,-2.7573,0.810,9.34987,9.34987
2570.00,9.34461,25.590702,0.000416,25.143925,-2.7573,0.811,9.35337,9.35337
2571.00,9.34589,25.590856,0.000418,25.144053,-2.7571,0.811,9.35704,9.35704
2572.00,9.34693,25.590836,0.000418,25.144000,-2.7569,0.811,9.35994,9.35994
2573.00,9.34755,25.590830,0.000417,25.143926,-2.7569,0.811,9.36088,9.36088
2574.00,9.34782,25.590853,0.000418,25.143876,-2.7570,0.811,9.36303,9.36303
2575.00,9.34774,25.590904,0.000417,25.143805,-2.7568,0.811,9.36432,9.36432
2576.00,9.34879,25.590876,0.000417,25.143721,-2.7567,0.811,9.36431,9.36431
2577.00,9.35101,25.590904,0.000415,25.143706,-2.7568,0.811,9.36351,9.36351
2578.00,9.35322,25.590928,0.000413,25.143741,-2.7570,0.811,9.36277,9.36277
2579.00,9.35507,25.590977,0.000412,25.143790,-2.7568,0.811,9.36167,9.36167
2580.00,9.35618,25.590956,0.000416,25.143798,-2.7566,0.811,9.36119,9.36119
2581.00,9.35697,25.591018,0.000416,25.143853,-2.7565,0.811,9.36161,9.36161
2582.00,9.35810,25.591029,0.000416,25.143833,-2.7567,0.812,9.36272,9.36272
2583.00,9.35915,25.591183,0.000419,25.143913,-2.7566,0.812,9.36482,9.36482
2584.00,9.36093,25.591229,0.000424,25.143948,-2.7567,0.811,9.36526,9.36526
2585.00,9.36204,25.591355,0.000427,25.144090,-2.7569,0.811,9.36519,9.36519
2586.00,9.36265,25.591421,0.000426,25.144058,-2.7571,0.812,9.36378,9.36378
2587.00,9.36298,25.591475,0.000426,25.144086,-2.7568,0.811,9.36232,9.36232
2588.00,9.36289,25.591494,0.000427,25.144055,-2.7567,0.811,9.36042,9.36042
2589.00,9.36310,25.591603,0.000424,25.144056,-2.7568,0.811,9.35978,9.35978
2590.00,9.36284,25.591533,0.000419,25.143939,-2.7572,0.812,9.35970,9.35970
2591.00,9.36268,25.591496,0.000419,25.143985,-2.7573,0.812,9.36063,9.36063
2592.00,9.36220,25.591493,0.000423,25.144025,-2.7576,0.812,9.36130,9.36130
2593.00,9.36201,25.591495,0.000423,25.144083,-2.7578,0.812,9.36173,9.36173
2594.00,9.36209,25.591447,0.000421,25.144060,-2.7577,0.812,9.36158,9.36158
2595.00,9.36202,25.591532,0.000423,25.144118,-2.7572,0.812,9.36082,9.36082
2596.00,9.36191,25.591532,0.000422,25.144064,-2.7568,0.812,9.35923,9.35923
2597.00,9.36197,25.591580,0.000423,25.144047,-2.7565,0.812,9.35754,9.35754
2598.00,9.36155,25.591541,0.000420,25.143897,-2.7561,0.812,9.35680,9.35680
2599.00,9.36107,25.591618,0.000420,25.143915,-2.7557,0.812,9.35610,9.35610
2600.00,9.36050,25.591672,0.000419,25.143978,-2.7554,0.812,9.35599,9.35599
2601.00,9.35973,25.591669,0.000416,25.143907,-2.7556,0.813,9.35733,9.35733
2602.00,9.35922,25.591707,0.000414,25.143904,-2.7555,0.813,9.35869,9.35869
2603.00,9.35916,25.591777,0.000414,25.143971,-2.7555,0.813,9.35947,9.35947
2604.00,9.35915,25.591793,0.000411,25.143976,-2.7555,0.813,9.35913,9.35913
2605.00,9.35923,25.591713,0.000410,25.143889,-2.7555,0.813,9.35840,9.35840
2606.00,9.35925,25.591845,0.000419,25.144043,-2.7553,0.813,9.35743,9.35743
2607.00,9.35871,25.591795,0.000417,25.144016,-2.7552,0.813,9.35530,9.35530
2608.00,9.35804,25.591805,0.000419,25.144055,-2.7550,0.813,9.35112,9.35112
2609.00,9.35780,25.591829,0.000420,25.144085,-2.7548,0.813,9.34603,9.34603
2610.00,9.35869,25.591957,0.000422,25.144130,-2.7548,0.813,9.33805,9.33805
2611.00,9.36039,25.591891,0.000417,25.144015,-2.7549,0.814,9.32769,9.32769
2612.00,9.36169,25.592044,0.000419,25.144132,-2.7550,0.814,9.31812,9.31812
@18,2.0001,4.0, 2610.001 
2613.00,9.35947,25.592038,0.000419,25.144117,-2.7550,0.814,9.31045,9.31045
2614.00,9.35682,25.592035,0.000421,25.144043,-2.7550,0.814,9.30487,9.30487
2615.00,9.35548,25.592083,0.000419,25.144049,-2.7547,0.814,9.30319,9.30319
2616.00,9.35471,25.592197,0.000420,25.144078,-2.7543,0.814,9.30410,9.30410
2617.00,9.35048,25.592091,0.000418,25.143923,-2.7539,0.814,9.30545,9.30545
2618.00,9.33927,25.592182,0.000421,25.143930,-2.7541,0.814,9.30856,9.30856
2619.00,9.32857,25.592165,0.000420,25.143950,-2.7541,0.814,9.31238,9.31238
2620.00,9.31460,25.592114,0.000420,25.143912,-2.7543,0.814,9.31620,9.31620
2621.00,9.30544,25.592113,0.000424,25.143904,-2.7544,0.814,9.31917,9.31917
2622.00,9.30314,25.592097,0.000425,25.143815,-2.7543,0.814,9.32360,9.32360
2623.00,9.30307,25.592064,0.000424,25.143767,-2.7539,0.814,9.32764,9.32764
2624.00,9.30511,25.592061,0.000423,25.143753,-2.7537,0.814,9.33150,9.33150
2625.00,9.30787,25.592096,0.000425,25.143788,-2.7535,0.814,9.33515,9.33515
2626.00,9.31092,25.592140,0.000422,25.143835,-2.7533,0.814,9.33938,9.33938
2627.00,9.31340,25.592268,0.000428,25.144042,-2.7534,0.814,9.34178,9.34178
2628.00,9.31649,25.592306,0.000429,25.144115,-2.7537,0.814,9.34325,9.34325
2629.00,9.31992,25.592318,0.000428,25.144082,-2.7538,0.814,9.34443,9.34443
2630.00,9.32374,25.592287,0.000425,25.143984,-2.7539,0.814,9.34539,9.34539
2631.00,9.32735,25.592185,0.000420,25.143897,-2.7541,0.814,9.34653,9.34653
2632.00,9.33068,25.592174,0.000416,25.143817,-2.7538,0.815,9.34902,9.34902
2633.00,9.33397,25.592180,0.000413,25.143819,-2.7535,0.815,9.35189,9.35189
2634.00,9.33595,25.592221,0.000415,25.143810,-2.7533,0.815,9.35487,9.35487
2635.00,9.33822,25.592275,0.000418,25.143874,-2.7531,0.815,9.35774,9.35774
2636.00,9.34073,25.592368,0.000424,25.143947,-2.7530,0.815,9.36051,9.36051
2637.00,9.34315,25.592478,0.000429,25.144000,-2.7532,0.815,9.36157,9.36157
2638.00,9.34578,25.592468,0.000429,25.143882,-2.7531,0.815,9.36016,9.36016
2639.00,9.34855,25.592500,0.000428,25.143906,-2.7534,0.815,9.35701,9.35701
2640.00,9.35101,25.592496,0.000427,25.143911,-2.7533,0.815,9.35299,9.35299
2641.00,9.35278,25.592534,0.000428,25.143935,-2.7532,0.815,9.34911,9.34911
2642.00,9.35410,25.592503,0.000421,25.143936,-2.7530,0.815,9.34639,9.34639
2643.00,9.35617,25.592561,0.000419,25.144010,-2.7528,0.815,9.34681,9.34681
2644.00,9.35882,25.592673,0.000420,25.144105,-2.7523,0.815,9.34850,9.34850
2645.00,9.36099,25.592794,0.000422,25.144110,-2.7521,0.815,9.35147,9.35147
2646.00,9.36221,25.592796,0.000415,25.143970,-2.7519,0.815,9.35349,9.35349
2647.00,9.36078,25.592820,0.000414,25.143921,-2.7515,0.815,9.35468,9.35468
2648.00,9.35125,25.592926,0.000414,25.143978,-2.7512,0.815,9.35466,9.35466
2649.00,9.34502,25.592965,0.000413,25.143975,-2.7511,0.816,9.35575,9.35575
2650.00,9.34517,25.593078,0.000411,25.144113,-2.7513,0.816,9.35515,9.35515
2651.00,9.34737,25.593060,0.000413,25.144145,-2.7514,0.816,9.35525,9.35525
2652.00,9.34948,25.593102,0.000414,25.144190,-2.7515,0.816,9.35511,9.35511
2653.00,9.35048,25.593178,0.000419,25.144211,-2.7515,0.816,9.35560,9.35560
2654.00,9.35137,25.593187,0.000420,25.144143,-2.7514,0.816,9.35487,9.35487
2655.00,9.35193,25.593212,0.000421,25.144076,-2.7511,0.816,9.35477,9.35477
2656.00,9.35228,25.593312,0.000423,25.144127,-2.7508,0.816,9.35461,9.35461
2657.00,9.35253,25.593394,0.000424,25.144158,-2.7506,0.816,9.35545,9.35545
2658.00,9.35297,25.593368,0.000422,25.144116,-2.7506,0.816,9.35564,9.35564
2659.00,9.35343,25.593369,0.000421,25.144090,-2.7507,0.816,9.35564,9.35564
2660.00,9.35382,25.593332,0.000417,25.144063,-2.7506,0.816,9.35483,9.35483
2661.00,9.35423,25.593396,0.000416,25.144093,-2.7505,0.816,9.35423,9.35423
2662.00,9.35448,25.593404,0.000415,25.144031,-2.7507,0.816,9.35309,9.35309
2663.00,9.35448,25.593432,0.000414,25.144012,-2.7508,0.816,9.35193,9.35193
2664.00,9.35452,25.593431,0.000412,25.143942,-2.7509,0.816,9.35203,9.35203
2665.00,9.35462,25.593395,0.000416,25.143834,-2.7507,0.816,9.35402,9.35402
2666.00,9.35478,25.593396,0.000417,25.143807,-2.7509,0.816,9.35536,9.35536
2667.00,9.35502,25.593494,0.000416,25.143930,-2.7508,0.816,9.35725,9.35725
2668.00,9.35509,25.593528,0.000413,25.143962,-2.7506,0.817,9.35935,9.35935
2669.00,9.35543,25.593600,0.000414,25.144077,-2.7503,0.817,9.36058,9.36058
2670.00,9.35590,25.593596,0.000410,25.144078,-2.7504,0.817,9.36017,9.36017
2671.00,9.35585,25.593577,0.000410,25.144069,-2.7503,0.817,9.35906,9.35906
2672.00,9.35579,25.593427,0.000410,25.143892,-2.7502,0.817,9.35677,9.35677
2673.00,9.35586,25.593336,0.000409,25.143763,-2.7502,0.817,9.35395,9.35395
2674.00,9.35595,25.593244,0.000409,25.143636,-2.7502,0.817,9.35116,9.35116
2675.00,9.35532,25.593317,0.000411,25.143655,-2.7501,0.817,9.34929,9.34929
2676.00,9.35454,25.593376,0.000411,25.143668,-2.7501,0.817,9.34817,9.34817
2677.00,9.35400,25.593301,0.000410,25.143612,-2.7503,0.817,9.34808,9.34808
2678.00,9.35382,25.593268,0.000412,25.143611,-2.7507,0.817,9.34946,9.34946
2679.00,9.35410,25.593305,0.000412,25.143628,-2.7511,0.817,9.35164,9.35164
2680.00,9.35445,25.593269,0.000412,25.143595,-2.7513,0.818,9.35352,9.35352
2681.00,9.35424,25.593232,0.000415,25.143599,-2.7511,0.818,9.35554,9.35554
2682.00,9.35435,25.593350,0.000423,25.143636,-2.7506,0.817,9.35749,9.35749
2683.00,9.35482,25.593542,0.000428,25.143678,-2.7500,0.817,9.35873,9.35873
2684.00,9.35528,25.593579,0.000430,25.143717,-2.7493,0.817,9.35958,9.35958
2685.00,9.35558,25.593657,0.000432,25.143761,-2.7487,0.817,9.36023,9.36023
2686.00,9.35517,25.593803,0.000433,25.143807,-2.7488,0.817,9.36193,9.36193
2687.00,9.35440,25.593819,0.000432,25.143796,-2.7488,0.817,9.36358,9.36358
2688.00,9.35425,25.593762,0.000429,25.143784,-2.7488,0.817,9.36480,9.36480
2689.00,9.35558,25.593848,0.000428,25.143780,-2.7489,0.817,9.36500,9.36500
2690.00,9.35671,25.593922,0.000428,25.143828,-2.7490,0.817,9.36540,9.36540
2691.00,9.35728,25.593915,0.000427,25.143807,-2.7487,0.817,9.36416,9.36416
2692.00,9.35772,25.594034,0.000426,25.143874,-2.7483,0.817,9.36307,9.36307
2693.00,9.35843,25.594164,0.000429,25.143988,-2.7480,0.817,9.36247,9.36247
2694.00,9.35928,25.594129,0.000431,25.143967,-2.7479,0.817,9.36264,9.36264
2695.00,9.36012,25.594096,0.000433,25.143921,-2.7480,0.817,9.36188,9.36188
2696.00,9.36099,25.594115,0.000433,25.143925,-2.7482,0.817,9.36079,9.36079
2697.00,9.36187,25.594003,0.000427,25.143857,-2.7485,0.817,9.35892,9.35892
2698.00,9.36128,25.594030,0.000423,25.143829,-2.7486,0.818,9.35702,9.35702
2699.00,9.36075,25.594176,0.000424,25.143923,-2.7486,0.818,9.35575,9.35575
2700.00,9.36082,25.594296,0.000422,25.143974,-2.7483,0.818,9.35599,9.35599
2701.00,9.36094,25.594387,0.000423,25.144034,-2.7479,0.818,9.35747,9.35747
2702.00,9.36118,25.594552,0.000425,25.144148,-2.7477,0.818,9.35965,9.35965
2703.00,9.36121,25.594493,0.000424,25.144064,-2.7476,0.818,9.36139,9.36139
2704.00,9.36084,25.594385,0.000418,25.143944,-2.7477,0.818,9.36180,9.36180
2705.00,9.35999,25.594246,0.000416,25.143835,-2.7479,0.818,9.36169,9.36169
2706.00,9.35999,25.594147,0.000411,25.143774,-2.7480,0.819,9.36077,9.36077
2707.00,9.36011,25.594123,0.000410,25.143819,-2.7482,0.819,9.36037,9.36037
2708.00,9.35997,25.594157,0.000410,25.143900,-2.7483,0.819,9.36060,9.36060
2709.00,9.35977,25.594286,0.000412,25.144078,-2.7482,0.819,9.36156,9.36156
2710.00,9.36012,25.594387,0.000411,25.144196,-2.7480,0.819,9.36295,9.36295
2711.00,9.36062,25.594508,0.000414,25.144226,-2.7480,0.819,9.36389,9.36389
2712.00,9.36081,25.594537,0.000414,25.144119,-2.7479,0.819,9.36454,9.36454
2713.00,9.36107,25.594532,0.000412,25.144048,-2.7478,0.819,9.36594,9.36594
2714.00,9.36156,25.594473,0.000413,25.143890,-2.7477,0.819,9.36833,9.36833
2715.00,9.36234,25.594474,0.000415,25.143789,-2.7477,0.819,9.37049,9.37049
2716.00,9.36323,25.594426,0.000412,25.143686,-2.7476,0.819,9.37240,9.37240
2717.00,9.36416,25.594529,0.000411,25.143777,-2.7474,0.819,9.37384,9.37384
2718.00,9.36522,25.594676,0.000418,25.143891,-2.7472,0.819,9.37322,9.37322
2719.00,9.36583,25.594768,0.000416,25.143973,-2.7470,0.819,9.37079,9.37079
2720.00,9.36625,25.594728,0.000413,25.143965,-2.7471,0.820,9.36860,9.36860
2721.00,9.36720,25.594811,0.000414,25.144072,-2.7471,0.820,9.36735,9.36735
2722.00,9.36874,25.594747,0.000415,25.143978,-2.7469,0.820,9.36561,9.36561
2723.00,9.36989,25.594594,0.000407,25.143808,-2.7467,0.820,9.36512,9.36512
2724.00,9.36951,25.594551,0.000409,25.143828,-2.7465,0.820,9.36482,9.36482
2725.00,9.36891,25.594726,0.000414,25.143975,-2.7461,0.820,9.36448,9.36448
2726.00,9.36829,25.594611,0.000413,25.143816,-2.7459,0.820,9.36433,9.36433
2727.00,9.36806,25.594645,0.000412,25.143802,-2.7459,0.820,9.36564,9.36564
2728.00,9.36771,25.594720,0.000413,25.143829,-2.7461,0.820,9.36615,9.36615
2729.00,9.36776,25.594812,0.000410,25.143775,-2.7462,0.820,9.36708,9.36708
2730.00,9.36767,25.594770,0.000408,25.143674,-2.7461,0.820,9.36695,9.36695
2731.00,9.36766,25.594947,0.000412,25.143859,-2.7462,0.820,9.36694,9.36694
2732.00,9.36782,25.595016,0.000413,25.143932,-2.7459,0.821,9.36628,9.36628
2733.00,9.36763,25.595079,0.000418,25.143970,-2.7458,0.820,9.36494,9.36494
2734.00,9.36698,25.595100,0.000419,25.143996,-2.7459,0.820,9.36337,9.36337
2735.00,9.36601,25.595164,0.000418,25.144061,-2.7460,0.820,9.36210,9.36210
2736.00,9.36517,25.595168,0.000417,25.144009,-2.7459,0.820,9.36093,9.36093
2737.00,9.36461,25.595160,0.000417,25.143967,-2.7459,0.820,9.35976,9.35976
2738.00,9.36413,25.595237,0.000416,25.144030,-2.7460,0.821,9.35968,9.35968
2739.00,9.36396,25.595270,0.000419,25.144050,-2.7460,0.821,9.36051,9.36051
2740.00,9.36403,25.595292,0.000418,25.143993,-2.7460,0.821,9.36307,9.36307
2741.00,9.36427,25.595318,0.000417,25.143942,-2.7462,0.821,9.36495,9.36495
2742.00,9.36430,25.595388,0.000418,25.143994,-2.7465,0.821,9.36640,9.36640
2743.00,9.36434,25.595296,0.000418,25.143907,-2.7466,0.821,9.36737,9.36737
2744.00,9.36453,25.595383,0.000420,25.143912,-2.7463,0.821,9.36792,9.36792
2745.00,9.36478,25.595379,0.000422,25.143927,-2.7459,0.821,9.36812,9.36812
2746.00,9.36500,25.595420,0.000423,25.143972,-2.7455,0.821,9.36824,9.36824
2747.00,9.36460,25.595425,0.000423,25.143940,-2.7452,0.821,9.36760,9.36760
2748.00,9.36443,25.595560,0.000419,25.143987,-2.7452,0.821,9.36781,9.36781
2749.00,9.36439,25.595418,0.000413,25.143866,-2.7453,0.821,9.36854,9.36854
2750.00,9.36461,25.595469,0.000409,25.143875,-2.7457,0.821,9.36794,9.36794
2751.00,9.36504,25.595411,0.000404,25.143837,-2.7460,0.822,9.36742,9.36742
2752.00,9.36537,25.595458,0.000406,25.143882,-2.7459,0.822,9.36756,9.36756
2753.00,9.36569,25.595403,0.000409,25.143827,-2.7456,0.822,9.36729,9.36729
2754.00,9.36617,25.595410,0.000411,25.143817,-2.7453,0.822,9.36681,9.36681
2755.00,9.36702,25.595386,0.000417,25.143780,-2.7449,0.821,9.36625,9.36625
2756.00,9.36774,25.595390,0.000419,25.143731,-2.7444,0.821,9.36607,9.36607
2757.00,9.36756,25.595389,0.000414,25.143694,-2.7443,0.821,9.36454,9.36454
2758.00,9.36761,25.595455,0.000412,25.143741,-2.7442,0.822,9.36132,9.36132
2759.00,9.36743,25.595577,0.000409,25.143813,-2.7441,0.822,9.35555,9.35555
2760.00,9.36724,25.595668,0.000403,25.143866,-2.7440,0.823,9.34742,9.34742
2761.00,9.36703,25.595766,0.000400,25.143863,-2.7438,0.823,9.33728,9.33728
2762.00,9.36521,25.595762,0.000404,25.143796,-2.7435,0.823,9.32869,9.32869
@19,2.0001,4.0, 2760.163 
2763.00,9.36536,25.595829,0.000406,25.143787,-2.7431,0.823,9.32218,9.32218
2764.00,9.36624,25.595826,0.000411,25.143796,-2.7432,0.823,9.31837,9.31837
2765.00,9.36524,25.595827,0.000418,25.143784,-2.7434,0.823,9.31748,9.31748
2766.00,9.36380,25.595822,0.000422,25.143831,-2.7437,0.822,9.31855,9.31855
2767.00,9.35717,25.595847,0.000421,25.143875,-2.7440,0.823,9.32094,9.32094
2768.00,9.34926,25.595873,0.000421,25.143870,-2.7443,0.823,9.32338,9.32338
2769.00,9.33896,25.595933,0.000421,25.143870,-2.7443,0.823,9.32634,9.32634
2770.00,9.32537,25.595940,0.000421,25.143844,-2.7446,0.823,9.32954,9.32954
2771.00,9.31612,25.596002,0.000422,25.143894,-2.7450,0.823,9.33401,9.33401
2772.00,9.31591,25.596095,0.000422,25.143897,-2.7449,0.823,9.33759,9.33759
2773.00,9.31748,25.596080,0.000424,25.143899,-2.7446,0.823,9.34136,9.34136
2774.00,9.31932,25.596011,0.000423,25.143839,-2.7444,0.823,9.34507,9.34507
2775.00,9.32212,25.596023,0.000420,25.143806,-2.7440,0.823,9.34827,9.34827
2776.00,9.32531,25.595903,0.000413,25.143616,-2.7438,0.823,9.35019,9.35019
2777.00,9.32804,25.595905,0.000413,25.143640,-2.7437,0.823,9.35215,9.35215
2778.00,9.33113,25.595853,0.000409,25.143578,-2.7438,0.823,9.35364,9.35364
2779.00,9.33432,25.595933,0.000410,25.143573,-2.7437,0.823,9.35416,9.35416
2780.00,9.33723,25.595967,0.000411,25.143585,-2.7434,0.823,9.35473,9.35473
2781.00,9.33972,25.596150,0.000414,25.143745,-2.7431,0.823,9.35577,9.35577
2782.00,9.34209,25.596193,0.000418,25.143738,-2.7430,0.823,9.35627,9.35627
2783.00,9.34414,25.596218,0.000420,25.143743,-2.7429,0.823,9.35598,9.35598
2784.00,9.34577,25.596216,0.000420,25.143788,-2.7426,0.823,9.35622,9.35622
2785.00,9.34682,25.596245,0.000419,25.143835,-2.7424,0.823,9.35656,9.35656
2786.00,9.34833,25.596223,0.000421,25.143815,-2.7424,0.823,9.35649,9.35649
2787.00,9.35002,25.596218,0.000417,25.143758,-2.7420,0.824,9.35735,9.35735
2788.00,9.35161,25.596364,0.000414,25.143840,-2.7420,0.824,9.35894,9.35894
2789.00,9.35326,25.596474,0.000413,25.143870,-2.7419,0.824,9.36062,9.36062
2790.00,9.35477,25.596492,0.000411,25.143815,-2.7417,0.824,9.36236,9.36236
2791.00,9.35606,25.596529,0.000412,25.143772,-2.7420,0.824,9.36427,9.36427
2792.00,9.35724,25.596579,0.000415,25.143803,-2.7422,0.824,9.36545,9.36545
2793.00,9.35825,25.596640,0.000418,25.143802,-2.7424,0.824,9.36572,9.36572
2794.00,9.35877,25.596660,0.000414,25.143784,-2.7426,0.824,9.36478,9.36478
2795.00,9.35912,25.596750,0.000416,25.143836,-2.7423,0.825,9.36380,9.36380
2796.00,9.35964,25.596784,0.000414,25.143860,-2.7419,0.825,9.36338,9.36338
2797.00,9.36026,25.596847,0.000413,25.143895,-2.7420,0.825,9.36336,9.36336
2798.00,9.36088,25.596810,0.000417,25.143878,-2.7419,0.825,9.36442,9.36442
2799.00,9.36161,25.596867,0.000425,25.143917,-2.7419,0.825,9.36615,9.36615
2800.00,9.36230,25.596992,0.000428,25.144008,-2.7421,0.825,9.36766,9.36766
2801.00,9.36284,25.597084,0.000430,25.144068,-2.7421,0.824,9.36837,9.36837
2802.00,9.36352,25.597048,0.000430,25.144012,-2.7417,0.824,9.36821,9.36821
2803.00,9.36437,25.597078,0.000426,25.143976,-2.7416,0.825,9.36788,9.36788
2804.00,9.36480,25.597140,0.000426,25.143987,-2.7418,0.825,9.36662,9.36662
2805.00,9.36498,25.597088,0.000425,25.143913,-2.7418,0.825,9.36553,9.36553
2806.00,9.36532,25.597079,0.000423,25.143872,-2.7417,0.825,9.36522,9.36522
2807.00,9.36558,25.597076,0.000420,25.143873,-2.7416,0.825,9.36497,9.36497
2808.00,9.36559,25.597128,0.000421,25.143937,-2.7415,0.825,9.36448,9.36448
2809.00,9.36563,25.597110,0.000418,25.143891,-2.7413,0.825,9.36526,9.36526
2810.00,9.36584,25.597090,0.000415,25.143848,-2.7411,0.825,9.36664,9.36664
2811.00,9.36597,25.597162,0.000418,25.143910,-2.7412,0.825,9.36697,9.36697
2812.00,9.36604,25.597333,0.000420,25.144054,-2.7413,0.825,9.36777,9.36777
2813.00,9.36621,25.597315,0.000420,25.143959,-2.7415,0.825,9.36833,9.36833
2814.00,9.36641,25.597322,0.000421,25.143926,-2.7415,0.825,9.36816,9.36816
2815.00,9.36662,25.597320,0.000420,25.143884,-2.7416,0.825,9.36677,9.36677
2816.00,9.36663,25.597327,0.000418,25.143846,-2.7415,0.826,9.36575,9.36575
2817.00,9.36649,25.597229,0.000417,25.143746,-2.7414,0.826,9.36490,9.36490
2818.00,9.36645,25.597302,0.000418,25.143872,-2.7413,0.826,9.36506,9.36506
2819.00,9.36646,25.597386,0.000419,25.143958,-2.7412,0.826,9.36586,9.36586
2820.00,9.36646,25.597482,0.000422,25.144083,-2.7412,0.826,9.36679,9.36679
2821.00,9.36647,25.597493,0.000420,25.144096,-2.7410,0.826,9.36793,9.36793
2822.00,9.36658,25.597538,0.000423,25.144078,-2.7412,0.826,9.36905,9.36905
2823.00,9.36665,25.597464,0.000420,25.143973,-2.7414,0.826,9.36873,9.36873
2824.00,9.36672,25.597438,0.000418,25.143970,-2.7414,0.826,9.36792,9.36792
2825.00,9.36682,25.597416,0.000419,25.143888,-2.7413,0.826,9.36694,9.36694
2826.00,9.36665,25.597422,0.000420,25.143876,-2.7412,0.826,9.36565,9.36565
2827.00,9.36670,25.597389,0.000416,25.143836,-2.7410,0.826,9.36433,9.36433
2828.00,9.36650,25.597393,0.000419,25.143841,-2.7406,0.826,9.36301,9.36301
2829.00,9.36609,25.597458,0.000420,25.143825,-2.7405,0.826,9.36160,9.36160
2830.00,9.36559,25.597511,0.000418,25.143882,-2.7406,0.827,9.36096,9.36096
2831.00,9.36524,25.597521,0.000418,25.143855,-2.7407,0.827,9.36117,9.36117
2832.00,9.36499,25.597535,0.000419,25.143853,-2.7406,0.827,9.36108,9.36108
2833.00,9.36473,25.597642,0.000419,25.143970,-2.7404,0.827,9.36171,9.36171
2834.00,9.36461,25.597585,0.000415,25.143971,-2.7402,0.827,9.36359,9.36359
2835.00,9.36487,25.597536,0.000419,25.143901,-2.7401,0.827,9.36526,9.36526
2836.00,9.36512,25.597489,0.000416,25.143851,-2.7398,0.827,9.36636,9.36636
2837.00,9.36553,25.597528,0.000416,25.143876,-2.7395,0.827,9.36851,9.36851
2838.00,9.36582,25.597494,0.000418,25.143765,-2.7394,0.827,9.36969,9.36969
2839.00,9.36564,25.597553,0.000424,25.143765,-2.7394,0.827,9.36927,9.36927
2840.00,9.36550,25.597618,0.000425,25.143815,-2.7393,0.827,9.36845,9.36845
2841.00,9.36522,25.597716,0.000429,25.143894,-2.7394,0.827,9.36685,9.36685
2842.00,9.36483,25.597770,0.000430,25.143916,-2.7392,0.827,9.36476,9.36476
2843.00,9.36461,25.597828,0.000428,25.143952,-2.7390,0.827,9.36372,9.36372
2844.00,9.36443,25.597849,0.000426,25.143914,-2.7388,0.827,9.36289,9.36289
2845.00,9.36439,25.597895,0.000424,25.143875,-2.7387,0.827,9.36312,9.36312
2846.00,9.36455,25.597950,0.000422,25.143871,-2.7386,0.827,9.36414,9.36414
2847.00,9.36479,25.597932,0.000421,25.143800,-2.7389,0.827,9.36486,9.36486
2848.00,9.36546,25.597975,0.000420,25.143782,-2.7394,0.827,9.36603,9.36603
2849.00,9.36581,25.597971,0.000417,25.143798,-2.7397,0.828,9.36781,9.36781
2850.00,9.36606,25.597958,0.000415,25.143814,-2.7399,0.828,9.36900,9.36900
2851.00,9.36657,25.597957,0.000415,25.143838,-2.7401,0.828,9.37003,9.37003
2852.00,9.36698,25.598043,0.000413,25.143897,-2.7400,0.828,9.37045,9.37045
2853.00,9.36726,25.598048,0.000413,25.143841,-2.7397,0.828,9.37003,9.37003
2854.00,9.36727,25.598136,0.000417,25.143856,-2.7397,0.828,9.36838,9.36838
2855.00,9.36682,25.598161,0.000417,25.143849,-2.7397,0.828,9.36588,9.36588
2856.00,9.36639,25.598188,0.000417,25.143791,-2.7395,0.828,9.36344,9.36344
2857.00,9.36573,25.598081,0.000417,25.143678,-2.7392,0.828,9.36122,9.36122
2858.00,9.36512,25.598126,0.000419,25.143736,-2.7391,0.828,9.36042,9.36042
2859.00,9.36507,25.598061,0.000419,25.143711,-2.7388,0.828,9.36115,9.36115
2860.00,9.36512,25.598098,0.000421,25.143775,-2.7385,0.828,9.36284,9.36284
2861.00,9.36541,25.598051,0.000421,25.143772,-2.7383,0.828,9.36461,9.36461
2862.00,9.36571,25.598212,0.000422,25.143917,-2.7385,0.828,9.36713,9.36713
2863.00,9.36583,25.598231,0.000421,25.143933,-2.7385,0.828,9.36862,9.36862
2864.00,9.36603,25.598262,0.000418,25.143897,-2.7385,0.829,9.36915,9.36915
2865.00,9.36651,25.598302,0.000418,25.143849,-2.7385,0.829,9.36900,9.36900
2866.00,9.36672,25.598398,0.000421,25.143916,-2.7386,0.829,9.36870,9.36870
2867.00,9.36660,25.598396,0.000423,25.143941,-2.7389,0.829,9.36798,9.36798
2868.00,9.36613,25.598398,0.000425,25.143943,-2.7393,0.829,9.36797,9.36797
2869.00,9.36587,25.598365,0.000421,25.143913,-2.7396,0.829,9.36782,9.36782
2870.00,9.36622,25.598314,0.000418,25.143855,-2.7397,0.829,9.36775,9.36775
2871.00,9.36611,25.598269,0.000417,25.143757,-2.7395,0.829,9.36654,9.36654
2872.00,9.36565,25.598362,0.000412,25.143727,-2.7389,0.829,9.36570,9.36570
2873.00,9.36542,25.598463,0.000412,25.143748,-2.7382,0.829,9.36472,9.36472
2874.00,9.36556,25.598610,0.000419,25.143806,-2.7377,0.829,9.36470,9.36470
2875.00,9.36589,25.598675,0.000421,25.143806,-2.7373,0.829,9.36492,9.36492
2876.00,9.36648,25.598698,0.000418,25.143819,-2.7369,0.829,9.36779,9.36779
2877.00,9.36735,25.598625,0.000421,25.143758,-2.7368,0.829,9.37014,9.37014
2878.00,9.36771,25.598556,0.000416,25.143719,-2.7366,0.829,9.37073,9.37073
2879.00,9.36770,25.598501,0.000413,25.143735,-2.7364,0.829,9.37075,9.37075
2880.00,9.36761,25.598581,0.000415,25.143879,-2.7363,0.830,9.37089,9.37089
2881.00,9.36786,25.598689,0.000415,25.143932,-2.7366,0.830,9.36985,9.36985
2882.00,9.36791,25.598751,0.000412,25.143940,-2.7369,0.830,9.36856,9.36856
2883.00,9.36797,25.598866,0.000416,25.143941,-2.7371,0.830,9.36873,9.36873
2884.00,9.36797,25.598919,0.000414,25.143924,-2.7373,0.830,9.36916,9.36916
2885.00,9.36815,25.598889,0.000410,25.143798,-2.7375,0.830,9.36928,9.36928
2886.00,9.36833,25.598830,0.000408,25.143753,-2.7374,0.830,9.36841,9.36841
2887.00,9.36826,25.598837,0.000411,25.143796,-2.7372,0.830,9.36752,9.36752
2888.00,9.36798,25.598830,0.000408,25.143830,-2.7374,0.830,9.36602,9.36602
2889.00,9.36780,25.598852,0.000409,25.143862,-2.7372,0.830,9.36518,9.36518
2890.00,9.36751,25.598861,0.000411,25.143872,-2.7369,0.830,9.36462,9.36462
2891.00,9.36757,25.598951,0.000412,25.143846,-2.7365,0.830,9.36531,9.36531
2892.00,9.36800,25.599027,0.000414,25.143846,-2.7362,0.830,9.36614,9.36614
2893.00,9.36817,25.599109,0.000415,25.143827,-2.7358,0.830,9.36749,9.36749
2894.00,9.36823,25.599182,0.000415,25.143817,-2.7360,0.830,9.36778,9.36778
2895.00,9.36815,25.599320,0.000418,25.143941,-2.7361,0.830,9.36815,9.36815
2896.00,9.36773,25.599239,0.000418,25.143898,-2.7362,0.830,9.36781,9.36781
2897.00,9.36753,25.599190,0.000414,25.143894,-2.7363,0.831,9.36803,9.36803
2898.00,9.36748,25.599185,0.000419,25.143943,-2.7364,0.831,9.36750,9.36750
2899.00,9.36747,25.599205,0.000420,25.143961,-2.7362,0.831,9.36782,9.36782
2900.00,9.36759,25.599154,0.000419,25.143856,-2.7360,0.831,9.36942,9.36942
2901.00,9.36803,25.599290,0.000421,25.143960,-2.7361,0.831,9.37102,9.37102
2902.00,9.36835,25.599361,0.000424,25.143943,-2.7362,0.831,9.37233,9.37233
2903.00,9.36862,25.599313,0.000421,25.143838,-2.7361,0.831,9.37368,9.37368
2904.00,9.36868,25.599286,0.000418,25.143753,-2.7360,0.831,9.37377,9.37377
2905.00,9.36853,25.599315,0.000417,25.143747,-2.7359,0.831,9.37154,9.37154
2906.00,9.36837,25.599370,0.000417,25.143753,-2.7358,0.831,9.36936,9.36936
2907.00,9.36843,25.599416,0.000417,25.143741,-2.7356,0.831,9.36752,9.36752
2908.00,9.36890,25.599501,0.000419,25.143781,-2.7355,0.831,9.36648,9.36648
2909.00,9.36920,25.599594,0.000423,25.143901,-2.7356,0.831,9.36578,9.36578
2910.00,9.36920,25.599682,0.000423,25.143954,-2.7358,0.831,9.36641,9.36641
2911.00,9.36900,25.599683,0.000421,25.143940,-2.7359,0.831,9.36727,9.36727
2912.00,9.36907,25.599723,0.000420,25.143949,-2.7360,0.831,9.36761,9.36761
