# Supplementary material for: HSL1 and BAM1/2 impact epidermal cell development by sensing distinct signaling peptides
Source: Nat Commun. 2022 Feb 15;13:876. doi: 10.1038/s41467-022-28558-4 (PMC8847575; doi:10.1038/s41467-022-28558-4)
Supplement: Supplementary file 4 — Source Data [file 41467_2022_28558_MOESM4_ESM.zip › Source Data/Source Data/Figure S10/Exp2_BAM1_CLE9 R109P.itc]

$ITC
$ 19 
$NOT
$ 25 
$ 60 
$ 500 
$ 10 
$ 2 
$ADCGainCode:  0 
$False,True,True
$ 0.4 , 0.8 , 150 , 5 
$ 2 , 4 , 150 , 5 
$ 2 , 4 , 150 , 5 
$ 2 , 4 , 150 , 5 
$ 2 , 4 , 150 , 5 
$ 2 , 4 , 150 , 5 
$ 2 , 4 , 150 , 5 
$ 2 , 4 , 150 , 5 
$ 2 , 4 , 150 , 5 
$ 2 , 4 , 150 , 5 
$ 2 , 4 , 150 , 5 
$ 2 , 4 , 150 , 5 
$ 2 , 4 , 150 , 5 
$ 2 , 4 , 150 , 5 
$ 2 , 4 , 150 , 5 
$ 2 , 4 , 150 , 5 
$ 2 , 4 , 150 , 5 
$ 2 , 4 , 150 , 5 
$ 2 , 4 , 150 , 5 
# 0 
# 0.6 
# 0.015 
# 0.2035 
# 25 
# 4 
# 8.15 
# 1 
?BAM1_15uM_CLE9_R1P_600uM_2
% MICROCALITC_MAL1177627
% 0.2035 
% 4 
%-0.586102 , 29.61604 
%-0.348256 , 29.40329 
% 0.8333333 
% 167740 , 167730 
% 0.25 , 81 
%-0.015695 ,-0.033946 
%-20 , 8 
% 0 , 0 
% 0 
% 128000       127744 
% 43.1 
% 500 , 750 , 1000 , 750 
% 0.06978023945 ,-0.002252194966 ,-3.244915618586E-05 , 1.349203907274E-06 ,-9.058983361606E-09 
% MicroCalITC Ver: 1.29.32 Run time:2/25/2021 6:51:33 PM
@0
5.00,9.70449,25.049304,0.000413,25.002659,-2.5596,-0.015,9.71761,9.71761
6.00,9.70753,25.049465,0.000413,25.002806,-2.5594,-0.015,9.71756,9.71756
7.00,9.70835,25.049595,0.000414,25.002843,-2.5592,-0.015,9.71834,9.71834
8.00,9.70925,25.049710,0.000417,25.002952,-2.5589,-0.015,9.71871,9.71871
9.00,9.71013,25.049687,0.000415,25.002914,-2.5586,-0.015,9.71888,9.71888
10.00,9.71102,25.049728,0.000408,25.002876,-2.5584,-0.014,9.71935,9.71935
11.00,9.71219,25.049676,0.000408,25.002778,-2.5582,-0.014,9.72012,9.72012
12.00,9.71362,25.049675,0.000407,25.002775,-2.5579,-0.014,9.72011,9.72011
13.00,9.71497,25.049686,0.000408,25.002685,-2.5577,-0.014,9.72030,9.72030
14.00,9.71614,25.049772,0.000406,25.002645,-2.5575,-0.014,9.72124,9.72124
15.00,9.71734,25.049873,0.000410,25.002681,-2.5572,-0.014,9.72301,9.72301
16.00,9.71844,25.049970,0.000409,25.002698,-2.5570,-0.014,9.72406,9.72406
17.00,9.71906,25.050031,0.000410,25.002673,-2.5568,-0.014,9.72516,9.72516
18.00,9.71968,25.050040,0.000410,25.002706,-2.5566,-0.014,9.72529,9.72529
19.00,9.72023,25.050059,0.000411,25.002787,-2.5564,-0.014,9.72503,9.72503
20.00,9.72071,25.050146,0.000410,25.002859,-2.5563,-0.013,9.72352,9.72352
21.00,9.72105,25.050181,0.000411,25.002855,-2.5561,-0.013,9.72304,9.72304
22.00,9.72137,25.050174,0.000409,25.002795,-2.5559,-0.013,9.72255,9.72255
23.00,9.72156,25.050302,0.000409,25.002832,-2.5558,-0.013,9.72228,9.72228
24.00,9.72182,25.050235,0.000410,25.002730,-2.5556,-0.013,9.72265,9.72265
25.00,9.72208,25.050187,0.000409,25.002690,-2.5555,-0.013,9.72307,9.72307
26.00,9.72237,25.050236,0.000409,25.002700,-2.5553,-0.013,9.72270,9.72270
27.00,9.72260,25.050331,0.000409,25.002727,-2.5552,-0.012,9.72316,9.72316
28.00,9.72293,25.050300,0.000407,25.002650,-2.5550,-0.012,9.72466,9.72466
29.00,9.72320,25.050459,0.000407,25.002720,-2.5549,-0.012,9.72383,9.72383
30.00,9.72336,25.050562,0.000410,25.002803,-2.5547,-0.012,9.71470,9.71470
31.00,9.72402,25.050604,0.000409,25.002807,-2.5546,-0.012,9.68848,9.68848
32.00,9.72358,25.050630,0.000410,25.002869,-2.5544,-0.012,9.64868,9.64868
33.00,9.72334,25.050699,0.000408,25.002853,-2.5543,-0.012,9.60432,9.60432
34.00,9.72348,25.050777,0.000407,25.002866,-2.5541,-0.012,9.56432,9.56432
35.00,9.72372,25.050797,0.000407,25.002824,-2.5539,-0.012,9.53836,9.53836
36.00,9.72444,25.050832,0.000412,25.002769,-2.5536,-0.012,9.53660,9.53660
37.00,9.72511,25.050815,0.000411,25.002714,-2.5534,-0.012,9.55311,9.55311
38.00,9.72796,25.050856,0.000416,25.002795,-2.5532,-0.012,9.57841,9.57841
39.00,9.72102,25.050818,0.000414,25.002814,-2.5531,-0.012,9.60365,9.60365
40.00,9.67714,25.050800,0.000412,25.002754,-2.5529,-0.011,9.62555,9.62555
41.00,9.59082,25.050823,0.000407,25.002783,-2.5527,-0.011,9.64251,9.64251
42.00,9.52600,25.050976,0.000413,25.002920,-2.5526,-0.011,9.65521,9.65521
43.00,9.50686,25.051017,0.000414,25.002903,-2.5524,-0.011,9.66410,9.66410
44.00,9.52137,25.050998,0.000414,25.002796,-2.5522,-0.011,9.67089,9.67089
45.00,9.54806,25.051080,0.000415,25.002853,-2.5520,-0.011,9.67662,9.67662
46.00,9.58169,25.051094,0.000414,25.002837,-2.5519,-0.011,9.68096,9.68096
47.00,9.60809,25.051120,0.000406,25.002805,-2.5517,-0.010,9.68436,9.68436
48.00,9.63276,25.051175,0.000404,25.002858,-2.5515,-0.010,9.68673,9.68673
49.00,9.64743,25.051273,0.000405,25.002935,-2.5515,-0.010,9.68857,9.68857
50.00,9.65694,25.051341,0.000405,25.002983,-2.5514,-0.010,9.69029,9.69029
51.00,9.66421,25.051419,0.000406,25.003054,-2.5513,-0.010,9.69166,9.69166
52.00,9.66989,25.051353,0.000408,25.002966,-2.5513,-0.010,9.69323,9.69323
53.00,9.67415,25.051255,0.000404,25.002781,-2.5513,-0.010,9.68965,9.68965
54.00,9.67714,25.051379,0.000399,25.002798,-2.5511,-0.009,9.68058,9.68058
55.00,9.68066,25.051380,0.000395,25.002739,-2.5509,-0.009,9.66694,9.66694
56.00,9.68504,25.051455,0.000393,25.002682,-2.5507,-0.009,9.65102,9.65102
57.00,9.68821,25.051553,0.000396,25.002642,-2.5505,-0.009,9.63504,9.63504
58.00,9.69022,25.051746,0.000400,25.002777,-2.5502,-0.009,9.62558,9.62558
59.00,9.69149,25.051788,0.000405,25.002777,-2.5501,-0.009,9.62344,9.62344
60.00,9.69364,25.051932,0.000410,25.002826,-2.5499,-0.009,9.62725,9.62725
@1,0.4000,0.8, 60.2690000000002 
61.00,9.69479,25.051953,0.000411,25.002823,-2.5498,-0.009,9.63496,9.63496
62.00,9.69543,25.052049,0.000410,25.002925,-2.5497,-0.009,9.64399,9.64399
63.00,9.67144,25.051997,0.000409,25.002856,-2.5497,-0.009,9.65168,9.65168
64.00,9.64545,25.051981,0.000408,25.002845,-2.5497,-0.009,9.65829,9.65829
65.00,9.62676,25.051941,0.000407,25.002810,-2.5496,-0.009,9.66342,9.66342
66.00,9.61806,25.051858,0.000407,25.002802,-2.5494,-0.009,9.66760,9.66760
67.00,9.62144,25.051860,0.000407,25.002844,-2.5491,-0.008,9.67081,9.67081
68.00,9.62890,25.052000,0.000410,25.002993,-2.5488,-0.008,9.67437,9.67437
69.00,9.63518,25.052044,0.000409,25.003024,-2.5485,-0.008,9.67763,9.67763
70.00,9.64337,25.052049,0.000412,25.003032,-2.5483,-0.008,9.67970,9.67970
71.00,9.64948,25.052167,0.000413,25.003055,-2.5481,-0.008,9.68117,9.68117
72.00,9.65461,25.052250,0.000417,25.003047,-2.5479,-0.008,9.68216,9.68216
73.00,9.65901,25.052290,0.000418,25.003018,-2.5478,-0.008,9.68278,9.68278
74.00,9.66248,25.052363,0.000420,25.003067,-2.5477,-0.008,9.68358,9.68358
75.00,9.66505,25.052395,0.000417,25.003054,-2.5477,-0.008,9.68444,9.68444
76.00,9.66743,25.052474,0.000419,25.003083,-2.5476,-0.008,9.68633,9.68633
77.00,9.66974,25.052456,0.000418,25.003005,-2.5475,-0.008,9.68797,9.68797
78.00,9.67304,25.052461,0.000418,25.002940,-2.5474,-0.007,9.69078,9.69078
79.00,9.67655,25.052479,0.000417,25.002878,-2.5472,-0.007,9.69326,9.69326
80.00,9.67948,25.052498,0.000416,25.002872,-2.5472,-0.007,9.69548,9.69548
81.00,9.68176,25.052493,0.000415,25.002860,-2.5471,-0.007,9.69592,9.69592
82.00,9.68354,25.052488,0.000412,25.002825,-2.5470,-0.007,9.69646,9.69646
83.00,9.68516,25.052431,0.000407,25.002801,-2.5468,-0.007,9.69650,9.69650
84.00,9.68706,25.052458,0.000409,25.002808,-2.5466,-0.007,9.69735,9.69735
85.00,9.68883,25.052437,0.000406,25.002699,-2.5464,-0.007,9.69908,9.69908
86.00,9.69040,25.052546,0.000406,25.002719,-2.5462,-0.007,9.70102,9.70102
87.00,9.69179,25.052581,0.000407,25.002695,-2.5461,-0.007,9.70263,9.70263
88.00,9.69284,25.052759,0.000415,25.002795,-2.5462,-0.007,9.70273,9.70273
89.00,9.69370,25.052734,0.000412,25.002673,-2.5462,-0.006,9.70132,9.70132
90.00,9.69441,25.052888,0.000417,25.002805,-2.5461,-0.006,9.70018,9.70018
91.00,9.69579,25.052903,0.000415,25.002779,-2.5461,-0.006,9.70015,9.70015
92.00,9.69686,25.052970,0.000413,25.002859,-2.5459,-0.006,9.70010,9.70010
93.00,9.69767,25.052951,0.000412,25.002771,-2.5457,-0.006,9.70055,9.70055
94.00,9.69824,25.053149,0.000412,25.002931,-2.5455,-0.006,9.70135,9.70135
95.00,9.69896,25.053290,0.000412,25.002960,-2.5453,-0.006,9.70224,9.70224
96.00,9.69959,25.053237,0.000409,25.002805,-2.5451,-0.006,9.70269,9.70269
97.00,9.70021,25.053234,0.000411,25.002688,-2.5450,-0.006,9.70249,9.70249
98.00,9.70045,25.053335,0.000407,25.002718,-2.5447,-0.006,9.70225,9.70225
99.00,9.70050,25.053411,0.000408,25.002784,-2.5445,-0.005,9.70200,9.70200
100.00,9.70054,25.053504,0.000409,25.002840,-2.5443,-0.005,9.70095,9.70095
101.00,9.70078,25.053676,0.000413,25.002938,-2.5442,-0.005,9.70012,9.70012
102.00,9.70116,25.053853,0.000412,25.003041,-2.5441,-0.005,9.70042,9.70042
103.00,9.70161,25.053949,0.000413,25.003129,-2.5439,-0.005,9.70143,9.70143
104.00,9.70173,25.053840,0.000413,25.002955,-2.5438,-0.005,9.70205,9.70205
105.00,9.70160,25.053723,0.000412,25.002862,-2.5437,-0.005,9.70264,9.70264
106.00,9.70150,25.053803,0.000414,25.002999,-2.5436,-0.005,9.70288,9.70288
107.00,9.70143,25.053814,0.000414,25.002989,-2.5435,-0.005,9.70294,9.70294
108.00,9.70161,25.053876,0.000415,25.002955,-2.5434,-0.005,9.70273,9.70273
109.00,9.70187,25.054025,0.000415,25.003065,-2.5433,-0.005,9.70259,9.70259
110.00,9.70203,25.054195,0.000416,25.003206,-2.5432,-0.004,9.70234,9.70234
111.00,9.70198,25.054105,0.000410,25.003042,-2.5430,-0.004,9.70173,9.70173
112.00,9.70177,25.054091,0.000408,25.002978,-2.5430,-0.004,9.70122,9.70122
113.00,9.70182,25.054038,0.000405,25.002918,-2.5429,-0.004,9.70124,9.70124
114.00,9.70199,25.054225,0.000405,25.003023,-2.5427,-0.003,9.70152,9.70152
115.00,9.70198,25.054136,0.000403,25.002854,-2.5426,-0.003,9.70158,9.70158
116.00,9.70173,25.054230,0.000407,25.002913,-2.5426,-0.003,9.70171,9.70171
117.00,9.70171,25.054358,0.000410,25.003014,-2.5424,-0.003,9.70285,9.70285
118.00,9.70201,25.054369,0.000410,25.002985,-2.5424,-0.003,9.70324,9.70324
119.00,9.70224,25.054271,0.000412,25.002842,-2.5423,-0.003,9.70301,9.70301
120.00,9.70227,25.054413,0.000415,25.002927,-2.5422,-0.003,9.70263,9.70263
121.00,9.70223,25.054519,0.000416,25.002989,-2.5420,-0.003,9.70229,9.70229
122.00,9.70204,25.054529,0.000416,25.002959,-2.5418,-0.003,9.70051,9.70051
123.00,9.70168,25.054577,0.000415,25.002944,-2.5416,-0.003,9.69879,9.69879
124.00,9.70139,25.054474,0.000415,25.002903,-2.5415,-0.003,9.69823,9.69823
125.00,9.70132,25.054494,0.000414,25.002915,-2.5414,-0.003,9.69861,9.69861
126.00,9.70130,25.054478,0.000413,25.002935,-2.5413,-0.003,9.69952,9.69952
127.00,9.70129,25.054428,0.000411,25.002909,-2.5411,-0.003,9.70043,9.70043
128.00,9.70125,25.054508,0.000414,25.002995,-2.5410,-0.002,9.70169,9.70169
129.00,9.70108,25.054666,0.000414,25.003051,-2.5408,-0.002,9.70081,9.70081
130.00,9.70072,25.054642,0.000413,25.002971,-2.5407,-0.002,9.69977,9.69977
131.00,9.70063,25.054774,0.000420,25.002980,-2.5405,-0.002,9.69901,9.69901
132.00,9.70066,25.054853,0.000419,25.003017,-2.5405,-0.002,9.69888,9.69888
133.00,9.70061,25.054904,0.000421,25.002984,-2.5404,-0.002,9.69830,9.69830
134.00,9.70036,25.054776,0.000418,25.002845,-2.5402,-0.002,9.69905,9.69905
135.00,9.70019,25.054758,0.000416,25.002791,-2.5401,-0.002,9.69933,9.69933
136.00,9.69997,25.054604,0.000406,25.002676,-2.5399,-0.001,9.69860,9.69860
137.00,9.69959,25.054612,0.000410,25.002628,-2.5398,-0.001,9.69758,9.69758
138.00,9.69918,25.054630,0.000408,25.002658,-2.5398,-0.001,9.69721,9.69721
139.00,9.69889,25.054833,0.000411,25.002854,-2.5398,-0.001,9.69691,9.69691
140.00,9.69867,25.054900,0.000412,25.002898,-2.5397,-0.001,9.69680,9.69680
141.00,9.69862,25.055033,0.000414,25.002936,-2.5397,-0.001,9.69735,9.69735
142.00,9.69867,25.055170,0.000415,25.003044,-2.5396,-0.001,9.69829,9.69829
143.00,9.69896,25.055179,0.000413,25.003017,-2.5394,-0.001,9.69909,9.69909
144.00,9.69910,25.055147,0.000414,25.002888,-2.5393,-0.001,9.69964,9.69964
145.00,9.69903,25.055243,0.000414,25.002916,-2.5392,-0.001,9.69987,9.69987
146.00,9.69883,25.055335,0.000419,25.002989,-2.5391,-0.001,9.69985,9.69985
147.00,9.69865,25.055326,0.000415,25.002966,-2.5390,-0.001,9.69964,9.69964
148.00,9.69850,25.055266,0.000414,25.002865,-2.5389,0.000,9.69877,9.69877
149.00,9.69830,25.055339,0.000407,25.002918,-2.5388,0.000,9.69774,9.69774
150.00,9.69839,25.055375,0.000406,25.002919,-2.5386,0.000,9.69768,9.69768
151.00,9.69840,25.055328,0.000403,25.002771,-2.5384,0.000,9.69778,9.69778
152.00,9.69840,25.055350,0.000404,25.002671,-2.5381,0.000,9.69801,9.69801
153.00,9.69834,25.055580,0.000405,25.002855,-2.5379,0.001,9.69825,9.69825
154.00,9.69840,25.055687,0.000412,25.002896,-2.5378,0.000,9.69928,9.69928
155.00,9.69842,25.055780,0.000414,25.002911,-2.5376,0.000,9.69940,9.69940
156.00,9.69840,25.055857,0.000414,25.003004,-2.5376,0.000,9.69860,9.69860
157.00,9.69836,25.056000,0.000416,25.003078,-2.5375,0.001,9.69715,9.69715
158.00,9.69808,25.055985,0.000416,25.002978,-2.5374,0.001,9.69546,9.69546
159.00,9.69771,25.055971,0.000417,25.002951,-2.5373,0.001,9.69374,9.69374
160.00,9.69752,25.055948,0.000416,25.002931,-2.5371,0.001,9.69272,9.69272
161.00,9.69727,25.056014,0.000418,25.002963,-2.5370,0.001,9.69241,9.69241
162.00,9.69699,25.055964,0.000419,25.002866,-2.5369,0.001,9.69214,9.69214
163.00,9.69647,25.056032,0.000419,25.002911,-2.5369,0.001,9.69267,9.69267
164.00,9.69616,25.056068,0.000417,25.002882,-2.5368,0.001,9.69328,9.69328
165.00,9.69600,25.056168,0.000419,25.002904,-2.5369,0.001,9.69431,9.69431
166.00,9.69608,25.056085,0.000413,25.002788,-2.5368,0.001,9.69547,9.69547
167.00,9.69610,25.056114,0.000410,25.002856,-2.5367,0.002,9.69694,9.69694
168.00,9.69603,25.056053,0.000410,25.002797,-2.5366,0.002,9.69769,9.69769
169.00,9.69603,25.056133,0.000412,25.002799,-2.5364,0.002,9.69777,9.69777
170.00,9.69593,25.056224,0.000415,25.002853,-2.5361,0.002,9.69683,9.69683
171.00,9.69571,25.056416,0.000420,25.002946,-2.5358,0.002,9.69575,9.69575
172.00,9.69543,25.056593,0.000421,25.003018,-2.5356,0.002,9.69500,9.69500
173.00,9.69527,25.056677,0.000423,25.003009,-2.5355,0.002,9.69472,9.69472
174.00,9.69497,25.056722,0.000421,25.003094,-2.5354,0.002,9.69435,9.69435
175.00,9.69468,25.056743,0.000417,25.003076,-2.5353,0.002,9.69451,9.69451
176.00,9.69453,25.056713,0.000418,25.003042,-2.5352,0.002,9.69456,9.69456
177.00,9.69465,25.056605,0.000416,25.002935,-2.5351,0.002,9.69505,9.69505
178.00,9.69487,25.056662,0.000415,25.002952,-2.5350,0.002,9.69499,9.69499
179.00,9.69514,25.056625,0.000411,25.002831,-2.5349,0.003,9.69545,9.69545
180.00,9.69527,25.056673,0.000413,25.002859,-2.5348,0.003,9.69575,9.69575
181.00,9.69543,25.056740,0.000414,25.002928,-2.5348,0.003,9.69613,9.69613
182.00,9.69561,25.056793,0.000417,25.003025,-2.5347,0.003,9.69601,9.69601
183.00,9.69575,25.056648,0.000414,25.002919,-2.5346,0.003,9.69547,9.69547
184.00,9.69563,25.056724,0.000416,25.003012,-2.5345,0.003,9.69466,9.69466
185.00,9.69545,25.056710,0.000413,25.002952,-2.5344,0.004,9.69405,9.69405
186.00,9.69505,25.056754,0.000410,25.002906,-2.5343,0.004,9.69306,9.69306
187.00,9.69469,25.056785,0.000406,25.002810,-2.5341,0.004,9.69215,9.69215
188.00,9.69457,25.057005,0.000412,25.002963,-2.5340,0.004,9.69310,9.69310
189.00,9.69450,25.056862,0.000414,25.002816,-2.5338,0.004,9.69335,9.69335
190.00,9.69450,25.056818,0.000414,25.002802,-2.5337,0.004,9.69388,9.69388
191.00,9.69451,25.056880,0.000417,25.002897,-2.5335,0.004,9.69433,9.69433
192.00,9.69444,25.056849,0.000419,25.002920,-2.5336,0.004,9.69419,9.69419
193.00,9.69430,25.056894,0.000420,25.002922,-2.5336,0.004,9.69376,9.69376
194.00,9.69444,25.057023,0.000419,25.002959,-2.5336,0.004,9.69471,9.69471
195.00,9.69459,25.057022,0.000419,25.002936,-2.5335,0.004,9.69479,9.69479
196.00,9.69472,25.057054,0.000421,25.002881,-2.5334,0.004,9.69551,9.69551
197.00,9.69467,25.057181,0.000423,25.002898,-2.5331,0.004,9.69595,9.69595
198.00,9.69464,25.057131,0.000417,25.002803,-2.5328,0.004,9.69634,9.69634
199.00,9.69466,25.057289,0.000416,25.002925,-2.5326,0.005,9.69585,9.69585
200.00,9.69459,25.057411,0.000414,25.002922,-2.5324,0.005,9.69540,9.69540
201.00,9.69441,25.057435,0.000409,25.002878,-2.5323,0.005,9.69445,9.69445
202.00,9.69427,25.057596,0.000408,25.002959,-2.5322,0.005,9.69357,9.69357
203.00,9.69449,25.057756,0.000408,25.002998,-2.5322,0.006,9.68257,9.68257
204.00,9.69487,25.057752,0.000409,25.002945,-2.5322,0.006,9.65315,9.65315
205.00,9.69486,25.057763,0.000411,25.002982,-2.5322,0.006,9.59670,9.59670
206.00,9.69497,25.057738,0.000411,25.002951,-2.5322,0.006,9.51018,9.51018
207.00,9.69543,25.057633,0.000411,25.002857,-2.5321,0.006,9.40151,9.40151
208.00,9.69504,25.057599,0.000410,25.002806,-2.5320,0.006,9.29004,9.29004
209.00,9.69463,25.057607,0.000410,25.002783,-2.5319,0.006,9.19702,9.19702
210.00,9.69333,25.057628,0.000411,25.002707,-2.5317,0.006,9.13823,9.13823
@2,2.0001,4.0, 210.001000000004 
211.00,9.69231,25.057650,0.000411,25.002666,-2.5316,0.006,9.12163,9.12163
212.00,9.68904,25.057696,0.000413,25.002625,-2.5317,0.006,9.14090,9.14090
213.00,9.64168,25.057676,0.000414,25.002544,-2.5317,0.006,9.18459,9.18459
214.00,9.54791,25.057746,0.000415,25.002536,-2.5316,0.006,9.23778,9.23778
215.00,9.41117,25.057762,0.000414,25.002559,-2.5315,0.006,9.29151,9.29151
216.00,9.26000,25.057887,0.000412,25.002627,-2.5312,0.006,9.33857,9.33857
217.00,9.14671,25.057954,0.000409,25.002753,-2.5309,0.006,9.37538,9.37538
218.00,9.08540,25.058068,0.000411,25.002922,-2.5307,0.007,9.40235,9.40235
219.00,9.08353,25.058087,0.000412,25.002926,-2.5306,0.007,9.42323,9.42323
220.00,9.11773,25.058226,0.000413,25.002937,-2.5306,0.007,9.44041,9.44041
221.00,9.17655,25.058197,0.000416,25.002932,-2.5305,0.007,9.45595,9.45595
222.00,9.24255,25.058114,0.000415,25.002826,-2.5304,0.007,9.47196,9.47196
223.00,9.30298,25.058154,0.000417,25.002834,-2.5303,0.007,9.48958,9.48958
224.00,9.34909,25.058160,0.000414,25.002824,-2.5302,0.007,9.50764,9.50764
225.00,9.38603,25.058142,0.000413,25.002812,-2.5301,0.007,9.52493,9.52493
226.00,9.41161,25.058206,0.000414,25.002777,-2.5300,0.007,9.54139,9.54139
227.00,9.42661,25.058357,0.000413,25.002800,-2.5299,0.008,9.55648,9.55648
228.00,9.43807,25.058402,0.000412,25.002786,-2.5298,0.008,9.56908,9.56908
229.00,9.45367,25.058375,0.000411,25.002711,-2.5297,0.008,9.58029,9.58029
230.00,9.47199,25.058531,0.000412,25.002863,-2.5297,0.008,9.59016,9.59016
231.00,9.48940,25.058460,0.000411,25.002818,-2.5297,0.008,9.59833,9.59833
232.00,9.50677,25.058520,0.000415,25.002888,-2.5297,0.008,9.60589,9.60589
233.00,9.52603,25.058481,0.000416,25.002786,-2.5297,0.008,9.61305,9.61305
234.00,9.54392,25.058619,0.000420,25.002881,-2.5296,0.008,9.61894,9.61894
235.00,9.55860,25.058611,0.000420,25.002767,-2.5295,0.008,9.62435,9.62435
236.00,9.57155,25.058801,0.000419,25.002832,-2.5294,0.008,9.63056,9.63056
237.00,9.58090,25.058857,0.000419,25.002819,-2.5293,0.008,9.63618,9.63618
238.00,9.58982,25.058973,0.000419,25.002930,-2.5292,0.009,9.64063,9.64063
239.00,9.59731,25.059045,0.000419,25.002933,-2.5291,0.009,9.64493,9.64493
240.00,9.60391,25.059013,0.000413,25.002923,-2.5290,0.009,9.64856,9.64856
241.00,9.61033,25.058962,0.000412,25.002850,-2.5289,0.009,9.65038,9.65038
242.00,9.61595,25.059009,0.000413,25.002859,-2.5290,0.009,9.65241,9.65241
243.00,9.62072,25.059149,0.000417,25.002876,-2.5290,0.009,9.65539,9.65539
244.00,9.62678,25.059231,0.000416,25.002926,-2.5289,0.009,9.65772,9.65772
245.00,9.63246,25.059301,0.000419,25.002930,-2.5289,0.009,9.65985,9.65985
246.00,9.63663,25.059377,0.000423,25.003016,-2.5288,0.009,9.66201,9.66201
247.00,9.63984,25.059439,0.000424,25.002989,-2.5285,0.009,9.66280,9.66280
248.00,9.64238,25.059371,0.000419,25.002897,-2.5284,0.009,9.66333,9.66333
249.00,9.64522,25.059357,0.000418,25.002858,-2.5283,0.009,9.66426,9.66426
250.00,9.64821,25.059445,0.000420,25.002922,-2.5282,0.009,9.66468,9.66468
251.00,9.65104,25.059509,0.000416,25.002933,-2.5281,0.010,9.66548,9.66548
252.00,9.65329,25.059501,0.000413,25.002905,-2.5280,0.010,9.66564,9.66564
253.00,9.65522,25.059556,0.000415,25.002951,-2.5279,0.010,9.66561,9.66561
254.00,9.65715,25.059616,0.000417,25.002988,-2.5279,0.010,9.66574,9.66574
255.00,9.65911,25.059506,0.000412,25.002780,-2.5279,0.010,9.66707,9.66707
256.00,9.66084,25.059509,0.000414,25.002717,-2.5279,0.010,9.66849,9.66849
257.00,9.66227,25.059536,0.000415,25.002757,-2.5278,0.010,9.67097,9.67097
258.00,9.66363,25.059510,0.000413,25.002725,-2.5278,0.011,9.67283,9.67283
259.00,9.66494,25.059527,0.000413,25.002696,-2.5276,0.011,9.67473,9.67473
260.00,9.66626,25.059762,0.000423,25.002933,-2.5275,0.011,9.67576,9.67576
261.00,9.66736,25.059847,0.000426,25.002984,-2.5273,0.011,9.67554,9.67554
262.00,9.66825,25.059919,0.000427,25.003031,-2.5272,0.011,9.67515,9.67515
263.00,9.66900,25.059959,0.000428,25.003039,-2.5270,0.011,9.67567,9.67567
264.00,9.66972,25.059879,0.000428,25.002958,-2.5270,0.011,9.67574,9.67574
265.00,9.67060,25.059776,0.000420,25.002844,-2.5269,0.011,9.67637,9.67637
266.00,9.67128,25.059822,0.000421,25.002844,-2.5269,0.011,9.67706,9.67706
267.00,9.67204,25.059840,0.000421,25.002772,-2.5269,0.011,9.67787,9.67787
268.00,9.67269,25.059974,0.000422,25.002859,-2.5270,0.011,9.67779,9.67779
269.00,9.67324,25.060108,0.000426,25.002892,-2.5270,0.011,9.67799,9.67799
270.00,9.67392,25.060069,0.000429,25.002860,-2.5270,0.011,9.67777,9.67777
271.00,9.67449,25.060128,0.000428,25.002966,-2.5269,0.011,9.67769,9.67769
272.00,9.67497,25.060217,0.000427,25.003051,-2.5267,0.011,9.67729,9.67729
273.00,9.67555,25.060195,0.000428,25.002987,-2.5264,0.011,9.67708,9.67708
274.00,9.67610,25.060261,0.000426,25.003019,-2.5262,0.012,9.67693,9.67693
275.00,9.67645,25.060316,0.000424,25.003007,-2.5260,0.012,9.67650,9.67650
276.00,9.67675,25.060302,0.000423,25.002856,-2.5259,0.012,9.67724,9.67724
277.00,9.67704,25.060361,0.000423,25.002857,-2.5259,0.012,9.67842,9.67842
278.00,9.67740,25.060322,0.000421,25.002738,-2.5259,0.012,9.67985,9.67985
279.00,9.67771,25.060325,0.000420,25.002706,-2.5260,0.012,9.68055,9.68055
280.00,9.67790,25.060498,0.000419,25.002763,-2.5260,0.012,9.68138,9.68138
281.00,9.67823,25.060560,0.000417,25.002779,-2.5260,0.012,9.68188,9.68188
282.00,9.67872,25.060526,0.000418,25.002668,-2.5259,0.012,9.68206,9.68206
283.00,9.67909,25.060777,0.000419,25.002857,-2.5258,0.013,9.68215,9.68215
284.00,9.67933,25.060816,0.000416,25.002863,-2.5257,0.013,9.68227,9.68227
285.00,9.67946,25.060822,0.000418,25.002865,-2.5255,0.013,9.68245,9.68245
286.00,9.67969,25.060743,0.000419,25.002773,-2.5255,0.013,9.68258,9.68258
287.00,9.68003,25.060798,0.000414,25.002772,-2.5255,0.013,9.68306,9.68306
288.00,9.68036,25.060921,0.000415,25.002836,-2.5255,0.013,9.68296,9.68296
289.00,9.68058,25.060970,0.000417,25.002825,-2.5255,0.013,9.68269,9.68269
290.00,9.68055,25.061074,0.000416,25.002880,-2.5256,0.013,9.68201,9.68201
291.00,9.68061,25.061263,0.000417,25.002956,-2.5256,0.013,9.68122,9.68122
292.00,9.68094,25.061302,0.000419,25.002949,-2.5254,0.014,9.68109,9.68109
293.00,9.68139,25.061214,0.000419,25.002862,-2.5253,0.014,9.68153,9.68153
294.00,9.68189,25.061262,0.000417,25.002840,-2.5251,0.014,9.68314,9.68314
295.00,9.68242,25.061255,0.000413,25.002762,-2.5251,0.014,9.68457,9.68457
296.00,9.68273,25.061202,0.000413,25.002791,-2.5250,0.014,9.68571,9.68571
297.00,9.68297,25.061251,0.000414,25.002848,-2.5249,0.014,9.68621,9.68621
298.00,9.68324,25.061220,0.000411,25.002749,-2.5248,0.014,9.68667,9.68667
299.00,9.68342,25.061243,0.000407,25.002774,-2.5246,0.014,9.68590,9.68590
300.00,9.68355,25.061245,0.000407,25.002717,-2.5245,0.014,9.68557,9.68557
301.00,9.68369,25.061518,0.000413,25.002898,-2.5243,0.014,9.68542,9.68542
302.00,9.68371,25.061595,0.000415,25.002897,-2.5242,0.014,9.68452,9.68452
303.00,9.68371,25.061645,0.000416,25.002851,-2.5242,0.014,9.68373,9.68373
304.00,9.68374,25.061774,0.000422,25.002856,-2.5242,0.014,9.68322,9.68322
305.00,9.68370,25.061830,0.000425,25.002856,-2.5241,0.014,9.68236,9.68236
306.00,9.68344,25.061760,0.000421,25.002705,-2.5241,0.014,9.68067,9.68067
307.00,9.68305,25.061695,0.000418,25.002686,-2.5241,0.015,9.68001,9.68001
308.00,9.68303,25.061800,0.000417,25.002902,-2.5240,0.015,9.68064,9.68064
309.00,9.68322,25.061860,0.000420,25.002985,-2.5239,0.015,9.68105,9.68105
310.00,9.68348,25.061976,0.000423,25.003117,-2.5238,0.015,9.68206,9.68206
311.00,9.68385,25.062058,0.000425,25.003180,-2.5237,0.015,9.68447,9.68447
312.00,9.68410,25.062148,0.000426,25.003189,-2.5236,0.015,9.68573,9.68573
313.00,9.68407,25.062087,0.000424,25.003001,-2.5235,0.015,9.68510,9.68510
314.00,9.68378,25.062032,0.000422,25.002906,-2.5235,0.015,9.68288,9.68288
315.00,9.68301,25.061935,0.000417,25.002764,-2.5235,0.015,9.67308,9.67308
316.00,9.68313,25.061900,0.000413,25.002724,-2.5234,0.016,9.66161,9.66161
317.00,9.68287,25.061900,0.000414,25.002681,-2.5234,0.016,9.65221,9.65221
318.00,9.68280,25.061950,0.000418,25.002732,-2.5233,0.016,9.64490,9.64490
319.00,9.68294,25.062025,0.000418,25.002798,-2.5232,0.016,9.64085,9.64085
320.00,9.68432,25.062118,0.000419,25.002852,-2.5232,0.016,9.64489,9.64489
321.00,9.68518,25.062202,0.000421,25.002815,-2.5231,0.016,9.64957,9.64957
322.00,9.68487,25.062260,0.000421,25.002783,-2.5230,0.016,9.65287,9.65287
323.00,9.68306,25.062251,0.000422,25.002728,-2.5230,0.016,9.65496,9.65496
324.00,9.67274,25.062289,0.000421,25.002706,-2.5230,0.016,9.65602,9.65602
325.00,9.63706,25.062375,0.000422,25.002761,-2.5229,0.016,9.65661,9.65661
326.00,9.63058,25.062351,0.000419,25.002801,-2.5229,0.016,9.65781,9.65781
327.00,9.63803,25.062369,0.000417,25.002807,-2.5229,0.016,9.66000,9.66000
328.00,9.64494,25.062482,0.000413,25.002836,-2.5228,0.017,9.66160,9.66160
329.00,9.64809,25.062523,0.000417,25.002837,-2.5227,0.017,9.66369,9.66369
330.00,9.65018,25.062532,0.000417,25.002772,-2.5226,0.017,9.66589,9.66589
331.00,9.65203,25.062581,0.000422,25.002709,-2.5225,0.017,9.66800,9.66800
332.00,9.65399,25.062628,0.000422,25.002770,-2.5225,0.017,9.66888,9.66888
333.00,9.65603,25.062663,0.000424,25.002815,-2.5224,0.017,9.67028,9.67028
334.00,9.65779,25.062674,0.000424,25.002786,-2.5224,0.017,9.67146,9.67146
335.00,9.65937,25.062833,0.000429,25.002922,-2.5224,0.017,9.67274,9.67274
336.00,9.66135,25.062907,0.000429,25.002956,-2.5223,0.017,9.67371,9.67371
337.00,9.66321,25.062875,0.000429,25.002852,-2.5222,0.017,9.67485,9.67485
338.00,9.66493,25.062796,0.000426,25.002756,-2.5220,0.017,9.67551,9.67551
339.00,9.66605,25.062835,0.000426,25.002750,-2.5219,0.017,9.67484,9.67484
340.00,9.66695,25.062681,0.000418,25.002609,-2.5217,0.017,9.67434,9.67434
341.00,9.66778,25.062571,0.000415,25.002544,-2.5217,0.018,9.67369,9.67369
342.00,9.66885,25.062739,0.000415,25.002697,-2.5217,0.018,9.67414,9.67414
343.00,9.67000,25.062854,0.000415,25.002760,-2.5217,0.018,9.67458,9.67458
344.00,9.67093,25.063024,0.000414,25.002883,-2.5216,0.018,9.67592,9.67592
345.00,9.67201,25.063222,0.000417,25.002973,-2.5215,0.018,9.67728,9.67728
346.00,9.67302,25.063481,0.000418,25.003102,-2.5214,0.018,9.67844,9.67844
347.00,9.67374,25.063465,0.000416,25.002996,-2.5212,0.018,9.67822,9.67822
348.00,9.67432,25.063474,0.000413,25.002956,-2.5211,0.019,9.67828,9.67828
349.00,9.67492,25.063439,0.000412,25.002833,-2.5210,0.019,9.67840,9.67840
350.00,9.67533,25.063351,0.000407,25.002681,-2.5210,0.019,9.67772,9.67772
351.00,9.67572,25.063365,0.000410,25.002634,-2.5211,0.019,9.67787,9.67787
352.00,9.67629,25.063379,0.000411,25.002664,-2.5211,0.019,9.67751,9.67751
353.00,9.67652,25.063539,0.000417,25.002772,-2.5211,0.019,9.67105,9.67105
354.00,9.67662,25.063545,0.000418,25.002811,-2.5210,0.019,9.65170,9.65170
355.00,9.67703,25.063594,0.000417,25.002856,-2.5209,0.019,9.61587,9.61587
356.00,9.67782,25.063563,0.000411,25.002887,-2.5207,0.019,9.55927,9.55927
357.00,9.67822,25.063651,0.000409,25.002853,-2.5206,0.020,9.48343,9.48343
358.00,9.67804,25.063705,0.000406,25.002779,-2.5206,0.020,9.39855,9.39855
359.00,9.67783,25.063698,0.000403,25.002679,-2.5207,0.020,9.31661,9.31661
360.00,9.67815,25.063886,0.000404,25.002771,-2.5207,0.020,9.24860,9.24860
@3,2.0001,4.0, 360.153000000006 
361.00,9.67866,25.063964,0.000405,25.002658,-2.5207,0.020,9.20315,9.20315
362.00,9.67471,25.064004,0.000404,25.002656,-2.5206,0.020,9.18350,9.18350
363.00,9.64469,25.064060,0.000404,25.002731,-2.5205,0.020,9.18691,9.18691
364.00,9.58165,25.064155,0.000406,25.002796,-2.5205,0.020,9.20905,9.20905
365.00,9.49854,25.064086,0.000408,25.002784,-2.5205,0.020,9.24207,9.24207
366.00,9.39586,25.064133,0.000411,25.002925,-2.5204,0.020,9.27940,9.27940
367.00,9.29589,25.064161,0.000412,25.002907,-2.5204,0.021,9.31601,9.31601
368.00,9.22089,25.064199,0.000411,25.002901,-2.5202,0.021,9.34817,9.34817
369.00,9.17255,25.064245,0.000412,25.002929,-2.5201,0.021,9.37435,9.37435
370.00,9.15877,25.064273,0.000412,25.002940,-2.5200,0.021,9.39522,9.39522
371.00,9.16889,25.064245,0.000409,25.002852,-2.5199,0.021,9.41285,9.41285
372.00,9.19753,25.064261,0.000413,25.002893,-2.5199,0.021,9.42938,9.42938
373.00,9.23777,25.064162,0.000414,25.002754,-2.5200,0.021,9.44628,9.44628
374.00,9.28278,25.064121,0.000414,25.002659,-2.5200,0.021,9.46331,9.46331
375.00,9.32371,25.064098,0.000412,25.002521,-2.5198,0.021,9.48015,9.48015
376.00,9.35532,25.064093,0.000411,25.002473,-2.5199,0.021,9.49689,9.49689
377.00,9.38026,25.064194,0.000411,25.002464,-2.5199,0.022,9.51223,9.51223
378.00,9.39843,25.064352,0.000414,25.002576,-2.5199,0.022,9.52634,9.52634
379.00,9.41380,25.064400,0.000411,25.002590,-2.5198,0.022,9.53982,9.53982
380.00,9.42828,25.064613,0.000413,25.002722,-2.5199,0.022,9.55297,9.55297
381.00,9.44341,25.064798,0.000413,25.002765,-2.5198,0.022,9.56491,9.56491
382.00,9.46294,25.064868,0.000412,25.002774,-2.5198,0.022,9.57621,9.57621
383.00,9.48301,25.064856,0.000410,25.002770,-2.5198,0.022,9.58595,9.58595
384.00,9.49884,25.064921,0.000411,25.002798,-2.5197,0.023,9.59352,9.59352
385.00,9.51249,25.064854,0.000409,25.002738,-2.5196,0.023,9.60114,9.60114
386.00,9.52700,25.064740,0.000411,25.002647,-2.5195,0.023,9.61405,9.61405
387.00,9.53977,25.064608,0.000408,25.002605,-2.5193,0.023,9.62875,9.62875
388.00,9.55359,25.064685,0.000408,25.002616,-2.5192,0.023,9.64449,9.64449
389.00,9.56589,25.064826,0.000410,25.002701,-2.5192,0.023,9.66022,9.66022
390.00,9.57758,25.064987,0.000415,25.002826,-2.5191,0.023,9.67339,9.67339
391.00,9.58631,25.064978,0.000411,25.002852,-2.5190,0.023,9.67942,9.67942
392.00,9.59361,25.065148,0.000417,25.002921,-2.5190,0.023,9.68056,9.68056
393.00,9.60072,25.065169,0.000419,25.002889,-2.5190,0.023,9.67771,9.67771
394.00,9.60415,25.065088,0.000419,25.002847,-2.5190,0.023,9.67436,9.67436
395.00,9.61678,25.065023,0.000418,25.002736,-2.5190,0.023,9.67001,9.67001
396.00,9.65093,25.065251,0.000419,25.002828,-2.5190,0.024,9.66483,9.66483
397.00,9.66971,25.065154,0.000414,25.002757,-2.5189,0.024,9.66150,9.66150
398.00,9.67953,25.065194,0.000416,25.002804,-2.5188,0.024,9.65899,9.65899
399.00,9.68108,25.065193,0.000415,25.002724,-2.5187,0.024,9.65664,9.65664
400.00,9.67922,25.065149,0.000415,25.002690,-2.5186,0.024,9.65516,9.65516
401.00,9.67561,25.065084,0.000416,25.002655,-2.5185,0.024,9.65463,9.65463
402.00,9.67196,25.065243,0.000416,25.002662,-2.5184,0.024,9.65471,9.65471
403.00,9.66917,25.065300,0.000413,25.002620,-2.5183,0.024,9.65620,9.65620
404.00,9.66688,25.065436,0.000412,25.002667,-2.5182,0.024,9.65806,9.65806
405.00,9.66572,25.065591,0.000413,25.002736,-2.5182,0.024,9.66127,9.66127
406.00,9.66554,25.065651,0.000415,25.002756,-2.5183,0.024,9.66428,9.66428
407.00,9.66574,25.065534,0.000418,25.002647,-2.5183,0.024,9.66549,9.66549
408.00,9.66508,25.065540,0.000418,25.002629,-2.5183,0.024,9.66505,9.66505
409.00,9.66402,25.065606,0.000418,25.002658,-2.5183,0.024,9.66487,9.66487
410.00,9.66311,25.065588,0.000412,25.002560,-2.5183,0.025,9.66395,9.66395
411.00,9.66215,25.065655,0.000408,25.002543,-2.5182,0.025,9.66297,9.66297
412.00,9.66111,25.065869,0.000407,25.002733,-2.5181,0.025,9.66249,9.66249
413.00,9.66072,25.065964,0.000406,25.002785,-2.5181,0.025,9.66345,9.66345
414.00,9.66093,25.065901,0.000404,25.002674,-2.5180,0.025,9.66435,9.66435
415.00,9.66112,25.065986,0.000406,25.002727,-2.5180,0.025,9.66514,9.66514
416.00,9.66167,25.066032,0.000406,25.002692,-2.5181,0.026,9.66591,9.66591
417.00,9.66224,25.066167,0.000411,25.002708,-2.5181,0.026,9.66716,9.66716
418.00,9.66274,25.066147,0.000411,25.002582,-2.5180,0.026,9.66768,9.66768
419.00,9.66345,25.066233,0.000413,25.002676,-2.5180,0.026,9.66785,9.66785
420.00,9.66411,25.066284,0.000417,25.002738,-2.5178,0.026,9.66752,9.66752
421.00,9.66479,25.066306,0.000420,25.002756,-2.5177,0.026,9.66759,9.66759
422.00,9.66546,25.066389,0.000418,25.002820,-2.5178,0.026,9.66752,9.66752
423.00,9.66578,25.066451,0.000418,25.002880,-2.5178,0.026,9.66758,9.66758
424.00,9.66618,25.066541,0.000420,25.002883,-2.5178,0.026,9.66847,9.66847
425.00,9.66647,25.066568,0.000421,25.002841,-2.5178,0.026,9.66933,9.66933
426.00,9.66649,25.066547,0.000420,25.002822,-2.5177,0.026,9.66945,9.66945
427.00,9.66648,25.066556,0.000421,25.002838,-2.5175,0.026,9.66899,9.66899
428.00,9.66660,25.066551,0.000420,25.002831,-2.5173,0.026,9.66824,9.66824
429.00,9.66683,25.066628,0.000418,25.002918,-2.5173,0.026,9.66725,9.66725
430.00,9.66713,25.066597,0.000415,25.002863,-2.5173,0.027,9.66716,9.66716
431.00,9.66745,25.066727,0.000417,25.002872,-2.5174,0.027,9.66761,9.66761
432.00,9.66785,25.066625,0.000415,25.002753,-2.5174,0.027,9.66852,9.66852
433.00,9.66822,25.066667,0.000420,25.002768,-2.5174,0.027,9.66996,9.66996
434.00,9.66855,25.066589,0.000420,25.002631,-2.5173,0.027,9.67114,9.67114
435.00,9.66874,25.066675,0.000424,25.002644,-2.5173,0.027,9.67118,9.67118
436.00,9.66889,25.066625,0.000423,25.002654,-2.5172,0.027,9.67128,9.67128
437.00,9.66906,25.066641,0.000423,25.002601,-2.5172,0.027,9.67184,9.67184
438.00,9.66949,25.066757,0.000422,25.002694,-2.5172,0.027,9.67302,9.67302
439.00,9.66981,25.066792,0.000426,25.002698,-2.5171,0.027,9.67276,9.67276
440.00,9.66998,25.066730,0.000423,25.002594,-2.5171,0.028,9.67275,9.67275
441.00,9.67022,25.066769,0.000423,25.002577,-2.5171,0.028,9.67293,9.67293
442.00,9.67040,25.066828,0.000425,25.002594,-2.5171,0.028,9.67252,9.67252
443.00,9.67058,25.066805,0.000423,25.002489,-2.5171,0.028,9.67143,9.67143
444.00,9.67070,25.066869,0.000421,25.002497,-2.5171,0.028,9.67173,9.67173
445.00,9.67074,25.067224,0.000429,25.002830,-2.5170,0.028,9.67201,9.67201
446.00,9.67090,25.067307,0.000432,25.002841,-2.5169,0.028,9.67251,9.67251
447.00,9.67134,25.067470,0.000433,25.002931,-2.5168,0.028,9.67355,9.67355
448.00,9.67199,25.067574,0.000437,25.002950,-2.5168,0.028,9.67493,9.67493
449.00,9.67255,25.067679,0.000437,25.002954,-2.5168,0.028,9.67537,9.67537
450.00,9.67283,25.067544,0.000429,25.002764,-2.5169,0.028,9.67560,9.67560
451.00,9.67291,25.067601,0.000430,25.002814,-2.5169,0.028,9.67485,9.67485
452.00,9.67275,25.067534,0.000428,25.002764,-2.5168,0.028,9.67258,9.67258
453.00,9.67252,25.067568,0.000425,25.002802,-2.5167,0.028,9.67046,9.67046
454.00,9.67239,25.067566,0.000423,25.002825,-2.5166,0.028,9.66956,9.66956
455.00,9.67243,25.067591,0.000421,25.002801,-2.5165,0.029,9.66958,9.66958
456.00,9.67248,25.067565,0.000418,25.002681,-2.5165,0.029,9.66962,9.66962
457.00,9.67242,25.067741,0.000418,25.002749,-2.5165,0.029,9.67060,9.67060
458.00,9.67220,25.067677,0.000415,25.002673,-2.5166,0.029,9.67160,9.67160
459.00,9.67219,25.067718,0.000419,25.002702,-2.5166,0.029,9.67262,9.67262
460.00,9.67246,25.067707,0.000417,25.002688,-2.5166,0.029,9.67301,9.67301
461.00,9.67264,25.067846,0.000418,25.002840,-2.5167,0.029,9.67393,9.67393
462.00,9.67280,25.067782,0.000421,25.002759,-2.5167,0.029,9.67470,9.67470
463.00,9.67296,25.067869,0.000425,25.002816,-2.5166,0.029,9.67539,9.67539
464.00,9.67319,25.067922,0.000426,25.002834,-2.5166,0.029,9.67530,9.67530
465.00,9.67319,25.067951,0.000433,25.002813,-2.5165,0.029,9.67441,9.67441
466.00,9.67297,25.067891,0.000433,25.002713,-2.5164,0.029,9.67263,9.67263
467.00,9.67251,25.067970,0.000431,25.002701,-2.5163,0.029,9.67145,9.67145
468.00,9.67215,25.067930,0.000430,25.002632,-2.5163,0.029,9.67031,9.67031
469.00,9.67183,25.067915,0.000425,25.002601,-2.5163,0.029,9.66934,9.66934
470.00,9.67169,25.068006,0.000423,25.002695,-2.5163,0.030,9.66975,9.66975
471.00,9.67177,25.068088,0.000422,25.002713,-2.5164,0.030,9.67147,9.67147
472.00,9.67219,25.067987,0.000418,25.002677,-2.5164,0.030,9.67323,9.67323
473.00,9.67272,25.068186,0.000418,25.002781,-2.5163,0.030,9.67457,9.67457
474.00,9.67312,25.068259,0.000419,25.002706,-2.5161,0.030,9.67540,9.67540
475.00,9.67313,25.068386,0.000422,25.002772,-2.5160,0.030,9.67537,9.67537
476.00,9.67319,25.068446,0.000423,25.002787,-2.5159,0.030,9.67513,9.67513
477.00,9.67334,25.068458,0.000421,25.002729,-2.5160,0.031,9.67432,9.67432
478.00,9.67353,25.068429,0.000423,25.002689,-2.5160,0.031,9.67411,9.67411
479.00,9.67354,25.068422,0.000422,25.002746,-2.5160,0.031,9.67364,9.67364
480.00,9.67334,25.068346,0.000420,25.002621,-2.5161,0.031,9.67351,9.67351
481.00,9.67325,25.068424,0.000421,25.002618,-2.5161,0.031,9.67371,9.67371
482.00,9.67331,25.068535,0.000424,25.002659,-2.5161,0.031,9.67449,9.67449
483.00,9.67349,25.068540,0.000425,25.002609,-2.5160,0.031,9.67515,9.67515
484.00,9.67360,25.068635,0.000426,25.002631,-2.5160,0.031,9.67622,9.67622
485.00,9.67379,25.068718,0.000426,25.002700,-2.5159,0.031,9.67726,9.67726
486.00,9.67415,25.068699,0.000425,25.002652,-2.5158,0.031,9.67717,9.67717
487.00,9.67456,25.068824,0.000425,25.002749,-2.5158,0.031,9.67666,9.67666
488.00,9.67467,25.069016,0.000429,25.002911,-2.5158,0.031,9.67540,9.67540
489.00,9.67491,25.068972,0.000426,25.002824,-2.5158,0.032,9.67459,9.67459
490.00,9.67490,25.068974,0.000425,25.002748,-2.5158,0.032,9.67351,9.67351
491.00,9.67490,25.069031,0.000425,25.002748,-2.5157,0.032,9.67331,9.67331
492.00,9.67471,25.069093,0.000426,25.002746,-2.5158,0.032,9.67289,9.67289
493.00,9.67461,25.069154,0.000424,25.002755,-2.5158,0.032,9.67356,9.67356
494.00,9.67455,25.069320,0.000430,25.002873,-2.5159,0.032,9.67403,9.67403
495.00,9.67472,25.069362,0.000429,25.002855,-2.5160,0.032,9.67494,9.67494
496.00,9.67490,25.069473,0.000433,25.002938,-2.5161,0.032,9.67574,9.67574
497.00,9.67514,25.069387,0.000434,25.002818,-2.5159,0.032,9.67709,9.67709
498.00,9.67526,25.069213,0.000432,25.002688,-2.5158,0.032,9.67672,9.67672
499.00,9.67524,25.069142,0.000429,25.002656,-2.5157,0.032,9.67652,9.67652
500.00,9.67554,25.069180,0.000430,25.002738,-2.5156,0.032,9.67746,9.67746
501.00,9.67597,25.069035,0.000425,25.002598,-2.5155,0.032,9.67802,9.67802
502.00,9.67590,25.069090,0.000422,25.002636,-2.5155,0.032,9.67748,9.67748
503.00,9.67562,25.069229,0.000417,25.002679,-2.5155,0.033,9.67301,9.67301
504.00,9.67565,25.069323,0.000419,25.002698,-2.5154,0.033,9.65791,9.65791
505.00,9.67599,25.069347,0.000421,25.002655,-2.5154,0.033,9.62761,9.62761
506.00,9.67658,25.069436,0.000424,25.002719,-2.5154,0.033,9.58076,9.58076
507.00,9.67733,25.069461,0.000424,25.002746,-2.5154,0.033,9.51826,9.51826
508.00,9.67774,25.069450,0.000427,25.002709,-2.5153,0.033,9.44627,9.44627
509.00,9.67791,25.069417,0.000420,25.002608,-2.5152,0.033,9.37547,9.37547
510.00,9.67956,25.069356,0.000412,25.002574,-2.5153,0.033,9.31369,9.31369
@4,2.0001,4.0, 510.087 
511.00,9.67982,25.069504,0.000409,25.002650,-2.5153,0.034,9.26757,9.26757
512.00,9.67623,25.069580,0.000405,25.002603,-2.5153,0.034,9.24055,9.24055
513.00,9.65164,25.069730,0.000405,25.002646,-2.5154,0.034,9.23164,9.23164
514.00,9.59981,25.069857,0.000407,25.002701,-2.5154,0.034,9.23815,9.23815
515.00,9.52958,25.070052,0.000409,25.002706,-2.5154,0.034,9.25612,9.25612
516.00,9.44568,25.070168,0.000412,25.002754,-2.5154,0.034,9.28143,9.28143
517.00,9.36417,25.070275,0.000414,25.002805,-2.5154,0.034,9.30929,9.30929
518.00,9.29223,25.070187,0.000413,25.002690,-2.5154,0.035,9.33768,9.33768
519.00,9.24619,25.070221,0.000414,25.002665,-2.5156,0.035,9.36282,9.36282
520.00,9.22092,25.070307,0.000418,25.002786,-2.5156,0.035,9.38378,9.38378
521.00,9.21533,25.070303,0.000418,25.002801,-2.5156,0.035,9.40118,9.40118
522.00,9.22894,25.070185,0.000421,25.002768,-2.5155,0.035,9.41621,9.41621
523.00,9.24758,25.070398,0.000425,25.002946,-2.5153,0.035,9.43102,9.43102
524.00,9.27852,25.070462,0.000423,25.002986,-2.5151,0.035,9.44656,9.44656
525.00,9.31068,25.070446,0.000421,25.002971,-2.5149,0.035,9.46324,9.46324
526.00,9.34155,25.070460,0.000421,25.002924,-2.5149,0.035,9.48070,9.48070
527.00,9.36812,25.070611,0.000422,25.003016,-2.5148,0.035,9.49786,9.49786
528.00,9.38937,25.070602,0.000422,25.002960,-2.5148,0.035,9.51307,9.51307
529.00,9.40425,25.070510,0.000422,25.002865,-2.5148,0.035,9.52680,9.52680
530.00,9.41540,25.070520,0.000422,25.002811,-2.5148,0.035,9.53922,9.53922
531.00,9.42860,25.070409,0.000418,25.002739,-2.5147,0.035,9.55027,9.55027
532.00,9.44354,25.070474,0.000416,25.002714,-2.5147,0.035,9.56045,9.56045
533.00,9.46334,25.070485,0.000415,25.002739,-2.5147,0.036,9.56978,9.56978
534.00,9.48197,25.070724,0.000421,25.002937,-2.5147,0.036,9.57846,9.57846
535.00,9.49886,25.070663,0.000419,25.002807,-2.5146,0.036,9.58635,9.58635
536.00,9.51590,25.070731,0.000416,25.002763,-2.5146,0.036,9.59305,9.59305
537.00,9.52887,25.070694,0.000416,25.002695,-2.5147,0.036,9.59928,9.59928
538.00,9.53972,25.070662,0.000413,25.002613,-2.5147,0.036,9.60526,9.60526
539.00,9.55036,25.070650,0.000409,25.002543,-2.5148,0.036,9.61061,9.61061
540.00,9.56052,25.070665,0.000407,25.002531,-2.5148,0.037,9.61466,9.61466
541.00,9.56934,25.070807,0.000410,25.002612,-2.5148,0.037,9.61899,9.61899
542.00,9.57698,25.070832,0.000406,25.002590,-2.5148,0.037,9.62260,9.62260
543.00,9.58373,25.070971,0.000410,25.002644,-2.5148,0.037,9.62614,9.62614
544.00,9.58972,25.071003,0.000413,25.002606,-2.5148,0.037,9.62858,9.62858
545.00,9.59512,25.071171,0.000417,25.002690,-2.5148,0.037,9.63191,9.63191
546.00,9.60031,25.071138,0.000420,25.002604,-2.5149,0.037,9.63470,9.63470
547.00,9.60594,25.071331,0.000426,25.002783,-2.5149,0.037,9.63723,9.63723
548.00,9.61012,25.071343,0.000426,25.002804,-2.5148,0.037,9.63892,9.63892
549.00,9.61374,25.071438,0.000427,25.002923,-2.5148,0.037,9.64111,9.64111
550.00,9.61790,25.071483,0.000429,25.002966,-2.5147,0.037,9.64288,9.64288
551.00,9.62190,25.071599,0.000431,25.003016,-2.5146,0.037,9.64406,9.64406
552.00,9.62500,25.071482,0.000426,25.002823,-2.5146,0.037,9.64477,9.64477
553.00,9.62767,25.071570,0.000428,25.002832,-2.5146,0.037,9.64642,9.64642
554.00,9.63077,25.071636,0.000426,25.002786,-2.5146,0.037,9.64770,9.64770
555.00,9.63329,25.071729,0.000425,25.002801,-2.5147,0.038,9.64866,9.64866
556.00,9.63567,25.071829,0.000424,25.002872,-2.5147,0.038,9.64979,9.64979
557.00,9.63797,25.071858,0.000421,25.002868,-2.5147,0.038,9.65160,9.65160
558.00,9.64003,25.071836,0.000413,25.002770,-2.5147,0.038,9.65249,9.65249
559.00,9.64192,25.071800,0.000412,25.002672,-2.5145,0.038,9.65416,9.65416
560.00,9.64374,25.071799,0.000413,25.002666,-2.5145,0.038,9.65496,9.65496
561.00,9.64539,25.071780,0.000413,25.002550,-2.5146,0.038,9.65636,9.65636
562.00,9.64707,25.071957,0.000419,25.002654,-2.5146,0.038,9.65765,9.65765
563.00,9.64856,25.072041,0.000422,25.002701,-2.5146,0.038,9.65963,9.65963
564.00,9.65013,25.071937,0.000416,25.002599,-2.5146,0.038,9.66052,9.66052
565.00,9.65165,25.072029,0.000414,25.002614,-2.5145,0.039,9.66299,9.66299
566.00,9.65303,25.072047,0.000411,25.002674,-2.5145,0.039,9.66453,9.66453
567.00,9.65422,25.072057,0.000408,25.002689,-2.5144,0.039,9.66505,9.66505
568.00,9.65540,25.071922,0.000406,25.002570,-2.5143,0.039,9.66568,9.66568
569.00,9.65665,25.071941,0.000409,25.002624,-2.5143,0.039,9.66634,9.66634
570.00,9.65768,25.071898,0.000408,25.002608,-2.5144,0.039,9.66613,9.66613
571.00,9.65861,25.071949,0.000408,25.002641,-2.5144,0.039,9.66549,9.66549
572.00,9.65950,25.072065,0.000410,25.002656,-2.5144,0.040,9.66563,9.66563
573.00,9.66034,25.072200,0.000411,25.002728,-2.5144,0.040,9.66502,9.66502
574.00,9.66104,25.072450,0.000412,25.002851,-2.5145,0.040,9.66463,9.66463
575.00,9.66180,25.072608,0.000416,25.002918,-2.5145,0.040,9.66504,9.66504
576.00,9.66274,25.072726,0.000420,25.002929,-2.5146,0.040,9.66643,9.66643
577.00,9.66353,25.072634,0.000416,25.002861,-2.5146,0.040,9.66698,9.66698
578.00,9.66414,25.072682,0.000421,25.002855,-2.5145,0.040,9.66759,9.66759
579.00,9.66467,25.072669,0.000422,25.002828,-2.5145,0.040,9.66803,9.66803
580.00,9.66514,25.072660,0.000421,25.002795,-2.5144,0.040,9.66781,9.66781
581.00,9.66575,25.072707,0.000418,25.002818,-2.5143,0.040,9.66755,9.66755
582.00,9.66621,25.072837,0.000421,25.002874,-2.5142,0.040,9.66807,9.66807
583.00,9.66664,25.072870,0.000421,25.002905,-2.5142,0.040,9.66897,9.66897
584.00,9.66711,25.072964,0.000423,25.002962,-2.5141,0.040,9.67037,9.67037
585.00,9.66734,25.073046,0.000422,25.002994,-2.5141,0.040,9.67030,9.67030
586.00,9.66727,25.072953,0.000421,25.002861,-2.5142,0.041,9.66937,9.66937
587.00,9.66722,25.072826,0.000418,25.002706,-2.5143,0.040,9.66847,9.66847
588.00,9.66726,25.072906,0.000415,25.002761,-2.5144,0.041,9.66721,9.66721
589.00,9.66724,25.072833,0.000416,25.002673,-2.5145,0.041,9.66640,9.66640
590.00,9.66741,25.072725,0.000414,25.002496,-2.5146,0.041,9.66673,9.66673
591.00,9.66761,25.072815,0.000415,25.002583,-2.5146,0.041,9.66780,9.66780
592.00,9.66789,25.072960,0.000418,25.002707,-2.5147,0.041,9.66866,9.66866
593.00,9.66822,25.072875,0.000417,25.002560,-2.5147,0.041,9.66973,9.66973
594.00,9.66853,25.072976,0.000418,25.002595,-2.5147,0.041,9.66982,9.66982
595.00,9.66870,25.073214,0.000425,25.002849,-2.5145,0.041,9.66999,9.66999
596.00,9.66868,25.073232,0.000427,25.002853,-2.5144,0.041,9.67037,9.67037
597.00,9.66882,25.073297,0.000428,25.002957,-2.5143,0.041,9.67040,9.67040
598.00,9.66887,25.073456,0.000429,25.003123,-2.5142,0.041,9.66955,9.66955
599.00,9.66894,25.073630,0.000428,25.003268,-2.5142,0.042,9.66957,9.66957
600.00,9.66919,25.073597,0.000425,25.003148,-2.5142,0.042,9.67000,9.67000
601.00,9.66927,25.073551,0.000421,25.002994,-2.5142,0.042,9.66960,9.66960
602.00,9.66935,25.073545,0.000419,25.002901,-2.5142,0.042,9.67009,9.67009
603.00,9.66936,25.073517,0.000420,25.002804,-2.5142,0.042,9.67070,9.67070
604.00,9.66923,25.073342,0.000420,25.002598,-2.5143,0.042,9.67094,9.67094
605.00,9.66929,25.073331,0.000418,25.002604,-2.5143,0.042,9.67101,9.67101
606.00,9.66964,25.073434,0.000421,25.002733,-2.5144,0.042,9.67194,9.67194
607.00,9.67024,25.073436,0.000423,25.002690,-2.5144,0.042,9.67286,9.67286
608.00,9.67075,25.073436,0.000421,25.002639,-2.5144,0.042,9.67389,9.67389
609.00,9.67107,25.073493,0.000421,25.002653,-2.5146,0.042,9.67431,9.67431
610.00,9.67138,25.073605,0.000425,25.002676,-2.5147,0.042,9.67519,9.67519
611.00,9.67166,25.073620,0.000426,25.002607,-2.5147,0.042,9.67525,9.67525
612.00,9.67195,25.073728,0.000426,25.002653,-2.5147,0.043,9.67471,9.67471
613.00,9.67209,25.073787,0.000424,25.002706,-2.5147,0.043,9.67453,9.67453
614.00,9.67229,25.073815,0.000423,25.002667,-2.5145,0.043,9.67495,9.67495
615.00,9.67251,25.073713,0.000420,25.002567,-2.5144,0.043,9.67390,9.67390
616.00,9.67253,25.073825,0.000423,25.002638,-2.5143,0.043,9.67351,9.67351
617.00,9.67270,25.073835,0.000421,25.002613,-2.5142,0.043,9.67368,9.67368
618.00,9.67304,25.073930,0.000420,25.002593,-2.5142,0.043,9.67381,9.67381
619.00,9.67340,25.074163,0.000425,25.002793,-2.5142,0.043,9.67389,9.67389
620.00,9.67353,25.074324,0.000430,25.002873,-2.5143,0.043,9.67420,9.67420
621.00,9.67359,25.074331,0.000425,25.002784,-2.5143,0.043,9.67384,9.67384
622.00,9.67368,25.074476,0.000430,25.002905,-2.5143,0.044,9.67389,9.67389
623.00,9.67401,25.074510,0.000432,25.002865,-2.5143,0.044,9.67459,9.67459
624.00,9.67430,25.074351,0.000426,25.002699,-2.5143,0.044,9.67446,9.67446
625.00,9.67452,25.074281,0.000423,25.002611,-2.5143,0.044,9.67521,9.67521
626.00,9.67473,25.074475,0.000426,25.002800,-2.5144,0.044,9.67642,9.67642
627.00,9.67471,25.074465,0.000423,25.002690,-2.5145,0.044,9.67625,9.67625
628.00,9.67455,25.074569,0.000426,25.002774,-2.5147,0.044,9.67512,9.67512
629.00,9.67454,25.074712,0.000429,25.002846,-2.5147,0.044,9.67502,9.67502
630.00,9.67458,25.074776,0.000430,25.002895,-2.5147,0.044,9.67497,9.67497
631.00,9.67456,25.074814,0.000430,25.002944,-2.5146,0.044,9.67437,9.67437
632.00,9.67460,25.074829,0.000429,25.002982,-2.5145,0.044,9.67480,9.67480
633.00,9.67470,25.074787,0.000429,25.003016,-2.5144,0.044,9.67542,9.67542
634.00,9.67479,25.074781,0.000429,25.002965,-2.5143,0.044,9.67610,9.67610
635.00,9.67505,25.074811,0.000428,25.002921,-2.5143,0.045,9.67671,9.67671
636.00,9.67538,25.074753,0.000428,25.002853,-2.5142,0.045,9.67727,9.67727
637.00,9.67545,25.074773,0.000428,25.002835,-2.5142,0.045,9.67668,9.67668
638.00,9.67536,25.074833,0.000427,25.002813,-2.5143,0.045,9.67628,9.67628
639.00,9.67532,25.074846,0.000425,25.002827,-2.5143,0.045,9.67573,9.67573
640.00,9.67541,25.074877,0.000423,25.002856,-2.5144,0.045,9.67510,9.67510
641.00,9.67554,25.074930,0.000424,25.002779,-2.5144,0.045,9.67446,9.67446
642.00,9.67570,25.074966,0.000428,25.002758,-2.5144,0.045,9.67496,9.67496
643.00,9.67559,25.074980,0.000426,25.002671,-2.5144,0.045,9.67522,9.67522
644.00,9.67547,25.075083,0.000425,25.002703,-2.5143,0.045,9.67473,9.67473
645.00,9.67531,25.075128,0.000425,25.002653,-2.5143,0.045,9.67419,9.67419
646.00,9.67519,25.075121,0.000423,25.002606,-2.5143,0.045,9.67437,9.67437
647.00,9.67511,25.075267,0.000421,25.002668,-2.5144,0.046,9.67425,9.67425
648.00,9.67532,25.075286,0.000422,25.002655,-2.5144,0.046,9.67487,9.67487
649.00,9.67562,25.075336,0.000426,25.002621,-2.5144,0.046,9.67658,9.67658
650.00,9.67592,25.075421,0.000428,25.002618,-2.5144,0.046,9.67813,9.67813
651.00,9.67618,25.075490,0.000428,25.002631,-2.5144,0.046,9.67924,9.67924
652.00,9.67629,25.075449,0.000426,25.002560,-2.5144,0.046,9.67942,9.67942
653.00,9.67614,25.075535,0.000424,25.002598,-2.5145,0.046,9.67486,9.67486
654.00,9.67603,25.075501,0.000421,25.002537,-2.5144,0.046,9.65972,9.65972
655.00,9.67633,25.075584,0.000421,25.002622,-2.5144,0.046,9.63355,9.63355
656.00,9.67653,25.075532,0.000418,25.002581,-2.5144,0.046,9.59277,9.59277
657.00,9.67688,25.075534,0.000418,25.002580,-2.5144,0.046,9.53964,9.53964
658.00,9.67783,25.075641,0.000420,25.002672,-2.5143,0.046,9.47888,9.47888
659.00,9.67956,25.075660,0.000418,25.002672,-2.5142,0.047,9.42012,9.42012
660.00,9.68083,25.075589,0.000414,25.002558,-2.5142,0.047,9.36786,9.36786
@5,2.0001,4.0, 660.032999999996 
661.00,9.67968,25.075663,0.000418,25.002603,-2.5142,0.047,9.32887,9.32887
662.00,9.67611,25.075662,0.000418,25.002545,-2.5141,0.047,9.30307,9.30307
663.00,9.65532,25.075579,0.000417,25.002476,-2.5141,0.047,9.28969,9.28969
664.00,9.60585,25.075699,0.000417,25.002564,-2.5142,0.047,9.28534,9.28534
665.00,9.54979,25.075690,0.000416,25.002550,-2.5142,0.047,9.28849,9.28849
666.00,9.47625,25.075635,0.000413,25.002494,-2.5142,0.047,9.30225,9.30225
667.00,9.41040,25.075705,0.000413,25.002555,-2.5143,0.048,9.32451,9.32451
668.00,9.35226,25.075749,0.000417,25.002615,-2.5143,0.048,9.35459,9.35459
669.00,9.31214,25.075608,0.000413,25.002456,-2.5144,0.048,9.38951,9.38951
670.00,9.28906,25.075638,0.000414,25.002472,-2.5145,0.048,9.42563,9.42563
671.00,9.28125,25.075740,0.000415,25.002556,-2.5145,0.048,9.45651,9.45651
672.00,9.28149,25.075761,0.000416,25.002533,-2.5146,0.048,9.48268,9.48268
673.00,9.28503,25.075759,0.000410,25.002379,-2.5146,0.048,9.50330,9.50330
674.00,9.29018,25.075977,0.000414,25.002519,-2.5146,0.048,9.51979,9.51979
675.00,9.30505,25.076149,0.000415,25.002613,-2.5145,0.048,9.53283,9.53283
676.00,9.34984,25.076232,0.000415,25.002669,-2.5146,0.048,9.54355,9.54355
677.00,9.39287,25.076242,0.000414,25.002644,-2.5147,0.048,9.55045,9.55045
678.00,9.43515,25.076375,0.000417,25.002771,-2.5147,0.049,9.55456,9.55456
679.00,9.46465,25.076318,0.000420,25.002698,-2.5148,0.048,9.55735,9.55735
680.00,9.48530,25.076356,0.000418,25.002720,-2.5149,0.049,9.56054,9.56054
681.00,9.50425,25.076390,0.000417,25.002627,-2.5148,0.049,9.56294,9.56294
682.00,9.52370,25.076387,0.000412,25.002586,-2.5148,0.049,9.56684,9.56684
683.00,9.53857,25.076416,0.000413,25.002575,-2.5148,0.049,9.57210,9.57210
684.00,9.54568,25.076537,0.000413,25.002655,-2.5147,0.049,9.57783,9.57783
685.00,9.55056,25.076592,0.000417,25.002667,-2.5147,0.049,9.58359,9.58359
686.00,9.55342,25.076591,0.000417,25.002613,-2.5147,0.049,9.58962,9.58962
687.00,9.55670,25.076732,0.000423,25.002656,-2.5147,0.049,9.59628,9.59628
688.00,9.56107,25.076802,0.000421,25.002650,-2.5147,0.049,9.60234,9.60234
689.00,9.56589,25.076789,0.000419,25.002607,-2.5147,0.049,9.60689,9.60689
690.00,9.57060,25.076824,0.000417,25.002608,-2.5147,0.049,9.61116,9.61116
691.00,9.57557,25.076916,0.000417,25.002693,-2.5147,0.049,9.61546,9.61546
692.00,9.58036,25.077021,0.000414,25.002758,-2.5147,0.050,9.61865,9.61865
693.00,9.58480,25.077059,0.000414,25.002738,-2.5146,0.050,9.62139,9.62139
694.00,9.58932,25.077197,0.000415,25.002810,-2.5146,0.050,9.62531,9.62531
695.00,9.59417,25.077138,0.000413,25.002728,-2.5146,0.050,9.62879,9.62879
696.00,9.59959,25.077241,0.000416,25.002838,-2.5146,0.050,9.63108,9.63108
697.00,9.60423,25.077236,0.000416,25.002804,-2.5146,0.050,9.63269,9.63269
698.00,9.60811,25.077383,0.000419,25.002913,-2.5147,0.050,9.63459,9.63459
699.00,9.61130,25.077421,0.000421,25.002918,-2.5147,0.051,9.63618,9.63618
700.00,9.61471,25.077507,0.000423,25.002906,-2.5148,0.051,9.63793,9.63793
701.00,9.61873,25.077450,0.000419,25.002783,-2.5148,0.051,9.64038,9.64038
702.00,9.62159,25.077576,0.000422,25.002818,-2.5148,0.050,9.64279,9.64279
703.00,9.62447,25.077605,0.000421,25.002805,-2.5148,0.051,9.64468,9.64468
704.00,9.62742,25.077495,0.000420,25.002692,-2.5148,0.051,9.64669,9.64669
705.00,9.63030,25.077694,0.000426,25.002884,-2.5147,0.051,9.64846,9.64846
706.00,9.63305,25.077846,0.000432,25.002922,-2.5147,0.051,9.64994,9.64994
707.00,9.63541,25.077855,0.000433,25.002902,-2.5148,0.051,9.65174,9.65174
708.00,9.63744,25.077858,0.000433,25.002915,-2.5149,0.051,9.65312,9.65312
709.00,9.63940,25.078076,0.000434,25.002989,-2.5150,0.051,9.65351,9.65351
710.00,9.64135,25.077952,0.000429,25.002772,-2.5150,0.051,9.65393,9.65393
711.00,9.64302,25.078056,0.000430,25.002810,-2.5149,0.051,9.65386,9.65386
712.00,9.64459,25.078202,0.000433,25.002970,-2.5148,0.051,9.65439,9.65439
713.00,9.64610,25.078231,0.000432,25.002906,-2.5147,0.051,9.65476,9.65476
714.00,9.64744,25.078185,0.000430,25.002845,-2.5147,0.051,9.65605,9.65605
715.00,9.64872,25.078307,0.000431,25.002976,-2.5147,0.052,9.65710,9.65710
716.00,9.65012,25.078133,0.000423,25.002824,-2.5148,0.052,9.65933,9.65933
717.00,9.65154,25.078041,0.000420,25.002693,-2.5149,0.052,9.65997,9.65997
718.00,9.65276,25.077971,0.000420,25.002610,-2.5150,0.052,9.66074,9.66074
719.00,9.65393,25.078074,0.000421,25.002702,-2.5150,0.052,9.66190,9.66190
720.00,9.65505,25.078084,0.000423,25.002667,-2.5151,0.052,9.66259,9.66259
721.00,9.65584,25.078155,0.000426,25.002708,-2.5151,0.052,9.66175,9.66175
722.00,9.65663,25.078198,0.000425,25.002726,-2.5151,0.052,9.66193,9.66193
723.00,9.65727,25.078334,0.000429,25.002849,-2.5151,0.052,9.66156,9.66156
724.00,9.65776,25.078367,0.000430,25.002886,-2.5150,0.052,9.66050,9.66050
725.00,9.65824,25.078309,0.000426,25.002838,-2.5148,0.052,9.66056,9.66056
726.00,9.65878,25.078379,0.000427,25.002881,-2.5147,0.052,9.66103,9.66103
727.00,9.65910,25.078347,0.000428,25.002771,-2.5147,0.052,9.66070,9.66070
728.00,9.65959,25.078299,0.000424,25.002681,-2.5146,0.052,9.66266,9.66266
729.00,9.66041,25.078261,0.000425,25.002546,-2.5147,0.052,9.66513,9.66513
730.00,9.66138,25.078421,0.000429,25.002623,-2.5148,0.052,9.66726,9.66726
731.00,9.66233,25.078632,0.000432,25.002778,-2.5149,0.052,9.66885,9.66885
732.00,9.66300,25.078674,0.000427,25.002784,-2.5149,0.052,9.67018,9.67018
733.00,9.66340,25.078676,0.000423,25.002687,-2.5150,0.053,9.66969,9.66969
734.00,9.66385,25.078640,0.000416,25.002679,-2.5150,0.053,9.66834,9.66834
735.00,9.66408,25.078648,0.000413,25.002610,-2.5150,0.053,9.66672,9.66672
736.00,9.66445,25.078563,0.000409,25.002426,-2.5151,0.053,9.66652,9.66652
737.00,9.66469,25.078786,0.000415,25.002600,-2.5152,0.053,9.66661,9.66661
738.00,9.66502,25.078920,0.000414,25.002709,-2.5153,0.053,9.66715,9.66715
739.00,9.66527,25.079043,0.000415,25.002721,-2.5154,0.053,9.66919,9.66919
740.00,9.66592,25.078994,0.000413,25.002664,-2.5154,0.053,9.67061,9.67061
741.00,9.66663,25.078931,0.000408,25.002558,-2.5154,0.054,9.67132,9.67132
742.00,9.66708,25.078874,0.000406,25.002425,-2.5153,0.054,9.67138,9.67138
743.00,9.66739,25.078903,0.000409,25.002483,-2.5153,0.054,9.67112,9.67112
744.00,9.66797,25.078949,0.000410,25.002515,-2.5153,0.054,9.67070,9.67070
745.00,9.66866,25.079075,0.000413,25.002642,-2.5153,0.054,9.67119,9.67119
746.00,9.66922,25.079182,0.000416,25.002784,-2.5153,0.054,9.67133,9.67133
747.00,9.66982,25.079147,0.000414,25.002816,-2.5152,0.054,9.67259,9.67259
748.00,9.67036,25.079239,0.000417,25.002789,-2.5152,0.054,9.67406,9.67406
749.00,9.67063,25.079353,0.000420,25.002891,-2.5152,0.054,9.67456,9.67456
750.00,9.67077,25.079523,0.000421,25.002977,-2.5152,0.054,9.67464,9.67464
751.00,9.67085,25.079460,0.000423,25.002894,-2.5152,0.054,9.67475,9.67475
752.00,9.67121,25.079607,0.000425,25.003000,-2.5153,0.055,9.67507,9.67507
753.00,9.67158,25.079648,0.000426,25.003048,-2.5152,0.055,9.67474,9.67474
754.00,9.67196,25.079572,0.000426,25.002938,-2.5152,0.055,9.67447,9.67447
755.00,9.67249,25.079533,0.000424,25.002860,-2.5152,0.055,9.67439,9.67439
756.00,9.67284,25.079559,0.000422,25.002871,-2.5153,0.055,9.67466,9.67466
757.00,9.67308,25.079532,0.000423,25.002777,-2.5154,0.055,9.67357,9.67357
758.00,9.67322,25.079413,0.000416,25.002597,-2.5154,0.055,9.67325,9.67325
759.00,9.67332,25.079541,0.000415,25.002645,-2.5154,0.055,9.67337,9.67337
760.00,9.67335,25.079551,0.000418,25.002591,-2.5154,0.055,9.67345,9.67345
761.00,9.67353,25.079678,0.000419,25.002562,-2.5153,0.055,9.67383,9.67383
762.00,9.67378,25.079728,0.000419,25.002473,-2.5153,0.056,9.67475,9.67475
763.00,9.67424,25.079877,0.000421,25.002555,-2.5152,0.056,9.67571,9.67571
764.00,9.67449,25.079947,0.000424,25.002587,-2.5152,0.056,9.67581,9.67581
765.00,9.67455,25.079968,0.000422,25.002557,-2.5153,0.056,9.67560,9.67560
766.00,9.67447,25.079989,0.000422,25.002615,-2.5154,0.056,9.67457,9.67457
767.00,9.67435,25.080033,0.000424,25.002683,-2.5156,0.056,9.67359,9.67359
768.00,9.67418,25.080143,0.000427,25.002823,-2.5157,0.056,9.67278,9.67278
769.00,9.67402,25.080019,0.000425,25.002646,-2.5158,0.056,9.67184,9.67184
770.00,9.67382,25.080064,0.000428,25.002640,-2.5157,0.056,9.67154,9.67154
771.00,9.67365,25.080262,0.000430,25.002731,-2.5156,0.056,9.67121,9.67121
772.00,9.67347,25.080411,0.000429,25.002800,-2.5155,0.056,9.67158,9.67158
773.00,9.67336,25.080457,0.000426,25.002680,-2.5155,0.056,9.67163,9.67163
774.00,9.67341,25.080698,0.000429,25.002873,-2.5155,0.056,9.67279,9.67279
775.00,9.67353,25.080840,0.000429,25.002990,-2.5156,0.056,9.67372,9.67372
776.00,9.67368,25.080763,0.000425,25.002925,-2.5157,0.057,9.67536,9.67536
777.00,9.67388,25.080673,0.000426,25.002834,-2.5158,0.057,9.67626,9.67626
778.00,9.67411,25.080754,0.000429,25.002913,-2.5158,0.057,9.67637,9.67637
779.00,9.67405,25.080721,0.000429,25.002819,-2.5157,0.057,9.67567,9.67567
780.00,9.67402,25.080576,0.000422,25.002662,-2.5157,0.057,9.67511,9.67511
781.00,9.67393,25.080626,0.000424,25.002692,-2.5155,0.057,9.67446,9.67446
782.00,9.67402,25.080660,0.000425,25.002725,-2.5155,0.057,9.67487,9.67487
783.00,9.67416,25.080559,0.000423,25.002636,-2.5154,0.057,9.67609,9.67609
784.00,9.67437,25.080600,0.000425,25.002708,-2.5156,0.057,9.67757,9.67757
785.00,9.67459,25.080664,0.000427,25.002753,-2.5158,0.057,9.67845,9.67845
786.00,9.67479,25.080765,0.000428,25.002743,-2.5159,0.058,9.67848,9.67848
787.00,9.67503,25.080808,0.000423,25.002683,-2.5161,0.058,9.67789,9.67789
788.00,9.67524,25.080898,0.000422,25.002710,-2.5162,0.058,9.67710,9.67710
789.00,9.67535,25.080931,0.000421,25.002722,-2.5161,0.058,9.67578,9.67578
790.00,9.67545,25.081025,0.000423,25.002732,-2.5161,0.058,9.67483,9.67483
791.00,9.67567,25.080907,0.000420,25.002643,-2.5161,0.058,9.67492,9.67492
792.00,9.67572,25.081008,0.000426,25.002760,-2.5161,0.058,9.67365,9.67365
793.00,9.67563,25.081000,0.000429,25.002731,-2.5161,0.058,9.67299,9.67299
794.00,9.67559,25.081050,0.000427,25.002641,-2.5161,0.058,9.67317,9.67317
795.00,9.67545,25.081128,0.000426,25.002669,-2.5161,0.058,9.67314,9.67314
796.00,9.67526,25.081334,0.000430,25.002836,-2.5161,0.058,9.67264,9.67264
797.00,9.67502,25.081306,0.000425,25.002821,-2.5161,0.058,9.67336,9.67336
798.00,9.67502,25.081277,0.000417,25.002725,-2.5161,0.058,9.67427,9.67427
799.00,9.67516,25.081220,0.000417,25.002692,-2.5162,0.059,9.67421,9.67421
800.00,9.67525,25.081156,0.000414,25.002623,-2.5161,0.059,9.67485,9.67485
801.00,9.67535,25.081076,0.000413,25.002491,-2.5161,0.059,9.67555,9.67555
802.00,9.67510,25.081137,0.000413,25.002453,-2.5161,0.059,9.67654,9.67654
803.00,9.67455,25.081284,0.000416,25.002583,-2.5161,0.059,9.67267,9.67267
804.00,9.67426,25.081311,0.000414,25.002609,-2.5162,0.059,9.66195,9.66195
805.00,9.67408,25.081389,0.000418,25.002698,-2.5163,0.059,9.63967,9.63967
806.00,9.67409,25.081434,0.000420,25.002730,-2.5164,0.059,9.60427,9.60427
807.00,9.67450,25.081386,0.000418,25.002738,-2.5164,0.059,9.55714,9.55714
808.00,9.67485,25.081341,0.000418,25.002682,-2.5165,0.059,9.50247,9.50247
809.00,9.67549,25.081525,0.000422,25.002764,-2.5164,0.059,9.44583,9.44583
810.00,9.67591,25.081532,0.000417,25.002662,-2.5163,0.059,9.39362,9.39362
@6,2.0001,4.0, 810.074999999997 
811.00,9.67674,25.081602,0.000413,25.002669,-2.5162,0.060,9.35312,9.35312
812.00,9.67780,25.081580,0.000411,25.002513,-2.5161,0.060,9.32409,9.32409
813.00,9.65739,25.081668,0.000412,25.002560,-2.5161,0.060,9.30783,9.30783
814.00,9.62025,25.081642,0.000411,25.002512,-2.5162,0.060,9.30180,9.30180
815.00,9.56537,25.081781,0.000411,25.002592,-2.5163,0.060,9.30328,9.30328
816.00,9.49951,25.081661,0.000409,25.002440,-2.5164,0.060,9.30917,9.30917
817.00,9.44280,25.081885,0.000414,25.002642,-2.5165,0.061,9.31979,9.31979
818.00,9.38428,25.081883,0.000414,25.002582,-2.5165,0.061,9.33527,9.33527
819.00,9.33737,25.081954,0.000415,25.002600,-2.5165,0.061,9.35493,9.35493
820.00,9.30482,25.081987,0.000417,25.002606,-2.5164,0.061,9.38025,9.38025
821.00,9.29692,25.082252,0.000422,25.002834,-2.5164,0.061,9.40809,9.40809
822.00,9.29774,25.082197,0.000420,25.002749,-2.5163,0.061,9.43515,9.43515
823.00,9.30278,25.082180,0.000415,25.002719,-2.5163,0.061,9.45907,9.45907
824.00,9.30704,25.082139,0.000415,25.002628,-2.5164,0.061,9.47960,9.47960
825.00,9.31207,25.082112,0.000415,25.002594,-2.5165,0.061,9.49470,9.49470
826.00,9.32642,25.082094,0.000416,25.002550,-2.5165,0.061,9.50503,9.50503
827.00,9.35083,25.082130,0.000421,25.002484,-2.5166,0.061,9.51248,9.51248
828.00,9.38019,25.082302,0.000426,25.002562,-2.5166,0.061,9.51911,9.51911
829.00,9.40566,25.082426,0.000426,25.002639,-2.5166,0.062,9.52536,9.52536
830.00,9.43837,25.082547,0.000428,25.002715,-2.5166,0.062,9.53223,9.53223
831.00,9.46537,25.082578,0.000426,25.002644,-2.5166,0.062,9.54017,9.54017
832.00,9.48605,25.082675,0.000424,25.002727,-2.5166,0.062,9.54878,9.54878
833.00,9.49954,25.082703,0.000425,25.002713,-2.5166,0.062,9.55695,9.55695
834.00,9.50729,25.082637,0.000426,25.002608,-2.5167,0.062,9.56512,9.56512
835.00,9.51270,25.082642,0.000424,25.002554,-2.5167,0.062,9.57284,9.57284
836.00,9.51929,25.082650,0.000425,25.002528,-2.5168,0.062,9.58064,9.58064
837.00,9.52659,25.082613,0.000423,25.002413,-2.5168,0.062,9.58691,9.58691
838.00,9.53421,25.082617,0.000422,25.002320,-2.5168,0.062,9.59282,9.59282
839.00,9.54131,25.082727,0.000424,25.002411,-2.5168,0.062,9.59851,9.59851
840.00,9.54871,25.082751,0.000421,25.002388,-2.5167,0.062,9.60455,9.60455
841.00,9.55660,25.082838,0.000421,25.002413,-2.5166,0.062,9.60932,9.60932
842.00,9.56429,25.082969,0.000420,25.002489,-2.5167,0.063,9.61345,9.61345
843.00,9.57106,25.083017,0.000420,25.002578,-2.5167,0.063,9.61688,9.61688
844.00,9.57790,25.082958,0.000416,25.002480,-2.5168,0.063,9.61987,9.61987
845.00,9.58470,25.082935,0.000417,25.002449,-2.5169,0.063,9.62173,9.62173
846.00,9.58970,25.082874,0.000418,25.002407,-2.5170,0.063,9.62452,9.62452
847.00,9.59418,25.082843,0.000420,25.002395,-2.5170,0.063,9.62783,9.62783
848.00,9.60020,25.082773,0.000418,25.002290,-2.5170,0.063,9.63032,9.63032
849.00,9.60564,25.082799,0.000417,25.002332,-2.5170,0.063,9.63286,9.63286
850.00,9.60949,25.082861,0.000418,25.002349,-2.5171,0.063,9.63535,9.63535
851.00,9.61253,25.082977,0.000420,25.002429,-2.5170,0.063,9.63658,9.63658
852.00,9.61555,25.083183,0.000421,25.002587,-2.5170,0.063,9.63783,9.63783
853.00,9.61891,25.083433,0.000430,25.002840,-2.5171,0.063,9.63950,9.63950
854.00,9.62227,25.083529,0.000433,25.002873,-2.5172,0.063,9.64099,9.64099
855.00,9.62528,25.083653,0.000433,25.002924,-2.5173,0.063,9.64181,9.64181
856.00,9.62739,25.083661,0.000427,25.002828,-2.5173,0.064,9.64315,9.64315
857.00,9.62961,25.083624,0.000425,25.002735,-2.5173,0.064,9.64447,9.64447
858.00,9.63205,25.083570,0.000419,25.002588,-2.5173,0.064,9.64599,9.64599
859.00,9.63433,25.083596,0.000417,25.002541,-2.5174,0.064,9.64800,9.64800
860.00,9.63645,25.083631,0.000415,25.002538,-2.5175,0.064,9.65097,9.65097
861.00,9.63849,25.083714,0.000421,25.002644,-2.5176,0.064,9.65410,9.65410
862.00,9.64082,25.083611,0.000418,25.002516,-2.5177,0.064,9.65793,9.65793
863.00,9.64315,25.083578,0.000418,25.002431,-2.5177,0.064,9.66114,9.66114
864.00,9.64527,25.083634,0.000417,25.002450,-2.5177,0.064,9.66322,9.66322
865.00,9.64728,25.083642,0.000416,25.002427,-2.5176,0.064,9.66506,9.66506
866.00,9.64912,25.083694,0.000413,25.002376,-2.5176,0.064,9.66576,9.66576
867.00,9.65064,25.083792,0.000412,25.002401,-2.5176,0.065,9.66523,9.66523
868.00,9.65216,25.083958,0.000413,25.002548,-2.5176,0.065,9.66495,9.66495
869.00,9.65392,25.083928,0.000411,25.002512,-2.5175,0.065,9.66487,9.66487
870.00,9.65554,25.084059,0.000411,25.002611,-2.5175,0.065,9.66437,9.66437
871.00,9.65655,25.084080,0.000412,25.002636,-2.5175,0.065,9.66411,9.66411
872.00,9.65748,25.084042,0.000409,25.002631,-2.5175,0.065,9.66492,9.66492
873.00,9.65887,25.084032,0.000409,25.002587,-2.5176,0.065,9.66627,9.66627
874.00,9.66016,25.084177,0.000415,25.002669,-2.5177,0.066,9.66706,9.66706
875.00,9.66144,25.084134,0.000417,25.002635,-2.5178,0.066,9.66794,9.66794
876.00,9.66260,25.084181,0.000420,25.002670,-2.5180,0.066,9.66867,9.66867
877.00,9.66377,25.084218,0.000424,25.002594,-2.5181,0.065,9.66946,9.66946
878.00,9.66494,25.084268,0.000427,25.002580,-2.5181,0.065,9.66956,9.66956
879.00,9.66580,25.084262,0.000426,25.002584,-2.5181,0.065,9.66951,9.66951
880.00,9.66649,25.084279,0.000427,25.002550,-2.5180,0.065,9.66984,9.66984
881.00,9.66698,25.084321,0.000425,25.002529,-2.5181,0.065,9.66983,9.66983
882.00,9.66709,25.084596,0.000424,25.002754,-2.5182,0.066,9.66878,9.66878
883.00,9.66708,25.084613,0.000418,25.002728,-2.5182,0.066,9.66760,9.66760
884.00,9.66713,25.084676,0.000414,25.002689,-2.5183,0.066,9.66741,9.66741
885.00,9.66725,25.084588,0.000408,25.002573,-2.5183,0.067,9.66682,9.66682
886.00,9.66737,25.084581,0.000410,25.002589,-2.5183,0.067,9.66743,9.66743
887.00,9.66773,25.084412,0.000409,25.002474,-2.5183,0.067,9.66834,9.66834
888.00,9.66796,25.084518,0.000415,25.002600,-2.5183,0.067,9.66891,9.66891
889.00,9.66820,25.084609,0.000423,25.002684,-2.5183,0.066,9.66943,9.66943
890.00,9.66850,25.084658,0.000424,25.002703,-2.5183,0.066,9.67025,9.67025
891.00,9.66888,25.084664,0.000416,25.002592,-2.5183,0.067,9.66997,9.66997
892.00,9.66896,25.084660,0.000416,25.002526,-2.5184,0.067,9.66933,9.66933
893.00,9.66897,25.084583,0.000412,25.002426,-2.5186,0.067,9.66981,9.66981
894.00,9.66900,25.084553,0.000411,25.002273,-2.5187,0.067,9.66979,9.66979
895.00,9.66901,25.084844,0.000417,25.002433,-2.5188,0.067,9.66913,9.66913
896.00,9.66898,25.085083,0.000426,25.002624,-2.5190,0.067,9.66834,9.66834
897.00,9.66870,25.085249,0.000428,25.002746,-2.5190,0.067,9.66764,9.66764
898.00,9.66832,25.085411,0.000430,25.002827,-2.5190,0.067,9.66633,9.66633
899.00,9.66813,25.085415,0.000429,25.002864,-2.5189,0.067,9.66585,9.66585
900.00,9.66817,25.085327,0.000428,25.002750,-2.5189,0.067,9.66643,9.66643
901.00,9.66824,25.085187,0.000426,25.002550,-2.5189,0.067,9.66769,9.66769
902.00,9.66850,25.085262,0.000428,25.002603,-2.5188,0.067,9.66913,9.66913
903.00,9.66886,25.085361,0.000427,25.002606,-2.5187,0.067,9.67139,9.67139
904.00,9.66931,25.085491,0.000426,25.002664,-2.5188,0.068,9.67265,9.67265
905.00,9.66955,25.085611,0.000425,25.002717,-2.5188,0.068,9.67292,9.67292
906.00,9.66972,25.085731,0.000425,25.002837,-2.5189,0.068,9.67293,9.67293
907.00,9.66972,25.085808,0.000426,25.002804,-2.5189,0.068,9.67292,9.67292
908.00,9.66981,25.085770,0.000424,25.002699,-2.5190,0.068,9.67162,9.67162
909.00,9.66976,25.085857,0.000426,25.002735,-2.5190,0.068,9.67054,9.67054
910.00,9.66957,25.085937,0.000424,25.002804,-2.5190,0.068,9.66890,9.66890
911.00,9.66916,25.086035,0.000425,25.002784,-2.5191,0.068,9.66741,9.66741
912.00,9.66900,25.086094,0.000425,25.002820,-2.5194,0.068,9.66605,9.66605
913.00,9.66892,25.086197,0.000427,25.002875,-2.5196,0.068,9.66625,9.66625
914.00,9.66898,25.086191,0.000428,25.002814,-2.5199,0.068,9.66708,9.66708
915.00,9.66911,25.086105,0.000428,25.002713,-2.5201,0.068,9.66860,9.66860
916.00,9.66935,25.086112,0.000427,25.002732,-2.5201,0.069,9.67007,9.67007
917.00,9.66972,25.086117,0.000426,25.002702,-2.5200,0.069,9.67157,9.67157
918.00,9.67014,25.086117,0.000424,25.002730,-2.5199,0.069,9.67257,9.67257
919.00,9.67072,25.086156,0.000425,25.002779,-2.5197,0.069,9.67348,9.67348
920.00,9.67108,25.086352,0.000429,25.002900,-2.5196,0.069,9.67437,9.67437
921.00,9.67128,25.086399,0.000431,25.002892,-2.5195,0.069,9.67483,9.67483
922.00,9.67142,25.086452,0.000430,25.002853,-2.5195,0.069,9.67568,9.67568
923.00,9.67169,25.086458,0.000431,25.002826,-2.5194,0.069,9.67646,9.67646
924.00,9.67177,25.086675,0.000432,25.002968,-2.5194,0.069,9.67617,9.67617
925.00,9.67189,25.086718,0.000434,25.003015,-2.5194,0.069,9.67588,9.67588
926.00,9.67198,25.086761,0.000432,25.003094,-2.5195,0.069,9.67561,9.67561
927.00,9.67200,25.086652,0.000428,25.003003,-2.5197,0.069,9.67478,9.67478
928.00,9.67210,25.086709,0.000429,25.002998,-2.5198,0.070,9.67349,9.67349
929.00,9.67225,25.086609,0.000428,25.002897,-2.5200,0.070,9.67278,9.67278
930.00,9.67253,25.086613,0.000428,25.002870,-2.5200,0.070,9.67226,9.67226
931.00,9.67308,25.086616,0.000429,25.002793,-2.5200,0.070,9.67312,9.67312
932.00,9.67368,25.086695,0.000433,25.002864,-2.5199,0.070,9.67353,9.67353
933.00,9.67397,25.086601,0.000432,25.002735,-2.5200,0.070,9.67386,9.67386
934.00,9.67420,25.086664,0.000430,25.002739,-2.5200,0.070,9.67480,9.67480
935.00,9.67436,25.086575,0.000428,25.002615,-2.5201,0.070,9.67514,9.67514
936.00,9.67449,25.086525,0.000425,25.002515,-2.5202,0.070,9.67473,9.67473
937.00,9.67449,25.086608,0.000425,25.002546,-2.5202,0.070,9.67371,9.67371
938.00,9.67441,25.086717,0.000426,25.002654,-2.5201,0.070,9.67376,9.67376
939.00,9.67437,25.086651,0.000424,25.002613,-2.5199,0.070,9.67344,9.67344
940.00,9.67426,25.086699,0.000421,25.002616,-2.5198,0.070,9.67368,9.67368
941.00,9.67430,25.086740,0.000420,25.002638,-2.5198,0.071,9.67408,9.67408
942.00,9.67445,25.086827,0.000419,25.002661,-2.5198,0.071,9.67570,9.67570
943.00,9.67443,25.086958,0.000419,25.002701,-2.5198,0.071,9.67655,9.67655
944.00,9.67449,25.087129,0.000422,25.002728,-2.5198,0.071,9.67719,9.67719
945.00,9.67461,25.087140,0.000426,25.002646,-2.5198,0.071,9.67743,9.67743
946.00,9.67465,25.087242,0.000431,25.002710,-2.5199,0.071,9.67683,9.67683
947.00,9.67471,25.087205,0.000432,25.002649,-2.5200,0.071,9.67610,9.67610
948.00,9.67484,25.087115,0.000431,25.002538,-2.5201,0.071,9.67586,9.67586
949.00,9.67521,25.086914,0.000426,25.002413,-2.5203,0.071,9.67602,9.67602
950.00,9.67557,25.087109,0.000428,25.002581,-2.5204,0.071,9.67673,9.67673
951.00,9.67581,25.087169,0.000426,25.002609,-2.5204,0.072,9.67775,9.67775
952.00,9.67590,25.087203,0.000426,25.002611,-2.5205,0.072,9.67922,9.67922
953.00,9.67604,25.087338,0.000429,25.002775,-2.5205,0.072,9.67805,9.67805
954.00,9.67631,25.087554,0.000429,25.002871,-2.5205,0.072,9.67203,9.67203
955.00,9.67690,25.087455,0.000427,25.002786,-2.5205,0.072,9.65982,9.65982
956.00,9.67723,25.087540,0.000427,25.002800,-2.5206,0.072,9.63801,9.63801
957.00,9.67716,25.087601,0.000427,25.002846,-2.5206,0.072,9.60589,9.60589
958.00,9.67702,25.087752,0.000427,25.002927,-2.5207,0.072,9.56464,9.56464
959.00,9.67782,25.087761,0.000426,25.002893,-2.5207,0.072,9.51903,9.51903
960.00,9.67917,25.087772,0.000424,25.002833,-2.5207,0.073,9.47451,9.47451
@7,2.0001,4.0, 960.004000000001 
961.00,9.67963,25.087647,0.000420,25.002693,-2.5206,0.073,9.43771,9.43771
962.00,9.68014,25.087635,0.000420,25.002656,-2.5205,0.073,9.40976,9.40976
963.00,9.67063,25.087532,0.000417,25.002481,-2.5204,0.073,9.39228,9.39228
964.00,9.64828,25.087413,0.000415,25.002353,-2.5204,0.073,9.38229,9.38229
965.00,9.61881,25.087565,0.000418,25.002470,-2.5204,0.073,9.37557,9.37557
966.00,9.57027,25.087752,0.000420,25.002578,-2.5204,0.073,9.37130,9.37130
967.00,9.52093,25.087767,0.000417,25.002515,-2.5205,0.073,9.36948,9.36948
968.00,9.46474,25.087856,0.000420,25.002596,-2.5208,0.073,9.37128,9.37128
969.00,9.42036,25.088112,0.000426,25.002799,-2.5210,0.073,9.37868,9.37868
970.00,9.39660,25.088117,0.000426,25.002736,-2.5212,0.073,9.39228,9.39228
971.00,9.38632,25.088049,0.000422,25.002681,-2.5214,0.073,9.40980,9.40980
972.00,9.38135,25.088155,0.000426,25.002791,-2.5215,0.073,9.43026,9.43026
973.00,9.37706,25.088042,0.000424,25.002633,-2.5214,0.074,9.45132,9.45132
974.00,9.37018,25.088019,0.000421,25.002580,-2.5213,0.074,9.47009,9.47009
975.00,9.36304,25.087972,0.000420,25.002506,-2.5212,0.074,9.48674,9.48674
976.00,9.36498,25.088097,0.000423,25.002555,-2.5212,0.074,9.50052,9.50052
977.00,9.37237,25.088146,0.000420,25.002520,-2.5211,0.074,9.51067,9.51067
978.00,9.38612,25.088311,0.000420,25.002640,-2.5212,0.074,9.51951,9.51951
979.00,9.40729,25.088368,0.000424,25.002692,-2.5213,0.074,9.52859,9.52859
980.00,9.43089,25.088400,0.000422,25.002657,-2.5214,0.074,9.53603,9.53603
981.00,9.45248,25.088420,0.000424,25.002647,-2.5214,0.074,9.54354,9.54354
982.00,9.47444,25.088447,0.000425,25.002612,-2.5215,0.074,9.55188,9.55188
983.00,9.49136,25.088549,0.000427,25.002639,-2.5215,0.074,9.56061,9.56061
984.00,9.50159,25.088586,0.000422,25.002612,-2.5215,0.075,9.56782,9.56782
985.00,9.51185,25.088731,0.000427,25.002757,-2.5215,0.075,9.57557,9.57557
986.00,9.51956,25.088727,0.000426,25.002718,-2.5215,0.075,9.58237,9.58237
987.00,9.52792,25.088766,0.000425,25.002705,-2.5215,0.075,9.58884,9.58884
988.00,9.53595,25.088766,0.000424,25.002707,-2.5215,0.075,9.59439,9.59439
989.00,9.54426,25.088841,0.000429,25.002771,-2.5215,0.075,9.59975,9.59975
990.00,9.55207,25.088903,0.000429,25.002854,-2.5216,0.075,9.60474,9.60474
991.00,9.55980,25.088964,0.000428,25.002891,-2.5216,0.075,9.61061,9.61061
992.00,9.56781,25.088933,0.000426,25.002862,-2.5218,0.075,9.61593,9.61593
993.00,9.57421,25.088976,0.000425,25.002846,-2.5218,0.075,9.62132,9.62132
994.00,9.58035,25.089002,0.000422,25.002751,-2.5219,0.075,9.62657,9.62657
995.00,9.58620,25.089004,0.000419,25.002643,-2.5220,0.076,9.63097,9.63097
996.00,9.59221,25.089073,0.000422,25.002655,-2.5219,0.076,9.63484,9.63484
997.00,9.59808,25.089244,0.000429,25.002745,-2.5219,0.075,9.63770,9.63770
998.00,9.60381,25.089199,0.000427,25.002663,-2.5219,0.076,9.63969,9.63969
999.00,9.60868,25.089233,0.000429,25.002678,-2.5220,0.076,9.64157,9.64157
1000.00,9.61389,25.089173,0.000428,25.002598,-2.5220,0.075,9.64193,9.64193
1001.00,9.61881,25.089227,0.000426,25.002644,-2.5220,0.076,9.64115,9.64115
1002.00,9.62262,25.089244,0.000426,25.002626,-2.5220,0.076,9.64116,9.64116
1003.00,9.62462,25.089194,0.000423,25.002538,-2.5219,0.076,9.64159,9.64159
1004.00,9.62651,25.089165,0.000420,25.002464,-2.5219,0.076,9.64140,9.64140
1005.00,9.62880,25.089394,0.000421,25.002612,-2.5220,0.076,9.64282,9.64282
1006.00,9.63137,25.089412,0.000419,25.002535,-2.5221,0.076,9.64442,9.64442
1007.00,9.63399,25.089441,0.000418,25.002521,-2.5222,0.076,9.64605,9.64605
1008.00,9.63622,25.089697,0.000425,25.002704,-2.5222,0.076,9.64674,9.64674
1009.00,9.63855,25.089796,0.000428,25.002758,-2.5223,0.076,9.64972,9.64972
1010.00,9.64101,25.089694,0.000427,25.002622,-2.5224,0.077,9.65218,9.65218
1011.00,9.64312,25.089619,0.000424,25.002547,-2.5225,0.077,9.65428,9.65428
1012.00,9.64459,25.089600,0.000422,25.002519,-2.5226,0.077,9.65588,9.65588
1013.00,9.64586,25.089368,0.000413,25.002297,-2.5227,0.077,9.65791,9.65791
1014.00,9.64698,25.089306,0.000409,25.002229,-2.5227,0.077,9.65701,9.65701
1015.00,9.64780,25.089292,0.000411,25.002248,-2.5227,0.077,9.65575,9.65575
1016.00,9.64848,25.089450,0.000414,25.002389,-2.5226,0.077,9.65535,9.65535
1017.00,9.64923,25.089529,0.000415,25.002467,-2.5226,0.077,9.65616,9.65616
1018.00,9.64995,25.089830,0.000421,25.002718,-2.5226,0.077,9.65693,9.65693
1019.00,9.65110,25.089960,0.000428,25.002788,-2.5227,0.077,9.65793,9.65793
1020.00,9.65215,25.090143,0.000429,25.002870,-2.5228,0.077,9.66030,9.66030
1021.00,9.65336,25.090117,0.000432,25.002781,-2.5229,0.077,9.66179,9.66179
1022.00,9.65454,25.090184,0.000433,25.002760,-2.5230,0.077,9.66264,9.66264
1023.00,9.65570,25.090112,0.000430,25.002595,-2.5231,0.077,9.66307,9.66307
1024.00,9.65675,25.090066,0.000424,25.002509,-2.5231,0.077,9.66392,9.66392
1025.00,9.65801,25.090004,0.000422,25.002396,-2.5231,0.078,9.66508,9.66508
1026.00,9.65898,25.090174,0.000424,25.002528,-2.5231,0.078,9.66724,9.66724
1027.00,9.66023,25.090133,0.000423,25.002439,-2.5231,0.078,9.66872,9.66872
1028.00,9.66136,25.090143,0.000424,25.002470,-2.5231,0.078,9.66945,9.66945
1029.00,9.66214,25.090392,0.000425,25.002642,-2.5231,0.078,9.67041,9.67041
1030.00,9.66246,25.090471,0.000424,25.002715,-2.5232,0.078,9.66954,9.66954
1031.00,9.66285,25.090322,0.000414,25.002538,-2.5232,0.078,9.66802,9.66802
1032.00,9.66336,25.090429,0.000413,25.002614,-2.5232,0.078,9.66686,9.66686
1033.00,9.66380,25.090516,0.000413,25.002590,-2.5232,0.079,9.66666,9.66666
1034.00,9.66433,25.090374,0.000410,25.002453,-2.5232,0.079,9.66674,9.66674
1035.00,9.66520,25.090308,0.000411,25.002337,-2.5232,0.079,9.66784,9.66784
1036.00,9.66607,25.090504,0.000416,25.002425,-2.5233,0.079,9.66870,9.66870
1037.00,9.66664,25.090527,0.000415,25.002414,-2.5234,0.079,9.66898,9.66898
1038.00,9.66697,25.090588,0.000419,25.002480,-2.5234,0.079,9.66964,9.66964
1039.00,9.66747,25.090714,0.000423,25.002544,-2.5235,0.079,9.66982,9.66982
1040.00,9.66793,25.090910,0.000424,25.002663,-2.5236,0.079,9.67017,9.67017
1041.00,9.66854,25.090934,0.000425,25.002660,-2.5236,0.079,9.67200,9.67200
1042.00,9.66944,25.091027,0.000425,25.002706,-2.5236,0.079,9.67415,9.67415
1043.00,9.66985,25.091053,0.000425,25.002708,-2.5237,0.079,9.67444,9.67444
1044.00,9.67023,25.091070,0.000426,25.002716,-2.5237,0.079,9.67466,9.67466
1045.00,9.67042,25.091066,0.000426,25.002681,-2.5237,0.079,9.67417,9.67417
1046.00,9.67041,25.091042,0.000424,25.002622,-2.5237,0.079,9.67278,9.67278
1047.00,9.67047,25.091092,0.000427,25.002643,-2.5238,0.079,9.67225,9.67225
1048.00,9.67080,25.091047,0.000426,25.002555,-2.5237,0.079,9.67331,9.67331
1049.00,9.67126,25.091105,0.000426,25.002565,-2.5237,0.079,9.67490,9.67490
1050.00,9.67184,25.091088,0.000428,25.002582,-2.5237,0.079,9.67634,9.67634
1051.00,9.67250,25.091330,0.000434,25.002802,-2.5238,0.080,9.67787,9.67787
1052.00,9.67301,25.091353,0.000432,25.002733,-2.5239,0.080,9.67685,9.67685
1053.00,9.67307,25.091593,0.000434,25.002878,-2.5240,0.080,9.67379,9.67379
1054.00,9.67266,25.091630,0.000434,25.002839,-2.5242,0.080,9.66992,9.66992
1055.00,9.67201,25.091702,0.000431,25.002820,-2.5244,0.080,9.66649,9.66649
1056.00,9.67165,25.091553,0.000423,25.002623,-2.5245,0.080,9.66372,9.66372
1057.00,9.67161,25.091568,0.000425,25.002604,-2.5245,0.080,9.66358,9.66358
1058.00,9.67180,25.091533,0.000425,25.002607,-2.5244,0.080,9.66615,9.66615
1059.00,9.67212,25.091583,0.000422,25.002597,-2.5244,0.080,9.67077,9.67077
1060.00,9.67190,25.091721,0.000424,25.002658,-2.5243,0.080,9.67566,9.67566
1061.00,9.67133,25.091781,0.000427,25.002690,-2.5242,0.080,9.68019,9.68019
1062.00,9.67140,25.091896,0.000427,25.002734,-2.5242,0.081,9.68357,9.68357
1063.00,9.67248,25.091992,0.000429,25.002740,-2.5243,0.081,9.68522,9.68522
1064.00,9.67425,25.092035,0.000431,25.002767,-2.5244,0.081,9.68516,9.68516
1065.00,9.67535,25.092097,0.000432,25.002776,-2.5245,0.081,9.68394,9.68394
1066.00,9.67541,25.092059,0.000428,25.002669,-2.5247,0.081,9.68103,9.68103
1067.00,9.67513,25.091991,0.000426,25.002584,-2.5248,0.081,9.67755,9.67755
1068.00,9.67532,25.092049,0.000425,25.002584,-2.5248,0.081,9.67386,9.67386
1069.00,9.67491,25.092117,0.000425,25.002582,-2.5249,0.081,9.67003,9.67003
1070.00,9.67390,25.092031,0.000420,25.002509,-2.5249,0.081,9.66735,9.66735
1071.00,9.67306,25.092265,0.000423,25.002664,-2.5250,0.081,9.66633,9.66633
1072.00,9.67280,25.092473,0.000427,25.002789,-2.5250,0.081,9.66685,9.66685
1073.00,9.67305,25.092307,0.000424,25.002527,-2.5251,0.081,9.66816,9.66816
1074.00,9.67402,25.092242,0.000421,25.002410,-2.5251,0.082,9.67060,9.67060
1075.00,9.67529,25.092305,0.000422,25.002437,-2.5251,0.082,9.67236,9.67236
1076.00,9.67569,25.092293,0.000427,25.002470,-2.5251,0.082,9.67404,9.67404
1077.00,9.67575,25.092415,0.000428,25.002594,-2.5250,0.082,9.67672,9.67672
1078.00,9.67649,25.092595,0.000431,25.002792,-2.5250,0.082,9.67972,9.67972
1079.00,9.67657,25.092714,0.000432,25.002897,-2.5250,0.082,9.68126,9.68126
1080.00,9.67666,25.092705,0.000430,25.002834,-2.5250,0.082,9.68302,9.68302
1081.00,9.67653,25.092816,0.000426,25.002799,-2.5250,0.083,9.68376,9.68376
1082.00,9.67623,25.092675,0.000425,25.002627,-2.5251,0.083,9.68348,9.68348
1083.00,9.67609,25.092650,0.000424,25.002544,-2.5252,0.083,9.68218,9.68218
1084.00,9.67606,25.092712,0.000422,25.002576,-2.5252,0.083,9.68251,9.68251
1085.00,9.67604,25.092863,0.000426,25.002686,-2.5253,0.082,9.68205,9.68205
1086.00,9.67653,25.092868,0.000430,25.002660,-2.5253,0.082,9.68152,9.68152
1087.00,9.67708,25.092923,0.000427,25.002616,-2.5253,0.083,9.68048,9.68048
1088.00,9.67736,25.093084,0.000429,25.002719,-2.5254,0.083,9.68001,9.68001
1089.00,9.67781,25.093186,0.000434,25.002797,-2.5253,0.083,9.67849,9.67849
1090.00,9.67848,25.093159,0.000436,25.002726,-2.5252,0.083,9.67762,9.67762
1091.00,9.67887,25.093200,0.000433,25.002727,-2.5252,0.083,9.67670,9.67670
1092.00,9.67895,25.093229,0.000432,25.002751,-2.5252,0.083,9.67526,9.67526
1093.00,9.67894,25.093104,0.000429,25.002647,-2.5252,0.083,9.67355,9.67355
1094.00,9.67867,25.093036,0.000425,25.002505,-2.5253,0.083,9.67187,9.67187
1095.00,9.67839,25.093153,0.000424,25.002574,-2.5254,0.083,9.67051,9.67051
1096.00,9.67811,25.093169,0.000424,25.002601,-2.5255,0.083,9.66938,9.66938
1097.00,9.67732,25.093116,0.000418,25.002572,-2.5255,0.084,9.66780,9.66780
1098.00,9.67618,25.093303,0.000422,25.002722,-2.5255,0.084,9.66680,9.66680
1099.00,9.67519,25.093363,0.000422,25.002778,-2.5256,0.084,9.66614,9.66614
1100.00,9.67426,25.093417,0.000422,25.002794,-2.5256,0.084,9.66509,9.66509
1101.00,9.67340,25.093447,0.000422,25.002756,-2.5257,0.084,9.66434,9.66434
1102.00,9.67245,25.093583,0.000428,25.002796,-2.5258,0.084,9.66393,9.66393
1103.00,9.67123,25.093538,0.000428,25.002745,-2.5259,0.084,9.66266,9.66266
1104.00,9.67010,25.093552,0.000430,25.002746,-2.5259,0.084,9.65856,9.65856
1105.00,9.66884,25.093541,0.000429,25.002746,-2.5259,0.084,9.65148,9.65148
1106.00,9.66747,25.093572,0.000432,25.002787,-2.5260,0.084,9.63934,9.63934
1107.00,9.66633,25.093605,0.000429,25.002779,-2.5260,0.084,9.62293,9.62293
1108.00,9.66541,25.093655,0.000426,25.002701,-2.5260,0.084,9.60229,9.60229
1109.00,9.66447,25.093650,0.000420,25.002633,-2.5260,0.084,9.57855,9.57855
1110.00,9.66426,25.093556,0.000414,25.002420,-2.5260,0.084,9.55481,9.55481
@8,2.0001,4.0, 1110.046 
1111.00,9.66375,25.093576,0.000411,25.002415,-2.5259,0.085,9.53474,9.53474
1112.00,9.66155,25.093494,0.000411,25.002320,-2.5258,0.085,9.51858,9.51858
1113.00,9.65665,25.093554,0.000411,25.002402,-2.5258,0.085,9.50661,9.50661
1114.00,9.64498,25.093597,0.000412,25.002412,-2.5258,0.085,9.49896,9.49896
1115.00,9.62858,25.093752,0.000415,25.002527,-2.5259,0.085,9.49362,9.49362
1116.00,9.60307,25.093768,0.000414,25.002499,-2.5259,0.086,9.48822,9.48822
1117.00,9.57938,25.093835,0.000414,25.002570,-2.5260,0.086,9.48514,9.48514
1118.00,9.55526,25.093947,0.000417,25.002665,-2.5261,0.086,9.48593,9.48593
1119.00,9.52645,25.094030,0.000418,25.002764,-2.5261,0.086,9.49084,9.49084
1120.00,9.51004,25.093986,0.000419,25.002740,-2.5261,0.086,9.50023,9.50023
1121.00,9.50352,25.093977,0.000421,25.002691,-2.5262,0.086,9.51390,9.51390
1122.00,9.49893,25.094080,0.000424,25.002722,-2.5262,0.086,9.52849,9.52849
1123.00,9.49339,25.094026,0.000421,25.002561,-2.5262,0.086,9.54155,9.54155
1124.00,9.48851,25.094055,0.000422,25.002412,-2.5263,0.086,9.55296,9.55296
1125.00,9.48552,25.094101,0.000419,25.002415,-2.5263,0.086,9.56133,9.56133
1126.00,9.48180,25.094151,0.000415,25.002463,-2.5264,0.086,9.56792,9.56792
1127.00,9.48446,25.094203,0.000413,25.002509,-2.5264,0.087,9.57294,9.57294
1128.00,9.49937,25.094187,0.000416,25.002523,-2.5265,0.087,9.57661,9.57661
1129.00,9.51269,25.094177,0.000413,25.002573,-2.5264,0.087,9.57921,9.57921
1130.00,9.53010,25.094156,0.000414,25.002469,-2.5264,0.087,9.58177,9.58177
1131.00,9.54390,25.094237,0.000416,25.002439,-2.5265,0.087,9.58417,9.58417
1132.00,9.55527,25.094231,0.000414,25.002379,-2.5265,0.087,9.58672,9.58672
1133.00,9.56251,25.094367,0.000416,25.002466,-2.5264,0.087,9.59054,9.59054
1134.00,9.56725,25.094420,0.000417,25.002456,-2.5265,0.087,9.59530,9.59530
1135.00,9.57120,25.094623,0.000422,25.002616,-2.5265,0.087,9.60096,9.60096
1136.00,9.57404,25.094622,0.000421,25.002591,-2.5265,0.087,9.60843,9.60843
1137.00,9.57746,25.094745,0.000424,25.002626,-2.5264,0.087,9.61618,9.61618
1138.00,9.58165,25.094750,0.000423,25.002592,-2.5264,0.087,9.62365,9.62365
1139.00,9.58690,25.094901,0.000426,25.002707,-2.5264,0.087,9.63115,9.63115
1140.00,9.59234,25.094865,0.000422,25.002683,-2.5263,0.087,9.63756,9.63756
1141.00,9.59712,25.095034,0.000426,25.002817,-2.5264,0.087,9.64117,9.64117
1142.00,9.60142,25.094926,0.000423,25.002689,-2.5265,0.087,9.64235,9.64235
1143.00,9.60560,25.094972,0.000419,25.002667,-2.5266,0.087,9.64224,9.64224
1144.00,9.61023,25.094913,0.000415,25.002607,-2.5266,0.088,9.64227,9.64227
1145.00,9.61645,25.094958,0.000415,25.002595,-2.5267,0.088,9.64253,9.64253
1146.00,9.62329,25.095007,0.000419,25.002572,-2.5267,0.088,9.64347,9.64347
1147.00,9.62804,25.095148,0.000424,25.002640,-2.5267,0.088,9.64554,9.64554
1148.00,9.63019,25.095193,0.000426,25.002675,-2.5268,0.088,9.64718,9.64718
1149.00,9.63249,25.095224,0.000428,25.002598,-2.5268,0.087,9.64770,9.64770
1150.00,9.63465,25.095405,0.000428,25.002676,-2.5269,0.088,9.64801,9.64801
1151.00,9.63612,25.095392,0.000420,25.002653,-2.5269,0.088,9.64921,9.64921
1152.00,9.63773,25.095445,0.000416,25.002696,-2.5270,0.088,9.65053,9.65053
1153.00,9.64008,25.095498,0.000413,25.002656,-2.5271,0.088,9.65249,9.65249
1154.00,9.64310,25.095519,0.000411,25.002651,-2.5271,0.089,9.65514,9.65514
1155.00,9.64530,25.095354,0.000412,25.002528,-2.5271,0.088,9.65757,9.65757
1156.00,9.64734,25.095317,0.000412,25.002500,-2.5271,0.088,9.65904,9.65904
1157.00,9.64900,25.095278,0.000410,25.002475,-2.5272,0.089,9.66058,9.66058
1158.00,9.65038,25.095310,0.000410,25.002490,-2.5272,0.089,9.66197,9.66197
1159.00,9.65150,25.095448,0.000411,25.002541,-2.5273,0.089,9.66309,9.66309
1160.00,9.65245,25.095792,0.000410,25.002764,-2.5275,0.089,9.66371,9.66371
1161.00,9.65351,25.095913,0.000412,25.002750,-2.5275,0.089,9.66460,9.66460
1162.00,9.65465,25.096051,0.000418,25.002855,-2.5275,0.089,9.66448,9.66448
1163.00,9.65588,25.095964,0.000418,25.002770,-2.5275,0.089,9.66445,9.66445
1164.00,9.65718,25.095961,0.000421,25.002833,-2.5275,0.089,9.66534,9.66534
1165.00,9.65834,25.095788,0.000424,25.002689,-2.5275,0.089,9.66598,9.66598
1166.00,9.65927,25.095739,0.000424,25.002604,-2.5275,0.089,9.66611,9.66611
1167.00,9.66011,25.095608,0.000412,25.002392,-2.5276,0.089,9.66642,9.66642
1168.00,9.66090,25.095672,0.000410,25.002379,-2.5275,0.090,9.66661,9.66661
1169.00,9.66193,25.095669,0.000410,25.002292,-2.5274,0.090,9.66675,9.66675
1170.00,9.66330,25.095706,0.000410,25.002302,-2.5274,0.090,9.66892,9.66892
1171.00,9.66471,25.095772,0.000412,25.002353,-2.5273,0.090,9.67144,9.67144
1172.00,9.66592,25.095877,0.000420,25.002353,-2.5273,0.090,9.67447,9.67447
1173.00,9.66712,25.096045,0.000424,25.002449,-2.5273,0.090,9.67774,9.67774
1174.00,9.66813,25.096099,0.000419,25.002464,-2.5274,0.090,9.67890,9.67890
1175.00,9.66895,25.096149,0.000418,25.002447,-2.5274,0.090,9.67878,9.67878
1176.00,9.66971,25.096236,0.000419,25.002548,-2.5274,0.090,9.67797,9.67797
1177.00,9.67030,25.096409,0.000424,25.002742,-2.5275,0.090,9.67597,9.67597
1178.00,9.67098,25.096368,0.000424,25.002661,-2.5276,0.090,9.67332,9.67332
1179.00,9.67166,25.096518,0.000427,25.002734,-2.5276,0.090,9.67119,9.67119
1180.00,9.67166,25.096560,0.000424,25.002717,-2.5276,0.090,9.66899,9.66899
1181.00,9.67108,25.096609,0.000419,25.002688,-2.5277,0.091,9.66672,9.66672
1182.00,9.67062,25.096585,0.000417,25.002635,-2.5276,0.091,9.66609,9.66609
1183.00,9.67083,25.096642,0.000417,25.002683,-2.5276,0.091,9.66600,9.66600
1184.00,9.67093,25.096641,0.000417,25.002669,-2.5276,0.091,9.66660,9.66660
1185.00,9.67072,25.096777,0.000422,25.002757,-2.5276,0.091,9.66597,9.66597
1186.00,9.67060,25.096767,0.000423,25.002649,-2.5277,0.091,9.66632,9.66632
1187.00,9.67077,25.096815,0.000421,25.002635,-2.5278,0.091,9.66697,9.66697
1188.00,9.67106,25.096925,0.000422,25.002706,-2.5279,0.091,9.66803,9.66803
1189.00,9.67133,25.096908,0.000425,25.002642,-2.5278,0.091,9.66852,9.66852
1190.00,9.67129,25.096867,0.000428,25.002639,-2.5277,0.091,9.67090,9.67090
1191.00,9.67105,25.096953,0.000432,25.002782,-2.5275,0.091,9.67253,9.67253
1192.00,9.67076,25.096946,0.000429,25.002762,-2.5274,0.091,9.67335,9.67335
1193.00,9.67050,25.096895,0.000428,25.002642,-2.5273,0.092,9.67401,9.67401
1194.00,9.67032,25.097052,0.000431,25.002795,-2.5273,0.092,9.67483,9.67483
1195.00,9.67026,25.097180,0.000429,25.002888,-2.5273,0.092,9.67546,9.67546
1196.00,9.67016,25.097197,0.000428,25.002865,-2.5274,0.092,9.67668,9.67668
1197.00,9.67078,25.097356,0.000435,25.002969,-2.5274,0.092,9.67759,9.67759
1198.00,9.67118,25.097496,0.000441,25.003168,-2.5275,0.092,9.67726,9.67726
1199.00,9.67153,25.097357,0.000435,25.003032,-2.5275,0.092,9.67719,9.67719
1200.00,9.67202,25.097376,0.000434,25.003011,-2.5276,0.092,9.67666,9.67666
1201.00,9.67244,25.097349,0.000430,25.002918,-2.5277,0.092,9.67527,9.67527
1202.00,9.67284,25.097362,0.000429,25.002892,-2.5277,0.092,9.67384,9.67384
1203.00,9.67299,25.097354,0.000424,25.002798,-2.5277,0.092,9.67315,9.67315
1204.00,9.67316,25.097399,0.000423,25.002789,-2.5277,0.093,9.67273,9.67273
1205.00,9.67354,25.097295,0.000421,25.002639,-2.5277,0.093,9.67218,9.67218
1206.00,9.67391,25.097369,0.000430,25.002621,-2.5277,0.092,9.67182,9.67182
1207.00,9.67418,25.097296,0.000426,25.002507,-2.5278,0.092,9.67229,9.67229
1208.00,9.67422,25.097350,0.000423,25.002466,-2.5279,0.092,9.67218,9.67218
1209.00,9.67404,25.097496,0.000424,25.002526,-2.5280,0.092,9.67100,9.67100
1210.00,9.67366,25.097610,0.000424,25.002548,-2.5280,0.092,9.66938,9.66938
1211.00,9.67312,25.097640,0.000420,25.002618,-2.5280,0.093,9.66758,9.66758
1212.00,9.67248,25.097834,0.000422,25.002770,-2.5281,0.093,9.66514,9.66514
1213.00,9.67186,25.097922,0.000427,25.002830,-2.5282,0.093,9.66369,9.66369
1214.00,9.67125,25.097832,0.000427,25.002725,-2.5283,0.093,9.66297,9.66297
1215.00,9.67065,25.097824,0.000423,25.002706,-2.5283,0.093,9.66310,9.66310
1216.00,9.67002,25.097848,0.000417,25.002638,-2.5284,0.093,9.66401,9.66401
1217.00,9.66949,25.097744,0.000417,25.002555,-2.5284,0.093,9.66580,9.66580
1218.00,9.66916,25.097676,0.000411,25.002493,-2.5283,0.093,9.66736,9.66736
1219.00,9.66903,25.097800,0.000413,25.002615,-2.5283,0.094,9.66882,9.66882
1220.00,9.66877,25.097829,0.000414,25.002654,-2.5282,0.094,9.66979,9.66979
1221.00,9.66853,25.097878,0.000421,25.002723,-2.5282,0.094,9.67022,9.67022
1222.00,9.66832,25.097963,0.000420,25.002762,-2.5282,0.094,9.66966,9.66966
1223.00,9.66818,25.098044,0.000421,25.002843,-2.5283,0.094,9.66922,9.66922
1224.00,9.66804,25.098034,0.000421,25.002793,-2.5283,0.094,9.66884,9.66884
1225.00,9.66789,25.098120,0.000421,25.002778,-2.5284,0.094,9.66916,9.66916
1226.00,9.66787,25.098185,0.000417,25.002776,-2.5284,0.094,9.66942,9.66942
1227.00,9.66778,25.098107,0.000412,25.002545,-2.5284,0.095,9.67019,9.67019
1228.00,9.66774,25.098168,0.000416,25.002490,-2.5284,0.095,9.67099,9.67099
1229.00,9.66798,25.098254,0.000417,25.002493,-2.5284,0.095,9.67190,9.67190
1230.00,9.66828,25.098289,0.000420,25.002556,-2.5284,0.095,9.67191,9.67191
1231.00,9.66868,25.098234,0.000422,25.002554,-2.5282,0.095,9.67194,9.67194
1232.00,9.66916,25.098474,0.000429,25.002848,-2.5281,0.095,9.67200,9.67200
1233.00,9.66965,25.098464,0.000430,25.002755,-2.5279,0.095,9.67183,9.67183
1234.00,9.67001,25.098508,0.000429,25.002765,-2.5278,0.095,9.67104,9.67104
1235.00,9.67026,25.098559,0.000428,25.002698,-2.5276,0.095,9.67077,9.67077
1236.00,9.67049,25.098751,0.000428,25.002778,-2.5275,0.095,9.67091,9.67091
1237.00,9.67067,25.098743,0.000426,25.002757,-2.5274,0.095,9.67107,9.67107
1238.00,9.67076,25.098796,0.000426,25.002882,-2.5274,0.095,9.67114,9.67114
1239.00,9.67088,25.098723,0.000426,25.002797,-2.5274,0.095,9.67202,9.67202
1240.00,9.67105,25.098613,0.000424,25.002646,-2.5275,0.095,9.67290,9.67290
1241.00,9.67125,25.098677,0.000428,25.002644,-2.5275,0.095,9.67295,9.67295
1242.00,9.67144,25.098752,0.000427,25.002655,-2.5276,0.095,9.67316,9.67316
1243.00,9.67164,25.098831,0.000425,25.002642,-2.5276,0.096,9.67284,9.67284
1244.00,9.67182,25.099004,0.000427,25.002706,-2.5276,0.096,9.67281,9.67281
1245.00,9.67202,25.099127,0.000427,25.002818,-2.5276,0.096,9.67287,9.67287
1246.00,9.67219,25.099068,0.000422,25.002697,-2.5276,0.096,9.67312,9.67312
1247.00,9.67225,25.099133,0.000424,25.002653,-2.5276,0.096,9.67298,9.67298
1248.00,9.67216,25.099060,0.000421,25.002543,-2.5276,0.096,9.67217,9.67217
1249.00,9.67184,25.099083,0.000419,25.002566,-2.5275,0.096,9.67105,9.67105
1250.00,9.67168,25.099199,0.000421,25.002637,-2.5274,0.096,9.66979,9.66979
1251.00,9.67161,25.099235,0.000422,25.002691,-2.5273,0.096,9.66969,9.66969
1252.00,9.67168,25.099149,0.000420,25.002624,-2.5272,0.096,9.67068,9.67068
1253.00,9.67180,25.099303,0.000425,25.002777,-2.5271,0.096,9.67109,9.67109
1254.00,9.67195,25.099379,0.000426,25.002813,-2.5270,0.096,9.66821,9.66821
1255.00,9.67188,25.099371,0.000426,25.002776,-2.5270,0.096,9.66513,9.66513
1256.00,9.67155,25.099426,0.000421,25.002726,-2.5270,0.097,9.65811,9.65811
1257.00,9.67132,25.099517,0.000418,25.002793,-2.5269,0.097,9.64760,9.64760
1258.00,9.67099,25.099505,0.000412,25.002762,-2.5270,0.097,9.63570,9.63570
1259.00,9.66983,25.099553,0.000412,25.002748,-2.5269,0.097,9.62306,9.62306
1260.00,9.66979,25.099533,0.000411,25.002640,-2.5269,0.097,9.60884,9.60884
1261.00,9.67266,25.099598,0.000415,25.002754,-2.5269,0.097,9.59828,9.59828
@9,2.0001,4.0, 1260.091 
1262.00,9.67502,25.099592,0.000418,25.002709,-2.5269,0.097,9.59134,9.59134
1263.00,9.66638,25.099602,0.000423,25.002623,-2.5268,0.097,9.58851,9.58851
1264.00,9.65820,25.099637,0.000420,25.002603,-2.5268,0.097,9.58954,9.58954
1265.00,9.64918,25.099720,0.000419,25.002693,-2.5267,0.098,9.59236,9.59236
1266.00,9.63778,25.099739,0.000418,25.002647,-2.5266,0.098,9.59475,9.59475
1267.00,9.62502,25.099785,0.000421,25.002684,-2.5266,0.098,9.59680,9.59680
1268.00,9.60895,25.099814,0.000418,25.002749,-2.5266,0.098,9.59892,9.59892
1269.00,9.59085,25.099663,0.000417,25.002626,-2.5266,0.098,9.60211,9.60211
1270.00,9.58501,25.099684,0.000417,25.002651,-2.5265,0.098,9.60657,9.60657
1271.00,9.58772,25.099641,0.000416,25.002564,-2.5264,0.098,9.61156,9.61156
1272.00,9.59017,25.099657,0.000411,25.002508,-2.5261,0.098,9.61636,9.61636
1273.00,9.59211,25.099785,0.000414,25.002531,-2.5259,0.098,9.62099,9.62099
1274.00,9.59501,25.100014,0.000417,25.002675,-2.5257,0.099,9.62528,9.62528
1275.00,9.59878,25.100105,0.000420,25.002660,-2.5256,0.099,9.62869,9.62869
1276.00,9.60251,25.100239,0.000422,25.002662,-2.5256,0.099,9.63245,9.63245
1277.00,9.60610,25.100369,0.000421,25.002693,-2.5256,0.099,9.63626,9.63626
1278.00,9.60923,25.100354,0.000418,25.002582,-2.5257,0.099,9.63971,9.63971
1279.00,9.61283,25.100342,0.000416,25.002589,-2.5258,0.099,9.64296,9.64296
1280.00,9.61659,25.100397,0.000413,25.002615,-2.5258,0.099,9.64474,9.64474
1281.00,9.61999,25.100470,0.000411,25.002753,-2.5259,0.100,9.64549,9.64549
1282.00,9.62265,25.100450,0.000413,25.002773,-2.5259,0.100,9.64626,9.64626
1283.00,9.62551,25.100573,0.000416,25.002908,-2.5259,0.100,9.64652,9.64652
1284.00,9.62826,25.100679,0.000417,25.002810,-2.5258,0.100,9.64626,9.64626
1285.00,9.63097,25.100719,0.000418,25.002828,-2.5257,0.100,9.64741,9.64741
1286.00,9.63351,25.100884,0.000425,25.002947,-2.5255,0.100,9.64918,9.64918
1287.00,9.63636,25.100951,0.000424,25.002924,-2.5254,0.100,9.65084,9.65084
1288.00,9.63893,25.100862,0.000425,25.002799,-2.5253,0.100,9.65336,9.65336
1289.00,9.64141,25.100940,0.000428,25.002904,-2.5252,0.100,9.65555,9.65555
1290.00,9.64357,25.100908,0.000427,25.002822,-2.5252,0.100,9.65771,9.65771
1291.00,9.64568,25.100766,0.000421,25.002643,-2.5252,0.100,9.65980,9.65980
1292.00,9.64778,25.100775,0.000423,25.002659,-2.5252,0.100,9.66198,9.66198
1293.00,9.64974,25.100917,0.000423,25.002843,-2.5252,0.100,9.66287,9.66287
1294.00,9.65137,25.100866,0.000424,25.002770,-2.5252,0.100,9.66364,9.66364
1295.00,9.65278,25.100905,0.000423,25.002789,-2.5250,0.100,9.66417,9.66417
1296.00,9.65407,25.100990,0.000421,25.002822,-2.5247,0.101,9.66416,9.66416
1297.00,9.65522,25.101043,0.000419,25.002792,-2.5243,0.101,9.66386,9.66386
1298.00,9.65629,25.101029,0.000417,25.002618,-2.5240,0.101,9.66455,9.66455
1299.00,9.65720,25.101259,0.000418,25.002780,-2.5238,0.101,9.66482,9.66482
1300.00,9.65808,25.101366,0.000422,25.002754,-2.5236,0.101,9.66575,9.66575
1301.00,9.65936,25.101423,0.000427,25.002761,-2.5236,0.101,9.66673,9.66673
1302.00,9.66057,25.101507,0.000431,25.002764,-2.5236,0.101,9.66794,9.66794
1303.00,9.66163,25.101475,0.000427,25.002764,-2.5236,0.101,9.66792,9.66792
1304.00,9.66276,25.101336,0.000420,25.002585,-2.5236,0.101,9.66913,9.66913
1305.00,9.66368,25.101359,0.000414,25.002624,-2.5235,0.101,9.66884,9.66884
1306.00,9.66446,25.101426,0.000414,25.002568,-2.5235,0.102,9.66869,9.66869
1307.00,9.66511,25.101470,0.000415,25.002557,-2.5235,0.102,9.66772,9.66772
1308.00,9.66568,25.101660,0.000422,25.002616,-2.5235,0.102,9.66868,9.66868
1309.00,9.66625,25.101612,0.000425,25.002580,-2.5234,0.102,9.66823,9.66823
1310.00,9.66652,25.101570,0.000424,25.002458,-2.5233,0.101,9.66781,9.66781
1311.00,9.66673,25.101573,0.000425,25.002507,-2.5232,0.101,9.66784,9.66784
1312.00,9.66702,25.101660,0.000425,25.002606,-2.5231,0.102,9.66939,9.66939
1313.00,9.66755,25.101715,0.000429,25.002652,-2.5229,0.102,9.67015,9.67015
1314.00,9.66807,25.101772,0.000429,25.002670,-2.5228,0.102,9.67101,9.67101
1315.00,9.66843,25.101861,0.000430,25.002749,-2.5229,0.102,9.67209,9.67209
1316.00,9.66887,25.101909,0.000431,25.002749,-2.5228,0.102,9.67275,9.67275
1317.00,9.66910,25.101868,0.000429,25.002601,-2.5228,0.102,9.67209,9.67209
1318.00,9.66940,25.101724,0.000423,25.002464,-2.5227,0.102,9.67135,9.67135
1319.00,9.66977,25.101818,0.000425,25.002538,-2.5225,0.102,9.67151,9.67151
1320.00,9.66997,25.101953,0.000425,25.002699,-2.5223,0.103,9.67249,9.67249
1321.00,9.67020,25.102010,0.000421,25.002691,-2.5220,0.103,9.67376,9.67376
1322.00,9.67071,25.102008,0.000425,25.002712,-2.5218,0.103,9.67541,9.67541
1323.00,9.67110,25.102057,0.000428,25.002719,-2.5217,0.103,9.67612,9.67612
1324.00,9.67167,25.101980,0.000423,25.002575,-2.5217,0.103,9.67668,9.67668
1325.00,9.67193,25.101992,0.000427,25.002524,-2.5216,0.103,9.67593,9.67593
1326.00,9.67218,25.101947,0.000429,25.002465,-2.5216,0.103,9.67492,9.67492
1327.00,9.67249,25.101979,0.000425,25.002442,-2.5215,0.103,9.67376,9.67376
1328.00,9.67266,25.102107,0.000424,25.002463,-2.5213,0.103,9.67293,9.67293
1329.00,9.67268,25.102243,0.000427,25.002572,-2.5211,0.103,9.67190,9.67190
1330.00,9.67281,25.102280,0.000424,25.002619,-2.5209,0.103,9.67118,9.67118
1331.00,9.67304,25.102289,0.000422,25.002602,-2.5207,0.103,9.67112,9.67112
1332.00,9.67321,25.102522,0.000423,25.002787,-2.5205,0.103,9.67157,9.67157
1333.00,9.67310,25.102457,0.000421,25.002694,-2.5203,0.104,9.67192,9.67192
1334.00,9.67322,25.102523,0.000421,25.002702,-2.5202,0.104,9.67348,9.67348
1335.00,9.67367,25.102661,0.000425,25.002714,-2.5200,0.104,9.67593,9.67593
1336.00,9.67402,25.102619,0.000423,25.002682,-2.5200,0.104,9.67707,9.67707
1337.00,9.67446,25.102646,0.000426,25.002694,-2.5199,0.104,9.67771,9.67771
1338.00,9.67479,25.102803,0.000426,25.002857,-2.5198,0.104,9.67888,9.67888
1339.00,9.67514,25.102877,0.000431,25.002871,-2.5197,0.104,9.67920,9.67920
1340.00,9.67550,25.102746,0.000427,25.002776,-2.5196,0.104,9.67965,9.67965
1341.00,9.67584,25.102945,0.000430,25.002875,-2.5194,0.104,9.68059,9.68059
1342.00,9.67600,25.102888,0.000428,25.002857,-2.5192,0.104,9.68102,9.68102
1343.00,9.67612,25.102824,0.000430,25.002780,-2.5190,0.104,9.68117,9.68117
1344.00,9.67639,25.102862,0.000426,25.002844,-2.5188,0.104,9.68165,9.68165
1345.00,9.67681,25.102865,0.000421,25.002833,-2.5186,0.105,9.68149,9.68149
1346.00,9.67718,25.102855,0.000419,25.002759,-2.5184,0.105,9.68017,9.68017
1347.00,9.67719,25.102841,0.000417,25.002617,-2.5182,0.105,9.67840,9.67840
1348.00,9.67720,25.102890,0.000414,25.002585,-2.5180,0.105,9.67715,9.67715
1349.00,9.67735,25.102917,0.000416,25.002524,-2.5179,0.105,9.67580,9.67580
1350.00,9.67762,25.103139,0.000422,25.002604,-2.5178,0.105,9.67369,9.67369
1351.00,9.67763,25.103203,0.000424,25.002635,-2.5177,0.105,9.67282,9.67282
1352.00,9.67764,25.103321,0.000428,25.002689,-2.5176,0.105,9.67330,9.67330
1353.00,9.67755,25.103369,0.000430,25.002677,-2.5175,0.105,9.67294,9.67294
1354.00,9.67735,25.103411,0.000433,25.002686,-2.5174,0.105,9.67178,9.67178
1355.00,9.67682,25.103203,0.000428,25.002477,-2.5173,0.105,9.67091,9.67091
1356.00,9.67623,25.103313,0.000426,25.002576,-2.5171,0.105,9.66964,9.66964
1357.00,9.67550,25.103292,0.000418,25.002530,-2.5170,0.106,9.66781,9.66781
1358.00,9.67480,25.103400,0.000419,25.002615,-2.5169,0.106,9.66653,9.66653
1359.00,9.67405,25.103349,0.000416,25.002589,-2.5168,0.106,9.66540,9.66540
1360.00,9.67321,25.103351,0.000414,25.002564,-2.5167,0.106,9.66500,9.66500
1361.00,9.67242,25.103347,0.000417,25.002482,-2.5166,0.106,9.66544,9.66544
1362.00,9.67168,25.103333,0.000418,25.002431,-2.5164,0.106,9.66612,9.66612
1363.00,9.67130,25.103440,0.000416,25.002459,-2.5163,0.106,9.66775,9.66775
1364.00,9.67079,25.103505,0.000412,25.002444,-2.5161,0.106,9.66889,9.66889
1365.00,9.67038,25.103787,0.000416,25.002634,-2.5160,0.106,9.67126,9.67126
1366.00,9.67019,25.103750,0.000413,25.002583,-2.5158,0.107,9.67283,9.67283
1367.00,9.67025,25.103825,0.000419,25.002644,-2.5156,0.106,9.67388,9.67388
1368.00,9.67028,25.103858,0.000422,25.002663,-2.5154,0.106,9.67378,9.67378
1369.00,9.67022,25.103947,0.000426,25.002676,-2.5152,0.106,9.67456,9.67456
1370.00,9.67026,25.103930,0.000428,25.002589,-2.5149,0.106,9.67434,9.67434
1371.00,9.67051,25.104048,0.000427,25.002707,-2.5147,0.106,9.67436,9.67436
1372.00,9.67049,25.104008,0.000421,25.002625,-2.5144,0.106,9.67364,9.67364
1373.00,9.67034,25.103954,0.000421,25.002538,-2.5142,0.106,9.67330,9.67330
1374.00,9.67033,25.104004,0.000419,25.002578,-2.5140,0.107,9.67266,9.67266
1375.00,9.67054,25.104022,0.000418,25.002600,-2.5138,0.107,9.67219,9.67219
1376.00,9.67095,25.103970,0.000419,25.002466,-2.5136,0.107,9.67211,9.67211
1377.00,9.67132,25.104021,0.000419,25.002494,-2.5135,0.107,9.67236,9.67236
1378.00,9.67173,25.104075,0.000415,25.002566,-2.5133,0.107,9.67332,9.67332
1379.00,9.67247,25.104118,0.000414,25.002530,-2.5132,0.107,9.67541,9.67541
1380.00,9.67335,25.104122,0.000414,25.002457,-2.5131,0.107,9.67758,9.67758
1381.00,9.67426,25.104233,0.000412,25.002510,-2.5130,0.108,9.67925,9.67925
1382.00,9.67496,25.104244,0.000410,25.002537,-2.5129,0.108,9.68109,9.68109
1383.00,9.67543,25.104345,0.000409,25.002597,-2.5128,0.108,9.68230,9.68230
1384.00,9.67585,25.104323,0.000407,25.002554,-2.5127,0.108,9.68129,9.68129
1385.00,9.67597,25.104481,0.000407,25.002732,-2.5125,0.108,9.67970,9.67970
1386.00,9.67590,25.104418,0.000408,25.002692,-2.5123,0.108,9.67754,9.67754
1387.00,9.67563,25.104578,0.000415,25.002693,-2.5121,0.108,9.67494,9.67494
1388.00,9.67552,25.104655,0.000419,25.002707,-2.5120,0.108,9.67225,9.67225
1389.00,9.67539,25.104738,0.000421,25.002760,-2.5118,0.108,9.67187,9.67187
1390.00,9.67524,25.104724,0.000419,25.002653,-2.5117,0.108,9.67134,9.67134
1391.00,9.67517,25.104860,0.000421,25.002748,-2.5115,0.108,9.67160,9.67160
1392.00,9.67524,25.104856,0.000416,25.002813,-2.5112,0.109,9.67354,9.67354
1393.00,9.67571,25.104775,0.000414,25.002735,-2.5111,0.109,9.67579,9.67579
1394.00,9.67615,25.104817,0.000414,25.002727,-2.5108,0.109,9.67683,9.67683
1395.00,9.67652,25.104859,0.000420,25.002738,-2.5107,0.109,9.67809,9.67809
1396.00,9.67669,25.104901,0.000418,25.002674,-2.5106,0.109,9.67832,9.67832
1397.00,9.67694,25.104977,0.000419,25.002664,-2.5106,0.109,9.67794,9.67794
1398.00,9.67693,25.105168,0.000422,25.002770,-2.5105,0.110,9.67725,9.67725
1399.00,9.67684,25.105204,0.000423,25.002817,-2.5104,0.110,9.67703,9.67703
1400.00,9.67659,25.105155,0.000421,25.002790,-2.5102,0.110,9.67611,9.67611
1401.00,9.67608,25.105002,0.000423,25.002635,-2.5101,0.110,9.67582,9.67582
1402.00,9.67564,25.104875,0.000429,25.002529,-2.5099,0.109,9.67629,9.67629
1403.00,9.67515,25.104740,0.000427,25.002417,-2.5097,0.109,9.67481,9.67481
1404.00,9.67525,25.104748,0.000427,25.002364,-2.5095,0.109,9.67118,9.67118
1405.00,9.67614,25.104851,0.000424,25.002369,-2.5094,0.109,9.66777,9.66777
1406.00,9.67667,25.105110,0.000425,25.002627,-2.5092,0.109,9.66319,9.66319
1407.00,9.67702,25.105269,0.000418,25.002663,-2.5090,0.110,9.65650,9.65650
1408.00,9.67633,25.105381,0.000418,25.002648,-2.5088,0.110,9.65019,9.65019
1409.00,9.67582,25.105468,0.000416,25.002680,-2.5085,0.110,9.64384,9.64384
1410.00,9.67561,25.105517,0.000418,25.002667,-2.5082,0.110,9.63681,9.63681
1411.00,9.67420,25.105509,0.000414,25.002592,-2.5080,0.111,9.63205,9.63205
@10,2.0001,4.0, 1410.258 
1412.00,9.67574,25.105528,0.000418,25.002568,-2.5078,0.111,9.63106,9.63106
1413.00,9.66907,25.105498,0.000415,25.002525,-2.5077,0.111,9.63289,9.63289
1414.00,9.66298,25.105425,0.000412,25.002427,-2.5076,0.111,9.63707,9.63707
1415.00,9.65665,25.105409,0.000412,25.002458,-2.5073,0.111,9.64410,9.64410
1416.00,9.65007,25.105422,0.000413,25.002434,-2.5071,0.111,9.65125,9.65125
1417.00,9.64697,25.105593,0.000410,25.002575,-2.5069,0.111,9.65617,9.65617
1418.00,9.64301,25.105714,0.000412,25.002662,-2.5067,0.111,9.65978,9.65978
1419.00,9.64351,25.105889,0.000417,25.002825,-2.5065,0.111,9.66278,9.66278
1420.00,9.64261,25.105989,0.000417,25.002860,-2.5064,0.111,9.66475,9.66475
1421.00,9.64041,25.106128,0.000422,25.002906,-2.5062,0.111,9.66597,9.66597
1422.00,9.64137,25.106034,0.000422,25.002808,-2.5061,0.111,9.66745,9.66745
1423.00,9.64549,25.106051,0.000422,25.002801,-2.5060,0.112,9.66824,9.66824
1424.00,9.64869,25.106057,0.000419,25.002733,-2.5059,0.112,9.66916,9.66916
1425.00,9.65150,25.105964,0.000416,25.002603,-2.5058,0.112,9.66997,9.66997
1426.00,9.65365,25.105905,0.000413,25.002561,-2.5057,0.112,9.67015,9.67015
1427.00,9.65538,25.105973,0.000412,25.002537,-2.5055,0.113,9.66953,9.66953
1428.00,9.65670,25.105951,0.000413,25.002459,-2.5052,0.113,9.66891,9.66891
1429.00,9.65819,25.105908,0.000413,25.002375,-2.5049,0.113,9.66775,9.66775
1430.00,9.66013,25.106109,0.000415,25.002561,-2.5046,0.113,9.66611,9.66611
1431.00,9.66214,25.106112,0.000414,25.002554,-2.5042,0.113,9.66532,9.66532
1432.00,9.66386,25.106201,0.000413,25.002619,-2.5038,0.113,9.66520,9.66520
1433.00,9.66515,25.106291,0.000412,25.002693,-2.5035,0.113,9.66582,9.66582
1434.00,9.66617,25.106322,0.000415,25.002694,-2.5033,0.113,9.66697,9.66697
1435.00,9.66702,25.106313,0.000413,25.002642,-2.5031,0.113,9.66869,9.66869
1436.00,9.66758,25.106383,0.000418,25.002590,-2.5030,0.114,9.66960,9.66960
1437.00,9.66789,25.106357,0.000421,25.002523,-2.5030,0.113,9.66989,9.66989
1438.00,9.66808,25.106335,0.000425,25.002386,-2.5028,0.113,9.66961,9.66961
1439.00,9.66825,25.106490,0.000425,25.002536,-2.5027,0.113,9.66924,9.66924
1440.00,9.66826,25.106489,0.000425,25.002480,-2.5027,0.113,9.66840,9.66840
1441.00,9.66832,25.106458,0.000424,25.002474,-2.5025,0.113,9.66835,9.66835
1442.00,9.66833,25.106498,0.000421,25.002529,-2.5023,0.114,9.66856,9.66856
1443.00,9.66848,25.106513,0.000417,25.002630,-2.5020,0.114,9.67007,9.67007
1444.00,9.66879,25.106411,0.000412,25.002446,-2.5018,0.114,9.67173,9.67173
1445.00,9.66895,25.106425,0.000417,25.002414,-2.5014,0.114,9.67251,9.67251
1446.00,9.66897,25.106486,0.000415,25.002400,-2.5011,0.114,9.67279,9.67279
1447.00,9.66910,25.106525,0.000417,25.002370,-2.5008,0.114,9.67325,9.67325
1448.00,9.66944,25.106657,0.000419,25.002396,-2.5006,0.114,9.67309,9.67309
1449.00,9.66991,25.106818,0.000424,25.002535,-2.5003,0.114,9.67283,9.67283
1450.00,9.67052,25.106884,0.000423,25.002511,-2.4999,0.115,9.67386,9.67386
1451.00,9.67121,25.107006,0.000423,25.002681,-2.4995,0.115,9.67559,9.67559
1452.00,9.67205,25.107068,0.000426,25.002676,-2.4991,0.115,9.67825,9.67825
1453.00,9.67286,25.107060,0.000426,25.002655,-2.4987,0.115,9.68007,9.68007
1454.00,9.67365,25.107075,0.000426,25.002631,-2.4984,0.115,9.68243,9.68243
1455.00,9.67448,25.107191,0.000427,25.002766,-2.4983,0.115,9.68440,9.68440
1456.00,9.67511,25.107220,0.000430,25.002702,-2.4982,0.115,9.68487,9.68487
1457.00,9.67558,25.107233,0.000429,25.002755,-2.4980,0.115,9.68316,9.68316
1458.00,9.67599,25.107261,0.000430,25.002769,-2.4978,0.115,9.68150,9.68150
1459.00,9.67632,25.107175,0.000427,25.002619,-2.4976,0.115,9.67937,9.67937
1460.00,9.67692,25.107236,0.000426,25.002613,-2.4973,0.115,9.67722,9.67722
1461.00,9.67723,25.107238,0.000423,25.002563,-2.4970,0.115,9.67508,9.67508
1462.00,9.67715,25.107315,0.000422,25.002572,-2.4968,0.115,9.67419,9.67419
1463.00,9.67709,25.107323,0.000422,25.002516,-2.4966,0.115,9.67357,9.67357
1464.00,9.67693,25.107478,0.000422,25.002762,-2.4963,0.116,9.67265,9.67265
1465.00,9.67678,25.107281,0.000419,25.002594,-2.4960,0.116,9.67182,9.67182
1466.00,9.67707,25.107329,0.000417,25.002648,-2.4957,0.116,9.67266,9.67266
1467.00,9.67726,25.107330,0.000415,25.002590,-2.4954,0.116,9.67360,9.67360
1468.00,9.67730,25.107417,0.000412,25.002611,-2.4950,0.116,9.67418,9.67418
1469.00,9.67737,25.107504,0.000409,25.002505,-2.4947,0.117,9.67517,9.67517
1470.00,9.67738,25.107705,0.000411,25.002616,-2.4944,0.117,9.67590,9.67590
1471.00,9.67721,25.107656,0.000410,25.002489,-2.4942,0.117,9.67559,9.67559
1472.00,9.67681,25.107825,0.000413,25.002589,-2.4939,0.117,9.67508,9.67508
1473.00,9.67623,25.107851,0.000416,25.002562,-2.4937,0.117,9.67447,9.67447
1474.00,9.67562,25.107903,0.000425,25.002593,-2.4936,0.117,9.67402,9.67402
1475.00,9.67507,25.107953,0.000428,25.002645,-2.4934,0.117,9.67420,9.67420
1476.00,9.67465,25.108105,0.000429,25.002778,-2.4933,0.117,9.67468,9.67468
1477.00,9.67453,25.107899,0.000425,25.002627,-2.4932,0.117,9.67541,9.67541
1478.00,9.67470,25.107923,0.000422,25.002717,-2.4931,0.117,9.67705,9.67705
1479.00,9.67498,25.107847,0.000415,25.002680,-2.4928,0.117,9.67838,9.67838
1480.00,9.67502,25.107706,0.000412,25.002470,-2.4926,0.117,9.67800,9.67800
1481.00,9.67504,25.107754,0.000413,25.002467,-2.4924,0.117,9.67776,9.67776
1482.00,9.67529,25.107922,0.000415,25.002546,-2.4921,0.118,9.67774,9.67774
1483.00,9.67569,25.108063,0.000416,25.002500,-2.4918,0.118,9.67796,9.67796
1484.00,9.67611,25.108199,0.000417,25.002492,-2.4916,0.118,9.67758,9.67758
1485.00,9.67634,25.108487,0.000422,25.002730,-2.4914,0.118,9.67764,9.67764
1486.00,9.67647,25.108460,0.000422,25.002702,-2.4913,0.118,9.67773,9.67773
1487.00,9.67636,25.108449,0.000419,25.002672,-2.4910,0.118,9.67711,9.67711
1488.00,9.67644,25.108444,0.000420,25.002673,-2.4908,0.118,9.67677,9.67677
1489.00,9.67664,25.108428,0.000420,25.002678,-2.4905,0.118,9.67691,9.67691
1490.00,9.67685,25.108379,0.000418,25.002653,-2.4902,0.118,9.67808,9.67808
1491.00,9.67715,25.108377,0.000418,25.002563,-2.4899,0.118,9.67922,9.67922
1492.00,9.67752,25.108545,0.000421,25.002656,-2.4897,0.118,9.68095,9.68095
1493.00,9.67810,25.108653,0.000421,25.002742,-2.4894,0.118,9.68201,9.68201
1494.00,9.67864,25.108721,0.000421,25.002787,-2.4892,0.118,9.68220,9.68220
1495.00,9.67880,25.108863,0.000423,25.002802,-2.4891,0.118,9.68182,9.68182
1496.00,9.67902,25.108876,0.000422,25.002823,-2.4889,0.119,9.68190,9.68190
1497.00,9.67918,25.108791,0.000422,25.002785,-2.4887,0.119,9.68093,9.68093
1498.00,9.67937,25.108723,0.000423,25.002751,-2.4885,0.119,9.68147,9.68147
1499.00,9.67978,25.108770,0.000422,25.002823,-2.4882,0.119,9.68319,9.68319
1500.00,9.68026,25.108670,0.000421,25.002755,-2.4879,0.119,9.68462,9.68462
1501.00,9.68083,25.108814,0.000424,25.002850,-2.4876,0.119,9.68521,9.68521
1502.00,9.68104,25.108924,0.000425,25.002881,-2.4873,0.119,9.68546,9.68546
1503.00,9.68119,25.109009,0.000427,25.002924,-2.4869,0.119,9.68462,9.68462
1504.00,9.68125,25.108936,0.000425,25.002794,-2.4866,0.119,9.68304,9.68304
1505.00,9.68142,25.108877,0.000424,25.002694,-2.4863,0.119,9.68137,9.68137
1506.00,9.68141,25.108933,0.000421,25.002740,-2.4860,0.120,9.67934,9.67934
1507.00,9.68136,25.109012,0.000422,25.002809,-2.4858,0.120,9.67802,9.67802
1508.00,9.68131,25.109070,0.000420,25.002833,-2.4855,0.120,9.67672,9.67672
1509.00,9.68143,25.109135,0.000421,25.002875,-2.4853,0.120,9.67590,9.67590
1510.00,9.68108,25.109289,0.000420,25.003015,-2.4850,0.120,9.67558,9.67558
1511.00,9.68066,25.109194,0.000421,25.002871,-2.4847,0.120,9.67557,9.67557
1512.00,9.68028,25.109198,0.000419,25.002817,-2.4844,0.121,9.67576,9.67576
1513.00,9.67983,25.109155,0.000417,25.002619,-2.4842,0.121,9.67571,9.67571
1514.00,9.67955,25.109239,0.000418,25.002578,-2.4839,0.121,9.67602,9.67602
1515.00,9.67958,25.109254,0.000419,25.002531,-2.4836,0.121,9.67690,9.67690
1516.00,9.67960,25.109368,0.000421,25.002577,-2.4834,0.121,9.67813,9.67813
1517.00,9.67964,25.109334,0.000422,25.002492,-2.4832,0.121,9.67958,9.67958
1518.00,9.67964,25.109587,0.000428,25.002768,-2.4829,0.121,9.68091,9.68091
1519.00,9.67931,25.109738,0.000433,25.002912,-2.4827,0.121,9.68129,9.68129
1520.00,9.67891,25.109775,0.000436,25.002932,-2.4825,0.121,9.68118,9.68118
1521.00,9.67866,25.109895,0.000437,25.003035,-2.4822,0.121,9.68127,9.68127
1522.00,9.67858,25.109939,0.000436,25.002989,-2.4818,0.121,9.68074,9.68074
1523.00,9.67847,25.109769,0.000430,25.002768,-2.4815,0.121,9.68029,9.68029
1524.00,9.67842,25.109714,0.000427,25.002698,-2.4812,0.121,9.68044,9.68044
1525.00,9.67849,25.109729,0.000424,25.002627,-2.4809,0.122,9.68095,9.68095
1526.00,9.67899,25.109718,0.000418,25.002574,-2.4807,0.122,9.68245,9.68245
1527.00,9.67979,25.109883,0.000422,25.002676,-2.4805,0.122,9.68452,9.68452
1528.00,9.68032,25.110029,0.000426,25.002792,-2.4803,0.122,9.68483,9.68483
1529.00,9.68050,25.110125,0.000424,25.002811,-2.4802,0.122,9.68460,9.68460
1530.00,9.68062,25.110172,0.000427,25.002776,-2.4799,0.122,9.68378,9.68378
1531.00,9.68082,25.110243,0.000431,25.002743,-2.4795,0.122,9.68196,9.68196
1532.00,9.68109,25.110181,0.000425,25.002677,-2.4792,0.122,9.68033,9.68033
1533.00,9.68146,25.110065,0.000422,25.002472,-2.4789,0.122,9.68023,9.68023
1534.00,9.68155,25.110132,0.000422,25.002533,-2.4786,0.122,9.67983,9.67983
1535.00,9.68149,25.110326,0.000424,25.002718,-2.4783,0.122,9.67969,9.67969
1536.00,9.68151,25.110360,0.000421,25.002781,-2.4780,0.123,9.67904,9.67904
1537.00,9.68120,25.110473,0.000423,25.002830,-2.4778,0.123,9.67755,9.67755
1538.00,9.68077,25.110602,0.000427,25.002964,-2.4776,0.123,9.67652,9.67652
1539.00,9.68046,25.110508,0.000424,25.002765,-2.4773,0.123,9.67673,9.67673
1540.00,9.68044,25.110438,0.000419,25.002673,-2.4770,0.123,9.67750,9.67750
1541.00,9.68052,25.110381,0.000414,25.002532,-2.4768,0.123,9.67866,9.67866
1542.00,9.68064,25.110395,0.000416,25.002548,-2.4764,0.123,9.68058,9.68058
1543.00,9.68078,25.110448,0.000413,25.002550,-2.4761,0.123,9.68153,9.68153
1544.00,9.68079,25.110535,0.000411,25.002610,-2.4758,0.124,9.68231,9.68231
1545.00,9.68107,25.110626,0.000411,25.002673,-2.4756,0.124,9.68361,9.68361
1546.00,9.68116,25.110739,0.000417,25.002758,-2.4753,0.124,9.68473,9.68473
1547.00,9.68109,25.110661,0.000416,25.002638,-2.4750,0.124,9.68576,9.68576
1548.00,9.68119,25.110515,0.000413,25.002497,-2.4748,0.124,9.68708,9.68708
1549.00,9.68150,25.110514,0.000415,25.002504,-2.4745,0.124,9.68758,9.68758
1550.00,9.68187,25.110627,0.000419,25.002572,-2.4743,0.124,9.68765,9.68765
1551.00,9.68229,25.110756,0.000420,25.002654,-2.4740,0.124,9.68741,9.68741
1552.00,9.68257,25.110878,0.000419,25.002713,-2.4738,0.124,9.68685,9.68685
1553.00,9.68276,25.111082,0.000420,25.002819,-2.4735,0.124,9.68628,9.68628
1554.00,9.68344,25.111140,0.000420,25.002830,-2.4733,0.124,9.68498,9.68498
1555.00,9.68456,25.111088,0.000416,25.002704,-2.4732,0.125,9.68279,9.68279
1556.00,9.68550,25.111053,0.000415,25.002618,-2.4730,0.125,9.68044,9.68044
1557.00,9.68615,25.111126,0.000416,25.002672,-2.4728,0.125,9.67695,9.67695
1558.00,9.68704,25.111163,0.000418,25.002732,-2.4726,0.125,9.67212,9.67212
1559.00,9.68731,25.111110,0.000416,25.002695,-2.4723,0.125,9.66610,9.66610
1560.00,9.68674,25.111156,0.000420,25.002734,-2.4721,0.125,9.65894,9.65894
1561.00,9.68670,25.111193,0.000421,25.002762,-2.4717,0.125,9.65347,9.65347
@11,2.0001,4.0, 1560.08 
1562.00,9.68607,25.111183,0.000414,25.002708,-2.4714,0.126,9.65042,9.65042
1563.00,9.68376,25.111170,0.000411,25.002597,-2.4711,0.126,9.65089,9.65089
1564.00,9.68038,25.111240,0.000414,25.002557,-2.4709,0.126,9.65613,9.65613
1565.00,9.67600,25.111177,0.000409,25.002447,-2.4706,0.126,9.66412,9.66412
1566.00,9.66946,25.111088,0.000407,25.002359,-2.4704,0.126,9.67157,9.67157
1567.00,9.66454,25.111160,0.000413,25.002396,-2.4702,0.126,9.67839,9.67839
1568.00,9.65972,25.111264,0.000419,25.002455,-2.4699,0.126,9.68341,9.68341
1569.00,9.65823,25.111384,0.000414,25.002502,-2.4696,0.126,9.68544,9.68544
1570.00,9.66125,25.111512,0.000409,25.002544,-2.4693,0.126,9.68612,9.68612
1571.00,9.66201,25.111665,0.000407,25.002644,-2.4690,0.127,9.68593,9.68593
1572.00,9.66051,25.111653,0.000404,25.002639,-2.4686,0.127,9.68462,9.68462
1573.00,9.66391,25.111667,0.000402,25.002684,-2.4683,0.127,9.68332,9.68332
1574.00,9.66977,25.111613,0.000402,25.002623,-2.4679,0.127,9.68293,9.68293
1575.00,9.67313,25.111646,0.000406,25.002683,-2.4677,0.127,9.68233,9.68233
1576.00,9.67490,25.111667,0.000405,25.002586,-2.4674,0.127,9.68224,9.68224
1577.00,9.67595,25.111734,0.000407,25.002584,-2.4672,0.127,9.68228,9.68228
1578.00,9.67676,25.111793,0.000408,25.002527,-2.4670,0.127,9.68229,9.68229
1579.00,9.67735,25.111937,0.000412,25.002604,-2.4667,0.128,9.68210,9.68210
1580.00,9.67795,25.111959,0.000414,25.002577,-2.4664,0.128,9.68236,9.68236
1581.00,9.67964,25.112023,0.000418,25.002626,-2.4661,0.128,9.68263,9.68263
1582.00,9.68131,25.112054,0.000416,25.002637,-2.4658,0.128,9.68317,9.68317
1583.00,9.68267,25.112021,0.000412,25.002672,-2.4656,0.128,9.68380,9.68380
1584.00,9.68348,25.111991,0.000408,25.002676,-2.4654,0.128,9.68436,9.68436
1585.00,9.68378,25.112015,0.000407,25.002706,-2.4652,0.128,9.68433,9.68433
1586.00,9.68370,25.111972,0.000407,25.002712,-2.4650,0.128,9.68382,9.68382
1587.00,9.68358,25.111945,0.000406,25.002665,-2.4649,0.128,9.68356,9.68356
1588.00,9.68320,25.112068,0.000409,25.002664,-2.4646,0.128,9.68260,9.68260
1589.00,9.68293,25.112130,0.000409,25.002652,-2.4644,0.129,9.68217,9.68217
1590.00,9.68290,25.112106,0.000406,25.002541,-2.4641,0.129,9.68242,9.68242
1591.00,9.68291,25.112226,0.000408,25.002577,-2.4638,0.129,9.68341,9.68341
1592.00,9.68310,25.112425,0.000414,25.002693,-2.4635,0.129,9.68363,9.68363
1593.00,9.68315,25.112471,0.000416,25.002716,-2.4632,0.129,9.68393,9.68393
1594.00,9.68319,25.112445,0.000415,25.002668,-2.4630,0.129,9.68441,9.68441
1595.00,9.68343,25.112528,0.000418,25.002753,-2.4627,0.129,9.68512,9.68512
1596.00,9.68365,25.112587,0.000420,25.002713,-2.4625,0.129,9.68506,9.68506
1597.00,9.68383,25.112525,0.000417,25.002622,-2.4623,0.129,9.68552,9.68552
1598.00,9.68407,25.112484,0.000415,25.002585,-2.4620,0.129,9.68645,9.68645
1599.00,9.68449,25.112556,0.000420,25.002635,-2.4617,0.129,9.68830,9.68830
1600.00,9.68509,25.112551,0.000418,25.002566,-2.4613,0.129,9.68920,9.68920
1601.00,9.68546,25.112625,0.000418,25.002604,-2.4610,0.130,9.69022,9.69022
1602.00,9.68577,25.112679,0.000419,25.002604,-2.4607,0.130,9.69053,9.69053
1603.00,9.68586,25.112749,0.000418,25.002603,-2.4604,0.130,9.69068,9.69068
1604.00,9.68594,25.112775,0.000414,25.002604,-2.4602,0.130,9.68873,9.68873
1605.00,9.68593,25.112722,0.000415,25.002576,-2.4599,0.130,9.68753,9.68753
1606.00,9.68626,25.112669,0.000411,25.002573,-2.4596,0.131,9.68695,9.68695
1607.00,9.68641,25.112700,0.000410,25.002598,-2.4593,0.131,9.68624,9.68624
1608.00,9.68653,25.112693,0.000411,25.002581,-2.4590,0.131,9.68530,9.68530
1609.00,9.68659,25.112707,0.000412,25.002575,-2.4587,0.131,9.68478,9.68478
1610.00,9.68673,25.112988,0.000414,25.002754,-2.4583,0.131,9.68413,9.68413
1611.00,9.68645,25.113033,0.000414,25.002746,-2.4580,0.131,9.68310,9.68310
1612.00,9.68623,25.112992,0.000414,25.002695,-2.4576,0.131,9.68258,9.68258
1613.00,9.68619,25.112998,0.000413,25.002664,-2.4573,0.131,9.68246,9.68246
1614.00,9.68625,25.113061,0.000416,25.002670,-2.4570,0.131,9.68332,9.68332
1615.00,9.68623,25.113051,0.000420,25.002664,-2.4567,0.131,9.68398,9.68398
1616.00,9.68629,25.113121,0.000422,25.002706,-2.4564,0.131,9.68533,9.68533
1617.00,9.68650,25.113143,0.000421,25.002689,-2.4561,0.131,9.68687,9.68687
1618.00,9.68665,25.113217,0.000421,25.002729,-2.4558,0.131,9.68798,9.68798
1619.00,9.68643,25.113266,0.000418,25.002706,-2.4555,0.131,9.68796,9.68796
1620.00,9.68611,25.113281,0.000415,25.002694,-2.4552,0.132,9.68842,9.68842
1621.00,9.68595,25.113250,0.000417,25.002610,-2.4550,0.132,9.68817,9.68817
1622.00,9.68600,25.113415,0.000420,25.002691,-2.4550,0.132,9.68872,9.68872
1623.00,9.68623,25.113517,0.000421,25.002678,-2.4550,0.132,9.68968,9.68968
1624.00,9.68658,25.113596,0.000422,25.002703,-2.4549,0.132,9.69124,9.69124
1625.00,9.68692,25.113583,0.000422,25.002644,-2.4547,0.132,9.69104,9.69104
1626.00,9.68676,25.113688,0.000418,25.002704,-2.4545,0.132,9.68991,9.68991
1627.00,9.68659,25.113676,0.000417,25.002655,-2.4540,0.132,9.68812,9.68812
1628.00,9.68647,25.113796,0.000423,25.002826,-2.4535,0.133,9.68554,9.68554
1629.00,9.68637,25.113821,0.000424,25.002846,-2.4531,0.133,9.68293,9.68293
1630.00,9.68627,25.113855,0.000425,25.002840,-2.4528,0.133,9.68160,9.68160
1631.00,9.68627,25.113855,0.000426,25.002768,-2.4524,0.133,9.68155,9.68155
1632.00,9.68625,25.113928,0.000427,25.002827,-2.4522,0.133,9.68155,9.68155
1633.00,9.68648,25.113834,0.000420,25.002656,-2.4519,0.133,9.68258,9.68258
1634.00,9.68651,25.113876,0.000420,25.002641,-2.4516,0.133,9.68416,9.68416
1635.00,9.68658,25.113978,0.000418,25.002635,-2.4512,0.133,9.68601,9.68601
1636.00,9.68668,25.114046,0.000420,25.002640,-2.4510,0.133,9.68812,9.68812
1637.00,9.68706,25.114072,0.000420,25.002552,-2.4507,0.133,9.69018,9.69018
1638.00,9.68722,25.114134,0.000423,25.002578,-2.4505,0.134,9.69141,9.69141
1639.00,9.68744,25.114293,0.000427,25.002697,-2.4503,0.133,9.69177,9.69177
1640.00,9.68753,25.114334,0.000427,25.002733,-2.4501,0.133,9.69137,9.69137
1641.00,9.68744,25.114311,0.000425,25.002741,-2.4498,0.133,9.68959,9.68959
1642.00,9.68702,25.114296,0.000425,25.002762,-2.4494,0.134,9.68712,9.68712
1643.00,9.68649,25.114328,0.000426,25.002735,-2.4490,0.134,9.68525,9.68525
1644.00,9.68587,25.114276,0.000423,25.002670,-2.4486,0.134,9.68313,9.68313
1645.00,9.68533,25.114288,0.000424,25.002651,-2.4483,0.134,9.68216,9.68216
1646.00,9.68525,25.114403,0.000427,25.002715,-2.4480,0.134,9.68186,9.68186
1647.00,9.68536,25.114449,0.000424,25.002709,-2.4477,0.134,9.68289,9.68289
1648.00,9.68562,25.114457,0.000422,25.002733,-2.4475,0.134,9.68437,9.68437
1649.00,9.68622,25.114569,0.000423,25.002803,-2.4472,0.134,9.68724,9.68724
1650.00,9.68701,25.114634,0.000418,25.002819,-2.4469,0.135,9.69009,9.69009
1651.00,9.68757,25.114730,0.000421,25.002858,-2.4466,0.135,9.69136,9.69136
1652.00,9.68779,25.114866,0.000422,25.002937,-2.4462,0.135,9.69132,9.69132
1653.00,9.68788,25.114829,0.000417,25.002760,-2.4459,0.135,9.69021,9.69021
1654.00,9.68766,25.114835,0.000410,25.002653,-2.4456,0.135,9.68802,9.68802
1655.00,9.68733,25.114914,0.000414,25.002681,-2.4453,0.135,9.68524,9.68524
1656.00,9.68706,25.114949,0.000409,25.002680,-2.4451,0.136,9.68446,9.68446
1657.00,9.68661,25.114923,0.000412,25.002603,-2.4449,0.136,9.68442,9.68442
1658.00,9.68613,25.115129,0.000419,25.002801,-2.4446,0.136,9.68528,9.68528
1659.00,9.68584,25.115151,0.000424,25.002752,-2.4444,0.135,9.68661,9.68661
1660.00,9.68601,25.115293,0.000425,25.002764,-2.4441,0.135,9.68846,9.68846
1661.00,9.68653,25.115385,0.000427,25.002719,-2.4438,0.135,9.68982,9.68982
1662.00,9.68717,25.115552,0.000429,25.002766,-2.4435,0.136,9.69082,9.69082
1663.00,9.68761,25.115583,0.000427,25.002794,-2.4433,0.136,9.69156,9.69156
1664.00,9.68803,25.115612,0.000424,25.002823,-2.4431,0.136,9.69115,9.69115
1665.00,9.68831,25.115564,0.000423,25.002790,-2.4428,0.136,9.68959,9.68959
1666.00,9.68841,25.115468,0.000423,25.002699,-2.4425,0.136,9.68837,9.68837
1667.00,9.68849,25.115395,0.000421,25.002653,-2.4421,0.136,9.68766,9.68766
1668.00,9.68861,25.115335,0.000422,25.002514,-2.4417,0.136,9.68712,9.68712
1669.00,9.68834,25.115415,0.000423,25.002599,-2.4413,0.136,9.68647,9.68647
1670.00,9.68764,25.115428,0.000429,25.002632,-2.4409,0.136,9.68555,9.68555
1671.00,9.68694,25.115502,0.000427,25.002782,-2.4406,0.137,9.68448,9.68448
1672.00,9.68669,25.115482,0.000425,25.002782,-2.4404,0.137,9.68360,9.68360
1673.00,9.68651,25.115476,0.000422,25.002797,-2.4400,0.137,9.68201,9.68201
1674.00,9.68649,25.115419,0.000419,25.002626,-2.4396,0.137,9.68184,9.68184
1675.00,9.68658,25.115408,0.000412,25.002552,-2.4392,0.137,9.68289,9.68289
1676.00,9.68668,25.115273,0.000408,25.002298,-2.4388,0.137,9.68459,9.68459
1677.00,9.68693,25.115361,0.000406,25.002271,-2.4385,0.137,9.68588,9.68588
1678.00,9.68699,25.115599,0.000412,25.002415,-2.4382,0.137,9.68704,9.68704
1679.00,9.68684,25.115587,0.000413,25.002356,-2.4380,0.137,9.68748,9.68748
1680.00,9.68664,25.115642,0.000414,25.002417,-2.4377,0.137,9.68804,9.68804
1681.00,9.68643,25.115900,0.000420,25.002621,-2.4374,0.137,9.68792,9.68792
1682.00,9.68636,25.116061,0.000421,25.002755,-2.4371,0.138,9.68809,9.68809
1683.00,9.68631,25.116023,0.000418,25.002752,-2.4368,0.138,9.68905,9.68905
1684.00,9.68640,25.116268,0.000419,25.003054,-2.4364,0.138,9.69007,9.69007
1685.00,9.68660,25.116167,0.000420,25.002873,-2.4360,0.138,9.69044,9.69044
1686.00,9.68691,25.116131,0.000418,25.002798,-2.4356,0.138,9.69099,9.69099
1687.00,9.68710,25.116053,0.000418,25.002759,-2.4353,0.138,9.69097,9.69097
1688.00,9.68714,25.116073,0.000418,25.002681,-2.4350,0.138,9.69048,9.69048
1689.00,9.68727,25.115966,0.000416,25.002537,-2.4347,0.138,9.69051,9.69051
1690.00,9.68776,25.116087,0.000415,25.002595,-2.4344,0.138,9.69066,9.69066
1691.00,9.68816,25.116165,0.000416,25.002596,-2.4341,0.139,9.68982,9.68982
1692.00,9.68852,25.116303,0.000419,25.002616,-2.4337,0.139,9.68995,9.68995
1693.00,9.68898,25.116417,0.000421,25.002673,-2.4334,0.139,9.69018,9.69018
1694.00,9.68929,25.116437,0.000421,25.002625,-2.4330,0.139,9.68976,9.68976
1695.00,9.68953,25.116493,0.000425,25.002754,-2.4328,0.139,9.68941,9.68941
1696.00,9.68967,25.116390,0.000423,25.002704,-2.4325,0.139,9.68983,9.68983
1697.00,9.68965,25.116294,0.000422,25.002638,-2.4322,0.139,9.68974,9.68974
1698.00,9.68973,25.116183,0.000422,25.002554,-2.4320,0.139,9.68962,9.68962
1699.00,9.68996,25.116188,0.000423,25.002585,-2.4317,0.139,9.69003,9.69003
1700.00,9.69013,25.116167,0.000418,25.002510,-2.4314,0.139,9.69018,9.69018
1701.00,9.69031,25.116227,0.000419,25.002570,-2.4311,0.139,9.69103,9.69103
1702.00,9.69041,25.116290,0.000419,25.002628,-2.4307,0.140,9.69076,9.69076
1703.00,9.69034,25.116392,0.000419,25.002692,-2.4303,0.140,9.69031,9.69031
1704.00,9.69025,25.116419,0.000415,25.002681,-2.4299,0.140,9.68803,9.68803
1705.00,9.69028,25.116456,0.000415,25.002655,-2.4296,0.140,9.68674,9.68674
1706.00,9.69021,25.116525,0.000412,25.002667,-2.4292,0.140,9.68443,9.68443
1707.00,9.69038,25.116450,0.000408,25.002533,-2.4290,0.141,9.68232,9.68232
1708.00,9.69052,25.116381,0.000405,25.002473,-2.4287,0.141,9.67918,9.67918
1709.00,9.69081,25.116380,0.000405,25.002439,-2.4285,0.141,9.67523,9.67523
1710.00,9.69135,25.116361,0.000404,25.002383,-2.4283,0.141,9.66970,9.66970
1711.00,9.69208,25.116336,0.000405,25.002329,-2.4281,0.141,9.66515,9.66515
@12,2.0001,4.0, 1710.011 
1712.00,9.68918,25.116382,0.000401,25.002386,-2.4278,0.141,9.66345,9.66345
1713.00,9.68571,25.116509,0.000400,25.002481,-2.4276,0.141,9.66486,9.66486
1714.00,9.68435,25.116596,0.000403,25.002500,-2.4273,0.142,9.67072,9.67072
1715.00,9.68148,25.116875,0.000409,25.002742,-2.4270,0.142,9.67844,9.67844
1716.00,9.67658,25.117022,0.000411,25.002835,-2.4267,0.142,9.68563,9.68563
1717.00,9.67421,25.117267,0.000421,25.003009,-2.4264,0.142,9.69121,9.69121
1718.00,9.67246,25.117238,0.000422,25.002874,-2.4260,0.142,9.69509,9.69509
1719.00,9.67420,25.117287,0.000423,25.002895,-2.4257,0.142,9.69739,9.69739
1720.00,9.67403,25.117084,0.000416,25.002677,-2.4253,0.142,9.69831,9.69831
1721.00,9.67211,25.116980,0.000415,25.002605,-2.4249,0.142,9.69923,9.69923
1722.00,9.67235,25.116739,0.000408,25.002318,-2.4246,0.142,9.69961,9.69961
1723.00,9.67767,25.116781,0.000409,25.002412,-2.4242,0.142,9.69986,9.69986
1724.00,9.68229,25.116792,0.000404,25.002418,-2.4239,0.143,9.70001,9.70001
1725.00,9.68556,25.116939,0.000410,25.002502,-2.4237,0.143,9.70036,9.70036
1726.00,9.68779,25.116963,0.000409,25.002432,-2.4234,0.143,9.70055,9.70055
1727.00,9.68948,25.117175,0.000412,25.002594,-2.4231,0.143,9.70111,9.70111
1728.00,9.69090,25.117256,0.000413,25.002624,-2.4229,0.143,9.70140,9.70140
1729.00,9.69201,25.117302,0.000415,25.002541,-2.4227,0.143,9.70075,9.70075
1730.00,9.69313,25.117328,0.000413,25.002505,-2.4224,0.143,9.69932,9.69932
1731.00,9.69470,25.117400,0.000415,25.002541,-2.4222,0.143,9.69619,9.69619
1732.00,9.69582,25.117335,0.000416,25.002414,-2.4220,0.143,9.69341,9.69341
1733.00,9.69651,25.117224,0.000415,25.002260,-2.4218,0.143,9.69033,9.69033
1734.00,9.69647,25.117202,0.000416,25.002247,-2.4215,0.143,9.68719,9.68719
1735.00,9.69605,25.117301,0.000415,25.002356,-2.4212,0.143,9.68523,9.68523
1736.00,9.69557,25.117492,0.000417,25.002520,-2.4208,0.144,9.68563,9.68563
1737.00,9.69520,25.117554,0.000414,25.002532,-2.4204,0.144,9.68586,9.68586
1738.00,9.69479,25.117774,0.000415,25.002627,-2.4200,0.144,9.68697,9.68697
1739.00,9.69420,25.117843,0.000415,25.002658,-2.4195,0.144,9.68806,9.68806
1740.00,9.69364,25.117895,0.000415,25.002615,-2.4191,0.144,9.68894,9.68894
1741.00,9.69311,25.117850,0.000414,25.002480,-2.4187,0.144,9.68896,9.68896
1742.00,9.69251,25.117746,0.000412,25.002414,-2.4183,0.144,9.68843,9.68843
1743.00,9.69200,25.117623,0.000408,25.002338,-2.4180,0.145,9.68845,9.68845
1744.00,9.69155,25.117711,0.000409,25.002477,-2.4177,0.145,9.68901,9.68901
1745.00,9.69101,25.117618,0.000410,25.002446,-2.4174,0.145,9.68942,9.68942
1746.00,9.69063,25.117604,0.000411,25.002470,-2.4172,0.145,9.69101,9.69101
1747.00,9.69028,25.117780,0.000414,25.002612,-2.4169,0.145,9.69250,9.69250
1748.00,9.68994,25.117885,0.000415,25.002643,-2.4166,0.145,9.69325,9.69325
1749.00,9.68972,25.117911,0.000415,25.002562,-2.4162,0.145,9.69421,9.69421
1750.00,9.68963,25.117876,0.000415,25.002439,-2.4159,0.145,9.69509,9.69509
1751.00,9.68991,25.117823,0.000410,25.002343,-2.4157,0.145,9.69523,9.69523
1752.00,9.69039,25.117876,0.000404,25.002382,-2.4155,0.146,9.69549,9.69549
1753.00,9.69082,25.118016,0.000408,25.002469,-2.4153,0.146,9.69576,9.69576
1754.00,9.69142,25.118024,0.000405,25.002427,-2.4151,0.146,9.69561,9.69561
1755.00,9.69189,25.118208,0.000404,25.002560,-2.4148,0.146,9.69501,9.69501
1756.00,9.69226,25.118398,0.000411,25.002715,-2.4143,0.146,9.69419,9.69419
1757.00,9.69236,25.118442,0.000418,25.002693,-2.4139,0.146,9.69324,9.69324
1758.00,9.69248,25.118402,0.000420,25.002686,-2.4135,0.146,9.69273,9.69273
1759.00,9.69271,25.118453,0.000422,25.002715,-2.4132,0.146,9.69313,9.69313
1760.00,9.69326,25.118528,0.000422,25.002712,-2.4130,0.146,9.69445,9.69445
1761.00,9.69374,25.118641,0.000417,25.002764,-2.4127,0.146,9.69593,9.69593
1762.00,9.69444,25.118695,0.000416,25.002735,-2.4124,0.147,9.69788,9.69788
1763.00,9.69495,25.118881,0.000417,25.002801,-2.4121,0.147,9.69869,9.69869
1764.00,9.69528,25.118968,0.000418,25.002767,-2.4117,0.147,9.69901,9.69901
1765.00,9.69575,25.118947,0.000418,25.002707,-2.4113,0.147,9.69943,9.69943
1766.00,9.69601,25.118972,0.000420,25.002623,-2.4110,0.147,9.69854,9.69854
1767.00,9.69594,25.118993,0.000418,25.002594,-2.4107,0.147,9.69706,9.69706
1768.00,9.69587,25.118932,0.000414,25.002500,-2.4104,0.147,9.69626,9.69626
1769.00,9.69583,25.118929,0.000413,25.002513,-2.4102,0.147,9.69547,9.69547
1770.00,9.69576,25.119048,0.000413,25.002614,-2.4099,0.147,9.69384,9.69384
1771.00,9.69550,25.118975,0.000413,25.002585,-2.4096,0.147,9.69255,9.69255
1772.00,9.69514,25.119033,0.000418,25.002631,-2.4092,0.147,9.69185,9.69185
1773.00,9.69480,25.119038,0.000418,25.002602,-2.4088,0.147,9.69077,9.69077
1774.00,9.69449,25.119160,0.000419,25.002694,-2.4085,0.148,9.69004,9.69004
1775.00,9.69447,25.119123,0.000420,25.002651,-2.4082,0.148,9.69036,9.69036
1776.00,9.69447,25.119194,0.000423,25.002660,-2.4079,0.148,9.69091,9.69091
1777.00,9.69450,25.119233,0.000421,25.002646,-2.4077,0.148,9.69142,9.69142
1778.00,9.69458,25.119295,0.000423,25.002670,-2.4074,0.148,9.69262,9.69262
1779.00,9.69459,25.119253,0.000420,25.002590,-2.4071,0.148,9.69371,9.69371
1780.00,9.69454,25.119256,0.000418,25.002549,-2.4067,0.148,9.69438,9.69438
1781.00,9.69441,25.119253,0.000414,25.002540,-2.4064,0.149,9.69486,9.69486
1782.00,9.69405,25.119261,0.000416,25.002524,-2.4060,0.149,9.69519,9.69519
1783.00,9.69389,25.119342,0.000417,25.002539,-2.4056,0.149,9.69578,9.69578
1784.00,9.69397,25.119361,0.000418,25.002516,-2.4052,0.149,9.69687,9.69687
1785.00,9.69408,25.119466,0.000421,25.002582,-2.4048,0.149,9.69763,9.69763
1786.00,9.69424,25.119573,0.000424,25.002643,-2.4044,0.149,9.69964,9.69964
1787.00,9.69493,25.119645,0.000424,25.002709,-2.4039,0.149,9.70267,9.70267
1788.00,9.69564,25.119547,0.000420,25.002604,-2.4036,0.149,9.70447,9.70447
1789.00,9.69612,25.119501,0.000417,25.002499,-2.4032,0.149,9.70440,9.70440
1790.00,9.69635,25.119585,0.000420,25.002534,-2.4028,0.149,9.70364,9.70364
1791.00,9.69660,25.119704,0.000420,25.002528,-2.4024,0.149,9.70145,9.70145
1792.00,9.69664,25.119750,0.000421,25.002492,-2.4020,0.149,9.69731,9.69731
1793.00,9.69657,25.119881,0.000424,25.002601,-2.4017,0.149,9.69357,9.69357
1794.00,9.69657,25.120070,0.000429,25.002807,-2.4014,0.150,9.69158,9.69158
1795.00,9.69666,25.119957,0.000423,25.002674,-2.4010,0.150,9.69121,9.69121
1796.00,9.69680,25.119934,0.000425,25.002689,-2.4007,0.150,9.69142,9.69142
1797.00,9.69721,25.119927,0.000420,25.002730,-2.4004,0.150,9.69255,9.69255
1798.00,9.69718,25.119930,0.000419,25.002699,-2.4002,0.150,9.69407,9.69407
1799.00,9.69704,25.119883,0.000420,25.002589,-2.3998,0.150,9.69569,9.69569
1800.00,9.69720,25.119989,0.000422,25.002690,-2.3995,0.150,9.69584,9.69584
1801.00,9.69738,25.119938,0.000417,25.002586,-2.3992,0.150,9.69623,9.69623
1802.00,9.69733,25.119947,0.000418,25.002524,-2.3989,0.150,9.69689,9.69689
1803.00,9.69734,25.120095,0.000421,25.002601,-2.3985,0.150,9.69677,9.69677
1804.00,9.69701,25.120128,0.000419,25.002578,-2.3982,0.151,9.69554,9.69554
1805.00,9.69685,25.120132,0.000417,25.002465,-2.3979,0.151,9.69684,9.69684
1806.00,9.69697,25.120247,0.000418,25.002522,-2.3977,0.151,9.69854,9.69854
1807.00,9.69678,25.120367,0.000419,25.002567,-2.3974,0.151,9.69957,9.69957
1808.00,9.69645,25.120264,0.000415,25.002473,-2.3971,0.151,9.70065,9.70065
1809.00,9.69627,25.120367,0.000413,25.002565,-2.3968,0.151,9.70230,9.70230
1810.00,9.69638,25.120426,0.000413,25.002641,-2.3965,0.152,9.70199,9.70199
1811.00,9.69660,25.120466,0.000417,25.002611,-2.3961,0.152,9.70089,9.70089
1812.00,9.69688,25.120507,0.000418,25.002608,-2.3957,0.152,9.69906,9.69906
1813.00,9.69717,25.120633,0.000417,25.002702,-2.3953,0.152,9.69804,9.69804
1814.00,9.69763,25.120700,0.000420,25.002686,-2.3950,0.152,9.69717,9.69717
1815.00,9.69784,25.120836,0.000418,25.002712,-2.3947,0.152,9.69681,9.69681
1816.00,9.69820,25.121013,0.000416,25.002820,-2.3944,0.152,9.69744,9.69744
1817.00,9.69852,25.121075,0.000414,25.002776,-2.3940,0.152,9.69950,9.69950
1818.00,9.69899,25.121024,0.000412,25.002666,-2.3937,0.152,9.70134,9.70134
1819.00,9.69924,25.120999,0.000410,25.002605,-2.3934,0.153,9.70191,9.70191
1820.00,9.69923,25.120996,0.000412,25.002602,-2.3931,0.153,9.70141,9.70141
1821.00,9.69918,25.120883,0.000413,25.002551,-2.3928,0.153,9.69959,9.69959
1822.00,9.69896,25.120846,0.000413,25.002534,-2.3926,0.153,9.69753,9.69753
1823.00,9.69879,25.120910,0.000417,25.002568,-2.3923,0.153,9.69491,9.69491
1824.00,9.69874,25.120995,0.000417,25.002684,-2.3920,0.153,9.69368,9.69368
1825.00,9.69866,25.120945,0.000419,25.002621,-2.3917,0.153,9.69385,9.69385
1826.00,9.69835,25.120915,0.000419,25.002523,-2.3913,0.153,9.69492,9.69492
1827.00,9.69814,25.120958,0.000423,25.002547,-2.3909,0.153,9.69611,9.69611
1828.00,9.69804,25.121053,0.000421,25.002560,-2.3906,0.153,9.69785,9.69785
1829.00,9.69804,25.121089,0.000417,25.002511,-2.3902,0.153,9.69959,9.69959
1830.00,9.69797,25.121080,0.000413,25.002415,-2.3897,0.154,9.70006,9.70006
1831.00,9.69804,25.121157,0.000410,25.002443,-2.3894,0.154,9.70018,9.70018
1832.00,9.69814,25.121187,0.000406,25.002417,-2.3890,0.154,9.70023,9.70023
1833.00,9.69844,25.121121,0.000405,25.002380,-2.3887,0.154,9.69974,9.69974
1834.00,9.69840,25.121107,0.000408,25.002364,-2.3884,0.154,9.69839,9.69839
1835.00,9.69828,25.121186,0.000413,25.002474,-2.3882,0.154,9.69746,9.69746
1836.00,9.69809,25.121297,0.000419,25.002591,-2.3880,0.154,9.69705,9.69705
1837.00,9.69787,25.121396,0.000418,25.002727,-2.3877,0.154,9.69741,9.69741
1838.00,9.69774,25.121495,0.000423,25.002789,-2.3874,0.154,9.69777,9.69777
1839.00,9.69747,25.121472,0.000424,25.002756,-2.3871,0.154,9.69799,9.69799
1840.00,9.69744,25.121487,0.000422,25.002725,-2.3868,0.154,9.69863,9.69863
1841.00,9.69766,25.121430,0.000417,25.002617,-2.3865,0.155,9.69924,9.69924
1842.00,9.69805,25.121369,0.000415,25.002454,-2.3862,0.155,9.69906,9.69906
1843.00,9.69842,25.121293,0.000410,25.002333,-2.3860,0.155,9.69955,9.69955
1844.00,9.69902,25.121393,0.000407,25.002346,-2.3858,0.155,9.70096,9.70096
1845.00,9.69940,25.121453,0.000405,25.002312,-2.3855,0.155,9.70199,9.70199
1846.00,9.69966,25.121645,0.000407,25.002437,-2.3852,0.155,9.70261,9.70261
1847.00,9.69990,25.121652,0.000406,25.002395,-2.3848,0.155,9.70333,9.70333
1848.00,9.70005,25.121848,0.000409,25.002496,-2.3844,0.156,9.70316,9.70316
1849.00,9.70002,25.121884,0.000410,25.002544,-2.3839,0.156,9.70267,9.70267
1850.00,9.70003,25.121982,0.000413,25.002658,-2.3835,0.156,9.70197,9.70197
1851.00,9.70005,25.121832,0.000407,25.002557,-2.3832,0.156,9.70144,9.70144
1852.00,9.70006,25.122037,0.000411,25.002690,-2.3829,0.156,9.70030,9.70030
1853.00,9.70033,25.121995,0.000411,25.002631,-2.3826,0.156,9.69965,9.69965
1854.00,9.70085,25.122054,0.000411,25.002532,-2.3822,0.156,9.69741,9.69741
1855.00,9.70103,25.122093,0.000413,25.002494,-2.3819,0.156,9.69544,9.69544
1856.00,9.70152,25.122144,0.000416,25.002423,-2.3815,0.156,9.69384,9.69384
1857.00,9.70187,25.122097,0.000414,25.002399,-2.3811,0.156,9.69196,9.69196
1858.00,9.70184,25.122150,0.000411,25.002451,-2.3808,0.157,9.68861,9.68861
1859.00,9.70123,25.122202,0.000407,25.002549,-2.3804,0.157,9.68422,9.68422
1860.00,9.70041,25.122229,0.000407,25.002565,-2.3801,0.157,9.67987,9.67987
1861.00,9.69948,25.122335,0.000407,25.002604,-2.3797,0.157,9.67542,9.67542
@13,2.0001,4.0, 1860.052 
1862.00,9.69815,25.122410,0.000409,25.002616,-2.3794,0.157,9.67291,9.67291
1863.00,9.69557,25.122434,0.000414,25.002527,-2.3791,0.157,9.67438,9.67438
1864.00,9.69379,25.122535,0.000419,25.002579,-2.3787,0.157,9.68073,9.68073
1865.00,9.69104,25.122622,0.000420,25.002583,-2.3784,0.157,9.68886,9.68886
1866.00,9.68633,25.122630,0.000421,25.002610,-2.3781,0.157,9.69692,9.69692
1867.00,9.68359,25.122605,0.000420,25.002567,-2.3778,0.157,9.70402,9.70402
1868.00,9.68195,25.122719,0.000420,25.002695,-2.3774,0.157,9.70912,9.70912
1869.00,9.68264,25.122729,0.000421,25.002689,-2.3771,0.158,9.71086,9.71086
1870.00,9.68072,25.122713,0.000417,25.002649,-2.3768,0.158,9.71139,9.71139
1871.00,9.67824,25.122801,0.000417,25.002683,-2.3765,0.158,9.71139,9.71139
1872.00,9.68042,25.122857,0.000420,25.002692,-2.3761,0.158,9.71133,9.71133
1873.00,9.68846,25.122835,0.000418,25.002572,-2.3758,0.158,9.71071,9.71071
1874.00,9.69834,25.122805,0.000415,25.002489,-2.3755,0.158,9.71089,9.71089
1875.00,9.70327,25.122831,0.000417,25.002536,-2.3752,0.159,9.71049,9.71049
1876.00,9.70537,25.122835,0.000418,25.002568,-2.3748,0.159,9.71017,9.71017
1877.00,9.70656,25.122921,0.000420,25.002698,-2.3745,0.159,9.70993,9.70993
1878.00,9.70730,25.122962,0.000423,25.002863,-2.3741,0.159,9.70972,9.70972
1879.00,9.70766,25.122986,0.000424,25.002879,-2.3738,0.159,9.70873,9.70873
1880.00,9.70792,25.123008,0.000419,25.002852,-2.3734,0.159,9.70767,9.70767
1881.00,9.70777,25.123055,0.000420,25.002819,-2.3730,0.159,9.70729,9.70729
1882.00,9.70759,25.123128,0.000416,25.002750,-2.3727,0.159,9.70596,9.70596
1883.00,9.70819,25.123206,0.000412,25.002685,-2.3724,0.159,9.70481,9.70481
1884.00,9.70858,25.123337,0.000415,25.002766,-2.3720,0.159,9.70385,9.70385
1885.00,9.70846,25.123351,0.000417,25.002775,-2.3717,0.159,9.70377,9.70377
1886.00,9.70822,25.123406,0.000416,25.002824,-2.3714,0.159,9.70342,9.70342
1887.00,9.70797,25.123419,0.000418,25.002892,-2.3710,0.160,9.70420,9.70420
1888.00,9.70766,25.123418,0.000419,25.002909,-2.3706,0.160,9.70453,9.70453
1889.00,9.70731,25.123389,0.000418,25.002840,-2.3702,0.160,9.70515,9.70515
1890.00,9.70684,25.123462,0.000421,25.002908,-2.3698,0.160,9.70441,9.70441
1891.00,9.70643,25.123470,0.000424,25.002925,-2.3695,0.160,9.70442,9.70442
1892.00,9.70612,25.123475,0.000420,25.002887,-2.3691,0.160,9.70319,9.70319
1893.00,9.70556,25.123370,0.000413,25.002754,-2.3687,0.160,9.70249,9.70249
1894.00,9.70524,25.123405,0.000411,25.002799,-2.3684,0.160,9.70236,9.70236
1895.00,9.70478,25.123522,0.000410,25.002820,-2.3682,0.161,9.70245,9.70245
1896.00,9.70441,25.123496,0.000403,25.002693,-2.3679,0.161,9.70170,9.70170
1897.00,9.70405,25.123518,0.000405,25.002609,-2.3677,0.161,9.70218,9.70218
1898.00,9.70374,25.123697,0.000411,25.002690,-2.3675,0.161,9.70266,9.70266
1899.00,9.70354,25.123706,0.000412,25.002617,-2.3672,0.161,9.70245,9.70245
1900.00,9.70337,25.123634,0.000408,25.002506,-2.3669,0.161,9.70262,9.70262
1901.00,9.70323,25.123693,0.000409,25.002477,-2.3665,0.161,9.70288,9.70288
1902.00,9.70305,25.123746,0.000409,25.002555,-2.3660,0.161,9.70256,9.70256
1903.00,9.70303,25.123783,0.000412,25.002523,-2.3656,0.161,9.70254,9.70254
1904.00,9.70317,25.123887,0.000414,25.002585,-2.3652,0.161,9.70301,9.70301
1905.00,9.70325,25.124008,0.000416,25.002631,-2.3650,0.161,9.70340,9.70340
1906.00,9.70315,25.124061,0.000416,25.002690,-2.3647,0.161,9.70332,9.70332
1907.00,9.70297,25.124065,0.000415,25.002686,-2.3643,0.161,9.70330,9.70330
1908.00,9.70272,25.124154,0.000413,25.002800,-2.3640,0.162,9.70302,9.70302
1909.00,9.70268,25.124192,0.000412,25.002795,-2.3636,0.162,9.70316,9.70316
1910.00,9.70289,25.124143,0.000411,25.002747,-2.3632,0.162,9.70326,9.70326
1911.00,9.70294,25.124229,0.000411,25.002795,-2.3629,0.162,9.70379,9.70379
1912.00,9.70301,25.124273,0.000412,25.002749,-2.3625,0.162,9.70435,9.70435
1913.00,9.70325,25.124275,0.000412,25.002735,-2.3622,0.162,9.70540,9.70540
1914.00,9.70352,25.124311,0.000412,25.002731,-2.3619,0.162,9.70590,9.70590
1915.00,9.70375,25.124374,0.000415,25.002758,-2.3615,0.162,9.70591,9.70591
1916.00,9.70383,25.124254,0.000413,25.002630,-2.3612,0.162,9.70575,9.70575
1917.00,9.70403,25.124259,0.000411,25.002593,-2.3609,0.163,9.70603,9.70603
1918.00,9.70404,25.124214,0.000408,25.002437,-2.3605,0.163,9.70503,9.70503
1919.00,9.70410,25.124173,0.000407,25.002390,-2.3601,0.163,9.70471,9.70471
1920.00,9.70420,25.124094,0.000406,25.002283,-2.3598,0.163,9.70446,9.70446
1921.00,9.70430,25.124170,0.000409,25.002358,-2.3594,0.163,9.70445,9.70445
1922.00,9.70438,25.124322,0.000411,25.002429,-2.3590,0.163,9.70390,9.70390
1923.00,9.70434,25.124519,0.000414,25.002545,-2.3587,0.163,9.70360,9.70360
1924.00,9.70427,25.124628,0.000410,25.002541,-2.3584,0.163,9.70345,9.70345
1925.00,9.70441,25.124814,0.000412,25.002640,-2.3581,0.164,9.70459,9.70459
1926.00,9.70478,25.125008,0.000415,25.002711,-2.3578,0.164,9.70585,9.70585
1927.00,9.70511,25.125063,0.000417,25.002697,-2.3575,0.164,9.70681,9.70681
1928.00,9.70538,25.124952,0.000417,25.002647,-2.3571,0.164,9.70793,9.70793
1929.00,9.70554,25.125010,0.000422,25.002728,-2.3567,0.164,9.70812,9.70812
1930.00,9.70553,25.124931,0.000417,25.002677,-2.3563,0.164,9.70718,9.70718
1931.00,9.70544,25.124870,0.000417,25.002649,-2.3559,0.164,9.70515,9.70515
1932.00,9.70514,25.124754,0.000414,25.002596,-2.3556,0.164,9.70359,9.70359
1933.00,9.70501,25.124829,0.000415,25.002608,-2.3552,0.164,9.70316,9.70316
1934.00,9.70487,25.124780,0.000411,25.002598,-2.3549,0.164,9.70308,9.70308
1935.00,9.70479,25.124889,0.000412,25.002602,-2.3546,0.164,9.70300,9.70300
1936.00,9.70470,25.124875,0.000408,25.002458,-2.3542,0.164,9.70278,9.70278
1937.00,9.70442,25.125063,0.000409,25.002524,-2.3539,0.164,9.70314,9.70314
1938.00,9.70441,25.125177,0.000406,25.002562,-2.3536,0.165,9.70316,9.70316
1939.00,9.70443,25.125323,0.000407,25.002533,-2.3533,0.165,9.70287,9.70287
1940.00,9.70440,25.125294,0.000408,25.002516,-2.3529,0.165,9.70266,9.70266
1941.00,9.70432,25.125393,0.000406,25.002638,-2.3526,0.165,9.70354,9.70354
1942.00,9.70435,25.125359,0.000402,25.002650,-2.3522,0.165,9.70418,9.70418
1943.00,9.70455,25.125373,0.000402,25.002712,-2.3518,0.165,9.70433,9.70433
1944.00,9.70469,25.125180,0.000404,25.002524,-2.3515,0.165,9.70516,9.70516
1945.00,9.70480,25.125324,0.000406,25.002626,-2.3512,0.166,9.70591,9.70591
1946.00,9.70454,25.125353,0.000404,25.002550,-2.3508,0.166,9.70616,9.70616
1947.00,9.70442,25.125393,0.000407,25.002478,-2.3506,0.166,9.70671,9.70671
1948.00,9.70448,25.125495,0.000410,25.002438,-2.3504,0.166,9.70733,9.70733
1949.00,9.70460,25.125626,0.000409,25.002506,-2.3501,0.166,9.70756,9.70756
1950.00,9.70474,25.125671,0.000409,25.002482,-2.3497,0.166,9.70787,9.70787
1951.00,9.70499,25.125800,0.000415,25.002548,-2.3493,0.166,9.70807,9.70807
1952.00,9.70529,25.125828,0.000415,25.002557,-2.3489,0.166,9.70775,9.70775
1953.00,9.70557,25.125814,0.000414,25.002505,-2.3484,0.166,9.70760,9.70760
1954.00,9.70563,25.125940,0.000414,25.002583,-2.3479,0.166,9.70699,9.70699
1955.00,9.70564,25.125927,0.000409,25.002520,-2.3476,0.167,9.70612,9.70612
1956.00,9.70570,25.126003,0.000406,25.002569,-2.3473,0.167,9.70553,9.70553
1957.00,9.70587,25.126098,0.000410,25.002556,-2.3469,0.167,9.70490,9.70490
1958.00,9.70586,25.126226,0.000409,25.002624,-2.3466,0.167,9.70422,9.70422
1959.00,9.70594,25.126218,0.000407,25.002565,-2.3463,0.167,9.70458,9.70458
1960.00,9.70620,25.126323,0.000411,25.002574,-2.3460,0.167,9.70565,9.70565
1961.00,9.70667,25.126281,0.000412,25.002475,-2.3455,0.167,9.70790,9.70790
1962.00,9.70711,25.126179,0.000408,25.002430,-2.3451,0.168,9.70983,9.70983
1963.00,9.70757,25.126116,0.000412,25.002397,-2.3446,0.168,9.71192,9.71192
1964.00,9.70791,25.126111,0.000413,25.002398,-2.3442,0.168,9.71298,9.71298
1965.00,9.70814,25.126205,0.000414,25.002530,-2.3439,0.168,9.71328,9.71328
1966.00,9.70828,25.126231,0.000416,25.002564,-2.3436,0.168,9.71179,9.71179
1967.00,9.70836,25.126256,0.000415,25.002549,-2.3434,0.168,9.71093,9.71093
1968.00,9.70832,25.126272,0.000411,25.002529,-2.3431,0.168,9.70947,9.70947
1969.00,9.70819,25.126331,0.000411,25.002573,-2.3428,0.168,9.70784,9.70784
1970.00,9.70805,25.126336,0.000414,25.002536,-2.3425,0.168,9.70692,9.70692
1971.00,9.70791,25.126345,0.000412,25.002522,-2.3422,0.168,9.70633,9.70633
1972.00,9.70793,25.126479,0.000416,25.002574,-2.3419,0.168,9.70629,9.70629
1973.00,9.70805,25.126583,0.000420,25.002561,-2.3416,0.168,9.70694,9.70694
1974.00,9.70827,25.126662,0.000421,25.002505,-2.3412,0.168,9.70805,9.70805
1975.00,9.70860,25.126669,0.000419,25.002443,-2.3408,0.168,9.70945,9.70945
1976.00,9.70904,25.126712,0.000421,25.002453,-2.3404,0.169,9.71109,9.71109
1977.00,9.70947,25.126770,0.000419,25.002489,-2.3399,0.169,9.71173,9.71173
1978.00,9.70982,25.126799,0.000418,25.002530,-2.3395,0.169,9.71122,9.71122
1979.00,9.70980,25.126891,0.000418,25.002631,-2.3392,0.169,9.71012,9.71012
1980.00,9.70978,25.126884,0.000418,25.002587,-2.3388,0.169,9.70933,9.70933
1981.00,9.70958,25.127004,0.000418,25.002612,-2.3385,0.169,9.70832,9.70832
1982.00,9.70922,25.127122,0.000418,25.002657,-2.3382,0.169,9.70726,9.70726
1983.00,9.70886,25.127052,0.000413,25.002515,-2.3379,0.170,9.70713,9.70713
1984.00,9.70853,25.127003,0.000412,25.002419,-2.3375,0.170,9.70728,9.70728
1985.00,9.70828,25.127172,0.000414,25.002557,-2.3372,0.170,9.70745,9.70745
1986.00,9.70836,25.127189,0.000411,25.002607,-2.3369,0.170,9.70790,9.70790
1987.00,9.70844,25.127024,0.000412,25.002470,-2.3366,0.170,9.70879,9.70879
1988.00,9.70861,25.127195,0.000416,25.002678,-2.3364,0.170,9.70951,9.70951
1989.00,9.70890,25.127343,0.000423,25.002844,-2.3361,0.170,9.71110,9.71110
1990.00,9.70939,25.127291,0.000424,25.002835,-2.3359,0.170,9.71226,9.71226
1991.00,9.70976,25.127262,0.000427,25.002793,-2.3356,0.170,9.71230,9.71230
1992.00,9.70985,25.127415,0.000426,25.002937,-2.3353,0.170,9.71134,9.71134
1993.00,9.70970,25.127319,0.000425,25.002766,-2.3349,0.170,9.71060,9.71060
1994.00,9.70956,25.127252,0.000420,25.002668,-2.3345,0.170,9.70963,9.70963
1995.00,9.70944,25.127286,0.000422,25.002625,-2.3342,0.170,9.70842,9.70842
1996.00,9.70939,25.127346,0.000422,25.002637,-2.3338,0.171,9.70898,9.70898
1997.00,9.70934,25.127355,0.000425,25.002550,-2.3335,0.171,9.70989,9.70989
1998.00,9.70941,25.127422,0.000425,25.002605,-2.3333,0.171,9.71074,9.71074
1999.00,9.70969,25.127519,0.000427,25.002663,-2.3331,0.171,9.71130,9.71130
2000.00,9.70981,25.127511,0.000422,25.002656,-2.3329,0.171,9.71110,9.71110
2001.00,9.70978,25.127521,0.000419,25.002618,-2.3327,0.171,9.70987,9.70987
2002.00,9.70975,25.127537,0.000415,25.002653,-2.3324,0.171,9.70889,9.70889
2003.00,9.70994,25.127551,0.000416,25.002684,-2.3322,0.171,9.70821,9.70821
2004.00,9.71013,25.127538,0.000415,25.002670,-2.3318,0.171,9.70597,9.70597
2005.00,9.71008,25.127552,0.000415,25.002698,-2.3315,0.172,9.70414,9.70414
2006.00,9.70954,25.127585,0.000418,25.002723,-2.3312,0.172,9.70306,9.70306
2007.00,9.70927,25.127602,0.000421,25.002692,-2.3309,0.172,9.70142,9.70142
2008.00,9.70967,25.127659,0.000420,25.002722,-2.3306,0.172,9.69842,9.69842
2009.00,9.70960,25.127706,0.000418,25.002761,-2.3303,0.172,9.69556,9.69556
2010.00,9.70868,25.127678,0.000419,25.002669,-2.3300,0.172,9.69207,9.69207
2011.00,9.70656,25.127665,0.000418,25.002644,-2.3297,0.172,9.68884,9.68884
@14,2.0001,4.0, 2010.209 
2012.00,9.70613,25.127723,0.000417,25.002691,-2.3294,0.173,9.68781,9.68781
2013.00,9.70569,25.127767,0.000415,25.002623,-2.3292,0.173,9.68974,9.68974
2014.00,9.70300,25.127729,0.000417,25.002466,-2.3289,0.173,9.69480,9.69480
2015.00,9.70102,25.127824,0.000415,25.002542,-2.3286,0.173,9.70171,9.70171
2016.00,9.69747,25.127830,0.000411,25.002475,-2.3282,0.173,9.70866,9.70866
2017.00,9.69562,25.127902,0.000407,25.002436,-2.3279,0.173,9.71564,9.71564
2018.00,9.69711,25.127927,0.000409,25.002467,-2.3277,0.173,9.72027,9.72027
2019.00,9.69912,25.128007,0.000409,25.002548,-2.3274,0.173,9.72313,9.72313
2020.00,9.69832,25.128022,0.000409,25.002448,-2.3273,0.173,9.72505,9.72505
2021.00,9.69797,25.128086,0.000411,25.002467,-2.3271,0.174,9.72551,9.72551
2022.00,9.69805,25.128135,0.000414,25.002531,-2.3268,0.174,9.72400,9.72400
2023.00,9.70196,25.128128,0.000409,25.002473,-2.3264,0.174,9.72208,9.72208
2024.00,9.70685,25.128148,0.000409,25.002461,-2.3260,0.174,9.72072,9.72072
2025.00,9.70986,25.128283,0.000411,25.002575,-2.3257,0.174,9.71883,9.71883
2026.00,9.71128,25.128270,0.000412,25.002539,-2.3254,0.174,9.71831,9.71831
2027.00,9.71212,25.128279,0.000411,25.002473,-2.3251,0.174,9.71821,9.71821
2028.00,9.71283,25.128333,0.000416,25.002532,-2.3250,0.174,9.71925,9.71925
2029.00,9.71377,25.128362,0.000419,25.002503,-2.3247,0.174,9.71974,9.71974
2030.00,9.71546,25.128444,0.000423,25.002478,-2.3245,0.174,9.72028,9.72028
2031.00,9.71723,25.128607,0.000426,25.002570,-2.3243,0.174,9.71993,9.71993
2032.00,9.71866,25.128591,0.000428,25.002581,-2.3241,0.174,9.71941,9.71941
2033.00,9.71967,25.128637,0.000429,25.002521,-2.3238,0.174,9.71858,9.71858
2034.00,9.72018,25.128576,0.000424,25.002456,-2.3235,0.174,9.71754,9.71754
2035.00,9.72023,25.128546,0.000417,25.002483,-2.3231,0.175,9.71659,9.71659
2036.00,9.72007,25.128517,0.000415,25.002480,-2.3227,0.175,9.71592,9.71592
2037.00,9.71958,25.128524,0.000412,25.002408,-2.3223,0.175,9.71529,9.71529
2038.00,9.71891,25.128539,0.000405,25.002386,-2.3220,0.176,9.71441,9.71441
2039.00,9.71830,25.128660,0.000409,25.002398,-2.3216,0.176,9.71398,9.71398
2040.00,9.71769,25.128759,0.000411,25.002445,-2.3213,0.176,9.71393,9.71393
2041.00,9.71716,25.128805,0.000410,25.002384,-2.3211,0.176,9.71351,9.71351
2042.00,9.71657,25.128947,0.000412,25.002512,-2.3209,0.176,9.71203,9.71203
2043.00,9.71599,25.129007,0.000415,25.002578,-2.3207,0.176,9.71103,9.71103
2044.00,9.71558,25.129099,0.000413,25.002677,-2.3205,0.176,9.71032,9.71032
2045.00,9.71528,25.129045,0.000413,25.002581,-2.3203,0.176,9.70967,9.70967
2046.00,9.71488,25.129056,0.000415,25.002575,-2.3202,0.176,9.70924,9.70924
2047.00,9.71449,25.129094,0.000419,25.002526,-2.3200,0.176,9.71076,9.71076
2048.00,9.71434,25.129174,0.000423,25.002546,-2.3197,0.176,9.71285,9.71285
2049.00,9.71417,25.129176,0.000425,25.002486,-2.3195,0.176,9.71444,9.71444
2050.00,9.71403,25.129156,0.000424,25.002442,-2.3192,0.177,9.71557,9.71557
2051.00,9.71389,25.129315,0.000425,25.002530,-2.3189,0.177,9.71672,9.71672
2052.00,9.71380,25.129299,0.000423,25.002473,-2.3186,0.177,9.71743,9.71743
2053.00,9.71392,25.129309,0.000422,25.002400,-2.3183,0.177,9.71756,9.71756
2054.00,9.71401,25.129366,0.000424,25.002401,-2.3181,0.177,9.71752,9.71752
2055.00,9.71415,25.129384,0.000425,25.002389,-2.3178,0.177,9.71774,9.71774
2056.00,9.71425,25.129267,0.000423,25.002296,-2.3176,0.177,9.71751,9.71751
2057.00,9.71426,25.129312,0.000421,25.002346,-2.3174,0.177,9.71695,9.71695
2058.00,9.71440,25.129377,0.000421,25.002407,-2.3171,0.177,9.71694,9.71694
2059.00,9.71466,25.129488,0.000421,25.002481,-2.3168,0.177,9.71673,9.71673
2060.00,9.71486,25.129632,0.000419,25.002524,-2.3166,0.178,9.71661,9.71661
2061.00,9.71498,25.129760,0.000421,25.002553,-2.3164,0.178,9.71707,9.71707
2062.00,9.71539,25.129936,0.000424,25.002655,-2.3162,0.178,9.71761,9.71761
2063.00,9.71593,25.129899,0.000423,25.002621,-2.3159,0.178,9.71727,9.71727
2064.00,9.71630,25.129937,0.000420,25.002619,-2.3157,0.178,9.71694,9.71694
2065.00,9.71648,25.129905,0.000419,25.002576,-2.3155,0.178,9.71669,9.71669
2066.00,9.71678,25.129985,0.000421,25.002660,-2.3153,0.178,9.71640,9.71640
2067.00,9.71700,25.129858,0.000418,25.002490,-2.3151,0.178,9.71618,9.71618
2068.00,9.71694,25.129941,0.000417,25.002497,-2.3149,0.178,9.71549,9.71549
2069.00,9.71669,25.129956,0.000418,25.002454,-2.3147,0.179,9.71517,9.71517
2070.00,9.71642,25.130175,0.000427,25.002627,-2.3145,0.178,9.71408,9.71408
2071.00,9.71614,25.130109,0.000424,25.002542,-2.3142,0.178,9.71315,9.71315
2072.00,9.71585,25.130193,0.000424,25.002563,-2.3140,0.179,9.71194,9.71194
2073.00,9.71549,25.130198,0.000425,25.002510,-2.3138,0.179,9.71158,9.71158
2074.00,9.71515,25.130214,0.000426,25.002565,-2.3135,0.179,9.71107,9.71107
2075.00,9.71480,25.130070,0.000420,25.002345,-2.3133,0.179,9.71109,9.71109
2076.00,9.71452,25.130228,0.000421,25.002353,-2.3132,0.179,9.71144,9.71144
2077.00,9.71451,25.130367,0.000423,25.002470,-2.3130,0.179,9.71198,9.71198
2078.00,9.71422,25.130369,0.000424,25.002450,-2.3128,0.179,9.71145,9.71145
2079.00,9.71374,25.130441,0.000422,25.002462,-2.3126,0.179,9.71118,9.71118
2080.00,9.71349,25.130369,0.000418,25.002442,-2.3124,0.180,9.71178,9.71178
2081.00,9.71341,25.130308,0.000419,25.002425,-2.3120,0.180,9.71238,9.71238
2082.00,9.71335,25.130106,0.000418,25.002175,-2.3117,0.180,9.71315,9.71315
2083.00,9.71325,25.130263,0.000420,25.002305,-2.3114,0.180,9.71412,9.71412
2084.00,9.71305,25.130251,0.000420,25.002222,-2.3111,0.180,9.71448,9.71448
2085.00,9.71288,25.130428,0.000424,25.002314,-2.3109,0.180,9.71389,9.71389
2086.00,9.71253,25.130455,0.000418,25.002272,-2.3106,0.180,9.71242,9.71242
2087.00,9.71214,25.130543,0.000415,25.002378,-2.3105,0.180,9.71068,9.71068
2088.00,9.71182,25.130464,0.000413,25.002312,-2.3103,0.180,9.70983,9.70983
2089.00,9.71168,25.130465,0.000413,25.002265,-2.3102,0.180,9.70952,9.70952
2090.00,9.71161,25.130453,0.000411,25.002231,-2.3099,0.181,9.70997,9.70997
2091.00,9.71175,25.130528,0.000419,25.002379,-2.3097,0.180,9.71064,9.71064
2092.00,9.71173,25.130471,0.000419,25.002318,-2.3095,0.180,9.71127,9.71127
2093.00,9.71181,25.130463,0.000417,25.002249,-2.3092,0.181,9.71209,9.71209
2094.00,9.71203,25.130490,0.000419,25.002338,-2.3090,0.181,9.71356,9.71356
2095.00,9.71241,25.130505,0.000420,25.002367,-2.3087,0.181,9.71495,9.71495
2096.00,9.71302,25.130556,0.000417,25.002343,-2.3085,0.181,9.71773,9.71773
2097.00,9.71356,25.130688,0.000416,25.002379,-2.3083,0.181,9.72019,9.72019
2098.00,9.71402,25.130846,0.000422,25.002474,-2.3081,0.181,9.72068,9.72068
2099.00,9.71430,25.130924,0.000420,25.002478,-2.3080,0.181,9.71975,9.71975
2100.00,9.71424,25.130940,0.000419,25.002419,-2.3078,0.182,9.71791,9.71791
2101.00,9.71406,25.131092,0.000421,25.002486,-2.3076,0.182,9.71518,9.71518
2102.00,9.71396,25.131209,0.000426,25.002623,-2.3074,0.182,9.71340,9.71340
2103.00,9.71385,25.131147,0.000420,25.002528,-2.3072,0.182,9.71279,9.71279
2104.00,9.71389,25.131086,0.000417,25.002402,-2.3068,0.182,9.71285,9.71285
2105.00,9.71400,25.131251,0.000419,25.002477,-2.3065,0.182,9.71375,9.71375
2106.00,9.71448,25.131271,0.000418,25.002486,-2.3063,0.182,9.71464,9.71464
2107.00,9.71498,25.131285,0.000417,25.002429,-2.3060,0.182,9.71392,9.71392
2108.00,9.71539,25.131436,0.000421,25.002567,-2.3057,0.182,9.71311,9.71311
2109.00,9.71505,25.131594,0.000426,25.002673,-2.3055,0.182,9.71338,9.71338
2110.00,9.71498,25.131528,0.000423,25.002614,-2.3054,0.182,9.71299,9.71299
2111.00,9.71495,25.131528,0.000419,25.002556,-2.3052,0.183,9.71283,9.71283
2112.00,9.71529,25.131440,0.000417,25.002428,-2.3050,0.183,9.71422,9.71422
2113.00,9.71556,25.131450,0.000417,25.002379,-2.3049,0.183,9.71608,9.71608
2114.00,9.71572,25.131522,0.000413,25.002392,-2.3047,0.183,9.71703,9.71703
2115.00,9.71578,25.131662,0.000417,25.002469,-2.3045,0.184,9.71811,9.71811
2116.00,9.71543,25.131615,0.000422,25.002417,-2.3044,0.183,9.71777,9.71777
2117.00,9.71495,25.131745,0.000427,25.002514,-2.3043,0.183,9.71763,9.71763
2118.00,9.71478,25.131901,0.000430,25.002638,-2.3041,0.183,9.71716,9.71716
2119.00,9.71480,25.131943,0.000432,25.002690,-2.3038,0.183,9.71620,9.71620
2120.00,9.71500,25.131960,0.000434,25.002671,-2.3035,0.183,9.71579,9.71579
2121.00,9.71537,25.132065,0.000432,25.002711,-2.3032,0.184,9.71708,9.71708
2122.00,9.71574,25.132143,0.000431,25.002695,-2.3029,0.184,9.71776,9.71776
2123.00,9.71602,25.132057,0.000429,25.002572,-2.3027,0.184,9.71820,9.71820
2124.00,9.71622,25.132034,0.000429,25.002488,-2.3025,0.184,9.71842,9.71842
2125.00,9.71614,25.132040,0.000426,25.002420,-2.3024,0.184,9.71726,9.71726
2126.00,9.71586,25.132123,0.000427,25.002401,-2.3022,0.184,9.71534,9.71534
2127.00,9.71571,25.132180,0.000428,25.002432,-2.3021,0.184,9.71346,9.71346
2128.00,9.71583,25.132174,0.000426,25.002366,-2.3019,0.184,9.71222,9.71222
2129.00,9.71596,25.132246,0.000424,25.002401,-2.3016,0.184,9.71235,9.71235
2130.00,9.71606,25.132330,0.000423,25.002433,-2.3013,0.184,9.71328,9.71328
2131.00,9.71608,25.132333,0.000424,25.002430,-2.3011,0.184,9.71406,9.71406
2132.00,9.71596,25.132303,0.000422,25.002361,-2.3009,0.184,9.71473,9.71473
2133.00,9.71582,25.132421,0.000426,25.002477,-2.3007,0.184,9.71528,9.71528
2134.00,9.71561,25.132345,0.000428,25.002381,-2.3005,0.184,9.71504,9.71504
2135.00,9.71538,25.132338,0.000426,25.002341,-2.3004,0.184,9.71493,9.71493
2136.00,9.71534,25.132341,0.000423,25.002349,-2.3002,0.185,9.71489,9.71489
2137.00,9.71531,25.132502,0.000426,25.002489,-2.3001,0.185,9.71500,9.71500
2138.00,9.71519,25.132468,0.000423,25.002405,-2.2999,0.185,9.71490,9.71490
2139.00,9.71526,25.132542,0.000419,25.002454,-2.2997,0.185,9.71597,9.71597
2140.00,9.71558,25.132661,0.000423,25.002591,-2.2995,0.185,9.71680,9.71680
2141.00,9.71552,25.132505,0.000421,25.002447,-2.2993,0.185,9.71727,9.71727
2142.00,9.71522,25.132432,0.000418,25.002421,-2.2991,0.185,9.71704,9.71704
2143.00,9.71499,25.132482,0.000417,25.002461,-2.2989,0.186,9.71726,9.71726
2144.00,9.71498,25.132562,0.000422,25.002436,-2.2988,0.186,9.71712,9.71712
2145.00,9.71530,25.132612,0.000424,25.002408,-2.2986,0.186,9.71686,9.71686
2146.00,9.71570,25.132816,0.000429,25.002499,-2.2984,0.185,9.71760,9.71760
2147.00,9.71621,25.132977,0.000430,25.002579,-2.2982,0.186,9.71887,9.71887
2148.00,9.71656,25.133043,0.000431,25.002639,-2.2980,0.185,9.71947,9.71947
2149.00,9.71681,25.133133,0.000428,25.002769,-2.2979,0.186,9.71919,9.71919
2150.00,9.71685,25.132969,0.000423,25.002655,-2.2977,0.186,9.71899,9.71899
2151.00,9.71699,25.133014,0.000419,25.002714,-2.2976,0.186,9.71819,9.71819
2152.00,9.71712,25.132891,0.000418,25.002527,-2.2975,0.186,9.71737,9.71737
2153.00,9.71716,25.132912,0.000416,25.002450,-2.2974,0.187,9.71639,9.71639
2154.00,9.71742,25.132836,0.000416,25.002300,-2.2972,0.187,9.71418,9.71418
2155.00,9.71780,25.133072,0.000419,25.002445,-2.2969,0.187,9.71171,9.71171
2156.00,9.71775,25.133159,0.000421,25.002531,-2.2968,0.187,9.70982,9.70982
2157.00,9.71783,25.133250,0.000417,25.002604,-2.2965,0.187,9.70809,9.70809
2158.00,9.71829,25.133357,0.000416,25.002652,-2.2963,0.187,9.70642,9.70642
2159.00,9.71812,25.133319,0.000413,25.002603,-2.2961,0.187,9.70445,9.70445
2160.00,9.71737,25.133282,0.000411,25.002560,-2.2959,0.187,9.70126,9.70126
2161.00,9.71634,25.133233,0.000413,25.002391,-2.2957,0.187,9.69773,9.69773
@15,2.0001,4.0, 2160.046 
2162.00,9.71617,25.133267,0.000414,25.002369,-2.2955,0.187,9.69555,9.69555
2163.00,9.71334,25.133241,0.000414,25.002342,-2.2954,0.187,9.69547,9.69547
2164.00,9.70965,25.133400,0.000417,25.002473,-2.2952,0.188,9.69933,9.69933
2165.00,9.70869,25.133268,0.000417,25.002287,-2.2950,0.188,9.70667,9.70667
2166.00,9.70581,25.133327,0.000416,25.002332,-2.2948,0.188,9.71524,9.71524
2167.00,9.70293,25.133338,0.000416,25.002328,-2.2946,0.188,9.72351,9.72351
2168.00,9.70356,25.133400,0.000417,25.002344,-2.2945,0.188,9.72926,9.72926
2169.00,9.70471,25.133400,0.000417,25.002344,-2.2944,0.188,9.73197,9.73197
2170.00,9.70522,25.133466,0.000417,25.002492,-2.2944,0.188,9.73304,9.73304
2171.00,9.70506,25.133376,0.000419,25.002401,-2.2944,0.188,9.73267,9.73267
2172.00,9.70463,25.133323,0.000421,25.002302,-2.2943,0.188,9.73108,9.73108
2173.00,9.70726,25.133215,0.000418,25.002188,-2.2942,0.189,9.72980,9.72980
2174.00,9.71446,25.133226,0.000419,25.002171,-2.2940,0.189,9.72940,9.72940
2175.00,9.71865,25.133329,0.000423,25.002089,-2.2938,0.189,9.72950,9.72950
2176.00,9.72076,25.133556,0.000424,25.002238,-2.2936,0.189,9.73039,9.73039
2177.00,9.72206,25.133636,0.000424,25.002332,-2.2935,0.189,9.73033,9.73033
2178.00,9.72310,25.133773,0.000430,25.002420,-2.2935,0.189,9.73080,9.73080
2179.00,9.72414,25.133806,0.000430,25.002384,-2.2933,0.189,9.73077,9.73077
2180.00,9.72465,25.133900,0.000427,25.002514,-2.2932,0.189,9.72951,9.72951
2181.00,9.72542,25.133837,0.000423,25.002486,-2.2931,0.189,9.72698,9.72698
2182.00,9.72691,25.133922,0.000418,25.002474,-2.2928,0.189,9.72568,9.72568
2183.00,9.72804,25.134065,0.000415,25.002481,-2.2925,0.190,9.72388,9.72388
2184.00,9.72850,25.134237,0.000416,25.002489,-2.2923,0.190,9.72247,9.72247
2185.00,9.72864,25.134196,0.000418,25.002382,-2.2921,0.190,9.72272,9.72272
2186.00,9.72868,25.134225,0.000417,25.002326,-2.2919,0.190,9.72400,9.72400
2187.00,9.72822,25.134303,0.000422,25.002364,-2.2917,0.190,9.72439,9.72439
2188.00,9.72761,25.134160,0.000420,25.002261,-2.2916,0.190,9.72482,9.72482
2189.00,9.72713,25.134052,0.000418,25.002305,-2.2914,0.190,9.72527,9.72527
2190.00,9.72669,25.134131,0.000418,25.002335,-2.2913,0.190,9.72385,9.72385
2191.00,9.72616,25.134148,0.000420,25.002363,-2.2912,0.190,9.72241,9.72241
2192.00,9.72565,25.134083,0.000419,25.002350,-2.2911,0.190,9.72107,9.72107
2193.00,9.72512,25.134137,0.000424,25.002413,-2.2911,0.190,9.72031,9.72031
2194.00,9.72477,25.134211,0.000426,25.002455,-2.2910,0.190,9.71995,9.71995
2195.00,9.72441,25.134279,0.000425,25.002552,-2.2909,0.191,9.72029,9.72029
2196.00,9.72370,25.134364,0.000427,25.002563,-2.2907,0.191,9.71993,9.71993
2197.00,9.72307,25.134531,0.000431,25.002647,-2.2905,0.191,9.72024,9.72024
2198.00,9.72263,25.134622,0.000430,25.002730,-2.2904,0.191,9.72052,9.72052
2199.00,9.72217,25.134639,0.000429,25.002674,-2.2904,0.191,9.72029,9.72029
2200.00,9.72192,25.134671,0.000430,25.002631,-2.2904,0.191,9.72043,9.72043
2201.00,9.72172,25.134696,0.000430,25.002611,-2.2902,0.191,9.72027,9.72027
2202.00,9.72164,25.134626,0.000425,25.002472,-2.2901,0.191,9.72077,9.72077
2203.00,9.72169,25.134750,0.000423,25.002439,-2.2900,0.191,9.72132,9.72132
2204.00,9.72188,25.134999,0.000427,25.002577,-2.2897,0.191,9.72235,9.72235
2205.00,9.72190,25.134951,0.000423,25.002466,-2.2894,0.192,9.72239,9.72239
2206.00,9.72157,25.135016,0.000424,25.002456,-2.2892,0.192,9.72307,9.72307
2207.00,9.72135,25.135101,0.000426,25.002609,-2.2890,0.192,9.72290,9.72290
2208.00,9.72127,25.135026,0.000428,25.002599,-2.2889,0.192,9.72307,9.72307
2209.00,9.72119,25.134899,0.000429,25.002486,-2.2887,0.192,9.72147,9.72147
2210.00,9.72095,25.135016,0.000434,25.002581,-2.2885,0.191,9.72065,9.72065
2211.00,9.72087,25.135033,0.000434,25.002575,-2.2884,0.192,9.72001,9.72001
2212.00,9.72083,25.135071,0.000431,25.002454,-2.2883,0.192,9.71977,9.71977
2213.00,9.72102,25.135177,0.000429,25.002490,-2.2883,0.192,9.71949,9.71949
2214.00,9.72110,25.135212,0.000424,25.002448,-2.2883,0.192,9.72025,9.72025
2215.00,9.72116,25.135334,0.000423,25.002571,-2.2883,0.192,9.72161,9.72161
2216.00,9.72140,25.135404,0.000423,25.002621,-2.2882,0.192,9.72261,9.72261
2217.00,9.72158,25.135458,0.000424,25.002747,-2.2881,0.192,9.72312,9.72312
2218.00,9.72163,25.135383,0.000424,25.002696,-2.2879,0.192,9.72259,9.72259
2219.00,9.72168,25.135349,0.000423,25.002637,-2.2877,0.192,9.72305,9.72305
2220.00,9.72185,25.135366,0.000425,25.002627,-2.2875,0.193,9.72294,9.72294
2221.00,9.72205,25.135372,0.000420,25.002607,-2.2873,0.193,9.72308,9.72308
2222.00,9.72232,25.135396,0.000420,25.002530,-2.2872,0.193,9.72364,9.72364
2223.00,9.72224,25.135546,0.000424,25.002583,-2.2870,0.193,9.72324,9.72324
2224.00,9.72194,25.135622,0.000428,25.002643,-2.2868,0.193,9.72255,9.72255
2225.00,9.72192,25.135569,0.000422,25.002505,-2.2867,0.193,9.72274,9.72274
2226.00,9.72207,25.135554,0.000423,25.002481,-2.2866,0.193,9.72290,9.72290
2227.00,9.72222,25.135560,0.000421,25.002501,-2.2865,0.194,9.72261,9.72261
2228.00,9.72224,25.135441,0.000419,25.002381,-2.2864,0.194,9.72329,9.72329
2229.00,9.72223,25.135457,0.000418,25.002365,-2.2864,0.194,9.72374,9.72374
2230.00,9.72257,25.135502,0.000421,25.002398,-2.2863,0.194,9.72377,9.72377
2231.00,9.72287,25.135536,0.000420,25.002432,-2.2862,0.194,9.72343,9.72343
2232.00,9.72309,25.135519,0.000423,25.002386,-2.2861,0.194,9.72319,9.72319
2233.00,9.72315,25.135544,0.000421,25.002419,-2.2860,0.194,9.72326,9.72326
2234.00,9.72311,25.135756,0.000422,25.002546,-2.2858,0.194,9.72311,9.72311
2235.00,9.72305,25.135775,0.000420,25.002509,-2.2858,0.194,9.72236,9.72236
2236.00,9.72282,25.135902,0.000427,25.002614,-2.2858,0.194,9.72150,9.72150
2237.00,9.72268,25.135919,0.000425,25.002552,-2.2857,0.194,9.72109,9.72109
2238.00,9.72266,25.135984,0.000424,25.002547,-2.2856,0.194,9.72114,9.72114
2239.00,9.72286,25.135890,0.000423,25.002475,-2.2855,0.195,9.72224,9.72224
2240.00,9.72293,25.136006,0.000427,25.002581,-2.2854,0.194,9.72270,9.72270
2241.00,9.72273,25.136028,0.000428,25.002491,-2.2853,0.194,9.72245,9.72245
2242.00,9.72243,25.136102,0.000430,25.002524,-2.2852,0.194,9.72236,9.72236
2243.00,9.72236,25.136157,0.000431,25.002532,-2.2850,0.195,9.72214,9.72214
2244.00,9.72253,25.136178,0.000429,25.002469,-2.2848,0.195,9.72118,9.72118
2245.00,9.72257,25.136096,0.000424,25.002382,-2.2846,0.195,9.72152,9.72152
2246.00,9.72260,25.136090,0.000422,25.002356,-2.2845,0.195,9.72290,9.72290
2247.00,9.72263,25.136093,0.000418,25.002327,-2.2844,0.195,9.72402,9.72402
2248.00,9.72263,25.136105,0.000418,25.002340,-2.2842,0.195,9.72384,9.72384
2249.00,9.72245,25.136109,0.000418,25.002323,-2.2841,0.195,9.72262,9.72262
2250.00,9.72212,25.136200,0.000419,25.002293,-2.2839,0.196,9.72150,9.72150
2251.00,9.72205,25.136185,0.000415,25.002226,-2.2837,0.196,9.72131,9.72131
2252.00,9.72210,25.136304,0.000415,25.002260,-2.2836,0.196,9.72108,9.72108
2253.00,9.72218,25.136362,0.000413,25.002245,-2.2836,0.196,9.72187,9.72187
2254.00,9.72222,25.136386,0.000413,25.002215,-2.2835,0.196,9.72271,9.72271
2255.00,9.72219,25.136474,0.000417,25.002250,-2.2834,0.196,9.72341,9.72341
2256.00,9.72254,25.136590,0.000419,25.002290,-2.2832,0.196,9.72427,9.72427
2257.00,9.72284,25.136653,0.000421,25.002349,-2.2830,0.196,9.72433,9.72433
2258.00,9.72307,25.136728,0.000423,25.002354,-2.2829,0.196,9.72501,9.72501
2259.00,9.72299,25.136814,0.000422,25.002411,-2.2829,0.196,9.72599,9.72599
2260.00,9.72308,25.136814,0.000421,25.002394,-2.2829,0.196,9.72622,9.72622
2261.00,9.72332,25.136893,0.000421,25.002495,-2.2829,0.196,9.72517,9.72517
2262.00,9.72350,25.136914,0.000418,25.002445,-2.2828,0.196,9.72437,9.72437
2263.00,9.72340,25.136916,0.000417,25.002407,-2.2828,0.197,9.72284,9.72284
2264.00,9.72339,25.136954,0.000420,25.002446,-2.2827,0.197,9.72230,9.72230
2265.00,9.72337,25.136930,0.000420,25.002383,-2.2826,0.197,9.72203,9.72203
2266.00,9.72326,25.136992,0.000423,25.002321,-2.2825,0.197,9.72201,9.72201
2267.00,9.72295,25.136929,0.000424,25.002249,-2.2824,0.197,9.72125,9.72125
2268.00,9.72272,25.137056,0.000427,25.002313,-2.2823,0.197,9.72112,9.72112
2269.00,9.72278,25.137032,0.000427,25.002257,-2.2821,0.197,9.72060,9.72060
2270.00,9.72296,25.137141,0.000430,25.002339,-2.2820,0.197,9.72014,9.72014
2271.00,9.72290,25.137148,0.000428,25.002364,-2.2819,0.197,9.71992,9.71992
2272.00,9.72279,25.137276,0.000431,25.002488,-2.2818,0.197,9.72110,9.72110
2273.00,9.72279,25.137319,0.000431,25.002505,-2.2817,0.197,9.72222,9.72222
2274.00,9.72283,25.137443,0.000433,25.002527,-2.2816,0.197,9.72255,9.72255
2275.00,9.72287,25.137369,0.000430,25.002421,-2.2815,0.197,9.72273,9.72273
2276.00,9.72251,25.137300,0.000429,25.002378,-2.2814,0.197,9.72186,9.72186
2277.00,9.72198,25.137372,0.000430,25.002390,-2.2814,0.198,9.72023,9.72023
2278.00,9.72142,25.137381,0.000429,25.002340,-2.2813,0.198,9.71824,9.71824
2279.00,9.72090,25.137421,0.000429,25.002335,-2.2812,0.198,9.71764,9.71764
2280.00,9.72068,25.137622,0.000430,25.002484,-2.2812,0.198,9.71740,9.71740
2281.00,9.72055,25.137763,0.000429,25.002465,-2.2812,0.198,9.71822,9.71822
2282.00,9.72049,25.137772,0.000427,25.002443,-2.2811,0.198,9.71929,9.71929
2283.00,9.72047,25.137889,0.000432,25.002552,-2.2810,0.198,9.72016,9.72016
2284.00,9.72037,25.137957,0.000431,25.002552,-2.2809,0.198,9.72043,9.72043
2285.00,9.72022,25.138057,0.000432,25.002593,-2.2808,0.199,9.72016,9.72016
2286.00,9.72002,25.137976,0.000433,25.002585,-2.2809,0.199,9.71976,9.71976
2287.00,9.72000,25.137971,0.000436,25.002510,-2.2808,0.199,9.71967,9.71967
2288.00,9.72008,25.137976,0.000435,25.002468,-2.2808,0.199,9.71982,9.71982
2289.00,9.72005,25.137974,0.000435,25.002521,-2.2807,0.199,9.71965,9.71965
2290.00,9.72007,25.137963,0.000434,25.002516,-2.2806,0.199,9.72016,9.72016
2291.00,9.72024,25.138085,0.000432,25.002591,-2.2804,0.199,9.72139,9.72139
2292.00,9.72027,25.138096,0.000427,25.002586,-2.2804,0.199,9.72155,9.72155
2293.00,9.72012,25.138064,0.000426,25.002554,-2.2803,0.199,9.72174,9.72174
2294.00,9.71987,25.138052,0.000427,25.002521,-2.2803,0.199,9.72135,9.72135
2295.00,9.71968,25.137937,0.000428,25.002419,-2.2803,0.199,9.72093,9.72093
2296.00,9.71974,25.137882,0.000429,25.002324,-2.2802,0.199,9.72011,9.72011
2297.00,9.72003,25.137865,0.000434,25.002331,-2.2801,0.199,9.72022,9.72022
2298.00,9.72035,25.137832,0.000432,25.002263,-2.2800,0.199,9.72028,9.72028
2299.00,9.72051,25.137883,0.000430,25.002264,-2.2799,0.199,9.72060,9.72060
2300.00,9.72046,25.137902,0.000431,25.002260,-2.2799,0.199,9.72036,9.72036
2301.00,9.72035,25.137905,0.000431,25.002276,-2.2798,0.199,9.72004,9.72004
2302.00,9.72027,25.137959,0.000426,25.002302,-2.2798,0.200,9.71951,9.71951
2303.00,9.72027,25.138008,0.000425,25.002390,-2.2797,0.200,9.71935,9.71935
2304.00,9.72036,25.137975,0.000420,25.002378,-2.2796,0.200,9.71922,9.71922
2305.00,9.72045,25.138033,0.000417,25.002383,-2.2795,0.200,9.71805,9.71805
2306.00,9.72052,25.138107,0.000415,25.002357,-2.2795,0.200,9.71685,9.71685
2307.00,9.72005,25.138251,0.000416,25.002398,-2.2794,0.200,9.71584,9.71584
2308.00,9.71981,25.138381,0.000419,25.002423,-2.2793,0.201,9.71429,9.71429
2309.00,9.72008,25.138402,0.000421,25.002397,-2.2794,0.201,9.71095,9.71095
2310.00,9.71941,25.138430,0.000421,25.002393,-2.2793,0.201,9.70656,9.70656
2311.00,9.71904,25.138520,0.000426,25.002517,-2.2793,0.201,9.70145,9.70145
@16,2.0001,4.0, 2310.087 
2312.00,9.71915,25.138451,0.000425,25.002461,-2.2793,0.201,9.69714,9.69714
2313.00,9.71972,25.138453,0.000423,25.002403,-2.2793,0.201,9.69477,9.69477
2314.00,9.71701,25.138584,0.000426,25.002441,-2.2791,0.201,9.69691,9.69691
2315.00,9.71584,25.138670,0.000426,25.002451,-2.2790,0.201,9.70394,9.70394
2316.00,9.71223,25.138628,0.000422,25.002350,-2.2789,0.201,9.71262,9.71262
2317.00,9.70784,25.138676,0.000422,25.002404,-2.2788,0.201,9.72217,9.72217
2318.00,9.70510,25.138706,0.000422,25.002404,-2.2786,0.201,9.73041,9.73041
2319.00,9.70249,25.138708,0.000422,25.002396,-2.2785,0.201,9.73558,9.73558
2320.00,9.70367,25.138734,0.000421,25.002400,-2.2784,0.201,9.73792,9.73792
2321.00,9.70258,25.138790,0.000419,25.002359,-2.2783,0.202,9.73838,9.73838
2322.00,9.70000,25.138880,0.000417,25.002324,-2.2783,0.202,9.73725,9.73725
2323.00,9.70338,25.138889,0.000415,25.002256,-2.2782,0.202,9.73461,9.73461
2324.00,9.71279,25.138945,0.000416,25.002248,-2.2782,0.202,9.73218,9.73218
2325.00,9.72171,25.138969,0.000413,25.002288,-2.2781,0.202,9.73003,9.73003
2326.00,9.72667,25.138910,0.000415,25.002251,-2.2781,0.202,9.72943,9.72943
2327.00,9.72858,25.138809,0.000419,25.002179,-2.2781,0.202,9.72904,9.72904
2328.00,9.72902,25.138699,0.000419,25.002143,-2.2780,0.202,9.72879,9.72879
2329.00,9.72871,25.138702,0.000418,25.002237,-2.2780,0.202,9.72959,9.72959
2330.00,9.72898,25.138609,0.000419,25.002080,-2.2780,0.202,9.73025,9.73025
2331.00,9.72904,25.138771,0.000418,25.002192,-2.2780,0.203,9.72977,9.72977
2332.00,9.72904,25.138860,0.000420,25.002240,-2.2780,0.203,9.72859,9.72859
2333.00,9.72982,25.139035,0.000421,25.002353,-2.2780,0.203,9.72793,9.72793
2334.00,9.73102,25.139080,0.000422,25.002235,-2.2780,0.203,9.72661,9.72661
2335.00,9.73102,25.139249,0.000426,25.002376,-2.2780,0.203,9.72526,9.72526
2336.00,9.73061,25.139303,0.000427,25.002389,-2.2780,0.203,9.72389,9.72389
2337.00,9.73001,25.139498,0.000429,25.002547,-2.2779,0.203,9.72330,9.72330
2338.00,9.72911,25.139541,0.000427,25.002561,-2.2778,0.203,9.72330,9.72330
2339.00,9.72832,25.139589,0.000425,25.002620,-2.2777,0.203,9.72341,9.72341
2340.00,9.72776,25.139653,0.000425,25.002623,-2.2776,0.203,9.72455,9.72455
2341.00,9.72734,25.139685,0.000425,25.002599,-2.2775,0.203,9.72565,9.72565
2342.00,9.72708,25.139508,0.000417,25.002353,-2.2774,0.203,9.72659,9.72659
2343.00,9.72678,25.139538,0.000417,25.002379,-2.2775,0.204,9.72677,9.72677
2344.00,9.72650,25.139505,0.000418,25.002376,-2.2775,0.204,9.72612,9.72612
2345.00,9.72637,25.139508,0.000415,25.002357,-2.2777,0.204,9.72508,9.72508
2346.00,9.72609,25.139536,0.000414,25.002359,-2.2778,0.204,9.72412,9.72412
2347.00,9.72561,25.139694,0.000417,25.002526,-2.2779,0.204,9.72291,9.72291
2348.00,9.72524,25.139687,0.000419,25.002422,-2.2778,0.204,9.72266,9.72266
2349.00,9.72507,25.139746,0.000417,25.002378,-2.2777,0.204,9.72338,9.72338
2350.00,9.72465,25.139841,0.000419,25.002489,-2.2775,0.204,9.72287,9.72287
2351.00,9.72426,25.139694,0.000419,25.002381,-2.2773,0.204,9.72281,9.72281
2352.00,9.72404,25.139688,0.000422,25.002330,-2.2772,0.204,9.72319,9.72319
2353.00,9.72402,25.139824,0.000424,25.002406,-2.2771,0.204,9.72351,9.72351
2354.00,9.72411,25.139952,0.000427,25.002443,-2.2771,0.204,9.72365,9.72365
2355.00,9.72424,25.139919,0.000425,25.002288,-2.2771,0.204,9.72475,9.72475
2356.00,9.72442,25.140089,0.000423,25.002337,-2.2771,0.204,9.72528,9.72528
2357.00,9.72442,25.140122,0.000418,25.002289,-2.2772,0.205,9.72488,9.72488
2358.00,9.72436,25.140010,0.000411,25.002170,-2.2772,0.205,9.72446,9.72446
2359.00,9.72442,25.139877,0.000408,25.002058,-2.2772,0.205,9.72488,9.72488
2360.00,9.72443,25.139936,0.000411,25.002117,-2.2772,0.205,9.72475,9.72475
2361.00,9.72436,25.139998,0.000410,25.002156,-2.2772,0.205,9.72498,9.72498
2362.00,9.72421,25.140006,0.000412,25.002119,-2.2771,0.205,9.72546,9.72546
2363.00,9.72409,25.140207,0.000415,25.002288,-2.2770,0.205,9.72558,9.72558
2364.00,9.72410,25.140433,0.000418,25.002443,-2.2769,0.205,9.72454,9.72454
2365.00,9.72405,25.140581,0.000422,25.002589,-2.2768,0.205,9.72375,9.72375
2366.00,9.72409,25.140487,0.000419,25.002472,-2.2768,0.205,9.72357,9.72357
2367.00,9.72421,25.140470,0.000417,25.002443,-2.2767,0.205,9.72360,9.72360
2368.00,9.72430,25.140595,0.000420,25.002508,-2.2767,0.205,9.72367,9.72367
2369.00,9.72425,25.140514,0.000417,25.002442,-2.2767,0.206,9.72374,9.72374
2370.00,9.72433,25.140342,0.000413,25.002188,-2.2767,0.206,9.72476,9.72476
2371.00,9.72464,25.140469,0.000420,25.002336,-2.2767,0.206,9.72508,9.72508
2372.00,9.72474,25.140445,0.000421,25.002389,-2.2767,0.206,9.72510,9.72510
2373.00,9.72478,25.140317,0.000421,25.002261,-2.2767,0.206,9.72520,9.72520
2374.00,9.72474,25.140375,0.000420,25.002306,-2.2767,0.206,9.72596,9.72596
2375.00,9.72482,25.140472,0.000423,25.002414,-2.2767,0.206,9.72612,9.72612
2376.00,9.72489,25.140492,0.000422,25.002376,-2.2766,0.206,9.72633,9.72633
2377.00,9.72514,25.140686,0.000426,25.002434,-2.2765,0.206,9.72694,9.72694
2378.00,9.72530,25.140723,0.000427,25.002441,-2.2765,0.206,9.72695,9.72695
2379.00,9.72540,25.140735,0.000426,25.002290,-2.2766,0.206,9.72741,9.72741
2380.00,9.72548,25.140824,0.000425,25.002270,-2.2766,0.206,9.72712,9.72712
2381.00,9.72532,25.140899,0.000421,25.002274,-2.2767,0.206,9.72584,9.72584
2382.00,9.72509,25.140857,0.000418,25.002194,-2.2767,0.207,9.72425,9.72425
2383.00,9.72477,25.140881,0.000417,25.002181,-2.2766,0.207,9.72288,9.72288
2384.00,9.72462,25.141017,0.000422,25.002333,-2.2765,0.207,9.72133,9.72133
2385.00,9.72462,25.141032,0.000422,25.002348,-2.2764,0.207,9.72057,9.72057
2386.00,9.72453,25.141059,0.000423,25.002359,-2.2763,0.207,9.72045,9.72045
2387.00,9.72435,25.141255,0.000426,25.002514,-2.2764,0.207,9.72071,9.72071
2388.00,9.72415,25.141399,0.000425,25.002552,-2.2764,0.207,9.72113,9.72113
2389.00,9.72400,25.141371,0.000421,25.002490,-2.2765,0.207,9.72147,9.72147
2390.00,9.72397,25.141333,0.000417,25.002418,-2.2765,0.207,9.72151,9.72151
2391.00,9.72368,25.141281,0.000419,25.002317,-2.2764,0.207,9.72171,9.72171
2392.00,9.72354,25.141202,0.000419,25.002248,-2.2763,0.207,9.72194,9.72194
2393.00,9.72333,25.141089,0.000418,25.002175,-2.2762,0.207,9.72194,9.72194
2394.00,9.72305,25.141113,0.000421,25.002202,-2.2760,0.207,9.72139,9.72139
2395.00,9.72281,25.141216,0.000426,25.002284,-2.2760,0.207,9.72168,9.72168
2396.00,9.72273,25.141325,0.000427,25.002377,-2.2759,0.208,9.72268,9.72268
2397.00,9.72258,25.141502,0.000426,25.002430,-2.2759,0.208,9.72272,9.72272
2398.00,9.72241,25.141739,0.000431,25.002582,-2.2760,0.208,9.72371,9.72371
2399.00,9.72246,25.141867,0.000431,25.002646,-2.2760,0.208,9.72548,9.72548
2400.00,9.72248,25.141897,0.000431,25.002675,-2.2761,0.208,9.72618,9.72618
2401.00,9.72254,25.141962,0.000432,25.002690,-2.2761,0.208,9.72574,9.72574
2402.00,9.72276,25.141874,0.000433,25.002658,-2.2761,0.208,9.72640,9.72640
2403.00,9.72304,25.141704,0.000429,25.002512,-2.2761,0.208,9.72563,9.72563
2404.00,9.72315,25.141608,0.000424,25.002420,-2.2760,0.208,9.72455,9.72455
2405.00,9.72330,25.141533,0.000419,25.002292,-2.2759,0.208,9.72392,9.72392
2406.00,9.72340,25.141700,0.000417,25.002352,-2.2759,0.209,9.72384,9.72384
2407.00,9.72361,25.141874,0.000416,25.002410,-2.2760,0.209,9.72376,9.72376
2408.00,9.72375,25.142031,0.000417,25.002451,-2.2760,0.209,9.72390,9.72390
2409.00,9.72385,25.142124,0.000420,25.002461,-2.2759,0.209,9.72414,9.72414
2410.00,9.72391,25.142275,0.000423,25.002485,-2.2759,0.209,9.72382,9.72382
2411.00,9.72391,25.142177,0.000421,25.002427,-2.2758,0.209,9.72360,9.72360
2412.00,9.72397,25.142032,0.000418,25.002312,-2.2758,0.209,9.72304,9.72304
2413.00,9.72401,25.141989,0.000416,25.002262,-2.2757,0.209,9.72309,9.72309
2414.00,9.72419,25.142057,0.000415,25.002272,-2.2758,0.209,9.72306,9.72306
2415.00,9.72441,25.142101,0.000417,25.002331,-2.2759,0.209,9.72385,9.72385
2416.00,9.72439,25.142106,0.000419,25.002278,-2.2760,0.209,9.72426,9.72426
2417.00,9.72439,25.142202,0.000422,25.002298,-2.2760,0.209,9.72447,9.72447
2418.00,9.72434,25.142113,0.000419,25.002231,-2.2760,0.210,9.72435,9.72435
2419.00,9.72414,25.142123,0.000421,25.002261,-2.2760,0.210,9.72454,9.72454
2420.00,9.72404,25.142166,0.000422,25.002288,-2.2759,0.210,9.72454,9.72454
2421.00,9.72407,25.142254,0.000424,25.002311,-2.2759,0.210,9.72440,9.72440
2422.00,9.72399,25.142304,0.000424,25.002296,-2.2759,0.210,9.72448,9.72448
2423.00,9.72397,25.142444,0.000425,25.002400,-2.2759,0.210,9.72493,9.72493
2424.00,9.72415,25.142434,0.000426,25.002349,-2.2759,0.210,9.72507,9.72507
2425.00,9.72418,25.142502,0.000422,25.002318,-2.2759,0.210,9.72464,9.72464
2426.00,9.72427,25.142547,0.000420,25.002326,-2.2758,0.210,9.72492,9.72492
2427.00,9.72426,25.142598,0.000419,25.002369,-2.2757,0.210,9.72488,9.72488
2428.00,9.72425,25.142607,0.000418,25.002347,-2.2757,0.211,9.72497,9.72497
2429.00,9.72441,25.142653,0.000419,25.002370,-2.2757,0.211,9.72516,9.72516
2430.00,9.72455,25.142663,0.000423,25.002409,-2.2758,0.211,9.72569,9.72569
2431.00,9.72470,25.142816,0.000426,25.002521,-2.2758,0.211,9.72504,9.72504
2432.00,9.72462,25.142850,0.000425,25.002542,-2.2759,0.211,9.72473,9.72473
2433.00,9.72464,25.142868,0.000425,25.002527,-2.2759,0.211,9.72435,9.72435
2434.00,9.72463,25.142805,0.000421,25.002409,-2.2759,0.211,9.72361,9.72361
2435.00,9.72458,25.142879,0.000421,25.002443,-2.2758,0.211,9.72348,9.72348
2436.00,9.72463,25.142806,0.000417,25.002371,-2.2758,0.211,9.72405,9.72405
2437.00,9.72460,25.142788,0.000419,25.002320,-2.2758,0.211,9.72458,9.72458
2438.00,9.72481,25.142828,0.000421,25.002296,-2.2757,0.211,9.72537,9.72537
2439.00,9.72488,25.142966,0.000424,25.002408,-2.2757,0.211,9.72526,9.72526
2440.00,9.72467,25.142921,0.000420,25.002345,-2.2757,0.211,9.72461,9.72461
2441.00,9.72450,25.143008,0.000425,25.002394,-2.2756,0.211,9.72355,9.72355
2442.00,9.72433,25.143104,0.000426,25.002432,-2.2757,0.211,9.72298,9.72298
2443.00,9.72425,25.143279,0.000426,25.002568,-2.2759,0.211,9.72201,9.72201
2444.00,9.72406,25.143247,0.000425,25.002491,-2.2760,0.211,9.72194,9.72194
2445.00,9.72409,25.143278,0.000429,25.002485,-2.2761,0.211,9.72264,9.72264
2446.00,9.72405,25.143240,0.000427,25.002395,-2.2762,0.212,9.72354,9.72354
2447.00,9.72423,25.143303,0.000428,25.002430,-2.2762,0.212,9.72525,9.72525
2448.00,9.72449,25.143318,0.000429,25.002321,-2.2761,0.212,9.72626,9.72626
2449.00,9.72444,25.143420,0.000427,25.002416,-2.2761,0.212,9.72668,9.72668
2450.00,9.72438,25.143537,0.000427,25.002476,-2.2761,0.212,9.72687,9.72687
2451.00,9.72445,25.143600,0.000428,25.002570,-2.2761,0.212,9.72684,9.72684
2452.00,9.72447,25.143661,0.000426,25.002584,-2.2760,0.212,9.72491,9.72491
2453.00,9.72450,25.143635,0.000424,25.002638,-2.2760,0.212,9.72395,9.72395
2454.00,9.72448,25.143682,0.000427,25.002617,-2.2759,0.212,9.72312,9.72312
2455.00,9.72435,25.143662,0.000425,25.002564,-2.2758,0.212,9.72199,9.72199
2456.00,9.72429,25.143695,0.000423,25.002563,-2.2757,0.212,9.72208,9.72208
2457.00,9.72472,25.143692,0.000427,25.002521,-2.2758,0.212,9.72178,9.72178
2458.00,9.72539,25.143809,0.000431,25.002551,-2.2758,0.212,9.71957,9.71957
2459.00,9.72575,25.143923,0.000431,25.002604,-2.2759,0.213,9.71720,9.71720
2460.00,9.72501,25.143949,0.000429,25.002544,-2.2760,0.213,9.71299,9.71299
2461.00,9.72414,25.144031,0.000428,25.002543,-2.2761,0.213,9.70807,9.70807
@17,2.0001,4.0, 2460.01700000001 
2462.00,9.72158,25.144102,0.000423,25.002588,-2.2760,0.213,9.70511,9.70511
2463.00,9.72155,25.144071,0.000418,25.002489,-2.2760,0.214,9.70582,9.70582
2464.00,9.72172,25.144042,0.000415,25.002389,-2.2760,0.214,9.70862,9.70862
2465.00,9.72102,25.144132,0.000419,25.002402,-2.2760,0.214,9.71435,9.71435
2466.00,9.71764,25.144147,0.000417,25.002317,-2.2760,0.214,9.72107,9.72107
2467.00,9.71436,25.144233,0.000420,25.002283,-2.2761,0.214,9.72765,9.72765
2468.00,9.71414,25.144294,0.000420,25.002268,-2.2761,0.214,9.73254,9.73254
2469.00,9.71616,25.144363,0.000422,25.002317,-2.2760,0.214,9.73577,9.73577
2470.00,9.71802,25.144286,0.000418,25.002246,-2.2758,0.214,9.73701,9.73701
2471.00,9.71769,25.144170,0.000418,25.002155,-2.2757,0.214,9.73813,9.73813
2472.00,9.71676,25.144090,0.000414,25.002088,-2.2757,0.214,9.73834,9.73834
2473.00,9.71724,25.144138,0.000415,25.002158,-2.2758,0.214,9.73800,9.73800
2474.00,9.72070,25.144170,0.000413,25.002117,-2.2759,0.214,9.73753,9.73753
2475.00,9.72340,25.144202,0.000417,25.002109,-2.2759,0.214,9.73798,9.73798
2476.00,9.72544,25.144296,0.000419,25.002195,-2.2760,0.214,9.73694,9.73694
2477.00,9.72683,25.144322,0.000422,25.002205,-2.2759,0.214,9.73608,9.73608
2478.00,9.72770,25.144286,0.000421,25.002133,-2.2759,0.214,9.73503,9.73503
2479.00,9.72835,25.144328,0.000423,25.002148,-2.2759,0.214,9.73392,9.73392
2480.00,9.72965,25.144465,0.000423,25.002179,-2.2759,0.215,9.73270,9.73270
2481.00,9.73124,25.144564,0.000423,25.002203,-2.2759,0.215,9.73225,9.73225
2482.00,9.73273,25.144609,0.000424,25.002211,-2.2759,0.215,9.73169,9.73169
2483.00,9.73372,25.144729,0.000426,25.002318,-2.2759,0.215,9.73082,9.73082
2484.00,9.73423,25.144773,0.000424,25.002337,-2.2760,0.215,9.73018,9.73018
2485.00,9.73426,25.144764,0.000421,25.002347,-2.2760,0.215,9.72933,9.72933
2486.00,9.73421,25.144834,0.000423,25.002381,-2.2761,0.215,9.72918,9.72918
2487.00,9.73395,25.145006,0.000424,25.002489,-2.2762,0.216,9.72869,9.72869
2488.00,9.73337,25.145065,0.000424,25.002546,-2.2762,0.216,9.72838,9.72838
2489.00,9.73274,25.144979,0.000426,25.002523,-2.2761,0.216,9.72824,9.72824
2490.00,9.73218,25.145035,0.000428,25.002575,-2.2761,0.215,9.72748,9.72748
2491.00,9.73141,25.144998,0.000427,25.002598,-2.2761,0.216,9.72530,9.72530
2492.00,9.73049,25.144847,0.000424,25.002485,-2.2761,0.216,9.72389,9.72389
2493.00,9.72972,25.144785,0.000422,25.002379,-2.2761,0.216,9.72326,9.72326
2494.00,9.72911,25.144933,0.000424,25.002496,-2.2762,0.216,9.72313,9.72313
2495.00,9.72860,25.144976,0.000428,25.002538,-2.2762,0.216,9.72379,9.72379
2496.00,9.72825,25.145042,0.000429,25.002486,-2.2762,0.216,9.72585,9.72585
2497.00,9.72801,25.145196,0.000432,25.002562,-2.2762,0.216,9.72708,9.72708
2498.00,9.72777,25.145239,0.000433,25.002532,-2.2762,0.216,9.72835,9.72835
2499.00,9.72765,25.145270,0.000434,25.002493,-2.2762,0.216,9.72865,9.72865
2500.00,9.72737,25.145253,0.000433,25.002432,-2.2762,0.216,9.72808,9.72808
2501.00,9.72694,25.145247,0.000431,25.002400,-2.2762,0.216,9.72656,9.72656
2502.00,9.72649,25.145231,0.000427,25.002346,-2.2762,0.216,9.72544,9.72544
2503.00,9.72617,25.145246,0.000427,25.002305,-2.2762,0.216,9.72444,9.72444
2504.00,9.72606,25.145391,0.000426,25.002346,-2.2762,0.216,9.72413,9.72413
2505.00,9.72607,25.145463,0.000426,25.002392,-2.2762,0.217,9.72492,9.72492
2506.00,9.72597,25.145470,0.000425,25.002349,-2.2762,0.217,9.72557,9.72557
2507.00,9.72570,25.145497,0.000429,25.002380,-2.2763,0.217,9.72615,9.72615
2508.00,9.72566,25.145540,0.000430,25.002432,-2.2763,0.217,9.72665,9.72665
2509.00,9.72575,25.145470,0.000428,25.002393,-2.2764,0.217,9.72710,9.72710
2510.00,9.72576,25.145529,0.000428,25.002382,-2.2765,0.217,9.72657,9.72657
2511.00,9.72595,25.145547,0.000429,25.002427,-2.2766,0.217,9.72635,9.72635
2512.00,9.72612,25.145634,0.000430,25.002473,-2.2767,0.217,9.72596,9.72596
2513.00,9.72624,25.145705,0.000431,25.002491,-2.2769,0.217,9.72564,9.72564
2514.00,9.72629,25.145677,0.000431,25.002441,-2.2771,0.217,9.72543,9.72543
2515.00,9.72636,25.145655,0.000430,25.002431,-2.2771,0.217,9.72582,9.72582
2516.00,9.72626,25.145768,0.000431,25.002493,-2.2770,0.217,9.72627,9.72627
2517.00,9.72626,25.145756,0.000432,25.002428,-2.2769,0.217,9.72757,9.72757
2518.00,9.72630,25.145805,0.000433,25.002423,-2.2767,0.217,9.72837,9.72837
2519.00,9.72624,25.145871,0.000435,25.002413,-2.2766,0.217,9.72824,9.72824
2520.00,9.72626,25.145925,0.000435,25.002410,-2.2766,0.217,9.72781,9.72781
2521.00,9.72629,25.145962,0.000435,25.002404,-2.2766,0.217,9.72710,9.72710
2522.00,9.72630,25.146054,0.000432,25.002475,-2.2766,0.217,9.72553,9.72553
2523.00,9.72633,25.146092,0.000432,25.002524,-2.2766,0.217,9.72497,9.72497
2524.00,9.72645,25.146154,0.000432,25.002546,-2.2767,0.218,9.72514,9.72514
2525.00,9.72657,25.146305,0.000436,25.002623,-2.2766,0.218,9.72628,9.72628
2526.00,9.72668,25.146370,0.000437,25.002645,-2.2767,0.218,9.72704,9.72704
2527.00,9.72672,25.146298,0.000433,25.002494,-2.2768,0.218,9.72793,9.72793
2528.00,9.72681,25.146323,0.000427,25.002445,-2.2769,0.218,9.72833,9.72833
2529.00,9.72676,25.146375,0.000422,25.002431,-2.2769,0.218,9.72810,9.72810
2530.00,9.72669,25.146220,0.000413,25.002251,-2.2769,0.218,9.72664,9.72664
2531.00,9.72652,25.146167,0.000413,25.002117,-2.2770,0.219,9.72543,9.72543
2532.00,9.72641,25.146245,0.000421,25.002222,-2.2770,0.218,9.72459,9.72459
2533.00,9.72637,25.146281,0.000425,25.002236,-2.2770,0.218,9.72373,9.72373
2534.00,9.72622,25.146389,0.000433,25.002342,-2.2770,0.218,9.72279,9.72279
2535.00,9.72597,25.146543,0.000434,25.002517,-2.2770,0.218,9.72285,9.72285
2536.00,9.72581,25.146692,0.000429,25.002623,-2.2770,0.218,9.72308,9.72308
2537.00,9.72553,25.146745,0.000421,25.002552,-2.2769,0.219,9.72368,9.72368
2538.00,9.72538,25.146825,0.000420,25.002593,-2.2768,0.219,9.72431,9.72431
2539.00,9.72535,25.146690,0.000415,25.002403,-2.2769,0.219,9.72532,9.72532
2540.00,9.72540,25.146698,0.000418,25.002296,-2.2770,0.219,9.72625,9.72625
2541.00,9.72566,25.146687,0.000421,25.002204,-2.2771,0.219,9.72767,9.72767
2542.00,9.72585,25.146739,0.000421,25.002236,-2.2772,0.219,9.72739,9.72739
2543.00,9.72582,25.146749,0.000421,25.002157,-2.2772,0.220,9.72638,9.72638
2544.00,9.72561,25.146855,0.000425,25.002268,-2.2771,0.220,9.72594,9.72594
2545.00,9.72540,25.146937,0.000425,25.002344,-2.2771,0.220,9.72531,9.72531
2546.00,9.72526,25.146990,0.000428,25.002416,-2.2772,0.219,9.72488,9.72488
2547.00,9.72527,25.147023,0.000431,25.002440,-2.2773,0.219,9.72552,9.72552
2548.00,9.72531,25.147018,0.000433,25.002429,-2.2774,0.219,9.72690,9.72690
2549.00,9.72536,25.147026,0.000428,25.002394,-2.2774,0.219,9.72725,9.72725
2550.00,9.72543,25.147032,0.000427,25.002306,-2.2774,0.220,9.72783,9.72783
2551.00,9.72567,25.147096,0.000421,25.002312,-2.2775,0.220,9.72745,9.72745
2552.00,9.72577,25.147211,0.000419,25.002344,-2.2775,0.220,9.72660,9.72660
2553.00,9.72578,25.147360,0.000418,25.002470,-2.2775,0.220,9.72516,9.72516
2554.00,9.72578,25.147467,0.000419,25.002444,-2.2775,0.220,9.72480,9.72480
2555.00,9.72592,25.147501,0.000419,25.002519,-2.2774,0.220,9.72462,9.72462
2556.00,9.72608,25.147541,0.000424,25.002537,-2.2774,0.220,9.72461,9.72461
2557.00,9.72617,25.147459,0.000424,25.002465,-2.2775,0.220,9.72517,9.72517
2558.00,9.72621,25.147497,0.000426,25.002427,-2.2775,0.221,9.72630,9.72630
2559.00,9.72616,25.147582,0.000426,25.002533,-2.2777,0.221,9.72658,9.72658
2560.00,9.72621,25.147662,0.000426,25.002491,-2.2779,0.221,9.72709,9.72709
2561.00,9.72615,25.147668,0.000426,25.002442,-2.2779,0.221,9.72719,9.72719
2562.00,9.72600,25.147820,0.000430,25.002522,-2.2780,0.221,9.72674,9.72674
2563.00,9.72612,25.147879,0.000428,25.002470,-2.2780,0.221,9.72674,9.72674
2564.00,9.72631,25.147878,0.000427,25.002387,-2.2780,0.221,9.72661,9.72661
2565.00,9.72633,25.147922,0.000426,25.002382,-2.2779,0.221,9.72566,9.72566
2566.00,9.72618,25.147968,0.000423,25.002380,-2.2779,0.221,9.72509,9.72509
2567.00,9.72607,25.147908,0.000422,25.002317,-2.2778,0.221,9.72543,9.72543
2568.00,9.72594,25.147916,0.000423,25.002349,-2.2777,0.221,9.72540,9.72540
2569.00,9.72586,25.147924,0.000424,25.002357,-2.2776,0.221,9.72537,9.72537
2570.00,9.72574,25.147909,0.000425,25.002327,-2.2776,0.221,9.72509,9.72509
2571.00,9.72559,25.147895,0.000427,25.002345,-2.2777,0.222,9.72549,9.72549
2572.00,9.72565,25.147986,0.000427,25.002367,-2.2778,0.222,9.72552,9.72552
2573.00,9.72575,25.147960,0.000424,25.002331,-2.2779,0.222,9.72469,9.72469
2574.00,9.72566,25.147996,0.000426,25.002336,-2.2778,0.222,9.72349,9.72349
2575.00,9.72536,25.148034,0.000426,25.002374,-2.2778,0.222,9.72323,9.72323
2576.00,9.72522,25.148186,0.000432,25.002409,-2.2779,0.222,9.72297,9.72297
2577.00,9.72516,25.148135,0.000429,25.002349,-2.2779,0.222,9.72284,9.72284
2578.00,9.72504,25.148249,0.000431,25.002423,-2.2779,0.222,9.72292,9.72292
2579.00,9.72486,25.148336,0.000430,25.002471,-2.2780,0.222,9.72367,9.72367
2580.00,9.72468,25.148433,0.000431,25.002566,-2.2781,0.222,9.72429,9.72429
2581.00,9.72452,25.148388,0.000426,25.002505,-2.2781,0.222,9.72441,9.72441
2582.00,9.72459,25.148590,0.000430,25.002677,-2.2781,0.222,9.72498,9.72498
2583.00,9.72470,25.148519,0.000429,25.002606,-2.2782,0.222,9.72565,9.72565
2584.00,9.72470,25.148449,0.000426,25.002578,-2.2782,0.222,9.72632,9.72632
2585.00,9.72465,25.148413,0.000426,25.002491,-2.2782,0.223,9.72606,9.72606
2586.00,9.72477,25.148398,0.000427,25.002485,-2.2782,0.223,9.72660,9.72660
2587.00,9.72492,25.148271,0.000424,25.002373,-2.2781,0.223,9.72664,9.72664
2588.00,9.72502,25.148278,0.000425,25.002388,-2.2781,0.223,9.72675,9.72675
2589.00,9.72512,25.148362,0.000429,25.002369,-2.2781,0.223,9.72749,9.72749
2590.00,9.72534,25.148401,0.000429,25.002407,-2.2781,0.223,9.72825,9.72825
2591.00,9.72546,25.148411,0.000425,25.002358,-2.2782,0.223,9.72783,9.72783
2592.00,9.72551,25.148499,0.000427,25.002366,-2.2783,0.223,9.72767,9.72767
2593.00,9.72559,25.148621,0.000428,25.002391,-2.2783,0.223,9.72760,9.72760
2594.00,9.72595,25.148722,0.000427,25.002394,-2.2784,0.223,9.72726,9.72726
2595.00,9.72621,25.148803,0.000429,25.002375,-2.2785,0.223,9.72602,9.72602
2596.00,9.72600,25.148873,0.000434,25.002414,-2.2786,0.223,9.72484,9.72484
2597.00,9.72583,25.148950,0.000430,25.002463,-2.2787,0.223,9.72361,9.72361
2598.00,9.72559,25.148982,0.000427,25.002473,-2.2788,0.223,9.72229,9.72229
2599.00,9.72555,25.148923,0.000426,25.002434,-2.2789,0.223,9.72129,9.72129
2600.00,9.72559,25.148949,0.000424,25.002457,-2.2789,0.224,9.72194,9.72194
2601.00,9.72552,25.149029,0.000422,25.002503,-2.2789,0.224,9.72273,9.72273
2602.00,9.72546,25.149093,0.000427,25.002432,-2.2789,0.224,9.72359,9.72359
2603.00,9.72529,25.149199,0.000429,25.002395,-2.2789,0.223,9.72407,9.72407
2604.00,9.72525,25.149416,0.000432,25.002526,-2.2789,0.224,9.72347,9.72347
2605.00,9.72498,25.149478,0.000431,25.002485,-2.2790,0.224,9.72298,9.72298
2606.00,9.72443,25.149554,0.000434,25.002472,-2.2792,0.224,9.72182,9.72182
2607.00,9.72389,25.149575,0.000433,25.002451,-2.2793,0.224,9.71990,9.71990
2608.00,9.72323,25.149637,0.000434,25.002545,-2.2794,0.224,9.71744,9.71744
2609.00,9.72271,25.149535,0.000426,25.002433,-2.2795,0.224,9.71425,9.71425
2610.00,9.72365,25.149625,0.000427,25.002474,-2.2794,0.224,9.70926,9.70926
2611.00,9.72455,25.149722,0.000422,25.002526,-2.2794,0.224,9.70494,9.70494
2612.00,9.72470,25.149704,0.000416,25.002512,-2.2793,0.225,9.70257,9.70257
@18,2.0001,4.0, 2610.058 
2613.00,9.72288,25.149621,0.000416,25.002412,-2.2793,0.225,9.70324,9.70324
2614.00,9.72181,25.149659,0.000420,25.002424,-2.2793,0.225,9.70657,9.70657
2615.00,9.71962,25.149596,0.000418,25.002331,-2.2793,0.225,9.71257,9.71257
2616.00,9.71589,25.149499,0.000417,25.002221,-2.2794,0.225,9.71988,9.71988
2617.00,9.71232,25.149610,0.000419,25.002323,-2.2795,0.225,9.72636,9.72636
2618.00,9.71226,25.149761,0.000416,25.002363,-2.2796,0.225,9.73168,9.73168
2619.00,9.71435,25.149801,0.000413,25.002371,-2.2797,0.225,9.73550,9.73550
2620.00,9.71512,25.149905,0.000414,25.002450,-2.2798,0.225,9.73755,9.73755
2621.00,9.71403,25.149979,0.000417,25.002519,-2.2798,0.225,9.73845,9.73845
2622.00,9.71320,25.149919,0.000419,25.002440,-2.2799,0.225,9.73817,9.73817
2623.00,9.71521,25.149963,0.000422,25.002521,-2.2799,0.225,9.73674,9.73674
2624.00,9.71919,25.149925,0.000425,25.002406,-2.2800,0.225,9.73623,9.73623
2625.00,9.72224,25.149897,0.000425,25.002368,-2.2801,0.225,9.73586,9.73586
2626.00,9.72407,25.149894,0.000424,25.002302,-2.2801,0.226,9.73578,9.73578
2627.00,9.72558,25.149947,0.000424,25.002306,-2.2800,0.226,9.73538,9.73538
2628.00,9.72667,25.149865,0.000422,25.002232,-2.2800,0.226,9.73510,9.73510
2629.00,9.72737,25.149886,0.000423,25.002282,-2.2801,0.226,9.73405,9.73405
2630.00,9.72886,25.149866,0.000422,25.002295,-2.2800,0.226,9.73322,9.73322
2631.00,9.73070,25.149954,0.000423,25.002376,-2.2801,0.226,9.73259,9.73259
2632.00,9.73221,25.149972,0.000423,25.002387,-2.2802,0.226,9.73151,9.73151
2633.00,9.73320,25.150023,0.000426,25.002385,-2.2802,0.226,9.73083,9.73083
2634.00,9.73376,25.150178,0.000431,25.002510,-2.2803,0.226,9.73009,9.73009
2635.00,9.73395,25.150260,0.000431,25.002519,-2.2803,0.226,9.72908,9.72908
2636.00,9.73376,25.150325,0.000432,25.002569,-2.2804,0.226,9.72754,9.72754
2637.00,9.73332,25.150353,0.000434,25.002562,-2.2805,0.226,9.72726,9.72726
2638.00,9.73277,25.150387,0.000432,25.002537,-2.2805,0.226,9.72692,9.72692
2639.00,9.73203,25.150384,0.000428,25.002474,-2.2806,0.226,9.72629,9.72629
2640.00,9.73129,25.150420,0.000429,25.002460,-2.2806,0.226,9.72552,9.72552
2641.00,9.73054,25.150411,0.000427,25.002380,-2.2806,0.226,9.72492,9.72492
2642.00,9.72992,25.150518,0.000425,25.002378,-2.2806,0.227,9.72437,9.72437
2643.00,9.72943,25.150478,0.000423,25.002295,-2.2806,0.227,9.72401,9.72401
2644.00,9.72891,25.150542,0.000418,25.002282,-2.2806,0.227,9.72376,9.72376
2645.00,9.72829,25.150569,0.000415,25.002247,-2.2807,0.227,9.72415,9.72415
2646.00,9.72763,25.150597,0.000415,25.002202,-2.2807,0.227,9.72415,9.72415
2647.00,9.72708,25.150550,0.000415,25.002141,-2.2808,0.227,9.72458,9.72458
2648.00,9.72674,25.150621,0.000416,25.002144,-2.2809,0.227,9.72413,9.72413
2649.00,9.72621,25.150654,0.000423,25.002161,-2.2810,0.227,9.72354,9.72354
2650.00,9.72568,25.150704,0.000420,25.002181,-2.2811,0.228,9.72307,9.72307
2651.00,9.72516,25.150780,0.000420,25.002218,-2.2812,0.228,9.72286,9.72286
2652.00,9.72477,25.150820,0.000423,25.002245,-2.2812,0.228,9.72261,9.72261
2653.00,9.72469,25.150888,0.000423,25.002299,-2.2812,0.228,9.72366,9.72366
2654.00,9.72475,25.150923,0.000422,25.002252,-2.2812,0.228,9.72542,9.72542
2655.00,9.72478,25.150988,0.000431,25.002320,-2.2813,0.228,9.72649,9.72649
2656.00,9.72492,25.150936,0.000432,25.002275,-2.2814,0.228,9.72805,9.72805
2657.00,9.72502,25.151087,0.000433,25.002372,-2.2815,0.228,9.72853,9.72853
2658.00,9.72505,25.151150,0.000437,25.002432,-2.2816,0.228,9.72841,9.72841
2659.00,9.72509,25.151077,0.000438,25.002459,-2.2816,0.228,9.72786,9.72786
2660.00,9.72521,25.151046,0.000434,25.002395,-2.2816,0.228,9.72733,9.72733
2661.00,9.72532,25.151149,0.000433,25.002447,-2.2815,0.228,9.72625,9.72625
2662.00,9.72532,25.150987,0.000428,25.002255,-2.2816,0.228,9.72574,9.72574
2663.00,9.72523,25.150939,0.000425,25.002143,-2.2817,0.228,9.72437,9.72437
2664.00,9.72514,25.151052,0.000426,25.002136,-2.2818,0.228,9.72375,9.72375
2665.00,9.72516,25.151113,0.000424,25.002138,-2.2819,0.229,9.72381,9.72381
2666.00,9.72522,25.151145,0.000424,25.002128,-2.2820,0.229,9.72380,9.72380
2667.00,9.72526,25.151288,0.000427,25.002255,-2.2820,0.229,9.72413,9.72413
2668.00,9.72533,25.151360,0.000428,25.002317,-2.2821,0.229,9.72545,9.72545
2669.00,9.72558,25.151351,0.000426,25.002361,-2.2821,0.229,9.72584,9.72584
2670.00,9.72581,25.151400,0.000427,25.002382,-2.2822,0.229,9.72595,9.72595
2671.00,9.72601,25.151436,0.000428,25.002401,-2.2823,0.229,9.72654,9.72654
2672.00,9.72629,25.151461,0.000429,25.002402,-2.2823,0.229,9.72709,9.72709
2673.00,9.72641,25.151456,0.000429,25.002383,-2.2824,0.229,9.72726,9.72726
2674.00,9.72632,25.151522,0.000432,25.002353,-2.2824,0.229,9.72753,9.72753
2675.00,9.72617,25.151576,0.000430,25.002372,-2.2823,0.229,9.72717,9.72717
2676.00,9.72586,25.151599,0.000430,25.002359,-2.2823,0.229,9.72617,9.72617
2677.00,9.72567,25.151624,0.000428,25.002306,-2.2823,0.229,9.72547,9.72547
2678.00,9.72557,25.151772,0.000428,25.002381,-2.2824,0.229,9.72506,9.72506
2679.00,9.72556,25.151711,0.000425,25.002319,-2.2827,0.229,9.72507,9.72507
2680.00,9.72553,25.151737,0.000429,25.002318,-2.2829,0.229,9.72533,9.72533
2681.00,9.72559,25.151769,0.000430,25.002371,-2.2831,0.230,9.72599,9.72599
2682.00,9.72573,25.151809,0.000433,25.002424,-2.2831,0.230,9.72658,9.72658
2683.00,9.72604,25.151689,0.000432,25.002299,-2.2831,0.229,9.72720,9.72720
2684.00,9.72627,25.151827,0.000431,25.002428,-2.2830,0.230,9.72669,9.72669
2685.00,9.72632,25.151898,0.000429,25.002439,-2.2829,0.230,9.72703,9.72703
2686.00,9.72642,25.151916,0.000427,25.002351,-2.2829,0.230,9.72722,9.72722
2687.00,9.72640,25.151816,0.000420,25.002234,-2.2829,0.230,9.72618,9.72618
2688.00,9.72618,25.151961,0.000421,25.002322,-2.2829,0.230,9.72461,9.72461
2689.00,9.72594,25.151962,0.000422,25.002233,-2.2830,0.230,9.72422,9.72422
2690.00,9.72585,25.151861,0.000421,25.002115,-2.2830,0.230,9.72371,9.72371
2691.00,9.72580,25.151894,0.000421,25.002202,-2.2831,0.230,9.72365,9.72365
2692.00,9.72573,25.152079,0.000425,25.002314,-2.2831,0.230,9.72480,9.72480
2693.00,9.72574,25.152111,0.000425,25.002277,-2.2832,0.230,9.72584,9.72584
2694.00,9.72563,25.152170,0.000426,25.002302,-2.2833,0.231,9.72643,9.72643
2695.00,9.72564,25.152274,0.000426,25.002371,-2.2834,0.231,9.72683,9.72683
2696.00,9.72586,25.152317,0.000430,25.002325,-2.2835,0.231,9.72700,9.72700
2697.00,9.72600,25.152387,0.000432,25.002374,-2.2836,0.230,9.72679,9.72679
2698.00,9.72611,25.152387,0.000433,25.002388,-2.2837,0.230,9.72682,9.72682
2699.00,9.72609,25.152393,0.000432,25.002390,-2.2837,0.231,9.72690,9.72690
2700.00,9.72609,25.152399,0.000431,25.002322,-2.2837,0.231,9.72671,9.72671
2701.00,9.72611,25.152438,0.000431,25.002337,-2.2838,0.231,9.72691,9.72691
2702.00,9.72623,25.152424,0.000428,25.002265,-2.2839,0.231,9.72715,9.72715
2703.00,9.72622,25.152442,0.000426,25.002211,-2.2840,0.231,9.72773,9.72773
2704.00,9.72642,25.152548,0.000424,25.002212,-2.2840,0.231,9.72866,9.72866
2705.00,9.72655,25.152665,0.000426,25.002309,-2.2841,0.232,9.72902,9.72902
2706.00,9.72667,25.152741,0.000427,25.002315,-2.2842,0.232,9.72946,9.72946
2707.00,9.72698,25.152704,0.000428,25.002291,-2.2843,0.232,9.73020,9.73020
2708.00,9.72749,25.152757,0.000430,25.002365,-2.2845,0.232,9.73062,9.73062
2709.00,9.72793,25.152725,0.000433,25.002329,-2.2847,0.232,9.73046,9.73046
2710.00,9.72821,25.152731,0.000433,25.002267,-2.2848,0.232,9.73076,9.73076
2711.00,9.72839,25.152739,0.000432,25.002236,-2.2848,0.232,9.73027,9.73027
2712.00,9.72833,25.152895,0.000431,25.002314,-2.2848,0.232,9.72885,9.72885
2713.00,9.72823,25.153014,0.000434,25.002386,-2.2848,0.232,9.72783,9.72783
2714.00,9.72822,25.153092,0.000435,25.002455,-2.2848,0.232,9.72679,9.72679
2715.00,9.72817,25.153091,0.000434,25.002465,-2.2849,0.232,9.72618,9.72618
2716.00,9.72824,25.153036,0.000433,25.002437,-2.2850,0.232,9.72671,9.72671
2717.00,9.72846,25.153069,0.000439,25.002457,-2.2852,0.232,9.72784,9.72784
2718.00,9.72848,25.152998,0.000436,25.002278,-2.2853,0.232,9.72779,9.72779
2719.00,9.72843,25.153068,0.000436,25.002238,-2.2854,0.232,9.72770,9.72770
2720.00,9.72833,25.153103,0.000432,25.002226,-2.2854,0.232,9.72734,9.72734
2721.00,9.72816,25.153161,0.000430,25.002167,-2.2854,0.232,9.72534,9.72534
2722.00,9.72780,25.153128,0.000421,25.002068,-2.2854,0.233,9.72386,9.72386
2723.00,9.72761,25.153218,0.000423,25.002196,-2.2855,0.233,9.72379,9.72379
2724.00,9.72728,25.153211,0.000422,25.002204,-2.2856,0.233,9.72318,9.72318
2725.00,9.72700,25.153316,0.000428,25.002262,-2.2857,0.233,9.72350,9.72350
2726.00,9.72684,25.153442,0.000434,25.002350,-2.2857,0.233,9.72466,9.72466
2727.00,9.72657,25.153582,0.000435,25.002420,-2.2857,0.233,9.72497,9.72497
2728.00,9.72630,25.153631,0.000436,25.002401,-2.2858,0.233,9.72534,9.72534
2729.00,9.72614,25.153639,0.000440,25.002375,-2.2858,0.233,9.72661,9.72661
2730.00,9.72602,25.153627,0.000437,25.002354,-2.2859,0.233,9.72665,9.72665
2731.00,9.72579,25.153669,0.000430,25.002358,-2.2860,0.233,9.72612,9.72612
2732.00,9.72574,25.153635,0.000432,25.002320,-2.2860,0.233,9.72643,9.72643
2733.00,9.72579,25.153666,0.000429,25.002315,-2.2861,0.233,9.72610,9.72610
2734.00,9.72569,25.153792,0.000428,25.002389,-2.2862,0.233,9.72520,9.72520
2735.00,9.72561,25.153945,0.000430,25.002475,-2.2862,0.233,9.72453,9.72453
2736.00,9.72532,25.153916,0.000433,25.002468,-2.2863,0.233,9.72424,9.72424
2737.00,9.72480,25.153932,0.000434,25.002433,-2.2865,0.233,9.72300,9.72300
2738.00,9.72445,25.154079,0.000434,25.002483,-2.2865,0.234,9.72239,9.72239
2739.00,9.72444,25.154090,0.000433,25.002396,-2.2866,0.234,9.72298,9.72298
2740.00,9.72455,25.154001,0.000433,25.002251,-2.2867,0.234,9.72360,9.72360
2741.00,9.72460,25.154159,0.000433,25.002281,-2.2868,0.234,9.72381,9.72381
2742.00,9.72476,25.154290,0.000430,25.002412,-2.2868,0.234,9.72471,9.72471
2743.00,9.72473,25.154223,0.000429,25.002359,-2.2868,0.234,9.72495,9.72495
2744.00,9.72471,25.154229,0.000431,25.002396,-2.2868,0.234,9.72422,9.72422
2745.00,9.72472,25.154344,0.000435,25.002574,-2.2868,0.234,9.72404,9.72404
2746.00,9.72462,25.154270,0.000434,25.002539,-2.2868,0.234,9.72403,9.72403
2747.00,9.72450,25.154200,0.000434,25.002493,-2.2868,0.234,9.72348,9.72348
2748.00,9.72420,25.154225,0.000436,25.002511,-2.2870,0.234,9.72259,9.72259
2749.00,9.72392,25.154299,0.000433,25.002530,-2.2872,0.234,9.72285,9.72285
2750.00,9.72366,25.154304,0.000427,25.002433,-2.2873,0.235,9.72204,9.72204
2751.00,9.72352,25.154370,0.000426,25.002477,-2.2876,0.235,9.72187,9.72187
2752.00,9.72355,25.154411,0.000431,25.002441,-2.2878,0.235,9.72322,9.72322
2753.00,9.72360,25.154417,0.000432,25.002441,-2.2879,0.235,9.72498,9.72498
2754.00,9.72358,25.154463,0.000433,25.002471,-2.2880,0.235,9.72484,9.72484
2755.00,9.72385,25.154555,0.000436,25.002525,-2.2880,0.235,9.72525,9.72525
2756.00,9.72384,25.154597,0.000435,25.002515,-2.2879,0.235,9.72583,9.72583
2757.00,9.72361,25.154603,0.000432,25.002442,-2.2880,0.235,9.72441,9.72441
2758.00,9.72349,25.154653,0.000432,25.002427,-2.2880,0.235,9.72168,9.72168
2759.00,9.72342,25.154599,0.000429,25.002406,-2.2880,0.235,9.71857,9.71857
2760.00,9.72352,25.154486,0.000428,25.002317,-2.2881,0.235,9.71456,9.71456
2761.00,9.72466,25.154503,0.000429,25.002328,-2.2882,0.235,9.70891,9.70891
2762.00,9.72779,25.154594,0.000427,25.002309,-2.2882,0.235,9.70550,9.70550
@19,2.0001,4.0, 2760.00600000001 
2763.00,9.72842,25.154669,0.000427,25.002330,-2.2884,0.235,9.70499,9.70499
2764.00,9.72552,25.154717,0.000426,25.002252,-2.2885,0.235,9.70850,9.70850
2765.00,9.72424,25.154870,0.000426,25.002302,-2.2885,0.236,9.71443,9.71443
2766.00,9.72059,25.154902,0.000426,25.002278,-2.2885,0.236,9.72230,9.72230
2767.00,9.71633,25.154976,0.000430,25.002367,-2.2885,0.236,9.72882,9.72882
2768.00,9.71530,25.154915,0.000428,25.002272,-2.2885,0.236,9.73402,9.73402
2769.00,9.71680,25.154927,0.000431,25.002299,-2.2885,0.236,9.73642,9.73642
2770.00,9.71596,25.154870,0.000431,25.002272,-2.2886,0.236,9.73788,9.73788
2771.00,9.71432,25.154949,0.000434,25.002224,-2.2887,0.236,9.73848,9.73848
2772.00,9.71296,25.155027,0.000434,25.002242,-2.2889,0.236,9.73795,9.73795
2773.00,9.71510,25.155122,0.000436,25.002280,-2.2890,0.236,9.73673,9.73673
2774.00,9.72080,25.155240,0.000434,25.002330,-2.2891,0.236,9.73657,9.73657
2775.00,9.72475,25.155284,0.000431,25.002337,-2.2891,0.236,9.73618,9.73618
2776.00,9.72743,25.155195,0.000429,25.002337,-2.2892,0.236,9.73495,9.73495
2777.00,9.72854,25.155194,0.000431,25.002379,-2.2892,0.237,9.73498,9.73498
2778.00,9.72960,25.155192,0.000430,25.002354,-2.2894,0.237,9.73519,9.73519
2779.00,9.73017,25.155190,0.000431,25.002326,-2.2896,0.237,9.73447,9.73447
2780.00,9.73048,25.155260,0.000435,25.002296,-2.2897,0.237,9.73257,9.73257
2781.00,9.73098,25.155421,0.000436,25.002327,-2.2898,0.237,9.73162,9.73162
2782.00,9.73251,25.155484,0.000437,25.002338,-2.2898,0.237,9.73013,9.73013
2783.00,9.73339,25.155668,0.000437,25.002473,-2.2897,0.237,9.72840,9.72840
2784.00,9.73353,25.155790,0.000437,25.002472,-2.2897,0.237,9.72663,9.72663
2785.00,9.73337,25.155910,0.000437,25.002497,-2.2897,0.237,9.72627,9.72627
2786.00,9.73310,25.155938,0.000438,25.002488,-2.2898,0.237,9.72663,9.72663
2787.00,9.73262,25.155902,0.000436,25.002361,-2.2899,0.237,9.72617,9.72617
2788.00,9.73189,25.155802,0.000433,25.002277,-2.2900,0.238,9.72552,9.72552
2789.00,9.73113,25.155755,0.000436,25.002288,-2.2901,0.238,9.72555,9.72555
2790.00,9.73041,25.155733,0.000433,25.002335,-2.2902,0.238,9.72499,9.72499
2791.00,9.72971,25.155733,0.000432,25.002343,-2.2902,0.238,9.72440,9.72440
2792.00,9.72920,25.155737,0.000430,25.002382,-2.2902,0.238,9.72470,9.72470
2793.00,9.72880,25.155724,0.000432,25.002332,-2.2902,0.238,9.72531,9.72531
2794.00,9.72834,25.155692,0.000429,25.002316,-2.2903,0.238,9.72527,9.72527
2795.00,9.72760,25.155696,0.000433,25.002314,-2.2903,0.238,9.72510,9.72510
2796.00,9.72704,25.155736,0.000434,25.002321,-2.2903,0.238,9.72466,9.72466
2797.00,9.72663,25.155762,0.000435,25.002251,-2.2903,0.238,9.72464,9.72464
2798.00,9.72625,25.155865,0.000438,25.002261,-2.2903,0.238,9.72520,9.72520
2799.00,9.72600,25.156030,0.000440,25.002280,-2.2905,0.238,9.72595,9.72595
2800.00,9.72576,25.156065,0.000440,25.002227,-2.2907,0.238,9.72641,9.72641
2801.00,9.72572,25.156095,0.000442,25.002214,-2.2909,0.238,9.72703,9.72703
2802.00,9.72561,25.156182,0.000444,25.002313,-2.2911,0.238,9.72639,9.72639
2803.00,9.72533,25.156206,0.000441,25.002362,-2.2913,0.238,9.72512,9.72512
2804.00,9.72524,25.156164,0.000439,25.002284,-2.2914,0.238,9.72393,9.72393
2805.00,9.72505,25.156234,0.000437,25.002339,-2.2914,0.238,9.72329,9.72329
2806.00,9.72485,25.156349,0.000438,25.002388,-2.2914,0.238,9.72283,9.72283
2807.00,9.72484,25.156375,0.000434,25.002355,-2.2914,0.238,9.72389,9.72389
2808.00,9.72496,25.156419,0.000433,25.002352,-2.2914,0.238,9.72466,9.72466
2809.00,9.72512,25.156386,0.000433,25.002322,-2.2915,0.238,9.72544,9.72544
2810.00,9.72511,25.156433,0.000431,25.002304,-2.2917,0.239,9.72548,9.72548
2811.00,9.72506,25.156377,0.000429,25.002196,-2.2917,0.239,9.72570,9.72570
2812.00,9.72513,25.156445,0.000433,25.002270,-2.2919,0.239,9.72592,9.72592
2813.00,9.72533,25.156568,0.000435,25.002323,-2.2920,0.239,9.72683,9.72683
2814.00,9.72545,25.156757,0.000433,25.002417,-2.2920,0.239,9.72646,9.72646
2815.00,9.72548,25.156804,0.000430,25.002403,-2.2920,0.239,9.72681,9.72681
2816.00,9.72535,25.156885,0.000429,25.002427,-2.2921,0.239,9.72533,9.72533
2817.00,9.72505,25.156912,0.000427,25.002380,-2.2921,0.239,9.72343,9.72343
2818.00,9.72482,25.156968,0.000425,25.002385,-2.2921,0.240,9.72227,9.72227
2819.00,9.72467,25.156924,0.000426,25.002333,-2.2922,0.240,9.72275,9.72275
2820.00,9.72470,25.156903,0.000431,25.002283,-2.2923,0.239,9.72315,9.72315
2821.00,9.72454,25.156967,0.000431,25.002429,-2.2923,0.239,9.72376,9.72376
2822.00,9.72445,25.156932,0.000428,25.002344,-2.2924,0.239,9.72478,9.72478
2823.00,9.72459,25.156881,0.000426,25.002360,-2.2925,0.240,9.72476,9.72476
2824.00,9.72469,25.156923,0.000425,25.002388,-2.2925,0.240,9.72456,9.72456
2825.00,9.72492,25.156971,0.000423,25.002409,-2.2926,0.240,9.72453,9.72453
2826.00,9.72499,25.156963,0.000419,25.002294,-2.2927,0.240,9.72508,9.72508
2827.00,9.72487,25.157101,0.000425,25.002375,-2.2929,0.240,9.72507,9.72507
2828.00,9.72484,25.157144,0.000428,25.002245,-2.2930,0.240,9.72553,9.72553
2829.00,9.72481,25.157197,0.000426,25.002236,-2.2931,0.240,9.72530,9.72530
2830.00,9.72484,25.157248,0.000426,25.002233,-2.2932,0.240,9.72528,9.72528
2831.00,9.72489,25.157293,0.000431,25.002280,-2.2933,0.240,9.72484,9.72484
2832.00,9.72468,25.157224,0.000429,25.002232,-2.2933,0.240,9.72506,9.72506
2833.00,9.72452,25.157252,0.000428,25.002326,-2.2935,0.240,9.72524,9.72524
2834.00,9.72448,25.157230,0.000432,25.002308,-2.2935,0.240,9.72565,9.72565
2835.00,9.72460,25.157258,0.000431,25.002328,-2.2936,0.240,9.72575,9.72575
2836.00,9.72497,25.157271,0.000428,25.002315,-2.2937,0.241,9.72732,9.72732
2837.00,9.72536,25.157308,0.000425,25.002346,-2.2938,0.241,9.72701,9.72701
2838.00,9.72552,25.157251,0.000422,25.002247,-2.2938,0.241,9.72671,9.72671
2839.00,9.72557,25.157411,0.000424,25.002400,-2.2938,0.241,9.72686,9.72686
2840.00,9.72559,25.157481,0.000426,25.002432,-2.2940,0.241,9.72676,9.72676
2841.00,9.72561,25.157539,0.000427,25.002420,-2.2941,0.241,9.72551,9.72551
2842.00,9.72572,25.157662,0.000431,25.002462,-2.2941,0.241,9.72578,9.72578
2843.00,9.72577,25.157806,0.000434,25.002510,-2.2942,0.241,9.72598,9.72598
2844.00,9.72582,25.157834,0.000432,25.002469,-2.2943,0.241,9.72513,9.72513
2845.00,9.72576,25.157822,0.000428,25.002425,-2.2944,0.241,9.72557,9.72557
2846.00,9.72588,25.157773,0.000427,25.002396,-2.2945,0.241,9.72585,9.72585
2847.00,9.72584,25.157775,0.000426,25.002372,-2.2945,0.241,9.72518,9.72518
2848.00,9.72569,25.157736,0.000423,25.002338,-2.2947,0.242,9.72467,9.72467
2849.00,9.72570,25.157656,0.000423,25.002248,-2.2947,0.242,9.72538,9.72538
2850.00,9.72573,25.157644,0.000422,25.002189,-2.2948,0.242,9.72474,9.72474
2851.00,9.72580,25.157701,0.000424,25.002173,-2.2949,0.242,9.72514,9.72514
2852.00,9.72598,25.157753,0.000424,25.002149,-2.2950,0.242,9.72610,9.72610
2853.00,9.72610,25.157832,0.000427,25.002200,-2.2951,0.242,9.72696,9.72696
2854.00,9.72606,25.157932,0.000427,25.002249,-2.2952,0.242,9.72676,9.72676
2855.00,9.72602,25.158051,0.000428,25.002364,-2.2952,0.242,9.72697,9.72697
2856.00,9.72596,25.158073,0.000424,25.002347,-2.2952,0.242,9.72708,9.72708
2857.00,9.72592,25.158168,0.000421,25.002398,-2.2952,0.243,9.72671,9.72671
2858.00,9.72607,25.158275,0.000422,25.002414,-2.2953,0.243,9.72729,9.72729
2859.00,9.72627,25.158343,0.000424,25.002402,-2.2953,0.243,9.72772,9.72772
2860.00,9.72625,25.158398,0.000427,25.002347,-2.2954,0.243,9.72777,9.72777
2861.00,9.72626,25.158550,0.000428,25.002422,-2.2956,0.243,9.72692,9.72692
2862.00,9.72611,25.158516,0.000430,25.002350,-2.2957,0.243,9.72623,9.72623
2863.00,9.72601,25.158446,0.000428,25.002218,-2.2959,0.243,9.72504,9.72504
2864.00,9.72601,25.158326,0.000425,25.002060,-2.2961,0.243,9.72444,9.72444
2865.00,9.72600,25.158302,0.000422,25.002061,-2.2962,0.243,9.72415,9.72415
2866.00,9.72595,25.158286,0.000426,25.002037,-2.2963,0.243,9.72497,9.72497
2867.00,9.72612,25.158189,0.000426,25.002000,-2.2963,0.243,9.72602,9.72602
2868.00,9.72640,25.158295,0.000427,25.002176,-2.2963,0.243,9.72680,9.72680
2869.00,9.72655,25.158381,0.000427,25.002327,-2.2963,0.243,9.72737,9.72737
2870.00,9.72662,25.158336,0.000426,25.002272,-2.2964,0.243,9.72754,9.72754
2871.00,9.72654,25.158345,0.000424,25.002271,-2.2965,0.243,9.72684,9.72684
2872.00,9.72642,25.158510,0.000422,25.002398,-2.2965,0.244,9.72632,9.72632
2873.00,9.72619,25.158570,0.000423,25.002432,-2.2965,0.244,9.72538,9.72538
2874.00,9.72613,25.158697,0.000429,25.002476,-2.2966,0.243,9.72496,9.72496
2875.00,9.72616,25.158890,0.000437,25.002636,-2.2967,0.243,9.72532,9.72532
2876.00,9.72623,25.158983,0.000440,25.002700,-2.2968,0.243,9.72644,9.72644
2877.00,9.72649,25.159099,0.000442,25.002762,-2.2969,0.243,9.72811,9.72811
2878.00,9.72671,25.159097,0.000440,25.002637,-2.2971,0.244,9.72957,9.72957
2879.00,9.72685,25.159102,0.000437,25.002580,-2.2972,0.244,9.73097,9.73097
2880.00,9.72696,25.158964,0.000430,25.002365,-2.2974,0.244,9.73090,9.73090
2881.00,9.72703,25.158999,0.000427,25.002349,-2.2976,0.244,9.73004,9.73004
2882.00,9.72709,25.158950,0.000424,25.002222,-2.2977,0.244,9.72812,9.72812
2883.00,9.72708,25.158994,0.000424,25.002219,-2.2978,0.244,9.72634,9.72634
2884.00,9.72707,25.159010,0.000423,25.002204,-2.2978,0.244,9.72517,9.72517
2885.00,9.72710,25.159205,0.000426,25.002311,-2.2978,0.245,9.72463,9.72463
2886.00,9.72715,25.159351,0.000428,25.002400,-2.2977,0.245,9.72537,9.72537
2887.00,9.72718,25.159417,0.000431,25.002398,-2.2978,0.245,9.72613,9.72613
2888.00,9.72699,25.159458,0.000432,25.002395,-2.2978,0.245,9.72610,9.72610
2889.00,9.72683,25.159516,0.000434,25.002429,-2.2978,0.245,9.72627,9.72627
2890.00,9.72694,25.159561,0.000434,25.002465,-2.2979,0.245,9.72736,9.72736
2891.00,9.72714,25.159621,0.000436,25.002415,-2.2979,0.245,9.72694,9.72694
2892.00,9.72716,25.159679,0.000435,25.002489,-2.2980,0.245,9.72622,9.72622
2893.00,9.72709,25.159738,0.000436,25.002519,-2.2982,0.245,9.72646,9.72646
2894.00,9.72716,25.159765,0.000434,25.002479,-2.2983,0.245,9.72651,9.72651
2895.00,9.72726,25.159727,0.000432,25.002412,-2.2984,0.245,9.72618,9.72618
2896.00,9.72724,25.159654,0.000431,25.002383,-2.2985,0.245,9.72625,9.72625
2897.00,9.72698,25.159611,0.000429,25.002277,-2.2986,0.245,9.72667,9.72667
2898.00,9.72671,25.159613,0.000428,25.002262,-2.2987,0.245,9.72744,9.72744
2899.00,9.72647,25.159713,0.000430,25.002319,-2.2988,0.245,9.72747,9.72747
2900.00,9.72632,25.159730,0.000430,25.002343,-2.2989,0.245,9.72741,9.72741
2901.00,9.72644,25.159708,0.000431,25.002290,-2.2990,0.246,9.72747,9.72747
2902.00,9.72660,25.159824,0.000435,25.002369,-2.2991,0.246,9.72754,9.72754
2903.00,9.72671,25.159914,0.000439,25.002395,-2.2991,0.245,9.72701,9.72701
2904.00,9.72665,25.159853,0.000435,25.002352,-2.2991,0.245,9.72632,9.72632
2905.00,9.72673,25.159892,0.000436,25.002376,-2.2992,0.246,9.72601,9.72601
2906.00,9.72661,25.159990,0.000434,25.002499,-2.2992,0.246,9.72514,9.72514
2907.00,9.72636,25.160090,0.000434,25.002538,-2.2994,0.246,9.72466,9.72466
2908.00,9.72627,25.160050,0.000431,25.002485,-2.2995,0.246,9.72403,9.72403
2909.00,9.72616,25.160102,0.000432,25.002457,-2.2996,0.246,9.72397,9.72397
2910.00,9.72598,25.160110,0.000428,25.002381,-2.2997,0.246,9.72394,9.72394
2911.00,9.72578,25.160093,0.000426,25.002251,-2.2998,0.246,9.72385,9.72385
2912.00,9.72564,25.160001,0.000424,25.002156,-2.2998,0.246,9.72367,9.72367
