# Supplementary material for: HSL1 and BAM1/2 impact epidermal cell development by sensing distinct signaling peptides
Source: Nat Commun. 2022 Feb 15;13:876. doi: 10.1038/s41467-022-28558-4 (PMC8847575; doi:10.1038/s41467-022-28558-4)
Supplement: Supplementary file 4 — Source Data [file 41467_2022_28558_MOESM4_ESM.zip › Source Data/Source Data/Figure S10/Exp1_BAM1_IDA P58RI59LP60V.itc]

$ITC
$ 19 
$NOT
$ 25 
$ 60 
$ 500 
$ 10 
$ 2 
$ADCGainCode:  0 
$False,True,True
$ 0.4 , 0.8 , 150 , 5 
$ 2 , 4 , 150 , 5 
$ 2 , 4 , 150 , 5 
$ 2 , 4 , 150 , 5 
$ 2 , 4 , 150 , 5 
$ 2 , 4 , 150 , 5 
$ 2 , 4 , 150 , 5 
$ 2 , 4 , 150 , 5 
$ 2 , 4 , 150 , 5 
$ 2 , 4 , 150 , 5 
$ 2 , 4 , 150 , 5 
$ 2 , 4 , 150 , 5 
$ 2 , 4 , 150 , 5 
$ 2 , 4 , 150 , 5 
$ 2 , 4 , 150 , 5 
$ 2 , 4 , 150 , 5 
$ 2 , 4 , 150 , 5 
$ 2 , 4 , 150 , 5 
$ 2 , 4 , 150 , 5 
# 0 
# 0.25 
# 0.015 
# 0.2035 
# 25 
# 4 
# 8.15 
# 1 
?BAM1_15uM_IDAtoCLE9_250uM
% MICROCALITC_MAL1177627
% 0.2035 
% 4 
%-0.586102 , 29.61604 
%-0.348256 , 29.40329 
% 0.8333333 
% 167740 , 167730 
% 0.25 , 81 
%-0.015695 ,-0.033946 
%-20 , 8 
% 0 , 0 
% 0 
% 128000       127744 
% 43.1 
% 500 , 750 , 1000 , 750 
% 0.06978023945 ,-0.002252194966 ,-3.244915618586E-05 , 1.349203907274E-06 ,-9.058983361606E-09 
% MicroCalITC Ver: 1.29.32 Run time:10/8/2021 3:53:48 PM
@0
5.00,9.08129,24.948557,0.000395,25.038608,-2.3523,-0.317,9.08293,9.08293
6.00,9.08162,24.948566,0.000395,25.038594,-2.3523,-0.317,9.08312,9.08312
7.00,9.08168,24.948622,0.000398,25.038619,-2.3523,-0.317,9.08282,9.08282
8.00,9.08173,24.948674,0.000399,25.038559,-2.3524,-0.317,9.08272,9.08272
9.00,9.08178,24.948694,0.000397,25.038540,-2.3525,-0.317,9.08256,9.08256
10.00,9.08177,24.948724,0.000396,25.038584,-2.3525,-0.317,9.08133,9.08133
11.00,9.08166,24.948549,0.000390,25.038389,-2.3528,-0.317,9.07992,9.07992
12.00,9.08120,24.948597,0.000388,25.038375,-2.3529,-0.317,9.07899,9.07899
13.00,9.08105,24.948706,0.000387,25.038460,-2.3531,-0.316,9.07846,9.07846
14.00,9.08103,24.948773,0.000386,25.038481,-2.3533,-0.316,9.07858,9.07858
15.00,9.08108,24.948822,0.000386,25.038458,-2.3534,-0.316,9.07903,9.07903
16.00,9.08117,24.949066,0.000394,25.038570,-2.3535,-0.316,9.08081,9.08081
17.00,9.08114,24.949145,0.000394,25.038515,-2.3535,-0.316,9.08180,9.08180
18.00,9.08125,24.949226,0.000396,25.038519,-2.3534,-0.316,9.08152,9.08152
19.00,9.08131,24.949192,0.000393,25.038420,-2.3533,-0.316,9.08137,9.08137
20.00,9.08119,24.949247,0.000392,25.038435,-2.3533,-0.316,9.08168,9.08168
21.00,9.08105,24.949236,0.000384,25.038367,-2.3533,-0.315,9.08050,9.08050
22.00,9.08092,24.949319,0.000384,25.038488,-2.3534,-0.315,9.07928,9.07928
23.00,9.08075,24.949245,0.000386,25.038393,-2.3536,-0.315,9.07954,9.07954
24.00,9.08043,24.949326,0.000391,25.038450,-2.3537,-0.315,9.07951,9.07951
25.00,9.08035,24.949366,0.000392,25.038437,-2.3538,-0.315,9.07853,9.07853
26.00,9.07995,24.949449,0.000394,25.038516,-2.3538,-0.315,9.07792,9.07792
27.00,9.07970,24.949382,0.000393,25.038471,-2.3538,-0.315,9.07852,9.07852
28.00,9.07952,24.949415,0.000391,25.038506,-2.3537,-0.315,9.07825,9.07825
29.00,9.07938,24.949441,0.000386,25.038485,-2.3538,-0.315,9.07783,9.07783
30.00,9.07950,24.949498,0.000386,25.038513,-2.3540,-0.315,9.07851,9.07851
31.00,9.07973,24.949501,0.000386,25.038537,-2.3542,-0.315,9.07888,9.07888
32.00,9.07968,24.949629,0.000387,25.038605,-2.3543,-0.314,9.07889,9.07889
33.00,9.07966,24.949685,0.000390,25.038637,-2.3545,-0.314,9.07940,9.07940
34.00,9.07959,24.949694,0.000394,25.038627,-2.3545,-0.314,9.08003,9.08003
35.00,9.07944,24.949792,0.000397,25.038667,-2.3546,-0.314,9.08008,9.08008
36.00,9.07945,24.949819,0.000397,25.038501,-2.3548,-0.314,9.07961,9.07961
37.00,9.07896,24.949879,0.000397,25.038396,-2.3548,-0.314,9.07776,9.07776
38.00,9.07849,24.949920,0.000390,25.038321,-2.3549,-0.314,9.07666,9.07666
39.00,9.07824,24.950023,0.000387,25.038330,-2.3550,-0.314,9.07552,9.07552
40.00,9.07814,24.950020,0.000384,25.038233,-2.3551,-0.313,9.07496,9.07496
41.00,9.07803,24.950093,0.000387,25.038380,-2.3550,-0.313,9.07518,9.07518
42.00,9.07801,24.950152,0.000386,25.038498,-2.3551,-0.313,9.07540,9.07540
43.00,9.07807,24.950286,0.000395,25.038633,-2.3551,-0.313,9.07464,9.07464
44.00,9.07778,24.950318,0.000396,25.038635,-2.3551,-0.313,9.07400,9.07400
45.00,9.07744,24.950327,0.000397,25.038651,-2.3551,-0.313,9.07292,9.07292
46.00,9.07709,24.950349,0.000396,25.038520,-2.3551,-0.313,9.07222,9.07222
47.00,9.07707,24.950491,0.000399,25.038572,-2.3553,-0.313,9.07213,9.07213
48.00,9.07615,24.950502,0.000394,25.038462,-2.3555,-0.313,9.07211,9.07211
49.00,9.07557,24.950505,0.000391,25.038417,-2.3558,-0.313,9.07280,9.07280
50.00,9.07508,24.950530,0.000388,25.038368,-2.3560,-0.313,9.07329,9.07329
51.00,9.07433,24.950587,0.000390,25.038441,-2.3561,-0.313,9.07301,9.07301
52.00,9.07423,24.950543,0.000386,25.038320,-2.3561,-0.313,9.07238,9.07238
53.00,9.07386,24.950599,0.000386,25.038359,-2.3561,-0.312,9.06483,9.06483
54.00,9.07373,24.950745,0.000389,25.038521,-2.3561,-0.312,9.04703,9.04703
55.00,9.07358,24.950874,0.000391,25.038616,-2.3561,-0.312,9.02542,9.02542
56.00,9.07289,24.950952,0.000391,25.038695,-2.3562,-0.312,9.00166,9.00166
57.00,9.07304,24.950987,0.000397,25.038723,-2.3564,-0.312,8.97748,8.97748
58.00,9.07317,24.951031,0.000400,25.038756,-2.3564,-0.312,8.96188,8.96188
59.00,9.07380,24.951092,0.000400,25.038757,-2.3565,-0.312,8.95845,8.95845
60.00,9.07463,24.951104,0.000400,25.038756,-2.3565,-0.312,8.96270,8.96270
@1,0.4000,0.8, 60.0469999999987 
61.00,9.07151,24.951146,0.000400,25.038661,-2.3566,-0.312,8.97169,8.97169
62.00,9.06713,24.951263,0.000399,25.038716,-2.3565,-0.312,8.98537,8.98537
63.00,9.03353,24.951359,0.000396,25.038768,-2.3566,-0.311,8.99882,8.99882
64.00,8.98788,24.951411,0.000397,25.038706,-2.3567,-0.311,9.01024,9.01024
65.00,8.96696,24.951482,0.000399,25.038670,-2.3569,-0.311,9.01923,9.01923
66.00,8.95276,24.951471,0.000396,25.038642,-2.3571,-0.311,9.02798,9.02798
67.00,8.94671,24.951470,0.000396,25.038594,-2.3574,-0.311,9.03341,9.03341
68.00,8.95567,24.951519,0.000398,25.038553,-2.3574,-0.311,9.03760,9.03760
69.00,8.97048,24.951557,0.000397,25.038566,-2.3575,-0.311,9.04259,9.04259
70.00,8.98809,24.951582,0.000397,25.038556,-2.3576,-0.311,9.04618,9.04618
71.00,8.99771,24.951735,0.000401,25.038644,-2.3576,-0.311,9.04853,9.04853
72.00,9.01480,24.951802,0.000399,25.038683,-2.3577,-0.311,9.05098,9.05098
73.00,9.02296,24.951880,0.000401,25.038674,-2.3579,-0.310,9.05307,9.05307
74.00,9.02735,24.951838,0.000401,25.038596,-2.3580,-0.310,9.05401,9.05401
75.00,9.03331,24.951838,0.000399,25.038545,-2.3581,-0.310,9.05490,9.05490
76.00,9.04057,24.951765,0.000395,25.038533,-2.3582,-0.310,9.05592,9.05592
77.00,9.04277,24.951710,0.000394,25.038495,-2.3581,-0.310,9.05661,9.05661
78.00,9.04602,24.951659,0.000392,25.038441,-2.3581,-0.310,9.05777,9.05777
79.00,9.04810,24.951736,0.000394,25.038517,-2.3582,-0.310,9.05884,9.05884
80.00,9.04973,24.951779,0.000394,25.038582,-2.3581,-0.310,9.06039,9.06039
81.00,9.05100,24.951888,0.000399,25.038629,-2.3582,-0.310,9.06110,9.06110
82.00,9.05231,24.951978,0.000402,25.038624,-2.3584,-0.310,9.06181,9.06181
83.00,9.05373,24.951979,0.000401,25.038610,-2.3584,-0.310,9.06247,9.06247
84.00,9.05492,24.952013,0.000403,25.038561,-2.3585,-0.310,9.06252,9.06252
85.00,9.05622,24.952085,0.000403,25.038515,-2.3588,-0.310,9.06236,9.06236
86.00,9.05741,24.952142,0.000400,25.038482,-2.3590,-0.309,9.06338,9.06338
87.00,9.05840,24.952260,0.000400,25.038488,-2.3593,-0.309,9.06415,9.06415
88.00,9.05925,24.952396,0.000402,25.038613,-2.3595,-0.309,9.06452,9.06452
89.00,9.05998,24.952398,0.000399,25.038582,-2.3597,-0.309,9.06583,9.06583
90.00,9.06077,24.952446,0.000400,25.038590,-2.3598,-0.309,9.06668,9.06668
91.00,9.06153,24.952457,0.000398,25.038554,-2.3598,-0.309,9.06673,9.06673
92.00,9.06224,24.952508,0.000397,25.038574,-2.3598,-0.309,9.06760,9.06760
93.00,9.06285,24.952509,0.000395,25.038434,-2.3597,-0.308,9.06709,9.06709
94.00,9.06328,24.952669,0.000396,25.038530,-2.3599,-0.308,9.06611,9.06611
95.00,9.06378,24.952698,0.000397,25.038520,-2.3599,-0.308,9.06618,9.06618
96.00,9.06413,24.952653,0.000397,25.038386,-2.3602,-0.308,9.06616,9.06616
97.00,9.06468,24.952640,0.000396,25.038332,-2.3604,-0.308,9.06642,9.06642
98.00,9.06526,24.952773,0.000397,25.038462,-2.3605,-0.308,9.06788,9.06788
99.00,9.06568,24.952785,0.000397,25.038363,-2.3604,-0.308,9.06881,9.06881
100.00,9.06590,24.952835,0.000395,25.038403,-2.3604,-0.308,9.06906,9.06906
101.00,9.06633,24.952963,0.000399,25.038548,-2.3603,-0.308,9.07019,9.07019
102.00,9.06692,24.953070,0.000402,25.038568,-2.3602,-0.308,9.07083,9.07083
103.00,9.06744,24.953077,0.000407,25.038484,-2.3601,-0.308,9.07189,9.07189
104.00,9.06812,24.953078,0.000408,25.038450,-2.3601,-0.308,9.07181,9.07181
105.00,9.06850,24.953220,0.000410,25.038441,-2.3601,-0.308,9.07124,9.07124
106.00,9.06874,24.953365,0.000406,25.038481,-2.3602,-0.308,9.06997,9.06997
107.00,9.06849,24.953386,0.000402,25.038455,-2.3603,-0.308,9.06878,9.06878
108.00,9.06852,24.953449,0.000397,25.038495,-2.3604,-0.307,9.06745,9.06745
109.00,9.06861,24.953569,0.000398,25.038605,-2.3606,-0.307,9.06839,9.06839
110.00,9.06866,24.953632,0.000395,25.038682,-2.3609,-0.307,9.06943,9.06943
111.00,9.06912,24.953637,0.000394,25.038674,-2.3611,-0.307,9.07033,9.07033
112.00,9.06959,24.953610,0.000396,25.038648,-2.3613,-0.307,9.07156,9.07156
113.00,9.06971,24.953595,0.000395,25.038561,-2.3613,-0.307,9.07259,9.07259
114.00,9.06981,24.953558,0.000394,25.038510,-2.3613,-0.307,9.07235,9.07235
115.00,9.07014,24.953468,0.000394,25.038386,-2.3613,-0.307,9.07167,9.07167
116.00,9.07053,24.953443,0.000395,25.038332,-2.3614,-0.306,9.07180,9.07180
117.00,9.07082,24.953503,0.000393,25.038359,-2.3614,-0.306,9.07208,9.07208
118.00,9.07083,24.953501,0.000394,25.038357,-2.3616,-0.306,9.07198,9.07198
119.00,9.07112,24.953607,0.000395,25.038385,-2.3617,-0.306,9.07120,9.07120
120.00,9.07104,24.953679,0.000397,25.038384,-2.3618,-0.306,9.07095,9.07095
121.00,9.07065,24.953778,0.000403,25.038422,-2.3619,-0.306,9.06917,9.06917
122.00,9.07025,24.953818,0.000405,25.038435,-2.3621,-0.306,9.06703,9.06703
123.00,9.07029,24.953925,0.000404,25.038502,-2.3623,-0.306,9.06487,9.06487
124.00,9.07031,24.953960,0.000404,25.038476,-2.3625,-0.306,9.06433,9.06433
125.00,9.07017,24.954022,0.000405,25.038507,-2.3628,-0.306,9.06362,9.06362
126.00,9.07009,24.954026,0.000401,25.038436,-2.3630,-0.306,9.06338,9.06338
127.00,9.06986,24.954077,0.000396,25.038420,-2.3631,-0.306,9.06292,9.06292
128.00,9.06907,24.954131,0.000395,25.038404,-2.3632,-0.305,9.06400,9.06400
129.00,9.06856,24.954072,0.000391,25.038307,-2.3631,-0.305,9.06468,9.06468
130.00,9.06774,24.954166,0.000391,25.038352,-2.3631,-0.305,9.06601,9.06601
131.00,9.06677,24.954248,0.000390,25.038364,-2.3632,-0.305,9.06775,9.06775
132.00,9.06653,24.954385,0.000394,25.038410,-2.3633,-0.305,9.06796,9.06796
133.00,9.06687,24.954507,0.000397,25.038459,-2.3633,-0.305,9.06696,9.06696
134.00,9.06688,24.954718,0.000401,25.038644,-2.3635,-0.305,9.06651,9.06651
135.00,9.06615,24.954674,0.000400,25.038534,-2.3638,-0.305,9.06653,9.06653
136.00,9.06526,24.954778,0.000401,25.038576,-2.3640,-0.305,9.06622,9.06622
137.00,9.06513,24.954751,0.000398,25.038476,-2.3642,-0.304,9.06678,9.06678
138.00,9.06529,24.954757,0.000397,25.038463,-2.3644,-0.304,9.06838,9.06838
139.00,9.06571,24.954619,0.000392,25.038285,-2.3644,-0.304,9.06893,9.06893
140.00,9.06601,24.954697,0.000391,25.038357,-2.3645,-0.304,9.06798,9.06798
141.00,9.06641,24.954583,0.000389,25.038213,-2.3645,-0.304,9.06722,9.06722
142.00,9.06664,24.954618,0.000392,25.038267,-2.3645,-0.304,9.06739,9.06739
143.00,9.06689,24.954677,0.000392,25.038329,-2.3646,-0.304,9.06719,9.06719
144.00,9.06749,24.954807,0.000395,25.038445,-2.3645,-0.304,9.06704,9.06704
145.00,9.06740,24.954810,0.000395,25.038411,-2.3646,-0.303,9.06755,9.06755
146.00,9.06757,24.954968,0.000396,25.038565,-2.3647,-0.303,9.06832,9.06832
147.00,9.06764,24.955020,0.000393,25.038576,-2.3648,-0.303,9.06880,9.06880
148.00,9.06761,24.955007,0.000391,25.038464,-2.3649,-0.303,9.06822,9.06822
149.00,9.06741,24.955086,0.000389,25.038437,-2.3650,-0.303,9.06801,9.06801
150.00,9.06740,24.955183,0.000391,25.038498,-2.3651,-0.303,9.06806,9.06806
151.00,9.06753,24.955190,0.000391,25.038486,-2.3652,-0.303,9.06822,9.06822
152.00,9.06786,24.955218,0.000396,25.038493,-2.3653,-0.303,9.06712,9.06712
153.00,9.06782,24.955290,0.000398,25.038589,-2.3654,-0.303,9.06701,9.06701
154.00,9.06779,24.955272,0.000400,25.038567,-2.3656,-0.303,9.06730,9.06730
155.00,9.06779,24.955261,0.000401,25.038546,-2.3658,-0.303,9.06741,9.06741
156.00,9.06769,24.955295,0.000403,25.038519,-2.3658,-0.303,9.06692,9.06692
157.00,9.06774,24.955404,0.000401,25.038574,-2.3658,-0.303,9.06774,9.06774
158.00,9.06764,24.955395,0.000395,25.038401,-2.3660,-0.302,9.06760,9.06760
159.00,9.06746,24.955437,0.000394,25.038342,-2.3660,-0.302,9.06741,9.06741
160.00,9.06742,24.955450,0.000392,25.038298,-2.3661,-0.302,9.06665,9.06665
161.00,9.06746,24.955486,0.000389,25.038313,-2.3662,-0.302,9.06661,9.06661
162.00,9.06743,24.955488,0.000390,25.038298,-2.3664,-0.302,9.06526,9.06526
163.00,9.06706,24.955562,0.000396,25.038446,-2.3664,-0.302,9.06477,9.06477
164.00,9.06681,24.955585,0.000398,25.038471,-2.3666,-0.302,9.06431,9.06431
165.00,9.06680,24.955716,0.000398,25.038536,-2.3666,-0.302,9.06506,9.06506
166.00,9.06665,24.955812,0.000401,25.038584,-2.3666,-0.302,9.06452,9.06452
167.00,9.06653,24.955906,0.000398,25.038595,-2.3666,-0.301,9.06564,9.06564
168.00,9.06646,24.955897,0.000394,25.038562,-2.3668,-0.301,9.06637,9.06637
169.00,9.06643,24.955976,0.000395,25.038609,-2.3669,-0.301,9.06644,9.06644
170.00,9.06628,24.956003,0.000398,25.038578,-2.3672,-0.301,9.06568,9.06568
171.00,9.06615,24.955957,0.000397,25.038471,-2.3674,-0.301,9.06588,9.06588
172.00,9.06608,24.955983,0.000397,25.038460,-2.3676,-0.301,9.06586,9.06586
173.00,9.06591,24.956054,0.000400,25.038451,-2.3677,-0.301,9.06577,9.06577
174.00,9.06583,24.956177,0.000398,25.038458,-2.3676,-0.301,9.06529,9.06529
175.00,9.06575,24.956158,0.000396,25.038356,-2.3676,-0.301,9.06519,9.06519
176.00,9.06557,24.956322,0.000400,25.038473,-2.3675,-0.301,9.06512,9.06512
177.00,9.06541,24.956353,0.000405,25.038474,-2.3674,-0.301,9.06446,9.06446
178.00,9.06535,24.956508,0.000408,25.038561,-2.3675,-0.301,9.06452,9.06452
179.00,9.06527,24.956556,0.000409,25.038635,-2.3677,-0.301,9.06474,9.06474
180.00,9.06524,24.956685,0.000410,25.038766,-2.3679,-0.301,9.06544,9.06544
181.00,9.06523,24.956640,0.000405,25.038647,-2.3681,-0.300,9.06492,9.06492
182.00,9.06510,24.956634,0.000399,25.038558,-2.3683,-0.300,9.06439,9.06439
183.00,9.06489,24.956652,0.000395,25.038536,-2.3686,-0.300,9.06227,9.06227
184.00,9.06459,24.956641,0.000393,25.038432,-2.3688,-0.300,9.06115,9.06115
185.00,9.06429,24.956705,0.000395,25.038489,-2.3688,-0.300,9.06086,9.06086
186.00,9.06438,24.956797,0.000395,25.038520,-2.3690,-0.299,9.06171,9.06171
187.00,9.06422,24.956902,0.000398,25.038588,-2.3691,-0.299,9.06244,9.06244
188.00,9.06401,24.956838,0.000397,25.038450,-2.3692,-0.299,9.06367,9.06367
189.00,9.06385,24.956901,0.000397,25.038459,-2.3694,-0.299,9.06419,9.06419
190.00,9.06349,24.957013,0.000395,25.038397,-2.3695,-0.299,9.06318,9.06318
191.00,9.06340,24.957106,0.000393,25.038449,-2.3695,-0.299,9.06225,9.06225
192.00,9.06341,24.957102,0.000389,25.038360,-2.3696,-0.298,9.06202,9.06202
193.00,9.06325,24.957194,0.000387,25.038382,-2.3698,-0.298,9.06231,9.06231
194.00,9.06268,24.957271,0.000389,25.038431,-2.3698,-0.298,9.06281,9.06281
195.00,9.06224,24.957310,0.000395,25.038460,-2.3700,-0.298,9.06342,9.06342
196.00,9.06214,24.957274,0.000395,25.038339,-2.3702,-0.298,9.06452,9.06452
197.00,9.06237,24.957337,0.000397,25.038374,-2.3703,-0.298,9.06516,9.06516
198.00,9.06265,24.957390,0.000399,25.038398,-2.3702,-0.298,9.06575,9.06575
199.00,9.06313,24.957329,0.000397,25.038272,-2.3702,-0.298,9.06573,9.06573
200.00,9.06327,24.957263,0.000393,25.038174,-2.3700,-0.298,9.06504,9.06504
201.00,9.06322,24.957386,0.000393,25.038288,-2.3700,-0.298,9.06307,9.06307
202.00,9.06344,24.957499,0.000394,25.038349,-2.3701,-0.298,9.05932,9.05932
203.00,9.06381,24.957626,0.000398,25.038376,-2.3701,-0.298,9.04388,9.04388
204.00,9.06358,24.957741,0.000397,25.038488,-2.3700,-0.298,9.00775,9.00775
205.00,9.06377,24.957898,0.000397,25.038652,-2.3700,-0.298,8.94918,8.94918
206.00,9.06430,24.957933,0.000397,25.038606,-2.3701,-0.298,8.86883,8.86883
207.00,9.06453,24.957961,0.000396,25.038594,-2.3701,-0.298,8.77480,8.77480
208.00,9.06465,24.957996,0.000394,25.038547,-2.3703,-0.297,8.68491,8.68491
209.00,9.06341,24.958112,0.000400,25.038573,-2.3707,-0.297,8.61371,8.61371
210.00,9.06050,24.958112,0.000400,25.038468,-2.3711,-0.297,8.56920,8.56920
@2,2.0001,4.0, 210.203000000001 
211.00,9.05739,24.958117,0.000400,25.038486,-2.3713,-0.297,8.55403,8.55403
212.00,9.04760,24.958167,0.000404,25.038533,-2.3716,-0.297,8.56318,8.56318
213.00,8.98890,24.958204,0.000406,25.038608,-2.3717,-0.297,8.59083,8.59083
214.00,8.88363,24.958253,0.000403,25.038595,-2.3719,-0.297,8.63033,8.63033
215.00,8.76732,24.958300,0.000406,25.038610,-2.3720,-0.297,8.67600,8.67600
216.00,8.65596,24.958398,0.000409,25.038677,-2.3720,-0.297,8.72205,8.72205
217.00,8.57844,24.958482,0.000410,25.038680,-2.3721,-0.297,8.76561,8.76561
218.00,8.54024,24.958536,0.000409,25.038680,-2.3722,-0.297,8.80358,8.80358
219.00,8.52779,24.958457,0.000407,25.038593,-2.3723,-0.297,8.83663,8.83663
220.00,8.54501,24.958498,0.000404,25.038577,-2.3723,-0.297,8.86354,8.86354
221.00,8.57992,24.958485,0.000402,25.038456,-2.3725,-0.297,8.88662,8.88662
222.00,8.62386,24.958461,0.000400,25.038431,-2.3725,-0.297,8.90603,8.90603
223.00,8.67810,24.958404,0.000396,25.038333,-2.3725,-0.297,8.92203,8.92203
224.00,8.72510,24.958548,0.000397,25.038454,-2.3725,-0.296,8.93652,8.93652
225.00,8.77304,24.958590,0.000397,25.038396,-2.3727,-0.296,8.94940,8.94940
226.00,8.81009,24.958619,0.000392,25.038371,-2.3728,-0.296,8.95991,8.95991
227.00,8.84142,24.958626,0.000390,25.038323,-2.3729,-0.296,8.96845,8.96845
228.00,8.86801,24.958746,0.000392,25.038372,-2.3730,-0.296,8.97638,8.97638
229.00,8.89019,24.958855,0.000394,25.038387,-2.3730,-0.296,8.98244,8.98244
230.00,8.90775,24.958974,0.000397,25.038464,-2.3730,-0.296,8.98722,8.98722
231.00,8.92540,24.959049,0.000399,25.038486,-2.3731,-0.296,8.99281,8.99281
232.00,8.93853,24.959217,0.000403,25.038532,-2.3733,-0.296,8.99850,8.99850
233.00,8.94825,24.959185,0.000403,25.038512,-2.3735,-0.296,9.00327,9.00327
234.00,8.96265,24.959142,0.000401,25.038449,-2.3737,-0.296,9.00787,9.00787
235.00,8.97202,24.959094,0.000396,25.038362,-2.3739,-0.296,9.01251,9.01251
236.00,8.97804,24.959193,0.000397,25.038458,-2.3740,-0.295,9.01617,9.01617
237.00,8.98125,24.959184,0.000396,25.038522,-2.3741,-0.295,9.01952,9.01952
238.00,8.98773,24.959311,0.000397,25.038605,-2.3741,-0.295,9.02300,9.02300
239.00,8.99305,24.959318,0.000394,25.038574,-2.3741,-0.295,9.02522,9.02522
240.00,8.99622,24.959325,0.000395,25.038552,-2.3741,-0.295,9.02760,9.02760
241.00,9.00585,24.959350,0.000394,25.038514,-2.3743,-0.295,9.02902,9.02902
242.00,9.00970,24.959450,0.000396,25.038444,-2.3743,-0.295,9.03119,9.03119
243.00,9.01149,24.959523,0.000396,25.038333,-2.3745,-0.295,9.03298,9.03298
244.00,9.01559,24.959635,0.000396,25.038329,-2.3746,-0.295,9.03554,9.03554
245.00,9.01975,24.959803,0.000398,25.038449,-2.3746,-0.295,9.03726,9.03726
246.00,9.02283,24.959803,0.000397,25.038460,-2.3747,-0.295,9.03873,9.03873
247.00,9.02466,24.959719,0.000393,25.038359,-2.3747,-0.294,9.03982,9.03982
248.00,9.02690,24.959707,0.000391,25.038441,-2.3747,-0.294,9.04123,9.04123
249.00,9.02957,24.959718,0.000395,25.038488,-2.3748,-0.294,9.04217,9.04217
250.00,9.03159,24.959663,0.000397,25.038431,-2.3750,-0.294,9.04298,9.04298
251.00,9.03337,24.959748,0.000401,25.038447,-2.3752,-0.294,9.04428,9.04428
252.00,9.03476,24.959766,0.000404,25.038462,-2.3754,-0.294,9.04538,9.04538
253.00,9.03629,24.959724,0.000403,25.038372,-2.3754,-0.294,9.04623,9.04623
254.00,9.03753,24.959840,0.000402,25.038367,-2.3756,-0.294,9.04793,9.04793
255.00,9.03882,24.960044,0.000400,25.038443,-2.3755,-0.294,9.04989,9.04989
256.00,9.04043,24.960109,0.000398,25.038472,-2.3755,-0.294,9.05039,9.05039
257.00,9.04188,24.960212,0.000397,25.038538,-2.3755,-0.293,9.04979,9.04979
258.00,9.04313,24.960415,0.000404,25.038683,-2.3756,-0.293,9.04900,9.04900
259.00,9.04406,24.960400,0.000404,25.038641,-2.3756,-0.293,9.04739,9.04739
260.00,9.04482,24.960368,0.000405,25.038612,-2.3757,-0.293,9.04517,9.04517
261.00,9.04553,24.960289,0.000401,25.038513,-2.3759,-0.293,9.04538,9.04538
262.00,9.04648,24.960293,0.000401,25.038460,-2.3760,-0.293,9.04708,9.04708
263.00,9.04718,24.960206,0.000395,25.038308,-2.3762,-0.293,9.04862,9.04862
264.00,9.04686,24.960335,0.000393,25.038405,-2.3763,-0.293,9.05009,9.05009
265.00,9.04714,24.960279,0.000390,25.038363,-2.3764,-0.293,9.05203,9.05203
266.00,9.04767,24.960353,0.000392,25.038380,-2.3766,-0.292,9.05245,9.05245
267.00,9.04850,24.960430,0.000393,25.038429,-2.3768,-0.292,9.05212,9.05212
268.00,9.04906,24.960512,0.000396,25.038529,-2.3769,-0.293,9.05325,9.05325
269.00,9.04924,24.960408,0.000397,25.038403,-2.3773,-0.293,9.05419,9.05419
270.00,9.04861,24.960483,0.000394,25.038387,-2.3775,-0.293,9.05457,9.05457
271.00,9.04874,24.960603,0.000395,25.038380,-2.3777,-0.292,9.05542,9.05542
272.00,9.04930,24.960701,0.000396,25.038373,-2.3780,-0.292,9.05584,9.05584
273.00,9.05043,24.960790,0.000395,25.038350,-2.3781,-0.292,9.05488,9.05488
274.00,9.05120,24.960882,0.000396,25.038439,-2.3781,-0.292,9.05467,9.05467
275.00,9.05166,24.960996,0.000400,25.038545,-2.3782,-0.292,9.05433,9.05433
276.00,9.05231,24.961049,0.000402,25.038619,-2.3783,-0.292,9.05314,9.05314
277.00,9.05351,24.961065,0.000402,25.038602,-2.3783,-0.292,9.05246,9.05246
278.00,9.05391,24.961139,0.000403,25.038645,-2.3784,-0.292,9.05125,9.05125
279.00,9.05349,24.961165,0.000404,25.038607,-2.3782,-0.292,9.04905,9.04905
280.00,9.05288,24.961205,0.000405,25.038587,-2.3781,-0.292,9.04832,9.04832
281.00,9.05246,24.961304,0.000408,25.038593,-2.3781,-0.292,9.04891,9.04891
282.00,9.05257,24.961344,0.000408,25.038574,-2.3781,-0.292,9.05014,9.05014
283.00,9.05273,24.961421,0.000406,25.038627,-2.3782,-0.292,9.05191,9.05191
284.00,9.05281,24.961561,0.000406,25.038643,-2.3784,-0.291,9.05392,9.05392
285.00,9.05296,24.961619,0.000407,25.038671,-2.3786,-0.291,9.05435,9.05435
286.00,9.05249,24.961558,0.000404,25.038562,-2.3789,-0.291,9.05456,9.05456
287.00,9.05203,24.961622,0.000406,25.038576,-2.3791,-0.291,9.05303,9.05303
288.00,9.05154,24.961632,0.000405,25.038511,-2.3791,-0.291,9.05097,9.05097
289.00,9.05084,24.961638,0.000401,25.038467,-2.3791,-0.291,9.04881,9.04881
290.00,9.05090,24.961588,0.000398,25.038362,-2.3792,-0.291,9.04839,9.04839
291.00,9.05190,24.961654,0.000397,25.038411,-2.3791,-0.291,9.04865,9.04865
292.00,9.05240,24.961618,0.000397,25.038382,-2.3792,-0.290,9.04974,9.04974
293.00,9.05204,24.961532,0.000396,25.038314,-2.3793,-0.290,9.05183,9.05183
294.00,9.05095,24.961527,0.000401,25.038357,-2.3795,-0.290,9.05389,9.05389
295.00,9.05089,24.961641,0.000404,25.038423,-2.3797,-0.291,9.05543,9.05543
296.00,9.05159,24.961599,0.000405,25.038387,-2.3799,-0.291,9.05599,9.05599
297.00,9.05225,24.961604,0.000398,25.038382,-2.3801,-0.290,9.05671,9.05671
298.00,9.05204,24.961649,0.000397,25.038297,-2.3804,-0.290,9.05618,9.05618
299.00,9.05122,24.961679,0.000394,25.038221,-2.3805,-0.290,9.05560,9.05560
300.00,9.05095,24.961726,0.000390,25.038094,-2.3807,-0.290,9.05464,9.05464
301.00,9.05145,24.961918,0.000391,25.038096,-2.3808,-0.290,9.05290,9.05290
302.00,9.05262,24.962025,0.000395,25.038068,-2.3809,-0.290,9.05137,9.05137
303.00,9.05336,24.962200,0.000400,25.038198,-2.3810,-0.290,9.05117,9.05117
304.00,9.05312,24.962326,0.000402,25.038259,-2.3812,-0.290,9.05120,9.05120
305.00,9.05272,24.962349,0.000406,25.038313,-2.3814,-0.290,9.05123,9.05123
306.00,9.05265,24.962432,0.000409,25.038365,-2.3815,-0.290,9.05246,9.05246
307.00,9.05299,24.962581,0.000409,25.038431,-2.3816,-0.290,9.05289,9.05289
308.00,9.05373,24.962616,0.000403,25.038421,-2.3817,-0.290,9.05252,9.05252
309.00,9.05378,24.962608,0.000403,25.038439,-2.3816,-0.289,9.05251,9.05251
310.00,9.05363,24.962559,0.000401,25.038386,-2.3817,-0.289,9.05265,9.05265
311.00,9.05344,24.962508,0.000397,25.038367,-2.3819,-0.289,9.05253,9.05253
312.00,9.05346,24.962475,0.000399,25.038372,-2.3820,-0.289,9.05279,9.05279
313.00,9.05332,24.962455,0.000400,25.038340,-2.3820,-0.289,9.05314,9.05314
314.00,9.05327,24.962470,0.000399,25.038339,-2.3822,-0.289,9.05339,9.05339
315.00,9.05308,24.962580,0.000398,25.038391,-2.3823,-0.289,9.05360,9.05360
316.00,9.05304,24.962617,0.000395,25.038364,-2.3825,-0.288,9.05404,9.05404
317.00,9.05303,24.962756,0.000393,25.038401,-2.3828,-0.288,9.05507,9.05507
318.00,9.05305,24.962805,0.000392,25.038399,-2.3831,-0.288,9.05519,9.05519
319.00,9.05306,24.962935,0.000395,25.038402,-2.3833,-0.288,9.05544,9.05544
320.00,9.05323,24.963017,0.000398,25.038454,-2.3835,-0.288,9.05584,9.05584
321.00,9.05341,24.963021,0.000400,25.038450,-2.3837,-0.288,9.05478,9.05478
322.00,9.05358,24.962943,0.000400,25.038434,-2.3838,-0.288,9.05329,9.05329
323.00,9.05347,24.962982,0.000401,25.038439,-2.3838,-0.288,9.05261,9.05261
324.00,9.05349,24.963000,0.000399,25.038461,-2.3839,-0.288,9.05133,9.05133
325.00,9.05350,24.962968,0.000396,25.038456,-2.3839,-0.288,9.05066,9.05066
326.00,9.05339,24.963020,0.000396,25.038434,-2.3838,-0.288,9.05089,9.05089
327.00,9.05317,24.963170,0.000399,25.038459,-2.3837,-0.287,9.05158,9.05158
328.00,9.05323,24.963296,0.000400,25.038481,-2.3837,-0.287,9.05204,9.05204
329.00,9.05330,24.963282,0.000400,25.038419,-2.3837,-0.287,9.05312,9.05312
330.00,9.05333,24.963365,0.000402,25.038328,-2.3838,-0.287,9.05331,9.05331
331.00,9.05335,24.963445,0.000401,25.038356,-2.3838,-0.287,9.05336,9.05336
332.00,9.05312,24.963384,0.000398,25.038237,-2.3840,-0.287,9.05089,9.05089
333.00,9.05263,24.963368,0.000396,25.038180,-2.3840,-0.287,9.04951,9.04951
334.00,9.05255,24.963445,0.000395,25.038181,-2.3840,-0.287,9.04804,9.04804
335.00,9.05194,24.963465,0.000392,25.038173,-2.3840,-0.287,9.04769,9.04769
336.00,9.05124,24.963370,0.000392,25.038065,-2.3841,-0.287,9.04717,9.04717
337.00,9.05101,24.963444,0.000391,25.038097,-2.3843,-0.287,9.04848,9.04848
338.00,9.05058,24.963487,0.000388,25.038096,-2.3843,-0.286,9.04894,9.04894
339.00,9.05043,24.963595,0.000389,25.038131,-2.3845,-0.286,9.04985,9.04985
340.00,9.05058,24.963689,0.000390,25.038206,-2.3847,-0.286,9.04954,9.04954
341.00,9.05039,24.963862,0.000391,25.038265,-2.3847,-0.286,9.04913,9.04913
342.00,9.05021,24.963960,0.000393,25.038300,-2.3847,-0.286,9.04967,9.04967
343.00,9.05003,24.964093,0.000399,25.038310,-2.3848,-0.286,9.05042,9.05042
344.00,9.04963,24.964061,0.000400,25.038233,-2.3849,-0.286,9.05081,9.05081
345.00,9.04971,24.964095,0.000399,25.038173,-2.3850,-0.286,9.05020,9.05020
346.00,9.04989,24.964149,0.000401,25.038242,-2.3851,-0.286,9.05155,9.05155
347.00,9.05010,24.964195,0.000401,25.038290,-2.3852,-0.286,9.05271,9.05271
348.00,9.05062,24.964089,0.000398,25.038227,-2.3854,-0.286,9.05426,9.05426
349.00,9.05079,24.964137,0.000397,25.038266,-2.3856,-0.286,9.05449,9.05449
350.00,9.05061,24.964294,0.000402,25.038378,-2.3858,-0.286,9.05524,9.05524
351.00,9.05118,24.964341,0.000397,25.038359,-2.3859,-0.285,9.05433,9.05433
352.00,9.05172,24.964326,0.000394,25.038263,-2.3861,-0.285,9.05253,9.05253
353.00,9.05201,24.964411,0.000395,25.038306,-2.3864,-0.285,9.04154,9.04154
354.00,9.05260,24.964448,0.000394,25.038280,-2.3864,-0.285,9.01425,9.01425
355.00,9.05337,24.964323,0.000390,25.038120,-2.3866,-0.285,8.96682,8.96682
356.00,9.05415,24.964421,0.000394,25.038159,-2.3867,-0.285,8.89853,8.89853
357.00,9.05392,24.964541,0.000397,25.038240,-2.3869,-0.285,8.81385,8.81385
358.00,9.05391,24.964572,0.000399,25.038201,-2.3870,-0.285,8.72938,8.72938
359.00,9.05417,24.964676,0.000401,25.038235,-2.3872,-0.285,8.65849,8.65849
360.00,9.05088,24.964769,0.000403,25.038326,-2.3873,-0.285,8.60870,8.60870
@3,2.0001,4.0, 360.021000000001 
361.00,9.05018,24.964739,0.000402,25.038283,-2.3877,-0.285,8.58302,8.58302
362.00,9.04857,24.964647,0.000402,25.038141,-2.3880,-0.285,8.58109,8.58109
363.00,9.00400,24.964731,0.000402,25.038193,-2.3880,-0.285,8.59755,8.59755
364.00,8.91699,24.964668,0.000402,25.038106,-2.3880,-0.285,8.62650,8.62650
365.00,8.81347,24.964698,0.000399,25.038053,-2.3881,-0.285,8.66332,8.66332
366.00,8.70864,24.964766,0.000400,25.038026,-2.3880,-0.285,8.70406,8.70406
367.00,8.62627,24.964907,0.000399,25.038078,-2.3879,-0.284,8.74392,8.74392
368.00,8.58232,24.964979,0.000394,25.038128,-2.3880,-0.284,8.78002,8.78002
369.00,8.56285,24.965095,0.000391,25.038196,-2.3882,-0.284,8.81260,8.81260
370.00,8.56468,24.965133,0.000392,25.038188,-2.3884,-0.284,8.83980,8.83980
371.00,8.58020,24.965238,0.000391,25.038268,-2.3886,-0.283,8.86361,8.86361
372.00,8.61625,24.965245,0.000388,25.038223,-2.3889,-0.283,8.88411,8.88411
373.00,8.66449,24.965274,0.000391,25.038209,-2.3892,-0.283,8.90125,8.90125
374.00,8.70733,24.965321,0.000391,25.038235,-2.3894,-0.283,8.91542,8.91542
375.00,8.74846,24.965376,0.000390,25.038211,-2.3896,-0.283,8.92844,8.92844
376.00,8.78370,24.965359,0.000388,25.038154,-2.3897,-0.283,8.93997,8.93997
377.00,8.81547,24.965378,0.000387,25.038208,-2.3898,-0.283,8.94993,8.94993
378.00,8.84494,24.965421,0.000387,25.038211,-2.3899,-0.283,8.95795,8.95795
379.00,8.87013,24.965471,0.000388,25.038248,-2.3899,-0.283,8.96522,8.96522
380.00,8.88466,24.965464,0.000391,25.038285,-2.3901,-0.283,8.97126,8.97126
381.00,8.90266,24.965528,0.000391,25.038322,-2.3903,-0.283,8.97671,8.97671
382.00,8.91801,24.965632,0.000396,25.038331,-2.3903,-0.283,8.98221,8.98221
383.00,8.93062,24.965812,0.000396,25.038439,-2.3902,-0.283,8.98785,8.98785
384.00,8.94105,24.965802,0.000397,25.038375,-2.3901,-0.283,8.99379,8.99379
385.00,8.94979,24.965952,0.000398,25.038463,-2.3901,-0.282,9.00032,9.00032
386.00,8.96033,24.966028,0.000401,25.038551,-2.3902,-0.282,9.00572,9.00572
387.00,8.96766,24.966093,0.000402,25.038673,-2.3905,-0.282,9.01065,9.01065
388.00,8.97097,24.965976,0.000399,25.038570,-2.3908,-0.282,9.01463,9.01463
389.00,8.97739,24.966115,0.000399,25.038619,-2.3911,-0.282,9.01736,9.01736
390.00,8.97995,24.966126,0.000399,25.038575,-2.3913,-0.282,9.01959,9.01959
391.00,8.98766,24.966096,0.000397,25.038528,-2.3914,-0.282,9.02292,9.02292
392.00,8.99516,24.966031,0.000394,25.038387,-2.3915,-0.282,9.02499,9.02499
393.00,8.99908,24.965994,0.000394,25.038298,-2.3914,-0.282,9.02724,9.02724
394.00,9.00710,24.965839,0.000392,25.038133,-2.3915,-0.282,9.02968,9.02968
395.00,9.01261,24.965748,0.000391,25.038043,-2.3916,-0.282,9.03225,9.03225
396.00,9.01530,24.965861,0.000391,25.038032,-2.3918,-0.282,9.03379,9.03379
397.00,9.01737,24.965940,0.000393,25.038077,-2.3919,-0.282,9.03463,9.03463
398.00,9.01998,24.966003,0.000395,25.038135,-2.3922,-0.282,9.03579,9.03579
399.00,9.02281,24.966143,0.000396,25.038263,-2.3923,-0.282,9.03648,9.03648
400.00,9.02506,24.966304,0.000400,25.038361,-2.3924,-0.282,9.03706,9.03706
401.00,9.02704,24.966272,0.000401,25.038304,-2.3922,-0.282,9.03775,9.03775
402.00,9.02931,24.966350,0.000402,25.038383,-2.3921,-0.282,9.03940,9.03940
403.00,9.03078,24.966472,0.000402,25.038413,-2.3920,-0.281,9.04125,9.04125
404.00,9.03209,24.966625,0.000404,25.038483,-2.3920,-0.281,9.04213,9.04213
405.00,9.03363,24.966717,0.000401,25.038502,-2.3921,-0.281,9.04229,9.04229
406.00,9.03503,24.966942,0.000398,25.038606,-2.3923,-0.281,9.04217,9.04217
407.00,9.03600,24.966949,0.000394,25.038467,-2.3926,-0.281,9.04167,9.04167
408.00,9.03693,24.966970,0.000395,25.038358,-2.3927,-0.281,9.04088,9.04088
409.00,9.03804,24.967037,0.000393,25.038288,-2.3929,-0.280,9.04123,9.04123
410.00,9.03869,24.967146,0.000394,25.038286,-2.3931,-0.280,9.04184,9.04184
411.00,9.03932,24.967047,0.000395,25.038092,-2.3933,-0.280,9.04180,9.04180
412.00,9.03975,24.967225,0.000398,25.038171,-2.3934,-0.280,9.04264,9.04264
413.00,9.04010,24.967277,0.000400,25.038224,-2.3936,-0.280,9.04292,9.04292
414.00,9.04047,24.967263,0.000403,25.038199,-2.3938,-0.280,9.04232,9.04232
415.00,9.04064,24.967153,0.000404,25.038090,-2.3940,-0.280,9.04181,9.04181
416.00,9.04087,24.967270,0.000406,25.038213,-2.3942,-0.280,9.04225,9.04225
417.00,9.04126,24.967299,0.000407,25.038205,-2.3944,-0.280,9.04248,9.04248
418.00,9.04180,24.967408,0.000407,25.038271,-2.3946,-0.280,9.04303,9.04303
419.00,9.04218,24.967470,0.000405,25.038349,-2.3947,-0.280,9.04365,9.04365
420.00,9.04252,24.967529,0.000403,25.038385,-2.3948,-0.280,9.04486,9.04486
421.00,9.04284,24.967527,0.000400,25.038366,-2.3949,-0.279,9.04542,9.04542
422.00,9.04304,24.967508,0.000398,25.038288,-2.3949,-0.279,9.04583,9.04583
423.00,9.04307,24.967525,0.000394,25.038268,-2.3949,-0.279,9.04460,9.04460
424.00,9.04321,24.967584,0.000395,25.038247,-2.3949,-0.279,9.04291,9.04291
425.00,9.04333,24.967716,0.000394,25.038299,-2.3950,-0.279,9.04141,9.04141
426.00,9.04351,24.967734,0.000395,25.038211,-2.3952,-0.279,9.04146,9.04146
427.00,9.04295,24.967735,0.000395,25.038208,-2.3952,-0.279,9.04112,9.04112
428.00,9.04294,24.967750,0.000398,25.038179,-2.3952,-0.279,9.04203,9.04203
429.00,9.04291,24.967809,0.000397,25.038192,-2.3953,-0.279,9.04349,9.04349
430.00,9.04344,24.967801,0.000399,25.038127,-2.3955,-0.279,9.04371,9.04371
431.00,9.04316,24.967856,0.000399,25.038211,-2.3956,-0.279,9.04278,9.04278
432.00,9.04263,24.967866,0.000397,25.038226,-2.3957,-0.278,9.04187,9.04187
433.00,9.04186,24.967929,0.000393,25.038217,-2.3959,-0.278,9.04156,9.04156
434.00,9.04267,24.967871,0.000394,25.038160,-2.3959,-0.278,9.04201,9.04201
435.00,9.04153,24.967896,0.000393,25.038101,-2.3959,-0.278,9.04180,9.04180
436.00,9.04151,24.967926,0.000390,25.038062,-2.3959,-0.278,9.04099,9.04099
437.00,9.04143,24.967947,0.000388,25.038004,-2.3960,-0.278,9.04098,9.04098
438.00,9.04151,24.968009,0.000390,25.038047,-2.3959,-0.278,9.04075,9.04075
439.00,9.04159,24.968113,0.000391,25.038094,-2.3960,-0.278,9.03931,9.03931
440.00,9.04129,24.968186,0.000392,25.038210,-2.3962,-0.278,9.03908,9.03908
441.00,9.04109,24.968258,0.000395,25.038262,-2.3963,-0.278,9.03888,9.03888
442.00,9.04069,24.968393,0.000399,25.038406,-2.3964,-0.278,9.03747,9.03747
443.00,9.04032,24.968445,0.000400,25.038427,-2.3968,-0.278,9.03713,9.03713
444.00,9.04054,24.968500,0.000400,25.038412,-2.3970,-0.278,9.03789,9.03789
445.00,9.04075,24.968581,0.000401,25.038415,-2.3971,-0.278,9.03825,9.03825
446.00,9.04048,24.968640,0.000402,25.038432,-2.3972,-0.278,9.03827,9.03827
447.00,9.03999,24.968636,0.000401,25.038345,-2.3973,-0.278,9.03916,9.03916
448.00,9.03969,24.968638,0.000400,25.038303,-2.3973,-0.278,9.03848,9.03848
449.00,9.03932,24.968560,0.000398,25.038196,-2.3971,-0.278,9.03750,9.03750
450.00,9.03910,24.968602,0.000397,25.038215,-2.3969,-0.277,9.03692,9.03692
451.00,9.03885,24.968556,0.000395,25.038105,-2.3969,-0.277,9.03671,9.03671
452.00,9.03853,24.968573,0.000394,25.038093,-2.3969,-0.277,9.03598,9.03598
453.00,9.03806,24.968605,0.000393,25.038119,-2.3969,-0.277,9.03588,9.03588
454.00,9.03777,24.968678,0.000393,25.038134,-2.3972,-0.277,9.03659,9.03659
455.00,9.03774,24.968685,0.000394,25.038097,-2.3974,-0.277,9.03698,9.03698
456.00,9.03783,24.968712,0.000391,25.038118,-2.3977,-0.276,9.03761,9.03761
457.00,9.03789,24.968805,0.000390,25.038145,-2.3980,-0.276,9.03863,9.03863
458.00,9.03767,24.968914,0.000390,25.038080,-2.3982,-0.276,9.03892,9.03892
459.00,9.03770,24.968982,0.000389,25.038002,-2.3984,-0.276,9.03938,9.03938
460.00,9.03796,24.968868,0.000384,25.037827,-2.3985,-0.276,9.04003,9.04003
461.00,9.03813,24.969004,0.000389,25.037843,-2.3986,-0.276,9.04054,9.04054
462.00,9.03850,24.969019,0.000393,25.037830,-2.3986,-0.276,9.04084,9.04084
463.00,9.03854,24.969029,0.000394,25.037881,-2.3988,-0.276,9.04183,9.04183
464.00,9.03870,24.969131,0.000398,25.038061,-2.3989,-0.276,9.04271,9.04271
465.00,9.03925,24.969358,0.000404,25.038280,-2.3989,-0.276,9.04429,9.04429
466.00,9.03976,24.969415,0.000405,25.038340,-2.3988,-0.276,9.04539,9.04539
467.00,9.04034,24.969480,0.000406,25.038348,-2.3987,-0.276,9.04687,9.04687
468.00,9.04086,24.969597,0.000410,25.038397,-2.3984,-0.276,9.04797,9.04797
469.00,9.04145,24.969611,0.000410,25.038354,-2.3985,-0.276,9.04754,9.04754
470.00,9.04193,24.969639,0.000412,25.038331,-2.3987,-0.276,9.04668,9.04668
471.00,9.04275,24.969587,0.000408,25.038276,-2.3989,-0.276,9.04675,9.04675
472.00,9.04340,24.969668,0.000408,25.038332,-2.3991,-0.276,9.04726,9.04726
473.00,9.04406,24.969562,0.000402,25.038214,-2.3994,-0.275,9.04809,9.04809
474.00,9.04488,24.969686,0.000404,25.038268,-2.3994,-0.275,9.04979,9.04979
475.00,9.04516,24.969677,0.000399,25.038156,-2.3992,-0.275,9.05043,9.05043
476.00,9.04595,24.969759,0.000403,25.038188,-2.3991,-0.275,9.05076,9.05076
477.00,9.04656,24.969755,0.000400,25.038128,-2.3990,-0.275,9.05079,9.05079
478.00,9.04693,24.969898,0.000400,25.038194,-2.3988,-0.275,9.05026,9.05026
479.00,9.04754,24.969864,0.000396,25.038150,-2.3986,-0.274,9.04951,9.04951
480.00,9.04837,24.969958,0.000398,25.038265,-2.3986,-0.274,9.04875,9.04875
481.00,9.04895,24.969991,0.000396,25.038227,-2.3986,-0.274,9.04926,9.04926
482.00,9.04890,24.970009,0.000400,25.038180,-2.3986,-0.274,9.04929,9.04929
483.00,9.04891,24.970025,0.000404,25.038175,-2.3987,-0.274,9.04968,9.04968
484.00,9.04916,24.969945,0.000399,25.038058,-2.3990,-0.274,9.05001,9.05001
485.00,9.04931,24.969961,0.000399,25.037987,-2.3991,-0.274,9.05183,9.05183
486.00,9.04951,24.970025,0.000399,25.038047,-2.3990,-0.274,9.05171,9.05171
487.00,9.04970,24.970119,0.000399,25.038167,-2.3990,-0.274,9.05222,9.05222
488.00,9.05004,24.970155,0.000399,25.038175,-2.3989,-0.274,9.05287,9.05287
489.00,9.05056,24.970222,0.000402,25.038200,-2.3989,-0.274,9.05341,9.05341
490.00,9.05092,24.970336,0.000401,25.038267,-2.3991,-0.274,9.05250,9.05250
491.00,9.05099,24.970458,0.000404,25.038290,-2.3993,-0.273,9.05126,9.05126
492.00,9.05094,24.970379,0.000400,25.038163,-2.3995,-0.273,9.04915,9.04915
493.00,9.05030,24.970355,0.000395,25.038075,-2.3998,-0.273,9.04727,9.04727
494.00,9.04992,24.970483,0.000397,25.038150,-2.4000,-0.273,9.04637,9.04637
495.00,9.04989,24.970498,0.000397,25.038155,-2.4000,-0.273,9.04635,9.04635
496.00,9.04985,24.970381,0.000392,25.037989,-2.4000,-0.273,9.04669,9.04669
497.00,9.04989,24.970658,0.000399,25.038162,-2.3999,-0.273,9.04789,9.04789
498.00,9.05018,24.970710,0.000401,25.038227,-2.3997,-0.273,9.04897,9.04897
499.00,9.04995,24.970731,0.000398,25.038180,-2.3998,-0.273,9.04924,9.04924
500.00,9.04980,24.970744,0.000399,25.038180,-2.3997,-0.273,9.04898,9.04898
501.00,9.04940,24.970921,0.000403,25.038355,-2.3999,-0.273,9.04908,9.04908
502.00,9.04943,24.970971,0.000402,25.038332,-2.4002,-0.273,9.04793,9.04793
503.00,9.04931,24.971138,0.000405,25.038423,-2.4002,-0.273,9.03960,9.03960
504.00,9.04885,24.971181,0.000405,25.038458,-2.4002,-0.273,9.01555,9.01555
505.00,9.04803,24.971257,0.000405,25.038441,-2.4001,-0.273,8.97899,8.97899
506.00,9.04772,24.971278,0.000400,25.038395,-2.3999,-0.272,8.93454,8.93454
507.00,9.04852,24.971182,0.000395,25.038265,-2.3997,-0.272,8.88187,8.88187
508.00,9.04880,24.971245,0.000394,25.038215,-2.3998,-0.272,8.82685,8.82685
509.00,9.04899,24.971308,0.000396,25.038180,-2.4000,-0.272,8.77989,8.77989
510.00,9.04818,24.971360,0.000396,25.038155,-2.4002,-0.272,8.73943,8.73943
@4,2.0001,4.0, 510.080000000002 
511.00,9.04761,24.971365,0.000396,25.038077,-2.4006,-0.272,8.70392,8.70392
512.00,9.04370,24.971451,0.000394,25.038095,-2.4009,-0.272,8.67960,8.67960
513.00,9.00792,24.971391,0.000392,25.038008,-2.4011,-0.271,8.67281,8.67281
514.00,8.92973,24.971456,0.000396,25.038075,-2.4013,-0.271,8.68157,8.68157
515.00,8.86554,24.971382,0.000395,25.038029,-2.4014,-0.271,8.70362,8.70362
516.00,8.82537,24.971398,0.000397,25.038077,-2.4014,-0.271,8.73410,8.73410
517.00,8.78083,24.971336,0.000397,25.038057,-2.4013,-0.271,8.76621,8.76621
518.00,8.73327,24.971335,0.000398,25.038046,-2.4012,-0.271,8.79494,8.79494
519.00,8.69472,24.971380,0.000396,25.038030,-2.4011,-0.271,8.81954,8.81954
520.00,8.66337,24.971493,0.000397,25.038101,-2.4009,-0.271,8.84101,8.84101
521.00,8.64796,24.971578,0.000397,25.038161,-2.4008,-0.271,8.86074,8.86074
522.00,8.65960,24.971715,0.000400,25.038259,-2.4006,-0.271,8.88092,8.88092
523.00,8.69919,24.971923,0.000402,25.038442,-2.4005,-0.271,8.89963,8.89963
524.00,8.73847,24.971979,0.000400,25.038412,-2.4005,-0.270,8.91690,8.91690
525.00,8.77332,24.972022,0.000400,25.038372,-2.4005,-0.270,8.93143,8.93143
526.00,8.79983,24.972003,0.000396,25.038280,-2.4004,-0.270,8.94373,8.94373
527.00,8.81993,24.972020,0.000397,25.038187,-2.4005,-0.270,8.95220,8.95220
528.00,8.84298,24.971910,0.000393,25.037964,-2.4005,-0.270,8.95884,8.95884
529.00,8.86142,24.971937,0.000394,25.037981,-2.4006,-0.270,8.96553,8.96553
530.00,8.88073,24.971964,0.000395,25.037945,-2.4007,-0.270,8.97160,8.97160
531.00,8.89892,24.972105,0.000400,25.038046,-2.4007,-0.270,8.97758,8.97758
532.00,8.92052,24.972158,0.000396,25.038089,-2.4009,-0.270,8.98342,8.98342
533.00,8.93638,24.972297,0.000400,25.038266,-2.4011,-0.270,8.98803,8.98803
534.00,8.94778,24.972301,0.000401,25.038284,-2.4012,-0.270,8.99055,8.99055
535.00,8.95356,24.972363,0.000401,25.038348,-2.4011,-0.269,8.99338,8.99338
536.00,8.96022,24.972437,0.000401,25.038346,-2.4010,-0.269,8.99658,8.99658
537.00,8.96298,24.972527,0.000404,25.038363,-2.4009,-0.269,9.00043,9.00043
538.00,8.96971,24.972489,0.000403,25.038225,-2.4007,-0.269,9.00469,9.00469
539.00,8.98108,24.972538,0.000401,25.038121,-2.4006,-0.269,9.00978,9.00978
540.00,8.98396,24.972550,0.000397,25.038008,-2.4007,-0.269,9.01412,9.01412
541.00,8.99015,24.972556,0.000396,25.037901,-2.4007,-0.269,9.01795,9.01795
542.00,8.99215,24.972614,0.000393,25.037916,-2.4006,-0.269,9.02111,9.02111
543.00,8.99276,24.972736,0.000393,25.037984,-2.4006,-0.269,9.02332,9.02332
544.00,8.99386,24.972813,0.000393,25.038056,-2.4007,-0.268,9.02372,9.02372
545.00,8.99796,24.972876,0.000394,25.038126,-2.4009,-0.268,9.02461,9.02461
546.00,9.00612,24.972992,0.000395,25.038249,-2.4012,-0.268,9.02603,9.02603
547.00,9.01155,24.972977,0.000396,25.038157,-2.4015,-0.268,9.02718,9.02718
548.00,9.01464,24.973021,0.000394,25.038114,-2.4017,-0.268,9.02927,9.02927
549.00,9.01792,24.973009,0.000393,25.038067,-2.4017,-0.268,9.03248,9.03248
550.00,9.02027,24.973066,0.000395,25.038102,-2.4015,-0.268,9.03530,9.03530
551.00,9.02102,24.973110,0.000395,25.038161,-2.4012,-0.268,9.03745,9.03745
552.00,9.02302,24.973150,0.000396,25.038175,-2.4011,-0.268,9.03942,9.03942
553.00,9.02515,24.973147,0.000396,25.038196,-2.4008,-0.268,9.04022,9.04022
554.00,9.02692,24.973131,0.000394,25.038096,-2.4007,-0.268,9.04105,9.04105
555.00,9.02774,24.973220,0.000395,25.038064,-2.4008,-0.268,9.04099,9.04099
556.00,9.02927,24.973180,0.000392,25.037917,-2.4010,-0.268,9.04031,9.04031
557.00,9.03176,24.973305,0.000391,25.038078,-2.4011,-0.268,9.03993,9.03993
558.00,9.03412,24.973280,0.000392,25.038003,-2.4013,-0.268,9.03922,9.03922
559.00,9.03528,24.973468,0.000395,25.038155,-2.4013,-0.268,9.03899,9.03899
560.00,9.03591,24.973536,0.000392,25.038179,-2.4011,-0.267,9.03944,9.03944
561.00,9.03629,24.973530,0.000392,25.038130,-2.4011,-0.267,9.03929,9.03929
562.00,9.03672,24.973446,0.000391,25.037904,-2.4011,-0.267,9.03936,9.03936
563.00,9.03741,24.973574,0.000389,25.037964,-2.4011,-0.267,9.04088,9.04088
564.00,9.03817,24.973601,0.000388,25.037981,-2.4013,-0.267,9.04161,9.04161
565.00,9.03925,24.973655,0.000390,25.038037,-2.4013,-0.267,9.04337,9.04337
566.00,9.04009,24.973679,0.000388,25.038069,-2.4012,-0.267,9.04435,9.04435
567.00,9.04054,24.973751,0.000389,25.038179,-2.4011,-0.267,9.04429,9.04429
568.00,9.04096,24.973829,0.000393,25.038257,-2.4009,-0.267,9.04388,9.04388
569.00,9.04118,24.973842,0.000395,25.038240,-2.4008,-0.267,9.04379,9.04379
570.00,9.04149,24.973798,0.000399,25.038210,-2.4007,-0.267,9.04242,9.04242
571.00,9.04139,24.973913,0.000400,25.038267,-2.4006,-0.267,9.04135,9.04135
572.00,9.04153,24.973970,0.000400,25.038312,-2.4006,-0.267,9.04113,9.04113
573.00,9.04186,24.973955,0.000400,25.038232,-2.4008,-0.266,9.04180,9.04180
574.00,9.04184,24.973996,0.000399,25.038243,-2.4009,-0.266,9.04261,9.04261
575.00,9.04165,24.973995,0.000395,25.038132,-2.4011,-0.266,9.04341,9.04341
576.00,9.04214,24.973992,0.000396,25.038071,-2.4013,-0.266,9.04604,9.04604
577.00,9.04267,24.974117,0.000401,25.038072,-2.4013,-0.266,9.04743,9.04743
578.00,9.04335,24.974138,0.000400,25.038082,-2.4011,-0.266,9.04785,9.04785
579.00,9.04380,24.974136,0.000397,25.038035,-2.4010,-0.265,9.04770,9.04770
580.00,9.04426,24.974240,0.000401,25.038109,-2.4007,-0.265,9.04746,9.04746
581.00,9.04424,24.974405,0.000406,25.038240,-2.4005,-0.265,9.04719,9.04719
582.00,9.04402,24.974400,0.000405,25.038207,-2.4004,-0.265,9.04723,9.04723
583.00,9.04453,24.974479,0.000403,25.038170,-2.4004,-0.265,9.04806,9.04806
584.00,9.04481,24.974602,0.000402,25.038202,-2.4005,-0.265,9.04954,9.04954
585.00,9.04532,24.974640,0.000397,25.038181,-2.4007,-0.265,9.05136,9.05136
586.00,9.04614,24.974568,0.000394,25.037987,-2.4008,-0.265,9.05195,9.05195
587.00,9.04690,24.974625,0.000392,25.038012,-2.4009,-0.265,9.05289,9.05289
588.00,9.04746,24.974646,0.000394,25.037995,-2.4010,-0.265,9.05302,9.05302
589.00,9.04789,24.974640,0.000396,25.037974,-2.4009,-0.265,9.05229,9.05229
590.00,9.04815,24.974627,0.000398,25.037901,-2.4009,-0.265,9.05097,9.05097
591.00,9.04895,24.974771,0.000397,25.038058,-2.4008,-0.265,9.04980,9.04980
592.00,9.04949,24.974865,0.000399,25.038050,-2.4006,-0.265,9.04969,9.04969
593.00,9.04960,24.975038,0.000402,25.038222,-2.4003,-0.265,9.04972,9.04972
594.00,9.04984,24.975207,0.000404,25.038328,-2.4002,-0.264,9.05065,9.05065
595.00,9.05018,24.975393,0.000408,25.038479,-2.4001,-0.264,9.05195,9.05195
596.00,9.05044,24.975437,0.000411,25.038449,-2.3999,-0.264,9.05307,9.05307
597.00,9.05058,24.975388,0.000406,25.038353,-2.3998,-0.264,9.05282,9.05282
598.00,9.05090,24.975347,0.000401,25.038205,-2.3997,-0.264,9.05263,9.05263
599.00,9.05142,24.975261,0.000395,25.038118,-2.3995,-0.264,9.05230,9.05230
600.00,9.05151,24.975156,0.000388,25.038065,-2.3992,-0.264,9.05065,9.05065
601.00,9.05177,24.974977,0.000385,25.037968,-2.3992,-0.263,9.04973,9.04973
602.00,9.05151,24.975059,0.000389,25.038082,-2.3993,-0.263,9.05009,9.05009
603.00,9.05136,24.975115,0.000391,25.038125,-2.3994,-0.263,9.04936,9.04936
604.00,9.05103,24.975161,0.000396,25.038068,-2.3996,-0.264,9.04803,9.04803
605.00,9.05072,24.975347,0.000400,25.038143,-2.3998,-0.264,9.04841,9.04841
606.00,9.05036,24.975553,0.000400,25.038235,-2.3999,-0.263,9.04834,9.04834
607.00,9.05007,24.975662,0.000398,25.038200,-2.3997,-0.263,9.04695,9.04695
608.00,9.04976,24.975645,0.000396,25.038191,-2.3995,-0.263,9.04658,9.04658
609.00,9.04947,24.975773,0.000395,25.038327,-2.3996,-0.263,9.04616,9.04616
610.00,9.04921,24.975777,0.000400,25.038285,-2.3995,-0.263,9.04562,9.04562
611.00,9.04918,24.975772,0.000403,25.038235,-2.3994,-0.263,9.04559,9.04559
612.00,9.04916,24.975748,0.000404,25.038230,-2.3994,-0.263,9.04687,9.04687
613.00,9.04923,24.975873,0.000404,25.038283,-2.3994,-0.263,9.04821,9.04821
614.00,9.04903,24.975898,0.000403,25.038168,-2.3993,-0.263,9.04932,9.04932
615.00,9.04888,24.975910,0.000395,25.038090,-2.3991,-0.262,9.05018,9.05018
616.00,9.04856,24.976120,0.000396,25.038197,-2.3992,-0.262,9.04979,9.04979
617.00,9.04819,24.976173,0.000396,25.038167,-2.3993,-0.262,9.04813,9.04813
618.00,9.04783,24.976267,0.000398,25.038186,-2.3994,-0.262,9.04556,9.04556
619.00,9.04765,24.976245,0.000400,25.038165,-2.3994,-0.262,9.04453,9.04453
620.00,9.04741,24.976280,0.000402,25.038190,-2.3993,-0.262,9.04427,9.04427
621.00,9.04725,24.976135,0.000398,25.038086,-2.3992,-0.262,9.04485,9.04485
622.00,9.04669,24.976224,0.000396,25.038186,-2.3988,-0.262,9.04543,9.04543
623.00,9.04668,24.976143,0.000395,25.038094,-2.3985,-0.262,9.04639,9.04639
624.00,9.04671,24.976145,0.000396,25.038077,-2.3984,-0.262,9.04699,9.04699
625.00,9.04700,24.976200,0.000395,25.038075,-2.3983,-0.261,9.04712,9.04712
626.00,9.04716,24.976284,0.000398,25.038099,-2.3982,-0.261,9.04678,9.04678
627.00,9.04711,24.976280,0.000400,25.038015,-2.3982,-0.261,9.04739,9.04739
628.00,9.04683,24.976317,0.000399,25.037943,-2.3982,-0.261,9.04741,9.04741
629.00,9.04624,24.976493,0.000398,25.038082,-2.3982,-0.261,9.04749,9.04749
630.00,9.04617,24.976556,0.000397,25.038062,-2.3983,-0.261,9.04779,9.04779
631.00,9.04638,24.976654,0.000397,25.038064,-2.3983,-0.261,9.04845,9.04845
632.00,9.04650,24.976720,0.000396,25.038091,-2.3983,-0.261,9.04919,9.04919
633.00,9.04698,24.976910,0.000399,25.038320,-2.3984,-0.261,9.05106,9.05106
634.00,9.04757,24.976898,0.000400,25.038261,-2.3983,-0.261,9.05172,9.05172
635.00,9.04776,24.976901,0.000398,25.038254,-2.3981,-0.260,9.05281,9.05281
636.00,9.04802,24.976959,0.000396,25.038270,-2.3977,-0.260,9.05225,9.05225
637.00,9.04838,24.976996,0.000396,25.038306,-2.3974,-0.260,9.05146,9.05146
638.00,9.04882,24.976894,0.000395,25.038130,-2.3971,-0.260,9.05074,9.05074
639.00,9.04910,24.976980,0.000392,25.038138,-2.3970,-0.260,9.05047,9.05047
640.00,9.04918,24.977051,0.000392,25.038217,-2.3971,-0.260,9.04946,9.04946
641.00,9.04929,24.977086,0.000396,25.038209,-2.3972,-0.260,9.04932,9.04932
642.00,9.04921,24.977128,0.000396,25.038074,-2.3973,-0.260,9.04830,9.04830
643.00,9.04938,24.977207,0.000395,25.038077,-2.3974,-0.259,9.04850,9.04850
644.00,9.04947,24.977239,0.000395,25.038079,-2.3974,-0.259,9.04856,9.04856
645.00,9.04969,24.977360,0.000397,25.038078,-2.3973,-0.259,9.04893,9.04893
646.00,9.04986,24.977402,0.000400,25.038067,-2.3971,-0.259,9.04981,9.04981
647.00,9.05030,24.977419,0.000400,25.038136,-2.3969,-0.259,9.05091,9.05091
648.00,9.05042,24.977489,0.000402,25.038137,-2.3968,-0.259,9.05091,9.05091
649.00,9.05032,24.977611,0.000403,25.038207,-2.3969,-0.259,9.05153,9.05153
650.00,9.05022,24.977665,0.000402,25.038285,-2.3970,-0.259,9.05220,9.05220
651.00,9.05023,24.977758,0.000399,25.038357,-2.3970,-0.259,9.05219,9.05219
652.00,9.05001,24.977892,0.000402,25.038436,-2.3970,-0.259,9.05196,9.05196
653.00,9.04997,24.977977,0.000398,25.038565,-2.3970,-0.259,9.04632,9.04632
654.00,9.05054,24.977919,0.000396,25.038548,-2.3968,-0.259,9.03221,9.03221
655.00,9.05064,24.977923,0.000396,25.038533,-2.3967,-0.259,9.00797,9.00797
656.00,9.05080,24.977827,0.000394,25.038427,-2.3966,-0.259,8.97335,8.97335
657.00,9.05188,24.977868,0.000392,25.038478,-2.3965,-0.258,8.92789,8.92789
658.00,9.05216,24.977855,0.000393,25.038441,-2.3965,-0.258,8.87596,8.87596
659.00,9.05266,24.977896,0.000393,25.038356,-2.3966,-0.258,8.82335,8.82335
660.00,9.05413,24.978000,0.000392,25.038340,-2.3965,-0.258,8.77564,8.77564
@5,2.0001,4.0, 660.016000000003 
661.00,9.05139,24.978188,0.000393,25.038440,-2.3963,-0.258,8.73936,8.73936
662.00,9.04751,24.978138,0.000391,25.038283,-2.3962,-0.258,8.71711,8.71711
663.00,9.02274,24.978219,0.000389,25.038259,-2.3959,-0.258,8.71111,8.71111
664.00,8.98332,24.978355,0.000393,25.038305,-2.3957,-0.258,8.71844,8.71844
665.00,8.93429,24.978351,0.000395,25.038278,-2.3954,-0.258,8.73555,8.73555
666.00,8.87824,24.978353,0.000396,25.038215,-2.3953,-0.258,8.75714,8.75714
667.00,8.82053,24.978403,0.000395,25.038214,-2.3951,-0.257,8.78188,8.78188
668.00,8.76341,24.978454,0.000396,25.038256,-2.3950,-0.257,8.80617,8.80617
669.00,8.72048,24.978562,0.000394,25.038437,-2.3949,-0.257,8.82900,8.82900
670.00,8.69610,24.978522,0.000389,25.038381,-2.3949,-0.257,8.85068,8.85068
671.00,8.69693,24.978532,0.000386,25.038365,-2.3948,-0.256,8.87089,8.87089
672.00,8.70948,24.978625,0.000387,25.038452,-2.3947,-0.256,8.88901,8.88901
673.00,8.73306,24.978660,0.000390,25.038412,-2.3948,-0.256,8.90545,8.90545
674.00,8.75712,24.978623,0.000392,25.038241,-2.3949,-0.256,8.92147,8.92147
675.00,8.78136,24.978768,0.000394,25.038322,-2.3950,-0.256,8.93652,8.93652
676.00,8.80489,24.978954,0.000399,25.038434,-2.3951,-0.256,8.95046,8.95046
677.00,8.83294,24.978980,0.000401,25.038393,-2.3952,-0.257,8.96245,8.96245
678.00,8.85453,24.979108,0.000398,25.038476,-2.3951,-0.256,8.97285,8.97285
679.00,8.87115,24.979159,0.000398,25.038496,-2.3948,-0.256,8.98057,8.98057
680.00,8.88991,24.979218,0.000399,25.038519,-2.3946,-0.256,8.98675,8.98675
681.00,8.90592,24.979100,0.000396,25.038395,-2.3944,-0.256,8.99082,8.99082
682.00,8.92349,24.979113,0.000391,25.038411,-2.3943,-0.256,8.99421,8.99421
683.00,8.93681,24.979034,0.000388,25.038288,-2.3942,-0.256,8.99867,8.99867
684.00,8.95123,24.979069,0.000386,25.038332,-2.3942,-0.256,9.00405,9.00405
685.00,8.96507,24.979075,0.000386,25.038302,-2.3941,-0.256,9.01044,9.01044
686.00,8.97550,24.979188,0.000383,25.038388,-2.3940,-0.255,9.01836,9.01836
687.00,8.98356,24.979292,0.000384,25.038431,-2.3941,-0.255,9.02732,9.02732
688.00,8.98877,24.979368,0.000388,25.038454,-2.3941,-0.255,9.03416,9.03416
689.00,8.99003,24.979402,0.000389,25.038337,-2.3939,-0.255,9.03943,9.03943
690.00,8.99579,24.979405,0.000388,25.038268,-2.3939,-0.255,9.04351,9.04351
691.00,8.99600,24.979509,0.000389,25.038300,-2.3937,-0.255,9.04551,9.04551
692.00,9.00052,24.979490,0.000390,25.038212,-2.3934,-0.255,9.04427,9.04427
693.00,9.01091,24.979493,0.000389,25.038171,-2.3932,-0.255,9.04394,9.04394
694.00,9.01699,24.979517,0.000390,25.038204,-2.3932,-0.254,9.04520,9.04520
695.00,9.02783,24.979618,0.000391,25.038274,-2.3931,-0.254,9.04642,9.04642
696.00,9.03561,24.979588,0.000394,25.038223,-2.3931,-0.254,9.04779,9.04779
697.00,9.04443,24.979636,0.000394,25.038211,-2.3931,-0.254,9.05007,9.05007
698.00,9.04472,24.979626,0.000392,25.038182,-2.3931,-0.254,9.05143,9.05143
699.00,9.04512,24.979685,0.000388,25.038195,-2.3931,-0.254,9.05278,9.05278
700.00,9.04432,24.979681,0.000384,25.038144,-2.3929,-0.254,9.05347,9.05347
701.00,9.04414,24.979769,0.000384,25.038175,-2.3928,-0.254,9.05437,9.05437
702.00,9.04346,24.979841,0.000386,25.038223,-2.3927,-0.253,9.05539,9.05539
703.00,9.04336,24.980032,0.000392,25.038397,-2.3925,-0.254,9.05553,9.05553
704.00,9.04882,24.979977,0.000394,25.038304,-2.3923,-0.254,9.05475,9.05475
705.00,9.05258,24.980006,0.000398,25.038342,-2.3923,-0.254,9.05358,9.05358
706.00,9.05182,24.979876,0.000398,25.038237,-2.3922,-0.254,9.05224,9.05224
707.00,9.05303,24.979994,0.000400,25.038330,-2.3921,-0.254,9.05188,9.05188
708.00,9.05382,24.980102,0.000402,25.038342,-2.3919,-0.254,9.05374,9.05374
709.00,9.05354,24.980251,0.000402,25.038445,-2.3918,-0.253,9.05766,9.05766
710.00,9.05320,24.980308,0.000400,25.038406,-2.3917,-0.253,9.06306,9.06306
711.00,9.05325,24.980464,0.000400,25.038451,-2.3915,-0.253,9.06980,9.06980
712.00,9.05335,24.980308,0.000397,25.038204,-2.3915,-0.253,9.07499,9.07499
713.00,9.05378,24.980231,0.000395,25.038125,-2.3914,-0.253,9.07629,9.07629
714.00,9.05279,24.980156,0.000395,25.038062,-2.3913,-0.253,9.07283,9.07283
715.00,9.05169,24.980218,0.000396,25.038143,-2.3912,-0.253,9.06666,9.06666
716.00,9.05142,24.980169,0.000396,25.038095,-2.3912,-0.253,9.05938,9.05938
717.00,9.05377,24.980350,0.000396,25.038263,-2.3911,-0.252,9.05294,9.05294
718.00,9.06063,24.980373,0.000397,25.038226,-2.3910,-0.252,9.04848,9.04848
719.00,9.07175,24.980504,0.000395,25.038251,-2.3909,-0.252,9.04562,9.04562
720.00,9.07908,24.980479,0.000394,25.038161,-2.3908,-0.252,9.04256,9.04256
721.00,9.08291,24.980560,0.000392,25.038173,-2.3906,-0.252,9.03830,9.03830
722.00,9.07959,24.980577,0.000392,25.038167,-2.3903,-0.252,9.03264,9.03264
723.00,9.06694,24.980689,0.000393,25.038209,-2.3899,-0.251,9.02680,9.02680
724.00,9.05456,24.980822,0.000399,25.038300,-2.3897,-0.251,9.02146,9.02146
725.00,9.04836,24.980911,0.000401,25.038342,-2.3894,-0.251,9.01850,9.01850
726.00,9.04752,24.980901,0.000402,25.038340,-2.3891,-0.252,9.01732,9.01732
727.00,9.04601,24.980989,0.000404,25.038326,-2.3890,-0.252,9.01945,9.01945
728.00,9.04396,24.981000,0.000399,25.038330,-2.3890,-0.251,9.02206,9.02206
729.00,9.04017,24.980988,0.000398,25.038314,-2.3889,-0.251,9.02546,9.02546
730.00,9.03308,24.981006,0.000397,25.038278,-2.3887,-0.251,9.02856,9.02856
731.00,9.02622,24.981164,0.000397,25.038422,-2.3887,-0.251,9.03200,9.03200
732.00,9.01968,24.981229,0.000399,25.038532,-2.3888,-0.251,9.03455,9.03455
733.00,9.01573,24.981310,0.000406,25.038545,-2.3888,-0.251,9.03736,9.03736
734.00,9.01607,24.981347,0.000406,25.038535,-2.3888,-0.251,9.03955,9.03955
735.00,9.01750,24.981404,0.000405,25.038567,-2.3888,-0.251,9.04167,9.04167
736.00,9.02039,24.981389,0.000405,25.038425,-2.3886,-0.251,9.04312,9.04312
737.00,9.02653,24.981371,0.000397,25.038308,-2.3884,-0.251,9.04325,9.04325
738.00,9.02873,24.981395,0.000397,25.038320,-2.3883,-0.250,9.04325,9.04325
739.00,9.03185,24.981363,0.000395,25.038265,-2.3881,-0.250,9.04400,9.04400
740.00,9.03498,24.981439,0.000396,25.038248,-2.3880,-0.250,9.04395,9.04395
741.00,9.03696,24.981508,0.000396,25.038295,-2.3878,-0.250,9.04341,9.04341
742.00,9.03865,24.981548,0.000401,25.038287,-2.3876,-0.250,9.04290,9.04290
743.00,9.03968,24.981603,0.000402,25.038236,-2.3873,-0.250,9.04334,9.04334
744.00,9.04043,24.981700,0.000403,25.038300,-2.3871,-0.250,9.04321,9.04321
745.00,9.04073,24.981757,0.000402,25.038308,-2.3870,-0.250,9.04341,9.04341
746.00,9.04107,24.981724,0.000400,25.038247,-2.3871,-0.250,9.04426,9.04426
747.00,9.04153,24.981779,0.000400,25.038265,-2.3871,-0.250,9.04548,9.04548
748.00,9.04217,24.981805,0.000399,25.038290,-2.3872,-0.249,9.04614,9.04614
749.00,9.04296,24.981769,0.000396,25.038198,-2.3872,-0.249,9.04675,9.04675
750.00,9.04378,24.981692,0.000395,25.038174,-2.3870,-0.249,9.04736,9.04736
751.00,9.04441,24.981847,0.000397,25.038281,-2.3868,-0.249,9.04818,9.04818
752.00,9.04474,24.981884,0.000396,25.038261,-2.3867,-0.249,9.04906,9.04906
753.00,9.04537,24.981772,0.000392,25.038147,-2.3865,-0.249,9.05013,9.05013
754.00,9.04600,24.981883,0.000395,25.038150,-2.3864,-0.249,9.05117,9.05117
755.00,9.04644,24.982043,0.000395,25.038185,-2.3864,-0.249,9.05148,9.05148
756.00,9.04653,24.982007,0.000394,25.038082,-2.3864,-0.249,9.05021,9.05021
757.00,9.04654,24.982091,0.000392,25.038122,-2.3863,-0.249,9.04897,9.04897
758.00,9.04656,24.982223,0.000388,25.038133,-2.3862,-0.248,9.04666,9.04666
759.00,9.04655,24.982278,0.000385,25.038128,-2.3860,-0.248,9.04511,9.04511
760.00,9.04672,24.982313,0.000388,25.038099,-2.3857,-0.248,9.04541,9.04541
761.00,9.04730,24.982363,0.000387,25.038056,-2.3854,-0.248,9.04647,9.04647
762.00,9.04771,24.982367,0.000388,25.038004,-2.3852,-0.248,9.04690,9.04690
763.00,9.04798,24.982378,0.000392,25.038002,-2.3852,-0.248,9.04781,9.04781
764.00,9.04811,24.982325,0.000393,25.037975,-2.3850,-0.248,9.04752,9.04752
765.00,9.04824,24.982335,0.000391,25.037943,-2.3849,-0.248,9.04671,9.04671
766.00,9.04842,24.982384,0.000395,25.037973,-2.3847,-0.248,9.04604,9.04604
767.00,9.04809,24.982442,0.000394,25.038043,-2.3845,-0.248,9.04634,9.04634
768.00,9.04785,24.982505,0.000397,25.038069,-2.3844,-0.248,9.04636,9.04636
769.00,9.04745,24.982584,0.000398,25.038099,-2.3843,-0.248,9.04697,9.04697
770.00,9.04703,24.982713,0.000397,25.038138,-2.3842,-0.248,9.04751,9.04751
771.00,9.04706,24.982816,0.000395,25.038232,-2.3841,-0.247,9.04806,9.04806
772.00,9.04682,24.982768,0.000391,25.038181,-2.3840,-0.247,9.04801,9.04801
773.00,9.04694,24.982827,0.000386,25.038195,-2.3839,-0.247,9.04816,9.04816
774.00,9.04697,24.982967,0.000386,25.038245,-2.3837,-0.247,9.04787,9.04787
775.00,9.04695,24.982969,0.000386,25.038245,-2.3836,-0.247,9.04844,9.04844
776.00,9.04715,24.982956,0.000385,25.038146,-2.3835,-0.246,9.04870,9.04870
777.00,9.04745,24.983054,0.000389,25.038095,-2.3833,-0.246,9.04890,9.04890
778.00,9.04774,24.983182,0.000393,25.038177,-2.3832,-0.246,9.04945,9.04945
779.00,9.04805,24.983092,0.000391,25.038075,-2.3829,-0.246,9.05011,9.05011
780.00,9.04809,24.983094,0.000392,25.038022,-2.3826,-0.246,9.04936,9.04936
781.00,9.04798,24.983220,0.000396,25.038099,-2.3824,-0.246,9.04947,9.04947
782.00,9.04813,24.983204,0.000395,25.038086,-2.3823,-0.246,9.04983,9.04983
783.00,9.04837,24.983179,0.000392,25.038030,-2.3823,-0.246,9.04977,9.04977
784.00,9.04864,24.983221,0.000393,25.038008,-2.3822,-0.246,9.05041,9.05041
785.00,9.04894,24.983219,0.000389,25.038001,-2.3821,-0.246,9.05134,9.05134
786.00,9.04936,24.983187,0.000381,25.037969,-2.3818,-0.245,9.05285,9.05285
787.00,9.04998,24.983335,0.000381,25.038066,-2.3814,-0.245,9.05381,9.05381
788.00,9.05021,24.983357,0.000381,25.038020,-2.3813,-0.245,9.05397,9.05397
789.00,9.05038,24.983504,0.000380,25.038180,-2.3812,-0.245,9.05329,9.05329
790.00,9.05037,24.983560,0.000381,25.038200,-2.3813,-0.245,9.05207,9.05207
791.00,9.05032,24.983643,0.000384,25.038221,-2.3814,-0.245,9.05016,9.05016
792.00,9.05059,24.983616,0.000383,25.038113,-2.3814,-0.245,9.05026,9.05026
793.00,9.05088,24.983818,0.000385,25.038223,-2.3812,-0.245,9.05226,9.05226
794.00,9.05096,24.983778,0.000382,25.038067,-2.3809,-0.244,9.05514,9.05514
795.00,9.05111,24.983893,0.000384,25.038083,-2.3806,-0.244,9.05807,9.05807
796.00,9.05149,24.984022,0.000385,25.038150,-2.3803,-0.244,9.06046,9.06046
797.00,9.05174,24.984202,0.000390,25.038348,-2.3802,-0.244,9.06054,9.06054
798.00,9.05200,24.984099,0.000391,25.038227,-2.3801,-0.244,9.05996,9.05996
799.00,9.05119,24.984227,0.000393,25.038321,-2.3800,-0.244,9.05890,9.05890
800.00,9.04938,24.984278,0.000391,25.038367,-2.3800,-0.244,9.05796,9.05796
801.00,9.05038,24.984137,0.000389,25.038187,-2.3799,-0.244,9.05739,9.05739
802.00,9.05627,24.984016,0.000385,25.038020,-2.3798,-0.244,9.05688,9.05688
803.00,9.06014,24.984079,0.000380,25.038099,-2.3796,-0.244,9.05381,9.05381
804.00,9.06123,24.984061,0.000383,25.038080,-2.3793,-0.244,9.04470,9.04470
805.00,9.06018,24.984038,0.000384,25.037987,-2.3791,-0.244,9.02765,9.02765
806.00,9.05949,24.984172,0.000385,25.038114,-2.3789,-0.243,9.00103,9.00103
807.00,9.05922,24.984360,0.000388,25.038184,-2.3787,-0.243,8.96497,8.96497
808.00,9.05841,24.984367,0.000388,25.038086,-2.3786,-0.243,8.92328,8.92328
809.00,9.05750,24.984501,0.000387,25.038128,-2.3787,-0.243,8.88066,8.88066
810.00,9.05756,24.984581,0.000388,25.038148,-2.3786,-0.243,8.84191,8.84191
@6,2.0001,4.0, 810.054000000004 
811.00,9.05747,24.984699,0.000388,25.038133,-2.3785,-0.243,8.81103,8.81103
812.00,9.05427,24.984765,0.000386,25.038128,-2.3783,-0.242,8.79189,8.79189
813.00,9.04183,24.984939,0.000388,25.038212,-2.3780,-0.242,8.78259,8.78259
814.00,9.01210,24.984924,0.000390,25.038159,-2.3777,-0.242,8.78313,8.78313
815.00,8.97195,24.985026,0.000390,25.038230,-2.3774,-0.242,8.79119,8.79119
816.00,8.92447,24.985106,0.000392,25.038272,-2.3773,-0.242,8.80443,8.80443
817.00,8.87419,24.985097,0.000394,25.038237,-2.3772,-0.242,8.81951,8.81951
818.00,8.83372,24.985117,0.000396,25.038208,-2.3771,-0.242,8.83510,8.83510
819.00,8.79915,24.985167,0.000394,25.038200,-2.3769,-0.242,8.85112,8.85112
820.00,8.77838,24.985157,0.000395,25.038118,-2.3769,-0.242,8.86760,8.86760
821.00,8.77032,24.985059,0.000390,25.037940,-2.3768,-0.242,8.88320,8.88320
822.00,8.77829,24.985028,0.000386,25.037816,-2.3766,-0.241,8.89834,8.89834
823.00,8.78719,24.985045,0.000384,25.037838,-2.3765,-0.241,8.91452,8.91452
824.00,8.80178,24.985165,0.000388,25.037895,-2.3762,-0.241,8.92956,8.92956
825.00,8.81860,24.985204,0.000390,25.037875,-2.3759,-0.241,8.94217,8.94217
826.00,8.83635,24.985319,0.000392,25.038036,-2.3755,-0.241,8.95385,8.95385
827.00,8.85371,24.985399,0.000394,25.038153,-2.3753,-0.241,8.96414,8.96414
828.00,8.86511,24.985430,0.000394,25.038203,-2.3752,-0.241,8.97229,8.97229
829.00,8.88191,24.985319,0.000390,25.038147,-2.3751,-0.241,8.97977,8.97977
830.00,8.90083,24.985324,0.000388,25.038215,-2.3751,-0.241,8.98682,8.98682
831.00,8.91433,24.985342,0.000387,25.038231,-2.3751,-0.240,8.99261,8.99261
832.00,8.92965,24.985401,0.000384,25.038273,-2.3751,-0.240,8.99776,8.99776
833.00,8.94581,24.985436,0.000382,25.038197,-2.3748,-0.240,9.00243,9.00243
834.00,8.95706,24.985646,0.000382,25.038273,-2.3745,-0.240,9.00567,9.00567
835.00,8.96399,24.985693,0.000383,25.038270,-2.3744,-0.240,9.00788,9.00788
836.00,8.97269,24.985801,0.000386,25.038262,-2.3742,-0.240,9.01077,9.01077
837.00,8.98096,24.985902,0.000389,25.038303,-2.3740,-0.240,9.01337,9.01337
838.00,8.98679,24.985958,0.000391,25.038324,-2.3738,-0.240,9.01536,9.01536
839.00,8.99435,24.985903,0.000391,25.038232,-2.3736,-0.240,9.01700,9.01700
840.00,8.99920,24.986037,0.000387,25.038236,-2.3734,-0.240,9.01965,9.01965
841.00,9.00179,24.986003,0.000384,25.038207,-2.3731,-0.239,9.02063,9.02063
842.00,9.00669,24.985949,0.000387,25.038124,-2.3728,-0.239,9.02186,9.02186
843.00,9.00962,24.985967,0.000387,25.038103,-2.3728,-0.239,9.02376,9.02376
844.00,9.01003,24.986112,0.000390,25.038200,-2.3728,-0.239,9.02565,9.02565
845.00,9.01084,24.986086,0.000392,25.038192,-2.3729,-0.239,9.02790,9.02790
846.00,9.01524,24.986194,0.000396,25.038184,-2.3729,-0.239,9.03122,9.03122
847.00,9.01735,24.986206,0.000390,25.038139,-2.3729,-0.239,9.03407,9.03407
848.00,9.01942,24.986273,0.000390,25.038155,-2.3727,-0.239,9.03576,9.03576
849.00,9.02067,24.986149,0.000386,25.038016,-2.3724,-0.239,9.03771,9.03771
850.00,9.02229,24.986168,0.000383,25.037995,-2.3721,-0.238,9.03873,9.03873
851.00,9.02378,24.986159,0.000381,25.037992,-2.3720,-0.238,9.03925,9.03925
852.00,9.02588,24.986167,0.000381,25.037929,-2.3718,-0.238,9.03870,9.03870
853.00,9.02873,24.986145,0.000381,25.037883,-2.3716,-0.238,9.03972,9.03972
854.00,9.03100,24.986082,0.000381,25.037803,-2.3713,-0.238,9.03980,9.03980
855.00,9.03298,24.986272,0.000384,25.037839,-2.3710,-0.238,9.03992,9.03992
856.00,9.03492,24.986323,0.000386,25.037835,-2.3706,-0.238,9.04077,9.04077
857.00,9.03581,24.986439,0.000388,25.037893,-2.3702,-0.238,9.04264,9.04264
858.00,9.03657,24.986539,0.000391,25.037915,-2.3700,-0.238,9.04260,9.04260
859.00,9.03734,24.986762,0.000393,25.038096,-2.3700,-0.238,9.04430,9.04430
860.00,9.03850,24.986685,0.000393,25.038084,-2.3700,-0.237,9.04552,9.04552
861.00,9.03973,24.986768,0.000393,25.038111,-2.3699,-0.237,9.04556,9.04556
862.00,9.04059,24.986818,0.000393,25.038106,-2.3700,-0.237,9.04502,9.04502
863.00,9.04130,24.986851,0.000393,25.038089,-2.3699,-0.237,9.04551,9.04551
864.00,9.04181,24.986894,0.000395,25.038087,-2.3697,-0.237,9.04534,9.04534
865.00,9.04219,24.986984,0.000393,25.038118,-2.3694,-0.237,9.04548,9.04548
866.00,9.04271,24.986973,0.000391,25.038073,-2.3691,-0.237,9.04579,9.04579
867.00,9.04314,24.987086,0.000393,25.038185,-2.3687,-0.237,9.04681,9.04681
868.00,9.04363,24.987118,0.000394,25.038214,-2.3683,-0.237,9.04744,9.04744
869.00,9.04404,24.987287,0.000394,25.038255,-2.3682,-0.236,9.04805,9.04805
870.00,9.04465,24.987342,0.000398,25.038251,-2.3680,-0.236,9.04910,9.04910
871.00,9.04524,24.987334,0.000400,25.038223,-2.3678,-0.236,9.05035,9.05035
872.00,9.04584,24.987362,0.000401,25.038244,-2.3677,-0.236,9.04994,9.04994
873.00,9.04670,24.987501,0.000402,25.038340,-2.3677,-0.236,9.05025,9.05025
874.00,9.04713,24.987493,0.000404,25.038348,-2.3675,-0.236,9.05041,9.05041
875.00,9.04737,24.987436,0.000402,25.038247,-2.3675,-0.236,9.05062,9.05062
876.00,9.04761,24.987540,0.000401,25.038297,-2.3674,-0.236,9.05064,9.05064
877.00,9.04817,24.987531,0.000400,25.038192,-2.3673,-0.236,9.05124,9.05124
878.00,9.04857,24.987491,0.000397,25.038078,-2.3672,-0.236,9.05136,9.05136
879.00,9.04874,24.987566,0.000394,25.038112,-2.3669,-0.236,9.05155,9.05155
880.00,9.04891,24.987612,0.000395,25.038117,-2.3666,-0.236,9.05019,9.05019
881.00,9.04915,24.987746,0.000394,25.038161,-2.3664,-0.235,9.04900,9.04900
882.00,9.04961,24.987803,0.000395,25.038089,-2.3659,-0.235,9.04874,9.04874
883.00,9.04961,24.987842,0.000393,25.038063,-2.3655,-0.235,9.04859,9.04859
884.00,9.04970,24.987795,0.000391,25.037946,-2.3652,-0.235,9.04846,9.04846
885.00,9.04974,24.987970,0.000389,25.038080,-2.3651,-0.235,9.04925,9.04925
886.00,9.04995,24.987981,0.000391,25.038113,-2.3651,-0.235,9.05029,9.05029
887.00,9.05015,24.988057,0.000392,25.038277,-2.3650,-0.235,9.04988,9.04988
888.00,9.05011,24.988119,0.000392,25.038337,-2.3649,-0.235,9.04921,9.04921
889.00,9.04985,24.988133,0.000394,25.038278,-2.3647,-0.235,9.04868,9.04868
890.00,9.04962,24.988191,0.000397,25.038300,-2.3643,-0.235,9.04796,9.04796
891.00,9.04964,24.988187,0.000397,25.038169,-2.3640,-0.235,9.04698,9.04698
892.00,9.04943,24.988161,0.000394,25.038019,-2.3638,-0.234,9.04725,9.04725
893.00,9.04922,24.988213,0.000396,25.038042,-2.3635,-0.234,9.04804,9.04804
894.00,9.04915,24.988389,0.000396,25.038194,-2.3635,-0.234,9.04878,9.04878
895.00,9.04903,24.988392,0.000394,25.038162,-2.3634,-0.234,9.04861,9.04861
896.00,9.04889,24.988495,0.000394,25.038219,-2.3632,-0.234,9.04795,9.04795
897.00,9.04867,24.988612,0.000397,25.038308,-2.3630,-0.234,9.04872,9.04872
898.00,9.04840,24.988577,0.000396,25.038193,-2.3628,-0.234,9.04883,9.04883
899.00,9.04847,24.988582,0.000395,25.038139,-2.3625,-0.234,9.04892,9.04892
900.00,9.04873,24.988645,0.000392,25.038116,-2.3623,-0.233,9.04928,9.04928
901.00,9.04888,24.988651,0.000390,25.038110,-2.3622,-0.233,9.05007,9.05007
902.00,9.04883,24.988708,0.000388,25.038154,-2.3622,-0.233,9.04985,9.04985
903.00,9.04859,24.988923,0.000390,25.038333,-2.3620,-0.233,9.04896,9.04896
904.00,9.04841,24.988948,0.000389,25.038290,-2.3617,-0.233,9.04839,9.04839
905.00,9.04865,24.989046,0.000391,25.038318,-2.3614,-0.233,9.04883,9.04883
906.00,9.04873,24.989204,0.000394,25.038380,-2.3610,-0.233,9.04939,9.04939
907.00,9.04878,24.989244,0.000397,25.038344,-2.3605,-0.233,9.04914,9.04914
908.00,9.04894,24.989280,0.000399,25.038350,-2.3603,-0.233,9.05057,9.05057
909.00,9.04908,24.989360,0.000400,25.038443,-2.3601,-0.233,9.05147,9.05147
910.00,9.04939,24.989333,0.000398,25.038345,-2.3598,-0.232,9.05211,9.05211
911.00,9.04966,24.989364,0.000400,25.038303,-2.3596,-0.232,9.05228,9.05228
912.00,9.04992,24.989493,0.000397,25.038385,-2.3595,-0.232,9.05232,9.05232
913.00,9.05005,24.989459,0.000392,25.038249,-2.3594,-0.232,9.05139,9.05139
914.00,9.05022,24.989445,0.000394,25.038180,-2.3593,-0.232,9.05102,9.05102
915.00,9.05034,24.989438,0.000397,25.038134,-2.3593,-0.232,9.05018,9.05018
916.00,9.05047,24.989332,0.000390,25.038016,-2.3593,-0.232,9.04971,9.04971
917.00,9.05032,24.989328,0.000393,25.037984,-2.3592,-0.232,9.05055,9.05055
918.00,9.05038,24.989385,0.000394,25.038007,-2.3590,-0.232,9.05193,9.05193
919.00,9.05064,24.989418,0.000394,25.037969,-2.3588,-0.231,9.05222,9.05222
920.00,9.05096,24.989455,0.000391,25.037968,-2.3585,-0.231,9.05253,9.05253
921.00,9.05114,24.989520,0.000394,25.038033,-2.3582,-0.231,9.05264,9.05264
922.00,9.05134,24.989506,0.000389,25.037928,-2.3580,-0.231,9.05164,9.05164
923.00,9.05141,24.989540,0.000388,25.037913,-2.3580,-0.231,9.05047,9.05047
924.00,9.05128,24.989572,0.000387,25.037962,-2.3577,-0.230,9.04984,9.04984
925.00,9.05132,24.989642,0.000390,25.038016,-2.3573,-0.230,9.04938,9.04938
926.00,9.05130,24.989729,0.000391,25.038052,-2.3570,-0.230,9.04897,9.04897
927.00,9.05100,24.989693,0.000394,25.038074,-2.3568,-0.230,9.04822,9.04822
928.00,9.05066,24.989757,0.000401,25.038213,-2.3564,-0.230,9.04847,9.04847
929.00,9.05026,24.989741,0.000401,25.038134,-2.3563,-0.230,9.04907,9.04907
930.00,9.05014,24.989727,0.000401,25.038151,-2.3562,-0.230,9.05012,9.05012
931.00,9.05038,24.989573,0.000396,25.038034,-2.3561,-0.230,9.05199,9.05199
932.00,9.05061,24.989700,0.000396,25.038156,-2.3559,-0.230,9.05515,9.05515
933.00,9.05100,24.989688,0.000390,25.038028,-2.3557,-0.230,9.05726,9.05726
934.00,9.05152,24.989807,0.000393,25.038043,-2.3554,-0.230,9.05959,9.05959
935.00,9.05214,24.989949,0.000396,25.038093,-2.3552,-0.230,9.06201,9.06201
936.00,9.05240,24.990103,0.000398,25.038204,-2.3552,-0.230,9.06377,9.06377
937.00,9.05259,24.990088,0.000396,25.038083,-2.3552,-0.230,9.06391,9.06391
938.00,9.05336,24.990169,0.000396,25.038135,-2.3551,-0.230,9.06294,9.06294
939.00,9.05458,24.990254,0.000393,25.038232,-2.3549,-0.229,9.06113,9.06113
940.00,9.05554,24.990237,0.000388,25.038191,-2.3548,-0.229,9.05951,9.05951
941.00,9.05695,24.990363,0.000387,25.038223,-2.3546,-0.229,9.05839,9.05839
942.00,9.05779,24.990482,0.000388,25.038299,-2.3543,-0.229,9.05772,9.05772
943.00,9.05761,24.990518,0.000387,25.038276,-2.3539,-0.229,9.05823,9.05823
944.00,9.05854,24.990559,0.000382,25.038276,-2.3537,-0.228,9.05910,9.05910
945.00,9.05988,24.990737,0.000385,25.038369,-2.3535,-0.228,9.05984,9.05984
946.00,9.06097,24.990712,0.000386,25.038333,-2.3531,-0.228,9.05935,9.05935
947.00,9.06113,24.990696,0.000389,25.038277,-2.3529,-0.228,9.05974,9.05974
948.00,9.06073,24.990704,0.000390,25.038251,-2.3528,-0.228,9.06033,9.06033
949.00,9.06057,24.990737,0.000392,25.038248,-2.3526,-0.228,9.06040,9.06040
950.00,9.06042,24.990644,0.000390,25.038157,-2.3524,-0.228,9.05972,9.05972
951.00,9.06049,24.990816,0.000394,25.038241,-2.3523,-0.228,9.05940,9.05940
952.00,9.06030,24.990881,0.000393,25.038271,-2.3521,-0.228,9.05940,9.05940
953.00,9.05981,24.991045,0.000395,25.038376,-2.3517,-0.228,9.05732,9.05732
954.00,9.05908,24.991069,0.000396,25.038284,-2.3515,-0.228,9.05073,9.05073
955.00,9.05904,24.991073,0.000393,25.038237,-2.3512,-0.228,9.03928,9.03928
956.00,9.05939,24.990988,0.000390,25.038114,-2.3509,-0.227,9.02163,9.02163
957.00,9.05949,24.991042,0.000390,25.038148,-2.3506,-0.227,8.99653,8.99653
958.00,9.05938,24.990932,0.000387,25.037983,-2.3505,-0.227,8.96653,8.96653
959.00,9.05930,24.990869,0.000387,25.037994,-2.3503,-0.227,8.93457,8.93457
960.00,9.05811,24.990959,0.000388,25.038096,-2.3501,-0.227,8.90461,8.90461
@7,2.0001,4.0, 960.095000000001 
961.00,9.05669,24.991011,0.000385,25.038137,-2.3499,-0.227,8.88014,8.88014
962.00,9.06012,24.990888,0.000380,25.037946,-2.3497,-0.226,8.86130,8.86130
963.00,9.05200,24.990944,0.000381,25.038028,-2.3493,-0.226,8.85100,8.85100
964.00,9.02718,24.990885,0.000378,25.037922,-2.3491,-0.226,8.85042,8.85042
965.00,9.00080,24.990868,0.000377,25.037815,-2.3488,-0.226,8.85523,8.85523
966.00,8.96775,24.990952,0.000383,25.037839,-2.3486,-0.226,8.86502,8.86502
967.00,8.93474,24.991035,0.000386,25.037901,-2.3484,-0.226,8.87914,8.87914
968.00,8.90214,24.991131,0.000382,25.037911,-2.3483,-0.226,8.89386,8.89386
969.00,8.86758,24.991397,0.000386,25.038101,-2.3482,-0.225,8.90687,8.90687
970.00,8.85116,24.991495,0.000387,25.038170,-2.3482,-0.225,8.92003,8.92003
971.00,8.84532,24.991441,0.000385,25.038064,-2.3481,-0.225,8.93254,8.93254
972.00,8.84073,24.991623,0.000386,25.038229,-2.3481,-0.225,8.94545,8.94545
973.00,8.85072,24.991653,0.000390,25.038249,-2.3480,-0.225,8.95715,8.95715
974.00,8.86438,24.991730,0.000391,25.038286,-2.3478,-0.225,8.96819,8.96819
975.00,8.87526,24.991812,0.000389,25.038331,-2.3475,-0.225,8.97701,8.97701
976.00,8.89414,24.991987,0.000390,25.038443,-2.3473,-0.225,8.98373,8.98373
977.00,8.91124,24.992060,0.000387,25.038396,-2.3471,-0.225,8.98842,8.98842
978.00,8.92420,24.992094,0.000386,25.038345,-2.3470,-0.224,8.99332,8.99332
979.00,8.92955,24.992039,0.000386,25.038224,-2.3467,-0.224,8.99888,8.99888
980.00,8.94098,24.992035,0.000388,25.038151,-2.3466,-0.224,9.00637,9.00637
981.00,8.95685,24.992070,0.000388,25.038130,-2.3464,-0.224,9.01462,9.01462
982.00,8.97560,24.992043,0.000388,25.038076,-2.3461,-0.224,9.02217,9.02217
983.00,8.98275,24.992095,0.000387,25.038054,-2.3459,-0.224,9.02616,9.02616
984.00,8.98466,24.992169,0.000384,25.038113,-2.3456,-0.224,9.02847,9.02847
985.00,8.98514,24.992341,0.000385,25.038152,-2.3451,-0.224,9.02890,9.02890
986.00,8.99043,24.992366,0.000385,25.038130,-2.3448,-0.224,9.02836,9.02836
987.00,8.99907,24.992447,0.000384,25.038104,-2.3445,-0.223,9.02820,9.02820
988.00,9.00721,24.992603,0.000389,25.038245,-2.3442,-0.223,9.03192,9.03192
989.00,9.01271,24.992666,0.000390,25.038198,-2.3440,-0.223,9.03658,9.03658
990.00,9.02243,24.992635,0.000390,25.038168,-2.3439,-0.223,9.04064,9.04064
991.00,9.03133,24.992658,0.000389,25.038144,-2.3437,-0.223,9.04340,9.04340
992.00,9.03342,24.992685,0.000395,25.038211,-2.3436,-0.223,9.04364,9.04364
993.00,9.02944,24.992570,0.000392,25.038097,-2.3436,-0.223,9.04152,9.04152
994.00,9.02690,24.992639,0.000397,25.038184,-2.3434,-0.223,9.03944,9.03944
995.00,9.02534,24.992627,0.000395,25.038158,-2.3432,-0.223,9.03799,9.03799
996.00,9.02906,24.992606,0.000393,25.038129,-2.3431,-0.223,9.03884,9.03884
997.00,9.03616,24.992634,0.000392,25.038063,-2.3427,-0.223,9.04297,9.04297
998.00,9.04574,24.992700,0.000392,25.038090,-2.3422,-0.223,9.04748,9.04748
999.00,9.04618,24.992723,0.000389,25.038008,-2.3417,-0.223,9.05011,9.05011
1000.00,9.04386,24.992820,0.000390,25.038030,-2.3412,-0.222,9.05157,9.05157
1001.00,9.04153,24.992924,0.000389,25.038097,-2.3409,-0.222,9.05225,9.05225
1002.00,9.03980,24.993031,0.000388,25.038157,-2.3406,-0.222,9.05279,9.05279
1003.00,9.03727,24.993171,0.000389,25.038234,-2.3404,-0.222,9.05319,9.05319
1004.00,9.03631,24.993342,0.000392,25.038335,-2.3402,-0.222,9.05354,9.05354
1005.00,9.03793,24.993380,0.000393,25.038331,-2.3399,-0.222,9.05411,9.05411
1006.00,9.04707,24.993427,0.000394,25.038320,-2.3395,-0.222,9.05585,9.05585
1007.00,9.05727,24.993439,0.000396,25.038303,-2.3393,-0.222,9.05660,9.05660
1008.00,9.05585,24.993469,0.000397,25.038238,-2.3390,-0.222,9.05682,9.05682
1009.00,9.05106,24.993468,0.000397,25.038241,-2.3388,-0.222,9.05592,9.05592
1010.00,9.04712,24.993614,0.000401,25.038363,-2.3388,-0.222,9.05607,9.05607
1011.00,9.05063,24.993568,0.000402,25.038289,-2.3387,-0.222,9.05504,9.05504
1012.00,9.05946,24.993645,0.000402,25.038346,-2.3386,-0.222,9.05319,9.05319
1013.00,9.05679,24.993589,0.000399,25.038270,-2.3383,-0.222,9.05218,9.05218
1014.00,9.05401,24.993587,0.000392,25.038243,-2.3381,-0.221,9.05452,9.05452
1015.00,9.05075,24.993466,0.000385,25.038072,-2.3379,-0.221,9.05624,9.05624
1016.00,9.05903,24.993613,0.000380,25.038071,-2.3378,-0.221,9.05692,9.05692
1017.00,9.06421,24.993638,0.000377,25.037996,-2.3377,-0.220,9.05798,9.05798
1018.00,9.06038,24.993745,0.000375,25.037984,-2.3377,-0.220,9.05795,9.05795
1019.00,9.04764,24.993790,0.000377,25.037921,-2.3375,-0.220,9.05759,9.05759
1020.00,9.04968,24.993887,0.000380,25.037998,-2.3373,-0.220,9.05806,9.05806
1021.00,9.05213,24.993940,0.000379,25.038082,-2.3370,-0.220,9.05825,9.05825
1022.00,9.05389,24.993920,0.000380,25.038104,-2.3367,-0.220,9.05770,9.05770
1023.00,9.05489,24.993955,0.000385,25.038187,-2.3365,-0.220,9.05834,9.05834
1024.00,9.05530,24.993989,0.000385,25.038241,-2.3363,-0.220,9.05906,9.05906
1025.00,9.05585,24.994034,0.000381,25.038241,-2.3361,-0.220,9.05943,9.05943
1026.00,9.05620,24.994109,0.000385,25.038238,-2.3358,-0.220,9.05924,9.05924
1027.00,9.05670,24.994184,0.000385,25.038197,-2.3355,-0.220,9.05963,9.05963
1028.00,9.05696,24.994176,0.000380,25.038146,-2.3351,-0.219,9.06013,9.06013
1029.00,9.05743,24.994222,0.000379,25.038113,-2.3348,-0.219,9.05951,9.05951
1030.00,9.05778,24.994236,0.000382,25.038056,-2.3345,-0.219,9.05801,9.05801
1031.00,9.05790,24.994219,0.000385,25.038017,-2.3341,-0.219,9.05723,9.05723
1032.00,9.05793,24.994396,0.000388,25.038211,-2.3339,-0.219,9.05693,9.05693
1033.00,9.05817,24.994439,0.000389,25.038197,-2.3336,-0.219,9.05636,9.05636
1034.00,9.05833,24.994445,0.000390,25.038216,-2.3334,-0.219,9.05771,9.05771
1035.00,9.05856,24.994563,0.000392,25.038335,-2.3333,-0.219,9.05926,9.05926
1036.00,9.05860,24.994734,0.000389,25.038470,-2.3332,-0.218,9.06055,9.06055
1037.00,9.05880,24.994624,0.000385,25.038311,-2.3332,-0.218,9.06098,9.06098
1038.00,9.05880,24.994688,0.000385,25.038388,-2.3331,-0.218,9.06131,9.06131
1039.00,9.05895,24.994685,0.000385,25.038315,-2.3331,-0.218,9.06102,9.06102
1040.00,9.05911,24.994611,0.000385,25.038218,-2.3328,-0.218,9.06062,9.06062
1041.00,9.05892,24.994515,0.000387,25.038132,-2.3324,-0.218,9.06093,9.06093
1042.00,9.05890,24.994634,0.000388,25.038179,-2.3319,-0.218,9.06093,9.06093
1043.00,9.05898,24.994742,0.000391,25.038205,-2.3315,-0.218,9.06157,9.06157
1044.00,9.05936,24.994904,0.000394,25.038313,-2.3312,-0.218,9.06099,9.06099
1045.00,9.05957,24.995018,0.000392,25.038335,-2.3309,-0.218,9.06084,9.06084
1046.00,9.05983,24.995058,0.000389,25.038312,-2.3308,-0.217,9.06104,9.06104
1047.00,9.05987,24.994953,0.000387,25.038221,-2.3308,-0.217,9.06126,9.06126
1048.00,9.05999,24.994959,0.000382,25.038187,-2.3307,-0.217,9.06059,9.06059
1049.00,9.05992,24.994918,0.000378,25.038080,-2.3304,-0.217,9.06022,9.06022
1050.00,9.06008,24.994955,0.000378,25.038050,-2.3302,-0.217,9.06021,9.06021
1051.00,9.06044,24.995092,0.000383,25.038154,-2.3300,-0.217,9.05983,9.05983
1052.00,9.06080,24.995291,0.000386,25.038265,-2.3298,-0.217,9.06106,9.06106
1053.00,9.06137,24.995363,0.000389,25.038254,-2.3295,-0.217,9.06297,9.06297
1054.00,9.06158,24.995467,0.000394,25.038349,-2.3292,-0.217,9.06403,9.06403
1055.00,9.06157,24.995489,0.000397,25.038408,-2.3288,-0.217,9.06471,9.06471
1056.00,9.06173,24.995534,0.000394,25.038432,-2.3285,-0.216,9.06500,9.06500
1057.00,9.06179,24.995517,0.000392,25.038355,-2.3284,-0.216,9.06439,9.06439
1058.00,9.06194,24.995484,0.000389,25.038347,-2.3282,-0.216,9.06370,9.06370
1059.00,9.06201,24.995490,0.000386,25.038300,-2.3282,-0.216,9.06474,9.06474
1060.00,9.06245,24.995594,0.000388,25.038320,-2.3283,-0.216,9.06512,9.06512
1061.00,9.06282,24.995612,0.000391,25.038210,-2.3283,-0.216,9.06583,9.06583
1062.00,9.06289,24.995608,0.000388,25.038165,-2.3281,-0.216,9.06611,9.06611
1063.00,9.06302,24.995731,0.000389,25.038164,-2.3282,-0.216,9.06560,9.06560
1064.00,9.06370,24.995766,0.000393,25.038162,-2.3281,-0.216,9.06485,9.06485
1065.00,9.06397,24.995765,0.000388,25.038079,-2.3278,-0.215,9.06403,9.06403
1066.00,9.06409,24.995808,0.000384,25.038089,-2.3273,-0.215,9.06357,9.06357
1067.00,9.06420,24.995860,0.000388,25.038164,-2.3269,-0.215,9.06349,9.06349
1068.00,9.06430,24.995880,0.000393,25.038300,-2.3263,-0.215,9.06446,9.06446
1069.00,9.06454,24.995933,0.000389,25.038347,-2.3261,-0.215,9.06566,9.06566
1070.00,9.06505,24.995908,0.000386,25.038324,-2.3259,-0.215,9.06734,9.06734
1071.00,9.06559,24.995915,0.000389,25.038311,-2.3256,-0.215,9.06944,9.06944
1072.00,9.06592,24.995997,0.000388,25.038338,-2.3253,-0.214,9.07131,9.07131
1073.00,9.06609,24.995973,0.000383,25.038154,-2.3251,-0.214,9.07395,9.07395
1074.00,9.06647,24.996064,0.000383,25.038170,-2.3247,-0.214,9.07670,9.07670
1075.00,9.06685,24.996089,0.000387,25.038169,-2.3243,-0.214,9.07940,9.07940
1076.00,9.06684,24.996065,0.000386,25.038161,-2.3241,-0.214,9.08075,9.08075
1077.00,9.06732,24.996049,0.000382,25.038076,-2.3240,-0.214,9.08105,9.08105
1078.00,9.06876,24.996144,0.000383,25.038146,-2.3237,-0.214,9.08052,9.08052
1079.00,9.06980,24.996117,0.000385,25.038109,-2.3234,-0.214,9.07940,9.07940
1080.00,9.07198,24.996317,0.000387,25.038256,-2.3231,-0.214,9.07847,9.07847
1081.00,9.07392,24.996361,0.000387,25.038253,-2.3228,-0.214,9.07833,9.07833
1082.00,9.07683,24.996473,0.000389,25.038303,-2.3225,-0.214,9.07871,9.07871
1083.00,9.07903,24.996494,0.000390,25.038288,-2.3222,-0.214,9.07925,9.07925
1084.00,9.07898,24.996607,0.000388,25.038322,-2.3220,-0.214,9.07898,9.07898
1085.00,9.07890,24.996654,0.000389,25.038301,-2.3217,-0.213,9.07889,9.07889
1086.00,9.07884,24.996812,0.000388,25.038342,-2.3214,-0.213,9.07767,9.07767
1087.00,9.07899,24.996945,0.000391,25.038383,-2.3212,-0.213,9.07822,9.07822
1088.00,9.07896,24.997067,0.000392,25.038385,-2.3211,-0.213,9.07848,9.07848
1089.00,9.07903,24.997098,0.000393,25.038335,-2.3211,-0.213,9.07851,9.07851
1090.00,9.07933,24.997115,0.000390,25.038289,-2.3209,-0.213,9.07856,9.07856
1091.00,9.07932,24.997075,0.000391,25.038275,-2.3206,-0.213,9.07888,9.07888
1092.00,9.07900,24.997057,0.000389,25.038283,-2.3204,-0.213,9.07702,9.07702
1093.00,9.07861,24.997072,0.000388,25.038296,-2.3201,-0.212,9.07557,9.07557
1094.00,9.07835,24.997013,0.000386,25.038307,-2.3198,-0.212,9.07549,9.07549
1095.00,9.07806,24.997009,0.000386,25.038293,-2.3196,-0.212,9.07560,9.07560
1096.00,9.07771,24.997034,0.000389,25.038249,-2.3193,-0.212,9.07526,9.07526
1097.00,9.07769,24.997027,0.000389,25.038146,-2.3190,-0.212,9.07526,9.07526
1098.00,9.07756,24.996974,0.000388,25.038046,-2.3187,-0.212,9.07476,9.07476
1099.00,9.07742,24.997078,0.000393,25.038007,-2.3184,-0.212,9.07408,9.07408
1100.00,9.07682,24.997089,0.000393,25.037940,-2.3182,-0.212,9.07355,9.07355
1101.00,9.07629,24.997227,0.000394,25.038047,-2.3180,-0.212,9.07347,9.07347
1102.00,9.07605,24.997315,0.000393,25.038140,-2.3180,-0.211,9.07467,9.07467
1103.00,9.07581,24.997277,0.000390,25.038090,-2.3179,-0.211,9.07412,9.07412
1104.00,9.07582,24.997347,0.000388,25.038176,-2.3178,-0.211,9.07092,9.07092
1105.00,9.07503,24.997421,0.000388,25.038255,-2.3178,-0.211,9.06406,9.06406
1106.00,9.07450,24.997420,0.000385,25.038165,-2.3177,-0.211,9.05311,9.05311
1107.00,9.07459,24.997385,0.000384,25.038078,-2.3175,-0.211,9.03707,9.03707
1108.00,9.07412,24.997537,0.000385,25.038128,-2.3172,-0.211,9.01691,9.01691
1109.00,9.07358,24.997577,0.000384,25.038021,-2.3168,-0.211,8.99454,8.99454
1110.00,9.07419,24.997523,0.000381,25.037939,-2.3164,-0.210,8.97210,8.97210
@8,2.0001,4.0, 1110.029 
1111.00,9.07428,24.997559,0.000377,25.037868,-2.3160,-0.210,8.95163,8.95163
1112.00,9.07664,24.997530,0.000374,25.037748,-2.3158,-0.210,8.93566,8.93566
1113.00,9.07069,24.997583,0.000375,25.037768,-2.3156,-0.210,8.92713,8.92713
1114.00,9.05791,24.997548,0.000374,25.037748,-2.3153,-0.210,8.92587,8.92587
1115.00,9.04054,24.997623,0.000376,25.037743,-2.3153,-0.210,8.92962,8.92962
1116.00,9.01873,24.997657,0.000374,25.037774,-2.3151,-0.209,8.93766,8.93766
1117.00,8.99729,24.997813,0.000378,25.037946,-2.3149,-0.209,8.94750,8.94750
1118.00,8.96999,24.997869,0.000375,25.037998,-2.3146,-0.209,8.95630,8.95630
1119.00,8.94606,24.997908,0.000374,25.038010,-2.3146,-0.209,8.96504,8.96504
1120.00,8.92847,24.997941,0.000372,25.037996,-2.3143,-0.209,8.97559,8.97559
1121.00,8.91651,24.997874,0.000371,25.037926,-2.3141,-0.209,8.98626,8.98626
1122.00,8.91761,24.997861,0.000369,25.037904,-2.3138,-0.208,8.99647,8.99647
1123.00,8.92739,24.997838,0.000374,25.037799,-2.3135,-0.208,9.00727,9.00727
1124.00,8.93964,24.997898,0.000378,25.037842,-2.3131,-0.208,9.01644,9.01644
1125.00,8.94720,24.997963,0.000382,25.037919,-2.3126,-0.208,9.02329,9.02329
1126.00,8.95652,24.998132,0.000385,25.038039,-2.3123,-0.208,9.02931,9.02931
1127.00,8.96674,24.998199,0.000386,25.038048,-2.3119,-0.208,9.03513,9.03513
1128.00,8.97143,24.998253,0.000383,25.038080,-2.3117,-0.208,9.04000,9.04000
1129.00,8.98343,24.998339,0.000382,25.038102,-2.3115,-0.208,9.04414,9.04414
1130.00,8.99982,24.998402,0.000380,25.038089,-2.3114,-0.207,9.04768,9.04768
1131.00,9.00983,24.998380,0.000381,25.038050,-2.3112,-0.207,9.04993,9.04993
1132.00,9.01788,24.998346,0.000382,25.037932,-2.3111,-0.207,9.05175,9.05175
1133.00,9.02534,24.998468,0.000382,25.037974,-2.3110,-0.207,9.05331,9.05331
1134.00,9.02935,24.998480,0.000381,25.037945,-2.3109,-0.207,9.05597,9.05597
1135.00,9.03406,24.998541,0.000383,25.037967,-2.3108,-0.207,9.05748,9.05748
1136.00,9.04019,24.998607,0.000385,25.037933,-2.3107,-0.207,9.05946,9.05946
1137.00,9.04662,24.998744,0.000386,25.038003,-2.3106,-0.207,9.06205,9.06205
1138.00,9.04867,24.998825,0.000388,25.038050,-2.3104,-0.207,9.06520,9.06520
1139.00,9.04996,24.998898,0.000389,25.038050,-2.3102,-0.207,9.06696,9.06696
1140.00,9.05199,24.998911,0.000389,25.037959,-2.3101,-0.207,9.07095,9.07095
1141.00,9.05389,24.999055,0.000390,25.037990,-2.3099,-0.207,9.07416,9.07416
1142.00,9.05556,24.999128,0.000390,25.038040,-2.3095,-0.206,9.07625,9.07625
1143.00,9.05773,24.999093,0.000388,25.037927,-2.3091,-0.206,9.07779,9.07779
1144.00,9.05986,24.999104,0.000390,25.037902,-2.3087,-0.206,9.07847,9.07847
1145.00,9.06231,24.999159,0.000390,25.037947,-2.3083,-0.206,9.07846,9.07846
1146.00,9.06401,24.999049,0.000386,25.037914,-2.3081,-0.206,9.07854,9.07854
1147.00,9.06732,24.999082,0.000389,25.037950,-2.3079,-0.206,9.07731,9.07731
1148.00,9.07064,24.999067,0.000392,25.038007,-2.3078,-0.206,9.07600,9.07600
1149.00,9.07301,24.999024,0.000390,25.037973,-2.3077,-0.206,9.07510,9.07510
1150.00,9.07415,24.999094,0.000392,25.037976,-2.3075,-0.206,9.07378,9.07378
1151.00,9.07476,24.999222,0.000392,25.038010,-2.3071,-0.206,9.07350,9.07350
1152.00,9.07462,24.999194,0.000389,25.037851,-2.3068,-0.206,9.07536,9.07536
1153.00,9.07433,24.999298,0.000389,25.037873,-2.3064,-0.206,9.07673,9.07673
1154.00,9.07491,24.999375,0.000384,25.037849,-2.3059,-0.205,9.07845,9.07845
1155.00,9.07597,24.999319,0.000379,25.037794,-2.3056,-0.205,9.07936,9.07936
1156.00,9.07687,24.999321,0.000381,25.037847,-2.3055,-0.205,9.07966,9.07966
1157.00,9.07717,24.999503,0.000382,25.038005,-2.3054,-0.205,9.07925,9.07925
1158.00,9.07691,24.999580,0.000381,25.038002,-2.3052,-0.205,9.08025,9.08025
1159.00,9.07654,24.999622,0.000383,25.038067,-2.3051,-0.205,9.08101,9.08101
1160.00,9.07620,24.999702,0.000384,25.038139,-2.3050,-0.205,9.08127,9.08127
1161.00,9.07677,24.999722,0.000384,25.038125,-2.3047,-0.205,9.08150,9.08150
1162.00,9.07705,24.999704,0.000385,25.038142,-2.3043,-0.205,9.08181,9.08181
1163.00,9.07784,24.999699,0.000383,25.038181,-2.3041,-0.204,9.08063,9.08063
1164.00,9.07873,24.999851,0.000385,25.038285,-2.3039,-0.204,9.07959,9.07959
1165.00,9.07886,24.999900,0.000388,25.038300,-2.3036,-0.204,9.07935,9.07935
1166.00,9.07974,24.999910,0.000385,25.038216,-2.3035,-0.204,9.07950,9.07950
1167.00,9.08059,24.999985,0.000384,25.038232,-2.3034,-0.204,9.07945,9.07945
1168.00,9.08037,25.000053,0.000387,25.038222,-2.3031,-0.204,9.07968,9.07968
1169.00,9.08008,25.000059,0.000384,25.038097,-2.3027,-0.204,9.07964,9.07964
1170.00,9.08005,25.000116,0.000383,25.038087,-2.3025,-0.204,9.07993,9.07993
1171.00,9.08011,25.000290,0.000383,25.038227,-2.3023,-0.203,9.08183,9.08183
1172.00,9.08026,25.000208,0.000384,25.038139,-2.3020,-0.203,9.08298,9.08298
1173.00,9.08084,25.000165,0.000384,25.038079,-2.3018,-0.203,9.08331,9.08331
1174.00,9.08109,25.000162,0.000385,25.038097,-2.3017,-0.203,9.08345,9.08345
1175.00,9.08126,25.000211,0.000384,25.038045,-2.3015,-0.203,9.08383,9.08383
1176.00,9.08129,25.000244,0.000384,25.037933,-2.3012,-0.203,9.08106,9.08106
1177.00,9.08103,25.000305,0.000386,25.037864,-2.3010,-0.203,9.08034,9.08034
1178.00,9.08127,25.000468,0.000386,25.037975,-2.3008,-0.203,9.08069,9.08069
1179.00,9.08144,25.000569,0.000387,25.038052,-2.3006,-0.203,9.08238,9.08238
1180.00,9.08224,25.000554,0.000388,25.038036,-2.3004,-0.203,9.08261,9.08261
1181.00,9.08200,25.000552,0.000387,25.038085,-2.3002,-0.203,9.08320,9.08320
1182.00,9.08176,25.000618,0.000384,25.038157,-2.2999,-0.202,9.08188,9.08188
1183.00,9.08211,25.000688,0.000386,25.038132,-2.2995,-0.202,9.08044,9.08044
1184.00,9.08253,25.000712,0.000389,25.038058,-2.2992,-0.202,9.07985,9.07985
1185.00,9.08286,25.000860,0.000389,25.038141,-2.2989,-0.202,9.08044,9.08044
1186.00,9.08243,25.000963,0.000393,25.038127,-2.2986,-0.202,9.08113,9.08113
1187.00,9.08174,25.001028,0.000395,25.038092,-2.2984,-0.202,9.08216,9.08216
1188.00,9.08084,25.000994,0.000394,25.037961,-2.2983,-0.202,9.08302,9.08302
1189.00,9.08103,25.001108,0.000394,25.038033,-2.2983,-0.202,9.08370,9.08370
1190.00,9.08136,25.001187,0.000395,25.038049,-2.2983,-0.202,9.08442,9.08442
1191.00,9.08210,25.001154,0.000390,25.038001,-2.2981,-0.201,9.08456,9.08456
1192.00,9.08212,25.001250,0.000387,25.038079,-2.2979,-0.201,9.08358,9.08358
1193.00,9.08261,25.001343,0.000388,25.038187,-2.2978,-0.201,9.08346,9.08346
1194.00,9.08293,25.001294,0.000387,25.038090,-2.2974,-0.201,9.08208,9.08208
1195.00,9.08258,25.001293,0.000386,25.038074,-2.2972,-0.201,9.07978,9.07978
1196.00,9.08234,25.001375,0.000390,25.038160,-2.2971,-0.201,9.07963,9.07963
1197.00,9.08193,25.001361,0.000392,25.038145,-2.2969,-0.201,9.08170,9.08170
1198.00,9.08205,25.001315,0.000391,25.038060,-2.2965,-0.201,9.08223,9.08223
1199.00,9.08279,25.001424,0.000388,25.038179,-2.2963,-0.201,9.08194,9.08194
1200.00,9.08267,25.001426,0.000386,25.038185,-2.2961,-0.200,9.08248,9.08248
1201.00,9.08237,25.001369,0.000379,25.038092,-2.2960,-0.200,9.08176,9.08176
1202.00,9.08239,25.001479,0.000380,25.038125,-2.2957,-0.200,9.07973,9.07973
1203.00,9.08257,25.001539,0.000375,25.038146,-2.2956,-0.200,9.07865,9.07865
1204.00,9.08210,25.001606,0.000377,25.038136,-2.2954,-0.200,9.07841,9.07841
1205.00,9.08184,25.001725,0.000379,25.038144,-2.2951,-0.200,9.07863,9.07863
1206.00,9.08102,25.001822,0.000384,25.038106,-2.2946,-0.200,9.07981,9.07981
1207.00,9.08053,25.001769,0.000382,25.037950,-2.2943,-0.200,9.08110,9.08110
1208.00,9.08024,25.001868,0.000385,25.037972,-2.2940,-0.200,9.08261,9.08261
1209.00,9.08028,25.001800,0.000385,25.037864,-2.2937,-0.199,9.08393,9.08393
1210.00,9.08066,25.001779,0.000384,25.037867,-2.2934,-0.199,9.08463,9.08463
1211.00,9.08123,25.001865,0.000386,25.037989,-2.2932,-0.199,9.08428,9.08428
1212.00,9.08154,25.001959,0.000387,25.038103,-2.2929,-0.199,9.08425,9.08425
1213.00,9.08172,25.001971,0.000389,25.038131,-2.2927,-0.199,9.08364,9.08364
1214.00,9.08201,25.001985,0.000386,25.038090,-2.2925,-0.199,9.08422,9.08422
1215.00,9.08174,25.001962,0.000385,25.038020,-2.2925,-0.199,9.08415,9.08415
1216.00,9.08190,25.002049,0.000385,25.038020,-2.2925,-0.199,9.08422,9.08422
1217.00,9.08218,25.002112,0.000386,25.037989,-2.2923,-0.198,9.08530,9.08530
1218.00,9.08266,25.002210,0.000387,25.037963,-2.2921,-0.198,9.08607,9.08607
1219.00,9.08288,25.002352,0.000392,25.038027,-2.2918,-0.198,9.08559,9.08559
1220.00,9.08325,25.002465,0.000389,25.038029,-2.2915,-0.198,9.08655,9.08655
1221.00,9.08379,25.002503,0.000388,25.038023,-2.2912,-0.198,9.08785,9.08785
1222.00,9.08442,25.002460,0.000389,25.037974,-2.2910,-0.198,9.08783,9.08783
1223.00,9.08493,25.002433,0.000386,25.037993,-2.2908,-0.198,9.08817,9.08817
1224.00,9.08537,25.002405,0.000385,25.037990,-2.2906,-0.197,9.08881,9.08881
1225.00,9.08591,25.002486,0.000390,25.038109,-2.2903,-0.197,9.08915,9.08915
1226.00,9.08617,25.002434,0.000388,25.038034,-2.2900,-0.197,9.08842,9.08842
1227.00,9.08624,25.002625,0.000390,25.038205,-2.2898,-0.197,9.08801,9.08801
1228.00,9.08639,25.002652,0.000388,25.038155,-2.2895,-0.197,9.08763,9.08763
1229.00,9.08647,25.002695,0.000386,25.038133,-2.2892,-0.197,9.08732,9.08732
1230.00,9.08668,25.002786,0.000386,25.038124,-2.2888,-0.197,9.08767,9.08767
1231.00,9.08714,25.002895,0.000388,25.038238,-2.2885,-0.197,9.08905,9.08905
1232.00,9.08756,25.002835,0.000385,25.038132,-2.2881,-0.196,9.08995,9.08995
1233.00,9.08804,25.002894,0.000387,25.038128,-2.2877,-0.196,9.09156,9.09156
1234.00,9.08859,25.002959,0.000390,25.038180,-2.2875,-0.196,9.09335,9.09335
1235.00,9.08902,25.002933,0.000387,25.038120,-2.2875,-0.196,9.09357,9.09357
1236.00,9.08942,25.002927,0.000390,25.038083,-2.2875,-0.196,9.09316,9.09316
1237.00,9.08964,25.002946,0.000392,25.038092,-2.2874,-0.196,9.09299,9.09299
1238.00,9.08980,25.003027,0.000394,25.038185,-2.2875,-0.196,9.09231,9.09231
1239.00,9.09017,25.003154,0.000396,25.038275,-2.2874,-0.196,9.09131,9.09131
1240.00,9.09033,25.003191,0.000397,25.038280,-2.2872,-0.196,9.09061,9.09061
1241.00,9.09035,25.003232,0.000396,25.038260,-2.2868,-0.196,9.09109,9.09109
1242.00,9.09051,25.003341,0.000394,25.038294,-2.2863,-0.196,9.09140,9.09140
1243.00,9.09070,25.003345,0.000391,25.038283,-2.2858,-0.195,9.09176,9.09176
1244.00,9.09092,25.003356,0.000394,25.038249,-2.2854,-0.195,9.09196,9.09196
1245.00,9.09142,25.003424,0.000394,25.038265,-2.2852,-0.195,9.09283,9.09283
1246.00,9.09159,25.003447,0.000392,25.038250,-2.2850,-0.195,9.09343,9.09343
1247.00,9.09189,25.003389,0.000390,25.038168,-2.2849,-0.195,9.09355,9.09355
1248.00,9.09206,25.003449,0.000388,25.038150,-2.2847,-0.195,9.09341,9.09341
1249.00,9.09249,25.003387,0.000383,25.038048,-2.2845,-0.195,9.09388,9.09388
1250.00,9.09256,25.003392,0.000383,25.038070,-2.2842,-0.194,9.09281,9.09281
1251.00,9.09234,25.003471,0.000385,25.038109,-2.2839,-0.194,9.09156,9.09156
1252.00,9.09231,25.003521,0.000385,25.038125,-2.2836,-0.194,9.09077,9.09077
1253.00,9.09202,25.003580,0.000387,25.038104,-2.2835,-0.194,9.08863,9.08863
1254.00,9.09199,25.003686,0.000388,25.038154,-2.2833,-0.194,9.08459,9.08459
1255.00,9.09214,25.003781,0.000385,25.038114,-2.2830,-0.194,9.07917,9.07917
1256.00,9.09242,25.003868,0.000384,25.038182,-2.2829,-0.193,9.07142,9.07142
1257.00,9.09243,25.004036,0.000388,25.038254,-2.2827,-0.193,9.06044,9.06044
1258.00,9.09239,25.004103,0.000390,25.038340,-2.2825,-0.193,9.04682,9.04682
1259.00,9.09166,25.004118,0.000393,25.038312,-2.2824,-0.193,9.03228,9.03228
1260.00,9.09062,25.004095,0.000392,25.038298,-2.2821,-0.193,9.01700,9.01700
1261.00,9.08978,25.004117,0.000389,25.038237,-2.2819,-0.193,9.00216,9.00216
@9,2.0001,4.0, 1260.075 
1262.00,9.08892,25.004090,0.000385,25.038231,-2.2815,-0.193,8.99125,8.99125
1263.00,9.08192,25.004128,0.000385,25.038217,-2.2812,-0.193,8.98583,8.98583
1264.00,9.07367,25.004173,0.000380,25.038187,-2.2809,-0.192,8.98371,8.98371
1265.00,9.06172,25.004304,0.000381,25.038188,-2.2806,-0.192,8.98648,8.98648
1266.00,9.05052,25.004336,0.000383,25.038126,-2.2804,-0.192,8.99281,8.99281
1267.00,9.03425,25.004390,0.000382,25.038062,-2.2802,-0.192,9.00033,9.00033
1268.00,9.01392,25.004415,0.000381,25.038020,-2.2801,-0.192,9.00778,9.00778
1269.00,9.00099,25.004520,0.000382,25.038104,-2.2798,-0.192,9.01506,9.01506
1270.00,8.98533,25.004506,0.000384,25.038092,-2.2795,-0.192,9.02102,9.02102
1271.00,8.97644,25.004602,0.000388,25.038176,-2.2791,-0.191,9.02636,9.02636
1272.00,8.97985,25.004681,0.000392,25.038198,-2.2786,-0.191,9.03169,9.03169
1273.00,8.98658,25.004716,0.000392,25.038199,-2.2781,-0.191,9.03648,9.03648
1274.00,8.99071,25.004664,0.000389,25.038089,-2.2778,-0.191,9.04260,9.04260
1275.00,8.99902,25.004639,0.000384,25.038051,-2.2777,-0.191,9.04826,9.04826
1276.00,9.00799,25.004579,0.000382,25.038009,-2.2777,-0.191,9.05289,9.05289
1277.00,9.01734,25.004567,0.000380,25.038045,-2.2777,-0.191,9.05637,9.05637
1278.00,9.02389,25.004532,0.000381,25.037999,-2.2778,-0.191,9.06022,9.06022
1279.00,9.02689,25.004595,0.000386,25.038060,-2.2778,-0.191,9.06270,9.06270
1280.00,9.02894,25.004691,0.000388,25.038138,-2.2775,-0.191,9.06573,9.06573
1281.00,9.03482,25.004788,0.000388,25.038154,-2.2773,-0.190,9.06904,9.06904
1282.00,9.04381,25.004816,0.000388,25.038117,-2.2769,-0.190,9.07233,9.07233
1283.00,9.04811,25.004913,0.000389,25.038157,-2.2764,-0.190,9.07389,9.07389
1284.00,9.05543,25.004972,0.000387,25.038160,-2.2761,-0.190,9.07357,9.07357
1285.00,9.05714,25.005024,0.000386,25.038071,-2.2758,-0.190,9.07331,9.07331
1286.00,9.06013,25.005013,0.000386,25.037984,-2.2756,-0.190,9.07384,9.07384
1287.00,9.06318,25.005071,0.000386,25.037974,-2.2756,-0.190,9.07452,9.07452
1288.00,9.06575,25.005049,0.000381,25.037899,-2.2754,-0.190,9.07551,9.07551
1289.00,9.06817,25.005040,0.000381,25.037912,-2.2753,-0.189,9.07749,9.07749
1290.00,9.06866,25.005032,0.000382,25.037934,-2.2753,-0.189,9.07912,9.07912
1291.00,9.07013,25.005047,0.000380,25.037973,-2.2752,-0.189,9.07918,9.07918
1292.00,9.07238,25.005032,0.000377,25.037931,-2.2749,-0.189,9.07921,9.07921
1293.00,9.07400,25.005112,0.000380,25.037961,-2.2747,-0.189,9.08131,9.08131
1294.00,9.07469,25.005097,0.000381,25.037917,-2.2745,-0.189,9.08367,9.08367
1295.00,9.07405,25.005156,0.000385,25.038014,-2.2741,-0.189,9.08573,9.08573
1296.00,9.07617,25.005197,0.000389,25.038033,-2.2739,-0.189,9.08752,9.08752
1297.00,9.07753,25.005220,0.000392,25.038055,-2.2738,-0.189,9.08802,9.08802
1298.00,9.07781,25.005163,0.000392,25.037963,-2.2737,-0.189,9.08559,9.08559
1299.00,9.07939,25.005302,0.000391,25.037936,-2.2736,-0.189,9.08347,9.08347
1300.00,9.08049,25.005348,0.000390,25.037884,-2.2735,-0.188,9.08208,9.08208
1301.00,9.08082,25.005422,0.000391,25.037907,-2.2732,-0.188,9.08128,9.08128
1302.00,9.08301,25.005548,0.000393,25.037935,-2.2728,-0.188,9.08171,9.08171
1303.00,9.08638,25.005672,0.000396,25.038029,-2.2725,-0.188,9.08420,9.08420
1304.00,9.08648,25.005764,0.000400,25.038179,-2.2723,-0.188,9.08617,9.08617
1305.00,9.08486,25.005753,0.000398,25.038105,-2.2718,-0.188,9.08622,9.08622
1306.00,9.08492,25.005785,0.000396,25.038067,-2.2716,-0.188,9.08492,9.08492
1307.00,9.08427,25.005833,0.000396,25.038075,-2.2713,-0.188,9.08367,9.08367
1308.00,9.08422,25.006010,0.000397,25.038109,-2.2711,-0.188,9.08233,9.08233
1309.00,9.08506,25.005958,0.000393,25.037942,-2.2708,-0.188,9.08148,9.08148
1310.00,9.08450,25.006049,0.000393,25.037980,-2.2705,-0.188,9.08163,9.08163
1311.00,9.08417,25.006132,0.000392,25.037961,-2.2702,-0.188,9.08356,9.08356
1312.00,9.08580,25.006020,0.000387,25.037824,-2.2701,-0.187,9.08461,9.08461
1313.00,9.08790,25.005900,0.000384,25.037764,-2.2697,-0.187,9.08522,9.08522
1314.00,9.08870,25.006019,0.000389,25.037875,-2.2695,-0.187,9.08596,9.08596
1315.00,9.08293,25.005919,0.000390,25.037838,-2.2694,-0.187,9.08716,9.08716
1316.00,9.07902,25.005907,0.000389,25.037819,-2.2692,-0.187,9.08740,9.08740
1317.00,9.08104,25.006038,0.000392,25.037917,-2.2689,-0.187,9.08659,9.08659
1318.00,9.08213,25.006139,0.000396,25.037963,-2.2686,-0.187,9.08648,9.08648
1319.00,9.08300,25.006160,0.000395,25.037940,-2.2683,-0.187,9.08667,9.08667
1320.00,9.08410,25.006333,0.000393,25.037971,-2.2681,-0.187,9.08572,9.08572
1321.00,9.08429,25.006382,0.000394,25.037992,-2.2678,-0.187,9.08387,9.08387
1322.00,9.08458,25.006502,0.000394,25.038048,-2.2675,-0.187,9.08376,9.08376
1323.00,9.08439,25.006602,0.000390,25.038064,-2.2674,-0.186,9.08327,9.08327
1324.00,9.08459,25.006610,0.000388,25.037996,-2.2673,-0.186,9.08320,9.08320
1325.00,9.08521,25.006706,0.000389,25.038045,-2.2672,-0.186,9.08312,9.08312
1326.00,9.08501,25.006745,0.000391,25.038057,-2.2670,-0.186,9.08483,9.08483
1327.00,9.08525,25.006778,0.000393,25.038062,-2.2669,-0.186,9.08676,9.08676
1328.00,9.08529,25.006756,0.000394,25.038005,-2.2668,-0.186,9.08912,9.08912
1329.00,9.08496,25.006810,0.000391,25.038011,-2.2666,-0.186,9.08969,9.08969
1330.00,9.08413,25.006805,0.000391,25.037993,-2.2665,-0.186,9.09102,9.09102
1331.00,9.08422,25.006900,0.000389,25.038016,-2.2663,-0.186,9.09225,9.09225
1332.00,9.08464,25.006972,0.000389,25.037996,-2.2660,-0.185,9.09181,9.09181
1333.00,9.08534,25.007055,0.000387,25.038049,-2.2656,-0.185,9.08960,9.08960
1334.00,9.08678,25.007208,0.000391,25.038154,-2.2654,-0.185,9.08754,9.08754
1335.00,9.08688,25.007166,0.000390,25.038064,-2.2652,-0.185,9.08591,9.08591
1336.00,9.08822,25.007226,0.000391,25.038080,-2.2649,-0.185,9.08549,9.08549
1337.00,9.08987,25.007246,0.000389,25.038064,-2.2647,-0.185,9.08621,9.08621
1338.00,9.08969,25.007276,0.000391,25.038024,-2.2646,-0.185,9.08758,9.08758
1339.00,9.08853,25.007193,0.000388,25.037931,-2.2643,-0.184,9.08931,9.08931
1340.00,9.08828,25.007286,0.000389,25.037959,-2.2640,-0.184,9.09033,9.09033
1341.00,9.08863,25.007270,0.000385,25.037923,-2.2638,-0.184,9.09027,9.09027
1342.00,9.08847,25.007272,0.000386,25.037930,-2.2636,-0.184,9.09092,9.09092
1343.00,9.08788,25.007366,0.000388,25.037990,-2.2633,-0.184,9.09177,9.09177
1344.00,9.08851,25.007460,0.000388,25.038020,-2.2631,-0.184,9.09232,9.09232
1345.00,9.08825,25.007561,0.000389,25.038078,-2.2629,-0.184,9.09213,9.09213
1346.00,9.08784,25.007661,0.000390,25.038069,-2.2625,-0.184,9.09177,9.09177
1347.00,9.08871,25.007654,0.000389,25.037979,-2.2623,-0.184,9.09092,9.09092
1348.00,9.08936,25.007709,0.000388,25.038003,-2.2620,-0.184,9.08863,9.08863
1349.00,9.08923,25.007840,0.000386,25.038089,-2.2616,-0.183,9.08736,9.08736
1350.00,9.08910,25.007845,0.000386,25.038055,-2.2615,-0.183,9.08897,9.08897
1351.00,9.08953,25.007875,0.000385,25.038069,-2.2614,-0.183,9.09069,9.09069
1352.00,9.09033,25.007968,0.000388,25.038164,-2.2611,-0.183,9.09132,9.09132
1353.00,9.09027,25.007954,0.000389,25.038113,-2.2610,-0.183,9.09326,9.09326
1354.00,9.09006,25.007923,0.000390,25.038080,-2.2607,-0.183,9.09494,9.09494
1355.00,9.09021,25.008044,0.000392,25.038131,-2.2603,-0.183,9.09478,9.09478
1356.00,9.09106,25.008063,0.000391,25.038129,-2.2599,-0.183,9.09428,9.09428
1357.00,9.09128,25.008150,0.000388,25.038146,-2.2597,-0.182,9.09436,9.09436
1358.00,9.09043,25.008108,0.000385,25.038087,-2.2595,-0.182,9.09400,9.09400
1359.00,9.09076,25.008094,0.000387,25.038046,-2.2593,-0.182,9.09357,9.09357
1360.00,9.09145,25.008145,0.000388,25.038120,-2.2591,-0.182,9.09386,9.09386
1361.00,9.09227,25.008179,0.000391,25.038116,-2.2589,-0.182,9.09533,9.09533
1362.00,9.09266,25.008117,0.000391,25.038025,-2.2587,-0.182,9.09865,9.09865
1363.00,9.09273,25.008213,0.000393,25.038092,-2.2585,-0.182,9.10166,9.10166
1364.00,9.09317,25.008209,0.000390,25.038055,-2.2583,-0.182,9.10469,9.10469
1365.00,9.09423,25.008186,0.000391,25.038015,-2.2581,-0.182,9.10610,9.10610
1366.00,9.09410,25.008272,0.000393,25.038100,-2.2578,-0.182,9.10672,9.10672
1367.00,9.09402,25.008386,0.000396,25.038228,-2.2576,-0.182,9.10515,9.10515
1368.00,9.09379,25.008412,0.000397,25.038237,-2.2574,-0.182,9.10388,9.10388
1369.00,9.09374,25.008450,0.000395,25.038261,-2.2572,-0.181,9.10222,9.10222
1370.00,9.09566,25.008470,0.000391,25.038211,-2.2571,-0.181,9.10198,9.10198
1371.00,9.10158,25.008497,0.000388,25.038183,-2.2570,-0.181,9.10090,9.10090
1372.00,9.10741,25.008456,0.000385,25.038110,-2.2568,-0.181,9.10006,9.10006
1373.00,9.10689,25.008456,0.000380,25.038049,-2.2564,-0.181,9.09983,9.09983
1374.00,9.10581,25.008592,0.000383,25.038045,-2.2559,-0.181,9.10011,9.10011
1375.00,9.10468,25.008682,0.000386,25.038111,-2.2554,-0.181,9.09998,9.09998
1376.00,9.10385,25.008790,0.000386,25.038126,-2.2550,-0.181,9.10045,9.10045
1377.00,9.10309,25.008898,0.000391,25.038147,-2.2547,-0.181,9.10132,9.10132
1378.00,9.10280,25.008949,0.000392,25.038135,-2.2546,-0.181,9.10257,9.10257
1379.00,9.10269,25.008966,0.000391,25.038153,-2.2545,-0.181,9.10297,9.10297
1380.00,9.10289,25.008903,0.000390,25.038054,-2.2545,-0.180,9.10265,9.10265
1381.00,9.10266,25.008846,0.000389,25.037990,-2.2543,-0.181,9.10245,9.10245
1382.00,9.10246,25.008833,0.000384,25.037934,-2.2540,-0.180,9.10282,9.10282
1383.00,9.10227,25.008913,0.000385,25.037965,-2.2537,-0.180,9.10261,9.10261
1384.00,9.10214,25.009021,0.000387,25.038026,-2.2535,-0.180,9.10289,9.10289
1385.00,9.10203,25.009246,0.000390,25.038151,-2.2532,-0.180,9.10331,9.10331
1386.00,9.10184,25.009398,0.000390,25.038200,-2.2531,-0.180,9.10256,9.10256
1387.00,9.10162,25.009503,0.000390,25.038260,-2.2529,-0.179,9.10097,9.10097
1388.00,9.10170,25.009555,0.000390,25.038311,-2.2526,-0.179,9.09919,9.09919
1389.00,9.10192,25.009575,0.000387,25.038313,-2.2523,-0.179,9.09861,9.09861
1390.00,9.10162,25.009514,0.000386,25.038245,-2.2520,-0.179,9.09897,9.09897
1391.00,9.10140,25.009527,0.000386,25.038254,-2.2518,-0.179,9.10007,9.10007
1392.00,9.10153,25.009566,0.000388,25.038245,-2.2515,-0.178,9.10069,9.10069
1393.00,9.10158,25.009604,0.000386,25.038203,-2.2513,-0.178,9.10135,9.10135
1394.00,9.10124,25.009634,0.000389,25.038155,-2.2512,-0.178,9.10219,9.10219
1395.00,9.10101,25.009732,0.000385,25.038191,-2.2510,-0.178,9.10213,9.10213
1396.00,9.10103,25.009709,0.000386,25.038141,-2.2509,-0.178,9.10103,9.10103
1397.00,9.10110,25.009839,0.000388,25.038203,-2.2509,-0.178,9.10032,9.10032
1398.00,9.10140,25.009940,0.000391,25.038239,-2.2507,-0.178,9.09949,9.09949
1399.00,9.10123,25.009970,0.000389,25.038261,-2.2503,-0.178,9.09804,9.09804
1400.00,9.10063,25.009935,0.000391,25.038226,-2.2498,-0.178,9.09765,9.09765
1401.00,9.10013,25.009911,0.000392,25.038240,-2.2495,-0.178,9.09736,9.09736
1402.00,9.09955,25.009878,0.000393,25.038296,-2.2491,-0.178,9.09788,9.09788
1403.00,9.09972,25.009845,0.000394,25.038309,-2.2489,-0.178,9.09822,9.09822
1404.00,9.10016,25.009902,0.000393,25.038296,-2.2489,-0.178,9.09594,9.09594
1405.00,9.09962,25.010019,0.000395,25.038346,-2.2488,-0.178,9.09306,9.09306
1406.00,9.09948,25.010116,0.000390,25.038330,-2.2487,-0.177,9.09104,9.09104
1407.00,9.09922,25.010179,0.000385,25.038285,-2.2486,-0.177,9.08531,9.08531
1408.00,9.09868,25.010309,0.000387,25.038300,-2.2482,-0.177,9.07706,9.07706
1409.00,9.09752,25.010369,0.000389,25.038312,-2.2479,-0.177,9.06811,9.06811
1410.00,9.09815,25.010407,0.000389,25.038279,-2.2477,-0.177,9.05695,9.05695
1411.00,9.09773,25.010516,0.000394,25.038325,-2.2473,-0.177,9.04469,9.04469
@10,2.0001,4.0, 1410.023 
1412.00,9.09867,25.010545,0.000397,25.038301,-2.2468,-0.177,9.03584,9.03584
1413.00,9.09495,25.010521,0.000393,25.038276,-2.2465,-0.177,9.03101,9.03101
1414.00,9.09000,25.010459,0.000387,25.038214,-2.2461,-0.176,9.02921,9.02921
1415.00,9.08662,25.010376,0.000384,25.038135,-2.2458,-0.176,9.03177,9.03177
1416.00,9.08495,25.010345,0.000379,25.038077,-2.2455,-0.176,9.03659,9.03659
1417.00,9.07026,25.010451,0.000377,25.038119,-2.2453,-0.176,9.04191,9.04191
1418.00,9.05579,25.010540,0.000375,25.038128,-2.2450,-0.176,9.04752,9.04752
1419.00,9.04274,25.010648,0.000377,25.038149,-2.2448,-0.175,9.05166,9.05166
1420.00,9.03079,25.010717,0.000378,25.038143,-2.2445,-0.175,9.05428,9.05428
1421.00,9.02406,25.010914,0.000385,25.038222,-2.2444,-0.175,9.05708,9.05708
1422.00,9.02606,25.011047,0.000387,25.038257,-2.2442,-0.175,9.05919,9.05919
1423.00,9.03150,25.011059,0.000388,25.038213,-2.2442,-0.175,9.06141,9.06141
1424.00,9.03391,25.011154,0.000391,25.038295,-2.2440,-0.175,9.06593,9.06593
1425.00,9.04354,25.011341,0.000392,25.038391,-2.2437,-0.175,9.07003,9.07003
1426.00,9.04797,25.011300,0.000387,25.038396,-2.2434,-0.175,9.07330,9.07330
1427.00,9.05226,25.011198,0.000384,25.038279,-2.2432,-0.174,9.07611,9.07611
1428.00,9.05514,25.011342,0.000387,25.038304,-2.2428,-0.174,9.07865,9.07865
1429.00,9.05682,25.011320,0.000386,25.038251,-2.2425,-0.174,9.08051,9.08051
1430.00,9.05787,25.011280,0.000390,25.038184,-2.2421,-0.174,9.08311,9.08311
1431.00,9.06078,25.011308,0.000389,25.038109,-2.2419,-0.174,9.08482,9.08482
1432.00,9.06385,25.011391,0.000392,25.038127,-2.2418,-0.174,9.08614,9.08614
1433.00,9.07088,25.011357,0.000390,25.038111,-2.2414,-0.174,9.08600,9.08600
1434.00,9.07579,25.011534,0.000389,25.038180,-2.2410,-0.174,9.08653,9.08653
1435.00,9.07692,25.011617,0.000386,25.038242,-2.2407,-0.173,9.08622,9.08622
1436.00,9.07869,25.011648,0.000387,25.038243,-2.2403,-0.173,9.08717,9.08717
1437.00,9.08127,25.011631,0.000386,25.038227,-2.2399,-0.173,9.08926,9.08926
1438.00,9.08305,25.011615,0.000386,25.038190,-2.2398,-0.173,9.09142,9.09142
1439.00,9.08406,25.011560,0.000387,25.038162,-2.2399,-0.173,9.09218,9.09218
1440.00,9.08427,25.011554,0.000391,25.038144,-2.2400,-0.173,9.09214,9.09214
1441.00,9.08532,25.011546,0.000393,25.038147,-2.2399,-0.173,9.09266,9.09266
1442.00,9.08667,25.011529,0.000396,25.038140,-2.2398,-0.173,9.09342,9.09342
1443.00,9.08739,25.011546,0.000400,25.038154,-2.2394,-0.173,9.09534,9.09534
1444.00,9.08844,25.011513,0.000398,25.038134,-2.2389,-0.173,9.09605,9.09605
1445.00,9.08950,25.011542,0.000398,25.038152,-2.2385,-0.173,9.09876,9.09876
1446.00,9.09010,25.011527,0.000396,25.038082,-2.2381,-0.173,9.10183,9.10183
1447.00,9.09061,25.011652,0.000394,25.038118,-2.2379,-0.173,9.10382,9.10382
1448.00,9.09207,25.011779,0.000390,25.038154,-2.2377,-0.173,9.10474,9.10474
1449.00,9.09302,25.011776,0.000391,25.038075,-2.2375,-0.173,9.10756,9.10756
1450.00,9.09300,25.011813,0.000387,25.038060,-2.2373,-0.172,9.10835,9.10835
1451.00,9.09369,25.012017,0.000386,25.038236,-2.2372,-0.172,9.10769,9.10769
1452.00,9.09778,25.012012,0.000386,25.038184,-2.2370,-0.172,9.10849,9.10849
1453.00,9.09889,25.012087,0.000391,25.038237,-2.2369,-0.172,9.10949,9.10949
1454.00,9.10155,25.012199,0.000390,25.038309,-2.2366,-0.172,9.11110,9.11110
1455.00,9.10370,25.012202,0.000391,25.038269,-2.2365,-0.172,9.11252,9.11252
1456.00,9.10510,25.012253,0.000391,25.038248,-2.2360,-0.171,9.11330,9.11330
1457.00,9.10560,25.012350,0.000390,25.038327,-2.2356,-0.171,9.11308,9.11308
1458.00,9.10680,25.012347,0.000386,25.038258,-2.2355,-0.171,9.11326,9.11326
1459.00,9.10812,25.012472,0.000390,25.038290,-2.2354,-0.171,9.11303,9.11303
1460.00,9.10951,25.012545,0.000391,25.038313,-2.2352,-0.171,9.11312,9.11312
1461.00,9.11057,25.012447,0.000394,25.038197,-2.2352,-0.171,9.11263,9.11263
1462.00,9.11118,25.012383,0.000394,25.038099,-2.2350,-0.171,9.11220,9.11220
1463.00,9.11125,25.012334,0.000394,25.038051,-2.2347,-0.171,9.11151,9.11151
1464.00,9.11180,25.012375,0.000394,25.038039,-2.2344,-0.171,9.11050,9.11050
1465.00,9.11194,25.012433,0.000394,25.038037,-2.2341,-0.171,9.11054,9.11054
1466.00,9.11154,25.012543,0.000393,25.038116,-2.2338,-0.171,9.11197,9.11197
1467.00,9.11158,25.012600,0.000394,25.038164,-2.2335,-0.171,9.11214,9.11214
1468.00,9.11208,25.012619,0.000394,25.038191,-2.2332,-0.171,9.11096,9.11096
1469.00,9.11251,25.012500,0.000393,25.038091,-2.2330,-0.171,9.11025,9.11025
1470.00,9.11205,25.012461,0.000389,25.038024,-2.2328,-0.171,9.11015,9.11015
1471.00,9.11200,25.012386,0.000386,25.037903,-2.2325,-0.170,9.10977,9.10977
1472.00,9.11129,25.012485,0.000386,25.037890,-2.2322,-0.170,9.10916,9.10916
1473.00,9.11131,25.012602,0.000388,25.037907,-2.2318,-0.170,9.10945,9.10945
1474.00,9.11140,25.012735,0.000391,25.037915,-2.2313,-0.170,9.10938,9.10938
1475.00,9.11088,25.012837,0.000392,25.037955,-2.2310,-0.170,9.10752,9.10752
1476.00,9.11063,25.012907,0.000390,25.037988,-2.2307,-0.170,9.10595,9.10595
1477.00,9.11102,25.012951,0.000390,25.038000,-2.2305,-0.170,9.10634,9.10634
1478.00,9.11039,25.013040,0.000392,25.038029,-2.2305,-0.170,9.10701,9.10701
1479.00,9.10990,25.013045,0.000391,25.038042,-2.2306,-0.170,9.10761,9.10761
1480.00,9.10921,25.013150,0.000388,25.038110,-2.2305,-0.169,9.10947,9.10947
1481.00,9.10877,25.013283,0.000388,25.038106,-2.2302,-0.169,9.11003,9.11003
1482.00,9.10888,25.013281,0.000388,25.038089,-2.2299,-0.169,9.10977,9.10977
1483.00,9.10918,25.013290,0.000382,25.038062,-2.2295,-0.169,9.10920,9.10920
1484.00,9.10897,25.013364,0.000381,25.038109,-2.2292,-0.169,9.10882,9.10882
1485.00,9.10880,25.013368,0.000384,25.038037,-2.2289,-0.168,9.10835,9.10835
1486.00,9.10845,25.013431,0.000388,25.038082,-2.2286,-0.169,9.10843,9.10843
1487.00,9.10871,25.013465,0.000386,25.038088,-2.2284,-0.168,9.10833,9.10833
1488.00,9.10856,25.013472,0.000392,25.038124,-2.2283,-0.168,9.10815,9.10815
1489.00,9.10831,25.013407,0.000391,25.038065,-2.2281,-0.168,9.10710,9.10710
1490.00,9.10813,25.013363,0.000390,25.038010,-2.2279,-0.168,9.10575,9.10575
1491.00,9.10824,25.013332,0.000390,25.037986,-2.2277,-0.168,9.10548,9.10548
1492.00,9.10788,25.013474,0.000393,25.037953,-2.2274,-0.168,9.10522,9.10522
1493.00,9.10759,25.013577,0.000391,25.037904,-2.2269,-0.168,9.10548,9.10548
1494.00,9.10744,25.013838,0.000391,25.037977,-2.2266,-0.168,9.10612,9.10612
1495.00,9.10759,25.013958,0.000390,25.038002,-2.2264,-0.168,9.10575,9.10575
1496.00,9.10766,25.014013,0.000392,25.037996,-2.2261,-0.168,9.10503,9.10503
1497.00,9.10717,25.014060,0.000389,25.038040,-2.2261,-0.168,9.10541,9.10541
1498.00,9.10684,25.014083,0.000388,25.038023,-2.2261,-0.167,9.10500,9.10500
1499.00,9.10670,25.014000,0.000388,25.037957,-2.2262,-0.167,9.10446,9.10446
1500.00,9.10654,25.014076,0.000392,25.038005,-2.2260,-0.167,9.10603,9.10603
1501.00,9.10644,25.014171,0.000391,25.038042,-2.2258,-0.167,9.10652,9.10652
1502.00,9.10629,25.014135,0.000390,25.037974,-2.2254,-0.167,9.10604,9.10604
1503.00,9.10622,25.014128,0.000386,25.037935,-2.2250,-0.167,9.10588,9.10588
1504.00,9.10597,25.014231,0.000388,25.037958,-2.2245,-0.167,9.10604,9.10604
1505.00,9.10574,25.014224,0.000383,25.037924,-2.2241,-0.166,9.10564,9.10564
1506.00,9.10587,25.014199,0.000384,25.037932,-2.2239,-0.166,9.10690,9.10690
1507.00,9.10606,25.014282,0.000388,25.037991,-2.2237,-0.166,9.10775,9.10775
1508.00,9.10610,25.014342,0.000389,25.038075,-2.2235,-0.166,9.10797,9.10797
1509.00,9.10610,25.014397,0.000391,25.038097,-2.2233,-0.166,9.10784,9.10784
1510.00,9.10616,25.014521,0.000396,25.038219,-2.2230,-0.166,9.10680,9.10680
1511.00,9.10616,25.014523,0.000394,25.038174,-2.2227,-0.166,9.10496,9.10496
1512.00,9.10597,25.014546,0.000390,25.038134,-2.2223,-0.166,9.10422,9.10422
1513.00,9.10587,25.014636,0.000393,25.038130,-2.2220,-0.166,9.10404,9.10404
1514.00,9.10614,25.014624,0.000389,25.038155,-2.2217,-0.166,9.10403,9.10403
1515.00,9.10611,25.014626,0.000383,25.038085,-2.2214,-0.165,9.10471,9.10471
1516.00,9.10599,25.014714,0.000379,25.038132,-2.2212,-0.165,9.10541,9.10541
1517.00,9.10581,25.014664,0.000381,25.038180,-2.2212,-0.165,9.10619,9.10619
1518.00,9.10569,25.014664,0.000379,25.038178,-2.2213,-0.165,9.10700,9.10700
1519.00,9.10579,25.014664,0.000378,25.038089,-2.2214,-0.165,9.10791,9.10791
1520.00,9.10613,25.014679,0.000382,25.038077,-2.2214,-0.165,9.10887,9.10887
1521.00,9.10647,25.014728,0.000386,25.038028,-2.2213,-0.165,9.10848,9.10848
1522.00,9.10644,25.014864,0.000387,25.038023,-2.2209,-0.165,9.10741,9.10741
1523.00,9.10638,25.014975,0.000385,25.038101,-2.2204,-0.164,9.10664,9.10664
1524.00,9.10633,25.014965,0.000385,25.038114,-2.2199,-0.164,9.10543,9.10543
1525.00,9.10618,25.014971,0.000383,25.038121,-2.2197,-0.164,9.10489,9.10489
1526.00,9.10623,25.014960,0.000383,25.038073,-2.2194,-0.164,9.10614,9.10614
1527.00,9.10620,25.014909,0.000383,25.037983,-2.2193,-0.164,9.10664,9.10664
1528.00,9.10615,25.014930,0.000384,25.037939,-2.2191,-0.164,9.10635,9.10635
1529.00,9.10642,25.015006,0.000383,25.037948,-2.2189,-0.163,9.10603,9.10603
1530.00,9.10672,25.015132,0.000385,25.037929,-2.2185,-0.163,9.10372,9.10372
1531.00,9.10676,25.015153,0.000384,25.037928,-2.2183,-0.163,9.10098,9.10098
1532.00,9.10619,25.015297,0.000386,25.038083,-2.2182,-0.163,9.10002,9.10002
1533.00,9.10549,25.015328,0.000384,25.038048,-2.2179,-0.163,9.10052,9.10052
1534.00,9.10524,25.015400,0.000386,25.038030,-2.2179,-0.163,9.10112,9.10112
1535.00,9.10465,25.015442,0.000383,25.038063,-2.2177,-0.163,9.10269,9.10269
1536.00,9.10397,25.015606,0.000381,25.038163,-2.2175,-0.162,9.10483,9.10483
1537.00,9.10335,25.015661,0.000383,25.038180,-2.2172,-0.162,9.10629,9.10629
1538.00,9.10329,25.015752,0.000388,25.038329,-2.2170,-0.162,9.10622,9.10622
1539.00,9.10355,25.015862,0.000390,25.038477,-2.2166,-0.162,9.10661,9.10661
1540.00,9.10396,25.015918,0.000392,25.038501,-2.2163,-0.162,9.10778,9.10778
1541.00,9.10379,25.015930,0.000394,25.038441,-2.2161,-0.162,9.10850,9.10850
1542.00,9.10309,25.016042,0.000393,25.038440,-2.2160,-0.162,9.10778,9.10778
1543.00,9.10353,25.015979,0.000390,25.038224,-2.2157,-0.162,9.10747,9.10747
1544.00,9.10439,25.016022,0.000391,25.038166,-2.2155,-0.162,9.10700,9.10700
1545.00,9.10466,25.015974,0.000391,25.038110,-2.2153,-0.162,9.10599,9.10599
1546.00,9.10462,25.016088,0.000394,25.038266,-2.2150,-0.162,9.10397,9.10397
1547.00,9.10448,25.016063,0.000394,25.038173,-2.2146,-0.162,9.10405,9.10405
1548.00,9.10466,25.016219,0.000395,25.038291,-2.2143,-0.162,9.10435,9.10435
1549.00,9.10543,25.016135,0.000394,25.038185,-2.2139,-0.162,9.10531,9.10531
1550.00,9.10601,25.016140,0.000392,25.038169,-2.2136,-0.161,9.10642,9.10642
1551.00,9.10621,25.016210,0.000389,25.038150,-2.2133,-0.161,9.10781,9.10781
1552.00,9.10624,25.016169,0.000388,25.038154,-2.2132,-0.161,9.10845,9.10845
1553.00,9.10644,25.016144,0.000386,25.038119,-2.2132,-0.161,9.10888,9.10888
1554.00,9.10676,25.016260,0.000388,25.038231,-2.2131,-0.161,9.10848,9.10848
1555.00,9.10670,25.016386,0.000387,25.038334,-2.2130,-0.161,9.10723,9.10723
1556.00,9.10655,25.016281,0.000388,25.038222,-2.2129,-0.161,9.10470,9.10470
1557.00,9.10602,25.016376,0.000388,25.038289,-2.2128,-0.161,9.10116,9.10116
1558.00,9.10648,25.016360,0.000390,25.038331,-2.2125,-0.160,9.09698,9.09698
1559.00,9.10739,25.016328,0.000389,25.038265,-2.2121,-0.160,9.09005,9.09005
1560.00,9.10881,25.016245,0.000391,25.038185,-2.2119,-0.160,9.08167,9.08167
1561.00,9.10876,25.016363,0.000391,25.038304,-2.2116,-0.160,9.07382,9.07382
@11,2.0001,4.0, 1560.28 
1562.00,9.10837,25.016382,0.000391,25.038245,-2.2111,-0.160,9.06622,9.06622
1563.00,9.10763,25.016331,0.000385,25.038077,-2.2109,-0.160,9.06046,9.06046
1564.00,9.10665,25.016496,0.000385,25.038108,-2.2105,-0.159,9.05867,9.05867
1565.00,9.10448,25.016581,0.000383,25.038047,-2.2102,-0.159,9.06010,9.06010
1566.00,9.09575,25.016715,0.000383,25.038056,-2.2099,-0.159,9.06455,9.06455
1567.00,9.09135,25.016825,0.000383,25.038085,-2.2095,-0.159,9.07050,9.07050
1568.00,9.08611,25.017063,0.000388,25.038230,-2.2093,-0.159,9.07638,9.07638
1569.00,9.07248,25.017131,0.000390,25.038229,-2.2091,-0.159,9.08141,9.08141
1570.00,9.06269,25.017325,0.000393,25.038321,-2.2089,-0.159,9.08592,9.08592
1571.00,9.05621,25.017393,0.000397,25.038330,-2.2088,-0.159,9.08982,9.08982
1572.00,9.05338,25.017505,0.000395,25.038385,-2.2087,-0.159,9.09327,9.09327
1573.00,9.05739,25.017503,0.000394,25.038352,-2.2084,-0.159,9.09588,9.09588
1574.00,9.06342,25.017505,0.000393,25.038335,-2.2080,-0.158,9.09838,9.09838
1575.00,9.07001,25.017586,0.000392,25.038408,-2.2076,-0.158,9.10042,9.10042
1576.00,9.07860,25.017413,0.000388,25.038287,-2.2073,-0.158,9.10131,9.10131
1577.00,9.08284,25.017401,0.000393,25.038289,-2.2072,-0.158,9.10159,9.10159
1578.00,9.08624,25.017450,0.000397,25.038328,-2.2073,-0.158,9.10199,9.10199
1579.00,9.08976,25.017510,0.000396,25.038378,-2.2074,-0.158,9.10176,9.10176
1580.00,9.09302,25.017422,0.000393,25.038274,-2.2073,-0.158,9.10246,9.10246
1581.00,9.09533,25.017542,0.000393,25.038281,-2.2070,-0.158,9.10345,9.10345
1582.00,9.09693,25.017469,0.000390,25.038188,-2.2066,-0.157,9.10418,9.10418
1583.00,9.09777,25.017505,0.000386,25.038168,-2.2060,-0.157,9.10466,9.10466
1584.00,9.09862,25.017461,0.000384,25.038076,-2.2056,-0.157,9.10568,9.10568
1585.00,9.09966,25.017566,0.000383,25.038058,-2.2053,-0.157,9.10621,9.10621
1586.00,9.10030,25.017593,0.000381,25.037993,-2.2050,-0.157,9.10769,9.10769
1587.00,9.10159,25.017661,0.000379,25.037992,-2.2047,-0.157,9.11140,9.11140
1588.00,9.10299,25.017675,0.000380,25.037891,-2.2044,-0.156,9.11655,9.11655
1589.00,9.10357,25.017814,0.000384,25.037963,-2.2040,-0.157,9.12153,9.12153
1590.00,9.10406,25.017864,0.000386,25.038051,-2.2037,-0.156,9.12610,9.12610
1591.00,9.10444,25.018031,0.000389,25.038206,-2.2034,-0.156,9.12892,9.12892
1592.00,9.10545,25.018204,0.000394,25.038301,-2.2032,-0.156,9.13018,9.13018
1593.00,9.10587,25.018244,0.000392,25.038353,-2.2030,-0.156,9.13046,9.13046
1594.00,9.10591,25.018314,0.000390,25.038382,-2.2030,-0.156,9.13030,9.13030
1595.00,9.10885,25.018236,0.000391,25.038266,-2.2028,-0.156,9.12998,9.12998
1596.00,9.11498,25.018121,0.000388,25.038168,-2.2024,-0.156,9.13067,9.13067
1597.00,9.12394,25.018050,0.000384,25.038048,-2.2022,-0.156,9.13273,9.13273
1598.00,9.12908,25.018090,0.000389,25.038000,-2.2019,-0.156,9.13597,9.13597
1599.00,9.12998,25.018024,0.000393,25.037865,-2.2015,-0.156,9.14130,9.14130
1600.00,9.13009,25.018116,0.000391,25.037904,-2.2012,-0.156,9.14635,9.14635
1601.00,9.13007,25.018222,0.000396,25.037922,-2.2011,-0.156,9.14925,9.14925
1602.00,9.13031,25.018335,0.000398,25.038006,-2.2009,-0.156,9.14976,9.14976
1603.00,9.13036,25.018400,0.000391,25.038064,-2.2007,-0.155,9.14775,9.14775
1604.00,9.13043,25.018505,0.000387,25.038166,-2.2006,-0.155,9.14337,9.14337
1605.00,9.13041,25.018646,0.000388,25.038270,-2.2004,-0.155,9.13721,9.13721
1606.00,9.13275,25.018623,0.000387,25.038161,-2.2002,-0.155,9.13098,9.13098
1607.00,9.14059,25.018624,0.000384,25.038085,-2.2001,-0.155,9.12578,9.12578
1608.00,9.14748,25.018700,0.000387,25.038113,-2.1997,-0.155,9.12075,9.12075
1609.00,9.15512,25.018676,0.000390,25.038073,-2.1995,-0.155,9.11584,9.11584
1610.00,9.15467,25.018581,0.000388,25.037957,-2.1993,-0.155,9.11310,9.11310
1611.00,9.14700,25.018574,0.000386,25.038022,-2.1990,-0.154,9.11260,9.11260
1612.00,9.14293,25.018651,0.000392,25.038159,-2.1986,-0.154,9.11165,9.11165
1613.00,9.13777,25.018550,0.000392,25.038093,-2.1983,-0.154,9.11187,9.11187
1614.00,9.13374,25.018632,0.000392,25.038130,-2.1980,-0.154,9.11208,9.11208
1615.00,9.12456,25.018662,0.000391,25.038157,-2.1977,-0.154,9.11305,9.11305
1616.00,9.11603,25.018730,0.000394,25.038153,-2.1976,-0.154,9.11426,9.11426
1617.00,9.11516,25.018646,0.000389,25.038036,-2.1976,-0.154,9.11615,9.11615
1618.00,9.11312,25.018730,0.000389,25.038069,-2.1977,-0.154,9.11855,9.11855
1619.00,9.11294,25.018728,0.000385,25.038031,-2.1977,-0.154,9.12137,9.12137
1620.00,9.11279,25.018774,0.000387,25.038023,-2.1975,-0.153,9.12175,9.12175
1621.00,9.11347,25.018873,0.000387,25.038067,-2.1972,-0.153,9.12137,9.12137
1622.00,9.11492,25.018940,0.000386,25.038085,-2.1969,-0.153,9.12212,9.12212
1623.00,9.11534,25.019090,0.000388,25.038151,-2.1966,-0.153,9.12189,9.12189
1624.00,9.11599,25.019226,0.000395,25.038262,-2.1964,-0.153,9.12185,9.12185
1625.00,9.11722,25.019403,0.000395,25.038376,-2.1962,-0.153,9.12222,9.12222
1626.00,9.11858,25.019441,0.000394,25.038362,-2.1960,-0.153,9.12233,9.12233
1627.00,9.11866,25.019503,0.000394,25.038367,-2.1956,-0.153,9.12135,9.12135
1628.00,9.11962,25.019464,0.000390,25.038354,-2.1953,-0.152,9.12165,9.12165
1629.00,9.12053,25.019448,0.000386,25.038294,-2.1950,-0.152,9.12150,9.12150
1630.00,9.12071,25.019419,0.000390,25.038168,-2.1949,-0.152,9.12198,9.12198
1631.00,9.12089,25.019476,0.000393,25.038195,-2.1949,-0.152,9.12178,9.12178
1632.00,9.12183,25.019546,0.000394,25.038185,-2.1948,-0.152,9.12102,9.12102
1633.00,9.12201,25.019631,0.000393,25.038187,-2.1947,-0.152,9.11962,9.11962
1634.00,9.12187,25.019693,0.000393,25.038192,-2.1946,-0.152,9.11852,9.11852
1635.00,9.12150,25.019767,0.000390,25.038275,-2.1944,-0.152,9.11810,9.11810
1636.00,9.12104,25.019810,0.000390,25.038279,-2.1939,-0.152,9.11883,9.11883
1637.00,9.12066,25.019878,0.000389,25.038335,-2.1935,-0.152,9.11970,9.11970
1638.00,9.12085,25.019888,0.000391,25.038245,-2.1931,-0.152,9.11955,9.11955
1639.00,9.12057,25.019915,0.000391,25.038211,-2.1926,-0.152,9.11991,9.11991
1640.00,9.12006,25.019951,0.000390,25.038201,-2.1922,-0.151,9.11995,9.11995
1641.00,9.12009,25.019925,0.000388,25.038145,-2.1919,-0.151,9.12017,9.12017
1642.00,9.11995,25.019963,0.000390,25.038141,-2.1916,-0.151,9.11981,9.11981
1643.00,9.12006,25.020014,0.000392,25.038223,-2.1914,-0.151,9.12034,9.12034
1644.00,9.12003,25.020084,0.000394,25.038259,-2.1912,-0.151,9.11939,9.11939
1645.00,9.11982,25.020133,0.000393,25.038205,-2.1911,-0.151,9.11741,9.11741
1646.00,9.11942,25.020230,0.000394,25.038225,-2.1909,-0.151,9.11641,9.11641
1647.00,9.11918,25.020276,0.000392,25.038142,-2.1907,-0.151,9.11653,9.11653
1648.00,9.11899,25.020312,0.000389,25.038050,-2.1905,-0.151,9.11570,9.11570
1649.00,9.11855,25.020308,0.000385,25.038023,-2.1904,-0.151,9.11573,9.11573
1650.00,9.11851,25.020305,0.000385,25.038025,-2.1903,-0.151,9.11647,9.11647
1651.00,9.11859,25.020296,0.000383,25.037972,-2.1900,-0.150,9.11616,9.11616
1652.00,9.11849,25.020263,0.000379,25.037894,-2.1899,-0.150,9.11523,9.11523
1653.00,9.11811,25.020278,0.000380,25.037898,-2.1898,-0.150,9.11500,9.11500
1654.00,9.11781,25.020363,0.000384,25.037862,-2.1895,-0.150,9.11612,9.11612
1655.00,9.11725,25.020441,0.000381,25.037880,-2.1893,-0.150,9.11713,9.11713
1656.00,9.11693,25.020491,0.000382,25.037914,-2.1893,-0.150,9.11871,9.11871
1657.00,9.11703,25.020559,0.000386,25.038027,-2.1891,-0.150,9.12065,9.12065
1658.00,9.11713,25.020658,0.000385,25.038074,-2.1888,-0.149,9.12147,9.12147
1659.00,9.11756,25.020726,0.000382,25.038129,-2.1885,-0.149,9.12100,9.12100
1660.00,9.11787,25.020762,0.000385,25.038105,-2.1882,-0.149,9.12182,9.12182
1661.00,9.11818,25.020807,0.000385,25.038072,-2.1878,-0.149,9.12167,9.12167
1662.00,9.11816,25.020859,0.000387,25.038042,-2.1874,-0.149,9.12120,9.12120
1663.00,9.11824,25.020875,0.000389,25.038031,-2.1871,-0.149,9.12195,9.12195
1664.00,9.11892,25.020849,0.000393,25.038002,-2.1869,-0.149,9.12305,9.12305
1665.00,9.11910,25.020867,0.000391,25.038041,-2.1866,-0.149,9.12256,9.12256
1666.00,9.11955,25.020963,0.000392,25.038158,-2.1864,-0.149,9.12193,9.12193
1667.00,9.11974,25.020944,0.000388,25.038158,-2.1863,-0.149,9.12090,9.12090
1668.00,9.11986,25.021043,0.000389,25.038275,-2.1862,-0.149,9.11848,9.11848
1669.00,9.11949,25.021101,0.000390,25.038298,-2.1860,-0.148,9.11710,9.11710
1670.00,9.11974,25.021067,0.000386,25.038221,-2.1858,-0.148,9.11695,9.11695
1671.00,9.11993,25.021068,0.000389,25.038172,-2.1854,-0.148,9.11670,9.11670
1672.00,9.12015,25.021146,0.000391,25.038194,-2.1850,-0.148,9.11668,9.11668
1673.00,9.12027,25.021079,0.000388,25.038112,-2.1846,-0.148,9.11857,9.11857
1674.00,9.12007,25.021001,0.000384,25.038017,-2.1843,-0.148,9.11855,9.11855
1675.00,9.11982,25.021053,0.000386,25.038069,-2.1841,-0.148,9.11815,9.11815
1676.00,9.11961,25.021041,0.000383,25.038052,-2.1840,-0.148,9.11822,9.11822
1677.00,9.11925,25.021085,0.000385,25.038065,-2.1839,-0.147,9.11867,9.11867
1678.00,9.11912,25.021140,0.000388,25.038023,-2.1837,-0.147,9.11839,9.11839
1679.00,9.11897,25.021315,0.000396,25.038099,-2.1836,-0.148,9.11889,9.11889
1680.00,9.11896,25.021421,0.000400,25.038136,-2.1833,-0.148,9.11926,9.11926
1681.00,9.11903,25.021505,0.000400,25.038156,-2.1829,-0.148,9.12004,9.12004
1682.00,9.11921,25.021470,0.000395,25.038101,-2.1827,-0.147,9.12087,9.12087
1683.00,9.11937,25.021439,0.000392,25.038034,-2.1825,-0.147,9.12335,9.12335
1684.00,9.11981,25.021413,0.000386,25.038056,-2.1822,-0.147,9.12479,9.12479
1685.00,9.11993,25.021442,0.000383,25.038042,-2.1820,-0.147,9.12676,9.12676
1686.00,9.12023,25.021464,0.000381,25.037960,-2.1819,-0.147,9.12772,9.12772
1687.00,9.12092,25.021562,0.000384,25.038022,-2.1818,-0.146,9.12803,9.12803
1688.00,9.12128,25.021693,0.000385,25.038116,-2.1818,-0.146,9.12638,9.12638
1689.00,9.12177,25.021709,0.000385,25.038090,-2.1817,-0.146,9.12673,9.12673
1690.00,9.12246,25.021694,0.000384,25.038020,-2.1815,-0.146,9.12661,9.12661
1691.00,9.12342,25.021660,0.000385,25.038025,-2.1814,-0.146,9.12692,9.12692
1692.00,9.12448,25.021661,0.000384,25.037952,-2.1809,-0.146,9.12879,9.12879
1693.00,9.12464,25.021731,0.000386,25.037964,-2.1805,-0.146,9.13079,9.13079
1694.00,9.12508,25.021758,0.000382,25.037903,-2.1803,-0.146,9.13264,9.13264
1695.00,9.12583,25.021871,0.000384,25.038020,-2.1802,-0.146,9.13445,9.13445
1696.00,9.12696,25.022090,0.000388,25.038159,-2.1801,-0.146,9.13490,9.13490
1697.00,9.12803,25.022217,0.000391,25.038224,-2.1800,-0.146,9.13437,9.13437
1698.00,9.12871,25.022290,0.000392,25.038279,-2.1797,-0.145,9.13329,9.13329
1699.00,9.12959,25.022437,0.000395,25.038387,-2.1792,-0.145,9.13093,9.13093
1700.00,9.13009,25.022477,0.000394,25.038366,-2.1788,-0.145,9.12850,9.12850
1701.00,9.13028,25.022385,0.000389,25.038228,-2.1785,-0.145,9.12704,9.12704
1702.00,9.13053,25.022381,0.000387,25.038175,-2.1785,-0.145,9.12461,9.12461
1703.00,9.13045,25.022372,0.000385,25.038092,-2.1784,-0.145,9.12351,9.12351
1704.00,9.13117,25.022375,0.000383,25.038050,-2.1781,-0.144,9.12294,9.12294
1705.00,9.13085,25.022371,0.000383,25.037985,-2.1780,-0.144,9.12234,9.12234
1706.00,9.13051,25.022494,0.000384,25.038059,-2.1778,-0.144,9.12191,9.12191
1707.00,9.13005,25.022593,0.000384,25.038077,-2.1776,-0.144,9.12095,9.12095
1708.00,9.12899,25.022619,0.000383,25.038071,-2.1775,-0.144,9.11940,9.11940
1709.00,9.12672,25.022666,0.000382,25.038099,-2.1775,-0.144,9.11594,9.11594
1710.00,9.12467,25.022722,0.000383,25.038142,-2.1774,-0.144,9.10896,9.10896
1711.00,9.12295,25.022751,0.000385,25.038121,-2.1770,-0.143,9.10095,9.10095
@12,2.0001,4.0, 1710.106 
1712.00,9.12040,25.022748,0.000385,25.038105,-2.1765,-0.143,9.09484,9.09484
1713.00,9.12175,25.022819,0.000387,25.038104,-2.1759,-0.143,9.09017,9.09017
1714.00,9.12203,25.022864,0.000391,25.038067,-2.1755,-0.143,9.08873,9.08873
1715.00,9.12063,25.022896,0.000389,25.038013,-2.1750,-0.143,9.09108,9.09108
1716.00,9.11957,25.023055,0.000390,25.038124,-2.1748,-0.143,9.09521,9.09521
1717.00,9.11605,25.023201,0.000389,25.038270,-2.1748,-0.143,9.09884,9.09884
1718.00,9.11456,25.023256,0.000390,25.038345,-2.1747,-0.143,9.10166,9.10166
1719.00,9.10565,25.023385,0.000389,25.038415,-2.1745,-0.142,9.10312,9.10312
1720.00,9.08792,25.023526,0.000391,25.038504,-2.1743,-0.142,9.10477,9.10477
1721.00,9.08157,25.023480,0.000392,25.038416,-2.1740,-0.142,9.10685,9.10685
1722.00,9.08463,25.023385,0.000389,25.038250,-2.1737,-0.142,9.10896,9.10896
1723.00,9.09136,25.023395,0.000386,25.038184,-2.1736,-0.142,9.11162,9.11162
1724.00,9.09781,25.023333,0.000386,25.038133,-2.1735,-0.142,9.11499,9.11499
1725.00,9.09974,25.023306,0.000383,25.038070,-2.1734,-0.142,9.11732,9.11732
1726.00,9.10147,25.023306,0.000379,25.038042,-2.1731,-0.142,9.11854,9.11854
1727.00,9.10317,25.023431,0.000379,25.038128,-2.1729,-0.141,9.12003,9.12003
1728.00,9.10536,25.023551,0.000380,25.038236,-2.1727,-0.141,9.12004,9.12004
1729.00,9.10803,25.023552,0.000377,25.038149,-2.1724,-0.141,9.11900,9.11900
1730.00,9.11002,25.023614,0.000379,25.038210,-2.1722,-0.141,9.11994,9.11994
1731.00,9.11209,25.023675,0.000383,25.038285,-2.1721,-0.141,9.12151,9.12151
1732.00,9.11415,25.023691,0.000385,25.038320,-2.1721,-0.141,9.12238,9.12238
1733.00,9.11557,25.023650,0.000385,25.038233,-2.1720,-0.141,9.12365,9.12365
1734.00,9.11621,25.023744,0.000387,25.038297,-2.1718,-0.141,9.12381,9.12381
1735.00,9.11743,25.023848,0.000390,25.038270,-2.1715,-0.141,9.12303,9.12303
1736.00,9.11848,25.023812,0.000387,25.038193,-2.1711,-0.141,9.12250,9.12250
1737.00,9.11873,25.023876,0.000388,25.038200,-2.1705,-0.141,9.12118,9.12118
1738.00,9.11992,25.023833,0.000386,25.038121,-2.1701,-0.141,9.12052,9.12052
1739.00,9.12109,25.023903,0.000386,25.038189,-2.1700,-0.141,9.12208,9.12208
1740.00,9.12150,25.023818,0.000385,25.038145,-2.1699,-0.140,9.12363,9.12363
1741.00,9.12137,25.024007,0.000387,25.038265,-2.1696,-0.140,9.12439,9.12439
1742.00,9.12152,25.023992,0.000387,25.038175,-2.1695,-0.140,9.12604,9.12604
1743.00,9.12206,25.024131,0.000387,25.038259,-2.1693,-0.140,9.12591,9.12591
1744.00,9.12280,25.024179,0.000390,25.038295,-2.1688,-0.140,9.12585,9.12585
1745.00,9.12303,25.024314,0.000391,25.038394,-2.1684,-0.140,9.12550,9.12550
1746.00,9.12326,25.024314,0.000387,25.038308,-2.1683,-0.140,9.12542,9.12542
1747.00,9.12377,25.024425,0.000390,25.038373,-2.1681,-0.139,9.12415,9.12415
1748.00,9.12348,25.024448,0.000390,25.038329,-2.1678,-0.139,9.12311,9.12311
1749.00,9.12344,25.024500,0.000390,25.038263,-2.1678,-0.139,9.12239,9.12239
1750.00,9.12387,25.024464,0.000389,25.038158,-2.1676,-0.139,9.12183,9.12183
1751.00,9.12332,25.024507,0.000393,25.038211,-2.1674,-0.139,9.12079,9.12079
1752.00,9.12346,25.024588,0.000392,25.038270,-2.1672,-0.139,9.12202,9.12202
1753.00,9.12372,25.024626,0.000395,25.038298,-2.1669,-0.139,9.12409,9.12409
1754.00,9.12422,25.024598,0.000395,25.038275,-2.1665,-0.139,9.12454,9.12454
1755.00,9.12384,25.024673,0.000396,25.038315,-2.1663,-0.139,9.12516,9.12516
1756.00,9.12299,25.024696,0.000394,25.038294,-2.1659,-0.139,9.12658,9.12658
1757.00,9.12293,25.024627,0.000395,25.038200,-2.1654,-0.139,9.12639,9.12639
1758.00,9.12336,25.024754,0.000395,25.038226,-2.1650,-0.139,9.12610,9.12610
1759.00,9.12372,25.024805,0.000392,25.038209,-2.1645,-0.138,9.12688,9.12688
1760.00,9.12427,25.024852,0.000393,25.038217,-2.1642,-0.138,9.12947,9.12947
1761.00,9.12443,25.024919,0.000395,25.038229,-2.1640,-0.138,9.13162,9.13162
1762.00,9.12434,25.024974,0.000388,25.038188,-2.1639,-0.138,9.13405,9.13405
1763.00,9.12423,25.024962,0.000383,25.038167,-2.1639,-0.138,9.13633,9.13633
1764.00,9.12531,25.025041,0.000384,25.038228,-2.1639,-0.138,9.13954,9.13954
1765.00,9.12594,25.025080,0.000383,25.038232,-2.1638,-0.138,9.14221,9.14221
1766.00,9.12615,25.025225,0.000383,25.038281,-2.1637,-0.138,9.14754,9.14754
1767.00,9.12646,25.025338,0.000390,25.038364,-2.1635,-0.138,9.15435,9.15435
1768.00,9.12545,25.025452,0.000395,25.038382,-2.1633,-0.137,9.16181,9.16181
1769.00,9.12838,25.025429,0.000394,25.038288,-2.1630,-0.137,9.16721,9.16721
1770.00,9.13831,25.025463,0.000395,25.038238,-2.1627,-0.137,9.17057,9.17057
1771.00,9.13875,25.025445,0.000391,25.038211,-2.1624,-0.137,9.16890,9.16890
1772.00,9.13798,25.025410,0.000388,25.038141,-2.1622,-0.137,9.16243,9.16243
1773.00,9.13682,25.025475,0.000386,25.038198,-2.1620,-0.137,9.15336,9.15336
1774.00,9.14426,25.025619,0.000388,25.038213,-2.1618,-0.137,9.14505,9.14505
1775.00,9.15325,25.025753,0.000389,25.038296,-2.1616,-0.137,9.13795,9.13795
1776.00,9.16620,25.025780,0.000392,25.038269,-2.1614,-0.137,9.13279,9.13279
1777.00,9.17186,25.025826,0.000390,25.038271,-2.1613,-0.136,9.13078,9.13078
1778.00,9.17234,25.025750,0.000389,25.038149,-2.1613,-0.136,9.13111,9.13111
1779.00,9.17201,25.025706,0.000386,25.038186,-2.1612,-0.136,9.13180,9.13180
1780.00,9.16968,25.025676,0.000386,25.038169,-2.1611,-0.136,9.13118,9.13118
1781.00,9.15787,25.025679,0.000386,25.038153,-2.1609,-0.136,9.13103,9.13103
1782.00,9.13954,25.025763,0.000388,25.038184,-2.1605,-0.136,9.13298,9.13298
1783.00,9.12822,25.025843,0.000391,25.038216,-2.1600,-0.136,9.13484,9.13484
1784.00,9.13036,25.025888,0.000389,25.038247,-2.1596,-0.136,9.13548,9.13548
1785.00,9.13105,25.025943,0.000390,25.038241,-2.1591,-0.136,9.13532,9.13532
1786.00,9.13097,25.026084,0.000390,25.038311,-2.1589,-0.136,9.13525,9.13525
1787.00,9.13121,25.026211,0.000394,25.038316,-2.1587,-0.136,9.13558,9.13558
1788.00,9.13243,25.026343,0.000395,25.038418,-2.1586,-0.136,9.13751,9.13751
1789.00,9.13285,25.026552,0.000401,25.038449,-2.1585,-0.136,9.13911,9.13911
1790.00,9.13289,25.026563,0.000400,25.038413,-2.1583,-0.135,9.14056,9.14056
1791.00,9.13308,25.026441,0.000397,25.038256,-2.1580,-0.135,9.14199,9.14199
1792.00,9.13358,25.026403,0.000393,25.038243,-2.1578,-0.135,9.14142,9.14142
1793.00,9.13421,25.026404,0.000390,25.038196,-2.1575,-0.135,9.13836,9.13836
1794.00,9.13493,25.026311,0.000386,25.038086,-2.1573,-0.135,9.13600,9.13600
1795.00,9.13258,25.026379,0.000385,25.038140,-2.1571,-0.134,9.13559,9.13559
1796.00,9.13221,25.026515,0.000387,25.038255,-2.1569,-0.134,9.13473,9.13473
1797.00,9.14089,25.026522,0.000389,25.038264,-2.1569,-0.134,9.13433,9.13433
1798.00,9.14639,25.026553,0.000393,25.038256,-2.1568,-0.134,9.13618,9.13618
1799.00,9.14312,25.026658,0.000395,25.038358,-2.1566,-0.134,9.13833,9.13833
1800.00,9.14101,25.026661,0.000396,25.038294,-2.1565,-0.134,9.14022,9.14022
1801.00,9.13909,25.026673,0.000396,25.038215,-2.1563,-0.134,9.14123,9.14123
1802.00,9.13822,25.026653,0.000392,25.038117,-2.1561,-0.134,9.14143,9.14143
1803.00,9.13864,25.026629,0.000390,25.038091,-2.1560,-0.134,9.13978,9.13978
1804.00,9.13929,25.026610,0.000389,25.038083,-2.1559,-0.134,9.13785,9.13785
1805.00,9.13870,25.026651,0.000388,25.038118,-2.1558,-0.133,9.13704,9.13704
1806.00,9.13793,25.026785,0.000392,25.038221,-2.1555,-0.133,9.13859,9.13859
1807.00,9.13793,25.026904,0.000395,25.038298,-2.1552,-0.133,9.14072,9.14072
1808.00,9.13855,25.026901,0.000395,25.038266,-2.1549,-0.133,9.14213,9.14213
1809.00,9.13798,25.026952,0.000399,25.038288,-2.1545,-0.133,9.14339,9.14339
1810.00,9.13835,25.026931,0.000398,25.038170,-2.1543,-0.133,9.14218,9.14218
1811.00,9.13917,25.026861,0.000393,25.038081,-2.1541,-0.133,9.13946,9.13946
1812.00,9.13956,25.026864,0.000390,25.038107,-2.1539,-0.133,9.13761,9.13761
1813.00,9.13821,25.026981,0.000389,25.038165,-2.1538,-0.132,9.13776,9.13776
1814.00,9.13757,25.026986,0.000386,25.038125,-2.1538,-0.132,9.13848,9.13848
1815.00,9.14093,25.027143,0.000388,25.038224,-2.1536,-0.132,9.13897,9.13897
1816.00,9.14465,25.027169,0.000390,25.038134,-2.1537,-0.132,9.14018,9.14018
1817.00,9.14329,25.027264,0.000393,25.038115,-2.1536,-0.132,9.13944,9.13944
1818.00,9.14196,25.027284,0.000393,25.038049,-2.1535,-0.132,9.13754,9.13754
1819.00,9.13928,25.027343,0.000392,25.038038,-2.1533,-0.132,9.13579,9.13579
1820.00,9.13863,25.027364,0.000392,25.038067,-2.1531,-0.132,9.13695,9.13695
1821.00,9.13936,25.027461,0.000390,25.038191,-2.1527,-0.132,9.13778,9.13778
1822.00,9.13858,25.027335,0.000389,25.038078,-2.1524,-0.132,9.13944,9.13944
1823.00,9.13829,25.027389,0.000392,25.038109,-2.1522,-0.132,9.14151,9.14151
1824.00,9.13741,25.027414,0.000396,25.038056,-2.1520,-0.132,9.14274,9.14274
1825.00,9.13779,25.027386,0.000395,25.038002,-2.1519,-0.132,9.14231,9.14231
1826.00,9.13850,25.027375,0.000396,25.037994,-2.1518,-0.132,9.14153,9.14153
1827.00,9.13932,25.027595,0.000398,25.038168,-2.1516,-0.131,9.14104,9.14104
1828.00,9.13955,25.027655,0.000396,25.038207,-2.1514,-0.131,9.14015,9.14015
1829.00,9.13904,25.027745,0.000394,25.038275,-2.1512,-0.131,9.13954,9.13954
1830.00,9.13944,25.027847,0.000395,25.038288,-2.1511,-0.131,9.13853,9.13853
1831.00,9.13966,25.027834,0.000393,25.038222,-2.1509,-0.131,9.13791,9.13791
1832.00,9.13967,25.027815,0.000388,25.038186,-2.1508,-0.131,9.13704,9.13704
1833.00,9.13935,25.027753,0.000385,25.038084,-2.1508,-0.131,9.13734,9.13734
1834.00,9.13899,25.027812,0.000385,25.038112,-2.1508,-0.130,9.13737,9.13737
1835.00,9.13896,25.027749,0.000379,25.038026,-2.1508,-0.130,9.13776,9.13776
1836.00,9.13889,25.027887,0.000382,25.038119,-2.1508,-0.130,9.13777,9.13777
1837.00,9.13884,25.027873,0.000385,25.038085,-2.1508,-0.130,9.13739,9.13739
1838.00,9.13914,25.027945,0.000387,25.038198,-2.1506,-0.130,9.13661,9.13661
1839.00,9.13905,25.027944,0.000387,25.038200,-2.1505,-0.130,9.13636,9.13636
1840.00,9.13863,25.028058,0.000389,25.038268,-2.1502,-0.130,9.13599,9.13599
1841.00,9.13825,25.028031,0.000386,25.038189,-2.1499,-0.130,9.13602,9.13602
1842.00,9.13787,25.028107,0.000386,25.038121,-2.1498,-0.130,9.13634,9.13634
1843.00,9.13766,25.028231,0.000386,25.038140,-2.1497,-0.130,9.13673,9.13673
1844.00,9.13730,25.028203,0.000385,25.038015,-2.1495,-0.130,9.13800,9.13800
1845.00,9.13725,25.028342,0.000389,25.038119,-2.1493,-0.129,9.13902,9.13902
1846.00,9.13730,25.028422,0.000390,25.038136,-2.1491,-0.129,9.13926,9.13926
1847.00,9.13726,25.028509,0.000391,25.038179,-2.1489,-0.129,9.13946,9.13946
1848.00,9.13755,25.028528,0.000387,25.038087,-2.1489,-0.129,9.13886,9.13886
1849.00,9.13754,25.028673,0.000387,25.038168,-2.1488,-0.129,9.13801,9.13801
1850.00,9.13755,25.028586,0.000381,25.038048,-2.1486,-0.129,9.13750,9.13750
1851.00,9.13755,25.028620,0.000382,25.038026,-2.1485,-0.128,9.13698,9.13698
1852.00,9.13750,25.028713,0.000381,25.038138,-2.1483,-0.128,9.13700,9.13700
1853.00,9.13743,25.028730,0.000381,25.038204,-2.1480,-0.128,9.13642,9.13642
1854.00,9.13735,25.028754,0.000382,25.038226,-2.1476,-0.128,9.13459,9.13459
1855.00,9.13762,25.028842,0.000383,25.038272,-2.1474,-0.128,9.13370,9.13370
1856.00,9.13780,25.028853,0.000381,25.038326,-2.1473,-0.128,9.13415,9.13415
1857.00,9.13811,25.028847,0.000385,25.038271,-2.1471,-0.128,9.13462,9.13462
1858.00,9.13803,25.028817,0.000392,25.038223,-2.1471,-0.128,9.13390,9.13390
1859.00,9.13706,25.028799,0.000393,25.038175,-2.1471,-0.128,9.13142,9.13142
1860.00,9.13717,25.028887,0.000397,25.038281,-2.1470,-0.128,9.12639,9.12639
1861.00,9.13645,25.029006,0.000400,25.038307,-2.1470,-0.128,9.12141,9.12141
@13,2.0001,4.0, 1860.033 
1862.00,9.13668,25.028997,0.000396,25.038283,-2.1468,-0.127,9.11597,9.11597
1863.00,9.13322,25.029050,0.000390,25.038268,-2.1465,-0.127,9.11326,9.11326
1864.00,9.13396,25.029085,0.000391,25.038304,-2.1462,-0.127,9.11262,9.11262
1865.00,9.13476,25.029003,0.000392,25.038144,-2.1458,-0.127,9.11539,9.11539
1866.00,9.13741,25.028960,0.000389,25.038066,-2.1456,-0.127,9.11846,9.11846
1867.00,9.13869,25.028973,0.000386,25.038053,-2.1457,-0.127,9.12300,9.12300
1868.00,9.12880,25.029055,0.000387,25.038062,-2.1458,-0.126,9.12718,9.12718
1869.00,9.11753,25.029069,0.000387,25.037985,-2.1457,-0.126,9.13024,9.13024
1870.00,9.11055,25.029115,0.000383,25.038003,-2.1459,-0.126,9.13220,9.13220
1871.00,9.11153,25.029089,0.000382,25.037997,-2.1459,-0.126,9.13475,9.13475
1872.00,9.11287,25.029154,0.000388,25.038002,-2.1456,-0.126,9.13649,9.13649
1873.00,9.11472,25.029143,0.000390,25.037979,-2.1453,-0.126,9.13770,9.13770
1874.00,9.11662,25.029280,0.000385,25.038059,-2.1453,-0.126,9.13896,9.13896
1875.00,9.12279,25.029395,0.000387,25.038106,-2.1452,-0.125,9.13881,9.13881
1876.00,9.12789,25.029491,0.000390,25.038116,-2.1450,-0.125,9.13885,9.13885
1877.00,9.13358,25.029564,0.000387,25.038182,-2.1448,-0.125,9.13907,9.13907
1878.00,9.13297,25.029696,0.000389,25.038225,-2.1445,-0.125,9.13913,9.13913
1879.00,9.13357,25.029678,0.000395,25.038224,-2.1442,-0.125,9.13979,9.13979
1880.00,9.13345,25.029660,0.000393,25.038218,-2.1440,-0.125,9.14071,9.14071
1881.00,9.13984,25.029740,0.000396,25.038238,-2.1439,-0.125,9.14054,9.14054
1882.00,9.14216,25.029740,0.000400,25.038189,-2.1438,-0.125,9.14008,9.14008
1883.00,9.13931,25.029724,0.000396,25.038192,-2.1437,-0.125,9.13887,9.13887
1884.00,9.13977,25.029794,0.000396,25.038190,-2.1435,-0.125,9.13773,9.13773
1885.00,9.14034,25.029881,0.000402,25.038187,-2.1433,-0.125,9.13655,9.13655
1886.00,9.13955,25.029928,0.000399,25.038242,-2.1432,-0.125,9.13558,9.13558
1887.00,9.13917,25.029998,0.000399,25.038238,-2.1432,-0.125,9.13571,9.13571
1888.00,9.13923,25.030036,0.000403,25.038260,-2.1432,-0.125,9.13682,9.13682
1889.00,9.13824,25.030090,0.000404,25.038303,-2.1434,-0.124,9.13718,9.13718
1890.00,9.13769,25.030029,0.000402,25.038247,-2.1433,-0.124,9.13699,9.13699
1891.00,9.13816,25.030091,0.000405,25.038255,-2.1432,-0.124,9.13693,9.13693
1892.00,9.13735,25.030098,0.000408,25.038234,-2.1430,-0.124,9.13663,9.13663
1893.00,9.13641,25.030228,0.000410,25.038273,-2.1427,-0.124,9.13781,9.13781
1894.00,9.13743,25.030250,0.000410,25.038233,-2.1425,-0.124,9.14000,9.14000
1895.00,9.13733,25.030342,0.000409,25.038260,-2.1424,-0.124,9.14180,9.14180
1896.00,9.13684,25.030321,0.000405,25.038256,-2.1423,-0.124,9.14162,9.14162
1897.00,9.13666,25.030390,0.000404,25.038332,-2.1423,-0.124,9.14117,9.14117
1898.00,9.13829,25.030299,0.000400,25.038269,-2.1424,-0.124,9.14020,9.14020
1899.00,9.13603,25.030237,0.000399,25.038216,-2.1423,-0.124,9.14007,9.14007
1900.00,9.13314,25.030255,0.000401,25.038235,-2.1424,-0.124,9.14160,9.14160
1901.00,9.13480,25.030281,0.000404,25.038222,-2.1422,-0.124,9.14444,9.14444
1902.00,9.14150,25.030262,0.000399,25.038120,-2.1420,-0.123,9.14487,9.14487
1903.00,9.14607,25.030350,0.000399,25.038124,-2.1418,-0.123,9.14381,9.14381
1904.00,9.14462,25.030575,0.000399,25.038233,-2.1416,-0.123,9.14173,9.14173
1905.00,9.13964,25.030704,0.000396,25.038284,-2.1412,-0.123,9.13943,9.13943
1906.00,9.13913,25.030848,0.000392,25.038280,-2.1411,-0.123,9.13714,9.13714
1907.00,9.14105,25.031000,0.000396,25.038345,-2.1411,-0.123,9.13652,9.13652
1908.00,9.14191,25.031070,0.000397,25.038350,-2.1411,-0.122,9.13749,9.13749
1909.00,9.14152,25.031028,0.000400,25.038286,-2.1410,-0.122,9.13983,9.13983
1910.00,9.14127,25.031097,0.000404,25.038295,-2.1410,-0.123,9.14214,9.14214
1911.00,9.14241,25.031031,0.000404,25.038216,-2.1410,-0.123,9.14324,9.14324
1912.00,9.14171,25.031072,0.000402,25.038277,-2.1408,-0.122,9.14257,9.14257
1913.00,9.13953,25.031107,0.000399,25.038283,-2.1405,-0.122,9.14131,9.14131
1914.00,9.13898,25.031033,0.000394,25.038146,-2.1404,-0.122,9.13922,9.13922
1915.00,9.14013,25.030980,0.000395,25.038086,-2.1404,-0.122,9.13861,9.13861
1916.00,9.14074,25.030995,0.000399,25.038117,-2.1403,-0.122,9.13856,9.13856
1917.00,9.14004,25.030906,0.000399,25.037975,-2.1404,-0.122,9.13910,9.13910
1918.00,9.14007,25.030844,0.000400,25.037916,-2.1405,-0.122,9.13860,9.13860
1919.00,9.14129,25.030978,0.000403,25.038150,-2.1404,-0.122,9.13800,9.13800
1920.00,9.14263,25.031059,0.000403,25.038283,-2.1404,-0.122,9.13680,9.13680
1921.00,9.14125,25.031151,0.000402,25.038373,-2.1403,-0.122,9.13644,9.13644
1922.00,9.13980,25.031208,0.000401,25.038426,-2.1402,-0.122,9.13679,9.13679
1923.00,9.14026,25.031278,0.000401,25.038487,-2.1401,-0.122,9.13761,9.13761
1924.00,9.13925,25.031303,0.000399,25.038377,-2.1400,-0.121,9.13831,9.13831
1925.00,9.13864,25.031264,0.000396,25.038222,-2.1400,-0.121,9.13827,9.13827
1926.00,9.13777,25.031362,0.000393,25.038207,-2.1400,-0.121,9.13934,9.13934
1927.00,9.13776,25.031503,0.000394,25.038246,-2.1398,-0.121,9.14053,9.14053
1928.00,9.13792,25.031549,0.000393,25.038184,-2.1396,-0.121,9.14153,9.14153
1929.00,9.13791,25.031568,0.000396,25.038179,-2.1395,-0.121,9.14313,9.14313
1930.00,9.13876,25.031617,0.000396,25.038183,-2.1393,-0.121,9.14547,9.14547
1931.00,9.13943,25.031572,0.000399,25.038132,-2.1392,-0.121,9.14624,9.14624
1932.00,9.14022,25.031644,0.000401,25.038175,-2.1392,-0.121,9.14741,9.14741
1933.00,9.14028,25.031680,0.000400,25.038209,-2.1393,-0.121,9.14809,9.14809
1934.00,9.14037,25.031811,0.000398,25.038280,-2.1393,-0.120,9.14861,9.14861
1935.00,9.14145,25.031864,0.000399,25.038264,-2.1393,-0.120,9.14908,9.14908
1936.00,9.14253,25.031894,0.000399,25.038276,-2.1392,-0.120,9.14930,9.14930
1937.00,9.14351,25.031840,0.000397,25.038211,-2.1390,-0.120,9.14909,9.14909
1938.00,9.14423,25.031892,0.000400,25.038176,-2.1388,-0.120,9.14973,9.14973
1939.00,9.14499,25.031909,0.000403,25.038152,-2.1386,-0.120,9.15032,9.15032
1940.00,9.14573,25.032060,0.000408,25.038272,-2.1384,-0.120,9.14999,9.14999
1941.00,9.14627,25.032053,0.000404,25.038206,-2.1383,-0.120,9.15106,9.15106
1942.00,9.14689,25.032115,0.000402,25.038192,-2.1383,-0.120,9.15325,9.15325
1943.00,9.14806,25.032163,0.000400,25.038222,-2.1382,-0.120,9.15460,9.15460
1944.00,9.14892,25.032138,0.000398,25.038141,-2.1381,-0.120,9.15500,9.15500
1945.00,9.14991,25.032133,0.000395,25.038066,-2.1380,-0.120,9.15580,9.15580
1946.00,9.15052,25.032320,0.000398,25.038178,-2.1378,-0.119,9.15553,9.15553
1947.00,9.15132,25.032307,0.000397,25.038122,-2.1376,-0.119,9.15385,9.15385
1948.00,9.15164,25.032253,0.000396,25.038033,-2.1374,-0.119,9.15290,9.15290
1949.00,9.15225,25.032343,0.000398,25.038098,-2.1373,-0.119,9.15137,9.15137
1950.00,9.15291,25.032407,0.000396,25.038184,-2.1373,-0.119,9.14985,9.14985
1951.00,9.15327,25.032389,0.000397,25.038167,-2.1373,-0.119,9.14921,9.14921
1952.00,9.15336,25.032458,0.000397,25.038265,-2.1374,-0.118,9.14865,9.14865
1953.00,9.15289,25.032499,0.000398,25.038253,-2.1375,-0.118,9.14803,9.14803
1954.00,9.15209,25.032427,0.000398,25.038187,-2.1378,-0.118,9.14920,9.14920
1955.00,9.15199,25.032356,0.000399,25.038069,-2.1379,-0.118,9.15019,9.15019
1956.00,9.15231,25.032375,0.000397,25.038029,-2.1379,-0.118,9.15045,9.15045
1957.00,9.15195,25.032429,0.000398,25.037983,-2.1378,-0.118,9.15004,9.15004
1958.00,9.15097,25.032616,0.000397,25.038169,-2.1377,-0.118,9.14938,9.14938
1959.00,9.15091,25.032720,0.000397,25.038199,-2.1374,-0.118,9.14894,9.14894
1960.00,9.15079,25.032848,0.000397,25.038270,-2.1372,-0.118,9.14848,9.14848
1961.00,9.15032,25.032906,0.000398,25.038319,-2.1371,-0.118,9.14695,9.14695
1962.00,9.14998,25.032890,0.000398,25.038319,-2.1369,-0.118,9.14662,9.14662
1963.00,9.14953,25.032905,0.000403,25.038235,-2.1370,-0.118,9.14702,9.14702
1964.00,9.14920,25.032907,0.000401,25.038165,-2.1369,-0.118,9.14728,9.14728
1965.00,9.14868,25.032847,0.000398,25.038100,-2.1369,-0.118,9.14685,9.14685
1966.00,9.14824,25.032923,0.000395,25.038112,-2.1368,-0.117,9.14678,9.14678
1967.00,9.14821,25.033060,0.000394,25.038183,-2.1366,-0.117,9.14790,9.14790
1968.00,9.14809,25.033013,0.000391,25.038186,-2.1365,-0.117,9.14865,9.14865
1969.00,9.14836,25.033077,0.000391,25.038255,-2.1364,-0.117,9.14731,9.14731
1970.00,9.14805,25.033173,0.000394,25.038284,-2.1363,-0.117,9.14649,9.14649
1971.00,9.14790,25.033115,0.000393,25.038224,-2.1364,-0.117,9.14697,9.14697
1972.00,9.14772,25.033081,0.000392,25.038169,-2.1364,-0.117,9.14612,9.14612
1973.00,9.14765,25.033211,0.000392,25.038235,-2.1363,-0.116,9.14572,9.14572
1974.00,9.14745,25.033290,0.000395,25.038317,-2.1362,-0.116,9.14639,9.14639
1975.00,9.14704,25.033349,0.000396,25.038365,-2.1363,-0.116,9.14717,9.14717
1976.00,9.14706,25.033382,0.000400,25.038304,-2.1363,-0.116,9.14681,9.14681
1977.00,9.14697,25.033473,0.000398,25.038320,-2.1364,-0.116,9.14675,9.14675
1978.00,9.14716,25.033306,0.000396,25.038098,-2.1365,-0.116,9.14672,9.14672
1979.00,9.14707,25.033239,0.000393,25.037892,-2.1363,-0.116,9.14687,9.14687
1980.00,9.14690,25.033230,0.000390,25.037828,-2.1360,-0.116,9.14633,9.14633
1981.00,9.14683,25.033296,0.000388,25.037796,-2.1359,-0.116,9.14663,9.14663
1982.00,9.14682,25.033265,0.000389,25.037719,-2.1356,-0.116,9.14694,9.14694
1983.00,9.14672,25.033597,0.000391,25.037927,-2.1354,-0.116,9.14602,9.14602
1984.00,9.14657,25.033705,0.000392,25.038029,-2.1354,-0.115,9.14453,9.14453
1985.00,9.14616,25.033698,0.000392,25.037958,-2.1354,-0.115,9.14478,9.14478
1986.00,9.14633,25.033769,0.000393,25.038022,-2.1354,-0.115,9.14529,9.14529
1987.00,9.14626,25.033849,0.000394,25.038076,-2.1355,-0.115,9.14480,9.14480
1988.00,9.14586,25.033818,0.000396,25.038094,-2.1355,-0.115,9.14399,9.14399
1989.00,9.14550,25.033785,0.000396,25.038006,-2.1355,-0.115,9.14325,9.14325
1990.00,9.14573,25.033932,0.000398,25.038157,-2.1354,-0.115,9.14179,9.14179
1991.00,9.14549,25.034053,0.000403,25.038263,-2.1353,-0.115,9.14099,9.14099
1992.00,9.14529,25.034102,0.000405,25.038258,-2.1352,-0.115,9.14170,9.14170
1993.00,9.14516,25.034146,0.000404,25.038234,-2.1352,-0.115,9.14403,9.14403
1994.00,9.14462,25.034302,0.000406,25.038362,-2.1351,-0.115,9.14653,9.14653
1995.00,9.14442,25.034340,0.000406,25.038305,-2.1350,-0.115,9.14796,9.14796
1996.00,9.14366,25.034338,0.000402,25.038243,-2.1350,-0.114,9.14778,9.14778
1997.00,9.14435,25.034362,0.000400,25.038216,-2.1349,-0.114,9.14710,9.14710
1998.00,9.14123,25.034349,0.000399,25.038111,-2.1349,-0.114,9.14624,9.14624
1999.00,9.13924,25.034399,0.000398,25.038103,-2.1350,-0.114,9.14571,9.14571
2000.00,9.13872,25.034437,0.000397,25.038062,-2.1350,-0.114,9.14616,9.14616
2001.00,9.14492,25.034508,0.000398,25.038064,-2.1351,-0.114,9.14687,9.14687
2002.00,9.14926,25.034562,0.000402,25.038109,-2.1350,-0.114,9.14596,9.14596
2003.00,9.14915,25.034646,0.000403,25.038217,-2.1350,-0.114,9.14516,9.14516
2004.00,9.14763,25.034609,0.000399,25.038189,-2.1350,-0.114,9.14401,9.14401
2005.00,9.14739,25.034576,0.000398,25.038207,-2.1352,-0.113,9.14274,9.14274
2006.00,9.14727,25.034500,0.000399,25.038180,-2.1353,-0.113,9.14237,9.14237
2007.00,9.14682,25.034470,0.000395,25.038136,-2.1353,-0.113,9.14247,9.14247
2008.00,9.14600,25.034434,0.000394,25.038137,-2.1353,-0.113,9.14216,9.14216
2009.00,9.14579,25.034450,0.000395,25.038172,-2.1354,-0.113,9.14074,9.14074
2010.00,9.14594,25.034511,0.000390,25.038179,-2.1353,-0.113,9.13772,9.13772
2011.00,9.14541,25.034556,0.000389,25.038159,-2.1353,-0.112,9.13206,9.13206
@14,2.0001,4.0, 2010.081 
2012.00,9.14265,25.034659,0.000390,25.038190,-2.1353,-0.112,9.12618,9.12618
2013.00,9.14224,25.034695,0.000390,25.038133,-2.1352,-0.112,9.12069,9.12069
2014.00,9.14194,25.034837,0.000394,25.038130,-2.1351,-0.112,9.11852,9.11852
2015.00,9.14249,25.034852,0.000397,25.038049,-2.1351,-0.112,9.11901,9.11901
2016.00,9.14261,25.034945,0.000399,25.038017,-2.1351,-0.112,9.12233,9.12233
2017.00,9.14331,25.035016,0.000398,25.038034,-2.1351,-0.112,9.12736,9.12736
2018.00,9.14132,25.035059,0.000396,25.038017,-2.1351,-0.112,9.13259,9.13259
2019.00,9.13314,25.035076,0.000394,25.038018,-2.1352,-0.112,9.13706,9.13706
2020.00,9.12551,25.035171,0.000395,25.038117,-2.1353,-0.112,9.14026,9.14026
2021.00,9.11748,25.035238,0.000396,25.038262,-2.1352,-0.112,9.14138,9.14138
2022.00,9.11424,25.035199,0.000396,25.038230,-2.1351,-0.112,9.14261,9.14261
2023.00,9.11549,25.035369,0.000399,25.038316,-2.1352,-0.112,9.14282,9.14282
2024.00,9.12214,25.035415,0.000398,25.038248,-2.1351,-0.111,9.14172,9.14172
2025.00,9.12800,25.035489,0.000398,25.038172,-2.1351,-0.111,9.14091,9.14091
2026.00,9.13371,25.035581,0.000396,25.038128,-2.1351,-0.111,9.14103,9.14103
2027.00,9.13769,25.035726,0.000401,25.038128,-2.1350,-0.111,9.14017,9.14017
2028.00,9.14007,25.035727,0.000401,25.038129,-2.1349,-0.111,9.14108,9.14108
2029.00,9.14065,25.035745,0.000402,25.038141,-2.1349,-0.111,9.14307,9.14307
2030.00,9.14069,25.035754,0.000402,25.038224,-2.1347,-0.111,9.14510,9.14510
2031.00,9.14054,25.035633,0.000400,25.038099,-2.1348,-0.111,9.14618,9.14618
2032.00,9.14096,25.035591,0.000397,25.038101,-2.1349,-0.111,9.14631,9.14631
2033.00,9.14205,25.035552,0.000397,25.038005,-2.1349,-0.111,9.14515,9.14515
2034.00,9.14293,25.035627,0.000398,25.038099,-2.1351,-0.110,9.14429,9.14429
2035.00,9.14332,25.035571,0.000399,25.038022,-2.1353,-0.110,9.14326,9.14326
2036.00,9.14336,25.035713,0.000399,25.038110,-2.1354,-0.110,9.14318,9.14318
2037.00,9.14361,25.035799,0.000402,25.038168,-2.1354,-0.110,9.14317,9.14317
2038.00,9.14425,25.035955,0.000401,25.038244,-2.1354,-0.110,9.14387,9.14387
2039.00,9.14366,25.035974,0.000402,25.038167,-2.1354,-0.110,9.14441,9.14441
2040.00,9.14401,25.036189,0.000404,25.038293,-2.1353,-0.110,9.14528,9.14528
2041.00,9.14495,25.036214,0.000409,25.038287,-2.1350,-0.110,9.14674,9.14674
2042.00,9.14508,25.036300,0.000404,25.038310,-2.1350,-0.110,9.14925,9.14925
2043.00,9.14472,25.036217,0.000404,25.038234,-2.1349,-0.110,9.15057,9.15057
2044.00,9.14524,25.036222,0.000401,25.038191,-2.1348,-0.110,9.15065,9.15065
2045.00,9.14621,25.036227,0.000399,25.038159,-2.1349,-0.109,9.14955,9.14955
2046.00,9.14657,25.036327,0.000397,25.038171,-2.1348,-0.109,9.14745,9.14745
2047.00,9.14623,25.036318,0.000399,25.038062,-2.1347,-0.109,9.14546,9.14546
2048.00,9.14653,25.036468,0.000401,25.038144,-2.1347,-0.109,9.14381,9.14381
2049.00,9.14736,25.036574,0.000403,25.038229,-2.1349,-0.109,9.14336,9.14336
2050.00,9.14688,25.036592,0.000401,25.038210,-2.1349,-0.109,9.14256,9.14256
2051.00,9.14631,25.036636,0.000403,25.038247,-2.1348,-0.109,9.14208,9.14208
2052.00,9.14625,25.036698,0.000406,25.038279,-2.1350,-0.109,9.14132,9.14132
2053.00,9.14676,25.036672,0.000404,25.038193,-2.1351,-0.109,9.14123,9.14123
2054.00,9.14703,25.036736,0.000405,25.038143,-2.1350,-0.109,9.14128,9.14128
2055.00,9.14610,25.036869,0.000407,25.038167,-2.1349,-0.109,9.14219,9.14219
2056.00,9.14526,25.036930,0.000405,25.038167,-2.1348,-0.108,9.14226,9.14226
2057.00,9.14515,25.036969,0.000407,25.038175,-2.1348,-0.108,9.14272,9.14272
2058.00,9.14476,25.037104,0.000409,25.038274,-2.1347,-0.108,9.14353,9.14353
2059.00,9.14460,25.037138,0.000408,25.038286,-2.1347,-0.108,9.14411,9.14411
2060.00,9.14382,25.037120,0.000409,25.038253,-2.1347,-0.108,9.14546,9.14546
2061.00,9.14289,25.037139,0.000409,25.038262,-2.1348,-0.108,9.14672,9.14672
2062.00,9.14327,25.037151,0.000407,25.038249,-2.1348,-0.108,9.14783,9.14783
2063.00,9.14349,25.037074,0.000404,25.038122,-2.1348,-0.108,9.14905,9.14905
2064.00,9.14386,25.037075,0.000403,25.038116,-2.1348,-0.108,9.15058,9.15058
2065.00,9.14404,25.037012,0.000404,25.038072,-2.1348,-0.108,9.15253,9.15253
2066.00,9.14415,25.036963,0.000401,25.037965,-2.1348,-0.108,9.15762,9.15762
2067.00,9.14474,25.036931,0.000403,25.037916,-2.1348,-0.108,9.16415,9.16415
2068.00,9.14571,25.037045,0.000402,25.037993,-2.1348,-0.108,9.17050,9.17050
2069.00,9.14671,25.037098,0.000403,25.038030,-2.1349,-0.108,9.17565,9.17565
2070.00,9.14759,25.037203,0.000401,25.038074,-2.1348,-0.107,9.17971,9.17971
2071.00,9.14928,25.037254,0.000405,25.038190,-2.1348,-0.107,9.18162,9.18162
2072.00,9.14967,25.037338,0.000403,25.038257,-2.1347,-0.107,9.18174,9.18174
2073.00,9.15183,25.037285,0.000403,25.038221,-2.1346,-0.107,9.17984,9.17984
2074.00,9.15637,25.037345,0.000405,25.038271,-2.1344,-0.107,9.17689,9.17689
2075.00,9.16101,25.037295,0.000405,25.038196,-2.1343,-0.107,9.17227,9.17227
2076.00,9.17166,25.037319,0.000403,25.038086,-2.1342,-0.107,9.16662,9.16662
2077.00,9.17989,25.037370,0.000402,25.038096,-2.1342,-0.107,9.16055,9.16055
2078.00,9.18254,25.037532,0.000403,25.038164,-2.1343,-0.107,9.15493,9.15493
2079.00,9.18199,25.037548,0.000399,25.038065,-2.1345,-0.107,9.15125,9.15125
2080.00,9.18143,25.037725,0.000399,25.038088,-2.1348,-0.106,9.14988,9.14988
2081.00,9.18061,25.037786,0.000398,25.038123,-2.1348,-0.106,9.14994,9.14994
2082.00,9.17950,25.037818,0.000397,25.038135,-2.1349,-0.106,9.15096,9.15096
2083.00,9.17404,25.037796,0.000398,25.038103,-2.1350,-0.106,9.15378,9.15378
2084.00,9.16728,25.037879,0.000400,25.038184,-2.1351,-0.106,9.15617,9.15617
2085.00,9.15825,25.037836,0.000398,25.038186,-2.1351,-0.106,9.15873,9.15873
2086.00,9.15288,25.037848,0.000396,25.038185,-2.1352,-0.106,9.16051,9.16051
2087.00,9.14989,25.037942,0.000397,25.038203,-2.1352,-0.106,9.16264,9.16264
2088.00,9.14938,25.037960,0.000398,25.038198,-2.1351,-0.106,9.16343,9.16343
2089.00,9.15069,25.037933,0.000397,25.038183,-2.1349,-0.106,9.16441,9.16441
2090.00,9.15282,25.038020,0.000401,25.038235,-2.1348,-0.106,9.16402,9.16402
2091.00,9.15478,25.038141,0.000402,25.038256,-2.1348,-0.106,9.16445,9.16445
2092.00,9.15616,25.038105,0.000400,25.038141,-2.1347,-0.106,9.16456,9.16456
2093.00,9.15746,25.038190,0.000401,25.038194,-2.1348,-0.106,9.16499,9.16499
2094.00,9.15847,25.038260,0.000403,25.038197,-2.1348,-0.105,9.16492,9.16492
2095.00,9.15937,25.038270,0.000402,25.038210,-2.1349,-0.105,9.16587,9.16587
2096.00,9.16015,25.038289,0.000404,25.038244,-2.1350,-0.105,9.16660,9.16660
2097.00,9.16137,25.038252,0.000404,25.038214,-2.1351,-0.105,9.16711,9.16711
2098.00,9.16248,25.038304,0.000402,25.038203,-2.1351,-0.105,9.16768,9.16768
2099.00,9.16352,25.038386,0.000405,25.038242,-2.1351,-0.105,9.16851,9.16851
2100.00,9.16434,25.038511,0.000404,25.038260,-2.1352,-0.105,9.16867,9.16867
2101.00,9.16517,25.038494,0.000402,25.038206,-2.1353,-0.105,9.16742,9.16742
2102.00,9.16567,25.038750,0.000405,25.038388,-2.1355,-0.105,9.16706,9.16706
2103.00,9.16573,25.038782,0.000401,25.038357,-2.1357,-0.105,9.16648,9.16648
2104.00,9.16595,25.038801,0.000395,25.038341,-2.1359,-0.104,9.16579,9.16579
2105.00,9.16625,25.038793,0.000396,25.038322,-2.1360,-0.104,9.16542,9.16542
2106.00,9.16622,25.038892,0.000396,25.038293,-2.1360,-0.104,9.16590,9.16590
2107.00,9.16640,25.038930,0.000397,25.038289,-2.1359,-0.104,9.16458,9.16458
2108.00,9.16644,25.038935,0.000404,25.038267,-2.1357,-0.104,9.16369,9.16369
2109.00,9.16658,25.038982,0.000409,25.038243,-2.1355,-0.104,9.16353,9.16353
2110.00,9.16650,25.039023,0.000409,25.038227,-2.1354,-0.104,9.16299,9.16299
2111.00,9.16598,25.038992,0.000406,25.038228,-2.1354,-0.104,9.16272,9.16272
2112.00,9.16582,25.038954,0.000401,25.038140,-2.1355,-0.104,9.16261,9.16261
2113.00,9.16562,25.039036,0.000397,25.038130,-2.1357,-0.104,9.16255,9.16255
2114.00,9.16516,25.039029,0.000392,25.038088,-2.1359,-0.103,9.16133,9.16133
2115.00,9.16479,25.039120,0.000389,25.038120,-2.1361,-0.103,9.16003,9.16003
2116.00,9.16426,25.039226,0.000393,25.038176,-2.1361,-0.103,9.15939,9.15939
2117.00,9.16354,25.039280,0.000395,25.038213,-2.1361,-0.103,9.15834,9.15834
2118.00,9.16285,25.039250,0.000391,25.038208,-2.1360,-0.103,9.15756,9.15756
2119.00,9.16219,25.039254,0.000395,25.038193,-2.1360,-0.103,9.15828,9.15828
2120.00,9.16191,25.039214,0.000396,25.038147,-2.1359,-0.103,9.15993,9.15993
2121.00,9.16203,25.039299,0.000396,25.038226,-2.1358,-0.103,9.15995,9.15995
2122.00,9.16178,25.039341,0.000397,25.038234,-2.1357,-0.103,9.16041,9.16041
2123.00,9.16121,25.039444,0.000400,25.038302,-2.1358,-0.103,9.16007,9.16007
2124.00,9.16070,25.039486,0.000398,25.038277,-2.1358,-0.103,9.15792,9.15792
2125.00,9.16025,25.039537,0.000395,25.038323,-2.1358,-0.103,9.15610,9.15610
2126.00,9.16002,25.039503,0.000396,25.038186,-2.1360,-0.103,9.15698,9.15698
2127.00,9.15940,25.039440,0.000394,25.038032,-2.1361,-0.102,9.15790,9.15790
2128.00,9.15906,25.039429,0.000395,25.038006,-2.1361,-0.102,9.15818,9.15818
2129.00,9.15829,25.039491,0.000395,25.038111,-2.1362,-0.102,9.15968,9.15968
2130.00,9.15830,25.039523,0.000398,25.038059,-2.1362,-0.102,9.16096,9.16096
2131.00,9.15860,25.039560,0.000395,25.038107,-2.1362,-0.102,9.16034,9.16034
2132.00,9.15872,25.039649,0.000394,25.038181,-2.1363,-0.102,9.15922,9.15922
2133.00,9.15891,25.039712,0.000391,25.038158,-2.1363,-0.102,9.15895,9.15895
2134.00,9.15872,25.039860,0.000393,25.038163,-2.1364,-0.102,9.15832,9.15832
2135.00,9.15778,25.039974,0.000392,25.038251,-2.1364,-0.102,9.15674,9.15674
2136.00,9.15835,25.040065,0.000393,25.038305,-2.1365,-0.101,9.15674,9.15674
2137.00,9.15850,25.040153,0.000397,25.038402,-2.1363,-0.101,9.15808,9.15808
2138.00,9.15810,25.040146,0.000398,25.038356,-2.1362,-0.101,9.15898,9.15898
2139.00,9.15801,25.040111,0.000397,25.038278,-2.1363,-0.101,9.15944,9.15944
2140.00,9.15843,25.040108,0.000397,25.038225,-2.1364,-0.101,9.15988,9.15988
2141.00,9.15876,25.040200,0.000395,25.038223,-2.1365,-0.101,9.15914,9.15914
2142.00,9.15902,25.040251,0.000394,25.038153,-2.1368,-0.101,9.15825,9.15825
2143.00,9.15887,25.040481,0.000396,25.038292,-2.1371,-0.101,9.15804,9.15804
2144.00,9.15896,25.040519,0.000393,25.038330,-2.1371,-0.101,9.15832,9.15832
2145.00,9.15861,25.040465,0.000393,25.038185,-2.1369,-0.101,9.15999,9.15999
2146.00,9.15865,25.040419,0.000398,25.038090,-2.1368,-0.101,9.16190,9.16190
2147.00,9.15879,25.040540,0.000398,25.038219,-2.1368,-0.101,9.16347,9.16347
2148.00,9.15888,25.040458,0.000397,25.038162,-2.1368,-0.101,9.16501,9.16501
2149.00,9.15954,25.040415,0.000399,25.038079,-2.1371,-0.101,9.16578,9.16578
2150.00,9.16020,25.040606,0.000398,25.038226,-2.1373,-0.100,9.16620,9.16620
2151.00,9.16059,25.040756,0.000394,25.038292,-2.1374,-0.100,9.16567,9.16567
2152.00,9.16124,25.040796,0.000399,25.038266,-2.1374,-0.100,9.16509,9.16509
2153.00,9.16162,25.040811,0.000399,25.038258,-2.1374,-0.100,9.16392,9.16392
2154.00,9.16174,25.040883,0.000400,25.038311,-2.1372,-0.100,9.16339,9.16339
2155.00,9.16230,25.040887,0.000398,25.038323,-2.1371,-0.100,9.16311,9.16311
2156.00,9.16278,25.040830,0.000398,25.038275,-2.1372,-0.100,9.16388,9.16388
2157.00,9.16380,25.040839,0.000396,25.038230,-2.1373,-0.100,9.16510,9.16510
2158.00,9.16496,25.040938,0.000398,25.038247,-2.1374,-0.100,9.16662,9.16662
2159.00,9.16546,25.041018,0.000396,25.038280,-2.1378,-0.099,9.16597,9.16597
2160.00,9.16505,25.041013,0.000396,25.038245,-2.1380,-0.099,9.16281,9.16281
2161.00,9.16464,25.041094,0.000393,25.038276,-2.1380,-0.099,9.15813,9.15813
@15,2.0001,4.0, 2160.008 
2162.00,9.16339,25.041113,0.000390,25.038212,-2.1379,-0.099,9.15203,9.15203
2163.00,9.16186,25.041215,0.000387,25.038223,-2.1378,-0.099,9.14716,9.14716
2164.00,9.16346,25.041281,0.000389,25.038198,-2.1377,-0.099,9.14593,9.14593
2165.00,9.16532,25.041429,0.000393,25.038299,-2.1377,-0.099,9.14733,9.14733
2166.00,9.16717,25.041451,0.000396,25.038261,-2.1378,-0.099,9.15012,9.15012
2167.00,9.16930,25.041456,0.000393,25.038272,-2.1380,-0.099,9.15460,9.15460
2168.00,9.16848,25.041332,0.000393,25.038192,-2.1380,-0.098,9.15860,9.15860
2169.00,9.15804,25.041399,0.000397,25.038217,-2.1382,-0.099,9.16184,9.16184
2170.00,9.14976,25.041410,0.000395,25.038140,-2.1383,-0.098,9.16424,9.16424
2171.00,9.14443,25.041409,0.000392,25.038115,-2.1384,-0.098,9.16690,9.16690
2172.00,9.14190,25.041491,0.000395,25.038193,-2.1384,-0.098,9.16891,9.16891
2173.00,9.14455,25.041653,0.000393,25.038265,-2.1387,-0.098,9.16980,9.16980
2174.00,9.15193,25.041594,0.000385,25.038179,-2.1388,-0.097,9.17034,9.17034
2175.00,9.15606,25.041615,0.000384,25.038196,-2.1388,-0.097,9.17117,9.17117
2176.00,9.15874,25.041751,0.000390,25.038275,-2.1388,-0.097,9.17125,9.17125
2177.00,9.16161,25.041770,0.000393,25.038178,-2.1388,-0.097,9.17141,9.17141
2178.00,9.16392,25.041736,0.000394,25.038029,-2.1386,-0.098,9.17141,9.17141
2179.00,9.16518,25.041932,0.000399,25.038092,-2.1385,-0.098,9.17075,9.17075
2180.00,9.16636,25.041992,0.000399,25.038053,-2.1384,-0.098,9.16877,9.16877
2181.00,9.16707,25.041986,0.000397,25.038002,-2.1385,-0.097,9.16638,9.16638
2182.00,9.16703,25.042079,0.000397,25.038105,-2.1386,-0.097,9.16441,9.16441
2183.00,9.16643,25.042217,0.000397,25.038235,-2.1388,-0.097,9.16402,9.16402
2184.00,9.16667,25.042289,0.000397,25.038322,-2.1390,-0.097,9.16453,9.16453
2185.00,9.16771,25.042361,0.000404,25.038355,-2.1391,-0.097,9.16565,9.16565
2186.00,9.16836,25.042372,0.000406,25.038385,-2.1393,-0.097,9.16711,9.16711
2187.00,9.16838,25.042388,0.000402,25.038346,-2.1395,-0.097,9.16795,9.16795
2188.00,9.16791,25.042381,0.000400,25.038330,-2.1396,-0.097,9.16718,9.16718
2189.00,9.16760,25.042315,0.000399,25.038234,-2.1397,-0.097,9.16569,9.16569
2190.00,9.16771,25.042264,0.000396,25.038181,-2.1398,-0.097,9.16449,9.16449
2191.00,9.16753,25.042295,0.000395,25.038090,-2.1398,-0.097,9.16301,9.16301
2192.00,9.16672,25.042385,0.000397,25.038101,-2.1398,-0.096,9.16184,9.16184
2193.00,9.16591,25.042425,0.000396,25.038070,-2.1401,-0.096,9.16201,9.16201
2194.00,9.16535,25.042497,0.000398,25.038120,-2.1402,-0.096,9.16311,9.16311
2195.00,9.16474,25.042573,0.000399,25.038186,-2.1404,-0.096,9.16357,9.16357
2196.00,9.16469,25.042648,0.000397,25.038252,-2.1405,-0.096,9.16434,9.16434
2197.00,9.16466,25.042594,0.000397,25.038210,-2.1404,-0.096,9.16570,9.16570
2198.00,9.16446,25.042638,0.000401,25.038247,-2.1403,-0.096,9.16650,9.16650
2199.00,9.16473,25.042631,0.000398,25.038191,-2.1404,-0.096,9.16628,9.16628
2200.00,9.16502,25.042692,0.000398,25.038239,-2.1404,-0.096,9.16634,9.16634
2201.00,9.16538,25.042763,0.000399,25.038305,-2.1404,-0.096,9.16571,9.16571
2202.00,9.16504,25.042802,0.000402,25.038288,-2.1403,-0.096,9.16513,9.16513
2203.00,9.16469,25.042808,0.000402,25.038252,-2.1405,-0.096,9.16555,9.16555
2204.00,9.16444,25.042902,0.000401,25.038328,-2.1407,-0.095,9.16620,9.16620
2205.00,9.16486,25.042872,0.000401,25.038262,-2.1410,-0.095,9.16718,9.16718
2206.00,9.16530,25.042945,0.000404,25.038281,-2.1411,-0.096,9.16812,9.16812
2207.00,9.16528,25.043007,0.000405,25.038367,-2.1413,-0.096,9.16801,9.16801
2208.00,9.16558,25.043082,0.000406,25.038441,-2.1413,-0.096,9.16595,9.16595
2209.00,9.16619,25.043083,0.000406,25.038404,-2.1412,-0.096,9.16339,9.16339
2210.00,9.16648,25.043078,0.000401,25.038313,-2.1409,-0.095,9.16138,9.16138
2211.00,9.16633,25.043127,0.000401,25.038295,-2.1407,-0.095,9.16098,9.16098
2212.00,9.16654,25.043266,0.000399,25.038269,-2.1407,-0.095,9.16015,9.16015
2213.00,9.16604,25.043328,0.000398,25.038258,-2.1408,-0.095,9.16027,9.16027
2214.00,9.16487,25.043378,0.000401,25.038282,-2.1411,-0.095,9.16054,9.16054
2215.00,9.16440,25.043541,0.000408,25.038382,-2.1413,-0.095,9.16063,9.16063
2216.00,9.16454,25.043490,0.000409,25.038314,-2.1417,-0.095,9.16080,9.16080
2217.00,9.16444,25.043504,0.000407,25.038323,-2.1419,-0.095,9.16123,9.16123
2218.00,9.16368,25.043502,0.000406,25.038250,-2.1421,-0.095,9.16172,9.16172
2219.00,9.16310,25.043550,0.000404,25.038209,-2.1423,-0.095,9.16263,9.16263
2220.00,9.16310,25.043560,0.000402,25.038190,-2.1425,-0.094,9.16289,9.16289
2221.00,9.16306,25.043592,0.000399,25.038189,-2.1428,-0.094,9.16202,9.16202
2222.00,9.16281,25.043582,0.000401,25.038176,-2.1427,-0.094,9.16212,9.16212
2223.00,9.16244,25.043608,0.000405,25.038266,-2.1425,-0.094,9.16183,9.16183
2224.00,9.16186,25.043585,0.000408,25.038269,-2.1422,-0.094,9.16152,9.16152
2225.00,9.16155,25.043504,0.000407,25.038195,-2.1421,-0.094,9.16145,9.16145
2226.00,9.16149,25.043595,0.000409,25.038238,-2.1420,-0.094,9.16199,9.16199
2227.00,9.16134,25.043545,0.000406,25.038164,-2.1420,-0.094,9.16267,9.16267
2228.00,9.16167,25.043616,0.000402,25.038106,-2.1420,-0.094,9.16349,9.16349
2229.00,9.16203,25.043674,0.000401,25.038057,-2.1423,-0.094,9.16442,9.16442
2230.00,9.16239,25.043853,0.000402,25.038127,-2.1421,-0.094,9.16523,9.16523
2231.00,9.16248,25.043847,0.000398,25.038040,-2.1420,-0.094,9.16470,9.16470
2232.00,9.16236,25.044008,0.000398,25.038129,-2.1420,-0.094,9.16309,9.16309
2233.00,9.16239,25.044072,0.000400,25.038157,-2.1422,-0.093,9.16202,9.16202
2234.00,9.16245,25.044126,0.000399,25.038189,-2.1423,-0.093,9.16121,9.16121
2235.00,9.16253,25.044038,0.000396,25.038161,-2.1426,-0.093,9.16044,9.16044
2236.00,9.16241,25.043983,0.000396,25.038139,-2.1429,-0.093,9.15971,9.15971
2237.00,9.16223,25.043916,0.000398,25.038086,-2.1430,-0.093,9.16024,9.16024
2238.00,9.16216,25.043839,0.000400,25.038069,-2.1430,-0.093,9.16124,9.16124
2239.00,9.16230,25.043849,0.000397,25.038077,-2.1430,-0.093,9.16145,9.16145
2240.00,9.16238,25.043939,0.000397,25.038069,-2.1431,-0.093,9.16224,9.16224
2241.00,9.16230,25.044096,0.000397,25.038163,-2.1431,-0.093,9.16394,9.16394
2242.00,9.16232,25.044168,0.000394,25.038137,-2.1433,-0.092,9.16432,9.16432
2243.00,9.16261,25.044216,0.000391,25.037975,-2.1435,-0.092,9.16380,9.16380
2244.00,9.16278,25.044281,0.000393,25.037910,-2.1436,-0.092,9.16337,9.16337
2245.00,9.16273,25.044382,0.000396,25.037902,-2.1438,-0.092,9.16150,9.16150
2246.00,9.16239,25.044380,0.000397,25.037834,-2.1439,-0.093,9.15933,9.15933
2247.00,9.16202,25.044365,0.000399,25.037797,-2.1439,-0.093,9.15835,9.15835
2248.00,9.16129,25.044449,0.000400,25.037922,-2.1440,-0.093,9.15757,9.15757
2249.00,9.16076,25.044515,0.000398,25.038005,-2.1442,-0.092,9.15770,9.15770
2250.00,9.16069,25.044522,0.000397,25.038051,-2.1443,-0.092,9.15826,9.15826
2251.00,9.16083,25.044611,0.000395,25.038097,-2.1445,-0.092,9.15870,9.15870
2252.00,9.16086,25.044679,0.000393,25.038159,-2.1449,-0.092,9.15779,9.15779
2253.00,9.16097,25.044742,0.000394,25.038201,-2.1450,-0.092,9.15704,9.15704
2254.00,9.16088,25.044741,0.000395,25.038178,-2.1453,-0.092,9.15575,9.15575
2255.00,9.16032,25.044755,0.000397,25.038210,-2.1454,-0.092,9.15574,9.15574
2256.00,9.15949,25.044704,0.000399,25.038163,-2.1453,-0.092,9.15734,9.15734
2257.00,9.15902,25.044736,0.000399,25.038209,-2.1453,-0.092,9.15971,9.15971
2258.00,9.15887,25.044688,0.000398,25.038142,-2.1452,-0.091,9.16191,9.16191
2259.00,9.15826,25.044687,0.000400,25.038143,-2.1450,-0.091,9.16350,9.16350
2260.00,9.15759,25.044718,0.000397,25.038102,-2.1450,-0.091,9.16401,9.16401
2261.00,9.15781,25.044754,0.000396,25.038067,-2.1452,-0.091,9.16380,9.16380
2262.00,9.15887,25.044837,0.000397,25.037990,-2.1453,-0.091,9.16430,9.16430
2263.00,9.15945,25.045011,0.000396,25.038045,-2.1454,-0.091,9.16505,9.16505
2264.00,9.15981,25.045135,0.000392,25.038089,-2.1457,-0.091,9.16579,9.16579
2265.00,9.15975,25.045175,0.000394,25.038038,-2.1458,-0.091,9.16732,9.16732
2266.00,9.16029,25.045384,0.000396,25.038216,-2.1458,-0.091,9.16799,9.16799
2267.00,9.16144,25.045371,0.000395,25.038199,-2.1458,-0.090,9.16761,9.16761
2268.00,9.16232,25.045307,0.000398,25.038124,-2.1459,-0.091,9.16614,9.16614
2269.00,9.16279,25.045272,0.000403,25.038100,-2.1460,-0.091,9.16494,9.16494
2270.00,9.16367,25.045332,0.000403,25.038145,-2.1462,-0.091,9.16314,9.16314
2271.00,9.16495,25.045257,0.000403,25.038046,-2.1463,-0.091,9.16196,9.16196
2272.00,9.16534,25.045366,0.000402,25.038114,-2.1464,-0.091,9.16140,9.16140
2273.00,9.16470,25.045481,0.000398,25.038165,-2.1463,-0.090,9.16206,9.16206
2274.00,9.16445,25.045540,0.000396,25.038147,-2.1463,-0.090,9.16270,9.16270
2275.00,9.16453,25.045615,0.000394,25.038176,-2.1461,-0.090,9.16312,9.16312
2276.00,9.16445,25.045671,0.000395,25.038213,-2.1462,-0.090,9.16364,9.16364
2277.00,9.16451,25.045623,0.000398,25.038203,-2.1463,-0.090,9.16378,9.16378
2278.00,9.16458,25.045589,0.000397,25.038209,-2.1465,-0.090,9.16275,9.16275
2279.00,9.16452,25.045593,0.000394,25.038226,-2.1466,-0.089,9.16221,9.16221
2280.00,9.16426,25.045501,0.000393,25.038123,-2.1468,-0.089,9.16305,9.16305
2281.00,9.16381,25.045500,0.000394,25.038102,-2.1469,-0.089,9.16397,9.16397
2282.00,9.16372,25.045519,0.000391,25.038017,-2.1470,-0.089,9.16377,9.16377
2283.00,9.16378,25.045584,0.000392,25.037995,-2.1470,-0.089,9.16388,9.16388
2284.00,9.16339,25.045720,0.000395,25.037988,-2.1473,-0.089,9.16336,9.16336
2285.00,9.16296,25.045907,0.000398,25.038088,-2.1475,-0.089,9.16238,9.16238
2286.00,9.16264,25.046016,0.000399,25.038081,-2.1476,-0.089,9.16116,9.16116
2287.00,9.16259,25.046145,0.000402,25.038188,-2.1478,-0.089,9.16120,9.16120
2288.00,9.16278,25.046175,0.000408,25.038206,-2.1478,-0.089,9.16155,9.16155
2289.00,9.16291,25.046218,0.000406,25.038249,-2.1477,-0.089,9.16342,9.16342
2290.00,9.16288,25.046212,0.000403,25.038217,-2.1478,-0.089,9.16647,9.16647
2291.00,9.16263,25.046244,0.000398,25.038216,-2.1479,-0.089,9.16858,9.16858
2292.00,9.16263,25.046260,0.000392,25.038175,-2.1480,-0.088,9.17044,9.17044
2293.00,9.16302,25.046343,0.000387,25.038218,-2.1481,-0.088,9.17226,9.17226
2294.00,9.16336,25.046320,0.000387,25.038125,-2.1483,-0.088,9.17379,9.17379
2295.00,9.16334,25.046312,0.000388,25.038077,-2.1484,-0.088,9.17257,9.17257
2296.00,9.16276,25.046261,0.000389,25.037997,-2.1484,-0.088,9.17242,9.17242
2297.00,9.16365,25.046261,0.000391,25.037962,-2.1484,-0.088,9.17175,9.17175
2298.00,9.16499,25.046346,0.000392,25.038010,-2.1485,-0.088,9.17102,9.17102
2299.00,9.16891,25.046456,0.000394,25.038112,-2.1486,-0.088,9.16910,9.16910
2300.00,9.17116,25.046451,0.000395,25.038054,-2.1485,-0.087,9.16860,9.16860
2301.00,9.17174,25.046555,0.000398,25.038096,-2.1486,-0.087,9.16866,9.16866
2302.00,9.17183,25.046580,0.000398,25.038043,-2.1487,-0.088,9.16955,9.16955
2303.00,9.17130,25.046527,0.000398,25.037953,-2.1487,-0.088,9.17046,9.17046
2304.00,9.17066,25.046473,0.000395,25.037850,-2.1488,-0.087,9.17045,9.17045
2305.00,9.17080,25.046613,0.000393,25.037974,-2.1491,-0.087,9.17120,9.17120
2306.00,9.17118,25.046632,0.000393,25.038008,-2.1491,-0.087,9.17118,9.17118
2307.00,9.17068,25.046676,0.000394,25.038052,-2.1493,-0.087,9.17077,9.17077
2308.00,9.17029,25.046759,0.000395,25.038086,-2.1495,-0.087,9.17048,9.17048
2309.00,9.16953,25.046786,0.000398,25.038083,-2.1495,-0.087,9.16989,9.16989
2310.00,9.16946,25.046833,0.000398,25.038070,-2.1495,-0.087,9.16594,9.16594
2311.00,9.17113,25.046842,0.000394,25.038028,-2.1496,-0.087,9.16106,9.16106
@16,2.0001,4.0, 2310.052 
2312.00,9.17312,25.046874,0.000396,25.038083,-2.1497,-0.087,9.15581,9.15581
2313.00,9.17165,25.046873,0.000397,25.038075,-2.1497,-0.087,9.15107,9.15107
2314.00,9.17098,25.046979,0.000397,25.038146,-2.1499,-0.086,9.14902,9.14902
2315.00,9.17108,25.046980,0.000396,25.038147,-2.1501,-0.086,9.14980,9.14980
2316.00,9.17095,25.047018,0.000396,25.038139,-2.1502,-0.086,9.15172,9.15172
2317.00,9.17152,25.047133,0.000395,25.038157,-2.1502,-0.086,9.15429,9.15429
2318.00,9.17109,25.047195,0.000394,25.038186,-2.1502,-0.086,9.15666,9.15666
2319.00,9.16324,25.047207,0.000398,25.038181,-2.1502,-0.086,9.15926,9.15926
2320.00,9.15235,25.047244,0.000400,25.038141,-2.1501,-0.086,9.16198,9.16198
2321.00,9.14720,25.047333,0.000401,25.038210,-2.1502,-0.086,9.16411,9.16411
2322.00,9.14699,25.047337,0.000399,25.038195,-2.1504,-0.086,9.16608,9.16608
2323.00,9.14986,25.047435,0.000403,25.038232,-2.1508,-0.086,9.16793,9.16793
2324.00,9.15181,25.047457,0.000399,25.038251,-2.1509,-0.086,9.16926,9.16926
2325.00,9.15405,25.047464,0.000398,25.038240,-2.1510,-0.085,9.17040,9.17040
2326.00,9.15694,25.047476,0.000399,25.038203,-2.1511,-0.086,9.17154,9.17154
2327.00,9.15980,25.047479,0.000401,25.038151,-2.1510,-0.086,9.17170,9.17170
2328.00,9.16199,25.047462,0.000398,25.038129,-2.1509,-0.085,9.17127,9.17127
2329.00,9.16402,25.047500,0.000401,25.038189,-2.1510,-0.085,9.17012,9.17012
2330.00,9.16523,25.047583,0.000400,25.038223,-2.1510,-0.085,9.16823,9.16823
2331.00,9.16713,25.047633,0.000399,25.038232,-2.1511,-0.085,9.16624,9.16624
2332.00,9.16773,25.047716,0.000398,25.038256,-2.1512,-0.085,9.16502,9.16502
2333.00,9.16805,25.047785,0.000399,25.038168,-2.1514,-0.085,9.16463,9.16463
2334.00,9.16826,25.047862,0.000398,25.038042,-2.1517,-0.085,9.16480,9.16480
2335.00,9.16849,25.047972,0.000403,25.038106,-2.1519,-0.085,9.16540,9.16540
2336.00,9.16876,25.048077,0.000404,25.038159,-2.1520,-0.085,9.16602,9.16602
2337.00,9.16832,25.048161,0.000403,25.038160,-2.1520,-0.085,9.16804,9.16804
2338.00,9.16797,25.048187,0.000400,25.038190,-2.1521,-0.084,9.17027,9.17027
2339.00,9.16803,25.048183,0.000398,25.038151,-2.1521,-0.084,9.17161,9.17161
2340.00,9.16862,25.048211,0.000397,25.038108,-2.1521,-0.084,9.17112,9.17112
2341.00,9.16892,25.048245,0.000399,25.038072,-2.1522,-0.084,9.17081,9.17081
2342.00,9.16890,25.048300,0.000401,25.038133,-2.1523,-0.084,9.17049,9.17049
2343.00,9.16827,25.048371,0.000405,25.038190,-2.1523,-0.084,9.16941,9.16941
2344.00,9.16780,25.048430,0.000406,25.038258,-2.1523,-0.084,9.16673,9.16673
2345.00,9.16795,25.048487,0.000408,25.038252,-2.1524,-0.084,9.16565,9.16565
2346.00,9.16808,25.048547,0.000408,25.038277,-2.1525,-0.084,9.16587,9.16587
2347.00,9.16855,25.048561,0.000409,25.038247,-2.1526,-0.084,9.16442,9.16442
2348.00,9.16962,25.048651,0.000408,25.038244,-2.1528,-0.084,9.16390,9.16390
2349.00,9.17021,25.048775,0.000410,25.038235,-2.1529,-0.084,9.16498,9.16498
2350.00,9.16998,25.048786,0.000404,25.038257,-2.1530,-0.084,9.16527,9.16527
2351.00,9.16844,25.048782,0.000402,25.038221,-2.1531,-0.084,9.16452,9.16452
2352.00,9.16787,25.048876,0.000396,25.038245,-2.1532,-0.083,9.16544,9.16544
2353.00,9.16692,25.048836,0.000398,25.038176,-2.1533,-0.083,9.16547,9.16547
2354.00,9.16601,25.048840,0.000393,25.038160,-2.1535,-0.083,9.16573,9.16573
2355.00,9.16569,25.048906,0.000393,25.038186,-2.1536,-0.083,9.16658,9.16658
2356.00,9.16571,25.048951,0.000392,25.038206,-2.1536,-0.083,9.16748,9.16748
2357.00,9.16597,25.048878,0.000391,25.038105,-2.1537,-0.083,9.16680,9.16680
2358.00,9.16596,25.048895,0.000392,25.038082,-2.1538,-0.083,9.16662,9.16662
2359.00,9.16583,25.048959,0.000397,25.038152,-2.1538,-0.083,9.16697,9.16697
2360.00,9.16597,25.048974,0.000400,25.038104,-2.1539,-0.083,9.16758,9.16758
2361.00,9.16563,25.049035,0.000403,25.038135,-2.1539,-0.083,9.16787,9.16787
2362.00,9.16596,25.049142,0.000408,25.038233,-2.1539,-0.083,9.16800,9.16800
2363.00,9.16643,25.049161,0.000410,25.038259,-2.1540,-0.083,9.16783,9.16783
2364.00,9.16643,25.049152,0.000410,25.038250,-2.1542,-0.083,9.16654,9.16654
2365.00,9.16621,25.049170,0.000410,25.038289,-2.1544,-0.083,9.16527,9.16527
2366.00,9.16615,25.049216,0.000406,25.038340,-2.1546,-0.083,9.16449,9.16449
2367.00,9.16606,25.049270,0.000404,25.038322,-2.1547,-0.083,9.16375,9.16375
2368.00,9.16595,25.049320,0.000398,25.038310,-2.1548,-0.082,9.16378,9.16378
2369.00,9.16588,25.049291,0.000394,25.038149,-2.1549,-0.082,9.16493,9.16493
2370.00,9.16622,25.049304,0.000393,25.038055,-2.1549,-0.082,9.16663,9.16663
2371.00,9.16669,25.049319,0.000395,25.037993,-2.1550,-0.082,9.16778,9.16778
2372.00,9.16682,25.049306,0.000396,25.037976,-2.1551,-0.082,9.16952,9.16952
2373.00,9.16698,25.049386,0.000398,25.038007,-2.1553,-0.082,9.17035,9.17035
2374.00,9.16697,25.049525,0.000401,25.038178,-2.1554,-0.082,9.17070,9.17070
2375.00,9.16710,25.049525,0.000404,25.038194,-2.1557,-0.082,9.17070,9.17070
2376.00,9.16702,25.049558,0.000405,25.038159,-2.1560,-0.082,9.17073,9.17073
2377.00,9.16667,25.049582,0.000405,25.038147,-2.1563,-0.082,9.16999,9.16999
2378.00,9.16683,25.049563,0.000403,25.038147,-2.1565,-0.082,9.16937,9.16937
2379.00,9.16746,25.049509,0.000401,25.038107,-2.1567,-0.082,9.16843,9.16843
2380.00,9.16812,25.049619,0.000399,25.038146,-2.1566,-0.082,9.16815,9.16815
2381.00,9.16811,25.049635,0.000400,25.038158,-2.1565,-0.082,9.16792,9.16792
2382.00,9.16801,25.049707,0.000400,25.038197,-2.1565,-0.082,9.16819,9.16819
2383.00,9.16815,25.049833,0.000398,25.038245,-2.1565,-0.082,9.16816,9.16816
2384.00,9.16814,25.049962,0.000400,25.038254,-2.1564,-0.081,9.16888,9.16888
2385.00,9.16851,25.049938,0.000400,25.038198,-2.1564,-0.081,9.16849,9.16849
2386.00,9.16912,25.049976,0.000397,25.038191,-2.1564,-0.081,9.16808,9.16808
2387.00,9.16916,25.050012,0.000397,25.038175,-2.1563,-0.081,9.16748,9.16748
2388.00,9.16900,25.049949,0.000397,25.038052,-2.1563,-0.081,9.16717,9.16717
2389.00,9.16870,25.050015,0.000395,25.038078,-2.1565,-0.081,9.16645,9.16645
2390.00,9.16860,25.050092,0.000395,25.038118,-2.1567,-0.081,9.16675,9.16675
2391.00,9.16853,25.050151,0.000397,25.038127,-2.1569,-0.081,9.16778,9.16778
2392.00,9.16869,25.050175,0.000401,25.038117,-2.1570,-0.081,9.16907,9.16907
2393.00,9.16875,25.050256,0.000402,25.038208,-2.1571,-0.080,9.17042,9.17042
2394.00,9.16883,25.050155,0.000401,25.038126,-2.1572,-0.080,9.17129,9.17129
2395.00,9.16860,25.050243,0.000402,25.038190,-2.1573,-0.080,9.17036,9.17036
2396.00,9.16841,25.050273,0.000400,25.038173,-2.1576,-0.080,9.16979,9.16979
2397.00,9.16849,25.050351,0.000400,25.038211,-2.1578,-0.080,9.16892,9.16892
2398.00,9.16866,25.050408,0.000403,25.038175,-2.1581,-0.080,9.16703,9.16703
2399.00,9.16859,25.050511,0.000405,25.038211,-2.1582,-0.080,9.16678,9.16678
2400.00,9.16841,25.050496,0.000403,25.038141,-2.1584,-0.080,9.16758,9.16758
2401.00,9.16820,25.050476,0.000401,25.038088,-2.1586,-0.080,9.16794,9.16794
2402.00,9.16840,25.050459,0.000396,25.038018,-2.1587,-0.080,9.16880,9.16880
2403.00,9.16841,25.050512,0.000390,25.038055,-2.1588,-0.079,9.16950,9.16950
2404.00,9.16854,25.050558,0.000389,25.038052,-2.1589,-0.079,9.16833,9.16833
2405.00,9.16823,25.050675,0.000391,25.038098,-2.1588,-0.079,9.16678,9.16678
2406.00,9.16781,25.050776,0.000392,25.038166,-2.1587,-0.079,9.16567,9.16567
2407.00,9.16800,25.050843,0.000396,25.038188,-2.1587,-0.079,9.16562,9.16562
2408.00,9.16813,25.050876,0.000399,25.038195,-2.1588,-0.079,9.16598,9.16598
2409.00,9.16771,25.050943,0.000401,25.038224,-2.1589,-0.079,9.16752,9.16752
2410.00,9.16766,25.050915,0.000400,25.038162,-2.1590,-0.079,9.16904,9.16904
2411.00,9.16729,25.050967,0.000405,25.038136,-2.1592,-0.079,9.16941,9.16941
2412.00,9.16722,25.051085,0.000406,25.038218,-2.1593,-0.079,9.16875,9.16875
2413.00,9.16757,25.051198,0.000406,25.038199,-2.1593,-0.079,9.16830,9.16830
2414.00,9.16799,25.051284,0.000407,25.038142,-2.1594,-0.079,9.16774,9.16774
2415.00,9.16814,25.051391,0.000407,25.038193,-2.1594,-0.079,9.16670,9.16670
2416.00,9.16795,25.051480,0.000405,25.038218,-2.1594,-0.079,9.16629,9.16629
2417.00,9.16773,25.051483,0.000400,25.038156,-2.1595,-0.079,9.16578,9.16578
2418.00,9.16745,25.051518,0.000400,25.038180,-2.1597,-0.078,9.16485,9.16485
2419.00,9.16709,25.051448,0.000398,25.038186,-2.1598,-0.078,9.16373,9.16373
2420.00,9.16674,25.051391,0.000396,25.038149,-2.1600,-0.078,9.16432,9.16432
2421.00,9.16654,25.051362,0.000394,25.038138,-2.1603,-0.078,9.16412,9.16412
2422.00,9.16612,25.051438,0.000399,25.038239,-2.1604,-0.078,9.16315,9.16315
2423.00,9.16562,25.051441,0.000396,25.038216,-2.1605,-0.078,9.16227,9.16227
2424.00,9.16532,25.051527,0.000395,25.038269,-2.1606,-0.078,9.16226,9.16226
2425.00,9.16551,25.051566,0.000397,25.038259,-2.1607,-0.078,9.16106,9.16106
2426.00,9.16527,25.051530,0.000399,25.038203,-2.1607,-0.078,9.16083,9.16083
2427.00,9.16484,25.051502,0.000396,25.038071,-2.1607,-0.078,9.16170,9.16170
2428.00,9.16427,25.051544,0.000396,25.038059,-2.1607,-0.078,9.16381,9.16381
2429.00,9.16370,25.051667,0.000396,25.038075,-2.1608,-0.077,9.16422,9.16422
2430.00,9.16319,25.051841,0.000394,25.038152,-2.1610,-0.077,9.16461,9.16461
2431.00,9.16270,25.052085,0.000396,25.038225,-2.1612,-0.077,9.16533,9.16533
2432.00,9.16260,25.052208,0.000397,25.038253,-2.1614,-0.077,9.16520,9.16520
2433.00,9.16313,25.052232,0.000400,25.038234,-2.1616,-0.077,9.16391,9.16391
2434.00,9.16334,25.052252,0.000401,25.038197,-2.1618,-0.077,9.16257,9.16257
2435.00,9.16330,25.052172,0.000403,25.038137,-2.1619,-0.077,9.16206,9.16206
2436.00,9.16297,25.052186,0.000403,25.038182,-2.1620,-0.077,9.16106,9.16106
2437.00,9.16295,25.052212,0.000401,25.038243,-2.1621,-0.077,9.16124,9.16124
2438.00,9.16286,25.052211,0.000403,25.038254,-2.1621,-0.077,9.16171,9.16171
2439.00,9.16283,25.052185,0.000404,25.038245,-2.1622,-0.077,9.16267,9.16267
2440.00,9.16273,25.052241,0.000402,25.038244,-2.1623,-0.077,9.16364,9.16364
2441.00,9.16321,25.052228,0.000398,25.038196,-2.1625,-0.077,9.16401,9.16401
2442.00,9.16342,25.052266,0.000396,25.038178,-2.1625,-0.076,9.16411,9.16411
2443.00,9.16333,25.052399,0.000394,25.038266,-2.1627,-0.076,9.16342,9.16342
2444.00,9.16348,25.052433,0.000393,25.038272,-2.1630,-0.076,9.16265,9.16265
2445.00,9.16347,25.052523,0.000394,25.038334,-2.1630,-0.076,9.16218,9.16218
2446.00,9.16304,25.052562,0.000396,25.038341,-2.1630,-0.076,9.16229,9.16229
2447.00,9.16293,25.052615,0.000398,25.038389,-2.1631,-0.076,9.16154,9.16154
2448.00,9.16278,25.052630,0.000397,25.038385,-2.1631,-0.076,9.16168,9.16168
2449.00,9.16268,25.052734,0.000397,25.038406,-2.1630,-0.076,9.16205,9.16205
2450.00,9.16244,25.052783,0.000400,25.038335,-2.1630,-0.076,9.16191,9.16191
2451.00,9.16214,25.052869,0.000401,25.038316,-2.1631,-0.076,9.16198,9.16198
2452.00,9.16226,25.052799,0.000401,25.038172,-2.1633,-0.076,9.16274,9.16274
2453.00,9.16253,25.052785,0.000401,25.038111,-2.1635,-0.076,9.16365,9.16365
2454.00,9.16282,25.052797,0.000399,25.038121,-2.1636,-0.076,9.16334,9.16334
2455.00,9.16283,25.052808,0.000396,25.038203,-2.1638,-0.075,9.16333,9.16333
2456.00,9.16276,25.052679,0.000392,25.038149,-2.1640,-0.075,9.16388,9.16388
2457.00,9.16244,25.052770,0.000394,25.038254,-2.1640,-0.075,9.16459,9.16459
2458.00,9.16243,25.052849,0.000395,25.038237,-2.1639,-0.075,9.16584,9.16584
2459.00,9.16284,25.052899,0.000398,25.038189,-2.1640,-0.075,9.16627,9.16627
2460.00,9.16283,25.052934,0.000399,25.038182,-2.1641,-0.075,9.16427,9.16427
2461.00,9.16414,25.053121,0.000404,25.038314,-2.1643,-0.075,9.16047,9.16047
2462.00,9.16586,25.053205,0.000401,25.038238,-2.1646,-0.075,9.15562,9.15562
@17,2.0001,4.0, 2460.2 
2463.00,9.16444,25.053258,0.000402,25.038264,-2.1649,-0.075,9.14981,9.14981
2464.00,9.16314,25.053272,0.000402,25.038261,-2.1651,-0.075,9.14703,9.14703
2465.00,9.16515,25.053301,0.000402,25.038241,-2.1653,-0.075,9.14665,9.14665
2466.00,9.16621,25.053289,0.000399,25.038151,-2.1655,-0.074,9.14781,9.14781
2467.00,9.16936,25.053247,0.000397,25.038128,-2.1658,-0.074,9.15014,9.15014
2468.00,9.17067,25.053239,0.000395,25.038105,-2.1663,-0.074,9.15423,9.15423
2469.00,9.16127,25.053292,0.000394,25.038129,-2.1666,-0.074,9.15737,9.15737
2470.00,9.15225,25.053307,0.000396,25.038072,-2.1667,-0.074,9.15939,9.15939
2471.00,9.14850,25.053371,0.000400,25.038087,-2.1668,-0.074,9.16148,9.16148
2472.00,9.14568,25.053482,0.000403,25.038156,-2.1666,-0.074,9.16352,9.16352
2473.00,9.14696,25.053509,0.000402,25.038165,-2.1662,-0.074,9.16386,9.16386
2474.00,9.14908,25.053544,0.000400,25.038196,-2.1661,-0.074,9.16385,9.16385
2475.00,9.15119,25.053654,0.000398,25.038282,-2.1662,-0.074,9.16411,9.16411
2476.00,9.15418,25.053712,0.000392,25.038275,-2.1662,-0.073,9.16366,9.16366
2477.00,9.15760,25.053707,0.000389,25.038204,-2.1664,-0.073,9.16360,9.16360
2478.00,9.15914,25.053762,0.000387,25.038172,-2.1666,-0.073,9.16312,9.16312
2479.00,9.16080,25.053861,0.000388,25.038162,-2.1667,-0.073,9.16255,9.16255
2480.00,9.16130,25.053857,0.000389,25.038090,-2.1668,-0.073,9.16116,9.16116
2481.00,9.16161,25.053851,0.000392,25.038077,-2.1671,-0.073,9.16004,9.16004
2482.00,9.16180,25.053903,0.000395,25.038102,-2.1673,-0.073,9.15881,9.15881
2483.00,9.16117,25.053899,0.000398,25.038078,-2.1674,-0.073,9.15804,9.15804
2484.00,9.16148,25.053908,0.000399,25.038092,-2.1675,-0.073,9.15794,9.15794
2485.00,9.16206,25.054008,0.000401,25.038158,-2.1676,-0.073,9.16004,9.16004
2486.00,9.16202,25.054004,0.000401,25.038121,-2.1675,-0.073,9.16090,9.16090
2487.00,9.16158,25.054078,0.000400,25.038144,-2.1676,-0.073,9.16102,9.16102
2488.00,9.16084,25.054178,0.000400,25.038179,-2.1677,-0.073,9.16085,9.16085
2489.00,9.16041,25.054253,0.000399,25.038180,-2.1678,-0.073,9.15944,9.15944
2490.00,9.16020,25.054313,0.000396,25.038186,-2.1680,-0.072,9.15703,9.15703
2491.00,9.16063,25.054519,0.000395,25.038284,-2.1682,-0.072,9.15675,9.15675
2492.00,9.16037,25.054586,0.000396,25.038313,-2.1682,-0.072,9.15645,9.15645
2493.00,9.15949,25.054580,0.000396,25.038289,-2.1684,-0.072,9.15693,9.15693
2494.00,9.15936,25.054556,0.000397,25.038216,-2.1688,-0.072,9.15880,9.15880
2495.00,9.15881,25.054521,0.000398,25.038122,-2.1690,-0.072,9.16224,9.16224
2496.00,9.15846,25.054376,0.000399,25.038021,-2.1692,-0.072,9.16511,9.16511
2497.00,9.15892,25.054320,0.000402,25.037998,-2.1693,-0.072,9.16815,9.16815
2498.00,9.15893,25.054351,0.000402,25.038008,-2.1695,-0.072,9.17046,9.17046
2499.00,9.15930,25.054337,0.000400,25.038011,-2.1695,-0.072,9.17156,9.17156
2500.00,9.15879,25.054308,0.000403,25.038027,-2.1697,-0.072,9.16996,9.16996
2501.00,9.15811,25.054361,0.000402,25.038037,-2.1699,-0.072,9.16776,9.16776
2502.00,9.15902,25.054450,0.000402,25.038014,-2.1701,-0.072,9.16596,9.16596
2503.00,9.16081,25.054561,0.000404,25.038029,-2.1702,-0.072,9.16505,9.16505
2504.00,9.16289,25.054703,0.000409,25.038080,-2.1705,-0.072,9.16545,9.16545
2505.00,9.17045,25.054815,0.000404,25.038110,-2.1706,-0.072,9.16686,9.16686
2506.00,9.17334,25.054942,0.000404,25.038155,-2.1708,-0.071,9.16758,9.16758
2507.00,9.17219,25.055017,0.000401,25.038167,-2.1709,-0.071,9.16767,9.16767
2508.00,9.16951,25.055077,0.000401,25.038178,-2.1712,-0.071,9.16639,9.16639
2509.00,9.16836,25.055106,0.000399,25.038151,-2.1712,-0.071,9.16558,9.16558
2510.00,9.16823,25.055181,0.000404,25.038107,-2.1713,-0.071,9.16546,9.16546
2511.00,9.16821,25.055252,0.000405,25.038108,-2.1714,-0.071,9.16596,9.16596
2512.00,9.16757,25.055248,0.000407,25.038106,-2.1715,-0.071,9.16602,9.16602
2513.00,9.16738,25.055254,0.000411,25.038119,-2.1715,-0.072,9.16666,9.16666
2514.00,9.16742,25.055281,0.000409,25.038127,-2.1714,-0.071,9.16638,9.16638
2515.00,9.16674,25.055350,0.000406,25.038208,-2.1714,-0.071,9.16550,9.16550
2516.00,9.16606,25.055310,0.000404,25.038174,-2.1714,-0.071,9.16458,9.16458
2517.00,9.16585,25.055352,0.000404,25.038162,-2.1715,-0.071,9.16409,9.16409
2518.00,9.16599,25.055411,0.000403,25.038167,-2.1716,-0.071,9.16423,9.16423
2519.00,9.16619,25.055521,0.000407,25.038202,-2.1719,-0.071,9.16422,9.16422
2520.00,9.16598,25.055588,0.000410,25.038209,-2.1722,-0.071,9.16398,9.16398
2521.00,9.16572,25.055714,0.000411,25.038272,-2.1723,-0.071,9.16400,9.16400
2522.00,9.16547,25.055764,0.000409,25.038285,-2.1724,-0.071,9.16466,9.16466
2523.00,9.16537,25.055795,0.000403,25.038218,-2.1726,-0.071,9.16581,9.16581
2524.00,9.16550,25.055796,0.000400,25.038197,-2.1728,-0.070,9.16620,9.16620
2525.00,9.16551,25.055739,0.000395,25.038109,-2.1731,-0.070,9.16666,9.16666
2526.00,9.16539,25.055717,0.000394,25.038083,-2.1734,-0.070,9.16681,9.16681
2527.00,9.16534,25.055765,0.000392,25.038105,-2.1736,-0.070,9.16653,9.16653
2528.00,9.16543,25.055784,0.000396,25.038134,-2.1736,-0.070,9.16563,9.16563
2529.00,9.16556,25.055725,0.000395,25.038034,-2.1736,-0.070,9.16571,9.16571
2530.00,9.16523,25.055784,0.000395,25.038074,-2.1734,-0.070,9.16633,9.16633
2531.00,9.16524,25.055877,0.000399,25.038147,-2.1735,-0.070,9.16615,9.16615
2532.00,9.16546,25.055916,0.000401,25.038144,-2.1737,-0.070,9.16572,9.16572
2533.00,9.16552,25.055911,0.000396,25.038110,-2.1738,-0.069,9.16599,9.16599
2534.00,9.16554,25.056006,0.000399,25.038203,-2.1740,-0.069,9.16673,9.16673
2535.00,9.16589,25.056006,0.000400,25.038162,-2.1742,-0.069,9.16699,9.16699
2536.00,9.16604,25.055969,0.000397,25.038048,-2.1744,-0.069,9.16758,9.16758
2537.00,9.16627,25.055921,0.000394,25.038008,-2.1745,-0.069,9.16861,9.16861
2538.00,9.16646,25.055975,0.000396,25.038046,-2.1746,-0.069,9.16859,9.16859
2539.00,9.16660,25.056003,0.000396,25.038054,-2.1748,-0.069,9.16796,9.16796
2540.00,9.16688,25.056096,0.000397,25.038205,-2.1749,-0.069,9.16673,9.16673
2541.00,9.16682,25.056081,0.000398,25.038200,-2.1750,-0.069,9.16521,9.16521
2542.00,9.16683,25.056150,0.000398,25.038231,-2.1750,-0.069,9.16274,9.16274
2543.00,9.16703,25.056178,0.000397,25.038207,-2.1751,-0.069,9.16113,9.16113
2544.00,9.16672,25.056257,0.000397,25.038234,-2.1753,-0.069,9.15978,9.15978
2545.00,9.16562,25.056245,0.000397,25.038134,-2.1755,-0.069,9.15913,9.15913
2546.00,9.16493,25.056373,0.000399,25.038196,-2.1757,-0.068,9.16044,9.16044
2547.00,9.16468,25.056372,0.000403,25.038190,-2.1760,-0.069,9.16243,9.16243
2548.00,9.16434,25.056428,0.000403,25.038228,-2.1762,-0.069,9.16256,9.16256
2549.00,9.16430,25.056356,0.000401,25.038156,-2.1764,-0.068,9.16147,9.16147
2550.00,9.16336,25.056368,0.000402,25.038153,-2.1765,-0.068,9.16096,9.16096
2551.00,9.16297,25.056377,0.000399,25.038171,-2.1766,-0.068,9.15974,9.15974
2552.00,9.16317,25.056478,0.000403,25.038154,-2.1767,-0.068,9.15925,9.15925
2553.00,9.16219,25.056531,0.000402,25.038160,-2.1769,-0.068,9.15966,9.15966
2554.00,9.16123,25.056664,0.000403,25.038237,-2.1769,-0.068,9.16116,9.16116
2555.00,9.16027,25.056681,0.000400,25.038133,-2.1768,-0.068,9.16274,9.16274
2556.00,9.16028,25.056708,0.000402,25.038034,-2.1769,-0.068,9.16344,9.16344
2557.00,9.16086,25.056709,0.000400,25.038039,-2.1768,-0.068,9.16338,9.16338
2558.00,9.16099,25.056654,0.000399,25.037941,-2.1768,-0.068,9.16335,9.16335
2559.00,9.16126,25.056660,0.000397,25.037891,-2.1768,-0.068,9.16238,9.16238
2560.00,9.16151,25.056669,0.000397,25.037927,-2.1769,-0.068,9.16122,9.16122
2561.00,9.16206,25.056742,0.000394,25.038007,-2.1772,-0.067,9.15999,9.15999
2562.00,9.16203,25.056764,0.000389,25.037984,-2.1774,-0.067,9.15879,9.15879
2563.00,9.16162,25.056942,0.000391,25.038084,-2.1775,-0.067,9.15798,9.15798
2564.00,9.16116,25.057017,0.000392,25.038122,-2.1777,-0.067,9.15791,9.15791
2565.00,9.16065,25.057210,0.000395,25.038186,-2.1779,-0.067,9.15809,9.15809
2566.00,9.16013,25.057350,0.000397,25.038270,-2.1780,-0.067,9.15823,9.15823
2567.00,9.16052,25.057526,0.000398,25.038342,-2.1782,-0.067,9.15700,9.15700
2568.00,9.16058,25.057553,0.000394,25.038316,-2.1785,-0.066,9.15586,9.15586
2569.00,9.15978,25.057517,0.000393,25.038176,-2.1789,-0.066,9.15529,9.15529
2570.00,9.15922,25.057473,0.000391,25.038119,-2.1790,-0.066,9.15448,9.15448
2571.00,9.15900,25.057421,0.000393,25.037977,-2.1791,-0.066,9.15415,9.15415
2572.00,9.15860,25.057292,0.000392,25.037845,-2.1791,-0.067,9.15536,9.15536
2573.00,9.15785,25.057258,0.000395,25.037864,-2.1790,-0.067,9.15688,9.15688
2574.00,9.15695,25.057413,0.000397,25.038011,-2.1790,-0.067,9.15707,9.15707
2575.00,9.15651,25.057470,0.000396,25.038051,-2.1791,-0.066,9.15633,9.15633
2576.00,9.15609,25.057509,0.000394,25.038141,-2.1793,-0.066,9.15659,9.15659
2577.00,9.15625,25.057562,0.000398,25.038183,-2.1795,-0.066,9.15707,9.15707
2578.00,9.15649,25.057681,0.000401,25.038236,-2.1798,-0.066,9.15632,9.15632
2579.00,9.15626,25.057675,0.000401,25.038217,-2.1801,-0.066,9.15687,9.15687
2580.00,9.15651,25.057686,0.000399,25.038174,-2.1804,-0.066,9.15757,9.15757
2581.00,9.15655,25.057699,0.000400,25.038085,-2.1806,-0.066,9.15644,9.15644
2582.00,9.15634,25.057831,0.000395,25.038169,-2.1806,-0.066,9.15564,9.15564
2583.00,9.15619,25.057803,0.000393,25.038081,-2.1806,-0.066,9.15590,9.15590
2584.00,9.15585,25.057877,0.000392,25.038061,-2.1806,-0.065,9.15527,9.15527
2585.00,9.15579,25.058034,0.000397,25.038114,-2.1806,-0.066,9.15478,9.15478
2586.00,9.15571,25.058181,0.000399,25.038165,-2.1806,-0.066,9.15536,9.15536
2587.00,9.15563,25.058324,0.000404,25.038248,-2.1808,-0.066,9.15468,9.15468
2588.00,9.15556,25.058479,0.000403,25.038272,-2.1810,-0.065,9.15249,9.15249
2589.00,9.15525,25.058539,0.000406,25.038262,-2.1812,-0.065,9.15187,9.15187
2590.00,9.15538,25.058524,0.000404,25.038226,-2.1815,-0.065,9.15320,9.15320
2591.00,9.15545,25.058452,0.000400,25.038157,-2.1816,-0.065,9.15388,9.15388
2592.00,9.15510,25.058262,0.000395,25.037886,-2.1819,-0.065,9.15460,9.15460
2593.00,9.15513,25.058234,0.000395,25.037873,-2.1821,-0.065,9.15674,9.15674
2594.00,9.15467,25.058203,0.000388,25.037845,-2.1822,-0.064,9.15725,9.15725
2595.00,9.15426,25.058218,0.000384,25.037877,-2.1822,-0.064,9.15500,9.15500
2596.00,9.15411,25.058302,0.000385,25.037940,-2.1823,-0.064,9.15479,9.15479
2597.00,9.15363,25.058424,0.000385,25.038033,-2.1823,-0.064,9.15468,9.15468
2598.00,9.15311,25.058423,0.000384,25.038040,-2.1824,-0.064,9.15321,9.15321
2599.00,9.15331,25.058539,0.000390,25.038130,-2.1824,-0.064,9.15339,9.15339
2600.00,9.15559,25.058542,0.000396,25.038091,-2.1826,-0.064,9.15459,9.15459
2601.00,9.15570,25.058555,0.000400,25.038077,-2.1827,-0.064,9.15418,9.15418
2602.00,9.15495,25.058625,0.000401,25.038158,-2.1828,-0.064,9.15501,9.15501
2603.00,9.15489,25.058743,0.000401,25.038175,-2.1829,-0.064,9.15672,9.15672
2604.00,9.15462,25.058766,0.000398,25.038156,-2.1830,-0.064,9.15534,9.15534
2605.00,9.15490,25.058924,0.000396,25.038260,-2.1830,-0.064,9.15339,9.15339
2606.00,9.15567,25.058916,0.000393,25.038186,-2.1832,-0.064,9.15231,9.15231
2607.00,9.15524,25.058891,0.000393,25.038033,-2.1832,-0.064,9.15125,9.15125
2608.00,9.15494,25.058971,0.000395,25.038084,-2.1834,-0.063,9.15217,9.15217
2609.00,9.15535,25.059036,0.000395,25.038061,-2.1836,-0.063,9.15430,9.15430
2610.00,9.15544,25.058998,0.000392,25.037987,-2.1838,-0.063,9.15472,9.15472
2611.00,9.15712,25.059231,0.000393,25.038136,-2.1839,-0.063,9.15186,9.15186
2612.00,9.15898,25.059368,0.000395,25.038303,-2.1841,-0.063,9.14772,9.14772
@18,2.0001,4.0, 2610.025 
2613.00,9.15727,25.059248,0.000391,25.038188,-2.1843,-0.063,9.14287,9.14287
2614.00,9.14915,25.059237,0.000392,25.038200,-2.1844,-0.063,9.14013,9.14013
2615.00,9.14800,25.059348,0.000396,25.038213,-2.1844,-0.063,9.14014,9.14014
2616.00,9.15092,25.059296,0.000393,25.038146,-2.1845,-0.063,9.14281,9.14281
2617.00,9.15523,25.059294,0.000390,25.038119,-2.1846,-0.063,9.14723,9.14723
2618.00,9.15966,25.059459,0.000393,25.038174,-2.1847,-0.063,9.15077,9.15077
2619.00,9.15860,25.059517,0.000394,25.038145,-2.1850,-0.063,9.15261,9.15261
2620.00,9.14804,25.059512,0.000392,25.038122,-2.1853,-0.063,9.15299,9.15299
2621.00,9.13585,25.059565,0.000394,25.038100,-2.1855,-0.063,9.15412,9.15412
2622.00,9.13507,25.059633,0.000395,25.038043,-2.1858,-0.062,9.15482,9.15482
2623.00,9.13823,25.059596,0.000397,25.038039,-2.1860,-0.062,9.15612,9.15612
2624.00,9.14427,25.059628,0.000396,25.038012,-2.1860,-0.062,9.15793,9.15793
2625.00,9.14755,25.059644,0.000396,25.038002,-2.1859,-0.062,9.16139,9.16139
2626.00,9.15047,25.059704,0.000394,25.038021,-2.1859,-0.062,9.16308,9.16308
2627.00,9.15102,25.059797,0.000394,25.038078,-2.1860,-0.062,9.16325,9.16325
2628.00,9.15242,25.059877,0.000389,25.038053,-2.1861,-0.062,9.16333,9.16333
2629.00,9.15433,25.059830,0.000390,25.038029,-2.1863,-0.062,9.16470,9.16470
2630.00,9.15598,25.059917,0.000394,25.038083,-2.1865,-0.062,9.16484,9.16484
2631.00,9.15659,25.059915,0.000398,25.038071,-2.1867,-0.062,9.16518,9.16518
2632.00,9.15820,25.060026,0.000401,25.038102,-2.1870,-0.062,9.16559,9.16559
2633.00,9.15950,25.060110,0.000406,25.038144,-2.1871,-0.062,9.16544,9.16544
2634.00,9.16040,25.060214,0.000404,25.038145,-2.1872,-0.062,9.16334,9.16334
2635.00,9.16159,25.060216,0.000399,25.038093,-2.1874,-0.061,9.16190,9.16190
2636.00,9.16177,25.060286,0.000397,25.038143,-2.1877,-0.061,9.16159,9.16159
2637.00,9.16267,25.060170,0.000395,25.038059,-2.1879,-0.061,9.16207,9.16207
2638.00,9.16375,25.060122,0.000392,25.037980,-2.1882,-0.061,9.16175,9.16175
2639.00,9.16383,25.060161,0.000394,25.038011,-2.1884,-0.061,9.16215,9.16215
2640.00,9.16369,25.060172,0.000399,25.038013,-2.1886,-0.061,9.16248,9.16248
2641.00,9.16371,25.060045,0.000399,25.037957,-2.1887,-0.061,9.16173,9.16173
2642.00,9.16341,25.060066,0.000397,25.038009,-2.1888,-0.061,9.16048,9.16048
2643.00,9.16311,25.060188,0.000399,25.038113,-2.1890,-0.061,9.15986,9.15986
2644.00,9.16255,25.060283,0.000400,25.038154,-2.1890,-0.061,9.15918,9.15918
2645.00,9.16212,25.060303,0.000397,25.038144,-2.1890,-0.061,9.15896,9.15896
2646.00,9.16198,25.060364,0.000397,25.038097,-2.1891,-0.061,9.16003,9.16003
2647.00,9.16225,25.060459,0.000396,25.038091,-2.1891,-0.061,9.16149,9.16149
2648.00,9.16246,25.060538,0.000397,25.038105,-2.1892,-0.060,9.16249,9.16249
2649.00,9.16210,25.060486,0.000393,25.038049,-2.1892,-0.060,9.16247,9.16247
2650.00,9.16146,25.060532,0.000394,25.038001,-2.1892,-0.060,9.16161,9.16161
2651.00,9.16112,25.060643,0.000395,25.038050,-2.1892,-0.060,9.15958,9.15958
2652.00,9.16092,25.060666,0.000392,25.038044,-2.1894,-0.060,9.15789,9.15789
2653.00,9.16098,25.060651,0.000392,25.038015,-2.1896,-0.060,9.15785,9.15785
2654.00,9.16062,25.060760,0.000394,25.038047,-2.1899,-0.060,9.15919,9.15919
2655.00,9.16032,25.060846,0.000393,25.038051,-2.1902,-0.060,9.15992,9.15992
2656.00,9.15988,25.060895,0.000392,25.038043,-2.1904,-0.060,9.16180,9.16180
2657.00,9.15963,25.060957,0.000396,25.038007,-2.1906,-0.060,9.16377,9.16377
2658.00,9.15994,25.061002,0.000396,25.037989,-2.1907,-0.060,9.16449,9.16449
2659.00,9.16047,25.061022,0.000397,25.037978,-2.1909,-0.060,9.16443,9.16443
2660.00,9.16099,25.061071,0.000400,25.038071,-2.1911,-0.060,9.16518,9.16518
2661.00,9.16144,25.061062,0.000399,25.038056,-2.1912,-0.060,9.16549,9.16549
2662.00,9.16096,25.061060,0.000402,25.038075,-2.1913,-0.060,9.16551,9.16551
2663.00,9.16083,25.061079,0.000402,25.038136,-2.1913,-0.060,9.16467,9.16467
2664.00,9.16152,25.061118,0.000397,25.038141,-2.1912,-0.059,9.16462,9.16462
2665.00,9.16214,25.061185,0.000394,25.038179,-2.1914,-0.059,9.16450,9.16450
2666.00,9.16237,25.061335,0.000394,25.038278,-2.1917,-0.059,9.16437,9.16437
2667.00,9.16254,25.061438,0.000392,25.038272,-2.1921,-0.059,9.16544,9.16544
2668.00,9.16300,25.061480,0.000390,25.038224,-2.1924,-0.059,9.16706,9.16706
2669.00,9.16387,25.061553,0.000390,25.038244,-2.1926,-0.058,9.16798,9.16798
2670.00,9.16461,25.061521,0.000389,25.038111,-2.1926,-0.058,9.16882,9.16882
2671.00,9.16540,25.061497,0.000390,25.038036,-2.1927,-0.058,9.16872,9.16872
2672.00,9.16573,25.061565,0.000389,25.038129,-2.1926,-0.058,9.16617,9.16617
2673.00,9.16580,25.061641,0.000394,25.038166,-2.1927,-0.058,9.16462,9.16462
2674.00,9.16611,25.061644,0.000396,25.038178,-2.1928,-0.058,9.16327,9.16327
2675.00,9.16615,25.061748,0.000399,25.038295,-2.1930,-0.058,9.16076,9.16076
2676.00,9.16585,25.061789,0.000396,25.038295,-2.1931,-0.058,9.15884,9.15884
2677.00,9.16548,25.061731,0.000396,25.038223,-2.1934,-0.058,9.15886,9.15886
2678.00,9.16467,25.061809,0.000396,25.038211,-2.1937,-0.058,9.15873,9.15873
2679.00,9.16406,25.061918,0.000394,25.038225,-2.1939,-0.058,9.15770,9.15770
2680.00,9.16409,25.061837,0.000392,25.038102,-2.1941,-0.058,9.15877,9.15877
2681.00,9.16384,25.061853,0.000394,25.038092,-2.1942,-0.058,9.15946,9.15946
2682.00,9.16324,25.061893,0.000395,25.038073,-2.1942,-0.058,9.15906,9.15906
2683.00,9.16279,25.061793,0.000393,25.037968,-2.1941,-0.058,9.15934,9.15934
2684.00,9.16219,25.061765,0.000392,25.037930,-2.1941,-0.058,9.16083,9.16083
2685.00,9.16136,25.061978,0.000395,25.038108,-2.1943,-0.058,9.16100,9.16100
2686.00,9.16134,25.062081,0.000395,25.038166,-2.1944,-0.058,9.16000,9.16000
2687.00,9.16114,25.062160,0.000393,25.038177,-2.1944,-0.058,9.15941,9.15941
2688.00,9.16044,25.062251,0.000391,25.038236,-2.1946,-0.057,9.15811,9.15811
2689.00,9.15965,25.062223,0.000392,25.038141,-2.1950,-0.057,9.15588,9.15588
2690.00,9.15901,25.062253,0.000390,25.038039,-2.1952,-0.057,9.15461,9.15461
2691.00,9.15868,25.062238,0.000392,25.038043,-2.1954,-0.057,9.15536,9.15536
2692.00,9.15884,25.062220,0.000391,25.038043,-2.1957,-0.057,9.15567,9.15567
2693.00,9.15892,25.062292,0.000392,25.038067,-2.1958,-0.057,9.15534,9.15534
2694.00,9.15887,25.062391,0.000392,25.038170,-2.1961,-0.057,9.15646,9.15646
2695.00,9.15872,25.062283,0.000391,25.038114,-2.1961,-0.057,9.15675,9.15675
2696.00,9.15790,25.062360,0.000389,25.038108,-2.1963,-0.057,9.15624,9.15624
2697.00,9.15759,25.062442,0.000390,25.038149,-2.1966,-0.057,9.15720,9.15720
2698.00,9.15732,25.062413,0.000390,25.038108,-2.1969,-0.057,9.15869,9.15869
2699.00,9.15728,25.062468,0.000391,25.038092,-2.1970,-0.057,9.15868,9.15868
2700.00,9.15752,25.062563,0.000391,25.038133,-2.1970,-0.056,9.15857,9.15857
2701.00,9.15772,25.062605,0.000392,25.038092,-2.1971,-0.056,9.15845,9.15845
2702.00,9.15737,25.062653,0.000393,25.038073,-2.1972,-0.056,9.15634,9.15634
2703.00,9.15689,25.062814,0.000396,25.038185,-2.1971,-0.056,9.15400,9.15400
2704.00,9.15620,25.062867,0.000394,25.038248,-2.1971,-0.056,9.15255,9.15255
2705.00,9.15567,25.062877,0.000396,25.038268,-2.1973,-0.056,9.15161,9.15161
2706.00,9.15576,25.062922,0.000398,25.038269,-2.1974,-0.056,9.15123,9.15123
2707.00,9.15573,25.062969,0.000395,25.038267,-2.1975,-0.056,9.15243,9.15243
2708.00,9.15556,25.062916,0.000391,25.038146,-2.1978,-0.056,9.15374,9.15374
2709.00,9.15542,25.062877,0.000392,25.038034,-2.1980,-0.056,9.15526,9.15526
2710.00,9.15529,25.062966,0.000392,25.038091,-2.1981,-0.056,9.15657,9.15657
2711.00,9.15525,25.062923,0.000391,25.038024,-2.1983,-0.056,9.15696,9.15696
2712.00,9.15562,25.062925,0.000393,25.038017,-2.1986,-0.056,9.15665,9.15665
2713.00,9.15566,25.063011,0.000396,25.038096,-2.1987,-0.056,9.15643,9.15643
2714.00,9.15558,25.063148,0.000401,25.038138,-2.1991,-0.056,9.15517,9.15517
2715.00,9.15541,25.063141,0.000401,25.037992,-2.1993,-0.056,9.15370,9.15370
2716.00,9.15501,25.063288,0.000402,25.038058,-2.1998,-0.056,9.15429,9.15429
2717.00,9.15429,25.063367,0.000403,25.038063,-2.2000,-0.055,9.15466,9.15466
2718.00,9.15414,25.063407,0.000401,25.038041,-2.2003,-0.055,9.15474,9.15474
2719.00,9.15441,25.063473,0.000400,25.038106,-2.2006,-0.055,9.15483,9.15483
2720.00,9.15437,25.063560,0.000396,25.038249,-2.2008,-0.055,9.15545,9.15545
2721.00,9.15425,25.063558,0.000395,25.038226,-2.2007,-0.055,9.15437,9.15437
2722.00,9.15420,25.063609,0.000396,25.038186,-2.2008,-0.055,9.15310,9.15310
2723.00,9.15434,25.063647,0.000397,25.038139,-2.2008,-0.055,9.15257,9.15257
2724.00,9.15451,25.063615,0.000391,25.038059,-2.2009,-0.055,9.15287,9.15287
2725.00,9.15475,25.063660,0.000389,25.038048,-2.2009,-0.054,9.15298,9.15298
2726.00,9.15465,25.063692,0.000392,25.038105,-2.2009,-0.054,9.15314,9.15314
2727.00,9.15460,25.063746,0.000396,25.038188,-2.2008,-0.054,9.15324,9.15324
2728.00,9.15425,25.063721,0.000400,25.038187,-2.2007,-0.054,9.15184,9.15184
2729.00,9.15365,25.063685,0.000402,25.038188,-2.2006,-0.055,9.15023,9.15023
2730.00,9.15300,25.063706,0.000407,25.038175,-2.2008,-0.055,9.14889,9.14889
2731.00,9.15262,25.063716,0.000404,25.038134,-2.2010,-0.055,9.14810,9.14810
2732.00,9.15227,25.063735,0.000398,25.038084,-2.2014,-0.054,9.14723,9.14723
2733.00,9.15192,25.063795,0.000396,25.038128,-2.2020,-0.054,9.14797,9.14797
2734.00,9.15175,25.063900,0.000396,25.038145,-2.2024,-0.054,9.14948,9.14948
2735.00,9.15126,25.063901,0.000397,25.038111,-2.2026,-0.054,9.15064,9.15064
2736.00,9.15065,25.063938,0.000400,25.038063,-2.2027,-0.054,9.15117,9.15117
2737.00,9.15058,25.063921,0.000397,25.038019,-2.2027,-0.054,9.15287,9.15287
2738.00,9.15091,25.063988,0.000393,25.037985,-2.2026,-0.054,9.15389,9.15389
2739.00,9.15125,25.064101,0.000394,25.038025,-2.2027,-0.054,9.15356,9.15356
2740.00,9.15153,25.064172,0.000390,25.037984,-2.2030,-0.054,9.15420,9.15420
2741.00,9.15165,25.064265,0.000384,25.038040,-2.2033,-0.053,9.15519,9.15519
2742.00,9.15157,25.064351,0.000387,25.038112,-2.2036,-0.053,9.15473,9.15473
2743.00,9.15119,25.064472,0.000395,25.038168,-2.2039,-0.054,9.15395,9.15395
2744.00,9.15138,25.064602,0.000394,25.038223,-2.2040,-0.054,9.15393,9.15393
2745.00,9.15157,25.064750,0.000398,25.038332,-2.2039,-0.054,9.15262,9.15262
2746.00,9.15154,25.064783,0.000403,25.038326,-2.2037,-0.054,9.15137,9.15137
2747.00,9.15147,25.064817,0.000402,25.038275,-2.2036,-0.054,9.15129,9.15129
2748.00,9.15176,25.064849,0.000393,25.038273,-2.2035,-0.053,9.15233,9.15233
2749.00,9.15226,25.064850,0.000387,25.038216,-2.2035,-0.053,9.15279,9.15279
2750.00,9.15262,25.064807,0.000382,25.038133,-2.2037,-0.053,9.15362,9.15362
2751.00,9.15310,25.064821,0.000381,25.038139,-2.2041,-0.052,9.15381,9.15381
2752.00,9.15348,25.064866,0.000385,25.038169,-2.2044,-0.052,9.15341,9.15341
2753.00,9.15327,25.064852,0.000388,25.038154,-2.2047,-0.053,9.15297,9.15297
2754.00,9.15317,25.064822,0.000392,25.038128,-2.2050,-0.052,9.15216,9.15216
2755.00,9.15318,25.064889,0.000392,25.038140,-2.2051,-0.052,9.15200,9.15200
2756.00,9.15300,25.065003,0.000389,25.038149,-2.2052,-0.052,9.15316,9.15316
2757.00,9.15253,25.065069,0.000387,25.038125,-2.2055,-0.052,9.15463,9.15463
2758.00,9.15243,25.065189,0.000387,25.038146,-2.2056,-0.052,9.15541,9.15541
2759.00,9.15272,25.065209,0.000384,25.038110,-2.2057,-0.052,9.15701,9.15701
2760.00,9.15327,25.065279,0.000388,25.038140,-2.2059,-0.052,9.15547,9.15547
2761.00,9.15217,25.065298,0.000389,25.038162,-2.2062,-0.052,9.15154,9.15154
2762.00,9.15104,25.065318,0.000387,25.038149,-2.2061,-0.051,9.14728,9.14728
@19,2.0001,4.0, 2760.178 
2763.00,9.15306,25.065289,0.000388,25.038123,-2.2061,-0.051,9.14378,9.14378
2764.00,9.15301,25.065384,0.000394,25.038210,-2.2064,-0.051,9.14074,9.14074
2765.00,9.15459,25.065416,0.000395,25.038198,-2.2068,-0.051,9.14040,9.14040
2766.00,9.15582,25.065474,0.000397,25.038176,-2.2071,-0.051,9.14243,9.14243
2767.00,9.15747,25.065646,0.000402,25.038279,-2.2074,-0.051,9.14555,9.14555
2768.00,9.15880,25.065744,0.000401,25.038284,-2.2078,-0.051,9.14796,9.14796
2769.00,9.15827,25.065799,0.000400,25.038264,-2.2078,-0.051,9.15098,9.15098
2770.00,9.14596,25.065822,0.000397,25.038230,-2.2078,-0.051,9.15429,9.15429
2771.00,9.13735,25.065817,0.000395,25.038172,-2.2078,-0.051,9.15621,9.15621
2772.00,9.13772,25.065795,0.000394,25.038146,-2.2079,-0.051,9.15646,9.15646
2773.00,9.14022,25.065747,0.000397,25.038110,-2.2080,-0.051,9.15642,9.15642
2774.00,9.14280,25.065678,0.000395,25.038077,-2.2081,-0.050,9.15621,9.15621
2775.00,9.14569,25.065699,0.000400,25.038104,-2.2084,-0.051,9.15413,9.15413
2776.00,9.14847,25.065744,0.000402,25.038216,-2.2086,-0.051,9.15238,9.15238
2777.00,9.15106,25.065713,0.000400,25.038232,-2.2087,-0.050,9.15134,9.15134
2778.00,9.15211,25.065712,0.000400,25.038220,-2.2089,-0.050,9.15088,9.15088
2779.00,9.15252,25.065739,0.000400,25.038174,-2.2091,-0.050,9.15023,9.15023
2780.00,9.15214,25.065744,0.000397,25.038167,-2.2093,-0.050,9.15239,9.15239
2781.00,9.15231,25.065833,0.000396,25.038173,-2.2095,-0.050,9.15485,9.15485
2782.00,9.15278,25.065920,0.000398,25.038165,-2.2097,-0.050,9.15709,9.15709
2783.00,9.15345,25.065906,0.000396,25.038124,-2.2099,-0.050,9.15962,9.15962
2784.00,9.15368,25.065996,0.000398,25.038203,-2.2100,-0.050,9.16310,9.16310
2785.00,9.15266,25.066048,0.000399,25.038232,-2.2100,-0.050,9.16541,9.16541
2786.00,9.15180,25.065988,0.000398,25.038143,-2.2102,-0.050,9.16663,9.16663
2787.00,9.15086,25.065969,0.000396,25.038039,-2.2103,-0.050,9.16834,9.16834
2788.00,9.15118,25.066149,0.000397,25.038150,-2.2104,-0.049,9.17034,9.17034
2789.00,9.15499,25.066111,0.000396,25.038095,-2.2105,-0.049,9.17057,9.17057
2790.00,9.15784,25.066208,0.000400,25.038119,-2.2106,-0.050,9.17049,9.17049
2791.00,9.15965,25.066241,0.000399,25.038104,-2.2108,-0.049,9.17125,9.17125
2792.00,9.16036,25.066334,0.000399,25.038191,-2.2108,-0.049,9.17109,9.17109
2793.00,9.16281,25.066313,0.000398,25.038099,-2.2110,-0.049,9.17041,9.17041
2794.00,9.17009,25.066407,0.000398,25.038117,-2.2111,-0.049,9.17014,9.17014
2795.00,9.16951,25.066460,0.000393,25.038119,-2.2113,-0.049,9.16969,9.16969
2796.00,9.17008,25.066664,0.000395,25.038210,-2.2115,-0.049,9.16876,9.16876
2797.00,9.17060,25.066669,0.000400,25.038156,-2.2117,-0.049,9.16970,9.16970
2798.00,9.17024,25.066748,0.000401,25.038223,-2.2119,-0.049,9.16967,9.16967
2799.00,9.17026,25.066795,0.000400,25.038214,-2.2124,-0.049,9.16886,9.16886
2800.00,9.17002,25.066700,0.000404,25.038111,-2.2125,-0.049,9.16867,9.16867
2801.00,9.17007,25.066624,0.000402,25.038062,-2.2126,-0.049,9.16873,9.16873
2802.00,9.16992,25.066715,0.000398,25.038098,-2.2128,-0.048,9.16800,9.16800
2803.00,9.16957,25.066712,0.000401,25.038032,-2.2129,-0.049,9.16768,9.16768
2804.00,9.16967,25.066770,0.000404,25.038066,-2.2131,-0.049,9.16631,9.16631
2805.00,9.16962,25.066992,0.000403,25.038207,-2.2134,-0.049,9.16419,9.16419
2806.00,9.16921,25.067052,0.000399,25.038218,-2.2136,-0.048,9.16328,9.16328
2807.00,9.16856,25.067055,0.000401,25.038218,-2.2136,-0.048,9.16224,9.16224
2808.00,9.16753,25.067157,0.000397,25.038309,-2.2138,-0.048,9.16050,9.16050
2809.00,9.16689,25.067195,0.000396,25.038316,-2.2137,-0.048,9.15956,9.15956
2810.00,9.16660,25.067091,0.000394,25.038198,-2.2137,-0.048,9.15945,9.15945
2811.00,9.16607,25.067144,0.000399,25.038204,-2.2137,-0.048,9.15922,9.15922
2812.00,9.16559,25.067193,0.000399,25.038187,-2.2140,-0.048,9.15835,9.15835
2813.00,9.16469,25.067172,0.000402,25.038136,-2.2141,-0.048,9.15879,9.15879
2814.00,9.16376,25.067186,0.000402,25.038087,-2.2144,-0.048,9.15975,9.15975
2815.00,9.16247,25.067258,0.000403,25.038162,-2.2147,-0.048,9.16082,9.16082
2816.00,9.16198,25.067277,0.000402,25.038180,-2.2150,-0.048,9.16245,9.16245
2817.00,9.16174,25.067312,0.000403,25.038163,-2.2152,-0.048,9.16454,9.16454
2818.00,9.16138,25.067379,0.000400,25.038202,-2.2155,-0.048,9.16555,9.16555
2819.00,9.16213,25.067335,0.000400,25.038152,-2.2156,-0.048,9.16484,9.16484
2820.00,9.16216,25.067389,0.000400,25.038171,-2.2155,-0.047,9.16220,9.16220
2821.00,9.16156,25.067438,0.000401,25.038159,-2.2155,-0.047,9.15835,9.15835
2822.00,9.16182,25.067442,0.000400,25.038219,-2.2156,-0.047,9.15477,9.15477
2823.00,9.16189,25.067429,0.000401,25.038185,-2.2156,-0.047,9.15234,9.15234
2824.00,9.16302,25.067579,0.000401,25.038276,-2.2156,-0.047,9.15246,9.15246
2825.00,9.16427,25.067665,0.000403,25.038270,-2.2158,-0.047,9.15439,9.15439
2826.00,9.16619,25.067683,0.000400,25.038223,-2.2161,-0.047,9.15634,9.15634
2827.00,9.16823,25.067763,0.000396,25.038188,-2.2163,-0.047,9.15801,9.15801
2828.00,9.16605,25.067869,0.000397,25.038274,-2.2165,-0.047,9.15915,9.15915
2829.00,9.15721,25.067886,0.000397,25.038261,-2.2167,-0.046,9.16129,9.16129
2830.00,9.14992,25.067919,0.000398,25.038217,-2.2168,-0.046,9.16318,9.16318
2831.00,9.15015,25.068005,0.000404,25.038191,-2.2169,-0.046,9.16428,9.16428
2832.00,9.15247,25.068049,0.000405,25.038199,-2.2171,-0.046,9.16440,9.16440
2833.00,9.15441,25.068132,0.000405,25.038122,-2.2170,-0.046,9.16481,9.16481
2834.00,9.15574,25.068210,0.000408,25.038141,-2.2171,-0.047,9.16349,9.16349
2835.00,9.15790,25.068139,0.000406,25.038095,-2.2171,-0.047,9.16208,9.16208
2836.00,9.15935,25.068090,0.000400,25.038132,-2.2172,-0.046,9.16144,9.16144
2837.00,9.16134,25.068033,0.000400,25.038101,-2.2173,-0.046,9.16151,9.16151
2838.00,9.16275,25.068042,0.000399,25.038138,-2.2175,-0.046,9.16135,9.16135
2839.00,9.16264,25.068082,0.000398,25.038114,-2.2177,-0.046,9.16151,9.16151
2840.00,9.16249,25.068210,0.000399,25.038174,-2.2179,-0.046,9.16219,9.16219
2841.00,9.16262,25.068282,0.000399,25.038187,-2.2181,-0.046,9.16254,9.16254
2842.00,9.16238,25.068386,0.000401,25.038248,-2.2183,-0.046,9.16302,9.16302
2843.00,9.16247,25.068454,0.000403,25.038232,-2.2184,-0.046,9.16313,9.16313
2844.00,9.16261,25.068488,0.000402,25.038206,-2.2186,-0.046,9.16247,9.16247
2845.00,9.16248,25.068580,0.000401,25.038191,-2.2186,-0.046,9.16163,9.16163
2846.00,9.16249,25.068697,0.000401,25.038187,-2.2187,-0.046,9.16162,9.16162
2847.00,9.16263,25.068689,0.000401,25.038075,-2.2188,-0.046,9.16157,9.16157
2848.00,9.16267,25.068673,0.000397,25.038028,-2.2191,-0.045,9.16094,9.16094
2849.00,9.16217,25.068656,0.000394,25.037982,-2.2194,-0.045,9.16044,9.16044
2850.00,9.16169,25.068620,0.000390,25.037981,-2.2197,-0.045,9.15990,9.15990
2851.00,9.16134,25.068625,0.000391,25.037973,-2.2199,-0.045,9.15929,9.15929
2852.00,9.16130,25.068743,0.000387,25.038051,-2.2200,-0.045,9.15898,9.15898
2853.00,9.16123,25.068774,0.000387,25.038010,-2.2203,-0.045,9.15806,9.15806
2854.00,9.16074,25.068841,0.000388,25.038102,-2.2204,-0.045,9.15791,9.15791
2855.00,9.16054,25.068939,0.000391,25.038121,-2.2205,-0.045,9.15723,9.15723
2856.00,9.16051,25.068954,0.000391,25.038170,-2.2207,-0.045,9.15610,9.15610
2857.00,9.16020,25.068948,0.000396,25.038188,-2.2210,-0.045,9.15424,9.15424
2858.00,9.15966,25.068949,0.000397,25.038207,-2.2210,-0.045,9.15402,9.15402
2859.00,9.15898,25.068983,0.000400,25.038140,-2.2212,-0.045,9.15424,9.15424
2860.00,9.15828,25.069021,0.000402,25.038157,-2.2213,-0.045,9.15543,9.15543
2861.00,9.15801,25.069123,0.000406,25.038168,-2.2215,-0.045,9.15561,9.15561
2862.00,9.15771,25.069108,0.000403,25.038073,-2.2218,-0.045,9.15636,9.15636
2863.00,9.15761,25.069206,0.000405,25.038186,-2.2219,-0.045,9.15630,9.15630
2864.00,9.15723,25.069217,0.000401,25.038198,-2.2220,-0.045,9.15492,9.15492
2865.00,9.15665,25.069187,0.000398,25.038187,-2.2223,-0.045,9.15311,9.15311
2866.00,9.15608,25.069181,0.000393,25.038124,-2.2224,-0.044,9.15312,9.15312
2867.00,9.15585,25.069371,0.000392,25.038270,-2.2223,-0.044,9.15269,9.15269
2868.00,9.15513,25.069420,0.000391,25.038258,-2.2224,-0.044,9.15228,9.15228
2869.00,9.15472,25.069516,0.000393,25.038272,-2.2225,-0.044,9.15239,9.15239
2870.00,9.15451,25.069617,0.000393,25.038247,-2.2227,-0.044,9.15255,9.15255
2871.00,9.15424,25.069682,0.000396,25.038318,-2.2228,-0.044,9.15149,9.15149
2872.00,9.15397,25.069711,0.000396,25.038289,-2.2231,-0.044,9.15091,9.15091
2873.00,9.15367,25.069784,0.000397,25.038260,-2.2234,-0.044,9.15123,9.15123
2874.00,9.15332,25.069818,0.000395,25.038233,-2.2236,-0.043,9.15141,9.15141
2875.00,9.15315,25.069873,0.000394,25.038263,-2.2237,-0.043,9.15188,9.15188
2876.00,9.15332,25.069850,0.000395,25.038179,-2.2238,-0.043,9.15362,9.15362
2877.00,9.15369,25.069799,0.000395,25.038124,-2.2238,-0.043,9.15595,9.15595
2878.00,9.15430,25.069763,0.000394,25.038090,-2.2239,-0.043,9.15848,9.15848
2879.00,9.15483,25.069790,0.000397,25.038098,-2.2241,-0.043,9.16135,9.16135
2880.00,9.15469,25.069811,0.000399,25.038148,-2.2243,-0.043,9.16439,9.16439
2881.00,9.15460,25.069892,0.000400,25.038185,-2.2246,-0.043,9.16653,9.16653
2882.00,9.15497,25.069941,0.000399,25.038179,-2.2249,-0.043,9.16817,9.16817
2883.00,9.15522,25.069994,0.000400,25.038212,-2.2252,-0.043,9.16919,9.16919
2884.00,9.15584,25.070047,0.000399,25.038259,-2.2254,-0.043,9.16927,9.16927
2885.00,9.15683,25.070075,0.000401,25.038196,-2.2256,-0.043,9.16957,9.16957
2886.00,9.15900,25.070103,0.000399,25.038172,-2.2257,-0.043,9.16984,9.16984
2887.00,9.16098,25.070219,0.000400,25.038236,-2.2257,-0.042,9.17002,9.17002
2888.00,9.16226,25.070298,0.000400,25.038191,-2.2256,-0.042,9.17009,9.17009
2889.00,9.16365,25.070356,0.000401,25.038205,-2.2256,-0.042,9.17132,9.17132
2890.00,9.16483,25.070317,0.000397,25.038138,-2.2256,-0.042,9.17127,9.17127
2891.00,9.16590,25.070330,0.000398,25.038175,-2.2256,-0.042,9.17022,9.17022
2892.00,9.16747,25.070324,0.000396,25.038140,-2.2259,-0.042,9.16963,9.16963
2893.00,9.16841,25.070322,0.000395,25.038165,-2.2262,-0.042,9.16904,9.16904
2894.00,9.16879,25.070308,0.000395,25.038108,-2.2263,-0.042,9.16821,9.16821
2895.00,9.16959,25.070392,0.000393,25.038131,-2.2266,-0.042,9.16747,9.16747
2896.00,9.16958,25.070511,0.000395,25.038092,-2.2267,-0.042,9.16704,9.16704
2897.00,9.16961,25.070594,0.000397,25.038108,-2.2267,-0.042,9.16594,9.16594
2898.00,9.16948,25.070679,0.000397,25.038161,-2.2268,-0.041,9.16589,9.16589
2899.00,9.16933,25.070726,0.000398,25.038154,-2.2270,-0.041,9.16509,9.16509
2900.00,9.16873,25.070755,0.000401,25.038175,-2.2273,-0.041,9.16467,9.16467
2901.00,9.16826,25.070694,0.000401,25.038213,-2.2276,-0.041,9.16485,9.16485
2902.00,9.16819,25.070653,0.000400,25.038193,-2.2279,-0.041,9.16622,9.16622
2903.00,9.16781,25.070673,0.000399,25.038171,-2.2280,-0.041,9.16606,9.16606
2904.00,9.16745,25.070680,0.000396,25.038145,-2.2280,-0.041,9.16703,9.16703
2905.00,9.16731,25.070842,0.000395,25.038221,-2.2279,-0.041,9.16803,9.16803
2906.00,9.16726,25.070949,0.000395,25.038192,-2.2279,-0.041,9.16896,9.16896
2907.00,9.16736,25.071028,0.000397,25.038184,-2.2281,-0.041,9.16871,9.16871
2908.00,9.16687,25.071044,0.000400,25.038167,-2.2284,-0.041,9.16880,9.16880
2909.00,9.16697,25.071113,0.000402,25.038222,-2.2287,-0.041,9.16672,9.16672
2910.00,9.16696,25.071014,0.000403,25.038105,-2.2291,-0.041,9.16500,9.16500
2911.00,9.16668,25.070988,0.000401,25.038090,-2.2294,-0.041,9.16517,9.16517
2912.00,9.16633,25.071072,0.000402,25.038139,-2.2295,-0.040,9.16500,9.16500
