# Supplementary material for: HSL1 and BAM1/2 impact epidermal cell development by sensing distinct signaling peptides
Source: Nat Commun. 2022 Feb 15;13:876. doi: 10.1038/s41467-022-28558-4 (PMC8847575; doi:10.1038/s41467-022-28558-4)
Supplement: Supplementary file 4 — Source Data [file 41467_2022_28558_MOESM4_ESM.zip › Source Data/Source Data/Figure S10/Exp1_BAM1_CLE9 R109PL110I.itc]

$ITC
$ 19 
$NOT
$ 25 
$ 60 
$ 500 
$ 10 
$ 2 
$ADCGainCode:  0 
$False,True,True
$ 0.4 , 0.8 , 150 , 5 
$ 2 , 4 , 150 , 5 
$ 2 , 4 , 150 , 5 
$ 2 , 4 , 150 , 5 
$ 2 , 4 , 150 , 5 
$ 2 , 4 , 150 , 5 
$ 2 , 4 , 150 , 5 
$ 2 , 4 , 150 , 5 
$ 2 , 4 , 150 , 5 
$ 2 , 4 , 150 , 5 
$ 2 , 4 , 150 , 5 
$ 2 , 4 , 150 , 5 
$ 2 , 4 , 150 , 5 
$ 2 , 4 , 150 , 5 
$ 2 , 4 , 150 , 5 
$ 2 , 4 , 150 , 5 
$ 2 , 4 , 150 , 5 
$ 2 , 4 , 150 , 5 
$ 2 , 4 , 150 , 5 
# 0 
# 0.15 
# 0.015 
# 0.2035 
# 25 
# 4 
# 8.15 
# 1 
?BAM1_15uM_CLERL12PI_150uM
% MICROCALITC_MAL1177627
% 0.2035 
% 4 
%-0.586102 , 29.61604 
%-0.348256 , 29.40329 
% 0.8333333 
% 167740 , 167730 
% 0.25 , 81 
%-0.015695 ,-0.033946 
%-20 , 8 
% 0 , 0 
% 0 
% 128000       127744 
% 43.1 
% 500 , 750 , 1000 , 750 
% 0.06978023945 ,-0.002252194966 ,-3.244915618586E-05 , 1.349203907274E-06 ,-9.058983361606E-09 
% MicroCalITC Ver: 1.29.32 Run time:11/30/2020 6:48:06 PM
@0
5.00,9.55390,25.038167,0.000444,24.990400,-1.2056,0.082,9.55232,9.55232
6.00,9.55369,25.038246,0.000447,24.990333,-1.2055,0.082,9.55195,9.55195
7.00,9.55371,25.038331,0.000447,24.990333,-1.2052,0.082,9.55205,9.55205
8.00,9.55380,25.038338,0.000448,24.990315,-1.2051,0.082,9.55194,9.55194
9.00,9.55376,25.038309,0.000447,24.990347,-1.2052,0.082,9.55204,9.55204
10.00,9.55376,25.038318,0.000445,24.990341,-1.2053,0.082,9.55208,9.55208
11.00,9.55353,25.038339,0.000443,24.990407,-1.2052,0.082,9.55127,9.55127
12.00,9.55321,25.038340,0.000440,24.990393,-1.2049,0.082,9.55012,9.55012
13.00,9.55287,25.038324,0.000441,24.990437,-1.2048,0.082,9.54852,9.54852
14.00,9.55248,25.038331,0.000437,24.990340,-1.2047,0.083,9.54811,9.54811
15.00,9.55195,25.038361,0.000437,24.990352,-1.2048,0.083,9.54812,9.54812
16.00,9.55176,25.038361,0.000436,24.990300,-1.2049,0.083,9.54842,9.54842
17.00,9.55148,25.038412,0.000440,24.990299,-1.2052,0.083,9.54878,9.54878
18.00,9.55095,25.038519,0.000440,24.990257,-1.2052,0.083,9.54975,9.54975
19.00,9.55052,25.038616,0.000440,24.990294,-1.2053,0.083,9.54964,9.54964
20.00,9.55032,25.038601,0.000437,24.990203,-1.2054,0.083,9.54944,9.54944
21.00,9.55022,25.038655,0.000440,24.990241,-1.2055,0.083,9.54959,9.54959
22.00,9.55002,25.038730,0.000437,24.990241,-1.2056,0.083,9.54985,9.54985
23.00,9.54997,25.038705,0.000436,24.990184,-1.2057,0.083,9.54991,9.54991
24.00,9.55003,25.038766,0.000439,24.990244,-1.2056,0.083,9.55044,9.55044
25.00,9.55005,25.038827,0.000439,24.990269,-1.2054,0.083,9.55056,9.55056
26.00,9.55002,25.038947,0.000438,24.990262,-1.2054,0.084,9.55056,9.55056
27.00,9.54999,25.038945,0.000440,24.990286,-1.2054,0.084,9.55119,9.55119
28.00,9.55002,25.038984,0.000444,24.990354,-1.2054,0.084,9.55207,9.55207
29.00,9.55016,25.038996,0.000444,24.990330,-1.2055,0.084,9.55271,9.55271
30.00,9.55032,25.039040,0.000445,24.990301,-1.2054,0.084,9.55344,9.55344
31.00,9.55045,25.039045,0.000445,24.990324,-1.2053,0.084,9.55333,9.55333
32.00,9.55048,25.039081,0.000443,24.990303,-1.2051,0.084,9.55103,9.55103
33.00,9.55114,25.039150,0.000443,24.990298,-1.2050,0.084,9.54762,9.54762
34.00,9.55136,25.039256,0.000445,24.990329,-1.2049,0.084,9.54472,9.54472
35.00,9.55165,25.039231,0.000443,24.990281,-1.2048,0.084,9.54128,9.54128
36.00,9.55211,25.039262,0.000447,24.990232,-1.2048,0.084,9.53898,9.53898
37.00,9.55249,25.039425,0.000449,24.990337,-1.2049,0.084,9.53832,9.53832
38.00,9.55316,25.039449,0.000449,24.990311,-1.2045,0.084,9.53859,9.53859
39.00,9.55409,25.039496,0.000448,24.990360,-1.2046,0.084,9.53840,9.53840
40.00,9.55290,25.039554,0.000450,24.990420,-1.2048,0.084,9.53823,9.53823
41.00,9.54919,25.039591,0.000449,24.990406,-1.2048,0.085,9.53725,9.53725
42.00,9.54274,25.039531,0.000448,24.990298,-1.2048,0.085,9.53608,9.53608
43.00,9.53948,25.039614,0.000446,24.990358,-1.2051,0.085,9.53536,9.53536
44.00,9.53861,25.039584,0.000444,24.990235,-1.2051,0.085,9.53551,9.53551
45.00,9.53878,25.039730,0.000444,24.990313,-1.2051,0.086,9.53680,9.53680
46.00,9.53856,25.039793,0.000443,24.990346,-1.2051,0.086,9.53881,9.53881
47.00,9.53764,25.039880,0.000443,24.990369,-1.2051,0.086,9.54099,9.54099
48.00,9.53743,25.039958,0.000447,24.990391,-1.2050,0.086,9.54220,9.54220
49.00,9.53747,25.040046,0.000447,24.990445,-1.2048,0.086,9.54255,9.54255
50.00,9.53787,25.039993,0.000450,24.990356,-1.2047,0.086,9.54218,9.54218
51.00,9.53858,25.040002,0.000452,24.990322,-1.2045,0.085,9.54184,9.54184
52.00,9.53880,25.039972,0.000452,24.990333,-1.2043,0.086,9.53985,9.53985
53.00,9.53879,25.039997,0.000452,24.990377,-1.2043,0.086,9.53306,9.53306
54.00,9.53895,25.040002,0.000457,24.990396,-1.2044,0.085,9.51966,9.51966
55.00,9.53916,25.040058,0.000457,24.990470,-1.2044,0.085,9.50048,9.50048
56.00,9.54007,25.040083,0.000456,24.990505,-1.2045,0.085,9.47749,9.47749
57.00,9.54154,25.040206,0.000454,24.990512,-1.2048,0.086,9.45588,9.45588
58.00,9.54209,25.040231,0.000452,24.990437,-1.2050,0.086,9.44071,9.44071
59.00,9.54118,25.040186,0.000447,24.990347,-1.2052,0.086,9.43370,9.43370
60.00,9.54001,25.040293,0.000448,24.990358,-1.2053,0.086,9.43588,9.43588
@1,0.4000,0.8, 60.0570000000007 
61.00,9.54120,25.040316,0.000446,24.990350,-1.2053,0.086,9.44396,9.44396
62.00,9.53441,25.040336,0.000449,24.990380,-1.2051,0.086,9.45404,9.45404
63.00,9.50790,25.040327,0.000448,24.990362,-1.2049,0.086,9.46487,9.46487
64.00,9.47441,25.040401,0.000447,24.990427,-1.2047,0.086,9.47582,9.47582
65.00,9.44442,25.040326,0.000447,24.990332,-1.2045,0.086,9.48445,9.48445
66.00,9.42636,25.040330,0.000444,24.990318,-1.2043,0.087,9.49088,9.49088
67.00,9.42664,25.040264,0.000440,24.990228,-1.2041,0.087,9.49523,9.49523
68.00,9.43215,25.040335,0.000444,24.990263,-1.2038,0.087,9.49752,9.49752
69.00,9.43938,25.040396,0.000446,24.990250,-1.2036,0.087,9.49886,9.49886
70.00,9.45501,25.040549,0.000446,24.990359,-1.2034,0.087,9.50036,9.50036
71.00,9.46673,25.040648,0.000450,24.990340,-1.2033,0.086,9.50294,9.50294
72.00,9.47705,25.040807,0.000452,24.990394,-1.2036,0.086,9.50657,9.50657
73.00,9.48619,25.040720,0.000445,24.990286,-1.2043,0.087,9.51087,9.51087
74.00,9.49398,25.040743,0.000441,24.990267,-1.2048,0.087,9.51413,9.51413
75.00,9.49786,25.040651,0.000439,24.990141,-1.2050,0.087,9.51610,9.51610
76.00,9.49844,25.040661,0.000438,24.990145,-1.2051,0.087,9.51697,9.51697
77.00,9.49886,25.040649,0.000437,24.990123,-1.2050,0.088,9.51702,9.51702
78.00,9.49905,25.040811,0.000441,24.990220,-1.2046,0.088,9.51743,9.51743
79.00,9.50010,25.040865,0.000447,24.990241,-1.2043,0.087,9.51862,9.51862
80.00,9.50570,25.041035,0.000451,24.990321,-1.2041,0.087,9.52110,9.52110
81.00,9.51174,25.041087,0.000448,24.990354,-1.2043,0.087,9.52447,9.52447
82.00,9.51649,25.041084,0.000451,24.990393,-1.2045,0.087,9.52732,9.52732
83.00,9.51748,25.041119,0.000450,24.990385,-1.2046,0.088,9.52934,9.52934
84.00,9.51695,25.041163,0.000446,24.990380,-1.2046,0.088,9.53176,9.53176
85.00,9.51764,25.041115,0.000444,24.990373,-1.2048,0.088,9.53281,9.53281
86.00,9.51857,25.041134,0.000449,24.990397,-1.2048,0.088,9.53257,9.53257
87.00,9.51884,25.041219,0.000448,24.990390,-1.2047,0.088,9.53197,9.53197
88.00,9.52052,25.041250,0.000448,24.990356,-1.2046,0.088,9.53088,9.53088
89.00,9.52294,25.041347,0.000451,24.990406,-1.2046,0.088,9.52901,9.52901
90.00,9.52747,25.041395,0.000452,24.990434,-1.2046,0.088,9.52805,9.52805
91.00,9.53054,25.041469,0.000448,24.990426,-1.2045,0.088,9.52729,9.52729
92.00,9.53150,25.041496,0.000446,24.990408,-1.2044,0.088,9.52744,9.52744
93.00,9.53175,25.041544,0.000441,24.990419,-1.2047,0.088,9.52819,9.52819
94.00,9.53080,25.041586,0.000436,24.990392,-1.2050,0.089,9.52869,9.52869
95.00,9.53022,25.041668,0.000435,24.990382,-1.2053,0.089,9.52866,9.52866
96.00,9.53026,25.041725,0.000438,24.990357,-1.2052,0.089,9.52923,9.52923
97.00,9.52979,25.041749,0.000440,24.990364,-1.2052,0.089,9.52991,9.52991
98.00,9.52969,25.041762,0.000442,24.990344,-1.2051,0.089,9.52962,9.52962
99.00,9.52958,25.041816,0.000444,24.990394,-1.2049,0.089,9.53016,9.53016
100.00,9.52974,25.041917,0.000446,24.990435,-1.2047,0.089,9.53113,9.53113
101.00,9.52987,25.041918,0.000444,24.990399,-1.2049,0.089,9.53194,9.53194
102.00,9.53028,25.041978,0.000443,24.990381,-1.2051,0.089,9.53261,9.53261
103.00,9.53057,25.041975,0.000445,24.990371,-1.2052,0.089,9.53378,9.53378
104.00,9.53046,25.041948,0.000444,24.990285,-1.2053,0.089,9.53395,9.53395
105.00,9.53020,25.041934,0.000446,24.990296,-1.2055,0.089,9.53393,9.53393
106.00,9.53036,25.041990,0.000449,24.990367,-1.2053,0.089,9.53335,9.53335
107.00,9.53066,25.042009,0.000452,24.990393,-1.2052,0.089,9.53261,9.53261
108.00,9.53117,25.042151,0.000456,24.990484,-1.2050,0.089,9.53273,9.53273
109.00,9.53158,25.042202,0.000456,24.990574,-1.2049,0.089,9.53350,9.53350
110.00,9.53185,25.042233,0.000456,24.990580,-1.2050,0.090,9.53383,9.53383
111.00,9.53206,25.042134,0.000451,24.990488,-1.2049,0.090,9.53503,9.53503
112.00,9.53244,25.042141,0.000448,24.990466,-1.2051,0.090,9.53552,9.53552
113.00,9.53288,25.042110,0.000444,24.990430,-1.2051,0.090,9.53453,9.53453
114.00,9.53294,25.042017,0.000442,24.990308,-1.2051,0.090,9.53253,9.53253
115.00,9.53359,25.041815,0.000435,24.990078,-1.2051,0.090,9.53016,9.53016
116.00,9.53409,25.041953,0.000439,24.990168,-1.2053,0.090,9.52712,9.52712
117.00,9.53419,25.042033,0.000439,24.990195,-1.2053,0.091,9.52393,9.52393
118.00,9.53403,25.042128,0.000442,24.990206,-1.2056,0.091,9.52203,9.52203
119.00,9.53445,25.042262,0.000442,24.990238,-1.2056,0.091,9.52014,9.52014
120.00,9.53519,25.042505,0.000448,24.990429,-1.2056,0.091,9.51996,9.51996
121.00,9.53561,25.042571,0.000446,24.990429,-1.2056,0.091,9.52099,9.52099
122.00,9.53441,25.042567,0.000449,24.990371,-1.2055,0.091,9.52324,9.52324
123.00,9.52984,25.042568,0.000448,24.990332,-1.2056,0.091,9.52549,9.52549
124.00,9.52584,25.042637,0.000450,24.990388,-1.2059,0.091,9.52912,9.52912
125.00,9.52375,25.042687,0.000446,24.990358,-1.2058,0.091,9.53176,9.53176
126.00,9.52211,25.042745,0.000448,24.990355,-1.2056,0.091,9.53407,9.53407
127.00,9.52095,25.042794,0.000446,24.990333,-1.2055,0.091,9.53614,9.53614
128.00,9.51965,25.042824,0.000443,24.990376,-1.2053,0.091,9.53802,9.53802
129.00,9.51895,25.042752,0.000437,24.990244,-1.2049,0.092,9.53903,9.53903
130.00,9.52177,25.042733,0.000438,24.990197,-1.2048,0.092,9.53935,9.53935
131.00,9.52775,25.042728,0.000436,24.990151,-1.2049,0.092,9.53984,9.53984
132.00,9.52980,25.042714,0.000433,24.990176,-1.2049,0.092,9.53953,9.53953
133.00,9.53190,25.042768,0.000434,24.990195,-1.2051,0.092,9.53900,9.53900
134.00,9.53408,25.042813,0.000438,24.990266,-1.2052,0.092,9.53805,9.53805
135.00,9.53552,25.042789,0.000437,24.990247,-1.2052,0.092,9.53805,9.53805
136.00,9.53619,25.042834,0.000438,24.990306,-1.2051,0.092,9.53751,9.53751
137.00,9.53665,25.042910,0.000439,24.990308,-1.2050,0.092,9.53701,9.53701
138.00,9.53658,25.042951,0.000440,24.990278,-1.2047,0.092,9.53606,9.53606
139.00,9.53672,25.043087,0.000441,24.990311,-1.2047,0.092,9.53552,9.53552
140.00,9.53659,25.043216,0.000441,24.990315,-1.2045,0.093,9.53523,9.53523
141.00,9.53730,25.043186,0.000440,24.990205,-1.2046,0.093,9.53477,9.53477
142.00,9.53777,25.043291,0.000443,24.990291,-1.2049,0.093,9.53536,9.53536
143.00,9.53760,25.043229,0.000441,24.990227,-1.2055,0.093,9.53627,9.53627
144.00,9.53747,25.043142,0.000439,24.990154,-1.2057,0.093,9.53788,9.53788
145.00,9.53747,25.043092,0.000440,24.990173,-1.2059,0.093,9.53906,9.53906
146.00,9.53708,25.043160,0.000440,24.990231,-1.2061,0.093,9.53979,9.53979
147.00,9.53681,25.043201,0.000439,24.990174,-1.2060,0.093,9.53987,9.53987
148.00,9.53681,25.043276,0.000440,24.990160,-1.2059,0.093,9.54011,9.54011
149.00,9.53727,25.043371,0.000441,24.990172,-1.2058,0.093,9.53964,9.53964
150.00,9.53723,25.043469,0.000443,24.990189,-1.2057,0.093,9.53901,9.53901
151.00,9.53755,25.043483,0.000443,24.990138,-1.2059,0.093,9.53876,9.53876
152.00,9.53769,25.043476,0.000442,24.990146,-1.2060,0.094,9.53840,9.53840
153.00,9.53777,25.043605,0.000446,24.990270,-1.2062,0.094,9.53848,9.53848
154.00,9.53789,25.043634,0.000447,24.990295,-1.2063,0.094,9.53890,9.53890
155.00,9.53811,25.043743,0.000448,24.990348,-1.2066,0.094,9.53965,9.53965
156.00,9.53832,25.043798,0.000448,24.990435,-1.2067,0.094,9.54006,9.54006
157.00,9.53847,25.043845,0.000447,24.990411,-1.2063,0.094,9.54094,9.54094
158.00,9.53881,25.043877,0.000447,24.990379,-1.2060,0.094,9.54116,9.54116
159.00,9.53924,25.043933,0.000445,24.990374,-1.2057,0.094,9.54149,9.54149
160.00,9.53964,25.043933,0.000444,24.990319,-1.2052,0.094,9.54151,9.54151
161.00,9.53995,25.043961,0.000446,24.990253,-1.2049,0.094,9.54167,9.54167
162.00,9.54008,25.043987,0.000450,24.990309,-1.2048,0.094,9.54098,9.54098
163.00,9.54012,25.043944,0.000447,24.990308,-1.2049,0.094,9.54052,9.54052
164.00,9.54007,25.044001,0.000448,24.990386,-1.2050,0.094,9.53964,9.53964
165.00,9.53972,25.043995,0.000447,24.990391,-1.2055,0.094,9.53767,9.53767
166.00,9.53921,25.043997,0.000445,24.990365,-1.2059,0.094,9.53557,9.53557
167.00,9.53877,25.044031,0.000443,24.990369,-1.2065,0.095,9.53382,9.53382
168.00,9.53820,25.044123,0.000442,24.990309,-1.2068,0.095,9.53155,9.53155
169.00,9.53766,25.044146,0.000440,24.990237,-1.2068,0.095,9.52912,9.52912
170.00,9.53747,25.044213,0.000440,24.990260,-1.2064,0.095,9.52772,9.52772
171.00,9.53700,25.044258,0.000438,24.990249,-1.2060,0.095,9.52712,9.52712
172.00,9.53665,25.044300,0.000438,24.990200,-1.2057,0.095,9.52715,9.52715
173.00,9.53592,25.044364,0.000442,24.990254,-1.2054,0.095,9.52880,9.52880
174.00,9.53493,25.044415,0.000442,24.990322,-1.2054,0.095,9.53093,9.53093
175.00,9.53353,25.044451,0.000444,24.990362,-1.2057,0.095,9.53270,9.53270
176.00,9.53264,25.044525,0.000450,24.990434,-1.2058,0.095,9.53341,9.53341
177.00,9.53184,25.044527,0.000450,24.990416,-1.2059,0.095,9.53328,9.53328
178.00,9.53084,25.044476,0.000449,24.990360,-1.2058,0.095,9.53145,9.53145
179.00,9.52979,25.044449,0.000448,24.990253,-1.2058,0.095,9.53053,9.53053
180.00,9.52903,25.044466,0.000447,24.990215,-1.2056,0.095,9.53049,9.53049
181.00,9.52912,25.044570,0.000445,24.990282,-1.2053,0.095,9.53040,9.53040
182.00,9.53078,25.044537,0.000445,24.990253,-1.2052,0.096,9.53059,9.53059
183.00,9.53135,25.044634,0.000444,24.990325,-1.2051,0.096,9.53056,9.53056
184.00,9.53070,25.044714,0.000445,24.990412,-1.2048,0.096,9.52960,9.52960
185.00,9.53090,25.044752,0.000445,24.990391,-1.2049,0.096,9.52853,9.52853
186.00,9.53156,25.044727,0.000441,24.990291,-1.2053,0.096,9.52742,9.52742
187.00,9.53177,25.044862,0.000443,24.990358,-1.2057,0.096,9.52655,9.52655
188.00,9.53103,25.044822,0.000439,24.990285,-1.2059,0.096,9.52631,9.52631
189.00,9.53072,25.044894,0.000442,24.990286,-1.2063,0.096,9.52696,9.52696
190.00,9.53016,25.044984,0.000444,24.990293,-1.2064,0.096,9.52743,9.52743
191.00,9.52930,25.045037,0.000449,24.990345,-1.2063,0.096,9.52742,9.52742
192.00,9.52865,25.045078,0.000448,24.990378,-1.2062,0.096,9.52847,9.52847
193.00,9.52835,25.045143,0.000451,24.990405,-1.2063,0.096,9.53012,9.53012
194.00,9.52846,25.045151,0.000448,24.990349,-1.2063,0.096,9.53092,9.53092
195.00,9.52874,25.045109,0.000449,24.990353,-1.2065,0.096,9.53164,9.53164
196.00,9.52920,25.045140,0.000446,24.990358,-1.2066,0.097,9.53282,9.53282
197.00,9.52936,25.045125,0.000444,24.990292,-1.2064,0.097,9.53355,9.53355
198.00,9.52895,25.045170,0.000447,24.990323,-1.2062,0.097,9.53394,9.53394
199.00,9.52928,25.045252,0.000450,24.990399,-1.2061,0.097,9.53537,9.53537
200.00,9.52974,25.045374,0.000449,24.990423,-1.2060,0.097,9.53603,9.53603
201.00,9.53005,25.045455,0.000450,24.990475,-1.2061,0.097,9.53726,9.53726
202.00,9.53054,25.045530,0.000452,24.990530,-1.2065,0.097,9.53688,9.53688
203.00,9.53152,25.045561,0.000445,24.990487,-1.2067,0.097,9.52967,9.52967
204.00,9.53258,25.045506,0.000440,24.990364,-1.2070,0.098,9.50865,9.50865
205.00,9.53357,25.045468,0.000438,24.990257,-1.2071,0.098,9.47087,9.47087
206.00,9.53455,25.045499,0.000436,24.990175,-1.2070,0.098,9.41116,9.41116
207.00,9.53547,25.045515,0.000431,24.990083,-1.2068,0.098,9.33109,9.33109
208.00,9.53616,25.045588,0.000433,24.990086,-1.2067,0.098,9.23955,9.23955
209.00,9.53779,25.045614,0.000436,24.990100,-1.2065,0.098,9.14679,9.14679
210.00,9.53849,25.045678,0.000436,24.990150,-1.2064,0.098,9.06383,9.06383
@2,2.0001,4.0, 210.126999999993 
211.00,9.53808,25.045722,0.000434,24.990170,-1.2063,0.098,9.00112,9.00112
212.00,9.53261,25.045824,0.000438,24.990241,-1.2064,0.098,8.96416,8.96416
213.00,9.49876,25.045841,0.000436,24.990256,-1.2066,0.098,8.95234,8.95234
214.00,9.43530,25.045936,0.000433,24.990278,-1.2064,0.098,8.96400,8.96400
215.00,9.34847,25.046036,0.000432,24.990289,-1.2059,0.099,8.99373,8.99373
216.00,9.23967,25.046061,0.000436,24.990266,-1.2056,0.098,9.03661,9.03661
217.00,9.13271,25.046093,0.000432,24.990175,-1.2053,0.099,9.08724,9.08724
218.00,9.04160,25.046081,0.000430,24.990072,-1.2051,0.099,9.14197,9.14197
219.00,8.97199,25.046035,0.000427,24.990007,-1.2053,0.099,9.19582,9.19582
220.00,8.93413,25.046006,0.000430,24.989994,-1.2058,0.099,9.24607,9.24607
221.00,8.92653,25.046064,0.000431,24.990017,-1.2064,0.099,9.28948,9.28948
222.00,8.94779,25.046109,0.000432,24.990116,-1.2067,0.099,9.32421,9.32421
223.00,8.98244,25.046244,0.000437,24.990244,-1.2068,0.099,9.34964,9.34964
224.00,9.02992,25.046412,0.000441,24.990364,-1.2068,0.099,9.36854,9.36854
225.00,9.08264,25.046463,0.000437,24.990419,-1.2067,0.099,9.38154,9.38154
226.00,9.14057,25.046427,0.000434,24.990403,-1.2068,0.100,9.39123,9.39123
227.00,9.20094,25.046389,0.000433,24.990342,-1.2070,0.100,9.39872,9.39872
228.00,9.25577,25.046404,0.000433,24.990335,-1.2070,0.100,9.40526,9.40526
229.00,9.29898,25.046406,0.000436,24.990271,-1.2073,0.100,9.41149,9.41149
230.00,9.33370,25.046539,0.000437,24.990291,-1.2073,0.100,9.41877,9.41877
231.00,9.35757,25.046650,0.000441,24.990358,-1.2067,0.100,9.42614,9.42614
232.00,9.37445,25.046731,0.000441,24.990407,-1.2066,0.100,9.43507,9.43507
233.00,9.38321,25.046750,0.000444,24.990345,-1.2065,0.100,9.44446,9.44446
234.00,9.39353,25.046786,0.000442,24.990363,-1.2063,0.100,9.45393,9.45393
235.00,9.39881,25.046683,0.000443,24.990345,-1.2064,0.100,9.46194,9.46194
236.00,9.40603,25.046600,0.000443,24.990206,-1.2070,0.100,9.46937,9.46937
237.00,9.41199,25.046676,0.000444,24.990250,-1.2071,0.100,9.47412,9.47412
238.00,9.41579,25.046731,0.000442,24.990275,-1.2072,0.101,9.47850,9.47850
239.00,9.42487,25.046788,0.000442,24.990312,-1.2076,0.101,9.48155,9.48155
240.00,9.43526,25.046859,0.000440,24.990316,-1.2078,0.101,9.48410,9.48410
241.00,9.44296,25.046947,0.000441,24.990362,-1.2079,0.101,9.48662,9.48662
242.00,9.45657,25.046902,0.000442,24.990278,-1.2080,0.101,9.48950,9.48950
243.00,9.46272,25.046904,0.000442,24.990307,-1.2076,0.101,9.49174,9.49174
244.00,9.47208,25.046863,0.000444,24.990254,-1.2074,0.101,9.49326,9.49326
245.00,9.47524,25.046877,0.000443,24.990174,-1.2072,0.101,9.49395,9.49395
246.00,9.47910,25.046978,0.000447,24.990205,-1.2071,0.101,9.49365,9.49365
247.00,9.48163,25.047047,0.000447,24.990190,-1.2067,0.101,9.49278,9.49278
248.00,9.48417,25.047031,0.000444,24.990124,-1.2067,0.101,9.49160,9.49160
249.00,9.48684,25.047099,0.000442,24.990159,-1.2064,0.101,9.49072,9.49072
250.00,9.48911,25.047162,0.000441,24.990274,-1.2061,0.101,9.49117,9.49117
251.00,9.49021,25.047043,0.000433,24.990187,-1.2059,0.102,9.49246,9.49246
252.00,9.49106,25.047067,0.000435,24.990235,-1.2065,0.102,9.49422,9.49422
253.00,9.49143,25.047139,0.000437,24.990258,-1.2070,0.102,9.49676,9.49676
254.00,9.49216,25.047155,0.000439,24.990285,-1.2076,0.102,9.49900,9.49900
255.00,9.49253,25.047148,0.000442,24.990193,-1.2079,0.102,9.50103,9.50103
256.00,9.49243,25.047273,0.000446,24.990232,-1.2079,0.102,9.50384,9.50384
257.00,9.49250,25.047292,0.000446,24.990187,-1.2078,0.102,9.50672,9.50672
258.00,9.49266,25.047320,0.000448,24.990202,-1.2077,0.102,9.50907,9.50907
259.00,9.49321,25.047341,0.000446,24.990121,-1.2076,0.102,9.51145,9.51145
260.00,9.49436,25.047387,0.000444,24.990122,-1.2074,0.102,9.51283,9.51283
261.00,9.49651,25.047441,0.000442,24.990145,-1.2072,0.102,9.51253,9.51253
262.00,9.49855,25.047513,0.000442,24.990211,-1.2073,0.102,9.51138,9.51138
263.00,9.50101,25.047558,0.000441,24.990241,-1.2070,0.102,9.51013,9.51013
264.00,9.50271,25.047610,0.000441,24.990301,-1.2069,0.102,9.50872,9.50872
265.00,9.50455,25.047641,0.000441,24.990343,-1.2069,0.102,9.50817,9.50817
266.00,9.51153,25.047658,0.000443,24.990355,-1.2072,0.102,9.50851,9.50851
267.00,9.51336,25.047662,0.000442,24.990316,-1.2071,0.103,9.51002,9.51002
268.00,9.51319,25.047674,0.000442,24.990280,-1.2071,0.103,9.51225,9.51225
269.00,9.51200,25.047678,0.000442,24.990206,-1.2072,0.103,9.51504,9.51504
270.00,9.51096,25.047724,0.000443,24.990163,-1.2073,0.103,9.51751,9.51751
271.00,9.51060,25.047820,0.000445,24.990212,-1.2072,0.103,9.51932,9.51932
272.00,9.51044,25.047851,0.000445,24.990169,-1.2073,0.103,9.52041,9.52041
273.00,9.50950,25.047909,0.000447,24.990142,-1.2072,0.103,9.52120,9.52120
274.00,9.50895,25.048023,0.000448,24.990193,-1.2073,0.103,9.52216,9.52216
275.00,9.50930,25.048124,0.000449,24.990237,-1.2076,0.103,9.52196,9.52196
276.00,9.51159,25.048132,0.000445,24.990160,-1.2077,0.103,9.52114,9.52114
277.00,9.51536,25.048159,0.000446,24.990186,-1.2076,0.103,9.52036,9.52036
278.00,9.51756,25.048192,0.000445,24.990145,-1.2075,0.103,9.51946,9.51946
279.00,9.51855,25.048261,0.000447,24.990218,-1.2075,0.104,9.51767,9.51767
280.00,9.51966,25.048248,0.000449,24.990210,-1.2073,0.104,9.51786,9.51786
281.00,9.51957,25.048288,0.000452,24.990246,-1.2071,0.103,9.51927,9.51927
282.00,9.51941,25.048402,0.000453,24.990289,-1.2071,0.103,9.52070,9.52070
283.00,9.52018,25.048497,0.000453,24.990388,-1.2071,0.104,9.52204,9.52204
284.00,9.52030,25.048546,0.000453,24.990378,-1.2071,0.104,9.52226,9.52226
285.00,9.52012,25.048648,0.000454,24.990411,-1.2071,0.104,9.52118,9.52118
286.00,9.51978,25.048649,0.000451,24.990343,-1.2070,0.104,9.51933,9.51933
287.00,9.52045,25.048604,0.000450,24.990258,-1.2069,0.104,9.51862,9.51862
288.00,9.52085,25.048649,0.000454,24.990263,-1.2070,0.104,9.51776,9.51776
289.00,9.52044,25.048615,0.000455,24.990227,-1.2071,0.104,9.51827,9.51827
290.00,9.52017,25.048558,0.000451,24.990134,-1.2072,0.104,9.51978,9.51978
291.00,9.52105,25.048677,0.000451,24.990214,-1.2076,0.104,9.52087,9.52087
292.00,9.52240,25.048786,0.000452,24.990312,-1.2079,0.104,9.52091,9.52091
293.00,9.52257,25.048833,0.000449,24.990288,-1.2082,0.104,9.52197,9.52197
294.00,9.51801,25.048924,0.000447,24.990277,-1.2085,0.105,9.52337,9.52337
295.00,9.51557,25.048999,0.000447,24.990282,-1.2087,0.105,9.52379,9.52379
296.00,9.51743,25.049042,0.000449,24.990292,-1.2087,0.105,9.52493,9.52493
297.00,9.51850,25.049057,0.000450,24.990226,-1.2086,0.105,9.52580,9.52580
298.00,9.51912,25.049068,0.000448,24.990212,-1.2081,0.105,9.52563,9.52563
299.00,9.52033,25.049084,0.000448,24.990245,-1.2077,0.105,9.52495,9.52495
300.00,9.52116,25.049138,0.000450,24.990290,-1.2073,0.105,9.52500,9.52500
301.00,9.52188,25.049149,0.000453,24.990286,-1.2073,0.105,9.52404,9.52404
302.00,9.52305,25.049142,0.000452,24.990292,-1.2072,0.105,9.52257,9.52257
303.00,9.52352,25.049135,0.000452,24.990293,-1.2075,0.105,9.52165,9.52165
304.00,9.52359,25.049148,0.000452,24.990252,-1.2078,0.105,9.52103,9.52103
305.00,9.52309,25.049109,0.000453,24.990180,-1.2081,0.105,9.51985,9.51985
306.00,9.52278,25.049054,0.000449,24.990155,-1.2081,0.105,9.52074,9.52074
307.00,9.52275,25.049078,0.000447,24.990150,-1.2083,0.105,9.52236,9.52236
308.00,9.52299,25.049137,0.000446,24.990130,-1.2083,0.106,9.52314,9.52314
309.00,9.52320,25.049207,0.000448,24.990137,-1.2083,0.106,9.52424,9.52424
310.00,9.52270,25.049285,0.000447,24.990198,-1.2083,0.106,9.52603,9.52603
311.00,9.52296,25.049394,0.000450,24.990215,-1.2082,0.106,9.52546,9.52546
312.00,9.52333,25.049553,0.000456,24.990283,-1.2078,0.105,9.52519,9.52519
313.00,9.52368,25.049599,0.000458,24.990304,-1.2074,0.105,9.52486,9.52486
314.00,9.52346,25.049612,0.000454,24.990287,-1.2070,0.105,9.52429,9.52429
315.00,9.52316,25.049674,0.000458,24.990309,-1.2068,0.105,9.52357,9.52357
316.00,9.52313,25.049736,0.000452,24.990328,-1.2068,0.106,9.52397,9.52397
317.00,9.52318,25.049686,0.000447,24.990290,-1.2068,0.106,9.52355,9.52355
318.00,9.52330,25.049713,0.000449,24.990335,-1.2068,0.106,9.52348,9.52348
319.00,9.52323,25.049707,0.000451,24.990345,-1.2071,0.106,9.52322,9.52322
320.00,9.52310,25.049768,0.000449,24.990399,-1.2070,0.106,9.52294,9.52294
321.00,9.52323,25.049746,0.000453,24.990337,-1.2069,0.106,9.52363,9.52363
322.00,9.52371,25.049720,0.000452,24.990318,-1.2072,0.106,9.52439,9.52439
323.00,9.52406,25.049798,0.000452,24.990348,-1.2074,0.106,9.52597,9.52597
324.00,9.52470,25.049833,0.000449,24.990361,-1.2075,0.106,9.52823,9.52823
325.00,9.52528,25.049855,0.000443,24.990296,-1.2077,0.107,9.52981,9.52981
326.00,9.52581,25.049915,0.000441,24.990325,-1.2079,0.107,9.53143,9.53143
327.00,9.52588,25.050092,0.000443,24.990359,-1.2079,0.107,9.53276,9.53276
328.00,9.52583,25.050095,0.000444,24.990226,-1.2081,0.107,9.53301,9.53301
329.00,9.52605,25.050068,0.000445,24.990126,-1.2081,0.107,9.53287,9.53287
330.00,9.52646,25.050089,0.000452,24.990132,-1.2081,0.107,9.53343,9.53343
331.00,9.52694,25.050088,0.000452,24.990097,-1.2082,0.107,9.53369,9.53369
332.00,9.52798,25.050000,0.000448,24.990051,-1.2084,0.107,9.53507,9.53507
333.00,9.52902,25.050016,0.000441,24.990102,-1.2085,0.107,9.53624,9.53624
334.00,9.52963,25.050222,0.000442,24.990200,-1.2086,0.107,9.53740,9.53740
335.00,9.53068,25.050244,0.000438,24.990148,-1.2086,0.108,9.53831,9.53831
336.00,9.53166,25.050274,0.000439,24.990162,-1.2085,0.108,9.53888,9.53888
337.00,9.53254,25.050329,0.000441,24.990128,-1.2080,0.108,9.53888,9.53888
338.00,9.53377,25.050322,0.000442,24.990105,-1.2076,0.108,9.53873,9.53873
339.00,9.53484,25.050304,0.000443,24.990133,-1.2073,0.108,9.53779,9.53779
340.00,9.53549,25.050351,0.000443,24.990185,-1.2073,0.108,9.53750,9.53750
341.00,9.53619,25.050436,0.000440,24.990193,-1.2073,0.108,9.53542,9.53542
342.00,9.53659,25.050569,0.000442,24.990308,-1.2077,0.108,9.53283,9.53283
343.00,9.53640,25.050645,0.000443,24.990342,-1.2080,0.108,9.53120,9.53120
344.00,9.53564,25.050616,0.000440,24.990265,-1.2081,0.108,9.53055,9.53055
345.00,9.53494,25.050681,0.000440,24.990305,-1.2083,0.108,9.52913,9.52913
346.00,9.53504,25.050700,0.000442,24.990301,-1.2086,0.108,9.52969,9.52969
347.00,9.53537,25.050683,0.000441,24.990239,-1.2086,0.108,9.53157,9.53157
348.00,9.53518,25.050788,0.000443,24.990247,-1.2085,0.108,9.53274,9.53274
349.00,9.53452,25.050890,0.000443,24.990297,-1.2084,0.108,9.53405,9.53405
350.00,9.53366,25.050918,0.000441,24.990249,-1.2081,0.109,9.53527,9.53527
351.00,9.53268,25.050957,0.000442,24.990278,-1.2079,0.109,9.53533,9.53533
352.00,9.53267,25.050924,0.000443,24.990258,-1.2080,0.109,9.53501,9.53501
353.00,9.53318,25.050893,0.000441,24.990290,-1.2081,0.109,9.53087,9.53087
354.00,9.53320,25.050843,0.000442,24.990255,-1.2082,0.109,9.51655,9.51655
355.00,9.53264,25.050958,0.000446,24.990397,-1.2083,0.109,9.48692,9.48692
356.00,9.53239,25.051054,0.000448,24.990443,-1.2082,0.109,9.43898,9.43898
357.00,9.53349,25.051128,0.000448,24.990479,-1.2081,0.109,9.37111,9.37111
358.00,9.53473,25.051103,0.000445,24.990426,-1.2082,0.109,9.28923,9.28923
359.00,9.53557,25.051200,0.000445,24.990451,-1.2083,0.109,9.20077,9.20077
360.00,9.53516,25.051027,0.000441,24.990213,-1.2086,0.109,9.11653,9.11653
@3,2.0001,4.0, 360.063999999998 
361.00,9.53304,25.050941,0.000439,24.990090,-1.2089,0.109,9.04727,9.04727
362.00,9.53428,25.050951,0.000433,24.990049,-1.2091,0.110,8.99940,8.99940
363.00,9.51381,25.051127,0.000434,24.990122,-1.2090,0.110,8.97530,8.97530
364.00,9.46522,25.051193,0.000436,24.990148,-1.2089,0.110,8.97458,8.97458
365.00,9.38725,25.051347,0.000436,24.990241,-1.2088,0.110,8.99323,8.99323
366.00,9.29319,25.051510,0.000437,24.990366,-1.2085,0.110,9.02622,9.02622
367.00,9.19540,25.051557,0.000439,24.990370,-1.2081,0.110,9.06925,9.06925
368.00,9.10477,25.051584,0.000440,24.990396,-1.2079,0.110,9.11749,9.11749
369.00,9.02345,25.051606,0.000436,24.990355,-1.2080,0.111,9.16804,9.16804
370.00,8.96670,25.051684,0.000439,24.990331,-1.2079,0.111,9.21790,9.21790
371.00,8.94723,25.051738,0.000440,24.990338,-1.2081,0.111,9.26295,9.26295
372.00,8.95606,25.051826,0.000442,24.990332,-1.2083,0.111,9.30033,9.30033
373.00,8.98423,25.051840,0.000443,24.990253,-1.2087,0.111,9.32972,9.32972
374.00,9.01965,25.051911,0.000447,24.990276,-1.2087,0.111,9.35229,9.35229
375.00,9.05965,25.051925,0.000447,24.990305,-1.2087,0.111,9.36932,9.36932
376.00,9.11191,25.051891,0.000444,24.990293,-1.2086,0.111,9.38193,9.38193
377.00,9.17107,25.051936,0.000442,24.990280,-1.2086,0.111,9.39242,9.39242
378.00,9.22525,25.052107,0.000445,24.990422,-1.2084,0.111,9.40092,9.40092
379.00,9.27224,25.052062,0.000444,24.990391,-1.2082,0.111,9.40828,9.40828
380.00,9.30885,25.052089,0.000444,24.990378,-1.2080,0.111,9.41491,9.41491
381.00,9.33700,25.052121,0.000444,24.990326,-1.2078,0.111,9.42137,9.42137
382.00,9.35788,25.052151,0.000447,24.990391,-1.2076,0.111,9.42691,9.42691
383.00,9.37236,25.052151,0.000444,24.990341,-1.2074,0.111,9.43293,9.43293
384.00,9.38506,25.052331,0.000444,24.990446,-1.2072,0.111,9.43928,9.43928
385.00,9.39404,25.052467,0.000443,24.990485,-1.2073,0.112,9.44579,9.44579
386.00,9.40015,25.052585,0.000445,24.990464,-1.2076,0.112,9.45318,9.45318
387.00,9.41037,25.052593,0.000443,24.990379,-1.2079,0.112,9.46009,9.46009
388.00,9.41481,25.052531,0.000440,24.990336,-1.2084,0.112,9.46517,9.46517
389.00,9.42196,25.052440,0.000438,24.990239,-1.2086,0.112,9.46887,9.46887
390.00,9.42723,25.052345,0.000441,24.990201,-1.2088,0.112,9.47114,9.47114
391.00,9.43244,25.052260,0.000439,24.990248,-1.2088,0.112,9.47276,9.47276
392.00,9.43815,25.052369,0.000443,24.990355,-1.2089,0.112,9.47506,9.47506
393.00,9.44488,25.052468,0.000450,24.990336,-1.2092,0.112,9.47901,9.47901
394.00,9.45376,25.052523,0.000451,24.990349,-1.2096,0.112,9.48272,9.48272
395.00,9.45978,25.052602,0.000449,24.990357,-1.2100,0.112,9.48697,9.48697
396.00,9.46942,25.052654,0.000450,24.990323,-1.2101,0.112,9.49068,9.49068
397.00,9.47186,25.052586,0.000447,24.990258,-1.2098,0.112,9.49237,9.49237
398.00,9.47013,25.052537,0.000444,24.990237,-1.2094,0.112,9.49259,9.49259
399.00,9.47105,25.052607,0.000444,24.990246,-1.2089,0.113,9.49149,9.49149
400.00,9.47118,25.052584,0.000444,24.990220,-1.2086,0.113,9.49133,9.49133
401.00,9.47736,25.052563,0.000441,24.990146,-1.2085,0.113,9.49124,9.49124
402.00,9.48427,25.052711,0.000444,24.990238,-1.2087,0.113,9.49198,9.49198
403.00,9.48989,25.052738,0.000448,24.990304,-1.2090,0.113,9.49335,9.49335
404.00,9.49115,25.052708,0.000449,24.990324,-1.2092,0.113,9.49690,9.49690
405.00,9.49237,25.052795,0.000454,24.990342,-1.2093,0.112,9.49890,9.49890
406.00,9.49144,25.052809,0.000454,24.990349,-1.2092,0.112,9.50132,9.50132
407.00,9.49149,25.052770,0.000448,24.990288,-1.2091,0.113,9.50365,9.50365
408.00,9.49192,25.052845,0.000445,24.990255,-1.2090,0.113,9.50616,9.50616
409.00,9.49200,25.052934,0.000442,24.990218,-1.2091,0.113,9.50842,9.50842
410.00,9.49174,25.052999,0.000438,24.990217,-1.2093,0.113,9.51176,9.51176
411.00,9.49348,25.053183,0.000439,24.990320,-1.2096,0.114,9.51415,9.51415
412.00,9.49615,25.053238,0.000442,24.990339,-1.2099,0.114,9.51667,9.51667
413.00,9.49884,25.053218,0.000441,24.990277,-1.2099,0.114,9.51859,9.51859
414.00,9.50133,25.053304,0.000443,24.990343,-1.2097,0.114,9.51880,9.51880
415.00,9.50363,25.053272,0.000445,24.990355,-1.2096,0.114,9.51721,9.51721
416.00,9.50635,25.053234,0.000444,24.990278,-1.2092,0.114,9.51499,9.51499
417.00,9.50899,25.053200,0.000440,24.990197,-1.2085,0.114,9.51264,9.51264
418.00,9.51159,25.053236,0.000441,24.990240,-1.2082,0.114,9.50991,9.50991
419.00,9.51404,25.053137,0.000439,24.990166,-1.2082,0.114,9.50771,9.50771
420.00,9.51578,25.053142,0.000439,24.990142,-1.2084,0.114,9.50679,9.50679
421.00,9.51749,25.053127,0.000438,24.990105,-1.2087,0.114,9.50615,9.50615
422.00,9.51907,25.053267,0.000441,24.990175,-1.2093,0.114,9.50531,9.50531
423.00,9.51871,25.053348,0.000444,24.990117,-1.2097,0.114,9.50526,9.50526
424.00,9.51550,25.053462,0.000445,24.990112,-1.2097,0.114,9.50629,9.50629
425.00,9.51144,25.053523,0.000445,24.990142,-1.2094,0.114,9.50686,9.50686
426.00,9.50962,25.053616,0.000447,24.990246,-1.2094,0.114,9.50831,9.50831
427.00,9.50809,25.053583,0.000447,24.990292,-1.2092,0.114,9.51030,9.51030
428.00,9.50733,25.053558,0.000446,24.990313,-1.2090,0.114,9.51214,9.51214
429.00,9.50711,25.053564,0.000446,24.990349,-1.2090,0.115,9.51290,9.51290
430.00,9.50752,25.053610,0.000448,24.990398,-1.2090,0.115,9.51438,9.51438
431.00,9.50843,25.053648,0.000448,24.990375,-1.2091,0.115,9.51578,9.51578
432.00,9.50873,25.053652,0.000451,24.990309,-1.2095,0.115,9.51551,9.51551
433.00,9.50920,25.053666,0.000452,24.990276,-1.2097,0.115,9.51482,9.51482
434.00,9.50996,25.053690,0.000451,24.990187,-1.2095,0.115,9.51522,9.51522
435.00,9.51053,25.053742,0.000449,24.990202,-1.2095,0.115,9.51456,9.51456
436.00,9.51136,25.053789,0.000449,24.990281,-1.2094,0.115,9.51387,9.51387
437.00,9.51171,25.053781,0.000447,24.990250,-1.2092,0.115,9.51446,9.51446
438.00,9.51202,25.053882,0.000448,24.990349,-1.2091,0.115,9.51580,9.51580
439.00,9.51249,25.053920,0.000449,24.990479,-1.2094,0.115,9.51600,9.51600
440.00,9.51321,25.053933,0.000451,24.990476,-1.2095,0.115,9.51702,9.51702
441.00,9.51389,25.053908,0.000451,24.990352,-1.2097,0.115,9.51732,9.51732
442.00,9.51467,25.053906,0.000446,24.990312,-1.2098,0.115,9.51672,9.51672
443.00,9.51514,25.053844,0.000446,24.990243,-1.2097,0.116,9.51619,9.51619
444.00,9.51529,25.053902,0.000444,24.990239,-1.2095,0.116,9.51586,9.51586
445.00,9.51553,25.053943,0.000444,24.990183,-1.2093,0.116,9.51538,9.51538
446.00,9.51561,25.054054,0.000446,24.990248,-1.2091,0.116,9.51611,9.51611
447.00,9.51560,25.054179,0.000452,24.990279,-1.2087,0.116,9.51732,9.51732
448.00,9.51601,25.054244,0.000452,24.990276,-1.2088,0.116,9.51786,9.51786
449.00,9.51633,25.054189,0.000455,24.990227,-1.2089,0.116,9.51776,9.51776
450.00,9.51619,25.054249,0.000451,24.990199,-1.2090,0.116,9.51639,9.51639
451.00,9.51638,25.054251,0.000447,24.990199,-1.2091,0.116,9.51374,9.51374
452.00,9.51678,25.054271,0.000446,24.990188,-1.2097,0.116,9.51091,9.51091
453.00,9.51702,25.054323,0.000444,24.990192,-1.2097,0.116,9.50694,9.50694
454.00,9.51693,25.054507,0.000440,24.990251,-1.2094,0.116,9.50393,9.50393
455.00,9.51681,25.054486,0.000439,24.990235,-1.2095,0.116,9.50281,9.50281
456.00,9.51743,25.054469,0.000439,24.990243,-1.2096,0.117,9.50240,9.50240
457.00,9.51852,25.054459,0.000436,24.990295,-1.2093,0.117,9.50306,9.50306
458.00,9.51760,25.054455,0.000438,24.990296,-1.2094,0.117,9.50587,9.50587
459.00,9.51432,25.054458,0.000440,24.990293,-1.2098,0.117,9.50880,9.50880
460.00,9.50990,25.054464,0.000444,24.990273,-1.2102,0.116,9.51140,9.51140
461.00,9.50715,25.054551,0.000445,24.990230,-1.2103,0.117,9.51288,9.51288
462.00,9.50434,25.054659,0.000445,24.990203,-1.2104,0.117,9.51330,9.51330
463.00,9.50410,25.054719,0.000439,24.990222,-1.2105,0.117,9.51237,9.51237
464.00,9.50493,25.054707,0.000439,24.990231,-1.2106,0.117,9.51037,9.51037
465.00,9.50430,25.054816,0.000440,24.990341,-1.2103,0.117,9.50784,9.50784
466.00,9.50587,25.054882,0.000442,24.990397,-1.2100,0.117,9.50578,9.50578
467.00,9.50864,25.054875,0.000442,24.990397,-1.2100,0.117,9.50483,9.50483
468.00,9.51002,25.054941,0.000442,24.990395,-1.2100,0.117,9.50495,9.50495
469.00,9.50967,25.054928,0.000437,24.990287,-1.2097,0.118,9.50721,9.50721
470.00,9.51016,25.054875,0.000434,24.990199,-1.2095,0.118,9.50967,9.50967
471.00,9.51099,25.054824,0.000432,24.990138,-1.2096,0.118,9.51146,9.51146
472.00,9.51017,25.054852,0.000434,24.990153,-1.2093,0.118,9.51185,9.51185
473.00,9.50832,25.054803,0.000434,24.990136,-1.2091,0.118,9.51114,9.51114
474.00,9.50736,25.054869,0.000438,24.990198,-1.2091,0.118,9.50816,9.50816
475.00,9.50558,25.054844,0.000437,24.990177,-1.2091,0.118,9.50492,9.50492
476.00,9.50464,25.054869,0.000436,24.990185,-1.2090,0.118,9.50226,9.50226
477.00,9.50595,25.054954,0.000440,24.990230,-1.2091,0.118,9.50124,9.50124
478.00,9.50886,25.055076,0.000443,24.990248,-1.2094,0.118,9.50047,9.50047
479.00,9.51360,25.055064,0.000443,24.990227,-1.2095,0.118,9.50092,9.50092
480.00,9.51337,25.055214,0.000446,24.990324,-1.2097,0.119,9.50064,9.50064
481.00,9.51142,25.055235,0.000447,24.990320,-1.2099,0.119,9.50079,9.50079
482.00,9.50773,25.055208,0.000442,24.990211,-1.2099,0.119,9.49973,9.49973
483.00,9.50474,25.055269,0.000442,24.990243,-1.2096,0.119,9.49900,9.49900
484.00,9.50227,25.055277,0.000441,24.990161,-1.2097,0.119,9.49908,9.49908
485.00,9.50199,25.055263,0.000439,24.990095,-1.2099,0.119,9.49997,9.49997
486.00,9.50173,25.055357,0.000439,24.990093,-1.2099,0.119,9.50031,9.50031
487.00,9.50107,25.055416,0.000438,24.990101,-1.2102,0.119,9.50087,9.50087
488.00,9.50077,25.055455,0.000438,24.990111,-1.2106,0.119,9.50136,9.50136
489.00,9.50052,25.055574,0.000437,24.990195,-1.2107,0.119,9.50044,9.50044
490.00,9.50025,25.055639,0.000438,24.990227,-1.2103,0.119,9.49968,9.49968
491.00,9.50032,25.055718,0.000439,24.990311,-1.2102,0.120,9.49856,9.49856
492.00,9.50041,25.055721,0.000439,24.990381,-1.2098,0.120,9.49799,9.49799
493.00,9.50022,25.055717,0.000440,24.990354,-1.2094,0.120,9.49780,9.49780
494.00,9.49998,25.055809,0.000445,24.990365,-1.2092,0.120,9.49826,9.49826
495.00,9.49952,25.055806,0.000446,24.990268,-1.2091,0.120,9.49907,9.49907
496.00,9.49918,25.055828,0.000446,24.990183,-1.2088,0.120,9.50076,9.50076
497.00,9.49924,25.055953,0.000451,24.990188,-1.2089,0.120,9.50180,9.50180
498.00,9.49936,25.056032,0.000450,24.990209,-1.2091,0.120,9.50284,9.50284
499.00,9.49975,25.056052,0.000447,24.990216,-1.2091,0.120,9.50359,9.50359
500.00,9.49994,25.056219,0.000444,24.990354,-1.2092,0.120,9.50392,9.50392
501.00,9.49972,25.056285,0.000442,24.990386,-1.2095,0.120,9.50435,9.50435
502.00,9.49992,25.056321,0.000442,24.990343,-1.2098,0.120,9.50478,9.50478
503.00,9.50044,25.056410,0.000443,24.990340,-1.2101,0.120,9.49950,9.49950
504.00,9.50096,25.056454,0.000445,24.990308,-1.2105,0.120,9.48543,9.48543
505.00,9.50123,25.056452,0.000449,24.990262,-1.2108,0.120,9.45832,9.45832
506.00,9.50197,25.056449,0.000449,24.990243,-1.2109,0.120,9.41481,9.41481
507.00,9.50309,25.056502,0.000447,24.990256,-1.2108,0.121,9.35281,9.35281
508.00,9.50380,25.056556,0.000446,24.990228,-1.2105,0.121,9.27945,9.27945
509.00,9.50407,25.056539,0.000442,24.990183,-1.2104,0.121,9.20029,9.20029
510.00,9.50410,25.056539,0.000436,24.990162,-1.2103,0.121,9.12396,9.12396
@4,2.0001,4.0, 510.039000000004 
511.00,9.50610,25.056569,0.000437,24.990168,-1.2099,0.121,9.05911,9.05911
512.00,9.50430,25.056574,0.000434,24.990194,-1.2099,0.122,9.01232,9.01232
513.00,9.47793,25.056581,0.000432,24.990252,-1.2101,0.122,8.98441,8.98441
514.00,9.43376,25.056611,0.000432,24.990230,-1.2102,0.122,8.97486,8.97486
515.00,9.36876,25.056622,0.000430,24.990193,-1.2104,0.122,8.98267,8.98267
516.00,9.28824,25.056686,0.000433,24.990164,-1.2108,0.122,9.00492,9.00492
517.00,9.19483,25.056696,0.000437,24.990155,-1.2110,0.122,9.03901,9.03901
518.00,9.11142,25.056621,0.000439,24.990057,-1.2109,0.122,9.08259,9.08259
519.00,9.03840,25.056731,0.000443,24.990214,-1.2108,0.122,9.13293,9.13293
520.00,8.98749,25.056841,0.000450,24.990274,-1.2105,0.122,9.18396,9.18396
521.00,8.96450,25.056872,0.000448,24.990314,-1.2103,0.122,9.23073,9.23073
522.00,8.96080,25.056935,0.000446,24.990337,-1.2101,0.122,9.27074,9.27074
523.00,8.97167,25.057026,0.000449,24.990415,-1.2101,0.122,9.30158,9.30158
524.00,8.99076,25.057022,0.000448,24.990350,-1.2103,0.122,9.32456,9.32456
525.00,9.02637,25.057014,0.000445,24.990333,-1.2107,0.122,9.34199,9.34199
526.00,9.07548,25.057035,0.000446,24.990365,-1.2108,0.122,9.35606,9.35606
527.00,9.13118,25.057077,0.000445,24.990310,-1.2106,0.122,9.36675,9.36675
528.00,9.18958,25.057073,0.000444,24.990220,-1.2104,0.123,9.37549,9.37549
529.00,9.24197,25.057090,0.000444,24.990219,-1.2102,0.123,9.38278,9.38278
530.00,9.28136,25.057036,0.000441,24.990129,-1.2097,0.123,9.38918,9.38918
531.00,9.30930,25.057112,0.000441,24.990116,-1.2096,0.123,9.39365,9.39365
532.00,9.33103,25.057143,0.000443,24.990130,-1.2097,0.123,9.39857,9.39857
533.00,9.34391,25.057257,0.000442,24.990201,-1.2098,0.123,9.40432,9.40432
534.00,9.35692,25.057256,0.000444,24.990207,-1.2100,0.123,9.41022,9.41022
535.00,9.36856,25.057329,0.000446,24.990310,-1.2104,0.123,9.41628,9.41628
536.00,9.37963,25.057320,0.000447,24.990321,-1.2106,0.123,9.42335,9.42335
537.00,9.38473,25.057403,0.000447,24.990321,-1.2108,0.123,9.43015,9.43015
538.00,9.38745,25.057438,0.000447,24.990321,-1.2108,0.123,9.43625,9.43625
539.00,9.39361,25.057482,0.000444,24.990253,-1.2108,0.124,9.44206,9.44206
540.00,9.40041,25.057632,0.000446,24.990271,-1.2108,0.124,9.44753,9.44753
541.00,9.40214,25.057718,0.000444,24.990233,-1.2108,0.124,9.45188,9.45188
542.00,9.40928,25.057705,0.000445,24.990315,-1.2107,0.124,9.45581,9.45581
543.00,9.41615,25.057708,0.000449,24.990355,-1.2107,0.124,9.45977,9.45977
544.00,9.42297,25.057774,0.000450,24.990410,-1.2107,0.124,9.46307,9.46307
545.00,9.43087,25.057763,0.000447,24.990404,-1.2107,0.124,9.46535,9.46535
546.00,9.43743,25.057765,0.000447,24.990435,-1.2106,0.124,9.46816,9.46816
547.00,9.44316,25.057840,0.000444,24.990437,-1.2106,0.124,9.46935,9.46935
548.00,9.44687,25.057825,0.000440,24.990303,-1.2106,0.124,9.46939,9.46939
549.00,9.45213,25.057882,0.000440,24.990292,-1.2103,0.124,9.46917,9.46917
550.00,9.45818,25.057984,0.000444,24.990273,-1.2099,0.125,9.46850,9.46850
551.00,9.45971,25.058009,0.000446,24.990218,-1.2099,0.124,9.46739,9.46739
552.00,9.46285,25.058069,0.000452,24.990140,-1.2097,0.124,9.46869,9.46869
553.00,9.46544,25.058079,0.000454,24.990124,-1.2094,0.124,9.47025,9.47025
554.00,9.46693,25.058102,0.000452,24.990136,-1.2093,0.125,9.47231,9.47231
555.00,9.46696,25.058024,0.000453,24.990113,-1.2094,0.125,9.47508,9.47508
556.00,9.46709,25.058085,0.000456,24.990186,-1.2091,0.124,9.47787,9.47787
557.00,9.46834,25.058027,0.000450,24.990163,-1.2090,0.125,9.47879,9.47879
558.00,9.46948,25.058157,0.000451,24.990243,-1.2090,0.125,9.47927,9.47927
559.00,9.46989,25.058173,0.000453,24.990232,-1.2093,0.125,9.47900,9.47900
560.00,9.46953,25.058267,0.000451,24.990297,-1.2095,0.125,9.47868,9.47868
561.00,9.47029,25.058308,0.000449,24.990305,-1.2098,0.125,9.47756,9.47756
562.00,9.47226,25.058306,0.000450,24.990269,-1.2100,0.125,9.47659,9.47659
563.00,9.47491,25.058254,0.000447,24.990238,-1.2103,0.125,9.47567,9.47567
564.00,9.47634,25.058358,0.000445,24.990343,-1.2102,0.125,9.47534,9.47534
565.00,9.47652,25.058425,0.000446,24.990323,-1.2099,0.125,9.47428,9.47428
566.00,9.47655,25.058376,0.000444,24.990250,-1.2098,0.125,9.47295,9.47295
567.00,9.47617,25.058414,0.000445,24.990285,-1.2095,0.126,9.47138,9.47138
568.00,9.47576,25.058496,0.000446,24.990362,-1.2093,0.125,9.47054,9.47054
569.00,9.47492,25.058429,0.000447,24.990253,-1.2097,0.125,9.46969,9.46969
570.00,9.47454,25.058366,0.000447,24.990215,-1.2102,0.125,9.47005,9.47005
571.00,9.47484,25.058459,0.000448,24.990278,-1.2107,0.126,9.47179,9.47179
572.00,9.47485,25.058532,0.000448,24.990330,-1.2112,0.126,9.47432,9.47432
573.00,9.47445,25.058547,0.000448,24.990256,-1.2116,0.126,9.47691,9.47691
574.00,9.47354,25.058581,0.000447,24.990276,-1.2115,0.126,9.47942,9.47942
575.00,9.47287,25.058671,0.000446,24.990293,-1.2112,0.126,9.47990,9.47990
576.00,9.47198,25.058677,0.000444,24.990260,-1.2112,0.126,9.48001,9.48001
577.00,9.47135,25.058659,0.000444,24.990179,-1.2111,0.126,9.47884,9.47884
578.00,9.47056,25.058693,0.000443,24.990184,-1.2108,0.126,9.47741,9.47741
579.00,9.47157,25.058742,0.000446,24.990161,-1.2104,0.126,9.47592,9.47592
580.00,9.47444,25.058743,0.000450,24.990200,-1.2102,0.126,9.47552,9.47552
581.00,9.47679,25.058861,0.000452,24.990278,-1.2099,0.126,9.47514,9.47514
582.00,9.47757,25.058931,0.000453,24.990328,-1.2096,0.126,9.47616,9.47616
583.00,9.47713,25.058947,0.000453,24.990305,-1.2098,0.126,9.47703,9.47703
584.00,9.47677,25.059022,0.000451,24.990360,-1.2100,0.126,9.47750,9.47750
585.00,9.47697,25.059107,0.000451,24.990324,-1.2102,0.126,9.47788,9.47788
586.00,9.47762,25.059075,0.000449,24.990177,-1.2103,0.126,9.47782,9.47782
587.00,9.47776,25.059149,0.000447,24.990195,-1.2105,0.127,9.47650,9.47650
588.00,9.47769,25.059243,0.000450,24.990237,-1.2106,0.127,9.47599,9.47599
589.00,9.47732,25.059306,0.000448,24.990249,-1.2108,0.127,9.47598,9.47598
590.00,9.47732,25.059373,0.000444,24.990267,-1.2110,0.127,9.47530,9.47530
591.00,9.47712,25.059421,0.000442,24.990288,-1.2113,0.127,9.47489,9.47489
592.00,9.47679,25.059478,0.000442,24.990269,-1.2114,0.127,9.47563,9.47563
593.00,9.47664,25.059583,0.000439,24.990375,-1.2114,0.127,9.47580,9.47580
594.00,9.47633,25.059579,0.000440,24.990310,-1.2113,0.127,9.47506,9.47506
595.00,9.47608,25.059570,0.000438,24.990245,-1.2111,0.128,9.47492,9.47492
596.00,9.47602,25.059680,0.000440,24.990264,-1.2107,0.128,9.47452,9.47452
597.00,9.47572,25.059797,0.000445,24.990316,-1.2105,0.127,9.47435,9.47435
598.00,9.47565,25.059709,0.000442,24.990153,-1.2102,0.128,9.47372,9.47372
599.00,9.47562,25.059774,0.000440,24.990174,-1.2102,0.128,9.47339,9.47339
600.00,9.47544,25.059799,0.000440,24.990207,-1.2105,0.128,9.47377,9.47377
601.00,9.47536,25.059755,0.000441,24.990201,-1.2106,0.128,9.47485,9.47485
602.00,9.47529,25.059736,0.000441,24.990211,-1.2105,0.128,9.47598,9.47598
603.00,9.47543,25.059726,0.000442,24.990259,-1.2107,0.128,9.47753,9.47753
604.00,9.47535,25.059747,0.000445,24.990275,-1.2107,0.128,9.47858,9.47858
605.00,9.47559,25.059788,0.000447,24.990309,-1.2104,0.128,9.47895,9.47895
606.00,9.47577,25.059754,0.000446,24.990327,-1.2103,0.128,9.47841,9.47841
607.00,9.47571,25.059659,0.000443,24.990249,-1.2104,0.128,9.47815,9.47815
608.00,9.47586,25.059773,0.000446,24.990276,-1.2105,0.128,9.47904,9.47904
609.00,9.47584,25.059801,0.000443,24.990250,-1.2106,0.129,9.48137,9.48137
610.00,9.47645,25.059830,0.000444,24.990251,-1.2106,0.129,9.48581,9.48581
611.00,9.47688,25.060002,0.000445,24.990229,-1.2105,0.129,9.49210,9.49210
612.00,9.47680,25.060161,0.000449,24.990319,-1.2105,0.129,9.49667,9.49667
613.00,9.47751,25.060150,0.000450,24.990294,-1.2103,0.128,9.50010,9.50010
614.00,9.47838,25.060233,0.000453,24.990294,-1.2101,0.128,9.50228,9.50228
615.00,9.47764,25.060271,0.000451,24.990257,-1.2101,0.129,9.50236,9.50236
616.00,9.47670,25.060167,0.000451,24.990215,-1.2100,0.129,9.50087,9.50087
617.00,9.47985,25.060162,0.000446,24.990153,-1.2098,0.129,9.50006,9.50006
618.00,9.48575,25.060236,0.000442,24.990123,-1.2101,0.129,9.49941,9.49941
619.00,9.48928,25.060189,0.000443,24.990113,-1.2103,0.129,9.49982,9.49982
620.00,9.49923,25.060180,0.000442,24.990136,-1.2104,0.129,9.49997,9.49997
621.00,9.50567,25.060227,0.000441,24.990137,-1.2105,0.129,9.50105,9.50105
622.00,9.50395,25.060279,0.000443,24.990147,-1.2105,0.129,9.50182,9.50182
623.00,9.50237,25.060374,0.000448,24.990206,-1.2103,0.129,9.50215,9.50215
624.00,9.50140,25.060377,0.000446,24.990155,-1.2102,0.129,9.50184,9.50184
625.00,9.50119,25.060410,0.000447,24.990104,-1.2102,0.129,9.50173,9.50173
626.00,9.50142,25.060555,0.000448,24.990149,-1.2102,0.129,9.50075,9.50075
627.00,9.50152,25.060564,0.000449,24.990148,-1.2102,0.129,9.50061,9.50061
628.00,9.50132,25.060517,0.000445,24.990073,-1.2103,0.130,9.50073,9.50073
629.00,9.50087,25.060539,0.000442,24.990016,-1.2102,0.130,9.50067,9.50067
630.00,9.50077,25.060716,0.000444,24.990116,-1.2103,0.130,9.50129,9.50129
631.00,9.50072,25.060657,0.000443,24.990099,-1.2102,0.130,9.50216,9.50216
632.00,9.50080,25.060706,0.000441,24.990086,-1.2104,0.130,9.50307,9.50307
633.00,9.50100,25.060718,0.000440,24.990146,-1.2106,0.130,9.50381,9.50381
634.00,9.50130,25.060806,0.000444,24.990279,-1.2107,0.130,9.50383,9.50383
635.00,9.50184,25.060689,0.000443,24.990213,-1.2106,0.130,9.50352,9.50352
636.00,9.50220,25.060786,0.000443,24.990261,-1.2103,0.130,9.50184,9.50184
637.00,9.50222,25.060841,0.000445,24.990268,-1.2100,0.130,9.49920,9.49920
638.00,9.50214,25.060950,0.000449,24.990256,-1.2098,0.130,9.49717,9.49717
639.00,9.50168,25.061040,0.000451,24.990238,-1.2097,0.130,9.49680,9.49680
640.00,9.50138,25.061216,0.000450,24.990237,-1.2098,0.131,9.49685,9.49685
641.00,9.50105,25.061288,0.000453,24.990247,-1.2101,0.130,9.49786,9.49786
642.00,9.50092,25.061339,0.000451,24.990234,-1.2103,0.130,9.49956,9.49956
643.00,9.50077,25.061433,0.000450,24.990270,-1.2104,0.131,9.50143,9.50143
644.00,9.50061,25.061366,0.000446,24.990228,-1.2103,0.131,9.50300,9.50300
645.00,9.49987,25.061306,0.000446,24.990244,-1.2103,0.131,9.50339,9.50339
646.00,9.49991,25.061183,0.000444,24.990127,-1.2101,0.131,9.50412,9.50412
647.00,9.49947,25.061278,0.000445,24.990265,-1.2102,0.131,9.50467,9.50467
648.00,9.49827,25.061250,0.000443,24.990172,-1.2102,0.131,9.50471,9.50471
649.00,9.49866,25.061465,0.000446,24.990292,-1.2103,0.131,9.50384,9.50384
650.00,9.49993,25.061593,0.000450,24.990329,-1.2106,0.131,9.50361,9.50361
651.00,9.50062,25.061723,0.000449,24.990400,-1.2108,0.131,9.50341,9.50341
652.00,9.50122,25.061654,0.000449,24.990242,-1.2106,0.131,9.50324,9.50324
653.00,9.50211,25.061671,0.000448,24.990325,-1.2104,0.131,9.49957,9.49957
654.00,9.50295,25.061619,0.000443,24.990218,-1.2103,0.132,9.48973,9.48973
655.00,9.50319,25.061517,0.000438,24.990115,-1.2103,0.132,9.46939,9.46939
656.00,9.50367,25.061611,0.000440,24.990198,-1.2103,0.132,9.43605,9.43605
657.00,9.50395,25.061616,0.000439,24.990204,-1.2104,0.132,9.38723,9.38723
658.00,9.50355,25.061603,0.000437,24.990138,-1.2104,0.132,9.32599,9.32599
659.00,9.50325,25.061595,0.000436,24.990205,-1.2102,0.132,9.25725,9.25725
660.00,9.50250,25.061705,0.000434,24.990273,-1.2099,0.133,9.18884,9.18884
@5,2.0001,4.0, 660.190000000002 
661.00,9.50305,25.061673,0.000430,24.990200,-1.2098,0.133,9.12729,9.12729
662.00,9.50332,25.061751,0.000432,24.990234,-1.2098,0.133,9.07790,9.07790
663.00,9.48666,25.061859,0.000434,24.990238,-1.2099,0.133,9.04248,9.04248
664.00,9.45255,25.061953,0.000438,24.990188,-1.2101,0.133,9.02122,9.02122
665.00,9.40078,25.061977,0.000440,24.990170,-1.2104,0.133,9.01400,9.01400
666.00,9.33617,25.062063,0.000444,24.990196,-1.2107,0.133,9.02030,9.02030
667.00,9.25939,25.062036,0.000440,24.990123,-1.2109,0.133,9.04038,9.04038
668.00,9.18075,25.062007,0.000438,24.990139,-1.2108,0.133,9.07464,9.07464
669.00,9.10928,25.062014,0.000436,24.990152,-1.2108,0.133,9.11966,9.11966
670.00,9.05886,25.062021,0.000434,24.990147,-1.2105,0.134,9.16965,9.16965
671.00,9.02879,25.062064,0.000428,24.990163,-1.2102,0.134,9.22044,9.22044
672.00,9.01248,25.062202,0.000431,24.990291,-1.2098,0.134,9.26548,9.26548
673.00,9.00355,25.062244,0.000434,24.990272,-1.2095,0.134,9.30122,9.30122
674.00,9.00304,25.062285,0.000438,24.990291,-1.2089,0.134,9.32883,9.32883
675.00,9.02288,25.062361,0.000442,24.990336,-1.2087,0.134,9.34839,9.34839
676.00,9.06027,25.062371,0.000445,24.990329,-1.2088,0.134,9.36031,9.36031
677.00,9.11284,25.062402,0.000445,24.990315,-1.2091,0.134,9.36822,9.36822
678.00,9.17479,25.062483,0.000443,24.990319,-1.2096,0.134,9.37483,9.37483
679.00,9.22788,25.062533,0.000441,24.990329,-1.2103,0.134,9.37999,9.37999
680.00,9.27254,25.062567,0.000440,24.990299,-1.2105,0.134,9.38611,9.38611
681.00,9.31383,25.062647,0.000440,24.990330,-1.2104,0.135,9.39281,9.39281
682.00,9.33788,25.062663,0.000439,24.990274,-1.2104,0.135,9.40108,9.40108
683.00,9.35368,25.062765,0.000442,24.990354,-1.2104,0.135,9.40828,9.40828
684.00,9.36573,25.062828,0.000441,24.990340,-1.2105,0.135,9.41582,9.41582
685.00,9.37034,25.062907,0.000442,24.990345,-1.2106,0.135,9.42337,9.42337
686.00,9.37368,25.062895,0.000445,24.990267,-1.2108,0.135,9.43078,9.43078
687.00,9.37773,25.063017,0.000448,24.990325,-1.2105,0.135,9.43635,9.43635
688.00,9.38655,25.062983,0.000446,24.990287,-1.2104,0.135,9.44241,9.44241
689.00,9.39178,25.062994,0.000447,24.990251,-1.2105,0.135,9.44811,9.44811
690.00,9.40083,25.063014,0.000443,24.990216,-1.2107,0.135,9.45292,9.45292
691.00,9.40741,25.063149,0.000439,24.990317,-1.2109,0.135,9.45745,9.45745
692.00,9.41868,25.063114,0.000437,24.990271,-1.2112,0.135,9.46143,9.46143
693.00,9.42276,25.063198,0.000440,24.990348,-1.2111,0.136,9.46462,9.46462
694.00,9.42951,25.063166,0.000441,24.990334,-1.2109,0.136,9.46774,9.46774
695.00,9.43862,25.063131,0.000444,24.990344,-1.2109,0.136,9.47097,9.47097
696.00,9.44413,25.062974,0.000445,24.990240,-1.2108,0.136,9.47359,9.47359
697.00,9.44681,25.062884,0.000441,24.990187,-1.2108,0.136,9.47589,9.47589
698.00,9.45294,25.062853,0.000439,24.990132,-1.2107,0.136,9.47923,9.47923
699.00,9.45792,25.062995,0.000441,24.990224,-1.2106,0.136,9.48268,9.48268
700.00,9.46299,25.063042,0.000443,24.990200,-1.2103,0.136,9.48499,9.48499
701.00,9.46554,25.063217,0.000444,24.990256,-1.2103,0.136,9.48683,9.48683
702.00,9.46734,25.063374,0.000448,24.990335,-1.2104,0.136,9.48833,9.48833
703.00,9.46900,25.063497,0.000449,24.990360,-1.2107,0.136,9.48843,9.48843
704.00,9.47359,25.063411,0.000445,24.990266,-1.2110,0.136,9.48737,9.48737
705.00,9.47782,25.063454,0.000441,24.990261,-1.2111,0.137,9.48714,9.48714
706.00,9.47893,25.063425,0.000445,24.990239,-1.2110,0.137,9.48728,9.48728
707.00,9.47981,25.063425,0.000446,24.990200,-1.2105,0.137,9.48837,9.48837
708.00,9.48566,25.063428,0.000448,24.990195,-1.2102,0.136,9.48913,9.48913
709.00,9.49020,25.063430,0.000450,24.990225,-1.2100,0.136,9.48979,9.48979
710.00,9.48989,25.063461,0.000453,24.990281,-1.2097,0.136,9.48887,9.48887
711.00,9.48841,25.063537,0.000453,24.990301,-1.2097,0.136,9.48790,9.48790
712.00,9.48814,25.063592,0.000452,24.990279,-1.2100,0.136,9.48722,9.48722
713.00,9.48863,25.063623,0.000450,24.990255,-1.2101,0.136,9.48753,9.48753
714.00,9.48869,25.063745,0.000447,24.990279,-1.2101,0.137,9.48735,9.48735
715.00,9.48819,25.063731,0.000444,24.990209,-1.2102,0.137,9.48760,9.48760
716.00,9.48832,25.063758,0.000441,24.990141,-1.2104,0.137,9.48749,9.48749
717.00,9.48818,25.063842,0.000442,24.990189,-1.2104,0.137,9.48610,9.48610
718.00,9.48794,25.063870,0.000443,24.990178,-1.2103,0.137,9.48464,9.48464
719.00,9.48814,25.063908,0.000445,24.990139,-1.2104,0.137,9.48348,9.48348
720.00,9.48777,25.064031,0.000446,24.990197,-1.2105,0.137,9.48205,9.48205
721.00,9.48726,25.064024,0.000446,24.990241,-1.2104,0.137,9.48112,9.48112
722.00,9.48704,25.064028,0.000444,24.990198,-1.2105,0.137,9.48158,9.48158
723.00,9.48623,25.064109,0.000443,24.990209,-1.2105,0.137,9.48323,9.48323
724.00,9.48553,25.064131,0.000445,24.990213,-1.2100,0.137,9.48649,9.48649
725.00,9.48489,25.064168,0.000444,24.990225,-1.2095,0.138,9.49178,9.49178
726.00,9.48434,25.064212,0.000443,24.990197,-1.2093,0.138,9.49688,9.49688
727.00,9.48381,25.064188,0.000443,24.990151,-1.2092,0.138,9.50067,9.50067
728.00,9.48234,25.064205,0.000442,24.990136,-1.2092,0.138,9.50240,9.50240
729.00,9.48121,25.064302,0.000442,24.990209,-1.2094,0.138,9.50362,9.50362
730.00,9.48024,25.064390,0.000446,24.990207,-1.2095,0.138,9.50292,9.50292
731.00,9.47917,25.064462,0.000447,24.990228,-1.2095,0.138,9.50204,9.50204
732.00,9.48306,25.064536,0.000447,24.990321,-1.2094,0.138,9.50218,9.50218
733.00,9.49241,25.064476,0.000444,24.990301,-1.2095,0.138,9.50324,9.50324
734.00,9.49840,25.064438,0.000442,24.990276,-1.2097,0.138,9.50411,9.50411
735.00,9.50441,25.064372,0.000441,24.990271,-1.2098,0.138,9.50598,9.50598
736.00,9.50389,25.064371,0.000442,24.990303,-1.2099,0.139,9.50890,9.50890
737.00,9.50341,25.064344,0.000444,24.990261,-1.2098,0.139,9.51167,9.51167
738.00,9.50296,25.064371,0.000446,24.990209,-1.2096,0.138,9.51263,9.51263
739.00,9.50342,25.064413,0.000445,24.990178,-1.2095,0.139,9.51273,9.51273
740.00,9.50468,25.064427,0.000442,24.990093,-1.2097,0.139,9.51255,9.51255
741.00,9.50602,25.064517,0.000440,24.990053,-1.2099,0.139,9.51152,9.51152
742.00,9.50636,25.064621,0.000440,24.990081,-1.2102,0.139,9.51079,9.51079
743.00,9.50749,25.064711,0.000441,24.990145,-1.2103,0.139,9.51107,9.51107
744.00,9.50887,25.064790,0.000446,24.990189,-1.2102,0.139,9.51273,9.51273
745.00,9.51102,25.064881,0.000447,24.990257,-1.2101,0.139,9.51386,9.51386
746.00,9.51097,25.064917,0.000451,24.990255,-1.2099,0.139,9.51509,9.51509
747.00,9.51089,25.064964,0.000451,24.990231,-1.2096,0.139,9.51573,9.51573
748.00,9.51138,25.065082,0.000450,24.990298,-1.2096,0.139,9.51690,9.51690
749.00,9.51225,25.065137,0.000452,24.990279,-1.2098,0.139,9.51762,9.51762
750.00,9.51281,25.065185,0.000453,24.990239,-1.2099,0.139,9.51882,9.51882
751.00,9.51352,25.065183,0.000449,24.990222,-1.2100,0.140,9.51944,9.51944
752.00,9.51410,25.065175,0.000450,24.990212,-1.2100,0.140,9.52014,9.52014
753.00,9.51484,25.065178,0.000452,24.990174,-1.2099,0.140,9.52065,9.52065
754.00,9.51551,25.065206,0.000449,24.990106,-1.2097,0.140,9.52018,9.52018
755.00,9.51603,25.065302,0.000451,24.990155,-1.2097,0.140,9.51894,9.51894
756.00,9.51613,25.065421,0.000455,24.990213,-1.2097,0.140,9.51847,9.51847
757.00,9.51683,25.065558,0.000454,24.990228,-1.2096,0.140,9.51727,9.51727
758.00,9.51777,25.065522,0.000449,24.990098,-1.2097,0.140,9.51541,9.51541
759.00,9.51781,25.065593,0.000448,24.990091,-1.2094,0.140,9.51335,9.51335
760.00,9.51732,25.065494,0.000442,24.989968,-1.2093,0.140,9.51114,9.51114
761.00,9.51644,25.065459,0.000436,24.989919,-1.2093,0.141,9.50783,9.50783
762.00,9.51644,25.065494,0.000437,24.989928,-1.2095,0.141,9.50477,9.50477
763.00,9.51645,25.065551,0.000440,24.989967,-1.2097,0.141,9.50176,9.50176
764.00,9.51644,25.065563,0.000442,24.990006,-1.2099,0.141,9.50054,9.50054
765.00,9.51573,25.065605,0.000442,24.990085,-1.2100,0.141,9.50111,9.50111
766.00,9.51462,25.065589,0.000444,24.990102,-1.2102,0.141,9.50270,9.50270
767.00,9.51292,25.065599,0.000444,24.990117,-1.2101,0.141,9.50515,9.50515
768.00,9.51107,25.065716,0.000443,24.990221,-1.2100,0.141,9.50765,9.50765
769.00,9.50820,25.065667,0.000441,24.990099,-1.2100,0.141,9.50835,9.50835
770.00,9.50465,25.065770,0.000445,24.990093,-1.2099,0.141,9.50882,9.50882
771.00,9.50159,25.065886,0.000445,24.990080,-1.2095,0.141,9.50932,9.50932
772.00,9.50027,25.065941,0.000447,24.990107,-1.2093,0.141,9.50987,9.50987
773.00,9.49900,25.065881,0.000447,24.990033,-1.2090,0.141,9.51137,9.51137
774.00,9.50298,25.065950,0.000449,24.990152,-1.2089,0.141,9.51345,9.51345
775.00,9.50756,25.065973,0.000450,24.990175,-1.2090,0.141,9.51453,9.51453
776.00,9.50870,25.066063,0.000454,24.990195,-1.2092,0.141,9.51557,9.51557
777.00,9.50844,25.066100,0.000450,24.990174,-1.2091,0.141,9.51535,9.51535
778.00,9.50903,25.066296,0.000451,24.990295,-1.2092,0.142,9.51428,9.51428
779.00,9.51032,25.066420,0.000451,24.990353,-1.2094,0.142,9.51238,9.51238
780.00,9.51130,25.066511,0.000450,24.990408,-1.2095,0.142,9.51061,9.51061
781.00,9.51205,25.066461,0.000444,24.990391,-1.2092,0.142,9.50851,9.50851
782.00,9.51231,25.066515,0.000444,24.990392,-1.2094,0.142,9.50677,9.50677
783.00,9.51174,25.066497,0.000444,24.990330,-1.2096,0.142,9.50512,9.50512
784.00,9.51156,25.066493,0.000443,24.990232,-1.2093,0.142,9.50487,9.50487
785.00,9.51217,25.066455,0.000441,24.990184,-1.2092,0.142,9.50536,9.50536
786.00,9.51261,25.066524,0.000444,24.990208,-1.2093,0.142,9.50551,9.50551
787.00,9.51206,25.066539,0.000443,24.990208,-1.2094,0.142,9.50674,9.50674
788.00,9.51059,25.066519,0.000443,24.990173,-1.2094,0.142,9.50834,9.50834
789.00,9.50891,25.066562,0.000442,24.990202,-1.2091,0.142,9.50934,9.50934
790.00,9.50814,25.066707,0.000445,24.990218,-1.2088,0.142,9.50969,9.50969
791.00,9.50808,25.066744,0.000445,24.990205,-1.2087,0.142,9.51056,9.51056
792.00,9.50842,25.066686,0.000447,24.990125,-1.2086,0.142,9.51061,9.51061
793.00,9.50860,25.066704,0.000448,24.990123,-1.2085,0.142,9.51067,9.51067
794.00,9.50816,25.066671,0.000449,24.990140,-1.2087,0.142,9.51038,9.51038
795.00,9.50841,25.066634,0.000445,24.990071,-1.2089,0.143,9.50958,9.50958
796.00,9.50835,25.066673,0.000445,24.990057,-1.2088,0.143,9.50817,9.50817
797.00,9.50799,25.066859,0.000447,24.990125,-1.2086,0.143,9.50715,9.50715
798.00,9.50767,25.067014,0.000444,24.990159,-1.2084,0.143,9.50609,9.50609
799.00,9.50750,25.067128,0.000446,24.990153,-1.2083,0.143,9.50579,9.50579
800.00,9.50773,25.067262,0.000449,24.990309,-1.2083,0.143,9.50679,9.50679
801.00,9.50804,25.067352,0.000451,24.990376,-1.2085,0.143,9.50846,9.50846
802.00,9.50853,25.067276,0.000450,24.990380,-1.2090,0.143,9.50988,9.50988
803.00,9.50868,25.067201,0.000453,24.990367,-1.2092,0.143,9.50969,9.50969
804.00,9.50855,25.067214,0.000454,24.990384,-1.2094,0.143,9.50531,9.50531
805.00,9.50862,25.067121,0.000451,24.990278,-1.2096,0.143,9.49311,9.49311
806.00,9.50832,25.067065,0.000447,24.990224,-1.2096,0.143,9.47087,9.47087
807.00,9.50778,25.067142,0.000446,24.990188,-1.2094,0.144,9.43723,9.43723
808.00,9.50728,25.067207,0.000445,24.990165,-1.2098,0.144,9.39282,9.39282
809.00,9.50835,25.067265,0.000443,24.990153,-1.2101,0.144,9.34113,9.34113
810.00,9.51062,25.067333,0.000445,24.990170,-1.2104,0.144,9.28635,9.28635
@6,2.0001,4.0, 810.013999999996 
811.00,9.51223,25.067433,0.000445,24.990203,-1.2104,0.144,9.23405,9.23405
812.00,9.51157,25.067439,0.000444,24.990220,-1.2104,0.144,9.18705,9.18705
813.00,9.50494,25.067459,0.000444,24.990199,-1.2102,0.144,9.14688,9.14688
814.00,9.48548,25.067435,0.000443,24.990194,-1.2102,0.144,9.11426,9.11426
815.00,9.45044,25.067483,0.000442,24.990166,-1.2102,0.144,9.08919,9.08919
816.00,9.40100,25.067494,0.000444,24.990115,-1.2102,0.144,9.07405,9.07405
817.00,9.34362,25.067530,0.000441,24.990083,-1.2101,0.145,9.07201,9.07201
818.00,9.28322,25.067574,0.000442,24.990145,-1.2099,0.145,9.08403,9.08403
819.00,9.22718,25.067577,0.000438,24.990124,-1.2096,0.145,9.10980,9.10980
820.00,9.17688,25.067560,0.000432,24.990059,-1.2093,0.145,9.14778,9.14778
821.00,9.13965,25.067568,0.000431,24.990098,-1.2089,0.145,9.19149,9.19149
822.00,9.10878,25.067658,0.000437,24.990183,-1.2087,0.145,9.23468,9.23468
823.00,9.08227,25.067634,0.000437,24.990118,-1.2087,0.145,9.27547,9.27547
824.00,9.06413,25.067689,0.000441,24.990116,-1.2086,0.145,9.30884,9.30884
825.00,9.05166,25.067757,0.000444,24.990187,-1.2087,0.145,9.33556,9.33556
826.00,9.06405,25.067795,0.000445,24.990177,-1.2090,0.145,9.35695,9.35695
827.00,9.09855,25.067767,0.000439,24.990112,-1.2093,0.145,9.37346,9.37346
828.00,9.14236,25.067869,0.000440,24.990129,-1.2092,0.145,9.38583,9.38583
829.00,9.19295,25.068000,0.000438,24.990162,-1.2092,0.146,9.39726,9.39726
830.00,9.24122,25.068063,0.000440,24.990190,-1.2094,0.146,9.40671,9.40671
831.00,9.28231,25.068152,0.000440,24.990229,-1.2094,0.146,9.41368,9.41368
832.00,9.31462,25.068173,0.000443,24.990250,-1.2094,0.146,9.41986,9.41986
833.00,9.34596,25.068112,0.000442,24.990200,-1.2096,0.146,9.42485,9.42485
834.00,9.35984,25.068028,0.000444,24.990198,-1.2097,0.146,9.42937,9.42937
835.00,9.37476,25.067993,0.000446,24.990160,-1.2096,0.146,9.43339,9.43339
836.00,9.38923,25.067967,0.000448,24.990095,-1.2092,0.146,9.43886,9.43886
837.00,9.39726,25.068072,0.000449,24.990139,-1.2088,0.146,9.44570,9.44570
838.00,9.40799,25.068188,0.000446,24.990219,-1.2087,0.146,9.45227,9.45227
839.00,9.41697,25.068279,0.000443,24.990187,-1.2088,0.146,9.45759,9.45759
840.00,9.42203,25.068428,0.000442,24.990269,-1.2089,0.146,9.46274,9.46274
841.00,9.42424,25.068505,0.000439,24.990333,-1.2094,0.147,9.46607,9.46607
842.00,9.42800,25.068560,0.000438,24.990330,-1.2097,0.147,9.46693,9.46693
843.00,9.43299,25.068536,0.000442,24.990328,-1.2098,0.147,9.46690,9.46690
844.00,9.43953,25.068635,0.000444,24.990416,-1.2098,0.147,9.46705,9.46705
845.00,9.44226,25.068567,0.000442,24.990367,-1.2097,0.147,9.46812,9.46812
846.00,9.45148,25.068604,0.000443,24.990336,-1.2097,0.147,9.46885,9.46885
847.00,9.46229,25.068496,0.000440,24.990229,-1.2096,0.147,9.47092,9.47092
848.00,9.46627,25.068568,0.000438,24.990170,-1.2094,0.147,9.47428,9.47428
849.00,9.46665,25.068549,0.000440,24.990153,-1.2094,0.147,9.47823,9.47823
850.00,9.46692,25.068650,0.000442,24.990141,-1.2095,0.147,9.48091,9.48091
851.00,9.46691,25.068688,0.000444,24.990144,-1.2096,0.147,9.48383,9.48383
852.00,9.46781,25.068845,0.000448,24.990180,-1.2096,0.147,9.48675,9.48675
853.00,9.46871,25.068945,0.000450,24.990245,-1.2098,0.147,9.48968,9.48968
854.00,9.46943,25.068992,0.000449,24.990193,-1.2099,0.147,9.49277,9.49277
855.00,9.47079,25.069031,0.000447,24.990177,-1.2098,0.147,9.49551,9.49551
856.00,9.47318,25.069066,0.000444,24.990120,-1.2097,0.148,9.49862,9.49862
857.00,9.47693,25.069039,0.000443,24.990114,-1.2097,0.148,9.49959,9.49959
858.00,9.48251,25.069031,0.000444,24.990090,-1.2095,0.148,9.49863,9.49863
859.00,9.48583,25.069058,0.000444,24.990082,-1.2095,0.148,9.49774,9.49774
860.00,9.48663,25.069051,0.000446,24.990073,-1.2093,0.148,9.49785,9.49785
861.00,9.48737,25.069005,0.000447,24.990070,-1.2092,0.148,9.49817,9.49817
862.00,9.49155,25.068997,0.000445,24.990056,-1.2091,0.148,9.49975,9.49975
863.00,9.49706,25.069018,0.000444,24.990060,-1.2093,0.148,9.50298,9.50298
864.00,9.50055,25.069063,0.000443,24.990092,-1.2094,0.148,9.50572,9.50572
865.00,9.50024,25.069124,0.000446,24.990153,-1.2097,0.148,9.50896,9.50896
866.00,9.49849,25.069253,0.000448,24.990231,-1.2101,0.148,9.51210,9.51210
867.00,9.49896,25.069374,0.000452,24.990246,-1.2103,0.148,9.51568,9.51568
868.00,9.49851,25.069455,0.000451,24.990293,-1.2101,0.148,9.51833,9.51833
869.00,9.49785,25.069429,0.000450,24.990240,-1.2100,0.148,9.52003,9.52003
870.00,9.50010,25.069466,0.000451,24.990239,-1.2098,0.148,9.52076,9.52076
871.00,9.50289,25.069551,0.000451,24.990280,-1.2096,0.149,9.52105,9.52105
872.00,9.50537,25.069544,0.000450,24.990264,-1.2094,0.149,9.52094,9.52094
873.00,9.50779,25.069521,0.000448,24.990224,-1.2095,0.149,9.52068,9.52068
874.00,9.51133,25.069619,0.000448,24.990275,-1.2095,0.149,9.52125,9.52125
875.00,9.51658,25.069689,0.000444,24.990295,-1.2093,0.149,9.52128,9.52128
876.00,9.51944,25.069677,0.000443,24.990222,-1.2092,0.149,9.52259,9.52259
877.00,9.52005,25.069753,0.000443,24.990266,-1.2092,0.149,9.52392,9.52392
878.00,9.52027,25.069773,0.000443,24.990197,-1.2093,0.149,9.52585,9.52585
879.00,9.52046,25.069725,0.000440,24.990093,-1.2094,0.149,9.52635,9.52635
880.00,9.52078,25.069697,0.000443,24.990063,-1.2095,0.149,9.52590,9.52590
881.00,9.52181,25.069614,0.000441,24.989996,-1.2095,0.149,9.52270,9.52270
882.00,9.52268,25.069618,0.000437,24.989950,-1.2093,0.150,9.51854,9.51854
883.00,9.52317,25.069752,0.000439,24.990044,-1.2092,0.150,9.51379,9.51379
884.00,9.52355,25.069909,0.000444,24.990147,-1.2089,0.150,9.50946,9.50946
885.00,9.52430,25.070036,0.000442,24.990114,-1.2088,0.150,9.50614,9.50614
886.00,9.52539,25.070255,0.000444,24.990231,-1.2088,0.150,9.50431,9.50431
887.00,9.52728,25.070384,0.000450,24.990303,-1.2088,0.150,9.50430,9.50430
888.00,9.52829,25.070447,0.000452,24.990315,-1.2088,0.150,9.50435,9.50435
889.00,9.52528,25.070469,0.000454,24.990302,-1.2091,0.150,9.50438,9.50438
890.00,9.51863,25.070515,0.000453,24.990374,-1.2093,0.150,9.50497,9.50497
891.00,9.51140,25.070490,0.000452,24.990342,-1.2094,0.150,9.50463,9.50463
892.00,9.50790,25.070500,0.000451,24.990353,-1.2096,0.150,9.50283,9.50283
893.00,9.50591,25.070515,0.000449,24.990348,-1.2098,0.150,9.50159,9.50159
894.00,9.50476,25.070578,0.000444,24.990421,-1.2098,0.151,9.50138,9.50138
895.00,9.50513,25.070639,0.000448,24.990448,-1.2098,0.151,9.50085,9.50085
896.00,9.50488,25.070650,0.000449,24.990426,-1.2098,0.151,9.50078,9.50078
897.00,9.50399,25.070644,0.000449,24.990358,-1.2098,0.151,9.50093,9.50093
898.00,9.50362,25.070604,0.000449,24.990287,-1.2096,0.151,9.50107,9.50107
899.00,9.50324,25.070649,0.000452,24.990238,-1.2095,0.151,9.50036,9.50036
900.00,9.50267,25.070532,0.000449,24.990128,-1.2093,0.151,9.49953,9.49953
901.00,9.50234,25.070498,0.000446,24.990104,-1.2091,0.151,9.49976,9.49976
902.00,9.50205,25.070523,0.000446,24.990143,-1.2090,0.151,9.50034,9.50034
903.00,9.50177,25.070582,0.000449,24.990188,-1.2090,0.151,9.50090,9.50090
904.00,9.50187,25.070524,0.000448,24.990156,-1.2091,0.151,9.50139,9.50139
905.00,9.50187,25.070667,0.000452,24.990202,-1.2092,0.151,9.50231,9.50231
906.00,9.50194,25.070701,0.000454,24.990162,-1.2094,0.151,9.50265,9.50265
907.00,9.50171,25.070707,0.000455,24.990119,-1.2094,0.151,9.50254,9.50254
908.00,9.50158,25.070689,0.000455,24.990069,-1.2095,0.151,9.50249,9.50249
909.00,9.50137,25.070727,0.000453,24.990062,-1.2095,0.151,9.50225,9.50225
910.00,9.50129,25.070678,0.000448,24.989995,-1.2095,0.151,9.50279,9.50279
911.00,9.50146,25.070713,0.000443,24.990010,-1.2096,0.152,9.50357,9.50357
912.00,9.50146,25.070805,0.000442,24.990043,-1.2096,0.152,9.50445,9.50445
913.00,9.50199,25.070902,0.000443,24.990078,-1.2095,0.152,9.50476,9.50476
914.00,9.50235,25.070985,0.000440,24.990092,-1.2093,0.152,9.50612,9.50612
915.00,9.50267,25.071086,0.000442,24.990105,-1.2088,0.152,9.50637,9.50637
916.00,9.50289,25.071199,0.000447,24.990123,-1.2086,0.152,9.50586,9.50586
917.00,9.50318,25.071223,0.000445,24.990118,-1.2087,0.152,9.50673,9.50673
918.00,9.50355,25.071309,0.000445,24.990151,-1.2088,0.152,9.50812,9.50812
919.00,9.50412,25.071375,0.000451,24.990190,-1.2090,0.152,9.50838,9.50838
920.00,9.50439,25.071354,0.000451,24.990220,-1.2095,0.152,9.50844,9.50844
921.00,9.50507,25.071365,0.000448,24.990238,-1.2098,0.152,9.50859,9.50859
922.00,9.50541,25.071393,0.000451,24.990262,-1.2097,0.152,9.50807,9.50807
923.00,9.50552,25.071402,0.000449,24.990244,-1.2096,0.152,9.50716,9.50716
924.00,9.50583,25.071447,0.000445,24.990223,-1.2095,0.152,9.50767,9.50767
925.00,9.50622,25.071520,0.000446,24.990186,-1.2095,0.153,9.50931,9.50931
926.00,9.50674,25.071629,0.000451,24.990207,-1.2094,0.152,9.51113,9.51113
927.00,9.50740,25.071686,0.000453,24.990195,-1.2094,0.152,9.51282,9.51282
928.00,9.50766,25.071690,0.000451,24.990188,-1.2092,0.153,9.51501,9.51501
929.00,9.50811,25.071652,0.000451,24.990158,-1.2091,0.153,9.51680,9.51680
930.00,9.50902,25.071681,0.000447,24.990230,-1.2090,0.153,9.51770,9.51770
931.00,9.50971,25.071669,0.000444,24.990207,-1.2089,0.153,9.51819,9.51819
932.00,9.51035,25.071700,0.000442,24.990218,-1.2089,0.153,9.51902,9.51902
933.00,9.51040,25.071740,0.000446,24.990243,-1.2092,0.153,9.51973,9.51973
934.00,9.51105,25.071749,0.000447,24.990214,-1.2095,0.153,9.52013,9.52013
935.00,9.51279,25.071795,0.000450,24.990178,-1.2095,0.153,9.52102,9.52102
936.00,9.51382,25.071871,0.000451,24.990191,-1.2094,0.153,9.52185,9.52185
937.00,9.51489,25.071880,0.000451,24.990143,-1.2093,0.153,9.52293,9.52293
938.00,9.51612,25.071907,0.000448,24.990079,-1.2092,0.154,9.52340,9.52340
939.00,9.51704,25.071922,0.000445,24.990054,-1.2090,0.154,9.52367,9.52367
940.00,9.51789,25.072003,0.000444,24.990126,-1.2091,0.154,9.52358,9.52358
941.00,9.51862,25.071976,0.000445,24.990118,-1.2093,0.154,9.52315,9.52315
942.00,9.51979,25.072033,0.000448,24.990120,-1.2095,0.154,9.52260,9.52260
943.00,9.52054,25.072174,0.000449,24.990260,-1.2095,0.154,9.52278,9.52278
944.00,9.52077,25.072251,0.000453,24.990277,-1.2094,0.154,9.52278,9.52278
945.00,9.52115,25.072271,0.000454,24.990228,-1.2094,0.154,9.52334,9.52334
946.00,9.52179,25.072416,0.000455,24.990256,-1.2093,0.154,9.52545,9.52545
947.00,9.52247,25.072501,0.000451,24.990243,-1.2093,0.154,9.52578,9.52578
948.00,9.52286,25.072516,0.000452,24.990111,-1.2091,0.154,9.52499,9.52499
949.00,9.52332,25.072598,0.000448,24.990131,-1.2090,0.154,9.52408,9.52408
950.00,9.52352,25.072594,0.000444,24.990092,-1.2089,0.154,9.52156,9.52156
951.00,9.52359,25.072575,0.000443,24.990095,-1.2088,0.154,9.51845,9.51845
952.00,9.52375,25.072649,0.000446,24.990198,-1.2088,0.154,9.51686,9.51686
953.00,9.52386,25.072689,0.000444,24.990230,-1.2089,0.155,9.51402,9.51402
954.00,9.52375,25.072698,0.000442,24.990246,-1.2089,0.155,9.50908,9.50908
955.00,9.52421,25.072773,0.000443,24.990325,-1.2091,0.155,9.50061,9.50061
956.00,9.52471,25.072813,0.000442,24.990352,-1.2089,0.155,9.48650,9.48650
957.00,9.52462,25.072706,0.000438,24.990269,-1.2088,0.155,9.46381,9.46381
958.00,9.52153,25.072616,0.000436,24.990224,-1.2088,0.155,9.43532,9.43532
959.00,9.51803,25.072702,0.000439,24.990304,-1.2088,0.155,9.40189,9.40189
960.00,9.51474,25.072698,0.000439,24.990270,-1.2088,0.155,9.36626,9.36626
@7,2.0001,4.0, 960.167000000001 
961.00,9.51390,25.072723,0.000437,24.990244,-1.2088,0.156,9.33161,9.33161
962.00,9.51573,25.072846,0.000439,24.990325,-1.2087,0.156,9.29952,9.29952
963.00,9.50718,25.072931,0.000441,24.990368,-1.2088,0.156,9.26926,9.26926
964.00,9.49390,25.072889,0.000440,24.990289,-1.2088,0.156,9.24072,9.24072
965.00,9.47160,25.072871,0.000436,24.990205,-1.2086,0.156,9.21595,9.21595
966.00,9.44296,25.072900,0.000436,24.990189,-1.2088,0.156,9.19600,9.19600
967.00,9.40311,25.072894,0.000436,24.990129,-1.2090,0.156,9.18488,9.18488
968.00,9.36475,25.072900,0.000434,24.990081,-1.2088,0.156,9.18545,9.18545
969.00,9.32688,25.072970,0.000431,24.990085,-1.2087,0.156,9.19897,9.19897
970.00,9.29360,25.073043,0.000433,24.990133,-1.2087,0.156,9.22337,9.22337
971.00,9.26989,25.073040,0.000433,24.990084,-1.2088,0.156,9.25314,9.25314
972.00,9.24260,25.073053,0.000431,24.990062,-1.2087,0.157,9.28436,9.28436
973.00,9.21337,25.073151,0.000435,24.990127,-1.2088,0.157,9.31384,9.31384
974.00,9.18431,25.073212,0.000438,24.990201,-1.2089,0.157,9.33987,9.33987
975.00,9.16976,25.073288,0.000440,24.990262,-1.2088,0.157,9.36073,9.36073
976.00,9.17035,25.073326,0.000443,24.990333,-1.2087,0.157,9.37872,9.37872
977.00,9.18708,25.073321,0.000443,24.990298,-1.2086,0.157,9.39386,9.39386
978.00,9.21629,25.073414,0.000445,24.990349,-1.2087,0.157,9.40595,9.40595
979.00,9.25187,25.073456,0.000446,24.990321,-1.2089,0.157,9.41484,9.41484
980.00,9.29155,25.073555,0.000448,24.990327,-1.2092,0.157,9.42214,9.42214
981.00,9.31906,25.073640,0.000446,24.990309,-1.2089,0.157,9.42814,9.42814
982.00,9.34303,25.073778,0.000446,24.990373,-1.2089,0.157,9.43299,9.43299
983.00,9.36355,25.073801,0.000444,24.990350,-1.2089,0.157,9.43831,9.43831
984.00,9.38188,25.073836,0.000444,24.990280,-1.2090,0.158,9.44511,9.44511
985.00,9.39601,25.073838,0.000443,24.990273,-1.2090,0.158,9.45157,9.45157
986.00,9.40895,25.073896,0.000443,24.990301,-1.2093,0.158,9.45697,9.45697
987.00,9.41871,25.073998,0.000446,24.990369,-1.2096,0.158,9.46185,9.46185
988.00,9.42408,25.073966,0.000445,24.990326,-1.2096,0.158,9.46564,9.46564
989.00,9.42643,25.073915,0.000443,24.990311,-1.2093,0.158,9.46867,9.46867
990.00,9.43240,25.073850,0.000442,24.990247,-1.2089,0.158,9.47103,9.47103
991.00,9.43903,25.073793,0.000443,24.990172,-1.2085,0.158,9.47356,9.47356
992.00,9.44309,25.073752,0.000442,24.990113,-1.2083,0.158,9.47655,9.47655
993.00,9.45071,25.073784,0.000443,24.990093,-1.2082,0.158,9.48000,9.48000
994.00,9.46025,25.073871,0.000445,24.990106,-1.2083,0.158,9.48223,9.48223
995.00,9.46455,25.074017,0.000448,24.990162,-1.2085,0.158,9.48512,9.48512
996.00,9.46595,25.074125,0.000447,24.990252,-1.2086,0.158,9.48866,9.48866
997.00,9.46719,25.074170,0.000447,24.990243,-1.2088,0.158,9.49157,9.49157
998.00,9.47058,25.074221,0.000450,24.990270,-1.2087,0.158,9.49383,9.49383
999.00,9.47373,25.074274,0.000452,24.990335,-1.2085,0.158,9.49716,9.49716
1000.00,9.47666,25.074256,0.000449,24.990309,-1.2084,0.159,9.50017,9.50017
1001.00,9.47990,25.074274,0.000449,24.990255,-1.2084,0.159,9.50204,9.50204
1002.00,9.48229,25.074320,0.000449,24.990276,-1.2084,0.159,9.50322,9.50322
1003.00,9.48535,25.074356,0.000446,24.990243,-1.2087,0.159,9.50440,9.50440
1004.00,9.48864,25.074437,0.000447,24.990229,-1.2089,0.159,9.50546,9.50546
1005.00,9.49146,25.074522,0.000448,24.990228,-1.2090,0.159,9.50724,9.50724
1006.00,9.49402,25.074548,0.000447,24.990254,-1.2089,0.159,9.50960,9.50960
1007.00,9.49691,25.074558,0.000445,24.990236,-1.2088,0.159,9.51238,9.51238
1008.00,9.49983,25.074621,0.000448,24.990335,-1.2086,0.159,9.51455,9.51455
1009.00,9.50172,25.074601,0.000446,24.990325,-1.2083,0.159,9.51654,9.51654
1010.00,9.50249,25.074584,0.000446,24.990347,-1.2081,0.159,9.51689,9.51689
1011.00,9.50418,25.074570,0.000448,24.990290,-1.2080,0.159,9.51747,9.51747
1012.00,9.50453,25.074546,0.000448,24.990263,-1.2077,0.159,9.51850,9.51850
1013.00,9.50443,25.074605,0.000448,24.990243,-1.2075,0.160,9.51978,9.51978
1014.00,9.50856,25.074626,0.000449,24.990226,-1.2077,0.160,9.51981,9.51981
1015.00,9.51455,25.074708,0.000453,24.990255,-1.2078,0.159,9.52058,9.52058
1016.00,9.51651,25.074791,0.000452,24.990308,-1.2079,0.160,9.52109,9.52109
1017.00,9.51652,25.074825,0.000453,24.990341,-1.2080,0.160,9.52167,9.52167
1018.00,9.51717,25.074824,0.000455,24.990294,-1.2083,0.160,9.52282,9.52282
1019.00,9.51813,25.074909,0.000454,24.990346,-1.2084,0.160,9.52533,9.52533
1020.00,9.51847,25.074843,0.000449,24.990221,-1.2084,0.160,9.52728,9.52728
1021.00,9.51927,25.074922,0.000451,24.990224,-1.2085,0.160,9.52884,9.52884
1022.00,9.52054,25.074964,0.000453,24.990241,-1.2085,0.160,9.52890,9.52890
1023.00,9.52171,25.075046,0.000451,24.990334,-1.2083,0.160,9.52788,9.52788
1024.00,9.52245,25.075040,0.000451,24.990288,-1.2083,0.160,9.52618,9.52618
1025.00,9.52329,25.075207,0.000453,24.990402,-1.2085,0.160,9.52532,9.52532
1026.00,9.52430,25.075180,0.000453,24.990336,-1.2085,0.160,9.52483,9.52483
1027.00,9.52521,25.075268,0.000451,24.990365,-1.2086,0.160,9.52518,9.52518
1028.00,9.52548,25.075232,0.000451,24.990266,-1.2087,0.160,9.52538,9.52538
1029.00,9.52536,25.075312,0.000451,24.990276,-1.2086,0.160,9.52609,9.52609
1030.00,9.52648,25.075277,0.000453,24.990226,-1.2084,0.160,9.52663,9.52663
1031.00,9.52715,25.075238,0.000450,24.990141,-1.2083,0.160,9.52685,9.52685
1032.00,9.52687,25.075228,0.000446,24.990053,-1.2084,0.161,9.52695,9.52695
1033.00,9.52691,25.075269,0.000442,24.990072,-1.2085,0.161,9.52825,9.52825
1034.00,9.52655,25.075293,0.000441,24.990048,-1.2086,0.161,9.52891,9.52891
1035.00,9.52684,25.075364,0.000441,24.990072,-1.2088,0.161,9.52919,9.52919
1036.00,9.52705,25.075582,0.000443,24.990234,-1.2090,0.161,9.52900,9.52900
1037.00,9.52736,25.075733,0.000447,24.990338,-1.2091,0.161,9.52876,9.52876
1038.00,9.52716,25.075880,0.000451,24.990432,-1.2092,0.161,9.52727,9.52727
1039.00,9.52692,25.075983,0.000451,24.990506,-1.2092,0.161,9.52556,9.52556
1040.00,9.52709,25.076007,0.000451,24.990501,-1.2092,0.161,9.52372,9.52372
1041.00,9.52654,25.076055,0.000454,24.990541,-1.2089,0.161,9.52328,9.52328
1042.00,9.52629,25.076055,0.000450,24.990511,-1.2088,0.162,9.52304,9.52304
1043.00,9.52650,25.076055,0.000450,24.990466,-1.2085,0.162,9.52453,9.52453
1044.00,9.52645,25.076057,0.000451,24.990421,-1.2083,0.162,9.52675,9.52675
1045.00,9.52663,25.076173,0.000453,24.990478,-1.2079,0.162,9.52972,9.52972
1046.00,9.52616,25.076203,0.000452,24.990422,-1.2080,0.162,9.53171,9.53171
1047.00,9.52561,25.076255,0.000454,24.990345,-1.2081,0.162,9.53350,9.53350
1048.00,9.52565,25.076195,0.000452,24.990210,-1.2082,0.162,9.53312,9.53312
1049.00,9.52666,25.076202,0.000454,24.990190,-1.2085,0.162,9.53366,9.53366
1050.00,9.52726,25.076169,0.000451,24.990140,-1.2089,0.162,9.53281,9.53281
1051.00,9.52682,25.076127,0.000450,24.990132,-1.2090,0.162,9.53109,9.53109
1052.00,9.52733,25.076097,0.000449,24.990127,-1.2091,0.162,9.53044,9.53044
1053.00,9.52947,25.076177,0.000449,24.990231,-1.2091,0.162,9.53018,9.53018
1054.00,9.53150,25.076223,0.000448,24.990213,-1.2088,0.162,9.52817,9.52817
1055.00,9.53144,25.076299,0.000447,24.990248,-1.2085,0.162,9.52785,9.52785
1056.00,9.53148,25.076318,0.000447,24.990215,-1.2084,0.163,9.52871,9.52871
1057.00,9.53116,25.076383,0.000449,24.990245,-1.2081,0.163,9.52889,9.52889
1058.00,9.53047,25.076389,0.000451,24.990183,-1.2079,0.163,9.53044,9.53044
1059.00,9.53047,25.076448,0.000449,24.990219,-1.2081,0.163,9.53223,9.53223
1060.00,9.53083,25.076449,0.000450,24.990134,-1.2083,0.163,9.53289,9.53289
1061.00,9.53118,25.076519,0.000451,24.990117,-1.2085,0.163,9.53280,9.53280
1062.00,9.53147,25.076532,0.000454,24.990058,-1.2085,0.163,9.53331,9.53331
1063.00,9.53131,25.076640,0.000452,24.990107,-1.2085,0.163,9.53466,9.53466
1064.00,9.53073,25.076648,0.000451,24.990139,-1.2085,0.163,9.53540,9.53540
1065.00,9.53083,25.076702,0.000450,24.990179,-1.2085,0.163,9.53629,9.53629
1066.00,9.53125,25.076772,0.000450,24.990216,-1.2086,0.163,9.53731,9.53731
1067.00,9.53213,25.076842,0.000449,24.990248,-1.2089,0.164,9.53721,9.53721
1068.00,9.53238,25.076805,0.000452,24.990168,-1.2091,0.164,9.53620,9.53620
1069.00,9.53293,25.076860,0.000456,24.990150,-1.2092,0.163,9.53540,9.53540
1070.00,9.53412,25.076871,0.000457,24.990157,-1.2092,0.163,9.53462,9.53462
1071.00,9.53493,25.076918,0.000455,24.990188,-1.2091,0.164,9.53528,9.53528
1072.00,9.53549,25.077001,0.000456,24.990246,-1.2088,0.164,9.53744,9.53744
1073.00,9.53548,25.077077,0.000455,24.990307,-1.2087,0.164,9.53946,9.53946
1074.00,9.53526,25.077086,0.000449,24.990310,-1.2085,0.164,9.54183,9.54183
1075.00,9.53529,25.077078,0.000445,24.990263,-1.2084,0.164,9.54447,9.54447
1076.00,9.53575,25.077006,0.000444,24.990180,-1.2085,0.164,9.54553,9.54553
1077.00,9.53598,25.076918,0.000440,24.990089,-1.2087,0.164,9.54508,9.54508
1078.00,9.53519,25.076920,0.000439,24.990068,-1.2089,0.165,9.54383,9.54383
1079.00,9.53474,25.076967,0.000443,24.990022,-1.2091,0.165,9.54213,9.54213
1080.00,9.53488,25.077063,0.000447,24.990101,-1.2091,0.165,9.54000,9.54000
1081.00,9.53996,25.077253,0.000450,24.990219,-1.2090,0.165,9.53723,9.53723
1082.00,9.54440,25.077411,0.000454,24.990301,-1.2091,0.165,9.53471,9.53471
1083.00,9.54515,25.077487,0.000456,24.990309,-1.2088,0.165,9.53217,9.53217
1084.00,9.54526,25.077528,0.000456,24.990321,-1.2088,0.165,9.52923,9.52923
1085.00,9.54400,25.077536,0.000456,24.990258,-1.2089,0.165,9.52572,9.52572
1086.00,9.54336,25.077430,0.000454,24.990212,-1.2089,0.165,9.52336,9.52336
1087.00,9.54226,25.077422,0.000453,24.990224,-1.2088,0.165,9.52135,9.52135
1088.00,9.54010,25.077421,0.000452,24.990302,-1.2089,0.165,9.51985,9.51985
1089.00,9.53738,25.077366,0.000452,24.990315,-1.2090,0.165,9.51999,9.51999
1090.00,9.53465,25.077308,0.000451,24.990324,-1.2091,0.165,9.52078,9.52078
1091.00,9.53211,25.077263,0.000451,24.990243,-1.2090,0.165,9.52102,9.52102
1092.00,9.52930,25.077220,0.000453,24.990174,-1.2088,0.165,9.52046,9.52046
1093.00,9.52632,25.077204,0.000454,24.990104,-1.2086,0.165,9.52021,9.52021
1094.00,9.52288,25.077248,0.000454,24.990126,-1.2085,0.165,9.51871,9.51871
1095.00,9.52164,25.077360,0.000455,24.990167,-1.2083,0.165,9.51680,9.51680
1096.00,9.52158,25.077357,0.000453,24.990125,-1.2084,0.165,9.51596,9.51596
1097.00,9.52142,25.077409,0.000449,24.990179,-1.2087,0.165,9.51608,9.51608
1098.00,9.52070,25.077457,0.000447,24.990222,-1.2088,0.166,9.51502,9.51502
1099.00,9.51981,25.077469,0.000443,24.990178,-1.2089,0.166,9.51464,9.51464
1100.00,9.51907,25.077493,0.000443,24.990181,-1.2091,0.166,9.51476,9.51476
1101.00,9.51854,25.077580,0.000444,24.990203,-1.2095,0.166,9.51434,9.51434
1102.00,9.51792,25.077578,0.000444,24.990156,-1.2099,0.166,9.51377,9.51377
1103.00,9.51745,25.077593,0.000444,24.990122,-1.2101,0.166,9.51350,9.51350
1104.00,9.51711,25.077646,0.000444,24.990169,-1.2103,0.166,9.51268,9.51268
1105.00,9.51666,25.077636,0.000442,24.990092,-1.2103,0.166,9.50994,9.50994
1106.00,9.51564,25.077685,0.000441,24.990169,-1.2100,0.166,9.50340,9.50340
1107.00,9.51491,25.077705,0.000438,24.990144,-1.2097,0.167,9.49348,9.49348
1108.00,9.51456,25.077744,0.000435,24.990117,-1.2094,0.167,9.47890,9.47890
1109.00,9.51419,25.077727,0.000435,24.990100,-1.2092,0.167,9.45999,9.45999
1110.00,9.51385,25.077745,0.000436,24.990167,-1.2089,0.167,9.43823,9.43823
@8,2.0001,4.0, 1110.09699999999 
1111.00,9.51418,25.077765,0.000437,24.990157,-1.2088,0.167,9.41639,9.41639
1112.00,9.51366,25.077870,0.000440,24.990239,-1.2089,0.167,9.39469,9.39469
1113.00,9.51163,25.077852,0.000445,24.990233,-1.2089,0.167,9.37478,9.37478
1114.00,9.50933,25.077922,0.000447,24.990188,-1.2093,0.167,9.35745,9.35745
1115.00,9.49983,25.077963,0.000449,24.990133,-1.2097,0.167,9.34431,9.34431
1116.00,9.48193,25.077994,0.000448,24.990109,-1.2099,0.167,9.33627,9.33627
1117.00,9.46461,25.078032,0.000447,24.990082,-1.2099,0.167,9.33371,9.33371
1118.00,9.43858,25.078174,0.000442,24.990132,-1.2100,0.168,9.33752,9.33752
1119.00,9.41473,25.078268,0.000442,24.990177,-1.2098,0.168,9.34785,9.34785
1120.00,9.39126,25.078390,0.000441,24.990204,-1.2096,0.168,9.36213,9.36213
1121.00,9.37276,25.078608,0.000445,24.990275,-1.2095,0.168,9.37820,9.37820
1122.00,9.35613,25.078691,0.000447,24.990313,-1.2094,0.168,9.39435,9.39435
1123.00,9.33908,25.078756,0.000450,24.990298,-1.2092,0.168,9.40924,9.40924
1124.00,9.32840,25.078755,0.000448,24.990235,-1.2091,0.168,9.42110,9.42110
1125.00,9.32544,25.078743,0.000447,24.990228,-1.2089,0.168,9.43123,9.43123
1126.00,9.33251,25.078592,0.000444,24.990147,-1.2088,0.168,9.43991,9.43991
1127.00,9.34357,25.078558,0.000445,24.990096,-1.2088,0.168,9.44633,9.44633
1128.00,9.35812,25.078546,0.000445,24.990121,-1.2089,0.169,9.45180,9.45180
1129.00,9.37973,25.078555,0.000447,24.990134,-1.2091,0.169,9.45674,9.45674
1130.00,9.39684,25.078504,0.000449,24.990134,-1.2094,0.169,9.46169,9.46169
1131.00,9.41276,25.078562,0.000450,24.990165,-1.2098,0.169,9.46650,9.46650
1132.00,9.42425,25.078609,0.000451,24.990235,-1.2100,0.169,9.47282,9.47282
1133.00,9.43239,25.078667,0.000450,24.990265,-1.2099,0.169,9.47858,9.47858
1134.00,9.43919,25.078711,0.000449,24.990332,-1.2098,0.169,9.48312,9.48312
1135.00,9.44749,25.078799,0.000448,24.990343,-1.2097,0.169,9.48709,9.48709
1136.00,9.45611,25.078943,0.000451,24.990377,-1.2096,0.169,9.48905,9.48905
1137.00,9.45666,25.078923,0.000449,24.990312,-1.2095,0.169,9.49030,9.49030
1138.00,9.45986,25.078895,0.000451,24.990220,-1.2097,0.169,9.49164,9.49164
1139.00,9.46396,25.078957,0.000451,24.990131,-1.2098,0.169,9.49284,9.49284
1140.00,9.47220,25.079017,0.000453,24.990106,-1.2099,0.169,9.49288,9.49288
1141.00,9.48029,25.078963,0.000449,24.990060,-1.2099,0.169,9.49407,9.49407
1142.00,9.48759,25.079117,0.000451,24.990142,-1.2098,0.169,9.49498,9.49498
1143.00,9.48830,25.079288,0.000454,24.990255,-1.2097,0.169,9.49680,9.49680
1144.00,9.48922,25.079303,0.000451,24.990291,-1.2095,0.169,9.49973,9.49973
1145.00,9.49060,25.079364,0.000448,24.990287,-1.2092,0.170,9.50342,9.50342
1146.00,9.49120,25.079410,0.000447,24.990289,-1.2090,0.170,9.50639,9.50639
1147.00,9.49199,25.079339,0.000447,24.990199,-1.2090,0.170,9.50952,9.50952
1148.00,9.49302,25.079189,0.000447,24.990064,-1.2089,0.170,9.51106,9.51106
1149.00,9.49396,25.079271,0.000451,24.990140,-1.2091,0.170,9.51180,9.51180
1150.00,9.49405,25.079256,0.000452,24.990133,-1.2093,0.170,9.51256,9.51256
1151.00,9.49563,25.079355,0.000456,24.990179,-1.2094,0.170,9.51374,9.51374
1152.00,9.49891,25.079479,0.000454,24.990231,-1.2096,0.170,9.51496,9.51496
1153.00,9.50444,25.079628,0.000453,24.990250,-1.2097,0.170,9.51654,9.51654
1154.00,9.50742,25.079666,0.000451,24.990177,-1.2097,0.170,9.51783,9.51783
1155.00,9.50959,25.079709,0.000452,24.990193,-1.2097,0.170,9.51814,9.51814
1156.00,9.51065,25.079659,0.000452,24.990144,-1.2097,0.170,9.51802,9.51802
1157.00,9.51147,25.079543,0.000450,24.990026,-1.2094,0.170,9.51673,9.51673
1158.00,9.51306,25.079578,0.000448,24.990110,-1.2092,0.170,9.51567,9.51567
1159.00,9.51442,25.079684,0.000452,24.990191,-1.2091,0.170,9.51604,9.51604
1160.00,9.51551,25.079812,0.000455,24.990243,-1.2091,0.170,9.51705,9.51705
1161.00,9.51599,25.079911,0.000453,24.990327,-1.2093,0.171,9.51788,9.51788
1162.00,9.51602,25.080072,0.000453,24.990388,-1.2092,0.171,9.51931,9.51931
1163.00,9.51581,25.080117,0.000452,24.990348,-1.2094,0.171,9.52103,9.52103
1164.00,9.51640,25.080196,0.000449,24.990362,-1.2096,0.171,9.52251,9.52251
1165.00,9.51699,25.080236,0.000447,24.990380,-1.2096,0.171,9.52302,9.52302
1166.00,9.51779,25.080189,0.000446,24.990277,-1.2097,0.171,9.52311,9.52311
1167.00,9.51821,25.080201,0.000449,24.990263,-1.2099,0.171,9.52296,9.52296
1168.00,9.51791,25.080179,0.000452,24.990242,-1.2099,0.171,9.52254,9.52254
1169.00,9.51880,25.080137,0.000454,24.990187,-1.2099,0.171,9.52152,9.52152
1170.00,9.51956,25.080082,0.000452,24.990102,-1.2098,0.171,9.52095,9.52095
1171.00,9.51975,25.080174,0.000452,24.990196,-1.2097,0.171,9.52017,9.52017
1172.00,9.52018,25.080118,0.000446,24.990175,-1.2098,0.171,9.52017,9.52017
1173.00,9.52052,25.080240,0.000444,24.990209,-1.2099,0.172,9.52092,9.52092
1174.00,9.52032,25.080252,0.000444,24.990139,-1.2096,0.172,9.52286,9.52286
1175.00,9.52090,25.080337,0.000445,24.990163,-1.2094,0.172,9.52469,9.52469
1176.00,9.52137,25.080316,0.000446,24.990064,-1.2091,0.172,9.52723,9.52723
1177.00,9.52151,25.080421,0.000449,24.990087,-1.2089,0.172,9.52884,9.52884
1178.00,9.52121,25.080409,0.000450,24.990110,-1.2088,0.172,9.53015,9.53015
1179.00,9.52030,25.080443,0.000448,24.990174,-1.2090,0.172,9.52922,9.52922
1180.00,9.52003,25.080436,0.000446,24.990133,-1.2092,0.172,9.52883,9.52883
1181.00,9.51900,25.080524,0.000443,24.990115,-1.2095,0.172,9.52825,9.52825
1182.00,9.52087,25.080640,0.000446,24.990155,-1.2096,0.172,9.52824,9.52824
1183.00,9.52521,25.080735,0.000449,24.990143,-1.2098,0.172,9.52931,9.52931
1184.00,9.52937,25.080832,0.000453,24.990187,-1.2097,0.172,9.53119,9.53119
1185.00,9.52946,25.080924,0.000456,24.990210,-1.2095,0.172,9.53289,9.53289
1186.00,9.52947,25.081051,0.000459,24.990318,-1.2094,0.172,9.53504,9.53504
1187.00,9.52892,25.081052,0.000458,24.990387,-1.2093,0.172,9.53611,9.53611
1188.00,9.52915,25.080990,0.000454,24.990334,-1.2091,0.173,9.53548,9.53548
1189.00,9.52978,25.080875,0.000449,24.990189,-1.2092,0.173,9.53588,9.53588
1190.00,9.52976,25.080879,0.000450,24.990237,-1.2093,0.173,9.53586,9.53586
1191.00,9.52979,25.080815,0.000453,24.990218,-1.2091,0.173,9.53542,9.53542
1192.00,9.53106,25.080832,0.000453,24.990128,-1.2090,0.173,9.53670,9.53670
1193.00,9.53328,25.080906,0.000453,24.990168,-1.2090,0.173,9.53776,9.53776
1194.00,9.53439,25.080991,0.000452,24.990216,-1.2088,0.173,9.53832,9.53832
1195.00,9.53447,25.081022,0.000451,24.990210,-1.2090,0.173,9.53928,9.53928
1196.00,9.53490,25.081062,0.000450,24.990210,-1.2092,0.173,9.53934,9.53934
1197.00,9.53549,25.081160,0.000451,24.990327,-1.2093,0.173,9.53735,9.53735
1198.00,9.53621,25.081125,0.000451,24.990273,-1.2092,0.173,9.53639,9.53639
1199.00,9.53708,25.081180,0.000452,24.990329,-1.2091,0.173,9.53530,9.53530
1200.00,9.53688,25.081178,0.000454,24.990282,-1.2089,0.173,9.53321,9.53321
1201.00,9.53675,25.081159,0.000454,24.990224,-1.2089,0.173,9.53246,9.53246
1202.00,9.53677,25.081055,0.000449,24.990089,-1.2091,0.173,9.53224,9.53224
1203.00,9.53726,25.081087,0.000448,24.990105,-1.2093,0.173,9.53153,9.53153
1204.00,9.53745,25.081147,0.000449,24.990092,-1.2095,0.173,9.53122,9.53122
1205.00,9.53738,25.081196,0.000444,24.990166,-1.2096,0.174,9.53212,9.53212
1206.00,9.53644,25.081274,0.000444,24.990255,-1.2096,0.174,9.53271,9.53271
1207.00,9.53552,25.081285,0.000447,24.990271,-1.2095,0.174,9.53367,9.53367
1208.00,9.53436,25.081314,0.000450,24.990239,-1.2094,0.174,9.53479,9.53479
1209.00,9.53386,25.081416,0.000454,24.990318,-1.2091,0.174,9.53657,9.53657
1210.00,9.53399,25.081488,0.000455,24.990266,-1.2090,0.174,9.53788,9.53788
1211.00,9.53418,25.081647,0.000450,24.990280,-1.2087,0.174,9.53751,9.53751
1212.00,9.53459,25.081818,0.000448,24.990349,-1.2086,0.174,9.53695,9.53695
1213.00,9.53403,25.081980,0.000450,24.990459,-1.2086,0.175,9.53590,9.53590
1214.00,9.53439,25.081959,0.000445,24.990438,-1.2087,0.175,9.53332,9.53332
1215.00,9.53455,25.081935,0.000444,24.990422,-1.2088,0.175,9.53056,9.53056
1216.00,9.53552,25.081799,0.000444,24.990286,-1.2090,0.175,9.53043,9.53043
1217.00,9.53694,25.081788,0.000443,24.990233,-1.2090,0.175,9.53087,9.53087
1218.00,9.53797,25.081738,0.000437,24.990113,-1.2090,0.175,9.52998,9.52998
1219.00,9.53961,25.081562,0.000433,24.989898,-1.2092,0.175,9.53102,9.53102
1220.00,9.54010,25.081600,0.000433,24.989852,-1.2093,0.175,9.53184,9.53184
1221.00,9.53313,25.081686,0.000435,24.989909,-1.2090,0.175,9.53127,9.53127
1222.00,9.53147,25.081614,0.000433,24.989845,-1.2090,0.175,9.53077,9.53077
1223.00,9.53060,25.081648,0.000433,24.989861,-1.2090,0.176,9.53230,9.53230
1224.00,9.53087,25.081763,0.000434,24.989963,-1.2088,0.176,9.53157,9.53157
1225.00,9.53077,25.081832,0.000436,24.990032,-1.2087,0.176,9.53130,9.53130
1226.00,9.53102,25.081737,0.000436,24.989936,-1.2089,0.176,9.53197,9.53197
1227.00,9.53109,25.081882,0.000438,24.990035,-1.2088,0.176,9.53205,9.53205
1228.00,9.53120,25.081938,0.000441,24.990118,-1.2087,0.176,9.53147,9.53147
1229.00,9.53123,25.082105,0.000448,24.990213,-1.2088,0.176,9.53182,9.53182
1230.00,9.53122,25.082150,0.000449,24.990241,-1.2089,0.176,9.53193,9.53193
1231.00,9.53134,25.082241,0.000452,24.990310,-1.2089,0.176,9.53165,9.53165
1232.00,9.53148,25.082293,0.000452,24.990344,-1.2090,0.176,9.53132,9.53132
1233.00,9.53170,25.082314,0.000453,24.990342,-1.2087,0.176,9.53153,9.53153
1234.00,9.53160,25.082365,0.000450,24.990362,-1.2085,0.176,9.53192,9.53192
1235.00,9.53140,25.082476,0.000450,24.990384,-1.2082,0.176,9.53239,9.53239
1236.00,9.53175,25.082628,0.000448,24.990438,-1.2082,0.176,9.53200,9.53200
1237.00,9.53191,25.082716,0.000449,24.990442,-1.2083,0.176,9.53211,9.53211
1238.00,9.53182,25.082865,0.000450,24.990519,-1.2085,0.176,9.53208,9.53208
1239.00,9.53186,25.082781,0.000450,24.990426,-1.2085,0.176,9.53151,9.53151
1240.00,9.53184,25.082714,0.000448,24.990365,-1.2085,0.177,9.53052,9.53052
1241.00,9.53176,25.082779,0.000450,24.990446,-1.2086,0.177,9.52997,9.52997
1242.00,9.53162,25.082697,0.000449,24.990358,-1.2087,0.177,9.52938,9.52938
1243.00,9.53159,25.082601,0.000448,24.990260,-1.2088,0.177,9.52873,9.52873
1244.00,9.53137,25.082726,0.000448,24.990302,-1.2091,0.177,9.52816,9.52816
1245.00,9.53099,25.082779,0.000447,24.990279,-1.2093,0.177,9.52753,9.52753
1246.00,9.53080,25.082680,0.000447,24.990166,-1.2092,0.177,9.52761,9.52761
1247.00,9.53046,25.082734,0.000449,24.990166,-1.2092,0.177,9.52800,9.52800
1248.00,9.53012,25.082773,0.000448,24.990104,-1.2092,0.177,9.52786,9.52786
1249.00,9.52993,25.082771,0.000445,24.990049,-1.2091,0.177,9.52900,9.52900
1250.00,9.52971,25.082742,0.000444,24.990012,-1.2090,0.177,9.53107,9.53107
1251.00,9.52958,25.082821,0.000443,24.990025,-1.2091,0.177,9.53295,9.53295
1252.00,9.53010,25.082890,0.000441,24.990088,-1.2091,0.178,9.53515,9.53515
1253.00,9.53015,25.082921,0.000443,24.990180,-1.2089,0.178,9.53661,9.53661
1254.00,9.53011,25.082901,0.000443,24.990177,-1.2088,0.178,9.53566,9.53566
1255.00,9.52993,25.082909,0.000441,24.990136,-1.2087,0.178,9.53453,9.53453
1256.00,9.52993,25.082916,0.000442,24.990085,-1.2085,0.178,9.53323,9.53323
1257.00,9.53054,25.082950,0.000441,24.990076,-1.2081,0.178,9.52975,9.52975
1258.00,9.53113,25.082962,0.000438,24.990006,-1.2080,0.178,9.52442,9.52442
1259.00,9.53287,25.082996,0.000439,24.990010,-1.2078,0.178,9.51800,9.51800
1260.00,9.53551,25.083072,0.000441,24.990112,-1.2077,0.178,9.50933,9.50933
@9,2.0001,4.0, 1260.139 
1261.00,9.53662,25.083055,0.000439,24.990128,-1.2077,0.178,9.49949,9.49949
1262.00,9.53791,25.083080,0.000443,24.990065,-1.2079,0.178,9.49076,9.49076
1263.00,9.53483,25.083117,0.000443,24.990055,-1.2079,0.179,9.48324,9.48324
1264.00,9.53279,25.083227,0.000445,24.990127,-1.2079,0.179,9.47601,9.47601
1265.00,9.53040,25.083327,0.000446,24.990215,-1.2077,0.179,9.47029,9.47029
1266.00,9.52979,25.083487,0.000447,24.990305,-1.2076,0.179,9.46571,9.46571
1267.00,9.52252,25.083517,0.000445,24.990395,-1.2074,0.179,9.46310,9.46310
1268.00,9.50898,25.083622,0.000448,24.990463,-1.2073,0.179,9.46475,9.46475
1269.00,9.49817,25.083617,0.000445,24.990412,-1.2073,0.179,9.46988,9.46988
1270.00,9.48700,25.083604,0.000443,24.990318,-1.2074,0.179,9.47687,9.47687
1271.00,9.48083,25.083596,0.000446,24.990307,-1.2074,0.179,9.48514,9.48514
1272.00,9.47890,25.083684,0.000446,24.990295,-1.2074,0.180,9.49244,9.49244
1273.00,9.47132,25.083738,0.000446,24.990326,-1.2075,0.180,9.49794,9.49794
1274.00,9.46208,25.083832,0.000448,24.990415,-1.2078,0.180,9.50324,9.50324
1275.00,9.45829,25.083825,0.000451,24.990438,-1.2079,0.180,9.50779,9.50779
1276.00,9.45806,25.083792,0.000448,24.990350,-1.2080,0.180,9.51074,9.51074
1277.00,9.46600,25.083765,0.000451,24.990310,-1.2083,0.180,9.51255,9.51255
1278.00,9.47935,25.083866,0.000456,24.990310,-1.2083,0.180,9.51417,9.51417
1279.00,9.48772,25.083812,0.000455,24.990203,-1.2080,0.180,9.51462,9.51462
1280.00,9.49334,25.083950,0.000458,24.990258,-1.2079,0.180,9.51498,9.51498
1281.00,9.49920,25.084032,0.000458,24.990365,-1.2077,0.180,9.51600,9.51600
1282.00,9.50252,25.084091,0.000456,24.990415,-1.2076,0.180,9.51803,9.51803
1283.00,9.50699,25.083919,0.000448,24.990300,-1.2076,0.180,9.52013,9.52013
1284.00,9.51369,25.084009,0.000451,24.990351,-1.2078,0.180,9.52254,9.52254
1285.00,9.51455,25.083998,0.000448,24.990303,-1.2076,0.180,9.52485,9.52485
1286.00,9.51422,25.084015,0.000451,24.990199,-1.2077,0.180,9.52945,9.52945
1287.00,9.51499,25.084042,0.000453,24.990157,-1.2077,0.180,9.53427,9.53427
1288.00,9.51624,25.084063,0.000456,24.990129,-1.2077,0.180,9.53703,9.53703
1289.00,9.51804,25.084026,0.000452,24.990001,-1.2078,0.180,9.53861,9.53861
1290.00,9.51884,25.084064,0.000451,24.989948,-1.2078,0.180,9.53968,9.53968
1291.00,9.52060,25.084118,0.000449,24.989981,-1.2077,0.181,9.53725,9.53725
1292.00,9.52264,25.084166,0.000449,24.989983,-1.2077,0.181,9.53402,9.53402
1293.00,9.52553,25.084358,0.000449,24.990092,-1.2076,0.181,9.53213,9.53213
1294.00,9.52781,25.084478,0.000448,24.990179,-1.2075,0.181,9.53148,9.53148
1295.00,9.52960,25.084600,0.000450,24.990249,-1.2077,0.181,9.53170,9.53170
1296.00,9.54204,25.084678,0.000451,24.990206,-1.2079,0.181,9.53257,9.53257
1297.00,9.54425,25.084681,0.000451,24.990153,-1.2081,0.181,9.53448,9.53448
1298.00,9.54023,25.084647,0.000453,24.990165,-1.2082,0.181,9.53594,9.53594
1299.00,9.53673,25.084688,0.000459,24.990243,-1.2081,0.181,9.53661,9.53661
1300.00,9.53409,25.084634,0.000460,24.990230,-1.2079,0.181,9.53676,9.53676
1301.00,9.53337,25.084652,0.000462,24.990276,-1.2078,0.181,9.53732,9.53732
1302.00,9.53380,25.084715,0.000459,24.990323,-1.2078,0.181,9.53719,9.53719
1303.00,9.53451,25.084702,0.000458,24.990286,-1.2078,0.181,9.53723,9.53723
1304.00,9.53483,25.084759,0.000457,24.990247,-1.2080,0.181,9.53828,9.53828
1305.00,9.53517,25.084769,0.000455,24.990184,-1.2083,0.181,9.53899,9.53899
1306.00,9.53564,25.084752,0.000451,24.990125,-1.2084,0.181,9.53922,9.53922
1307.00,9.53609,25.084750,0.000451,24.990117,-1.2084,0.182,9.53951,9.53951
1308.00,9.53624,25.084864,0.000452,24.990077,-1.2083,0.182,9.53961,9.53961
1309.00,9.53622,25.084868,0.000450,24.990070,-1.2083,0.182,9.53906,9.53906
1310.00,9.53639,25.084956,0.000450,24.990168,-1.2082,0.182,9.53836,9.53836
1311.00,9.53671,25.085038,0.000449,24.990191,-1.2081,0.182,9.53866,9.53866
1312.00,9.53734,25.085055,0.000447,24.990183,-1.2081,0.182,9.53797,9.53797
1313.00,9.53748,25.085105,0.000447,24.990276,-1.2080,0.182,9.53794,9.53794
1314.00,9.53787,25.085103,0.000449,24.990257,-1.2079,0.182,9.53810,9.53810
1315.00,9.53811,25.085135,0.000449,24.990202,-1.2079,0.183,9.53875,9.53875
1316.00,9.53823,25.085162,0.000449,24.990271,-1.2077,0.183,9.53780,9.53780
1317.00,9.53824,25.085267,0.000450,24.990294,-1.2075,0.183,9.53798,9.53798
1318.00,9.53811,25.085304,0.000453,24.990259,-1.2074,0.183,9.53776,9.53776
1319.00,9.53815,25.085273,0.000451,24.990214,-1.2073,0.182,9.53703,9.53703
1320.00,9.53806,25.085355,0.000455,24.990281,-1.2071,0.182,9.53605,9.53605
1321.00,9.53798,25.085316,0.000456,24.990186,-1.2070,0.182,9.53609,9.53609
1322.00,9.53802,25.085303,0.000460,24.990151,-1.2071,0.182,9.53685,9.53685
1323.00,9.53805,25.085223,0.000459,24.990082,-1.2073,0.182,9.53824,9.53824
1324.00,9.53784,25.085337,0.000457,24.990095,-1.2074,0.183,9.53974,9.53974
1325.00,9.53822,25.085259,0.000451,24.990015,-1.2073,0.183,9.54171,9.54171
1326.00,9.53844,25.085374,0.000454,24.990117,-1.2072,0.183,9.54344,9.54344
1327.00,9.53852,25.085469,0.000451,24.990207,-1.2068,0.183,9.54425,9.54425
1328.00,9.53859,25.085499,0.000448,24.990230,-1.2064,0.183,9.54407,9.54407
1329.00,9.53873,25.085537,0.000451,24.990243,-1.2063,0.183,9.54359,9.54359
1330.00,9.53864,25.085584,0.000453,24.990221,-1.2065,0.183,9.54255,9.54255
1331.00,9.53908,25.085678,0.000452,24.990290,-1.2068,0.183,9.54132,9.54132
1332.00,9.53991,25.085636,0.000453,24.990202,-1.2070,0.183,9.53923,9.53923
1333.00,9.54092,25.085769,0.000456,24.990302,-1.2073,0.183,9.53736,9.53736
1334.00,9.54114,25.085771,0.000455,24.990294,-1.2075,0.184,9.53565,9.53565
1335.00,9.54076,25.085830,0.000450,24.990307,-1.2074,0.184,9.53320,9.53320
1336.00,9.53989,25.085859,0.000449,24.990247,-1.2073,0.184,9.53173,9.53173
1337.00,9.53894,25.085909,0.000446,24.990253,-1.2075,0.184,9.53055,9.53055
1338.00,9.53917,25.085940,0.000442,24.990148,-1.2076,0.184,9.52908,9.52908
1339.00,9.53916,25.086047,0.000443,24.990173,-1.2077,0.184,9.52797,9.52797
1340.00,9.53842,25.086174,0.000449,24.990236,-1.2078,0.184,9.52838,9.52838
1341.00,9.53723,25.086182,0.000448,24.990216,-1.2079,0.184,9.52802,9.52802
1342.00,9.53581,25.086134,0.000446,24.990187,-1.2078,0.184,9.52753,9.52753
1343.00,9.53438,25.086271,0.000451,24.990235,-1.2076,0.184,9.52746,9.52746
1344.00,9.53329,25.086212,0.000447,24.990128,-1.2071,0.184,9.52863,9.52863
1345.00,9.53251,25.086222,0.000445,24.990114,-1.2068,0.184,9.53010,9.53010
1346.00,9.53169,25.086157,0.000441,24.989967,-1.2068,0.184,9.53185,9.53185
1347.00,9.53034,25.086336,0.000445,24.990035,-1.2069,0.185,9.53328,9.53328
1348.00,9.52915,25.086262,0.000442,24.989989,-1.2069,0.185,9.53401,9.53401
1349.00,9.52828,25.086330,0.000442,24.990093,-1.2072,0.185,9.53305,9.53305
1350.00,9.52790,25.086270,0.000441,24.990040,-1.2073,0.185,9.53254,9.53254
1351.00,9.52771,25.086470,0.000446,24.990188,-1.2073,0.185,9.53226,9.53226
1352.00,9.52785,25.086479,0.000445,24.990128,-1.2072,0.185,9.53295,9.53295
1353.00,9.52750,25.086376,0.000443,24.990032,-1.2071,0.185,9.53491,9.53491
1354.00,9.53282,25.086508,0.000444,24.990123,-1.2070,0.185,9.53674,9.53674
1355.00,9.53655,25.086569,0.000445,24.990183,-1.2071,0.185,9.53712,9.53712
1356.00,9.53505,25.086489,0.000446,24.990127,-1.2069,0.185,9.53698,9.53698
1357.00,9.53289,25.086502,0.000447,24.990141,-1.2069,0.185,9.53721,9.53721
1358.00,9.53307,25.086744,0.000450,24.990344,-1.2069,0.185,9.53672,9.53672
1359.00,9.53412,25.086680,0.000450,24.990215,-1.2069,0.185,9.53612,9.53612
1360.00,9.53441,25.086733,0.000447,24.990207,-1.2069,0.185,9.53545,9.53545
1361.00,9.53457,25.086814,0.000444,24.990185,-1.2071,0.186,9.53452,9.53452
1362.00,9.53494,25.086906,0.000445,24.990223,-1.2072,0.186,9.53321,9.53321
1363.00,9.53501,25.086871,0.000446,24.990132,-1.2073,0.186,9.53236,9.53236
1364.00,9.53460,25.086914,0.000446,24.990196,-1.2076,0.186,9.53180,9.53180
1365.00,9.53426,25.086903,0.000448,24.990167,-1.2075,0.186,9.53093,9.53093
1366.00,9.53392,25.086970,0.000449,24.990248,-1.2075,0.186,9.53075,9.53075
1367.00,9.53423,25.086945,0.000446,24.990206,-1.2074,0.186,9.53091,9.53091
1368.00,9.53454,25.087044,0.000447,24.990303,-1.2073,0.186,9.53067,9.53067
1369.00,9.53417,25.087052,0.000448,24.990277,-1.2072,0.186,9.53031,9.53031
1370.00,9.53362,25.087178,0.000454,24.990411,-1.2072,0.186,9.53058,9.53058
1371.00,9.53330,25.087196,0.000457,24.990447,-1.2070,0.186,9.53066,9.53066
1372.00,9.53293,25.087179,0.000458,24.990417,-1.2069,0.186,9.53033,9.53033
1373.00,9.53259,25.087053,0.000455,24.990267,-1.2071,0.186,9.53011,9.53011
1374.00,9.53211,25.087079,0.000450,24.990274,-1.2070,0.186,9.52984,9.52984
1375.00,9.53180,25.087128,0.000444,24.990222,-1.2070,0.186,9.52991,9.52991
1376.00,9.53158,25.087151,0.000442,24.990181,-1.2072,0.187,9.52989,9.52989
1377.00,9.53124,25.087220,0.000440,24.990228,-1.2071,0.187,9.52931,9.52931
1378.00,9.53068,25.087373,0.000441,24.990357,-1.2070,0.187,9.52865,9.52865
1379.00,9.53029,25.087397,0.000447,24.990336,-1.2071,0.187,9.52879,9.52879
1380.00,9.53006,25.087340,0.000447,24.990247,-1.2074,0.187,9.52886,9.52886
1381.00,9.53010,25.087372,0.000450,24.990225,-1.2073,0.187,9.52963,9.52963
1382.00,9.53028,25.087199,0.000447,24.990034,-1.2074,0.187,9.53116,9.53116
1383.00,9.53046,25.087315,0.000451,24.990082,-1.2073,0.187,9.53293,9.53293
1384.00,9.53053,25.087418,0.000450,24.990123,-1.2071,0.187,9.53401,9.53401
1385.00,9.53088,25.087488,0.000451,24.990166,-1.2069,0.187,9.53488,9.53488
1386.00,9.53107,25.087458,0.000447,24.990111,-1.2070,0.187,9.53531,9.53531
1387.00,9.53106,25.087722,0.000448,24.990337,-1.2072,0.188,9.53592,9.53592
1388.00,9.53120,25.087826,0.000447,24.990401,-1.2073,0.188,9.53623,9.53623
1389.00,9.53134,25.087806,0.000444,24.990359,-1.2071,0.188,9.53614,9.53614
1390.00,9.53175,25.087879,0.000444,24.990390,-1.2070,0.188,9.53533,9.53533
1391.00,9.53250,25.088061,0.000449,24.990580,-1.2068,0.188,9.53506,9.53506
1392.00,9.53301,25.088143,0.000454,24.990578,-1.2068,0.188,9.53471,9.53471
1393.00,9.53297,25.087954,0.000452,24.990351,-1.2070,0.188,9.53526,9.53526
1394.00,9.53342,25.088078,0.000456,24.990429,-1.2075,0.188,9.53648,9.53648
1395.00,9.53395,25.088005,0.000453,24.990301,-1.2078,0.188,9.53821,9.53821
1396.00,9.53480,25.087987,0.000452,24.990223,-1.2076,0.188,9.53988,9.53988
1397.00,9.53552,25.087964,0.000447,24.990184,-1.2076,0.188,9.54155,9.54155
1398.00,9.53566,25.088144,0.000447,24.990312,-1.2075,0.188,9.54306,9.54306
1399.00,9.53604,25.088203,0.000446,24.990292,-1.2075,0.188,9.54309,9.54309
1400.00,9.53660,25.088288,0.000452,24.990387,-1.2076,0.188,9.54342,9.54342
1401.00,9.53683,25.088334,0.000453,24.990376,-1.2078,0.188,9.54327,9.54327
1402.00,9.53727,25.088466,0.000457,24.990430,-1.2078,0.188,9.54183,9.54183
1403.00,9.53879,25.088555,0.000459,24.990487,-1.2077,0.188,9.53902,9.53902
1404.00,9.53922,25.088635,0.000462,24.990570,-1.2076,0.188,9.53818,9.53818
1405.00,9.53986,25.088761,0.000459,24.990673,-1.2076,0.189,9.53752,9.53752
1406.00,9.54127,25.088760,0.000456,24.990658,-1.2076,0.189,9.53505,9.53505
1407.00,9.54200,25.088768,0.000456,24.990705,-1.2074,0.189,9.53232,9.53232
1408.00,9.54267,25.088607,0.000449,24.990577,-1.2075,0.189,9.52939,9.52939
1409.00,9.54320,25.088533,0.000444,24.990515,-1.2076,0.190,9.52465,9.52465
1410.00,9.54166,25.088426,0.000442,24.990377,-1.2076,0.190,9.51856,9.51856
@10,2.0001,4.0, 1410.07399999999 
1411.00,9.54210,25.088375,0.000443,24.990336,-1.2078,0.190,9.51258,9.51258
1412.00,9.53838,25.088247,0.000440,24.990145,-1.2080,0.190,9.50726,9.50726
1413.00,9.53672,25.088307,0.000441,24.990101,-1.2079,0.190,9.50325,9.50325
1414.00,9.53599,25.088462,0.000444,24.990090,-1.2075,0.190,9.50070,9.50070
1415.00,9.53699,25.088516,0.000444,24.990106,-1.2071,0.190,9.50015,9.50015
1416.00,9.53007,25.088638,0.000439,24.990154,-1.2068,0.191,9.50145,9.50145
1417.00,9.52434,25.088629,0.000438,24.990108,-1.2067,0.191,9.50365,9.50365
1418.00,9.51876,25.088562,0.000441,24.990030,-1.2067,0.190,9.50764,9.50764
1419.00,9.51225,25.088526,0.000442,24.990054,-1.2070,0.190,9.51325,9.51325
1420.00,9.50748,25.088580,0.000446,24.990078,-1.2074,0.190,9.51786,9.51786
1421.00,9.50018,25.088576,0.000449,24.990068,-1.2076,0.190,9.52340,9.52340
1422.00,9.49819,25.088637,0.000451,24.990183,-1.2077,0.190,9.52895,9.52895
1423.00,9.49943,25.088771,0.000451,24.990263,-1.2078,0.191,9.53302,9.53302
1424.00,9.50152,25.088696,0.000448,24.990176,-1.2079,0.191,9.53520,9.53520
1425.00,9.50374,25.088687,0.000444,24.990091,-1.2075,0.191,9.53774,9.53774
1426.00,9.50631,25.088733,0.000445,24.990105,-1.2073,0.191,9.53903,9.53903
1427.00,9.50884,25.088956,0.000449,24.990223,-1.2072,0.191,9.54009,9.54009
1428.00,9.51862,25.089014,0.000449,24.990249,-1.2071,0.191,9.54016,9.54016
1429.00,9.52755,25.089105,0.000451,24.990246,-1.2071,0.191,9.54026,9.54026
1430.00,9.52824,25.089205,0.000453,24.990309,-1.2071,0.191,9.53945,9.53945
1431.00,9.53271,25.089283,0.000455,24.990282,-1.2070,0.191,9.53885,9.53885
1432.00,9.53525,25.089283,0.000452,24.990195,-1.2067,0.191,9.53776,9.53776
1433.00,9.53680,25.089328,0.000449,24.990208,-1.2066,0.191,9.53741,9.53741
1434.00,9.53766,25.089444,0.000450,24.990263,-1.2064,0.191,9.53691,9.53691
1435.00,9.53773,25.089600,0.000450,24.990295,-1.2066,0.192,9.53711,9.53711
1436.00,9.53761,25.089508,0.000447,24.990170,-1.2067,0.192,9.53687,9.53687
1437.00,9.53753,25.089588,0.000446,24.990217,-1.2067,0.192,9.53726,9.53726
1438.00,9.53763,25.089617,0.000449,24.990156,-1.2067,0.192,9.53721,9.53721
1439.00,9.53808,25.089699,0.000452,24.990166,-1.2067,0.192,9.53828,9.53828
1440.00,9.53819,25.089664,0.000448,24.990113,-1.2066,0.192,9.53884,9.53884
1441.00,9.53848,25.089816,0.000449,24.990211,-1.2067,0.192,9.53941,9.53941
1442.00,9.53865,25.089796,0.000449,24.990143,-1.2070,0.192,9.53965,9.53965
1443.00,9.53877,25.089865,0.000451,24.990231,-1.2072,0.192,9.54061,9.54061
1444.00,9.53898,25.089807,0.000448,24.990195,-1.2072,0.192,9.54102,9.54102
1445.00,9.53920,25.089801,0.000450,24.990232,-1.2071,0.192,9.54146,9.54146
1446.00,9.53924,25.089864,0.000453,24.990298,-1.2071,0.192,9.54218,9.54218
1447.00,9.53911,25.089887,0.000453,24.990296,-1.2070,0.192,9.54319,9.54319
1448.00,9.53931,25.089890,0.000454,24.990220,-1.2068,0.192,9.54281,9.54281
1449.00,9.53958,25.089887,0.000454,24.990118,-1.2069,0.192,9.54255,9.54255
1450.00,9.53992,25.089976,0.000455,24.990097,-1.2071,0.192,9.54310,9.54310
1451.00,9.54027,25.089984,0.000452,24.990072,-1.2069,0.192,9.54325,9.54325
1452.00,9.54064,25.090090,0.000447,24.990164,-1.2068,0.193,9.54327,9.54327
1453.00,9.54105,25.090109,0.000444,24.990203,-1.2068,0.193,9.54455,9.54455
1454.00,9.54154,25.090134,0.000441,24.990265,-1.2067,0.193,9.54537,9.54537
1455.00,9.54197,25.090083,0.000441,24.990241,-1.2067,0.193,9.54499,9.54499
1456.00,9.54226,25.090044,0.000443,24.990184,-1.2069,0.193,9.54502,9.54502
1457.00,9.54264,25.089931,0.000445,24.990056,-1.2072,0.193,9.54534,9.54534
1458.00,9.54311,25.089960,0.000445,24.990022,-1.2075,0.193,9.54528,9.54528
1459.00,9.54343,25.089983,0.000445,24.990013,-1.2078,0.193,9.54522,9.54522
1460.00,9.54371,25.090094,0.000446,24.990098,-1.2078,0.193,9.54577,9.54577
1461.00,9.54399,25.090227,0.000447,24.990193,-1.2078,0.193,9.54642,9.54642
1462.00,9.54442,25.090276,0.000447,24.990216,-1.2076,0.193,9.54673,9.54673
1463.00,9.54478,25.090309,0.000447,24.990305,-1.2075,0.194,9.54704,9.54704
1464.00,9.54497,25.090418,0.000451,24.990450,-1.2073,0.194,9.54667,9.54667
1465.00,9.54503,25.090387,0.000451,24.990405,-1.2071,0.194,9.54578,9.54578
1466.00,9.54494,25.090374,0.000452,24.990361,-1.2069,0.194,9.54478,9.54478
1467.00,9.54482,25.090405,0.000453,24.990362,-1.2069,0.194,9.54376,9.54376
1468.00,9.54484,25.090499,0.000458,24.990390,-1.2067,0.194,9.54260,9.54260
1469.00,9.54489,25.090458,0.000456,24.990247,-1.2066,0.194,9.54203,9.54203
1470.00,9.54492,25.090546,0.000457,24.990268,-1.2066,0.194,9.54146,9.54146
1471.00,9.54493,25.090614,0.000460,24.990261,-1.2065,0.194,9.54146,9.54146
1472.00,9.54479,25.090642,0.000458,24.990243,-1.2062,0.194,9.54099,9.54099
1473.00,9.54488,25.090609,0.000455,24.990177,-1.2060,0.194,9.54099,9.54099
1474.00,9.54447,25.090610,0.000456,24.990188,-1.2059,0.194,9.54098,9.54098
1475.00,9.54387,25.090583,0.000454,24.990143,-1.2060,0.194,9.54213,9.54213
1476.00,9.54353,25.090588,0.000451,24.990153,-1.2063,0.194,9.54261,9.54261
1477.00,9.54348,25.090674,0.000449,24.990225,-1.2067,0.194,9.54351,9.54351
1478.00,9.54346,25.090806,0.000451,24.990297,-1.2071,0.194,9.54445,9.54445
1479.00,9.54353,25.090820,0.000447,24.990287,-1.2073,0.195,9.54517,9.54517
1480.00,9.54364,25.090945,0.000450,24.990360,-1.2073,0.195,9.54497,9.54497
1481.00,9.54339,25.090975,0.000449,24.990316,-1.2071,0.195,9.54411,9.54411
1482.00,9.54310,25.090938,0.000452,24.990164,-1.2067,0.194,9.54394,9.54394
1483.00,9.54276,25.090840,0.000448,24.990038,-1.2064,0.194,9.54367,9.54367
1484.00,9.54280,25.090921,0.000450,24.990055,-1.2062,0.194,9.54368,9.54368
1485.00,9.54303,25.090917,0.000450,24.990054,-1.2061,0.194,9.54387,9.54387
1486.00,9.54315,25.090967,0.000453,24.990119,-1.2062,0.194,9.54396,9.54396
1487.00,9.54325,25.091078,0.000452,24.990215,-1.2066,0.195,9.54350,9.54350
1488.00,9.54363,25.091241,0.000452,24.990335,-1.2068,0.195,9.54282,9.54282
1489.00,9.54403,25.091283,0.000453,24.990305,-1.2070,0.195,9.54149,9.54149
1490.00,9.54389,25.091292,0.000448,24.990240,-1.2071,0.195,9.54062,9.54062
1491.00,9.54355,25.091292,0.000443,24.990182,-1.2070,0.195,9.54202,9.54202
1492.00,9.54319,25.091284,0.000440,24.990185,-1.2070,0.196,9.54304,9.54304
1493.00,9.54350,25.091275,0.000440,24.990104,-1.2069,0.195,9.54416,9.54416
1494.00,9.54358,25.091362,0.000440,24.990189,-1.2068,0.196,9.54640,9.54640
1495.00,9.54356,25.091356,0.000438,24.990175,-1.2068,0.196,9.54818,9.54818
1496.00,9.54388,25.091409,0.000439,24.990214,-1.2068,0.196,9.54853,9.54853
1497.00,9.54373,25.091463,0.000441,24.990179,-1.2069,0.196,9.54925,9.54925
1498.00,9.54399,25.091456,0.000440,24.990169,-1.2070,0.196,9.54954,9.54954
1499.00,9.54384,25.091491,0.000439,24.990130,-1.2072,0.196,9.54818,9.54818
1500.00,9.54383,25.091496,0.000442,24.990050,-1.2072,0.196,9.54645,9.54645
1501.00,9.54480,25.091531,0.000444,24.990088,-1.2073,0.196,9.54490,9.54490
1502.00,9.54574,25.091384,0.000443,24.990031,-1.2074,0.196,9.54175,9.54175
1503.00,9.54621,25.091346,0.000442,24.989940,-1.2073,0.196,9.53917,9.53917
1504.00,9.54717,25.091319,0.000440,24.989864,-1.2071,0.196,9.53756,9.53756
1505.00,9.54850,25.091386,0.000444,24.989941,-1.2070,0.196,9.53681,9.53681
1506.00,9.54896,25.091485,0.000443,24.989981,-1.2067,0.196,9.53647,9.53647
1507.00,9.54891,25.091598,0.000446,24.989983,-1.2062,0.196,9.53821,9.53821
1508.00,9.54801,25.091744,0.000447,24.990175,-1.2058,0.196,9.53936,9.53936
1509.00,9.54444,25.091827,0.000449,24.990293,-1.2058,0.197,9.54004,9.54004
1510.00,9.54193,25.091857,0.000446,24.990293,-1.2059,0.197,9.54056,9.54056
1511.00,9.54008,25.091704,0.000441,24.990098,-1.2061,0.197,9.54069,9.54069
1512.00,9.53966,25.091831,0.000440,24.990179,-1.2065,0.197,9.54017,9.54017
1513.00,9.54000,25.091865,0.000444,24.990140,-1.2071,0.197,9.53983,9.53983
1514.00,9.53896,25.091846,0.000444,24.990021,-1.2072,0.197,9.53958,9.53958
1515.00,9.53843,25.091873,0.000445,24.990031,-1.2072,0.197,9.53933,9.53933
1516.00,9.53912,25.092005,0.000449,24.990139,-1.2069,0.197,9.53971,9.53971
1517.00,9.53924,25.092094,0.000453,24.990216,-1.2063,0.197,9.53974,9.53974
1518.00,9.53949,25.092148,0.000455,24.990177,-1.2059,0.197,9.53968,9.53968
1519.00,9.53929,25.092232,0.000454,24.990284,-1.2058,0.197,9.53986,9.53986
1520.00,9.53950,25.092268,0.000454,24.990288,-1.2057,0.197,9.54032,9.54032
1521.00,9.53955,25.092331,0.000454,24.990292,-1.2061,0.197,9.53972,9.53972
1522.00,9.53955,25.092360,0.000451,24.990256,-1.2066,0.198,9.53917,9.53917
1523.00,9.53967,25.092353,0.000450,24.990252,-1.2068,0.198,9.53923,9.53923
1524.00,9.53978,25.092437,0.000450,24.990207,-1.2069,0.198,9.53975,9.53975
1525.00,9.53994,25.092521,0.000451,24.990246,-1.2068,0.198,9.53974,9.53974
1526.00,9.53969,25.092505,0.000450,24.990240,-1.2064,0.198,9.53898,9.53898
1527.00,9.53963,25.092520,0.000452,24.990263,-1.2062,0.198,9.53854,9.53854
1528.00,9.53957,25.092505,0.000448,24.990209,-1.2061,0.198,9.53816,9.53816
1529.00,9.53928,25.092525,0.000447,24.990220,-1.2059,0.198,9.53742,9.53742
1530.00,9.53916,25.092644,0.000447,24.990222,-1.2059,0.198,9.53722,9.53722
1531.00,9.53912,25.092798,0.000447,24.990224,-1.2061,0.198,9.53868,9.53868
1532.00,9.53921,25.092882,0.000446,24.990205,-1.2063,0.198,9.54043,9.54043
1533.00,9.53937,25.092943,0.000444,24.990253,-1.2065,0.199,9.54226,9.54226
1534.00,9.53943,25.092962,0.000446,24.990225,-1.2066,0.198,9.54364,9.54364
1535.00,9.53921,25.092920,0.000443,24.990212,-1.2067,0.199,9.54518,9.54518
1536.00,9.53981,25.092918,0.000445,24.990210,-1.2066,0.199,9.54523,9.54523
1537.00,9.54046,25.092879,0.000441,24.990149,-1.2064,0.199,9.54559,9.54559
1538.00,9.54066,25.092931,0.000444,24.990165,-1.2061,0.199,9.54467,9.54467
1539.00,9.54094,25.092897,0.000441,24.990162,-1.2060,0.199,9.54404,9.54404
1540.00,9.54104,25.092927,0.000441,24.990205,-1.2060,0.199,9.54280,9.54280
1541.00,9.54192,25.092920,0.000439,24.990218,-1.2060,0.199,9.54207,9.54207
1542.00,9.54260,25.092968,0.000441,24.990249,-1.2058,0.200,9.54034,9.54034
1543.00,9.54283,25.093031,0.000440,24.990264,-1.2057,0.200,9.53888,9.53888
1544.00,9.54250,25.093106,0.000441,24.990296,-1.2056,0.200,9.53756,9.53756
1545.00,9.54197,25.093100,0.000445,24.990225,-1.2056,0.200,9.53700,9.53700
1546.00,9.54122,25.093085,0.000447,24.990220,-1.2055,0.200,9.53811,9.53811
1547.00,9.54136,25.093147,0.000449,24.990271,-1.2058,0.200,9.53960,9.53960
1548.00,9.54164,25.093114,0.000449,24.990258,-1.2063,0.200,9.54122,9.54122
1549.00,9.54121,25.093058,0.000448,24.990152,-1.2065,0.200,9.54232,9.54232
1550.00,9.54037,25.093100,0.000448,24.990126,-1.2066,0.200,9.54250,9.54250
1551.00,9.53934,25.093132,0.000447,24.990016,-1.2066,0.200,9.54121,9.54121
1552.00,9.53798,25.093247,0.000445,24.990056,-1.2067,0.200,9.54037,9.54037
1553.00,9.53685,25.093337,0.000445,24.990026,-1.2064,0.200,9.54011,9.54011
1554.00,9.53566,25.093568,0.000446,24.990204,-1.2061,0.200,9.53995,9.53995
1555.00,9.53793,25.093600,0.000444,24.990239,-1.2060,0.201,9.53995,9.53995
1556.00,9.54352,25.093705,0.000449,24.990358,-1.2059,0.201,9.53916,9.53916
1557.00,9.54344,25.093634,0.000447,24.990288,-1.2059,0.201,9.53804,9.53804
1558.00,9.54198,25.093718,0.000446,24.990395,-1.2061,0.201,9.53563,9.53563
1559.00,9.54117,25.093588,0.000445,24.990290,-1.2063,0.201,9.53323,9.53323
1560.00,9.53924,25.093684,0.000444,24.990293,-1.2065,0.201,9.53085,9.53085
1561.00,9.53848,25.093697,0.000439,24.990264,-1.2065,0.201,9.52980,9.52980
@11,2.0001,4.0, 1560.114 
1562.00,9.54065,25.093755,0.000440,24.990282,-1.2064,0.202,9.52882,9.52882
1563.00,9.54035,25.093783,0.000439,24.990216,-1.2064,0.202,9.52906,9.52906
1564.00,9.53889,25.093882,0.000442,24.990233,-1.2065,0.202,9.53017,9.53017
1565.00,9.53693,25.093909,0.000443,24.990250,-1.2067,0.202,9.53130,9.53130
1566.00,9.53500,25.093919,0.000445,24.990220,-1.2069,0.202,9.53154,9.53154
1567.00,9.53318,25.093921,0.000446,24.990214,-1.2070,0.202,9.53097,9.53097
1568.00,9.53110,25.093875,0.000447,24.990219,-1.2069,0.202,9.53014,9.53014
1569.00,9.53057,25.093876,0.000448,24.990233,-1.2069,0.202,9.52966,9.52966
1570.00,9.53084,25.093849,0.000445,24.990155,-1.2065,0.202,9.52866,9.52866
1571.00,9.53095,25.093903,0.000440,24.990177,-1.2063,0.202,9.52863,9.52863
1572.00,9.53052,25.093937,0.000443,24.990129,-1.2062,0.202,9.52953,9.52953
1573.00,9.53029,25.094042,0.000446,24.990112,-1.2063,0.202,9.53073,9.53073
1574.00,9.53029,25.094146,0.000444,24.990090,-1.2060,0.202,9.53184,9.53184
1575.00,9.52982,25.094114,0.000443,24.990078,-1.2060,0.202,9.53401,9.53401
1576.00,9.52993,25.094162,0.000444,24.990134,-1.2060,0.202,9.53531,9.53531
1577.00,9.53059,25.094174,0.000442,24.990153,-1.2059,0.203,9.53480,9.53480
1578.00,9.53130,25.094100,0.000442,24.990173,-1.2058,0.203,9.53484,9.53484
1579.00,9.53157,25.094049,0.000446,24.990224,-1.2060,0.203,9.53471,9.53471
1580.00,9.53176,25.094181,0.000449,24.990360,-1.2062,0.203,9.53408,9.53408
1581.00,9.53171,25.094138,0.000452,24.990296,-1.2062,0.203,9.53364,9.53364
1582.00,9.53176,25.094101,0.000454,24.990241,-1.2063,0.203,9.53486,9.53486
1583.00,9.53225,25.094187,0.000457,24.990222,-1.2062,0.203,9.53590,9.53590
1584.00,9.53306,25.094238,0.000455,24.990169,-1.2061,0.203,9.53662,9.53662
1585.00,9.53388,25.094204,0.000455,24.990061,-1.2061,0.203,9.53741,9.53741
1586.00,9.53414,25.094264,0.000456,24.990026,-1.2062,0.203,9.53827,9.53827
1587.00,9.53458,25.094399,0.000454,24.990128,-1.2064,0.203,9.53860,9.53860
1588.00,9.53519,25.094420,0.000451,24.990089,-1.2065,0.203,9.53743,9.53743
1589.00,9.53569,25.094498,0.000452,24.990143,-1.2063,0.203,9.53625,9.53625
1590.00,9.53559,25.094567,0.000450,24.990098,-1.2060,0.203,9.53562,9.53562
1591.00,9.53552,25.094635,0.000447,24.990071,-1.2057,0.203,9.53438,9.53438
1592.00,9.53575,25.094728,0.000446,24.990003,-1.2057,0.203,9.53255,9.53255
1593.00,9.53560,25.094824,0.000445,24.990014,-1.2057,0.204,9.53152,9.53152
1594.00,9.53515,25.094876,0.000443,24.989989,-1.2059,0.204,9.53066,9.53066
1595.00,9.53542,25.094930,0.000442,24.990065,-1.2062,0.204,9.52891,9.52891
1596.00,9.53559,25.094936,0.000441,24.990141,-1.2065,0.204,9.52856,9.52856
1597.00,9.53563,25.094922,0.000443,24.990182,-1.2063,0.204,9.52906,9.52906
1598.00,9.53469,25.094962,0.000446,24.990230,-1.2063,0.204,9.53052,9.53052
1599.00,9.53373,25.094972,0.000448,24.990210,-1.2063,0.204,9.53224,9.53224
1600.00,9.53280,25.094985,0.000450,24.990195,-1.2063,0.204,9.53471,9.53471
1601.00,9.53143,25.095079,0.000454,24.990175,-1.2061,0.204,9.53668,9.53668
1602.00,9.53104,25.095149,0.000455,24.990192,-1.2061,0.204,9.53859,9.53859
1603.00,9.53152,25.095160,0.000455,24.990166,-1.2057,0.204,9.53966,9.53966
1604.00,9.53260,25.095239,0.000453,24.990225,-1.2055,0.204,9.53915,9.53915
1605.00,9.53292,25.095370,0.000455,24.990292,-1.2052,0.204,9.53789,9.53789
1606.00,9.53269,25.095376,0.000454,24.990279,-1.2050,0.204,9.53684,9.53684
1607.00,9.53321,25.095384,0.000452,24.990249,-1.2048,0.204,9.53529,9.53529
1608.00,9.53450,25.095358,0.000448,24.990181,-1.2049,0.204,9.53378,9.53378
1609.00,9.53627,25.095298,0.000447,24.990118,-1.2052,0.205,9.53350,9.53350
1610.00,9.53653,25.095246,0.000445,24.990035,-1.2056,0.205,9.53356,9.53356
1611.00,9.53612,25.095256,0.000444,24.990051,-1.2061,0.205,9.53308,9.53308
1612.00,9.53588,25.095228,0.000444,24.989999,-1.2064,0.205,9.53357,9.53357
1613.00,9.53659,25.095320,0.000444,24.990082,-1.2068,0.205,9.53419,9.53419
1614.00,9.53633,25.095420,0.000446,24.990129,-1.2070,0.205,9.53444,9.53444
1615.00,9.53595,25.095502,0.000448,24.990197,-1.2069,0.205,9.53459,9.53459
1616.00,9.53587,25.095583,0.000448,24.990200,-1.2066,0.205,9.53442,9.53442
1617.00,9.53566,25.095692,0.000449,24.990164,-1.2064,0.205,9.53395,9.53395
1618.00,9.53535,25.095717,0.000450,24.990074,-1.2062,0.205,9.53347,9.53347
1619.00,9.53521,25.095696,0.000447,24.990029,-1.2061,0.205,9.53356,9.53356
1620.00,9.53511,25.095598,0.000443,24.989955,-1.2062,0.205,9.53414,9.53414
1621.00,9.53494,25.095638,0.000443,24.990007,-1.2065,0.205,9.53488,9.53488
1622.00,9.53471,25.095769,0.000442,24.990184,-1.2065,0.206,9.53557,9.53557
1623.00,9.53445,25.095804,0.000441,24.990255,-1.2066,0.206,9.53626,9.53626
1624.00,9.53439,25.095926,0.000445,24.990316,-1.2065,0.206,9.53573,9.53573
1625.00,9.53435,25.096068,0.000449,24.990352,-1.2062,0.206,9.53480,9.53480
1626.00,9.53432,25.096089,0.000450,24.990341,-1.2058,0.206,9.53505,9.53505
1627.00,9.53447,25.096003,0.000447,24.990283,-1.2057,0.206,9.53517,9.53517
1628.00,9.53463,25.095997,0.000449,24.990238,-1.2055,0.206,9.53567,9.53567
1629.00,9.53478,25.095956,0.000449,24.990216,-1.2054,0.206,9.53736,9.53736
1630.00,9.53524,25.096029,0.000449,24.990251,-1.2055,0.206,9.53927,9.53927
1631.00,9.53584,25.096068,0.000448,24.990238,-1.2056,0.206,9.53985,9.53985
1632.00,9.53610,25.096063,0.000449,24.990201,-1.2058,0.206,9.53972,9.53972
1633.00,9.53616,25.096117,0.000450,24.990315,-1.2058,0.206,9.53905,9.53905
1634.00,9.53650,25.096119,0.000448,24.990290,-1.2061,0.207,9.53910,9.53910
1635.00,9.53704,25.096114,0.000447,24.990281,-1.2065,0.207,9.53896,9.53896
1636.00,9.53728,25.096039,0.000448,24.990193,-1.2068,0.207,9.53882,9.53882
1637.00,9.53720,25.096150,0.000451,24.990228,-1.2070,0.207,9.53948,9.53948
1638.00,9.53763,25.096129,0.000450,24.990117,-1.2072,0.207,9.54088,9.54088
1639.00,9.53788,25.096142,0.000450,24.990110,-1.2072,0.207,9.54170,9.54170
1640.00,9.53817,25.096137,0.000451,24.990096,-1.2069,0.207,9.54275,9.54275
1641.00,9.53854,25.096272,0.000450,24.990229,-1.2067,0.207,9.54492,9.54492
1642.00,9.53937,25.096310,0.000445,24.990238,-1.2066,0.207,9.54630,9.54630
1643.00,9.54018,25.096414,0.000446,24.990298,-1.2065,0.207,9.54602,9.54602
1644.00,9.54110,25.096490,0.000444,24.990290,-1.2066,0.208,9.54514,9.54514
1645.00,9.54164,25.096495,0.000445,24.990229,-1.2068,0.208,9.54378,9.54378
1646.00,9.54198,25.096489,0.000443,24.990124,-1.2069,0.208,9.54294,9.54294
1647.00,9.54211,25.096518,0.000444,24.990127,-1.2069,0.208,9.54332,9.54332
1648.00,9.54296,25.096507,0.000444,24.990091,-1.2070,0.208,9.54450,9.54450
1649.00,9.54366,25.096597,0.000450,24.990149,-1.2067,0.207,9.54543,9.54543
1650.00,9.54354,25.096654,0.000449,24.990177,-1.2063,0.207,9.54674,9.54674
1651.00,9.54449,25.096726,0.000451,24.990248,-1.2059,0.207,9.54650,9.54650
1652.00,9.54488,25.096767,0.000454,24.990265,-1.2058,0.208,9.54545,9.54545
1653.00,9.54391,25.096852,0.000452,24.990282,-1.2057,0.208,9.54499,9.54499
1654.00,9.54449,25.096867,0.000450,24.990272,-1.2058,0.208,9.54544,9.54544
1655.00,9.54471,25.096931,0.000454,24.990307,-1.2061,0.208,9.54528,9.54528
1656.00,9.54427,25.096978,0.000457,24.990340,-1.2062,0.208,9.54488,9.54488
1657.00,9.54458,25.097007,0.000456,24.990309,-1.2062,0.208,9.54494,9.54494
1658.00,9.54453,25.097009,0.000461,24.990372,-1.2063,0.208,9.54447,9.54447
1659.00,9.54483,25.096982,0.000461,24.990335,-1.2063,0.208,9.54370,9.54370
1660.00,9.54467,25.097000,0.000457,24.990306,-1.2064,0.208,9.54322,9.54322
1661.00,9.54448,25.097000,0.000450,24.990233,-1.2066,0.208,9.54357,9.54357
1662.00,9.54443,25.097021,0.000451,24.990206,-1.2068,0.208,9.54437,9.54437
1663.00,9.54473,25.097052,0.000446,24.990119,-1.2069,0.208,9.54475,9.54475
1664.00,9.54514,25.097151,0.000442,24.990136,-1.2069,0.209,9.54495,9.54495
1665.00,9.54508,25.097215,0.000445,24.990173,-1.2068,0.209,9.54565,9.54565
1666.00,9.54482,25.097257,0.000446,24.990203,-1.2067,0.209,9.54615,9.54615
1667.00,9.54499,25.097241,0.000444,24.990234,-1.2067,0.209,9.54589,9.54589
1668.00,9.54499,25.097313,0.000446,24.990236,-1.2066,0.209,9.54507,9.54507
1669.00,9.54472,25.097290,0.000451,24.990227,-1.2066,0.209,9.54450,9.54450
1670.00,9.54457,25.097224,0.000445,24.990170,-1.2068,0.209,9.54315,9.54315
1671.00,9.54424,25.097207,0.000447,24.990196,-1.2067,0.209,9.54206,9.54206
1672.00,9.54423,25.097189,0.000449,24.990130,-1.2066,0.209,9.54184,9.54184
1673.00,9.54422,25.097175,0.000450,24.990155,-1.2063,0.209,9.54247,9.54247
1674.00,9.54397,25.097227,0.000450,24.990116,-1.2060,0.209,9.54226,9.54226
1675.00,9.54403,25.097323,0.000453,24.990117,-1.2057,0.209,9.54233,9.54233
1676.00,9.54417,25.097346,0.000452,24.990025,-1.2057,0.209,9.54185,9.54185
1677.00,9.54421,25.097368,0.000452,24.990039,-1.2058,0.209,9.54064,9.54064
1678.00,9.54388,25.097392,0.000450,24.990027,-1.2063,0.209,9.53993,9.53993
1679.00,9.54334,25.097472,0.000445,24.990120,-1.2069,0.210,9.54001,9.54001
1680.00,9.54289,25.097565,0.000441,24.990166,-1.2073,0.210,9.54094,9.54094
1681.00,9.54278,25.097715,0.000441,24.990222,-1.2075,0.210,9.54178,9.54178
1682.00,9.54269,25.097864,0.000442,24.990291,-1.2077,0.210,9.54210,9.54210
1683.00,9.54249,25.098025,0.000445,24.990357,-1.2074,0.210,9.54126,9.54126
1684.00,9.54199,25.098051,0.000451,24.990306,-1.2071,0.210,9.54070,9.54070
1685.00,9.54150,25.098065,0.000455,24.990274,-1.2069,0.210,9.54059,9.54059
1686.00,9.54109,25.098086,0.000458,24.990303,-1.2067,0.210,9.54011,9.54011
1687.00,9.54102,25.098137,0.000456,24.990315,-1.2064,0.210,9.54012,9.54012
1688.00,9.54096,25.098117,0.000455,24.990266,-1.2064,0.210,9.54111,9.54111
1689.00,9.54045,25.098177,0.000455,24.990256,-1.2065,0.210,9.54132,9.54132
1690.00,9.54039,25.098197,0.000454,24.990234,-1.2064,0.210,9.54079,9.54079
1691.00,9.54066,25.098266,0.000451,24.990218,-1.2067,0.210,9.54059,9.54059
1692.00,9.54104,25.098309,0.000450,24.990139,-1.2067,0.210,9.54165,9.54165
1693.00,9.54128,25.098315,0.000450,24.990092,-1.2067,0.210,9.54247,9.54247
1694.00,9.54114,25.098331,0.000449,24.990114,-1.2067,0.210,9.54291,9.54291
1695.00,9.54108,25.098399,0.000450,24.990219,-1.2069,0.211,9.54145,9.54145
1696.00,9.54149,25.098391,0.000450,24.990215,-1.2071,0.211,9.54006,9.54006
1697.00,9.54158,25.098426,0.000453,24.990301,-1.2073,0.211,9.53729,9.53729
1698.00,9.54130,25.098428,0.000450,24.990281,-1.2073,0.211,9.53572,9.53572
1699.00,9.54197,25.098410,0.000451,24.990267,-1.2075,0.211,9.53447,9.53447
1700.00,9.54201,25.098384,0.000452,24.990241,-1.2075,0.211,9.53578,9.53578
1701.00,9.54237,25.098323,0.000450,24.990201,-1.2073,0.211,9.53798,9.53798
1702.00,9.54329,25.098282,0.000447,24.990144,-1.2072,0.211,9.54046,9.54046
1703.00,9.54447,25.098348,0.000452,24.990157,-1.2072,0.211,9.54168,9.54168
1704.00,9.54162,25.098496,0.000449,24.990179,-1.2070,0.211,9.54325,9.54325
1705.00,9.53477,25.098605,0.000446,24.990124,-1.2069,0.211,9.54441,9.54441
1706.00,9.53337,25.098770,0.000446,24.990185,-1.2069,0.211,9.54478,9.54478
1707.00,9.53453,25.098876,0.000450,24.990250,-1.2069,0.211,9.54455,9.54455
1708.00,9.53655,25.098845,0.000446,24.990204,-1.2070,0.212,9.54322,9.54322
1709.00,9.53818,25.098786,0.000445,24.990176,-1.2072,0.212,9.54110,9.54110
1710.00,9.54058,25.098805,0.000446,24.990216,-1.2073,0.212,9.53803,9.53803
1711.00,9.54418,25.098830,0.000448,24.990265,-1.2073,0.212,9.53392,9.53392
@12,2.0001,4.0, 1710.201 
1712.00,9.54437,25.098820,0.000448,24.990209,-1.2072,0.212,9.53077,9.53077
1713.00,9.54406,25.098911,0.000446,24.990303,-1.2068,0.212,9.52877,9.52877
1714.00,9.54473,25.098962,0.000448,24.990355,-1.2066,0.212,9.52705,9.52705
1715.00,9.54507,25.098975,0.000447,24.990373,-1.2065,0.213,9.52515,9.52515
1716.00,9.54585,25.098990,0.000449,24.990302,-1.2065,0.213,9.52460,9.52460
1717.00,9.54303,25.098953,0.000444,24.990300,-1.2066,0.213,9.52394,9.52394
1718.00,9.53673,25.098976,0.000448,24.990302,-1.2067,0.213,9.52451,9.52451
1719.00,9.53272,25.098970,0.000446,24.990250,-1.2068,0.213,9.52703,9.52703
1720.00,9.53018,25.099026,0.000447,24.990216,-1.2067,0.213,9.53025,9.53025
1721.00,9.52864,25.099031,0.000443,24.990165,-1.2065,0.213,9.53422,9.53422
1722.00,9.52713,25.099166,0.000447,24.990130,-1.2066,0.213,9.53915,9.53915
1723.00,9.52602,25.099181,0.000443,24.990075,-1.2068,0.213,9.54235,9.54235
1724.00,9.52470,25.099263,0.000445,24.990105,-1.2068,0.213,9.54424,9.54424
1725.00,9.52369,25.099284,0.000446,24.990123,-1.2068,0.213,9.54594,9.54594
1726.00,9.52296,25.099353,0.000450,24.990168,-1.2068,0.213,9.54614,9.54614
1727.00,9.52438,25.099370,0.000450,24.990182,-1.2067,0.213,9.54331,9.54331
1728.00,9.52976,25.099487,0.000450,24.990248,-1.2067,0.213,9.54071,9.54071
1729.00,9.53666,25.099525,0.000449,24.990221,-1.2066,0.214,9.53778,9.53778
1730.00,9.53796,25.099604,0.000448,24.990241,-1.2067,0.214,9.53513,9.53513
1731.00,9.54237,25.099580,0.000442,24.990249,-1.2064,0.214,9.53244,9.53244
1732.00,9.54478,25.099613,0.000444,24.990254,-1.2062,0.214,9.53274,9.53274
1733.00,9.54564,25.099604,0.000448,24.990209,-1.2061,0.214,9.53383,9.53383
1734.00,9.54626,25.099668,0.000450,24.990214,-1.2062,0.214,9.53453,9.53453
1735.00,9.54628,25.099576,0.000451,24.990127,-1.2062,0.214,9.53631,9.53631
1736.00,9.54371,25.099720,0.000456,24.990163,-1.2064,0.214,9.53875,9.53875
1737.00,9.53462,25.099752,0.000451,24.990141,-1.2066,0.214,9.54056,9.54056
1738.00,9.53251,25.099767,0.000453,24.990193,-1.2066,0.214,9.54141,9.54141
1739.00,9.53229,25.099728,0.000453,24.990207,-1.2066,0.214,9.54195,9.54195
1740.00,9.53299,25.099813,0.000455,24.990288,-1.2066,0.214,9.54114,9.54114
1741.00,9.53414,25.099777,0.000452,24.990244,-1.2067,0.214,9.54000,9.54000
1742.00,9.53592,25.099886,0.000455,24.990353,-1.2067,0.214,9.53857,9.53857
1743.00,9.53715,25.099902,0.000450,24.990273,-1.2067,0.214,9.53782,9.53782
1744.00,9.53829,25.100001,0.000446,24.990241,-1.2066,0.214,9.53914,9.53914
1745.00,9.54005,25.100059,0.000442,24.990154,-1.2066,0.215,9.54025,9.54025
1746.00,9.54031,25.100090,0.000440,24.990160,-1.2064,0.215,9.54197,9.54197
1747.00,9.53968,25.100023,0.000440,24.990100,-1.2064,0.215,9.54306,9.54306
1748.00,9.53949,25.100089,0.000441,24.990185,-1.2063,0.215,9.54388,9.54388
1749.00,9.54003,25.100087,0.000440,24.990210,-1.2064,0.215,9.54327,9.54327
1750.00,9.54075,25.100058,0.000439,24.990236,-1.2065,0.215,9.54365,9.54365
1751.00,9.54121,25.100208,0.000438,24.990290,-1.2064,0.216,9.54405,9.54405
1752.00,9.54081,25.100286,0.000438,24.990268,-1.2064,0.216,9.54449,9.54449
1753.00,9.54059,25.100417,0.000440,24.990272,-1.2062,0.216,9.54502,9.54502
1754.00,9.54092,25.100519,0.000442,24.990259,-1.2060,0.216,9.54568,9.54568
1755.00,9.54163,25.100672,0.000445,24.990317,-1.2061,0.216,9.54619,9.54619
1756.00,9.54220,25.100594,0.000449,24.990260,-1.2063,0.215,9.54667,9.54667
1757.00,9.54264,25.100590,0.000445,24.990198,-1.2064,0.216,9.54707,9.54707
1758.00,9.54337,25.100481,0.000442,24.990090,-1.2065,0.216,9.54773,9.54773
1759.00,9.54422,25.100505,0.000446,24.990176,-1.2064,0.216,9.54743,9.54743
1760.00,9.54494,25.100512,0.000447,24.990193,-1.2065,0.216,9.54499,9.54499
1761.00,9.54542,25.100469,0.000447,24.990133,-1.2066,0.216,9.54201,9.54201
1762.00,9.54568,25.100538,0.000453,24.990192,-1.2065,0.216,9.53999,9.53999
1763.00,9.54594,25.100610,0.000455,24.990212,-1.2064,0.216,9.53803,9.53803
1764.00,9.54668,25.100524,0.000452,24.990078,-1.2064,0.216,9.53793,9.53793
1765.00,9.54700,25.100478,0.000450,24.990046,-1.2062,0.216,9.54019,9.54019
1766.00,9.54748,25.100595,0.000450,24.990096,-1.2058,0.216,9.54311,9.54311
1767.00,9.54823,25.100606,0.000448,24.990177,-1.2060,0.216,9.54587,9.54587
1768.00,9.54744,25.100616,0.000446,24.990264,-1.2063,0.216,9.54824,9.54824
1769.00,9.54306,25.100667,0.000446,24.990349,-1.2066,0.216,9.54941,9.54941
1770.00,9.53638,25.100714,0.000446,24.990374,-1.2068,0.216,9.54933,9.54933
1771.00,9.53611,25.100722,0.000446,24.990454,-1.2070,0.216,9.54834,9.54834
1772.00,9.53765,25.100797,0.000450,24.990400,-1.2069,0.216,9.54642,9.54642
1773.00,9.53945,25.100851,0.000453,24.990402,-1.2067,0.216,9.54511,9.54511
1774.00,9.54250,25.100965,0.000454,24.990427,-1.2066,0.216,9.54439,9.54439
1775.00,9.54659,25.101010,0.000453,24.990366,-1.2064,0.216,9.54380,9.54380
1776.00,9.54861,25.101092,0.000453,24.990345,-1.2064,0.217,9.54435,9.54435
1777.00,9.54855,25.100989,0.000446,24.990291,-1.2063,0.217,9.54612,9.54612
1778.00,9.54752,25.101061,0.000444,24.990335,-1.2062,0.217,9.54639,9.54639
1779.00,9.54677,25.101035,0.000442,24.990326,-1.2062,0.217,9.54686,9.54686
1780.00,9.54651,25.101039,0.000444,24.990322,-1.2063,0.217,9.54831,9.54831
1781.00,9.54683,25.101053,0.000446,24.990331,-1.2063,0.217,9.54839,9.54839
1782.00,9.54692,25.101132,0.000447,24.990333,-1.2065,0.217,9.54817,9.54817
1783.00,9.54718,25.101174,0.000446,24.990323,-1.2065,0.217,9.54863,9.54863
1784.00,9.54726,25.101315,0.000446,24.990337,-1.2065,0.217,9.54879,9.54879
1785.00,9.54686,25.101377,0.000445,24.990342,-1.2065,0.217,9.54788,9.54788
1786.00,9.54677,25.101408,0.000444,24.990289,-1.2064,0.218,9.54676,9.54676
1787.00,9.54669,25.101486,0.000444,24.990284,-1.2064,0.218,9.54503,9.54503
1788.00,9.54616,25.101552,0.000449,24.990270,-1.2063,0.218,9.54353,9.54353
1789.00,9.54559,25.101501,0.000453,24.990208,-1.2063,0.218,9.54093,9.54093
1790.00,9.54517,25.101527,0.000454,24.990171,-1.2065,0.218,9.53957,9.53957
1791.00,9.54520,25.101549,0.000453,24.990139,-1.2067,0.218,9.53902,9.53902
1792.00,9.54538,25.101615,0.000455,24.990142,-1.2068,0.218,9.53767,9.53767
1793.00,9.54539,25.101554,0.000450,24.990051,-1.2069,0.218,9.53699,9.53699
1794.00,9.54491,25.101626,0.000450,24.990029,-1.2068,0.218,9.53790,9.53790
1795.00,9.54429,25.101704,0.000450,24.990048,-1.2067,0.218,9.53821,9.53821
1796.00,9.54316,25.101769,0.000454,24.990084,-1.2065,0.218,9.53911,9.53911
1797.00,9.54211,25.101811,0.000454,24.990099,-1.2065,0.218,9.54119,9.54119
1798.00,9.54121,25.101927,0.000457,24.990191,-1.2066,0.218,9.54222,9.54222
1799.00,9.54125,25.101956,0.000454,24.990223,-1.2067,0.218,9.54247,9.54247
1800.00,9.54140,25.102028,0.000452,24.990248,-1.2065,0.218,9.54299,9.54299
1801.00,9.54056,25.101993,0.000446,24.990166,-1.2063,0.219,9.54355,9.54355
1802.00,9.53972,25.101965,0.000443,24.990115,-1.2059,0.219,9.54360,9.54360
1803.00,9.53953,25.101886,0.000441,24.990010,-1.2056,0.219,9.54378,9.54378
1804.00,9.54000,25.101940,0.000442,24.989971,-1.2054,0.219,9.54340,9.54340
1805.00,9.54035,25.101920,0.000442,24.989935,-1.2052,0.219,9.54279,9.54279
1806.00,9.54118,25.101989,0.000444,24.989998,-1.2052,0.219,9.54139,9.54139
1807.00,9.54138,25.102046,0.000448,24.990046,-1.2054,0.219,9.54112,9.54112
1808.00,9.54122,25.102197,0.000448,24.990107,-1.2055,0.219,9.54158,9.54158
1809.00,9.54134,25.102178,0.000448,24.990129,-1.2054,0.219,9.54266,9.54266
1810.00,9.54209,25.102234,0.000448,24.990160,-1.2056,0.219,9.54307,9.54307
1811.00,9.54253,25.102257,0.000449,24.990084,-1.2057,0.219,9.54414,9.54414
1812.00,9.54264,25.102310,0.000448,24.990070,-1.2056,0.219,9.54386,9.54386
1813.00,9.54272,25.102298,0.000449,24.990090,-1.2055,0.219,9.54330,9.54330
1814.00,9.54288,25.102312,0.000447,24.990099,-1.2055,0.220,9.54213,9.54213
1815.00,9.54285,25.102362,0.000450,24.990128,-1.2056,0.220,9.54029,9.54029
1816.00,9.54258,25.102425,0.000449,24.990196,-1.2055,0.220,9.53809,9.53809
1817.00,9.54229,25.102459,0.000452,24.990235,-1.2054,0.220,9.53632,9.53632
1818.00,9.54155,25.102478,0.000451,24.990179,-1.2053,0.220,9.53546,9.53546
1819.00,9.54100,25.102555,0.000451,24.990179,-1.2052,0.220,9.53503,9.53503
1820.00,9.54043,25.102587,0.000451,24.990186,-1.2050,0.220,9.53507,9.53507
1821.00,9.54025,25.102646,0.000452,24.990194,-1.2048,0.220,9.53547,9.53547
1822.00,9.54025,25.102750,0.000452,24.990200,-1.2046,0.220,9.53662,9.53662
1823.00,9.53963,25.102885,0.000455,24.990290,-1.2046,0.220,9.53676,9.53676
1824.00,9.53861,25.102941,0.000459,24.990305,-1.2046,0.220,9.53778,9.53778
1825.00,9.53747,25.102904,0.000458,24.990288,-1.2049,0.220,9.53905,9.53905
1826.00,9.53694,25.102843,0.000458,24.990238,-1.2052,0.220,9.54092,9.54092
1827.00,9.53704,25.102870,0.000457,24.990290,-1.2054,0.220,9.54256,9.54256
1828.00,9.53746,25.102751,0.000453,24.990203,-1.2056,0.220,9.54351,9.54351
1829.00,9.53824,25.102699,0.000449,24.990129,-1.2057,0.220,9.54332,9.54332
1830.00,9.53895,25.102760,0.000448,24.990105,-1.2054,0.220,9.54328,9.54328
1831.00,9.53867,25.102845,0.000449,24.990138,-1.2054,0.220,9.54244,9.54244
1832.00,9.53870,25.102836,0.000451,24.990112,-1.2054,0.220,9.54092,9.54092
1833.00,9.53916,25.102829,0.000450,24.990092,-1.2053,0.221,9.53904,9.53904
1834.00,9.53997,25.102881,0.000453,24.990182,-1.2052,0.221,9.53788,9.53788
1835.00,9.54057,25.102948,0.000453,24.990197,-1.2054,0.221,9.53711,9.53711
1836.00,9.54085,25.103037,0.000452,24.990218,-1.2053,0.221,9.53654,9.53654
1837.00,9.54142,25.103042,0.000446,24.990152,-1.2052,0.221,9.53658,9.53658
1838.00,9.54189,25.103197,0.000448,24.990199,-1.2049,0.221,9.53810,9.53810
1839.00,9.54086,25.103250,0.000446,24.990111,-1.2047,0.222,9.53946,9.53946
1840.00,9.54020,25.103298,0.000449,24.990133,-1.2046,0.221,9.54074,9.54074
1841.00,9.53997,25.103247,0.000449,24.990110,-1.2046,0.221,9.54120,9.54120
1842.00,9.53916,25.103312,0.000450,24.990149,-1.2048,0.221,9.54102,9.54102
1843.00,9.53906,25.103369,0.000450,24.990134,-1.2050,0.221,9.54105,9.54105
1844.00,9.53950,25.103405,0.000449,24.990180,-1.2050,0.221,9.54193,9.54193
1845.00,9.53956,25.103353,0.000445,24.990133,-1.2049,0.222,9.54215,9.54215
1846.00,9.53939,25.103363,0.000445,24.990135,-1.2050,0.222,9.54259,9.54259
1847.00,9.53988,25.103385,0.000446,24.990182,-1.2049,0.222,9.54377,9.54377
1848.00,9.54029,25.103329,0.000444,24.990133,-1.2048,0.222,9.54368,9.54368
1849.00,9.54051,25.103474,0.000448,24.990190,-1.2049,0.222,9.54312,9.54312
1850.00,9.54059,25.103612,0.000450,24.990162,-1.2046,0.222,9.54253,9.54253
1851.00,9.54067,25.103765,0.000450,24.990179,-1.2045,0.222,9.54199,9.54199
1852.00,9.54137,25.103862,0.000451,24.990102,-1.2044,0.222,9.53987,9.53987
1853.00,9.54193,25.103986,0.000452,24.990116,-1.2041,0.222,9.53901,9.53901
1854.00,9.54180,25.103999,0.000454,24.990078,-1.2038,0.222,9.53801,9.53801
1855.00,9.54193,25.103979,0.000450,24.990088,-1.2039,0.222,9.53875,9.53875
1856.00,9.54194,25.104015,0.000449,24.990145,-1.2038,0.223,9.53948,9.53948
1857.00,9.54220,25.104003,0.000448,24.990161,-1.2036,0.223,9.54077,9.54077
1858.00,9.54214,25.103936,0.000446,24.990129,-1.2037,0.223,9.54048,9.54048
1859.00,9.54155,25.103940,0.000444,24.990134,-1.2039,0.223,9.53945,9.53945
1860.00,9.54058,25.103972,0.000445,24.990153,-1.2040,0.223,9.53651,9.53651
1861.00,9.53901,25.103958,0.000446,24.990055,-1.2040,0.223,9.53354,9.53354
@13,2.0001,4.0, 1860.02499999999 
1862.00,9.53505,25.103991,0.000445,24.990027,-1.2041,0.223,9.53000,9.53000
1863.00,9.53664,25.104090,0.000446,24.990085,-1.2042,0.223,9.52780,9.52780
1864.00,9.53970,25.104080,0.000442,24.990053,-1.2041,0.223,9.52651,9.52651
1865.00,9.54131,25.104127,0.000445,24.990084,-1.2039,0.223,9.52654,9.52654
1866.00,9.54163,25.104142,0.000442,24.990095,-1.2038,0.223,9.52770,9.52770
1867.00,9.53992,25.104224,0.000441,24.990133,-1.2036,0.224,9.53060,9.53060
1868.00,9.53637,25.104308,0.000442,24.990156,-1.2036,0.224,9.53348,9.53348
1869.00,9.53337,25.104421,0.000445,24.990221,-1.2038,0.224,9.53578,9.53578
1870.00,9.53044,25.104460,0.000440,24.990193,-1.2041,0.224,9.53773,9.53773
1871.00,9.52897,25.104568,0.000442,24.990230,-1.2042,0.224,9.53892,9.53892
1872.00,9.52924,25.104568,0.000438,24.990199,-1.2044,0.224,9.54083,9.54083
1873.00,9.52825,25.104647,0.000438,24.990216,-1.2045,0.224,9.54151,9.54151
1874.00,9.52800,25.104632,0.000435,24.990177,-1.2044,0.224,9.54268,9.54268
1875.00,9.53040,25.104605,0.000436,24.990153,-1.2041,0.224,9.54359,9.54359
1876.00,9.53443,25.104591,0.000435,24.990161,-1.2040,0.225,9.54424,9.54424
1877.00,9.53680,25.104591,0.000438,24.990134,-1.2039,0.225,9.54342,9.54342
1878.00,9.53759,25.104535,0.000435,24.990093,-1.2040,0.225,9.54426,9.54426
1879.00,9.53922,25.104608,0.000438,24.990149,-1.2041,0.225,9.54398,9.54398
1880.00,9.54020,25.104751,0.000439,24.990213,-1.2043,0.225,9.54343,9.54343
1881.00,9.54118,25.104764,0.000438,24.990183,-1.2046,0.225,9.54319,9.54319
1882.00,9.54167,25.104774,0.000438,24.990220,-1.2048,0.225,9.54332,9.54332
1883.00,9.54192,25.104801,0.000441,24.990253,-1.2048,0.225,9.54231,9.54231
1884.00,9.54200,25.104873,0.000441,24.990254,-1.2047,0.225,9.54229,9.54229
1885.00,9.54202,25.104892,0.000440,24.990289,-1.2044,0.225,9.54153,9.54153
1886.00,9.54176,25.104977,0.000440,24.990332,-1.2042,0.225,9.54054,9.54054
1887.00,9.54186,25.105084,0.000441,24.990367,-1.2041,0.225,9.54010,9.54010
1888.00,9.54198,25.105096,0.000441,24.990283,-1.2040,0.226,9.54017,9.54017
1889.00,9.54233,25.105113,0.000440,24.990311,-1.2039,0.226,9.54081,9.54081
1890.00,9.54255,25.105109,0.000441,24.990278,-1.2040,0.226,9.54153,9.54153
1891.00,9.54262,25.105104,0.000442,24.990276,-1.2042,0.226,9.54236,9.54236
1892.00,9.54241,25.105126,0.000444,24.990270,-1.2044,0.226,9.54140,9.54140
1893.00,9.54228,25.105145,0.000445,24.990300,-1.2043,0.226,9.54130,9.54130
1894.00,9.54191,25.105144,0.000445,24.990246,-1.2043,0.226,9.54024,9.54024
1895.00,9.54157,25.105199,0.000446,24.990223,-1.2045,0.226,9.54021,9.54021
1896.00,9.54116,25.105203,0.000444,24.990184,-1.2045,0.226,9.54070,9.54070
1897.00,9.54101,25.105191,0.000443,24.990185,-1.2042,0.226,9.54247,9.54247
1898.00,9.54090,25.105270,0.000442,24.990234,-1.2042,0.226,9.54319,9.54319
1899.00,9.54078,25.105363,0.000445,24.990262,-1.2041,0.226,9.54410,9.54410
1900.00,9.54068,25.105424,0.000444,24.990243,-1.2037,0.226,9.54571,9.54571
1901.00,9.54119,25.105560,0.000444,24.990313,-1.2035,0.226,9.54655,9.54655
1902.00,9.54181,25.105650,0.000445,24.990295,-1.2036,0.226,9.54635,9.54635
1903.00,9.54243,25.105700,0.000446,24.990295,-1.2037,0.226,9.54538,9.54538
1904.00,9.54303,25.105619,0.000444,24.990189,-1.2037,0.227,9.54497,9.54497
1905.00,9.54334,25.105626,0.000445,24.990236,-1.2038,0.227,9.54322,9.54322
1906.00,9.54335,25.105550,0.000448,24.990131,-1.2040,0.227,9.54183,9.54183
1907.00,9.54312,25.105588,0.000447,24.990129,-1.2040,0.227,9.54217,9.54217
1908.00,9.54327,25.105572,0.000447,24.990090,-1.2038,0.227,9.54442,9.54442
1909.00,9.54399,25.105632,0.000450,24.990150,-1.2036,0.227,9.54640,9.54640
1910.00,9.54465,25.105617,0.000449,24.990077,-1.2036,0.227,9.54849,9.54849
1911.00,9.54475,25.105681,0.000446,24.990137,-1.2036,0.227,9.54957,9.54957
1912.00,9.54431,25.105591,0.000445,24.990098,-1.2035,0.227,9.54963,9.54963
1913.00,9.54417,25.105632,0.000444,24.990077,-1.2034,0.227,9.54922,9.54922
1914.00,9.54369,25.105672,0.000440,24.990089,-1.2036,0.227,9.54914,9.54914
1915.00,9.54259,25.105808,0.000442,24.990176,-1.2035,0.228,9.54976,9.54976
1916.00,9.54324,25.105892,0.000445,24.990188,-1.2033,0.228,9.55062,9.55062
1917.00,9.54622,25.105975,0.000446,24.990214,-1.2032,0.228,9.55139,9.55139
1918.00,9.54989,25.106125,0.000452,24.990336,-1.2034,0.228,9.55016,9.55016
1919.00,9.54975,25.106223,0.000456,24.990338,-1.2035,0.228,9.54805,9.54805
1920.00,9.54918,25.106305,0.000459,24.990344,-1.2036,0.228,9.54482,9.54482
1921.00,9.54990,25.106368,0.000459,24.990351,-1.2038,0.228,9.54230,9.54230
1922.00,9.55016,25.106494,0.000461,24.990388,-1.2040,0.228,9.54085,9.54085
1923.00,9.55023,25.106516,0.000457,24.990346,-1.2039,0.228,9.54114,9.54114
1924.00,9.54987,25.106477,0.000454,24.990297,-1.2038,0.228,9.54239,9.54239
1925.00,9.55071,25.106439,0.000452,24.990247,-1.2037,0.228,9.54364,9.54364
1926.00,9.55110,25.106435,0.000450,24.990245,-1.2035,0.228,9.54386,9.54386
1927.00,9.54864,25.106442,0.000447,24.990271,-1.2033,0.228,9.54306,9.54306
1928.00,9.54372,25.106371,0.000448,24.990234,-1.2033,0.228,9.54175,9.54175
1929.00,9.54107,25.106405,0.000448,24.990244,-1.2032,0.228,9.54040,9.54040
1930.00,9.54023,25.106442,0.000445,24.990291,-1.2031,0.229,9.54048,9.54048
1931.00,9.54179,25.106500,0.000447,24.990331,-1.2033,0.229,9.54244,9.54244
1932.00,9.54239,25.106558,0.000448,24.990329,-1.2036,0.229,9.54423,9.54423
1933.00,9.54185,25.106617,0.000446,24.990319,-1.2037,0.229,9.54610,9.54610
1934.00,9.54158,25.106660,0.000445,24.990316,-1.2037,0.229,9.54710,9.54710
1935.00,9.54228,25.106651,0.000447,24.990234,-1.2037,0.229,9.54658,9.54658
1936.00,9.54184,25.106647,0.000445,24.990153,-1.2036,0.229,9.54405,9.54405
1937.00,9.54184,25.106670,0.000446,24.990120,-1.2033,0.229,9.54199,9.54199
1938.00,9.54061,25.106690,0.000447,24.990172,-1.2031,0.229,9.54109,9.54109
1939.00,9.54141,25.106748,0.000452,24.990250,-1.2030,0.229,9.53932,9.53932
1940.00,9.54475,25.106823,0.000452,24.990349,-1.2030,0.229,9.53855,9.53855
1941.00,9.54605,25.106802,0.000454,24.990354,-1.2030,0.229,9.54008,9.54008
1942.00,9.54566,25.106771,0.000455,24.990336,-1.2031,0.229,9.54155,9.54155
1943.00,9.54594,25.106840,0.000457,24.990352,-1.2030,0.229,9.54162,9.54162
1944.00,9.54466,25.106895,0.000454,24.990351,-1.2031,0.229,9.54339,9.54339
1945.00,9.54181,25.106935,0.000449,24.990326,-1.2033,0.229,9.54517,9.54517
1946.00,9.54049,25.107059,0.000448,24.990397,-1.2034,0.229,9.54562,9.54562
1947.00,9.53998,25.107078,0.000445,24.990378,-1.2033,0.229,9.54529,9.54529
1948.00,9.54076,25.107048,0.000442,24.990286,-1.2035,0.229,9.54489,9.54489
1949.00,9.54151,25.107031,0.000440,24.990248,-1.2034,0.230,9.54459,9.54459
1950.00,9.54160,25.107137,0.000446,24.990333,-1.2032,0.230,9.54415,9.54415
1951.00,9.54237,25.107134,0.000442,24.990311,-1.2028,0.230,9.54356,9.54356
1952.00,9.54286,25.107256,0.000445,24.990375,-1.2026,0.230,9.54368,9.54368
1953.00,9.54289,25.107359,0.000447,24.990371,-1.2024,0.230,9.54340,9.54340
1954.00,9.54309,25.107511,0.000451,24.990381,-1.2024,0.230,9.54316,9.54316
1955.00,9.54315,25.107456,0.000449,24.990302,-1.2024,0.230,9.54275,9.54275
1956.00,9.54348,25.107498,0.000450,24.990285,-1.2025,0.230,9.54398,9.54398
1957.00,9.54398,25.107475,0.000450,24.990225,-1.2025,0.230,9.54542,9.54542
1958.00,9.54409,25.107522,0.000446,24.990293,-1.2027,0.230,9.54787,9.54787
1959.00,9.54471,25.107472,0.000442,24.990256,-1.2029,0.231,9.54972,9.54972
1960.00,9.54480,25.107510,0.000442,24.990249,-1.2032,0.231,9.55108,9.55108
1961.00,9.54473,25.107560,0.000443,24.990272,-1.2036,0.231,9.55006,9.55006
1962.00,9.54441,25.107690,0.000441,24.990344,-1.2038,0.231,9.54911,9.54911
1963.00,9.54480,25.107774,0.000444,24.990397,-1.2038,0.231,9.54781,9.54781
1964.00,9.54491,25.107761,0.000446,24.990375,-1.2039,0.231,9.54666,9.54666
1965.00,9.54553,25.107804,0.000443,24.990331,-1.2037,0.231,9.54599,9.54599
1966.00,9.54735,25.107871,0.000441,24.990323,-1.2037,0.231,9.54638,9.54638
1967.00,9.54774,25.107903,0.000442,24.990335,-1.2038,0.231,9.54615,9.54615
1968.00,9.54737,25.107895,0.000443,24.990318,-1.2042,0.231,9.54556,9.54556
1969.00,9.54804,25.107943,0.000442,24.990371,-1.2043,0.231,9.54508,9.54508
1970.00,9.54880,25.107957,0.000444,24.990406,-1.2043,0.231,9.54529,9.54529
1971.00,9.54844,25.107880,0.000442,24.990319,-1.2042,0.231,9.54557,9.54557
1972.00,9.54786,25.107816,0.000439,24.990208,-1.2040,0.232,9.54539,9.54539
1973.00,9.54741,25.107865,0.000439,24.990211,-1.2037,0.232,9.54553,9.54553
1974.00,9.54735,25.107876,0.000438,24.990163,-1.2034,0.232,9.54649,9.54649
1975.00,9.54710,25.107909,0.000436,24.990127,-1.2033,0.232,9.54704,9.54704
1976.00,9.54720,25.108005,0.000440,24.990250,-1.2031,0.232,9.54739,9.54739
1977.00,9.54693,25.108068,0.000445,24.990338,-1.2029,0.232,9.54897,9.54897
1978.00,9.54644,25.108004,0.000440,24.990296,-1.2027,0.232,9.55083,9.55083
1979.00,9.54640,25.108039,0.000444,24.990299,-1.2029,0.232,9.55152,9.55152
1980.00,9.54691,25.108078,0.000448,24.990336,-1.2028,0.232,9.55129,9.55129
1981.00,9.54744,25.108032,0.000449,24.990244,-1.2030,0.232,9.55063,9.55063
1982.00,9.54763,25.108044,0.000446,24.990246,-1.2032,0.232,9.54987,9.54987
1983.00,9.54784,25.108135,0.000447,24.990257,-1.2036,0.232,9.54900,9.54900
1984.00,9.54861,25.108203,0.000444,24.990293,-1.2038,0.233,9.54811,9.54811
1985.00,9.54875,25.108211,0.000445,24.990308,-1.2040,0.233,9.54688,9.54688
1986.00,9.54862,25.108332,0.000448,24.990372,-1.2040,0.233,9.54649,9.54649
1987.00,9.54846,25.108362,0.000444,24.990330,-1.2040,0.233,9.54625,9.54625
1988.00,9.54845,25.108475,0.000446,24.990389,-1.2037,0.233,9.54665,9.54665
1989.00,9.54888,25.108421,0.000445,24.990331,-1.2034,0.233,9.54662,9.54662
1990.00,9.54877,25.108492,0.000444,24.990356,-1.2031,0.233,9.54808,9.54808
1991.00,9.54875,25.108485,0.000444,24.990297,-1.2028,0.233,9.54887,9.54887
1992.00,9.54882,25.108523,0.000446,24.990247,-1.2025,0.233,9.54906,9.54906
1993.00,9.54881,25.108469,0.000441,24.990146,-1.2025,0.233,9.54839,9.54839
1994.00,9.54866,25.108619,0.000442,24.990246,-1.2027,0.233,9.54835,9.54835
1995.00,9.54814,25.108663,0.000437,24.990251,-1.2030,0.233,9.54840,9.54840
1996.00,9.54766,25.108760,0.000436,24.990326,-1.2033,0.233,9.54872,9.54872
1997.00,9.54771,25.108770,0.000438,24.990390,-1.2037,0.234,9.54933,9.54933
1998.00,9.54771,25.108776,0.000442,24.990448,-1.2039,0.234,9.54987,9.54987
1999.00,9.54804,25.108761,0.000442,24.990391,-1.2039,0.234,9.54978,9.54978
2000.00,9.54829,25.108730,0.000444,24.990286,-1.2039,0.234,9.54877,9.54877
2001.00,9.54806,25.108745,0.000446,24.990223,-1.2040,0.234,9.54738,9.54738
2002.00,9.54780,25.108808,0.000445,24.990204,-1.2042,0.234,9.54653,9.54653
2003.00,9.54776,25.108839,0.000441,24.990146,-1.2043,0.234,9.54608,9.54608
2004.00,9.54816,25.108889,0.000440,24.990148,-1.2041,0.234,9.54575,9.54575
2005.00,9.54824,25.108972,0.000441,24.990235,-1.2039,0.234,9.54528,9.54528
2006.00,9.54808,25.108882,0.000438,24.990199,-1.2037,0.234,9.54432,9.54432
2007.00,9.54794,25.108916,0.000437,24.990226,-1.2033,0.234,9.54343,9.54343
2008.00,9.54805,25.109033,0.000441,24.990306,-1.2032,0.235,9.54199,9.54199
2009.00,9.54744,25.109010,0.000440,24.990250,-1.2033,0.235,9.53971,9.53971
2010.00,9.54573,25.109008,0.000440,24.990206,-1.2034,0.235,9.53616,9.53616
2011.00,9.54434,25.109190,0.000440,24.990218,-1.2034,0.235,9.53372,9.53372
@14,2.0001,4.0, 2010.067 
2012.00,9.54631,25.109257,0.000441,24.990244,-1.2035,0.235,9.53201,9.53201
2013.00,9.54644,25.109233,0.000441,24.990164,-1.2035,0.235,9.53067,9.53067
2014.00,9.54451,25.109341,0.000443,24.990203,-1.2035,0.235,9.53038,9.53038
2015.00,9.54349,25.109419,0.000443,24.990234,-1.2034,0.235,9.53174,9.53174
2016.00,9.54192,25.109502,0.000446,24.990293,-1.2036,0.235,9.53354,9.53354
2017.00,9.54076,25.109496,0.000443,24.990238,-1.2036,0.236,9.53534,9.53534
2018.00,9.54038,25.109522,0.000443,24.990236,-1.2038,0.236,9.53750,9.53750
2019.00,9.53424,25.109488,0.000440,24.990220,-1.2040,0.236,9.54074,9.54074
2020.00,9.52559,25.109466,0.000439,24.990211,-1.2041,0.236,9.54403,9.54403
2021.00,9.52836,25.109354,0.000435,24.990154,-1.2039,0.236,9.54664,9.54664
2022.00,9.53028,25.109442,0.000436,24.990157,-1.2039,0.236,9.54820,9.54820
2023.00,9.53139,25.109533,0.000438,24.990181,-1.2037,0.236,9.54939,9.54939
2024.00,9.53327,25.109667,0.000442,24.990225,-1.2037,0.236,9.54942,9.54942
2025.00,9.53348,25.109841,0.000443,24.990261,-1.2035,0.236,9.54966,9.54966
2026.00,9.53551,25.109980,0.000445,24.990288,-1.2034,0.236,9.54962,9.54962
2027.00,9.54253,25.109969,0.000447,24.990295,-1.2032,0.236,9.54953,9.54953
2028.00,9.54443,25.110018,0.000448,24.990380,-1.2028,0.236,9.54935,9.54935
2029.00,9.54703,25.110030,0.000447,24.990364,-1.2023,0.236,9.54965,9.54965
2030.00,9.54804,25.109981,0.000448,24.990381,-1.2023,0.236,9.55014,9.55014
2031.00,9.54851,25.109945,0.000447,24.990341,-1.2024,0.236,9.55055,9.55055
2032.00,9.54864,25.109942,0.000447,24.990297,-1.2025,0.236,9.55038,9.55038
2033.00,9.54888,25.109927,0.000449,24.990224,-1.2027,0.236,9.55075,9.55075
2034.00,9.54919,25.109986,0.000453,24.990275,-1.2029,0.236,9.55123,9.55123
2035.00,9.54932,25.109965,0.000451,24.990142,-1.2030,0.236,9.55221,9.55221
2036.00,9.54973,25.109947,0.000453,24.990159,-1.2030,0.236,9.55305,9.55305
2037.00,9.55035,25.110051,0.000456,24.990261,-1.2031,0.236,9.55469,9.55469
2038.00,9.55096,25.110032,0.000455,24.990200,-1.2033,0.236,9.55512,9.55512
2039.00,9.55121,25.109934,0.000447,24.990136,-1.2036,0.237,9.55476,9.55476
2040.00,9.55146,25.109945,0.000448,24.990181,-1.2037,0.237,9.55413,9.55413
2041.00,9.55166,25.110120,0.000450,24.990281,-1.2037,0.237,9.55352,9.55352
2042.00,9.55193,25.110161,0.000450,24.990285,-1.2035,0.237,9.55171,9.55171
2043.00,9.55239,25.110303,0.000449,24.990362,-1.2034,0.237,9.54989,9.54989
2044.00,9.55260,25.110429,0.000455,24.990381,-1.2033,0.237,9.54826,9.54826
2045.00,9.55232,25.110523,0.000455,24.990387,-1.2032,0.237,9.54677,9.54677
2046.00,9.55145,25.110454,0.000453,24.990286,-1.2032,0.237,9.54648,9.54648
2047.00,9.55134,25.110464,0.000451,24.990245,-1.2034,0.237,9.54698,9.54698
2048.00,9.55141,25.110486,0.000450,24.990248,-1.2034,0.237,9.54781,9.54781
2049.00,9.55158,25.110451,0.000446,24.990246,-1.2034,0.237,9.54864,9.54864
2050.00,9.55095,25.110399,0.000441,24.990206,-1.2034,0.237,9.54934,9.54934
2051.00,9.54955,25.110411,0.000440,24.990149,-1.2036,0.238,9.54766,9.54766
2052.00,9.54825,25.110473,0.000439,24.990118,-1.2036,0.238,9.54499,9.54499
2053.00,9.54811,25.110425,0.000442,24.990079,-1.2036,0.238,9.54377,9.54377
2054.00,9.54849,25.110506,0.000444,24.990095,-1.2035,0.238,9.54348,9.54348
2055.00,9.54838,25.110645,0.000446,24.990167,-1.2034,0.238,9.54295,9.54295
2056.00,9.54757,25.110740,0.000444,24.990271,-1.2031,0.238,9.54428,9.54428
2057.00,9.54712,25.110685,0.000440,24.990253,-1.2026,0.238,9.54662,9.54662
2058.00,9.54793,25.110686,0.000438,24.990235,-1.2022,0.238,9.54737,9.54737
2059.00,9.54776,25.110720,0.000439,24.990179,-1.2022,0.239,9.54852,9.54852
2060.00,9.54658,25.110769,0.000446,24.990187,-1.2024,0.238,9.55005,9.55005
2061.00,9.54262,25.110799,0.000451,24.990204,-1.2025,0.238,9.55107,9.55107
2062.00,9.54190,25.110870,0.000453,24.990214,-1.2029,0.238,9.55129,9.55129
2063.00,9.54357,25.111050,0.000454,24.990246,-1.2033,0.238,9.55262,9.55262
2064.00,9.54472,25.111164,0.000452,24.990298,-1.2035,0.238,9.55305,9.55305
2065.00,9.54592,25.111225,0.000447,24.990275,-1.2035,0.239,9.55164,9.55164
2066.00,9.54717,25.111300,0.000445,24.990280,-1.2036,0.239,9.55062,9.55062
2067.00,9.54795,25.111458,0.000449,24.990422,-1.2038,0.239,9.55105,9.55105
2068.00,9.54888,25.111436,0.000450,24.990424,-1.2038,0.239,9.55019,9.55019
2069.00,9.55030,25.111434,0.000449,24.990392,-1.2039,0.239,9.54907,9.54907
2070.00,9.55022,25.111415,0.000448,24.990373,-1.2038,0.239,9.54869,9.54869
2071.00,9.55023,25.111418,0.000446,24.990358,-1.2036,0.239,9.54874,9.54874
2072.00,9.54995,25.111417,0.000442,24.990292,-1.2033,0.239,9.54797,9.54797
2073.00,9.55000,25.111412,0.000441,24.990290,-1.2031,0.239,9.54915,9.54915
2074.00,9.55025,25.111402,0.000445,24.990325,-1.2030,0.240,9.54967,9.54967
2075.00,9.55018,25.111380,0.000445,24.990344,-1.2031,0.240,9.55123,9.55123
2076.00,9.55045,25.111374,0.000445,24.990351,-1.2032,0.240,9.55209,9.55209
2077.00,9.55068,25.111290,0.000448,24.990306,-1.2034,0.240,9.55247,9.55247
2078.00,9.55031,25.111434,0.000449,24.990377,-1.2033,0.240,9.55117,9.55117
2079.00,9.55045,25.111525,0.000446,24.990346,-1.2034,0.240,9.55018,9.55018
2080.00,9.55031,25.111690,0.000447,24.990360,-1.2034,0.240,9.54893,9.54893
2081.00,9.55024,25.111790,0.000448,24.990317,-1.2035,0.240,9.54805,9.54805
2082.00,9.55043,25.111807,0.000449,24.990238,-1.2035,0.240,9.54826,9.54826
2083.00,9.54994,25.111804,0.000450,24.990144,-1.2035,0.240,9.54760,9.54760
2084.00,9.54967,25.111859,0.000451,24.990222,-1.2034,0.240,9.54757,9.54757
2085.00,9.54957,25.111869,0.000453,24.990245,-1.2026,0.240,9.54701,9.54701
2086.00,9.54984,25.111903,0.000455,24.990266,-1.2021,0.240,9.54608,9.54608
2087.00,9.55024,25.111972,0.000453,24.990320,-1.2020,0.240,9.54433,9.54433
2088.00,9.54995,25.111925,0.000449,24.990320,-1.2021,0.240,9.54420,9.54420
2089.00,9.54916,25.111905,0.000448,24.990266,-1.2020,0.240,9.54417,9.54417
2090.00,9.54840,25.111904,0.000444,24.990242,-1.2025,0.241,9.54468,9.54468
2091.00,9.54777,25.111908,0.000441,24.990215,-1.2030,0.241,9.54522,9.54522
2092.00,9.54741,25.112015,0.000442,24.990238,-1.2032,0.241,9.54585,9.54585
2093.00,9.54676,25.112112,0.000444,24.990280,-1.2032,0.241,9.54610,9.54610
2094.00,9.54633,25.112070,0.000444,24.990204,-1.2034,0.241,9.54660,9.54660
2095.00,9.54631,25.112114,0.000446,24.990164,-1.2036,0.241,9.54620,9.54620
2096.00,9.54633,25.112197,0.000451,24.990234,-1.2034,0.241,9.54636,9.54636
2097.00,9.54629,25.112184,0.000450,24.990222,-1.2033,0.240,9.54690,9.54690
2098.00,9.54617,25.112246,0.000451,24.990225,-1.2032,0.240,9.54789,9.54789
2099.00,9.54645,25.112430,0.000449,24.990312,-1.2030,0.241,9.54871,9.54871
2100.00,9.54672,25.112429,0.000451,24.990364,-1.2026,0.241,9.54971,9.54971
2101.00,9.54674,25.112377,0.000444,24.990233,-1.2025,0.241,9.54984,9.54984
2102.00,9.54664,25.112458,0.000443,24.990271,-1.2025,0.241,9.54948,9.54948
2103.00,9.54661,25.112368,0.000439,24.990174,-1.2025,0.242,9.54801,9.54801
2104.00,9.54636,25.112312,0.000446,24.990116,-1.2028,0.242,9.54565,9.54565
2105.00,9.54640,25.112410,0.000445,24.990167,-1.2031,0.242,9.54473,9.54473
2106.00,9.54675,25.112466,0.000446,24.990243,-1.2034,0.242,9.54435,9.54435
2107.00,9.54698,25.112441,0.000445,24.990216,-1.2038,0.242,9.54453,9.54453
2108.00,9.54701,25.112530,0.000444,24.990298,-1.2039,0.242,9.54507,9.54507
2109.00,9.54717,25.112621,0.000439,24.990381,-1.2039,0.242,9.54612,9.54612
2110.00,9.54732,25.112627,0.000442,24.990300,-1.2041,0.242,9.54570,9.54570
2111.00,9.54719,25.112652,0.000443,24.990258,-1.2040,0.242,9.54488,9.54488
2112.00,9.54611,25.112755,0.000446,24.990284,-1.2038,0.242,9.54359,9.54359
2113.00,9.54596,25.112789,0.000450,24.990199,-1.2037,0.242,9.54326,9.54326
2114.00,9.54603,25.112806,0.000449,24.990191,-1.2036,0.242,9.54390,9.54390
2115.00,9.54552,25.112780,0.000445,24.990160,-1.2032,0.242,9.54485,9.54485
2116.00,9.54493,25.112814,0.000446,24.990218,-1.2030,0.242,9.54475,9.54475
2117.00,9.54454,25.112770,0.000445,24.990119,-1.2028,0.242,9.54480,9.54480
2118.00,9.54495,25.112864,0.000450,24.990235,-1.2027,0.242,9.54451,9.54451
2119.00,9.54468,25.112925,0.000455,24.990280,-1.2026,0.242,9.54345,9.54345
2120.00,9.54433,25.112887,0.000452,24.990235,-1.2026,0.243,9.54284,9.54284
2121.00,9.54465,25.112939,0.000448,24.990238,-1.2025,0.243,9.54396,9.54396
2122.00,9.54447,25.113017,0.000445,24.990306,-1.2025,0.243,9.54579,9.54579
2123.00,9.54402,25.113026,0.000440,24.990254,-1.2025,0.243,9.54624,9.54624
2124.00,9.54383,25.112954,0.000434,24.990119,-1.2026,0.243,9.54721,9.54721
2125.00,9.54368,25.113058,0.000437,24.990193,-1.2025,0.243,9.54737,9.54737
2126.00,9.54415,25.113073,0.000439,24.990139,-1.2025,0.243,9.54594,9.54594
2127.00,9.54482,25.113079,0.000439,24.990110,-1.2026,0.243,9.54340,9.54340
2128.00,9.54527,25.113122,0.000439,24.990136,-1.2025,0.243,9.54196,9.54196
2129.00,9.54527,25.113244,0.000443,24.990180,-1.2024,0.243,9.54054,9.54054
2130.00,9.54512,25.113342,0.000442,24.990171,-1.2024,0.244,9.54022,9.54022
2131.00,9.54460,25.113501,0.000445,24.990248,-1.2024,0.244,9.54051,9.54051
2132.00,9.54502,25.113573,0.000448,24.990241,-1.2024,0.244,9.54056,9.54056
2133.00,9.54557,25.113612,0.000451,24.990220,-1.2023,0.244,9.54058,9.54058
2134.00,9.54551,25.113644,0.000452,24.990229,-1.2024,0.244,9.54026,9.54026
2135.00,9.54404,25.113709,0.000453,24.990278,-1.2025,0.244,9.53861,9.53861
2136.00,9.54138,25.113655,0.000453,24.990266,-1.2027,0.244,9.53818,9.53818
2137.00,9.54061,25.113670,0.000453,24.990280,-1.2028,0.244,9.53874,9.53874
2138.00,9.54115,25.113655,0.000455,24.990292,-1.2028,0.244,9.53999,9.53999
2139.00,9.54052,25.113586,0.000454,24.990295,-1.2028,0.244,9.53972,9.53972
2140.00,9.54009,25.113402,0.000449,24.990181,-1.2029,0.244,9.53993,9.53993
2141.00,9.53961,25.113307,0.000447,24.990069,-1.2028,0.244,9.53982,9.53982
2142.00,9.53980,25.113349,0.000447,24.990107,-1.2026,0.244,9.53907,9.53907
2143.00,9.53962,25.113415,0.000446,24.990122,-1.2024,0.244,9.53793,9.53793
2144.00,9.53942,25.113565,0.000446,24.990152,-1.2025,0.244,9.53777,9.53777
2145.00,9.53950,25.113740,0.000450,24.990222,-1.2025,0.244,9.53770,9.53770
2146.00,9.53940,25.113920,0.000448,24.990349,-1.2026,0.245,9.53744,9.53744
2147.00,9.53898,25.113945,0.000445,24.990308,-1.2027,0.245,9.53738,9.53738
2148.00,9.53870,25.113998,0.000444,24.990306,-1.2026,0.245,9.53702,9.53702
2149.00,9.53867,25.113953,0.000443,24.990248,-1.2024,0.245,9.53689,9.53689
2150.00,9.53853,25.114016,0.000446,24.990222,-1.2022,0.245,9.53683,9.53683
2151.00,9.53831,25.113971,0.000451,24.990163,-1.2021,0.245,9.53599,9.53599
2152.00,9.53806,25.114003,0.000454,24.990237,-1.2019,0.245,9.53569,9.53569
2153.00,9.53772,25.113995,0.000454,24.990208,-1.2022,0.245,9.53663,9.53663
2154.00,9.53767,25.114024,0.000455,24.990270,-1.2025,0.245,9.53776,9.53776
2155.00,9.53719,25.114075,0.000452,24.990386,-1.2026,0.245,9.53947,9.53947
2156.00,9.53679,25.114138,0.000449,24.990394,-1.2025,0.245,9.54131,9.54131
2157.00,9.53657,25.114088,0.000446,24.990306,-1.2023,0.246,9.54210,9.54210
2158.00,9.53626,25.114077,0.000444,24.990298,-1.2019,0.246,9.54127,9.54127
2159.00,9.53598,25.114130,0.000440,24.990255,-1.2017,0.246,9.53903,9.53903
2160.00,9.53547,25.114140,0.000442,24.990189,-1.2015,0.246,9.53522,9.53522
2161.00,9.53432,25.114140,0.000444,24.990118,-1.2014,0.246,9.53090,9.53090
@15,2.0001,4.0, 2160.00199999999 
2162.00,9.53542,25.114346,0.000449,24.990194,-1.2014,0.246,9.52645,9.52645
2163.00,9.53982,25.114470,0.000448,24.990217,-1.2014,0.246,9.52281,9.52281
2164.00,9.54133,25.114599,0.000451,24.990273,-1.2014,0.246,9.52039,9.52039
2165.00,9.54123,25.114608,0.000453,24.990252,-1.2013,0.246,9.51998,9.51998
2166.00,9.54166,25.114660,0.000454,24.990316,-1.2015,0.246,9.52209,9.52209
2167.00,9.53984,25.114548,0.000453,24.990257,-1.2017,0.246,9.52629,9.52629
2168.00,9.53673,25.114514,0.000455,24.990220,-1.2019,0.246,9.53134,9.53134
2169.00,9.53124,25.114416,0.000453,24.990165,-1.2019,0.246,9.53678,9.53678
2170.00,9.52601,25.114557,0.000450,24.990190,-1.2018,0.246,9.54074,9.54074
2171.00,9.52102,25.114644,0.000449,24.990175,-1.2013,0.246,9.54349,9.54349
2172.00,9.51879,25.114791,0.000448,24.990266,-1.2011,0.247,9.54564,9.54564
2173.00,9.51864,25.114809,0.000447,24.990270,-1.2009,0.247,9.54662,9.54662
2174.00,9.51926,25.114860,0.000449,24.990303,-1.2006,0.247,9.54685,9.54685
2175.00,9.52390,25.114756,0.000449,24.990281,-1.2006,0.247,9.54774,9.54774
2176.00,9.53148,25.114803,0.000449,24.990348,-1.2009,0.247,9.54944,9.54944
2177.00,9.53800,25.114779,0.000450,24.990314,-1.2008,0.247,9.55101,9.55101
2178.00,9.54366,25.114817,0.000452,24.990330,-1.2006,0.247,9.55276,9.55276
2179.00,9.54550,25.114884,0.000457,24.990358,-1.2003,0.247,9.55425,9.55425
2180.00,9.54572,25.114841,0.000459,24.990265,-1.2000,0.247,9.55558,9.55558
2181.00,9.54658,25.114829,0.000460,24.990263,-1.1999,0.247,9.55563,9.55563
2182.00,9.54745,25.114889,0.000459,24.990302,-1.2003,0.247,9.55518,9.55518
2183.00,9.54869,25.114904,0.000458,24.990299,-1.2006,0.247,9.55374,9.55374
2184.00,9.54979,25.115069,0.000458,24.990405,-1.2007,0.247,9.55398,9.55398
2185.00,9.55092,25.115318,0.000459,24.990605,-1.2010,0.247,9.55488,9.55488
2186.00,9.55282,25.115337,0.000459,24.990543,-1.2010,0.248,9.55623,9.55623
2187.00,9.55440,25.115275,0.000458,24.990408,-1.2008,0.248,9.55655,9.55655
2188.00,9.55443,25.115371,0.000457,24.990439,-1.2010,0.248,9.55814,9.55814
2189.00,9.55409,25.115237,0.000453,24.990335,-1.2015,0.248,9.55894,9.55894
2190.00,9.55462,25.115054,0.000450,24.990174,-1.2020,0.248,9.55885,9.55885
2191.00,9.55561,25.115125,0.000448,24.990235,-1.2021,0.248,9.55796,9.55796
2192.00,9.55590,25.115275,0.000449,24.990380,-1.2021,0.248,9.55788,9.55788
2193.00,9.55574,25.115326,0.000449,24.990386,-1.2017,0.248,9.55720,9.55720
2194.00,9.55620,25.115341,0.000451,24.990348,-1.2013,0.248,9.55553,9.55553
2195.00,9.55653,25.115467,0.000450,24.990425,-1.2009,0.248,9.55424,9.55424
2196.00,9.55722,25.115505,0.000450,24.990414,-1.2008,0.248,9.55391,9.55391
2197.00,9.55715,25.115480,0.000449,24.990311,-1.2008,0.248,9.55301,9.55301
2198.00,9.55674,25.115449,0.000450,24.990266,-1.2011,0.248,9.55281,9.55281
2199.00,9.55619,25.115493,0.000450,24.990244,-1.2012,0.248,9.55319,9.55319
2200.00,9.55600,25.115559,0.000452,24.990253,-1.2015,0.248,9.55345,9.55345
2201.00,9.55597,25.115639,0.000454,24.990285,-1.2016,0.248,9.55340,9.55340
2202.00,9.55589,25.115744,0.000456,24.990352,-1.2017,0.248,9.55398,9.55398
2203.00,9.55553,25.115881,0.000457,24.990421,-1.2016,0.249,9.55474,9.55474
2204.00,9.55528,25.116015,0.000456,24.990433,-1.2015,0.249,9.55568,9.55568
2205.00,9.55516,25.116006,0.000457,24.990433,-1.2012,0.249,9.55651,9.55651
2206.00,9.55507,25.116032,0.000457,24.990397,-1.2009,0.249,9.55661,9.55661
2207.00,9.55518,25.116019,0.000452,24.990393,-1.2008,0.249,9.55611,9.55611
2208.00,9.55487,25.116018,0.000449,24.990344,-1.2007,0.249,9.55437,9.55437
2209.00,9.55459,25.115988,0.000446,24.990369,-1.2006,0.249,9.55219,9.55219
2210.00,9.55429,25.116030,0.000445,24.990356,-1.2007,0.249,9.55093,9.55093
2211.00,9.55390,25.116038,0.000443,24.990369,-1.2008,0.249,9.55043,9.55043
2212.00,9.55365,25.116068,0.000445,24.990336,-1.2009,0.249,9.55066,9.55066
2213.00,9.55366,25.116047,0.000446,24.990336,-1.2009,0.249,9.55163,9.55163
2214.00,9.55372,25.116085,0.000448,24.990302,-1.2009,0.249,9.55314,9.55314
2215.00,9.55372,25.116077,0.000448,24.990223,-1.2006,0.250,9.55308,9.55308
2216.00,9.55367,25.116121,0.000448,24.990167,-1.2004,0.250,9.55221,9.55221
2217.00,9.55346,25.116106,0.000449,24.990136,-1.1998,0.249,9.55060,9.55060
2218.00,9.55351,25.116123,0.000447,24.990092,-1.1997,0.250,9.54947,9.54947
2219.00,9.55335,25.116152,0.000444,24.990060,-1.1997,0.250,9.54857,9.54857
2220.00,9.55250,25.116261,0.000445,24.990133,-1.1999,0.250,9.54962,9.54962
2221.00,9.55170,25.116282,0.000446,24.990183,-1.2000,0.250,9.55201,9.55201
2222.00,9.55078,25.116329,0.000444,24.990217,-1.2003,0.250,9.55550,9.55550
2223.00,9.55054,25.116367,0.000449,24.990280,-1.2004,0.250,9.55801,9.55801
2224.00,9.55089,25.116356,0.000452,24.990279,-1.2003,0.250,9.55912,9.55912
2225.00,9.55052,25.116372,0.000449,24.990314,-1.2003,0.250,9.55812,9.55812
2226.00,9.54980,25.116449,0.000451,24.990354,-1.2003,0.250,9.55558,9.55558
2227.00,9.54802,25.116486,0.000452,24.990315,-1.2003,0.250,9.55271,9.55271
2228.00,9.54796,25.116580,0.000449,24.990316,-1.2003,0.250,9.55080,9.55080
2229.00,9.55060,25.116673,0.000448,24.990332,-1.2001,0.250,9.55017,9.55017
2230.00,9.55631,25.116721,0.000448,24.990252,-1.1998,0.250,9.55115,9.55115
2231.00,9.55958,25.116681,0.000445,24.990157,-1.1996,0.251,9.55338,9.55338
2232.00,9.56044,25.116677,0.000447,24.990134,-1.1995,0.251,9.55553,9.55553
2233.00,9.55994,25.116706,0.000449,24.990138,-1.1993,0.251,9.55685,9.55685
2234.00,9.55609,25.116732,0.000452,24.990176,-1.1996,0.251,9.55768,9.55768
2235.00,9.55165,25.116752,0.000455,24.990218,-1.2000,0.251,9.55725,9.55725
2236.00,9.54858,25.116782,0.000455,24.990225,-1.2002,0.251,9.55667,9.55667
2237.00,9.54985,25.116896,0.000454,24.990297,-1.2004,0.251,9.55628,9.55628
2238.00,9.55191,25.116846,0.000449,24.990268,-1.2004,0.251,9.55587,9.55587
2239.00,9.55335,25.116842,0.000444,24.990294,-1.2004,0.251,9.55595,9.55595
2240.00,9.55394,25.116893,0.000444,24.990303,-1.2002,0.252,9.55652,9.55652
2241.00,9.55420,25.116859,0.000446,24.990225,-1.1999,0.252,9.55622,9.55622
2242.00,9.55461,25.116851,0.000446,24.990187,-1.1996,0.252,9.55648,9.55648
2243.00,9.55525,25.116985,0.000451,24.990248,-1.1994,0.251,9.55704,9.55704
2244.00,9.55581,25.117066,0.000454,24.990238,-1.1993,0.251,9.55637,9.55637
2245.00,9.55610,25.117105,0.000453,24.990271,-1.1993,0.252,9.55525,9.55525
2246.00,9.55664,25.117127,0.000451,24.990330,-1.1993,0.252,9.55522,9.55522
2247.00,9.55680,25.117219,0.000454,24.990451,-1.1995,0.252,9.55503,9.55503
2248.00,9.55647,25.117258,0.000453,24.990417,-1.1993,0.252,9.55510,9.55510
2249.00,9.55604,25.117295,0.000452,24.990369,-1.1992,0.252,9.55561,9.55561
2250.00,9.55573,25.117322,0.000451,24.990333,-1.1990,0.252,9.55694,9.55694
2251.00,9.55582,25.117581,0.000457,24.990498,-1.1991,0.252,9.55853,9.55853
2252.00,9.55604,25.117563,0.000454,24.990391,-1.1991,0.252,9.55977,9.55977
2253.00,9.55615,25.117538,0.000455,24.990383,-1.1992,0.252,9.56047,9.56047
2254.00,9.55615,25.117422,0.000455,24.990277,-1.1991,0.252,9.56193,9.56193
2255.00,9.55651,25.117468,0.000458,24.990286,-1.1991,0.252,9.56264,9.56264
2256.00,9.55655,25.117344,0.000452,24.990101,-1.1989,0.252,9.56342,9.56342
2257.00,9.55697,25.117421,0.000449,24.990153,-1.1987,0.253,9.56389,9.56389
2258.00,9.55802,25.117404,0.000444,24.990044,-1.1984,0.253,9.56411,9.56411
2259.00,9.55868,25.117618,0.000446,24.990188,-1.1983,0.253,9.56325,9.56325
2260.00,9.55912,25.117631,0.000445,24.990151,-1.1983,0.253,9.56348,9.56348
2261.00,9.56031,25.117726,0.000446,24.990231,-1.1984,0.253,9.56224,9.56224
2262.00,9.56137,25.117770,0.000452,24.990228,-1.1984,0.253,9.56171,9.56171
2263.00,9.56209,25.117853,0.000454,24.990310,-1.1984,0.253,9.56190,9.56190
2264.00,9.56239,25.117723,0.000450,24.990155,-1.1984,0.253,9.56281,9.56281
2265.00,9.56254,25.117772,0.000450,24.990200,-1.1979,0.253,9.56202,9.56202
2266.00,9.56295,25.117768,0.000448,24.990153,-1.1975,0.253,9.56168,9.56168
2267.00,9.56279,25.117813,0.000446,24.990152,-1.1975,0.253,9.56063,9.56063
2268.00,9.56292,25.117852,0.000445,24.990152,-1.1974,0.253,9.56018,9.56018
2269.00,9.56307,25.118037,0.000450,24.990352,-1.1973,0.254,9.56005,9.56005
2270.00,9.56271,25.118038,0.000450,24.990354,-1.1974,0.254,9.56084,9.56084
2271.00,9.56216,25.118091,0.000452,24.990408,-1.1975,0.254,9.56195,9.56195
2272.00,9.56159,25.118092,0.000449,24.990402,-1.1975,0.254,9.56311,9.56311
2273.00,9.56100,25.118129,0.000449,24.990409,-1.1977,0.254,9.56315,9.56315
2274.00,9.56121,25.118188,0.000448,24.990396,-1.1980,0.254,9.56307,9.56307
2275.00,9.56155,25.118200,0.000447,24.990302,-1.1984,0.254,9.56317,9.56317
2276.00,9.56171,25.118259,0.000446,24.990305,-1.1986,0.254,9.56333,9.56333
2277.00,9.56189,25.118259,0.000447,24.990232,-1.1986,0.254,9.56364,9.56364
2278.00,9.56179,25.118241,0.000447,24.990167,-1.1984,0.254,9.56438,9.56438
2279.00,9.56169,25.118241,0.000447,24.990150,-1.1981,0.254,9.56444,9.56444
2280.00,9.56171,25.118292,0.000447,24.990164,-1.1978,0.254,9.56387,9.56387
2281.00,9.56232,25.118379,0.000449,24.990163,-1.1977,0.254,9.56307,9.56307
2282.00,9.56294,25.118445,0.000449,24.990215,-1.1975,0.254,9.56220,9.56220
2283.00,9.56365,25.118610,0.000453,24.990371,-1.1975,0.254,9.56082,9.56082
2284.00,9.56380,25.118717,0.000455,24.990395,-1.1974,0.254,9.55940,9.55940
2285.00,9.56354,25.118821,0.000458,24.990461,-1.1973,0.254,9.55836,9.55836
2286.00,9.56337,25.118785,0.000457,24.990447,-1.1972,0.254,9.55791,9.55791
2287.00,9.56310,25.118823,0.000461,24.990454,-1.1973,0.254,9.55751,9.55751
2288.00,9.56294,25.118798,0.000459,24.990409,-1.1974,0.254,9.55825,9.55825
2289.00,9.56224,25.118708,0.000457,24.990330,-1.1974,0.255,9.55942,9.55942
2290.00,9.56132,25.118661,0.000457,24.990284,-1.1972,0.255,9.56029,9.56029
2291.00,9.56080,25.118642,0.000455,24.990250,-1.1971,0.255,9.56119,9.56119
2292.00,9.56040,25.118679,0.000454,24.990247,-1.1969,0.255,9.56182,9.56182
2293.00,9.56023,25.118693,0.000454,24.990208,-1.1966,0.255,9.56098,9.56098
2294.00,9.56003,25.118716,0.000453,24.990184,-1.1968,0.255,9.56007,9.56007
2295.00,9.55988,25.118760,0.000447,24.990191,-1.1971,0.255,9.55929,9.55929
2296.00,9.55965,25.118831,0.000448,24.990194,-1.1972,0.255,9.55644,9.55644
2297.00,9.55970,25.118790,0.000446,24.990099,-1.1973,0.255,9.55430,9.55430
2298.00,9.55969,25.118840,0.000448,24.990116,-1.1974,0.255,9.55307,9.55307
2299.00,9.55954,25.118991,0.000452,24.990216,-1.1975,0.255,9.55334,9.55334
2300.00,9.55926,25.118982,0.000455,24.990219,-1.1973,0.255,9.55358,9.55358
2301.00,9.55940,25.118974,0.000453,24.990202,-1.1972,0.256,9.55529,9.55529
2302.00,9.55871,25.119138,0.000456,24.990386,-1.1973,0.256,9.55600,9.55600
2303.00,9.55780,25.119139,0.000452,24.990403,-1.1972,0.256,9.55703,9.55703
2304.00,9.55646,25.119044,0.000449,24.990350,-1.1970,0.256,9.55685,9.55685
2305.00,9.55459,25.119067,0.000450,24.990295,-1.1971,0.256,9.55764,9.55764
2306.00,9.55464,25.119143,0.000456,24.990353,-1.1970,0.256,9.55845,9.55845
2307.00,9.55351,25.119132,0.000453,24.990261,-1.1970,0.256,9.55872,9.55872
2308.00,9.55360,25.119215,0.000452,24.990230,-1.1968,0.256,9.55720,9.55720
2309.00,9.55460,25.119269,0.000450,24.990206,-1.1964,0.256,9.55489,9.55489
2310.00,9.55635,25.119318,0.000447,24.990248,-1.1961,0.256,9.55096,9.55096
2311.00,9.55610,25.119367,0.000445,24.990259,-1.1962,0.257,9.54655,9.54655
@16,2.0001,4.0, 2310.14999999999 
2312.00,9.55505,25.119269,0.000446,24.990155,-1.1962,0.257,9.54343,9.54343
2313.00,9.55704,25.119349,0.000450,24.990174,-1.1964,0.257,9.54146,9.54146
2314.00,9.55844,25.119484,0.000454,24.990264,-1.1968,0.257,9.54110,9.54110
2315.00,9.55912,25.119627,0.000458,24.990343,-1.1970,0.257,9.54160,9.54160
2316.00,9.55949,25.119702,0.000455,24.990349,-1.1969,0.257,9.54256,9.54256
2317.00,9.55586,25.119787,0.000450,24.990386,-1.1967,0.257,9.54363,9.54363
2318.00,9.55045,25.119719,0.000445,24.990350,-1.1966,0.257,9.54500,9.54500
2319.00,9.54661,25.119708,0.000444,24.990317,-1.1964,0.258,9.54638,9.54638
2320.00,9.54150,25.119688,0.000443,24.990263,-1.1963,0.258,9.54799,9.54799
2321.00,9.54049,25.119593,0.000441,24.990153,-1.1962,0.258,9.55032,9.55032
2322.00,9.54134,25.119696,0.000445,24.990207,-1.1962,0.258,9.55300,9.55300
2323.00,9.54209,25.119834,0.000450,24.990232,-1.1961,0.258,9.55476,9.55476
2324.00,9.54320,25.119856,0.000447,24.990184,-1.1962,0.258,9.55560,9.55560
2325.00,9.54473,25.119830,0.000447,24.990137,-1.1963,0.258,9.55604,9.55604
2326.00,9.54646,25.119882,0.000451,24.990221,-1.1964,0.258,9.55557,9.55557
2327.00,9.54764,25.119819,0.000452,24.990201,-1.1962,0.258,9.55463,9.55463
2328.00,9.54909,25.119723,0.000451,24.990174,-1.1959,0.258,9.55413,9.55413
2329.00,9.55030,25.119732,0.000453,24.990180,-1.1956,0.258,9.55387,9.55387
2330.00,9.55118,25.119886,0.000456,24.990301,-1.1954,0.258,9.55389,9.55389
2331.00,9.55201,25.119955,0.000457,24.990310,-1.1955,0.258,9.55486,9.55486
2332.00,9.55234,25.120064,0.000458,24.990372,-1.1959,0.258,9.55606,9.55606
2333.00,9.55273,25.120125,0.000457,24.990414,-1.1960,0.258,9.55721,9.55721
2334.00,9.55371,25.120269,0.000459,24.990518,-1.1963,0.258,9.55800,9.55800
2335.00,9.55445,25.120296,0.000457,24.990454,-1.1964,0.258,9.55872,9.55872
2336.00,9.55495,25.120412,0.000455,24.990455,-1.1963,0.258,9.55767,9.55767
2337.00,9.55493,25.120315,0.000450,24.990261,-1.1960,0.258,9.55638,9.55638
2338.00,9.55541,25.120363,0.000448,24.990234,-1.1958,0.259,9.55533,9.55533
2339.00,9.55584,25.120296,0.000447,24.990131,-1.1955,0.259,9.55438,9.55438
2340.00,9.55572,25.120204,0.000445,24.990086,-1.1952,0.259,9.55395,9.55395
2341.00,9.55560,25.120164,0.000445,24.990041,-1.1950,0.259,9.55462,9.55462
2342.00,9.55545,25.120314,0.000450,24.990170,-1.1947,0.259,9.55543,9.55543
2343.00,9.55560,25.120429,0.000450,24.990174,-1.1948,0.259,9.55570,9.55570
2344.00,9.55589,25.120502,0.000448,24.990185,-1.1950,0.259,9.55593,9.55593
2345.00,9.55610,25.120603,0.000448,24.990201,-1.1951,0.259,9.55567,9.55567
2346.00,9.55619,25.120684,0.000445,24.990242,-1.1953,0.259,9.55490,9.55490
2347.00,9.55610,25.120807,0.000445,24.990277,-1.1957,0.260,9.55441,9.55441
2348.00,9.55579,25.120847,0.000448,24.990321,-1.1956,0.260,9.55480,9.55480
2349.00,9.55583,25.120908,0.000451,24.990353,-1.1955,0.260,9.55537,9.55537
2350.00,9.55601,25.121012,0.000452,24.990358,-1.1955,0.260,9.55617,9.55617
2351.00,9.55612,25.121027,0.000454,24.990338,-1.1954,0.260,9.55721,9.55721
2352.00,9.55602,25.121036,0.000455,24.990345,-1.1952,0.260,9.55803,9.55803
2353.00,9.55567,25.120997,0.000454,24.990292,-1.1953,0.260,9.55851,9.55851
2354.00,9.55562,25.121008,0.000450,24.990288,-1.1953,0.260,9.55847,9.55847
2355.00,9.55598,25.121074,0.000455,24.990359,-1.1951,0.260,9.55897,9.55897
2356.00,9.55629,25.121202,0.000456,24.990420,-1.1950,0.260,9.55907,9.55907
2357.00,9.55658,25.121207,0.000454,24.990383,-1.1951,0.260,9.55857,9.55857
2358.00,9.55691,25.121343,0.000453,24.990454,-1.1950,0.260,9.55822,9.55822
2359.00,9.55699,25.121340,0.000456,24.990372,-1.1948,0.260,9.55832,9.55832
2360.00,9.55715,25.121251,0.000450,24.990277,-1.1949,0.260,9.55819,9.55819
2361.00,9.55737,25.121147,0.000447,24.990201,-1.1950,0.260,9.55868,9.55868
2362.00,9.55749,25.121162,0.000447,24.990235,-1.1949,0.260,9.55913,9.55913
2363.00,9.55760,25.121144,0.000449,24.990266,-1.1949,0.261,9.55903,9.55903
2364.00,9.55768,25.121058,0.000447,24.990185,-1.1950,0.261,9.55874,9.55874
2365.00,9.55781,25.121064,0.000447,24.990175,-1.1948,0.261,9.55840,9.55840
2366.00,9.55805,25.121123,0.000448,24.990221,-1.1947,0.261,9.55785,9.55785
2367.00,9.55831,25.121178,0.000448,24.990219,-1.1947,0.261,9.55777,9.55777
2368.00,9.55838,25.121126,0.000447,24.990080,-1.1944,0.261,9.55770,9.55770
2369.00,9.55827,25.121224,0.000446,24.990160,-1.1941,0.261,9.55727,9.55727
2370.00,9.55817,25.121320,0.000447,24.990229,-1.1942,0.261,9.55707,9.55707
2371.00,9.55816,25.121279,0.000447,24.990158,-1.1942,0.261,9.55709,9.55709
2372.00,9.55813,25.121325,0.000449,24.990201,-1.1942,0.261,9.55721,9.55721
2373.00,9.55814,25.121388,0.000450,24.990249,-1.1944,0.261,9.55772,9.55772
2374.00,9.55813,25.121509,0.000452,24.990285,-1.1946,0.261,9.55810,9.55810
2375.00,9.55804,25.121499,0.000458,24.990231,-1.1944,0.261,9.55852,9.55852
2376.00,9.55817,25.121512,0.000461,24.990230,-1.1941,0.261,9.55936,9.55936
2377.00,9.55835,25.121568,0.000466,24.990237,-1.1936,0.261,9.55982,9.55982
2378.00,9.55848,25.121617,0.000471,24.990227,-1.1933,0.260,9.55975,9.55975
2379.00,9.55856,25.121738,0.000476,24.990342,-1.1931,0.260,9.56014,9.56014
2380.00,9.55845,25.121851,0.000476,24.990406,-1.1932,0.260,9.55971,9.55971
2381.00,9.55834,25.121989,0.000478,24.990460,-1.1934,0.260,9.55882,9.55882
2382.00,9.55823,25.121949,0.000475,24.990383,-1.1937,0.260,9.55767,9.55767
2383.00,9.55803,25.121987,0.000473,24.990443,-1.1937,0.261,9.55670,9.55670
2384.00,9.55804,25.121908,0.000469,24.990367,-1.1938,0.261,9.55704,9.55704
2385.00,9.55806,25.121956,0.000467,24.990363,-1.1940,0.261,9.55707,9.55707
2386.00,9.55808,25.121923,0.000463,24.990292,-1.1940,0.261,9.55678,9.55678
2387.00,9.55801,25.122064,0.000462,24.990327,-1.1940,0.261,9.55710,9.55710
2388.00,9.55816,25.122146,0.000460,24.990279,-1.1941,0.261,9.55785,9.55785
2389.00,9.55825,25.122200,0.000460,24.990213,-1.1942,0.261,9.55794,9.55794
2390.00,9.55835,25.122271,0.000459,24.990214,-1.1942,0.262,9.55859,9.55859
2391.00,9.55851,25.122447,0.000464,24.990310,-1.1943,0.262,9.55933,9.55933
2392.00,9.55842,25.122492,0.000459,24.990347,-1.1943,0.262,9.55926,9.55926
2393.00,9.55839,25.122486,0.000458,24.990312,-1.1944,0.262,9.55866,9.55866
2394.00,9.55815,25.122515,0.000455,24.990361,-1.1942,0.262,9.55727,9.55727
2395.00,9.55802,25.122492,0.000452,24.990398,-1.1936,0.262,9.55613,9.55613
2396.00,9.55765,25.122554,0.000452,24.990503,-1.1932,0.263,9.55568,9.55568
2397.00,9.55737,25.122518,0.000456,24.990552,-1.1928,0.262,9.55586,9.55586
2398.00,9.55734,25.122502,0.000456,24.990592,-1.1927,0.262,9.55689,9.55689
2399.00,9.55731,25.122490,0.000455,24.990555,-1.1929,0.263,9.55822,9.55822
2400.00,9.55743,25.122549,0.000454,24.990569,-1.1933,0.263,9.56021,9.56021
2401.00,9.55745,25.122462,0.000448,24.990445,-1.1937,0.263,9.56130,9.56130
2402.00,9.55757,25.122404,0.000443,24.990296,-1.1939,0.263,9.56151,9.56151
2403.00,9.55799,25.122539,0.000442,24.990321,-1.1939,0.264,9.56059,9.56059
2404.00,9.55870,25.122623,0.000448,24.990340,-1.1937,0.263,9.56070,9.56070
2405.00,9.55874,25.122658,0.000448,24.990307,-1.1936,0.264,9.55923,9.55923
2406.00,9.55879,25.122593,0.000450,24.990176,-1.1933,0.263,9.55922,9.55922
2407.00,9.55874,25.122629,0.000450,24.990165,-1.1932,0.263,9.55998,9.55998
2408.00,9.55850,25.122711,0.000450,24.990204,-1.1932,0.263,9.56235,9.56235
2409.00,9.55858,25.122735,0.000443,24.990183,-1.1928,0.264,9.56375,9.56375
2410.00,9.55934,25.122760,0.000440,24.990149,-1.1926,0.264,9.56600,9.56600
2411.00,9.56006,25.122936,0.000439,24.990268,-1.1925,0.264,9.56657,9.56657
2412.00,9.56045,25.123047,0.000439,24.990312,-1.1921,0.264,9.56746,9.56746
2413.00,9.56130,25.122993,0.000438,24.990295,-1.1915,0.264,9.56637,9.56637
2414.00,9.56236,25.123071,0.000443,24.990383,-1.1914,0.264,9.56580,9.56580
2415.00,9.56277,25.123008,0.000448,24.990340,-1.1911,0.264,9.56400,9.56400
2416.00,9.56269,25.122963,0.000446,24.990281,-1.1909,0.264,9.56282,9.56282
2417.00,9.56329,25.122967,0.000445,24.990240,-1.1909,0.265,9.56128,9.56128
2418.00,9.56357,25.122911,0.000445,24.990193,-1.1913,0.265,9.56040,9.56040
2419.00,9.56332,25.122960,0.000445,24.990235,-1.1912,0.265,9.55897,9.55897
2420.00,9.56282,25.123090,0.000444,24.990334,-1.1914,0.265,9.55834,9.55834
2421.00,9.56292,25.123129,0.000445,24.990360,-1.1916,0.265,9.55710,9.55710
2422.00,9.56334,25.123136,0.000445,24.990387,-1.1916,0.265,9.55580,9.55580
2423.00,9.56355,25.123177,0.000443,24.990371,-1.1914,0.265,9.55507,9.55507
2424.00,9.56290,25.123191,0.000448,24.990385,-1.1915,0.265,9.55386,9.55386
2425.00,9.56172,25.123164,0.000447,24.990352,-1.1916,0.265,9.55280,9.55280
2426.00,9.56061,25.123166,0.000447,24.990293,-1.1915,0.265,9.55230,9.55230
2427.00,9.55958,25.123212,0.000445,24.990283,-1.1915,0.265,9.55126,9.55126
2428.00,9.55853,25.123344,0.000447,24.990338,-1.1915,0.265,9.55059,9.55059
2429.00,9.55735,25.123315,0.000442,24.990235,-1.1914,0.266,9.55113,9.55113
2430.00,9.55617,25.123384,0.000443,24.990211,-1.1913,0.266,9.55141,9.55141
2431.00,9.55548,25.123497,0.000441,24.990313,-1.1913,0.266,9.55095,9.55095
2432.00,9.55512,25.123590,0.000447,24.990396,-1.1916,0.266,9.55158,9.55158
2433.00,9.55429,25.123645,0.000453,24.990415,-1.1918,0.266,9.55172,9.55172
2434.00,9.55367,25.123706,0.000454,24.990434,-1.1920,0.266,9.55090,9.55090
2435.00,9.55309,25.123702,0.000452,24.990406,-1.1921,0.266,9.55064,9.55064
2436.00,9.55256,25.123772,0.000457,24.990412,-1.1920,0.266,9.55155,9.55155
2437.00,9.55192,25.123722,0.000453,24.990315,-1.1917,0.266,9.55217,9.55217
2438.00,9.55175,25.123690,0.000448,24.990216,-1.1915,0.266,9.55135,9.55135
2439.00,9.55174,25.123750,0.000448,24.990206,-1.1913,0.266,9.55041,9.55041
2440.00,9.55158,25.123761,0.000447,24.990144,-1.1910,0.266,9.54956,9.54956
2441.00,9.55120,25.123803,0.000446,24.990100,-1.1908,0.266,9.54901,9.54901
2442.00,9.55071,25.123899,0.000447,24.990156,-1.1905,0.266,9.54869,9.54869
2443.00,9.55057,25.124024,0.000448,24.990223,-1.1902,0.266,9.54984,9.54984
2444.00,9.55072,25.124022,0.000448,24.990160,-1.1899,0.266,9.55198,9.55198
2445.00,9.55030,25.123998,0.000448,24.990158,-1.1897,0.267,9.55388,9.55388
2446.00,9.55026,25.123927,0.000447,24.990193,-1.1894,0.267,9.55445,9.55445
2447.00,9.55000,25.123913,0.000447,24.990187,-1.1893,0.267,9.55465,9.55465
2448.00,9.54963,25.123795,0.000445,24.990135,-1.1891,0.267,9.55551,9.55551
2449.00,9.55006,25.123781,0.000447,24.990123,-1.1891,0.267,9.55524,9.55524
2450.00,9.55110,25.123896,0.000449,24.990189,-1.1894,0.267,9.55467,9.55467
2451.00,9.55190,25.123939,0.000452,24.990205,-1.1898,0.267,9.55493,9.55493
2452.00,9.55239,25.124003,0.000453,24.990249,-1.1901,0.267,9.55546,9.55546
2453.00,9.55272,25.124048,0.000455,24.990282,-1.1903,0.267,9.55431,9.55431
2454.00,9.55299,25.124071,0.000453,24.990342,-1.1900,0.267,9.55329,9.55329
2455.00,9.55302,25.124005,0.000452,24.990284,-1.1895,0.267,9.55329,9.55329
2456.00,9.55396,25.124079,0.000448,24.990273,-1.1891,0.267,9.55286,9.55286
2457.00,9.55485,25.124053,0.000447,24.990173,-1.1889,0.267,9.55225,9.55225
2458.00,9.55519,25.124144,0.000448,24.990163,-1.1889,0.267,9.55277,9.55277
2459.00,9.55498,25.124211,0.000448,24.990133,-1.1889,0.268,9.55214,9.55214
2460.00,9.55526,25.124361,0.000447,24.990270,-1.1890,0.268,9.54947,9.54947
2461.00,9.55503,25.124282,0.000445,24.990150,-1.1894,0.268,9.54645,9.54645
@17,2.0001,4.0, 2460.083 
2462.00,9.55599,25.124429,0.000445,24.990203,-1.1895,0.268,9.54348,9.54348
2463.00,9.55270,25.124524,0.000444,24.990230,-1.1895,0.268,9.54119,9.54119
2464.00,9.55257,25.124635,0.000447,24.990268,-1.1896,0.268,9.54075,9.54075
2465.00,9.55279,25.124682,0.000449,24.990167,-1.1894,0.268,9.54162,9.54162
2466.00,9.55278,25.124839,0.000454,24.990274,-1.1890,0.268,9.54324,9.54324
2467.00,9.55331,25.124816,0.000452,24.990225,-1.1887,0.268,9.54500,9.54500
2468.00,9.55335,25.124833,0.000450,24.990187,-1.1883,0.268,9.54656,9.54656
2469.00,9.54670,25.124730,0.000445,24.990093,-1.1882,0.268,9.54788,9.54788
2470.00,9.54053,25.124749,0.000444,24.990112,-1.1881,0.269,9.54929,9.54929
2471.00,9.53834,25.124819,0.000447,24.990141,-1.1882,0.269,9.55152,9.55152
2472.00,9.54025,25.124766,0.000446,24.990095,-1.1882,0.269,9.55290,9.55290
2473.00,9.54180,25.124816,0.000447,24.990163,-1.1880,0.269,9.55220,9.55220
2474.00,9.54331,25.124873,0.000449,24.990205,-1.1877,0.269,9.55189,9.55189
2475.00,9.54486,25.124933,0.000450,24.990249,-1.1878,0.269,9.55171,9.55171
2476.00,9.54648,25.124854,0.000447,24.990120,-1.1880,0.269,9.55080,9.55080
2477.00,9.54733,25.125027,0.000452,24.990230,-1.1883,0.269,9.55083,9.55083
2478.00,9.54780,25.124984,0.000450,24.990089,-1.1888,0.269,9.55249,9.55249
2479.00,9.54862,25.125040,0.000452,24.990064,-1.1894,0.269,9.55370,9.55370
2480.00,9.54971,25.125182,0.000452,24.990159,-1.1895,0.269,9.55425,9.55425
2481.00,9.55056,25.125311,0.000454,24.990265,-1.1893,0.269,9.55404,9.55404
2482.00,9.55147,25.125206,0.000450,24.990207,-1.1890,0.269,9.55309,9.55309
2483.00,9.55205,25.125239,0.000453,24.990295,-1.1886,0.269,9.55109,9.55109
2484.00,9.55255,25.125301,0.000452,24.990385,-1.1883,0.270,9.54920,9.54920
2485.00,9.55239,25.125216,0.000451,24.990293,-1.1882,0.270,9.54756,9.54756
2486.00,9.55172,25.125054,0.000443,24.990158,-1.1883,0.270,9.54673,9.54673
2487.00,9.55135,25.125202,0.000445,24.990225,-1.1883,0.270,9.54629,9.54629
2488.00,9.55105,25.125165,0.000442,24.990156,-1.1882,0.270,9.54723,9.54723
2489.00,9.55053,25.125120,0.000441,24.990061,-1.1880,0.270,9.54814,9.54814
2490.00,9.55067,25.125129,0.000441,24.990034,-1.1877,0.270,9.54817,9.54817
2491.00,9.55063,25.125255,0.000444,24.990088,-1.1874,0.270,9.54808,9.54808
2492.00,9.55012,25.125244,0.000442,24.990068,-1.1872,0.270,9.54784,9.54784
2493.00,9.55004,25.125448,0.000444,24.990206,-1.1871,0.270,9.54686,9.54686
2494.00,9.54961,25.125456,0.000445,24.990196,-1.1870,0.270,9.54558,9.54558
2495.00,9.54917,25.125483,0.000443,24.990170,-1.1869,0.270,9.54573,9.54573
2496.00,9.54852,25.125548,0.000447,24.990214,-1.1870,0.270,9.54549,9.54549
2497.00,9.54768,25.125597,0.000451,24.990181,-1.1869,0.270,9.54514,9.54514
2498.00,9.54731,25.125407,0.000448,24.990038,-1.1870,0.270,9.54606,9.54606
2499.00,9.54673,25.125527,0.000448,24.990080,-1.1869,0.270,9.54760,9.54760
2500.00,9.54661,25.125646,0.000451,24.990177,-1.1868,0.271,9.54858,9.54858
2501.00,9.54668,25.125634,0.000450,24.990114,-1.1866,0.271,9.54986,9.54986
2502.00,9.54726,25.125553,0.000448,24.990061,-1.1865,0.271,9.55090,9.55090
2503.00,9.54764,25.125733,0.000452,24.990171,-1.1862,0.271,9.55101,9.55101
2504.00,9.54785,25.125749,0.000454,24.990220,-1.1861,0.271,9.54950,9.54950
2505.00,9.54796,25.125785,0.000454,24.990198,-1.1858,0.271,9.54834,9.54834
2506.00,9.54769,25.125878,0.000454,24.990292,-1.1858,0.271,9.54716,9.54716
2507.00,9.54788,25.126017,0.000454,24.990337,-1.1860,0.271,9.54711,9.54711
2508.00,9.54825,25.126033,0.000450,24.990285,-1.1864,0.271,9.54767,9.54767
2509.00,9.54798,25.126052,0.000445,24.990240,-1.1870,0.271,9.54909,9.54909
2510.00,9.54776,25.126050,0.000438,24.990226,-1.1874,0.272,9.54954,9.54954
2511.00,9.54824,25.126046,0.000441,24.990170,-1.1872,0.272,9.54992,9.54992
2512.00,9.54873,25.126164,0.000445,24.990261,-1.1870,0.272,9.54979,9.54979
2513.00,9.54912,25.126290,0.000452,24.990381,-1.1870,0.272,9.54926,9.54926
2514.00,9.54940,25.126371,0.000456,24.990422,-1.1867,0.271,9.54894,9.54894
2515.00,9.54917,25.126412,0.000459,24.990468,-1.1864,0.271,9.54877,9.54877
2516.00,9.54867,25.126475,0.000459,24.990491,-1.1866,0.271,9.54934,9.54934
2517.00,9.54850,25.126530,0.000456,24.990509,-1.1866,0.272,9.54966,9.54966
2518.00,9.54872,25.126632,0.000457,24.990542,-1.1863,0.272,9.54966,9.54966
2519.00,9.54871,25.126567,0.000456,24.990504,-1.1862,0.272,9.55005,9.55005
2520.00,9.54879,25.126603,0.000461,24.990519,-1.1861,0.272,9.55104,9.55104
2521.00,9.54903,25.126775,0.000463,24.990655,-1.1858,0.272,9.55149,9.55149
2522.00,9.54939,25.126656,0.000459,24.990571,-1.1858,0.272,9.55275,9.55275
2523.00,9.54985,25.126485,0.000453,24.990372,-1.1859,0.272,9.55300,9.55300
2524.00,9.55016,25.126586,0.000451,24.990371,-1.1862,0.272,9.55378,9.55378
2525.00,9.55074,25.126563,0.000443,24.990244,-1.1864,0.272,9.55452,9.55452
2526.00,9.55120,25.126542,0.000441,24.990154,-1.1866,0.273,9.55495,9.55495
2527.00,9.55145,25.126620,0.000442,24.990095,-1.1866,0.273,9.55328,9.55328
2528.00,9.55136,25.126610,0.000444,24.990110,-1.1860,0.273,9.55345,9.55345
2529.00,9.55135,25.126715,0.000443,24.990191,-1.1857,0.273,9.55240,9.55240
2530.00,9.55166,25.126682,0.000443,24.990116,-1.1856,0.273,9.55217,9.55217
2531.00,9.55183,25.126686,0.000442,24.990095,-1.1857,0.273,9.55135,9.55135
2532.00,9.55206,25.126812,0.000445,24.990259,-1.1860,0.273,9.55215,9.55215
2533.00,9.55255,25.126836,0.000444,24.990214,-1.1865,0.273,9.55233,9.55233
2534.00,9.55290,25.126763,0.000442,24.990135,-1.1867,0.273,9.55314,9.55314
2535.00,9.55315,25.126915,0.000447,24.990286,-1.1866,0.273,9.55293,9.55293
2536.00,9.55319,25.126975,0.000447,24.990323,-1.1861,0.273,9.55397,9.55397
2537.00,9.55311,25.126965,0.000443,24.990194,-1.1856,0.273,9.55533,9.55533
2538.00,9.55323,25.127142,0.000444,24.990299,-1.1852,0.273,9.55723,9.55723
2539.00,9.55306,25.127361,0.000448,24.990446,-1.1852,0.273,9.55850,9.55850
2540.00,9.55345,25.127385,0.000445,24.990398,-1.1853,0.274,9.55974,9.55974
2541.00,9.55445,25.127277,0.000442,24.990260,-1.1857,0.274,9.55998,9.55998
2542.00,9.55462,25.127274,0.000445,24.990310,-1.1859,0.274,9.55964,9.55964
2543.00,9.55468,25.127278,0.000443,24.990288,-1.1860,0.274,9.55848,9.55848
2544.00,9.55542,25.127196,0.000443,24.990189,-1.1858,0.274,9.55757,9.55757
2545.00,9.55610,25.127227,0.000445,24.990241,-1.1856,0.274,9.55732,9.55732
2546.00,9.55733,25.127319,0.000449,24.990323,-1.1853,0.274,9.55770,9.55770
2547.00,9.55821,25.127277,0.000445,24.990265,-1.1852,0.274,9.55729,9.55729
2548.00,9.55819,25.127154,0.000443,24.990156,-1.1851,0.274,9.55599,9.55599
2549.00,9.55797,25.127147,0.000443,24.990115,-1.1850,0.274,9.55550,9.55550
2550.00,9.55794,25.127089,0.000441,24.990009,-1.1850,0.274,9.55441,9.55441
2551.00,9.55759,25.127193,0.000439,24.990093,-1.1850,0.275,9.55320,9.55320
2552.00,9.55699,25.127304,0.000444,24.990173,-1.1849,0.275,9.55190,9.55190
2553.00,9.55674,25.127400,0.000447,24.990260,-1.1849,0.275,9.55172,9.55172
2554.00,9.55693,25.127436,0.000447,24.990250,-1.1850,0.274,9.55117,9.55117
2555.00,9.55632,25.127465,0.000449,24.990309,-1.1849,0.274,9.55135,9.55135
2556.00,9.55563,25.127379,0.000450,24.990181,-1.1847,0.274,9.55218,9.55218
2557.00,9.55506,25.127353,0.000446,24.990062,-1.1846,0.274,9.55306,9.55306
2558.00,9.55419,25.127382,0.000447,24.990012,-1.1844,0.275,9.55355,9.55355
2559.00,9.55408,25.127391,0.000447,24.990009,-1.1843,0.275,9.55454,9.55454
2560.00,9.55412,25.127471,0.000450,24.990048,-1.1842,0.275,9.55456,9.55456
2561.00,9.55404,25.127461,0.000448,24.990041,-1.1844,0.275,9.55388,9.55388
2562.00,9.55379,25.127497,0.000449,24.990092,-1.1844,0.275,9.55403,9.55403
2563.00,9.55319,25.127570,0.000449,24.990151,-1.1844,0.275,9.55410,9.55410
2564.00,9.55288,25.127581,0.000449,24.990110,-1.1843,0.275,9.55360,9.55360
2565.00,9.55302,25.127539,0.000445,24.989958,-1.1842,0.275,9.55265,9.55265
2566.00,9.55313,25.127636,0.000443,24.989983,-1.1841,0.275,9.55172,9.55172
2567.00,9.55305,25.127752,0.000445,24.990051,-1.1840,0.275,9.55145,9.55145
2568.00,9.55269,25.127859,0.000444,24.990064,-1.1839,0.276,9.55211,9.55211
2569.00,9.55285,25.127909,0.000440,24.990069,-1.1837,0.276,9.55299,9.55299
2570.00,9.55313,25.128120,0.000444,24.990271,-1.1835,0.276,9.55430,9.55430
2571.00,9.55328,25.128226,0.000450,24.990339,-1.1833,0.276,9.55548,9.55548
2572.00,9.55366,25.128178,0.000450,24.990247,-1.1832,0.276,9.55620,9.55620
2573.00,9.55383,25.128205,0.000453,24.990252,-1.1832,0.276,9.55619,9.55619
2574.00,9.55365,25.128285,0.000456,24.990305,-1.1832,0.276,9.55573,9.55573
2575.00,9.55364,25.128248,0.000453,24.990190,-1.1835,0.276,9.55461,9.55461
2576.00,9.55348,25.128278,0.000448,24.990156,-1.1836,0.276,9.55333,9.55333
2577.00,9.55349,25.128434,0.000447,24.990292,-1.1836,0.276,9.55232,9.55232
2578.00,9.55389,25.128500,0.000446,24.990389,-1.1836,0.276,9.55098,9.55098
2579.00,9.55425,25.128621,0.000448,24.990466,-1.1836,0.276,9.55041,9.55041
2580.00,9.55373,25.128545,0.000447,24.990392,-1.1832,0.276,9.55084,9.55084
2581.00,9.55322,25.128521,0.000448,24.990323,-1.1831,0.276,9.55243,9.55243
2582.00,9.55327,25.128571,0.000448,24.990311,-1.1831,0.276,9.55324,9.55324
2583.00,9.55371,25.128586,0.000447,24.990218,-1.1833,0.277,9.55526,9.55526
2584.00,9.55320,25.128536,0.000442,24.990104,-1.1833,0.277,9.55685,9.55685
2585.00,9.55294,25.128748,0.000447,24.990262,-1.1834,0.277,9.55851,9.55851
2586.00,9.55332,25.128729,0.000449,24.990231,-1.1832,0.277,9.55961,9.55961
2587.00,9.55409,25.128714,0.000452,24.990200,-1.1828,0.277,9.56032,9.56032
2588.00,9.55485,25.128715,0.000453,24.990191,-1.1825,0.277,9.56058,9.56058
2589.00,9.55489,25.128741,0.000456,24.990234,-1.1823,0.277,9.56046,9.56046
2590.00,9.55508,25.128720,0.000454,24.990236,-1.1822,0.277,9.56032,9.56032
2591.00,9.55544,25.128836,0.000453,24.990339,-1.1825,0.277,9.55969,9.55969
2592.00,9.55591,25.128818,0.000449,24.990267,-1.1827,0.277,9.55976,9.55976
2593.00,9.55649,25.128841,0.000449,24.990229,-1.1826,0.277,9.55866,9.55866
2594.00,9.55720,25.128831,0.000447,24.990162,-1.1827,0.278,9.55829,9.55829
2595.00,9.55724,25.128777,0.000447,24.990081,-1.1826,0.278,9.55746,9.55746
2596.00,9.55721,25.128858,0.000449,24.990113,-1.1824,0.278,9.55754,9.55754
2597.00,9.55756,25.128875,0.000449,24.990129,-1.1823,0.278,9.55789,9.55789
2598.00,9.55802,25.128876,0.000448,24.990131,-1.1824,0.278,9.55841,9.55841
2599.00,9.55831,25.129003,0.000452,24.990240,-1.1823,0.278,9.55801,9.55801
2600.00,9.55854,25.129059,0.000452,24.990238,-1.1823,0.278,9.55858,9.55858
2601.00,9.55887,25.128969,0.000449,24.990130,-1.1819,0.278,9.55842,9.55842
2602.00,9.55902,25.129071,0.000450,24.990174,-1.1817,0.278,9.55824,9.55824
2603.00,9.55901,25.129212,0.000453,24.990300,-1.1815,0.278,9.55873,9.55873
2604.00,9.55878,25.129192,0.000449,24.990224,-1.1813,0.278,9.55918,9.55918
2605.00,9.55860,25.129257,0.000449,24.990207,-1.1812,0.278,9.56027,9.56027
2606.00,9.55832,25.129438,0.000452,24.990275,-1.1815,0.278,9.56131,9.56131
2607.00,9.55815,25.129535,0.000455,24.990304,-1.1815,0.278,9.56162,9.56162
2608.00,9.55832,25.129606,0.000455,24.990298,-1.1815,0.278,9.56129,9.56129
2609.00,9.55872,25.129636,0.000454,24.990308,-1.1815,0.279,9.56103,9.56103
2610.00,9.55828,25.129645,0.000453,24.990292,-1.1815,0.279,9.55892,9.55892
2611.00,9.55901,25.129660,0.000455,24.990324,-1.1813,0.279,9.55657,9.55657
@18,2.0001,4.0, 2610.12699999999 
2612.00,9.56021,25.129598,0.000450,24.990264,-1.1814,0.279,9.55429,9.55429
2613.00,9.56003,25.129527,0.000448,24.990170,-1.1812,0.279,9.55233,9.55233
2614.00,9.56123,25.129590,0.000450,24.990228,-1.1809,0.279,9.55106,9.55106
2615.00,9.56128,25.129530,0.000447,24.990198,-1.1805,0.279,9.54999,9.54999
2616.00,9.56008,25.129429,0.000443,24.990099,-1.1804,0.279,9.55037,9.55037
2617.00,9.55850,25.129363,0.000441,24.990055,-1.1804,0.279,9.55196,9.55196
2618.00,9.55757,25.129352,0.000439,24.990050,-1.1806,0.280,9.55392,9.55392
2619.00,9.55649,25.129246,0.000438,24.989928,-1.1810,0.280,9.55576,9.55576
2620.00,9.55541,25.129462,0.000444,24.990038,-1.1814,0.280,9.55812,9.55812
2621.00,9.55532,25.129524,0.000445,24.990064,-1.1816,0.280,9.55968,9.55968
2622.00,9.55451,25.129709,0.000448,24.990158,-1.1819,0.280,9.55979,9.55979
2623.00,9.55311,25.129688,0.000451,24.990135,-1.1818,0.280,9.56009,9.56009
2624.00,9.55223,25.129837,0.000454,24.990185,-1.1816,0.280,9.55915,9.55915
2625.00,9.55229,25.129894,0.000455,24.990257,-1.1815,0.280,9.55951,9.55951
2626.00,9.55356,25.129894,0.000455,24.990213,-1.1813,0.280,9.55949,9.55949
2627.00,9.55637,25.129912,0.000452,24.990201,-1.1810,0.280,9.56109,9.56109
2628.00,9.55784,25.130109,0.000454,24.990305,-1.1810,0.280,9.56241,9.56241
2629.00,9.55841,25.130230,0.000455,24.990457,-1.1809,0.280,9.56415,9.56415
2630.00,9.55835,25.130043,0.000451,24.990254,-1.1805,0.280,9.56452,9.56452
2631.00,9.55906,25.130132,0.000453,24.990335,-1.1802,0.280,9.56435,9.56435
2632.00,9.56023,25.130104,0.000451,24.990259,-1.1799,0.280,9.56268,9.56268
2633.00,9.56088,25.129939,0.000445,24.990071,-1.1796,0.281,9.56115,9.56115
2634.00,9.56118,25.129975,0.000444,24.990051,-1.1794,0.281,9.56004,9.56004
2635.00,9.56145,25.130094,0.000447,24.990131,-1.1793,0.281,9.55900,9.55900
2636.00,9.56228,25.130145,0.000449,24.990127,-1.1794,0.281,9.55871,9.55871
2637.00,9.56255,25.130162,0.000451,24.990132,-1.1792,0.281,9.55836,9.55836
2638.00,9.56191,25.130286,0.000456,24.990207,-1.1793,0.281,9.55754,9.55754
2639.00,9.56135,25.130285,0.000455,24.990179,-1.1795,0.281,9.55769,9.55769
2640.00,9.56134,25.130433,0.000459,24.990264,-1.1796,0.281,9.55832,9.55832
2641.00,9.56100,25.130478,0.000458,24.990287,-1.1797,0.281,9.55887,9.55887
2642.00,9.56059,25.130570,0.000456,24.990360,-1.1798,0.281,9.56096,9.56096
2643.00,9.56081,25.130643,0.000455,24.990414,-1.1798,0.281,9.56274,9.56274
2644.00,9.56126,25.130654,0.000455,24.990367,-1.1795,0.281,9.56412,9.56412
2645.00,9.56142,25.130560,0.000449,24.990288,-1.1792,0.281,9.56541,9.56541
2646.00,9.56101,25.130542,0.000446,24.990250,-1.1791,0.281,9.56588,9.56588
2647.00,9.56046,25.130511,0.000450,24.990227,-1.1790,0.281,9.56569,9.56569
2648.00,9.56030,25.130523,0.000449,24.990181,-1.1788,0.281,9.56580,9.56580
2649.00,9.56058,25.130501,0.000443,24.990189,-1.1787,0.282,9.56498,9.56498
2650.00,9.56124,25.130507,0.000444,24.990208,-1.1785,0.282,9.56331,9.56331
2651.00,9.56214,25.130534,0.000443,24.990211,-1.1781,0.282,9.56305,9.56305
2652.00,9.56253,25.130561,0.000439,24.990205,-1.1779,0.282,9.56278,9.56278
2653.00,9.56237,25.130654,0.000439,24.990314,-1.1778,0.282,9.56246,9.56246
2654.00,9.56250,25.130782,0.000443,24.990352,-1.1777,0.282,9.56312,9.56312
2655.00,9.56268,25.130786,0.000444,24.990339,-1.1776,0.282,9.56379,9.56379
2656.00,9.56309,25.130792,0.000448,24.990341,-1.1779,0.282,9.56337,9.56337
2657.00,9.56390,25.130807,0.000453,24.990321,-1.1779,0.282,9.56309,9.56309
2658.00,9.56432,25.130714,0.000452,24.990221,-1.1781,0.282,9.56333,9.56333
2659.00,9.56410,25.130602,0.000448,24.990170,-1.1786,0.282,9.56273,9.56273
2660.00,9.56392,25.130660,0.000448,24.990153,-1.1787,0.282,9.56185,9.56185
2661.00,9.56372,25.130808,0.000448,24.990217,-1.1787,0.282,9.56192,9.56192
2662.00,9.56341,25.130875,0.000447,24.990234,-1.1787,0.283,9.56188,9.56188
2663.00,9.56340,25.130974,0.000444,24.990299,-1.1786,0.283,9.56237,9.56237
2664.00,9.56356,25.130984,0.000446,24.990214,-1.1783,0.283,9.56325,9.56325
2665.00,9.56332,25.131137,0.000448,24.990308,-1.1784,0.283,9.56344,9.56344
2666.00,9.56303,25.131180,0.000448,24.990330,-1.1784,0.283,9.56330,9.56330
2667.00,9.56277,25.131188,0.000444,24.990317,-1.1783,0.283,9.56164,9.56164
2668.00,9.56269,25.131180,0.000444,24.990192,-1.1781,0.283,9.56029,9.56029
2669.00,9.56280,25.131371,0.000449,24.990320,-1.1780,0.283,9.55898,9.55898
2670.00,9.56263,25.131320,0.000448,24.990235,-1.1779,0.283,9.55865,9.55865
2671.00,9.56242,25.131297,0.000448,24.990234,-1.1779,0.283,9.55834,9.55834
2672.00,9.56224,25.131385,0.000454,24.990306,-1.1781,0.283,9.55901,9.55901
2673.00,9.56189,25.131462,0.000457,24.990369,-1.1781,0.283,9.55876,9.55876
2674.00,9.56241,25.131471,0.000455,24.990348,-1.1781,0.283,9.55787,9.55787
2675.00,9.56188,25.131527,0.000451,24.990368,-1.1781,0.283,9.55760,9.55760
2676.00,9.55989,25.131511,0.000447,24.990283,-1.1778,0.283,9.55742,9.55742
2677.00,9.55974,25.131508,0.000442,24.990229,-1.1774,0.284,9.55780,9.55780
2678.00,9.55944,25.131520,0.000439,24.990239,-1.1775,0.284,9.55819,9.55819
2679.00,9.55908,25.131607,0.000439,24.990286,-1.1774,0.284,9.55919,9.55919
2680.00,9.55873,25.131639,0.000439,24.990272,-1.1772,0.284,9.55976,9.55976
2681.00,9.55890,25.131781,0.000442,24.990324,-1.1774,0.285,9.55992,9.55992
2682.00,9.55905,25.131856,0.000445,24.990328,-1.1776,0.285,9.55939,9.55939
2683.00,9.55899,25.131882,0.000450,24.990371,-1.1775,0.284,9.55873,9.55873
2684.00,9.55865,25.131831,0.000449,24.990313,-1.1775,0.284,9.55811,9.55811
2685.00,9.55849,25.131935,0.000452,24.990389,-1.1773,0.284,9.55886,9.55886
2686.00,9.55863,25.131839,0.000449,24.990280,-1.1769,0.284,9.55999,9.55999
2687.00,9.55897,25.131816,0.000449,24.990220,-1.1766,0.284,9.56122,9.56122
2688.00,9.55938,25.131839,0.000449,24.990171,-1.1762,0.285,9.56189,9.56189
2689.00,9.55944,25.131920,0.000452,24.990200,-1.1759,0.285,9.56269,9.56269
2690.00,9.55954,25.131838,0.000447,24.990053,-1.1756,0.285,9.56187,9.56187
2691.00,9.55968,25.131866,0.000450,24.990068,-1.1758,0.285,9.56051,9.56051
2692.00,9.56009,25.131922,0.000449,24.990170,-1.1755,0.285,9.55934,9.55934
2693.00,9.56043,25.132029,0.000450,24.990272,-1.1754,0.285,9.55913,9.55913
2694.00,9.56041,25.131957,0.000448,24.990191,-1.1755,0.285,9.55860,9.55860
2695.00,9.56031,25.132026,0.000454,24.990258,-1.1758,0.285,9.55856,9.55856
2696.00,9.55995,25.132280,0.000458,24.990398,-1.1759,0.285,9.55879,9.55879
2697.00,9.55981,25.132386,0.000455,24.990392,-1.1762,0.285,9.55920,9.55920
2698.00,9.55970,25.132380,0.000451,24.990336,-1.1764,0.285,9.55881,9.55881
2699.00,9.55964,25.132416,0.000451,24.990292,-1.1766,0.285,9.55853,9.55853
2700.00,9.55961,25.132491,0.000447,24.990324,-1.1767,0.285,9.55779,9.55779
2701.00,9.55937,25.132417,0.000442,24.990227,-1.1766,0.286,9.55699,9.55699
2702.00,9.55908,25.132410,0.000444,24.990207,-1.1764,0.286,9.55671,9.55671
2703.00,9.55912,25.132433,0.000443,24.990121,-1.1760,0.286,9.55663,9.55663
2704.00,9.55911,25.132591,0.000443,24.990302,-1.1757,0.286,9.55657,9.55657
2705.00,9.55897,25.132621,0.000443,24.990342,-1.1752,0.286,9.55747,9.55747
2706.00,9.55889,25.132610,0.000442,24.990409,-1.1750,0.286,9.55886,9.55886
2707.00,9.55857,25.132659,0.000443,24.990403,-1.1749,0.286,9.55897,9.55897
2708.00,9.55825,25.132754,0.000446,24.990524,-1.1750,0.286,9.55975,9.55975
2709.00,9.55828,25.132668,0.000446,24.990366,-1.1750,0.286,9.56058,9.56058
2710.00,9.55853,25.132688,0.000449,24.990317,-1.1750,0.286,9.56026,9.56026
2711.00,9.55850,25.132857,0.000452,24.990361,-1.1749,0.287,9.55944,9.55944
2712.00,9.55853,25.132840,0.000450,24.990302,-1.1749,0.287,9.55917,9.55917
2713.00,9.55847,25.132830,0.000450,24.990227,-1.1748,0.287,9.55842,9.55842
2714.00,9.55842,25.132862,0.000451,24.990238,-1.1746,0.287,9.55747,9.55747
2715.00,9.55829,25.132890,0.000450,24.990187,-1.1742,0.287,9.55692,9.55692
2716.00,9.55794,25.132824,0.000450,24.990121,-1.1739,0.287,9.55557,9.55557
2717.00,9.55755,25.132856,0.000451,24.990152,-1.1736,0.287,9.55495,9.55495
2718.00,9.55740,25.132867,0.000449,24.990113,-1.1734,0.287,9.55398,9.55398
2719.00,9.55721,25.132938,0.000449,24.990112,-1.1735,0.287,9.55315,9.55315
2720.00,9.55707,25.132969,0.000450,24.990142,-1.1737,0.287,9.55297,9.55297
2721.00,9.55701,25.133083,0.000452,24.990224,-1.1739,0.287,9.55440,9.55440
2722.00,9.55699,25.133138,0.000451,24.990226,-1.1740,0.287,9.55495,9.55495
2723.00,9.55690,25.133224,0.000451,24.990302,-1.1743,0.287,9.55606,9.55606
2724.00,9.55641,25.133346,0.000451,24.990419,-1.1745,0.287,9.55764,9.55764
2725.00,9.55618,25.133390,0.000449,24.990435,-1.1746,0.287,9.55881,9.55881
2726.00,9.55648,25.133247,0.000444,24.990255,-1.1748,0.288,9.55887,9.55887
2727.00,9.55684,25.133311,0.000448,24.990249,-1.1747,0.288,9.55835,9.55835
2728.00,9.55653,25.133321,0.000451,24.990232,-1.1745,0.288,9.55756,9.55756
2729.00,9.55630,25.133252,0.000451,24.990169,-1.1743,0.287,9.55682,9.55682
2730.00,9.55612,25.133228,0.000452,24.990175,-1.1741,0.287,9.55687,9.55687
2731.00,9.55593,25.133323,0.000453,24.990257,-1.1739,0.287,9.55766,9.55766
2732.00,9.55609,25.133340,0.000451,24.990298,-1.1737,0.288,9.55950,9.55950
2733.00,9.55664,25.133305,0.000449,24.990297,-1.1735,0.288,9.56105,9.56105
2734.00,9.55701,25.133367,0.000451,24.990306,-1.1734,0.288,9.56155,9.56155
2735.00,9.55756,25.133449,0.000452,24.990301,-1.1732,0.288,9.56062,9.56062
2736.00,9.55835,25.133535,0.000452,24.990320,-1.1730,0.288,9.55969,9.55969
2737.00,9.55892,25.133456,0.000453,24.990249,-1.1730,0.288,9.55853,9.55853
2738.00,9.55922,25.133493,0.000450,24.990212,-1.1730,0.288,9.55758,9.55758
2739.00,9.55912,25.133522,0.000448,24.990206,-1.1730,0.288,9.55720,9.55720
2740.00,9.55912,25.133463,0.000444,24.990136,-1.1727,0.289,9.55685,9.55685
2741.00,9.55894,25.133450,0.000443,24.990136,-1.1729,0.289,9.55691,9.55691
2742.00,9.55865,25.133511,0.000440,24.990156,-1.1728,0.289,9.55698,9.55698
2743.00,9.55890,25.133516,0.000440,24.990179,-1.1729,0.289,9.55697,9.55697
2744.00,9.55938,25.133606,0.000441,24.990248,-1.1729,0.289,9.55707,9.55707
2745.00,9.55883,25.133707,0.000444,24.990301,-1.1731,0.289,9.55715,9.55715
2746.00,9.55869,25.133854,0.000449,24.990353,-1.1730,0.289,9.55609,9.55609
2747.00,9.55844,25.133990,0.000453,24.990404,-1.1728,0.289,9.55579,9.55579
2748.00,9.55799,25.134111,0.000454,24.990423,-1.1724,0.289,9.55573,9.55573
2749.00,9.55793,25.134019,0.000452,24.990244,-1.1721,0.289,9.55610,9.55610
2750.00,9.55804,25.134045,0.000450,24.990221,-1.1718,0.289,9.55771,9.55771
2751.00,9.55777,25.133942,0.000445,24.990124,-1.1718,0.290,9.55964,9.55964
2752.00,9.55725,25.133876,0.000445,24.990073,-1.1719,0.290,9.55956,9.55956
2753.00,9.55743,25.133871,0.000447,24.990073,-1.1721,0.290,9.55881,9.55881
2754.00,9.55747,25.133930,0.000449,24.990172,-1.1724,0.290,9.55775,9.55775
2755.00,9.55746,25.133937,0.000449,24.990155,-1.1725,0.290,9.55663,9.55663
2756.00,9.55752,25.134037,0.000452,24.990188,-1.1726,0.290,9.55555,9.55555
2757.00,9.55772,25.134174,0.000451,24.990199,-1.1725,0.290,9.55523,9.55523
2758.00,9.55772,25.134263,0.000450,24.990184,-1.1720,0.290,9.55533,9.55533
2759.00,9.55829,25.134340,0.000447,24.990151,-1.1715,0.290,9.55423,9.55423
2760.00,9.55964,25.134467,0.000445,24.990189,-1.1716,0.290,9.55169,9.55169
2761.00,9.56026,25.134534,0.000444,24.990157,-1.1716,0.290,9.54890,9.54890
@19,2.0001,4.0, 2760.06200000001 
2762.00,9.55653,25.134528,0.000443,24.990122,-1.1715,0.290,9.54731,9.54731
2763.00,9.55376,25.134537,0.000442,24.990077,-1.1718,0.290,9.54649,9.54649
2764.00,9.55492,25.134595,0.000446,24.990118,-1.1719,0.290,9.54618,9.54618
2765.00,9.55504,25.134567,0.000451,24.990150,-1.1720,0.290,9.54582,9.54582
2766.00,9.55427,25.134540,0.000449,24.990176,-1.1720,0.290,9.54584,9.54584
2767.00,9.55426,25.134664,0.000449,24.990252,-1.1719,0.291,9.54540,9.54540
2768.00,9.55245,25.134609,0.000446,24.990214,-1.1718,0.291,9.54544,9.54544
2769.00,9.54879,25.134599,0.000445,24.990196,-1.1716,0.291,9.54662,9.54662
2770.00,9.54607,25.134677,0.000447,24.990188,-1.1711,0.291,9.54892,9.54892
2771.00,9.54680,25.134675,0.000448,24.990160,-1.1707,0.291,9.55070,9.55070
2772.00,9.54616,25.134602,0.000450,24.990101,-1.1705,0.291,9.55269,9.55269
2773.00,9.54591,25.134587,0.000454,24.990120,-1.1699,0.291,9.55361,9.55361
2774.00,9.54624,25.134705,0.000458,24.990227,-1.1698,0.291,9.55397,9.55397
2775.00,9.54650,25.134590,0.000451,24.990128,-1.1698,0.291,9.55402,9.55402
2776.00,9.54650,25.134589,0.000453,24.990145,-1.1701,0.291,9.55476,9.55476
2777.00,9.54645,25.134681,0.000454,24.990189,-1.1703,0.291,9.55475,9.55475
2778.00,9.54902,25.134822,0.000454,24.990218,-1.1707,0.291,9.55482,9.55482
2779.00,9.55070,25.134807,0.000448,24.990137,-1.1711,0.292,9.55558,9.55558
2780.00,9.55169,25.134947,0.000450,24.990236,-1.1710,0.292,9.55617,9.55617
2781.00,9.55235,25.135044,0.000454,24.990224,-1.1709,0.292,9.55615,9.55615
2782.00,9.55282,25.134946,0.000453,24.990120,-1.1708,0.291,9.55599,9.55599
2783.00,9.55338,25.135050,0.000455,24.990216,-1.1707,0.291,9.55657,9.55657
2784.00,9.55378,25.135098,0.000459,24.990252,-1.1704,0.291,9.55563,9.55563
2785.00,9.55397,25.135170,0.000459,24.990314,-1.1706,0.292,9.55575,9.55575
2786.00,9.55423,25.135274,0.000455,24.990418,-1.1708,0.292,9.55648,9.55648
2787.00,9.55490,25.135402,0.000453,24.990546,-1.1708,0.292,9.55740,9.55740
2788.00,9.55540,25.135332,0.000451,24.990440,-1.1709,0.292,9.55717,9.55717
2789.00,9.55565,25.135341,0.000449,24.990421,-1.1710,0.292,9.55806,9.55806
2790.00,9.55588,25.135398,0.000449,24.990382,-1.1709,0.292,9.55870,9.55870
2791.00,9.55632,25.135338,0.000448,24.990275,-1.1706,0.292,9.55867,9.55867
2792.00,9.55666,25.135328,0.000451,24.990180,-1.1701,0.292,9.55900,9.55900
2793.00,9.55684,25.135372,0.000452,24.990264,-1.1698,0.292,9.55897,9.55897
2794.00,9.55707,25.135443,0.000456,24.990315,-1.1697,0.292,9.55851,9.55851
2795.00,9.55729,25.135408,0.000455,24.990269,-1.1696,0.292,9.55806,9.55806
2796.00,9.55731,25.135584,0.000456,24.990402,-1.1695,0.293,9.55787,9.55787
2797.00,9.55743,25.135629,0.000453,24.990438,-1.1694,0.293,9.55769,9.55769
2798.00,9.55771,25.135755,0.000451,24.990439,-1.1695,0.293,9.55878,9.55878
2799.00,9.55784,25.135649,0.000445,24.990258,-1.1693,0.293,9.55999,9.55999
2800.00,9.55800,25.135772,0.000446,24.990380,-1.1691,0.293,9.56106,9.56106
2801.00,9.55846,25.135767,0.000445,24.990306,-1.1690,0.293,9.56132,9.56132
2802.00,9.55885,25.135837,0.000445,24.990366,-1.1690,0.293,9.56134,9.56134
2803.00,9.55885,25.135808,0.000444,24.990325,-1.1691,0.293,9.56039,9.56039
2804.00,9.55906,25.135980,0.000448,24.990445,-1.1693,0.293,9.55881,9.55881
2805.00,9.55881,25.135935,0.000446,24.990327,-1.1693,0.293,9.55730,9.55730
2806.00,9.55875,25.135885,0.000447,24.990287,-1.1695,0.293,9.55631,9.55631
2807.00,9.55880,25.135914,0.000446,24.990215,-1.1697,0.293,9.55558,9.55558
2808.00,9.55876,25.135929,0.000446,24.990177,-1.1697,0.294,9.55585,9.55585
2809.00,9.55838,25.135958,0.000445,24.990187,-1.1695,0.294,9.55666,9.55666
2810.00,9.55826,25.135977,0.000445,24.990156,-1.1694,0.294,9.55719,9.55719
2811.00,9.55847,25.136050,0.000447,24.990174,-1.1691,0.294,9.55855,9.55855
2812.00,9.55851,25.136185,0.000450,24.990276,-1.1687,0.294,9.55883,9.55883
2813.00,9.55851,25.136272,0.000454,24.990332,-1.1684,0.294,9.55784,9.55784
2814.00,9.55867,25.136276,0.000451,24.990266,-1.1683,0.294,9.55687,9.55687
2815.00,9.55820,25.136356,0.000450,24.990252,-1.1683,0.294,9.55633,9.55633
2816.00,9.55795,25.136424,0.000448,24.990248,-1.1683,0.294,9.55564,9.55564
2817.00,9.55771,25.136404,0.000447,24.990212,-1.1682,0.294,9.55530,9.55530
2818.00,9.55719,25.136449,0.000446,24.990240,-1.1681,0.294,9.55614,9.55614
2819.00,9.55680,25.136436,0.000446,24.990259,-1.1681,0.294,9.55698,9.55698
2820.00,9.55669,25.136477,0.000448,24.990325,-1.1681,0.295,9.55626,9.55626
2821.00,9.55694,25.136453,0.000447,24.990258,-1.1680,0.295,9.55487,9.55487
2822.00,9.55721,25.136461,0.000446,24.990237,-1.1679,0.295,9.55469,9.55469
2823.00,9.55698,25.136464,0.000446,24.990242,-1.1677,0.295,9.55434,9.55434
2824.00,9.55693,25.136535,0.000448,24.990286,-1.1675,0.295,9.55381,9.55381
2825.00,9.55628,25.136578,0.000451,24.990327,-1.1674,0.295,9.55385,9.55385
2826.00,9.55610,25.136561,0.000452,24.990400,-1.1673,0.295,9.55386,9.55386
2827.00,9.55587,25.136538,0.000452,24.990387,-1.1673,0.295,9.55341,9.55341
2828.00,9.55543,25.136643,0.000455,24.990423,-1.1677,0.295,9.55290,9.55290
2829.00,9.55495,25.136647,0.000452,24.990346,-1.1679,0.295,9.55325,9.55325
2830.00,9.55483,25.136657,0.000450,24.990316,-1.1680,0.295,9.55405,9.55405
2831.00,9.55451,25.136728,0.000450,24.990280,-1.1681,0.295,9.55557,9.55557
2832.00,9.55474,25.136768,0.000449,24.990250,-1.1680,0.296,9.55759,9.55759
2833.00,9.55523,25.136704,0.000444,24.990109,-1.1678,0.296,9.55888,9.55888
2834.00,9.55548,25.136753,0.000445,24.990146,-1.1675,0.296,9.55844,9.55844
2835.00,9.55552,25.136728,0.000443,24.990096,-1.1672,0.296,9.55728,9.55728
2836.00,9.55534,25.136841,0.000445,24.990203,-1.1671,0.296,9.55592,9.55592
2837.00,9.55515,25.136888,0.000447,24.990247,-1.1671,0.296,9.55496,9.55496
2838.00,9.55540,25.136987,0.000450,24.990329,-1.1671,0.296,9.55491,9.55491
2839.00,9.55562,25.137081,0.000452,24.990380,-1.1671,0.296,9.55573,9.55573
2840.00,9.55586,25.137163,0.000454,24.990474,-1.1672,0.296,9.55660,9.55660
2841.00,9.55688,25.137148,0.000454,24.990424,-1.1672,0.296,9.55737,9.55737
2842.00,9.55787,25.137108,0.000450,24.990332,-1.1673,0.296,9.55711,9.55711
2843.00,9.55795,25.137089,0.000447,24.990329,-1.1675,0.297,9.55608,9.55608
2844.00,9.55506,25.137068,0.000446,24.990334,-1.1676,0.297,9.55463,9.55463
2845.00,9.55408,25.137047,0.000444,24.990254,-1.1676,0.297,9.55315,9.55315
2846.00,9.55557,25.137007,0.000442,24.990236,-1.1675,0.297,9.55254,9.55254
2847.00,9.55569,25.137066,0.000445,24.990325,-1.1670,0.297,9.55304,9.55304
2848.00,9.55566,25.137103,0.000446,24.990365,-1.1664,0.297,9.55463,9.55463
2849.00,9.55501,25.137106,0.000450,24.990306,-1.1659,0.297,9.55645,9.55645
2850.00,9.55439,25.137188,0.000455,24.990329,-1.1655,0.297,9.55802,9.55802
2851.00,9.55468,25.137318,0.000454,24.990391,-1.1654,0.297,9.55797,9.55797
2852.00,9.55458,25.137438,0.000458,24.990462,-1.1655,0.297,9.55686,9.55686
2853.00,9.55341,25.137462,0.000458,24.990427,-1.1658,0.297,9.55441,9.55441
2854.00,9.55229,25.137520,0.000454,24.990484,-1.1662,0.297,9.55264,9.55264
2855.00,9.55062,25.137551,0.000452,24.990502,-1.1666,0.297,9.55181,9.55181
2856.00,9.55298,25.137510,0.000453,24.990407,-1.1668,0.297,9.55263,9.55263
2857.00,9.55853,25.137520,0.000449,24.990351,-1.1668,0.297,9.55420,9.55420
2858.00,9.56082,25.137594,0.000451,24.990346,-1.1668,0.298,9.55626,9.55626
2859.00,9.55853,25.137667,0.000449,24.990338,-1.1667,0.298,9.55853,9.55853
2860.00,9.55678,25.137743,0.000446,24.990314,-1.1663,0.298,9.56112,9.56112
2861.00,9.55513,25.137837,0.000449,24.990366,-1.1660,0.298,9.56218,9.56218
2862.00,9.55489,25.137888,0.000447,24.990383,-1.1657,0.298,9.56202,9.56202
2863.00,9.55576,25.137913,0.000444,24.990366,-1.1654,0.298,9.56131,9.56131
2864.00,9.55506,25.137991,0.000448,24.990400,-1.1651,0.298,9.55987,9.55987
2865.00,9.55503,25.138089,0.000450,24.990461,-1.1651,0.298,9.55862,9.55862
2866.00,9.55632,25.138124,0.000447,24.990426,-1.1651,0.299,9.55765,9.55765
2867.00,9.55823,25.138096,0.000452,24.990436,-1.1652,0.298,9.55717,9.55717
2868.00,9.55866,25.138030,0.000452,24.990371,-1.1656,0.298,9.55781,9.55781
2869.00,9.55834,25.137948,0.000452,24.990235,-1.1659,0.298,9.55860,9.55860
2870.00,9.55882,25.137908,0.000452,24.990156,-1.1660,0.299,9.55879,9.55879
2871.00,9.55992,25.137888,0.000452,24.990152,-1.1660,0.299,9.55952,9.55952
2872.00,9.55988,25.137879,0.000451,24.990039,-1.1659,0.299,9.55949,9.55949
2873.00,9.55962,25.138006,0.000450,24.990097,-1.1657,0.299,9.55881,9.55881
2874.00,9.55966,25.138057,0.000449,24.990130,-1.1653,0.299,9.55875,9.55875
2875.00,9.55961,25.138062,0.000447,24.990161,-1.1650,0.299,9.55911,9.55911
2876.00,9.55937,25.138107,0.000448,24.990166,-1.1649,0.299,9.55866,9.55866
2877.00,9.55946,25.138224,0.000446,24.990257,-1.1652,0.299,9.55927,9.55927
2878.00,9.55951,25.138249,0.000447,24.990278,-1.1651,0.299,9.56006,9.56006
2879.00,9.55936,25.138273,0.000446,24.990268,-1.1652,0.299,9.55974,9.55974
2880.00,9.55906,25.138379,0.000450,24.990313,-1.1653,0.299,9.55943,9.55943
2881.00,9.55876,25.138512,0.000450,24.990408,-1.1650,0.299,9.55975,9.55975
2882.00,9.55884,25.138551,0.000452,24.990419,-1.1648,0.299,9.55984,9.55984
2883.00,9.55911,25.138599,0.000452,24.990415,-1.1645,0.300,9.55976,9.55976
2884.00,9.55926,25.138637,0.000455,24.990415,-1.1642,0.300,9.56010,9.56010
2885.00,9.55932,25.138604,0.000455,24.990372,-1.1639,0.300,9.55988,9.55988
2886.00,9.55938,25.138509,0.000454,24.990264,-1.1638,0.300,9.55987,9.55987
2887.00,9.55950,25.138551,0.000454,24.990201,-1.1639,0.300,9.55949,9.55949
2888.00,9.55952,25.138573,0.000458,24.990240,-1.1641,0.300,9.55961,9.55961
2889.00,9.55956,25.138652,0.000456,24.990360,-1.1644,0.300,9.55945,9.55945
2890.00,9.55948,25.138586,0.000448,24.990287,-1.1647,0.300,9.55943,9.55943
2891.00,9.55945,25.138649,0.000446,24.990280,-1.1650,0.300,9.55953,9.55953
2892.00,9.55948,25.138625,0.000443,24.990266,-1.1651,0.300,9.55946,9.55946
2893.00,9.55961,25.138678,0.000437,24.990233,-1.1650,0.301,9.55937,9.55937
2894.00,9.55964,25.138703,0.000434,24.990168,-1.1648,0.301,9.55909,9.55909
2895.00,9.55955,25.138835,0.000442,24.990246,-1.1645,0.301,9.55920,9.55920
2896.00,9.55951,25.138870,0.000446,24.990311,-1.1643,0.301,9.55937,9.55937
2897.00,9.55983,25.138958,0.000452,24.990449,-1.1642,0.301,9.56138,9.56138
2898.00,9.55955,25.138952,0.000456,24.990426,-1.1642,0.300,9.56337,9.56337
2899.00,9.55944,25.138958,0.000460,24.990403,-1.1642,0.300,9.56474,9.56474
2900.00,9.55933,25.138985,0.000458,24.990404,-1.1643,0.300,9.56555,9.56555
2901.00,9.55933,25.139008,0.000458,24.990363,-1.1642,0.301,9.56625,9.56625
2902.00,9.55923,25.139042,0.000454,24.990291,-1.1641,0.301,9.56467,9.56467
2903.00,9.55924,25.138996,0.000451,24.990295,-1.1638,0.301,9.56253,9.56253
2904.00,9.55908,25.138986,0.000451,24.990308,-1.1638,0.301,9.56225,9.56225
2905.00,9.55930,25.138890,0.000448,24.990242,-1.1636,0.301,9.56088,9.56088
2906.00,9.56115,25.138879,0.000445,24.990192,-1.1634,0.301,9.55913,9.55913
2907.00,9.56720,25.138865,0.000445,24.990186,-1.1633,0.301,9.55860,9.55860
2908.00,9.56654,25.139001,0.000445,24.990228,-1.1635,0.302,9.55891,9.55891
2909.00,9.56550,25.139030,0.000443,24.990109,-1.1634,0.302,9.55867,9.55867
2910.00,9.56430,25.139147,0.000445,24.990137,-1.1634,0.302,9.55964,9.55964
2911.00,9.56305,25.139260,0.000445,24.990209,-1.1634,0.302,9.56137,9.56137
2912.00,9.56226,25.139473,0.000447,24.990343,-1.1634,0.302,9.56217,9.56217
