# Supplementary material for: HSL1 and BAM1/2 impact epidermal cell development by sensing distinct signaling peptides
Source: Nat Commun. 2022 Feb 15;13:876. doi: 10.1038/s41467-022-28558-4 (PMC8847575; doi:10.1038/s41467-022-28558-4)
Supplement: Supplementary file 4 — Source Data [file 41467_2022_28558_MOESM4_ESM.zip › Source Data/Source Data/Figure S10/Exp2_BAM1_CLE9.itc]

$ITC
$ 19 
$NOT
$ 25 
$ 60 
$ 500 
$ 10 
$ 2 
$ADCGainCode:  0 
$False,True,True
$ 0.4 , 0.8 , 150 , 5 
$ 2 , 4 , 150 , 5 
$ 2 , 4 , 150 , 5 
$ 2 , 4 , 150 , 5 
$ 2 , 4 , 150 , 5 
$ 2 , 4 , 150 , 5 
$ 2 , 4 , 150 , 5 
$ 2 , 4 , 150 , 5 
$ 2 , 4 , 150 , 5 
$ 2 , 4 , 150 , 5 
$ 2 , 4 , 150 , 5 
$ 2 , 4 , 150 , 5 
$ 2 , 4 , 150 , 5 
$ 2 , 4 , 150 , 5 
$ 2 , 4 , 150 , 5 
$ 2 , 4 , 150 , 5 
$ 2 , 4 , 150 , 5 
$ 2 , 4 , 150 , 5 
$ 2 , 4 , 150 , 5 
# 0 
# 0.15 
# 0.015 
# 0.2035 
# 25 
# 4 
# 8.15 
# 1 
?BAM1_15uM_CLE92Hyp_150uM_2
% MICROCALITC_MAL1177627
% 0.2035 
% 4 
%-0.586102 , 29.61604 
%-0.348256 , 29.40329 
% 0.8333333 
% 167740 , 167730 
% 0.25 , 81 
%-0.015695 ,-0.033946 
%-20 , 8 
% 0 , 0 
% 0 
% 128000       127744 
% 43.1 
% 500 , 750 , 1000 , 750 
% 0.06978023945 ,-0.002252194966 ,-3.244915618586E-05 , 1.349203907274E-06 ,-9.058983361606E-09 
% MicroCalITC Ver: 1.29.32 Run time:11/19/2020 6:10:22 PM
@0
5.00,9.66908,25.044199,0.000440,24.998319,-0.4726,0.128,9.66026,9.66026
6.00,9.66645,25.044186,0.000442,24.998346,-0.4725,0.128,9.66113,9.66113
7.00,9.66597,25.044173,0.000442,24.998299,-0.4727,0.128,9.66164,9.66164
8.00,9.66548,25.044263,0.000444,24.998368,-0.4727,0.128,9.66205,9.66205
9.00,9.66456,25.044248,0.000445,24.998357,-0.4728,0.128,9.66218,9.66218
10.00,9.66404,25.044248,0.000443,24.998240,-0.4729,0.128,9.66230,9.66230
11.00,9.66389,25.044325,0.000441,24.998200,-0.4729,0.128,9.66258,9.66258
12.00,9.66373,25.044458,0.000442,24.998291,-0.4726,0.128,9.66255,9.66255
13.00,9.66351,25.044584,0.000442,24.998354,-0.4725,0.128,9.66295,9.66295
14.00,9.66313,25.044577,0.000441,24.998363,-0.4723,0.129,9.66260,9.66260
15.00,9.66252,25.044547,0.000441,24.998390,-0.4717,0.129,9.66147,9.66147
16.00,9.66197,25.044554,0.000440,24.998402,-0.4714,0.129,9.66015,9.66015
17.00,9.66148,25.044518,0.000441,24.998331,-0.4712,0.129,9.65874,9.65874
18.00,9.66105,25.044498,0.000441,24.998301,-0.4707,0.129,9.65779,9.65779
19.00,9.66099,25.044667,0.000440,24.998327,-0.4704,0.129,9.65901,9.65901
20.00,9.66120,25.044806,0.000443,24.998337,-0.4702,0.129,9.66159,9.66159
21.00,9.66161,25.044928,0.000448,24.998405,-0.4701,0.129,9.66388,9.66388
22.00,9.66184,25.044979,0.000450,24.998418,-0.4699,0.129,9.66679,9.66679
23.00,9.66192,25.044980,0.000449,24.998378,-0.4698,0.129,9.66951,9.66951
24.00,9.66180,25.044963,0.000450,24.998363,-0.4700,0.129,9.67103,9.67103
25.00,9.66182,25.044976,0.000444,24.998393,-0.4703,0.130,9.67034,9.67034
26.00,9.66155,25.045013,0.000442,24.998424,-0.4706,0.130,9.67064,9.67064
27.00,9.66119,25.045091,0.000440,24.998485,-0.4708,0.130,9.67008,9.67008
28.00,9.66173,25.045108,0.000442,24.998518,-0.4708,0.130,9.66881,9.66881
29.00,9.66382,25.045173,0.000444,24.998580,-0.4705,0.130,9.66718,9.66718
30.00,9.66588,25.045183,0.000446,24.998598,-0.4701,0.130,9.66687,9.66687
31.00,9.66678,25.045131,0.000446,24.998535,-0.4700,0.130,9.66517,9.66517
32.00,9.66700,25.045096,0.000446,24.998492,-0.4700,0.130,9.66397,9.66397
33.00,9.66677,25.045101,0.000446,24.998462,-0.4701,0.130,9.66229,9.66229
34.00,9.66632,25.045021,0.000444,24.998402,-0.4702,0.130,9.66159,9.66159
35.00,9.66555,25.045059,0.000445,24.998416,-0.4702,0.130,9.66045,9.66045
36.00,9.66506,25.045029,0.000444,24.998389,-0.4700,0.130,9.66058,9.66058
37.00,9.66524,25.045101,0.000444,24.998457,-0.4697,0.130,9.66091,9.66091
38.00,9.66558,25.045173,0.000447,24.998512,-0.4695,0.130,9.66209,9.66209
39.00,9.66556,25.045267,0.000448,24.998546,-0.4692,0.130,9.66181,9.66181
40.00,9.66516,25.045262,0.000449,24.998484,-0.4688,0.130,9.66257,9.66257
41.00,9.66458,25.045349,0.000451,24.998555,-0.4684,0.130,9.66272,9.66272
42.00,9.66418,25.045390,0.000453,24.998573,-0.4681,0.130,9.66261,9.66261
43.00,9.66409,25.045382,0.000452,24.998591,-0.4679,0.131,9.66327,9.66327
44.00,9.66396,25.045324,0.000447,24.998566,-0.4679,0.131,9.66462,9.66462
45.00,9.66372,25.045369,0.000449,24.998597,-0.4681,0.131,9.66458,9.66458
46.00,9.66340,25.045396,0.000448,24.998612,-0.4682,0.131,9.66416,9.66416
47.00,9.66287,25.045293,0.000447,24.998524,-0.4682,0.131,9.66285,9.66285
48.00,9.66245,25.045258,0.000449,24.998475,-0.4682,0.131,9.66180,9.66180
49.00,9.66232,25.045367,0.000453,24.998518,-0.4680,0.131,9.66090,9.66090
50.00,9.66216,25.045364,0.000453,24.998496,-0.4677,0.131,9.66090,9.66090
51.00,9.66219,25.045382,0.000451,24.998467,-0.4674,0.131,9.66181,9.66181
52.00,9.66240,25.045441,0.000449,24.998414,-0.4673,0.131,9.66107,9.66107
53.00,9.66265,25.045608,0.000448,24.998438,-0.4672,0.131,9.64279,9.64279
54.00,9.66264,25.045622,0.000449,24.998364,-0.4669,0.131,9.61949,9.61949
55.00,9.66274,25.045722,0.000445,24.998377,-0.4667,0.131,9.60063,9.60063
56.00,9.66271,25.045728,0.000445,24.998298,-0.4665,0.132,9.58520,9.58520
57.00,9.66212,25.045826,0.000445,24.998370,-0.4664,0.132,9.57534,9.57534
58.00,9.66093,25.045806,0.000444,24.998333,-0.4662,0.132,9.58381,9.58381
59.00,9.66209,25.045860,0.000443,24.998316,-0.4665,0.132,9.59813,9.59813
60.00,9.66383,25.045924,0.000445,24.998371,-0.4668,0.132,9.60882,9.60882
@1,0.4000,0.8, 60.0550000000003 
61.00,9.66582,25.045994,0.000445,24.998419,-0.4671,0.132,9.61598,9.61598
62.00,9.65136,25.046001,0.000445,24.998448,-0.4671,0.132,9.62110,9.62110
63.00,9.57053,25.046050,0.000446,24.998476,-0.4669,0.132,9.62544,9.62544
64.00,9.54685,25.046051,0.000448,24.998519,-0.4666,0.132,9.62973,9.62973
65.00,9.56869,25.046022,0.000447,24.998406,-0.4662,0.132,9.63309,9.63309
66.00,9.58868,25.046068,0.000447,24.998378,-0.4658,0.132,9.63648,9.63648
67.00,9.60311,25.046088,0.000447,24.998325,-0.4653,0.132,9.63915,9.63915
68.00,9.61193,25.046120,0.000448,24.998313,-0.4650,0.132,9.64128,9.64128
69.00,9.61812,25.046191,0.000448,24.998371,-0.4647,0.132,9.64198,9.64198
70.00,9.62165,25.046190,0.000447,24.998390,-0.4645,0.133,9.64207,9.64207
71.00,9.62551,25.046233,0.000451,24.998444,-0.4644,0.132,9.64191,9.64191
72.00,9.62969,25.046282,0.000454,24.998467,-0.4645,0.132,9.64200,9.64200
73.00,9.63287,25.046403,0.000453,24.998574,-0.4648,0.133,9.64157,9.64157
74.00,9.63534,25.046365,0.000452,24.998453,-0.4650,0.133,9.64185,9.64185
75.00,9.63684,25.046398,0.000450,24.998460,-0.4650,0.133,9.64316,9.64316
76.00,9.63750,25.046332,0.000449,24.998406,-0.4648,0.133,9.64485,9.64485
77.00,9.63828,25.046381,0.000449,24.998466,-0.4646,0.133,9.64681,9.64681
78.00,9.63926,25.046311,0.000447,24.998340,-0.4643,0.133,9.64918,9.64918
79.00,9.64065,25.046361,0.000445,24.998358,-0.4642,0.133,9.65099,9.65099
80.00,9.64208,25.046462,0.000448,24.998398,-0.4640,0.133,9.65158,9.65158
81.00,9.64308,25.046637,0.000449,24.998476,-0.4639,0.133,9.64956,9.64956
82.00,9.64436,25.046690,0.000444,24.998419,-0.4640,0.134,9.64749,9.64749
83.00,9.64526,25.046745,0.000444,24.998439,-0.4642,0.134,9.64629,9.64629
84.00,9.64585,25.046818,0.000445,24.998453,-0.4644,0.134,9.64660,9.64660
85.00,9.64628,25.046881,0.000446,24.998497,-0.4646,0.134,9.64903,9.64903
86.00,9.64739,25.046770,0.000445,24.998354,-0.4645,0.134,9.65463,9.65463
87.00,9.64873,25.046758,0.000447,24.998320,-0.4644,0.134,9.65878,9.65878
88.00,9.65023,25.046782,0.000448,24.998387,-0.4640,0.134,9.66191,9.66191
89.00,9.65067,25.046747,0.000448,24.998405,-0.4635,0.134,9.66257,9.66257
90.00,9.64754,25.046708,0.000447,24.998387,-0.4631,0.134,9.66242,9.66242
91.00,9.64459,25.046820,0.000449,24.998472,-0.4627,0.134,9.66130,9.66130
92.00,9.64273,25.046810,0.000448,24.998428,-0.4624,0.134,9.66080,9.66080
93.00,9.64809,25.046879,0.000451,24.998436,-0.4623,0.134,9.65954,9.65954
94.00,9.65504,25.046921,0.000452,24.998427,-0.4623,0.134,9.65968,9.65968
95.00,9.66115,25.046889,0.000451,24.998352,-0.4623,0.135,9.65946,9.65946
96.00,9.66312,25.046842,0.000449,24.998300,-0.4623,0.135,9.65836,9.65836
97.00,9.66227,25.046863,0.000451,24.998358,-0.4621,0.135,9.65773,9.65773
98.00,9.66183,25.046840,0.000450,24.998291,-0.4618,0.135,9.65766,9.65766
99.00,9.66117,25.046892,0.000450,24.998342,-0.4616,0.135,9.65745,9.65745
100.00,9.66071,25.046935,0.000449,24.998377,-0.4614,0.135,9.65713,9.65713
101.00,9.66013,25.046963,0.000451,24.998417,-0.4614,0.135,9.65785,9.65785
102.00,9.65980,25.047077,0.000452,24.998493,-0.4614,0.135,9.65793,9.65793
103.00,9.65964,25.047137,0.000452,24.998548,-0.4614,0.135,9.65789,9.65789
104.00,9.65944,25.047098,0.000452,24.998444,-0.4614,0.135,9.65803,9.65803
105.00,9.65953,25.047207,0.000451,24.998501,-0.4614,0.135,9.65923,9.65923
106.00,9.65947,25.047260,0.000445,24.998502,-0.4611,0.135,9.66015,9.66015
107.00,9.65948,25.047235,0.000440,24.998439,-0.4609,0.136,9.66157,9.66157
108.00,9.65943,25.047125,0.000440,24.998345,-0.4608,0.136,9.66194,9.66194
109.00,9.65930,25.047200,0.000437,24.998412,-0.4606,0.136,9.66244,9.66244
110.00,9.65940,25.047202,0.000439,24.998394,-0.4603,0.136,9.66162,9.66162
111.00,9.65924,25.047261,0.000444,24.998440,-0.4602,0.136,9.66007,9.66007
112.00,9.65899,25.047333,0.000449,24.998489,-0.4601,0.136,9.65839,9.65839
113.00,9.65903,25.047462,0.000449,24.998473,-0.4597,0.136,9.65754,9.65754
114.00,9.65911,25.047578,0.000453,24.998478,-0.4595,0.136,9.65615,9.65615
115.00,9.65918,25.047631,0.000454,24.998508,-0.4593,0.136,9.65553,9.65553
116.00,9.65900,25.047722,0.000454,24.998495,-0.4592,0.136,9.65586,9.65586
117.00,9.65869,25.047729,0.000453,24.998426,-0.4589,0.136,9.65657,9.65657
118.00,9.65873,25.047817,0.000453,24.998504,-0.4591,0.136,9.65824,9.65824
119.00,9.65901,25.047856,0.000451,24.998517,-0.4592,0.136,9.65973,9.65973
120.00,9.65916,25.047849,0.000450,24.998434,-0.4594,0.136,9.66065,9.66065
121.00,9.65925,25.047819,0.000450,24.998382,-0.4596,0.136,9.66081,9.66081
122.00,9.65923,25.047855,0.000450,24.998430,-0.4598,0.136,9.66024,9.66024
123.00,9.65906,25.047841,0.000453,24.998395,-0.4596,0.136,9.65821,9.65821
124.00,9.65898,25.047770,0.000456,24.998321,-0.4593,0.136,9.65767,9.65767
125.00,9.65866,25.047818,0.000455,24.998351,-0.4590,0.136,9.65755,9.65755
126.00,9.65808,25.047846,0.000452,24.998396,-0.4585,0.136,9.65750,9.65750
127.00,9.65817,25.047860,0.000453,24.998316,-0.4581,0.136,9.65765,9.65765
128.00,9.65818,25.047914,0.000451,24.998334,-0.4579,0.136,9.65883,9.65883
129.00,9.65824,25.048010,0.000448,24.998376,-0.4579,0.137,9.65995,9.65995
130.00,9.65825,25.048072,0.000447,24.998351,-0.4580,0.137,9.66068,9.66068
131.00,9.65852,25.048148,0.000447,24.998353,-0.4582,0.137,9.66132,9.66132
132.00,9.65909,25.048251,0.000445,24.998447,-0.4584,0.137,9.66165,9.66165
133.00,9.65927,25.048287,0.000442,24.998399,-0.4585,0.137,9.66156,9.66156
134.00,9.65942,25.048280,0.000440,24.998427,-0.4584,0.138,9.66061,9.66061
135.00,9.65965,25.048208,0.000439,24.998411,-0.4582,0.138,9.65935,9.65935
136.00,9.65967,25.048155,0.000441,24.998397,-0.4577,0.138,9.65916,9.65916
137.00,9.65955,25.048088,0.000445,24.998383,-0.4571,0.138,9.65977,9.65977
138.00,9.65933,25.048119,0.000443,24.998453,-0.4568,0.138,9.66085,9.66085
139.00,9.65950,25.048183,0.000445,24.998491,-0.4568,0.138,9.66162,9.66162
140.00,9.65984,25.048236,0.000447,24.998490,-0.4565,0.137,9.66243,9.66243
141.00,9.66020,25.048291,0.000448,24.998523,-0.4565,0.137,9.66231,9.66231
142.00,9.66045,25.048263,0.000445,24.998448,-0.4565,0.138,9.66122,9.66122
143.00,9.66029,25.048205,0.000450,24.998376,-0.4563,0.138,9.66039,9.66039
144.00,9.66037,25.048291,0.000449,24.998402,-0.4559,0.138,9.65908,9.65908
145.00,9.66022,25.048350,0.000448,24.998432,-0.4558,0.138,9.65804,9.65804
146.00,9.66014,25.048391,0.000448,24.998408,-0.4559,0.138,9.65700,9.65700
147.00,9.66012,25.048486,0.000446,24.998397,-0.4558,0.138,9.65673,9.65673
148.00,9.65980,25.048536,0.000445,24.998394,-0.4560,0.138,9.65616,9.65616
149.00,9.65951,25.048485,0.000449,24.998299,-0.4562,0.138,9.65544,9.65544
150.00,9.65908,25.048471,0.000449,24.998243,-0.4562,0.138,9.65487,9.65487
151.00,9.65869,25.048460,0.000449,24.998181,-0.4563,0.138,9.65446,9.65446
152.00,9.65810,25.048512,0.000452,24.998211,-0.4564,0.138,9.65368,9.65368
153.00,9.65769,25.048615,0.000455,24.998269,-0.4563,0.138,9.65319,9.65319
154.00,9.65759,25.048638,0.000453,24.998302,-0.4561,0.139,9.65373,9.65373
155.00,9.65739,25.048709,0.000454,24.998365,-0.4559,0.139,9.65406,9.65406
156.00,9.65727,25.048750,0.000453,24.998446,-0.4556,0.139,9.65486,9.65486
157.00,9.65702,25.048845,0.000452,24.998524,-0.4551,0.139,9.65571,9.65571
158.00,9.65669,25.048948,0.000454,24.998624,-0.4547,0.139,9.65623,9.65623
159.00,9.65634,25.049043,0.000451,24.998683,-0.4544,0.139,9.65641,9.65641
160.00,9.65592,25.049061,0.000449,24.998652,-0.4541,0.139,9.65573,9.65573
161.00,9.65553,25.049208,0.000453,24.998735,-0.4540,0.140,9.65531,9.65531
162.00,9.65529,25.049243,0.000455,24.998693,-0.4542,0.140,9.65475,9.65475
163.00,9.65512,25.049140,0.000452,24.998557,-0.4544,0.140,9.65436,9.65436
164.00,9.65490,25.049078,0.000456,24.998455,-0.4545,0.140,9.65364,9.65364
165.00,9.65465,25.049166,0.000462,24.998508,-0.4544,0.139,9.65338,9.65338
166.00,9.65445,25.049093,0.000460,24.998355,-0.4540,0.139,9.65293,9.65293
167.00,9.65426,25.049069,0.000460,24.998337,-0.4536,0.139,9.65228,9.65228
168.00,9.65382,25.049118,0.000461,24.998348,-0.4531,0.139,9.65036,9.65036
169.00,9.65340,25.049156,0.000459,24.998370,-0.4528,0.139,9.64986,9.64986
170.00,9.65339,25.049133,0.000458,24.998342,-0.4525,0.140,9.65022,9.65022
171.00,9.65328,25.049115,0.000456,24.998337,-0.4526,0.140,9.64969,9.64969
172.00,9.65302,25.049077,0.000453,24.998300,-0.4525,0.140,9.64860,9.64860
173.00,9.65261,25.049043,0.000449,24.998265,-0.4524,0.140,9.64866,9.64866
174.00,9.65213,25.049099,0.000449,24.998303,-0.4522,0.140,9.64757,9.64757
175.00,9.65167,25.049224,0.000451,24.998387,-0.4519,0.140,9.64657,9.64657
176.00,9.65119,25.049272,0.000450,24.998368,-0.4517,0.140,9.64597,9.64597
177.00,9.65065,25.049375,0.000455,24.998421,-0.4515,0.140,9.64724,9.64724
178.00,9.65012,25.049432,0.000459,24.998413,-0.4511,0.140,9.64820,9.64820
179.00,9.64980,25.049484,0.000460,24.998380,-0.4508,0.140,9.64764,9.64764
180.00,9.64925,25.049402,0.000457,24.998282,-0.4509,0.140,9.64667,9.64667
181.00,9.64864,25.049517,0.000459,24.998396,-0.4504,0.140,9.64625,9.64625
182.00,9.64843,25.049475,0.000457,24.998381,-0.4503,0.140,9.64567,9.64567
183.00,9.64782,25.049498,0.000460,24.998426,-0.4505,0.140,9.64545,9.64545
184.00,9.64777,25.049503,0.000462,24.998462,-0.4505,0.140,9.64687,9.64687
185.00,9.64798,25.049606,0.000461,24.998526,-0.4505,0.141,9.64857,9.64857
186.00,9.64782,25.049608,0.000461,24.998519,-0.4506,0.141,9.64987,9.64987
187.00,9.64776,25.049622,0.000459,24.998446,-0.4506,0.141,9.65075,9.65075
188.00,9.64733,25.049613,0.000455,24.998385,-0.4505,0.141,9.65143,9.65143
189.00,9.64734,25.049535,0.000452,24.998292,-0.4505,0.141,9.65202,9.65202
190.00,9.64792,25.049478,0.000450,24.998235,-0.4502,0.141,9.65191,9.65191
191.00,9.64842,25.049462,0.000449,24.998162,-0.4500,0.141,9.65189,9.65189
192.00,9.64875,25.049516,0.000452,24.998245,-0.4500,0.141,9.65156,9.65156
193.00,9.64898,25.049630,0.000458,24.998383,-0.4501,0.141,9.65129,9.65129
194.00,9.64921,25.049781,0.000463,24.998532,-0.4502,0.141,9.65084,9.65084
195.00,9.64936,25.049914,0.000466,24.998608,-0.4504,0.141,9.65034,9.65034
196.00,9.64938,25.049945,0.000466,24.998571,-0.4506,0.141,9.64996,9.64996
197.00,9.64957,25.050094,0.000469,24.998644,-0.4505,0.141,9.65033,9.65033
198.00,9.64964,25.050090,0.000466,24.998574,-0.4497,0.141,9.65065,9.65065
199.00,9.64989,25.050126,0.000465,24.998533,-0.4492,0.141,9.65094,9.65094
200.00,9.65036,25.050087,0.000466,24.998490,-0.4491,0.141,9.65143,9.65143
201.00,9.65082,25.050044,0.000463,24.998490,-0.4492,0.141,9.65252,9.65252
202.00,9.65119,25.050009,0.000458,24.998429,-0.4491,0.142,9.65080,9.65080
203.00,9.65132,25.050006,0.000456,24.998435,-0.4495,0.142,9.63951,9.63951
204.00,9.65127,25.050086,0.000455,24.998462,-0.4501,0.142,9.61214,9.61214
205.00,9.65107,25.050128,0.000454,24.998484,-0.4502,0.142,9.56956,9.56956
206.00,9.65103,25.050370,0.000461,24.998690,-0.4501,0.142,9.50772,9.50772
207.00,9.65106,25.050353,0.000464,24.998659,-0.4503,0.142,9.43050,9.43050
208.00,9.65148,25.050525,0.000467,24.998748,-0.4501,0.142,9.34994,9.34994
209.00,9.65212,25.050473,0.000465,24.998696,-0.4496,0.142,9.27882,9.27882
210.00,9.65196,25.050473,0.000460,24.998620,-0.4492,0.142,9.22060,9.22060
@2,2.0001,4.0, 210.000000000007 
211.00,9.65445,25.050320,0.000456,24.998444,-0.4489,0.142,9.18193,9.18193
212.00,9.64352,25.050302,0.000455,24.998363,-0.4486,0.142,9.16458,9.16458
213.00,9.59593,25.050308,0.000453,24.998308,-0.4483,0.142,9.16767,9.16767
214.00,9.51531,25.050305,0.000451,24.998206,-0.4481,0.142,9.18603,9.18603
215.00,9.43758,25.050445,0.000453,24.998265,-0.4480,0.142,9.21640,9.21640
216.00,9.34549,25.050579,0.000455,24.998293,-0.4477,0.142,9.25439,9.25439
217.00,9.25803,25.050655,0.000454,24.998361,-0.4472,0.143,9.29631,9.29631
218.00,9.19375,25.050617,0.000451,24.998335,-0.4468,0.143,9.33691,9.33691
219.00,9.15991,25.050634,0.000453,24.998394,-0.4467,0.143,9.37352,9.37352
220.00,9.14689,25.050554,0.000454,24.998352,-0.4465,0.143,9.40534,9.40534
221.00,9.15207,25.050623,0.000452,24.998456,-0.4464,0.143,9.43180,9.43180
222.00,9.17128,25.050629,0.000453,24.998458,-0.4465,0.143,9.45334,9.45334
223.00,9.20895,25.050667,0.000457,24.998452,-0.4466,0.143,9.47139,9.47139
224.00,9.25154,25.050747,0.000456,24.998426,-0.4466,0.143,9.48694,9.48694
225.00,9.29848,25.050773,0.000456,24.998404,-0.4463,0.143,9.49983,9.49983
226.00,9.34197,25.050670,0.000452,24.998253,-0.4463,0.143,9.51076,9.51076
227.00,9.38063,25.050700,0.000454,24.998262,-0.4462,0.143,9.51954,9.51954
228.00,9.41174,25.050657,0.000451,24.998207,-0.4460,0.143,9.52700,9.52700
229.00,9.43456,25.050697,0.000453,24.998273,-0.4458,0.143,9.53386,9.53386
230.00,9.45749,25.050662,0.000450,24.998156,-0.4457,0.143,9.54083,9.54083
231.00,9.47428,25.050734,0.000454,24.998173,-0.4455,0.143,9.54817,9.54817
232.00,9.48843,25.050745,0.000451,24.998127,-0.4450,0.143,9.55698,9.55698
233.00,9.50205,25.050896,0.000452,24.998254,-0.4446,0.144,9.56559,9.56559
234.00,9.51231,25.050872,0.000450,24.998234,-0.4441,0.144,9.57386,9.57386
235.00,9.52203,25.050906,0.000450,24.998380,-0.4437,0.144,9.58193,9.58193
236.00,9.52889,25.050924,0.000448,24.998403,-0.4433,0.144,9.59034,9.59034
237.00,9.53210,25.050986,0.000447,24.998432,-0.4433,0.144,9.59824,9.59824
238.00,9.53936,25.050947,0.000447,24.998342,-0.4433,0.144,9.60562,9.60562
239.00,9.54669,25.050999,0.000448,24.998332,-0.4433,0.144,9.61243,9.61243
240.00,9.55683,25.051050,0.000450,24.998269,-0.4433,0.144,9.61841,9.61841
241.00,9.56568,25.051168,0.000448,24.998287,-0.4433,0.144,9.62179,9.62179
242.00,9.57630,25.051289,0.000450,24.998371,-0.4433,0.144,9.62368,9.62368
243.00,9.58243,25.051339,0.000448,24.998398,-0.4431,0.144,9.62521,9.62521
244.00,9.58804,25.051314,0.000447,24.998382,-0.4429,0.145,9.62636,9.62636
245.00,9.59731,25.051465,0.000446,24.998466,-0.4426,0.145,9.62706,9.62706
246.00,9.60766,25.051488,0.000450,24.998481,-0.4423,0.145,9.62912,9.62912
247.00,9.61566,25.051395,0.000452,24.998328,-0.4422,0.145,9.63060,9.63060
248.00,9.61924,25.051428,0.000452,24.998305,-0.4423,0.145,9.63218,9.63218
249.00,9.62211,25.051530,0.000455,24.998302,-0.4424,0.145,9.63436,9.63436
250.00,9.62323,25.051482,0.000455,24.998298,-0.4424,0.145,9.63594,9.63594
251.00,9.62454,25.051499,0.000456,24.998305,-0.4423,0.145,9.63607,9.63607
252.00,9.62627,25.051570,0.000453,24.998375,-0.4422,0.145,9.63668,9.63668
253.00,9.62780,25.051599,0.000452,24.998374,-0.4419,0.145,9.63625,9.63625
254.00,9.62918,25.051613,0.000450,24.998417,-0.4416,0.145,9.63466,9.63466
255.00,9.63016,25.051657,0.000452,24.998429,-0.4415,0.145,9.63380,9.63380
256.00,9.63040,25.051549,0.000450,24.998328,-0.4412,0.146,9.63444,9.63444
257.00,9.63109,25.051650,0.000454,24.998405,-0.4408,0.145,9.63550,9.63550
258.00,9.63227,25.051658,0.000456,24.998426,-0.4406,0.145,9.63746,9.63746
259.00,9.63334,25.051706,0.000456,24.998466,-0.4404,0.145,9.63973,9.63973
260.00,9.63418,25.051819,0.000458,24.998546,-0.4404,0.146,9.64151,9.64151
261.00,9.63509,25.051942,0.000456,24.998637,-0.4405,0.146,9.64283,9.64283
262.00,9.63616,25.051828,0.000451,24.998570,-0.4404,0.146,9.64437,9.64437
263.00,9.63709,25.051829,0.000451,24.998548,-0.4401,0.146,9.64480,9.64480
264.00,9.63761,25.051838,0.000448,24.998527,-0.4399,0.146,9.64550,9.64550
265.00,9.63788,25.051794,0.000447,24.998441,-0.4397,0.146,9.64618,9.64618
266.00,9.63821,25.051803,0.000448,24.998429,-0.4395,0.146,9.64586,9.64586
267.00,9.63961,25.051967,0.000450,24.998510,-0.4397,0.146,9.64447,9.64447
268.00,9.64046,25.051964,0.000448,24.998497,-0.4398,0.146,9.64475,9.64475
269.00,9.64091,25.051964,0.000449,24.998458,-0.4397,0.146,9.64541,9.64541
270.00,9.64141,25.051928,0.000449,24.998396,-0.4396,0.146,9.64618,9.64618
271.00,9.64219,25.052030,0.000449,24.998426,-0.4394,0.146,9.64741,9.64741
272.00,9.64301,25.052013,0.000448,24.998361,-0.4390,0.146,9.64942,9.64942
273.00,9.64390,25.052088,0.000451,24.998328,-0.4388,0.146,9.65053,9.65053
274.00,9.64476,25.052111,0.000450,24.998293,-0.4387,0.146,9.65002,9.65002
275.00,9.64552,25.052210,0.000446,24.998376,-0.4385,0.147,9.64950,9.64950
276.00,9.64624,25.052147,0.000447,24.998332,-0.4384,0.147,9.64803,9.64803
277.00,9.64676,25.052250,0.000445,24.998407,-0.4379,0.147,9.64623,9.64623
278.00,9.64728,25.052291,0.000443,24.998415,-0.4375,0.147,9.64513,9.64513
279.00,9.64709,25.052323,0.000444,24.998378,-0.4368,0.147,9.64524,9.64524
280.00,9.64679,25.052279,0.000445,24.998368,-0.4363,0.147,9.64556,9.64556
281.00,9.64702,25.052236,0.000443,24.998371,-0.4361,0.147,9.64818,9.64818
282.00,9.64741,25.052095,0.000445,24.998269,-0.4362,0.147,9.65049,9.65049
283.00,9.64763,25.052024,0.000446,24.998305,-0.4364,0.147,9.65202,9.65202
284.00,9.64795,25.051988,0.000448,24.998340,-0.4366,0.147,9.65291,9.65291
285.00,9.64869,25.051998,0.000449,24.998302,-0.4367,0.147,9.65276,9.65276
286.00,9.64904,25.052115,0.000454,24.998300,-0.4366,0.147,9.65180,9.65180
287.00,9.64927,25.052109,0.000453,24.998268,-0.4364,0.147,9.65098,9.65098
288.00,9.64934,25.052289,0.000453,24.998282,-0.4362,0.148,9.64978,9.64978
289.00,9.64915,25.052419,0.000452,24.998327,-0.4362,0.148,9.64827,9.64827
290.00,9.64896,25.052435,0.000453,24.998323,-0.4363,0.148,9.64744,9.64744
291.00,9.64901,25.052385,0.000451,24.998306,-0.4363,0.148,9.64567,9.64567
292.00,9.64849,25.052514,0.000452,24.998437,-0.4364,0.148,9.64425,9.64425
293.00,9.64794,25.052375,0.000451,24.998393,-0.4365,0.148,9.64340,9.64340
294.00,9.64755,25.052330,0.000453,24.998377,-0.4363,0.148,9.64275,9.64275
295.00,9.64716,25.052368,0.000454,24.998340,-0.4361,0.148,9.64254,9.64254
296.00,9.64714,25.052558,0.000454,24.998478,-0.4360,0.148,9.64323,9.64323
297.00,9.64750,25.052569,0.000453,24.998423,-0.4357,0.148,9.64428,9.64428
298.00,9.64756,25.052717,0.000455,24.998488,-0.4352,0.148,9.64482,9.64482
299.00,9.64760,25.052790,0.000456,24.998483,-0.4349,0.148,9.64673,9.64673
300.00,9.64771,25.052765,0.000455,24.998467,-0.4346,0.148,9.64846,9.64846
301.00,9.64783,25.052707,0.000454,24.998390,-0.4342,0.148,9.65016,9.65016
302.00,9.64759,25.052740,0.000452,24.998397,-0.4340,0.148,9.65039,9.65039
303.00,9.64742,25.052760,0.000451,24.998415,-0.4340,0.149,9.65186,9.65186
304.00,9.64708,25.052791,0.000451,24.998398,-0.4339,0.149,9.65233,9.65233
305.00,9.64670,25.052834,0.000451,24.998423,-0.4340,0.149,9.65194,9.65194
306.00,9.64690,25.052856,0.000453,24.998442,-0.4340,0.149,9.65144,9.65144
307.00,9.64735,25.052868,0.000455,24.998397,-0.4339,0.149,9.65107,9.65107
308.00,9.64752,25.052904,0.000459,24.998387,-0.4335,0.149,9.65145,9.65145
309.00,9.64789,25.052936,0.000456,24.998473,-0.4334,0.149,9.65234,9.65234
310.00,9.64869,25.053031,0.000457,24.998535,-0.4330,0.149,9.65417,9.65417
311.00,9.64961,25.053071,0.000457,24.998546,-0.4329,0.149,9.65498,9.65498
312.00,9.65017,25.053142,0.000457,24.998566,-0.4329,0.149,9.65577,9.65577
313.00,9.65057,25.053192,0.000457,24.998586,-0.4331,0.149,9.65494,9.65494
314.00,9.65117,25.053124,0.000456,24.998484,-0.4330,0.149,9.65314,9.65314
315.00,9.65201,25.053126,0.000456,24.998475,-0.4331,0.149,9.65049,9.65049
316.00,9.65258,25.053139,0.000455,24.998437,-0.4331,0.150,9.64925,9.64925
317.00,9.65290,25.053120,0.000456,24.998478,-0.4329,0.150,9.64830,9.64830
318.00,9.65304,25.053027,0.000457,24.998401,-0.4325,0.150,9.64739,9.64739
319.00,9.65247,25.053105,0.000459,24.998484,-0.4321,0.150,9.64708,9.64708
320.00,9.65182,25.053187,0.000460,24.998498,-0.4318,0.150,9.64709,9.64709
321.00,9.65121,25.053171,0.000458,24.998533,-0.4316,0.150,9.64566,9.64566
322.00,9.65074,25.053198,0.000457,24.998497,-0.4316,0.150,9.64488,9.64488
323.00,9.65011,25.053195,0.000453,24.998452,-0.4317,0.150,9.64427,9.64427
324.00,9.64938,25.053215,0.000453,24.998409,-0.4316,0.150,9.64316,9.64316
325.00,9.64878,25.053174,0.000451,24.998327,-0.4313,0.150,9.64275,9.64275
326.00,9.64854,25.053280,0.000453,24.998301,-0.4309,0.150,9.64395,9.64395
327.00,9.64843,25.053338,0.000455,24.998317,-0.4304,0.150,9.64457,9.64457
328.00,9.64818,25.053412,0.000458,24.998365,-0.4301,0.150,9.64505,9.64505
329.00,9.64777,25.053460,0.000454,24.998414,-0.4300,0.150,9.64696,9.64696
330.00,9.64711,25.053512,0.000457,24.998472,-0.4301,0.150,9.64806,9.64806
331.00,9.64699,25.053525,0.000458,24.998510,-0.4306,0.150,9.64862,9.64862
332.00,9.64685,25.053573,0.000458,24.998554,-0.4306,0.151,9.64932,9.64932
333.00,9.64668,25.053665,0.000457,24.998561,-0.4305,0.151,9.64950,9.64950
334.00,9.64651,25.053711,0.000461,24.998499,-0.4304,0.151,9.64824,9.64824
335.00,9.64636,25.053626,0.000457,24.998356,-0.4303,0.151,9.64755,9.64755
336.00,9.64618,25.053640,0.000455,24.998242,-0.4300,0.151,9.64628,9.64628
337.00,9.64599,25.053571,0.000453,24.998111,-0.4301,0.151,9.64487,9.64487
338.00,9.64573,25.053541,0.000452,24.998044,-0.4300,0.151,9.64331,9.64331
339.00,9.64538,25.053655,0.000452,24.998094,-0.4297,0.151,9.64228,9.64228
340.00,9.64503,25.053851,0.000454,24.998262,-0.4296,0.151,9.64132,9.64132
341.00,9.64488,25.053882,0.000452,24.998285,-0.4291,0.151,9.64054,9.64054
342.00,9.64505,25.054016,0.000454,24.998366,-0.4285,0.151,9.64040,9.64040
343.00,9.64508,25.054098,0.000455,24.998398,-0.4280,0.151,9.64102,9.64102
344.00,9.64475,25.054080,0.000456,24.998391,-0.4280,0.151,9.64109,9.64109
345.00,9.64454,25.054015,0.000460,24.998300,-0.4280,0.151,9.64060,9.64060
346.00,9.64428,25.054039,0.000463,24.998317,-0.4281,0.151,9.64025,9.64025
347.00,9.64396,25.054027,0.000460,24.998248,-0.4284,0.151,9.63950,9.63950
348.00,9.64336,25.054083,0.000457,24.998275,-0.4288,0.152,9.63822,9.63822
349.00,9.64287,25.054172,0.000454,24.998325,-0.4289,0.152,9.63921,9.63921
350.00,9.64255,25.054283,0.000451,24.998365,-0.4288,0.152,9.63997,9.63997
351.00,9.64218,25.054318,0.000449,24.998362,-0.4287,0.152,9.64128,9.64128
352.00,9.64147,25.054420,0.000451,24.998454,-0.4285,0.152,9.64170,9.64170
353.00,9.64097,25.054503,0.000456,24.998521,-0.4282,0.152,9.63767,9.63767
354.00,9.64049,25.054471,0.000456,24.998433,-0.4276,0.152,9.62186,9.62186
355.00,9.64053,25.054492,0.000459,24.998442,-0.4271,0.152,9.59101,9.59101
356.00,9.64054,25.054561,0.000462,24.998480,-0.4269,0.152,9.54129,9.54129
357.00,9.64027,25.054531,0.000464,24.998426,-0.4265,0.152,9.47326,9.47326
358.00,9.64036,25.054456,0.000461,24.998315,-0.4264,0.152,9.39584,9.39584
359.00,9.64121,25.054464,0.000462,24.998329,-0.4265,0.152,9.31927,9.31927
360.00,9.64355,25.054474,0.000460,24.998316,-0.4266,0.152,9.25461,9.25461
@3,2.0001,4.0, 360.046000000009 
361.00,9.64510,25.054496,0.000458,24.998334,-0.4263,0.152,9.20731,9.20731
362.00,9.64012,25.054516,0.000457,24.998340,-0.4262,0.152,9.18157,9.18157
363.00,9.61559,25.054601,0.000460,24.998382,-0.4259,0.152,9.17472,9.17472
364.00,9.56482,25.054697,0.000461,24.998379,-0.4257,0.152,9.18489,9.18489
365.00,9.48834,25.054713,0.000459,24.998339,-0.4252,0.152,9.20743,9.20743
366.00,9.39667,25.054701,0.000456,24.998297,-0.4250,0.152,9.23918,9.23918
367.00,9.30044,25.054727,0.000456,24.998304,-0.4247,0.152,9.27576,9.27576
368.00,9.22887,25.054731,0.000453,24.998410,-0.4245,0.153,9.31474,9.31474
369.00,9.18266,25.054693,0.000452,24.998437,-0.4243,0.153,9.35185,9.35185
370.00,9.16536,25.054736,0.000453,24.998514,-0.4244,0.153,9.38413,9.38413
371.00,9.16044,25.054766,0.000455,24.998551,-0.4245,0.153,9.41229,9.41229
372.00,9.17147,25.054797,0.000455,24.998574,-0.4244,0.153,9.43582,9.43582
373.00,9.19460,25.054762,0.000457,24.998463,-0.4243,0.153,9.45511,9.45511
374.00,9.23319,25.054677,0.000457,24.998361,-0.4243,0.153,9.47049,9.47049
375.00,9.27797,25.054639,0.000456,24.998316,-0.4242,0.153,9.48308,9.48308
376.00,9.31875,25.054641,0.000454,24.998283,-0.4240,0.153,9.49406,9.49406
377.00,9.35444,25.054618,0.000452,24.998250,-0.4239,0.153,9.50409,9.50409
378.00,9.38920,25.054607,0.000453,24.998268,-0.4238,0.153,9.51281,9.51281
379.00,9.41857,25.054633,0.000453,24.998297,-0.4233,0.153,9.52063,9.52063
380.00,9.43941,25.054674,0.000454,24.998316,-0.4229,0.153,9.52968,9.52968
381.00,9.45971,25.054591,0.000453,24.998237,-0.4225,0.153,9.53759,9.53759
382.00,9.47197,25.054600,0.000453,24.998256,-0.4224,0.153,9.54528,9.54528
383.00,9.48573,25.054710,0.000451,24.998319,-0.4224,0.154,9.55388,9.55388
384.00,9.49544,25.054779,0.000449,24.998319,-0.4225,0.154,9.56358,9.56358
385.00,9.50257,25.054878,0.000446,24.998371,-0.4226,0.154,9.57150,9.57150
386.00,9.51451,25.054929,0.000446,24.998350,-0.4225,0.154,9.57923,9.57923
387.00,9.52216,25.055113,0.000451,24.998464,-0.4223,0.154,9.58659,9.58659
388.00,9.52935,25.055152,0.000452,24.998438,-0.4222,0.154,9.59260,9.59260
389.00,9.53475,25.055219,0.000455,24.998493,-0.4221,0.154,9.59675,9.59675
390.00,9.54738,25.055190,0.000457,24.998447,-0.4218,0.154,9.60059,9.60059
391.00,9.55434,25.055361,0.000460,24.998605,-0.4216,0.154,9.60429,9.60429
392.00,9.56062,25.055359,0.000460,24.998545,-0.4215,0.154,9.60852,9.60852
393.00,9.57239,25.055303,0.000459,24.998430,-0.4215,0.154,9.61228,9.61228
394.00,9.58298,25.055429,0.000461,24.998525,-0.4215,0.154,9.61674,9.61674
395.00,9.58729,25.055531,0.000462,24.998610,-0.4214,0.154,9.62096,9.62096
396.00,9.59248,25.055537,0.000463,24.998553,-0.4213,0.154,9.62459,9.62459
397.00,9.59673,25.055506,0.000459,24.998476,-0.4211,0.154,9.62660,9.62660
398.00,9.60028,25.055615,0.000463,24.998544,-0.4208,0.154,9.62783,9.62783
399.00,9.60469,25.055602,0.000458,24.998487,-0.4206,0.154,9.62809,9.62809
400.00,9.60855,25.055646,0.000458,24.998437,-0.4205,0.155,9.62876,9.62876
401.00,9.61224,25.055665,0.000455,24.998473,-0.4205,0.155,9.62961,9.62961
402.00,9.61687,25.055644,0.000454,24.998432,-0.4204,0.155,9.62867,9.62867
403.00,9.62095,25.055726,0.000451,24.998474,-0.4201,0.155,9.62800,9.62800
404.00,9.62322,25.055737,0.000452,24.998444,-0.4198,0.155,9.62716,9.62716
405.00,9.62423,25.055849,0.000455,24.998538,-0.4195,0.155,9.62492,9.62492
406.00,9.62548,25.055865,0.000456,24.998504,-0.4192,0.155,9.62215,9.62215
407.00,9.62538,25.055931,0.000457,24.998564,-0.4188,0.155,9.62166,9.62166
408.00,9.62489,25.055880,0.000454,24.998539,-0.4185,0.155,9.62225,9.62225
409.00,9.62460,25.055914,0.000454,24.998583,-0.4183,0.155,9.62354,9.62354
410.00,9.62530,25.055755,0.000449,24.998407,-0.4180,0.156,9.62567,9.62567
411.00,9.62598,25.055792,0.000447,24.998362,-0.4176,0.156,9.62783,9.62783
412.00,9.62598,25.055880,0.000444,24.998346,-0.4175,0.156,9.63014,9.63014
413.00,9.62637,25.056007,0.000448,24.998364,-0.4177,0.156,9.63221,9.63221
414.00,9.62684,25.056029,0.000448,24.998288,-0.4176,0.156,9.63337,9.63337
415.00,9.62671,25.056193,0.000449,24.998301,-0.4178,0.156,9.63528,9.63528
416.00,9.62652,25.056385,0.000452,24.998449,-0.4179,0.156,9.63712,9.63712
417.00,9.62572,25.056448,0.000457,24.998485,-0.4179,0.156,9.63773,9.63773
418.00,9.62701,25.056386,0.000457,24.998475,-0.4179,0.156,9.63734,9.63734
419.00,9.62868,25.056511,0.000460,24.998564,-0.4181,0.156,9.63726,9.63726
420.00,9.62979,25.056490,0.000457,24.998606,-0.4179,0.156,9.63675,9.63675
421.00,9.63049,25.056392,0.000455,24.998503,-0.4179,0.157,9.63608,9.63608
422.00,9.63128,25.056457,0.000456,24.998534,-0.4177,0.157,9.63653,9.63653
423.00,9.63200,25.056555,0.000458,24.998525,-0.4175,0.157,9.63715,9.63715
424.00,9.63272,25.056484,0.000453,24.998411,-0.4172,0.157,9.63737,9.63737
425.00,9.63331,25.056488,0.000455,24.998377,-0.4171,0.157,9.63759,9.63759
426.00,9.63439,25.056499,0.000455,24.998347,-0.4169,0.157,9.63862,9.63862
427.00,9.63557,25.056416,0.000449,24.998274,-0.4167,0.157,9.63947,9.63947
428.00,9.63644,25.056353,0.000448,24.998208,-0.4165,0.157,9.64072,9.64072
429.00,9.63725,25.056441,0.000449,24.998367,-0.4164,0.157,9.64237,9.64237
430.00,9.63788,25.056534,0.000452,24.998436,-0.4162,0.157,9.64318,9.64318
431.00,9.63839,25.056573,0.000454,24.998476,-0.4159,0.157,9.64244,9.64244
432.00,9.63868,25.056690,0.000459,24.998538,-0.4155,0.157,9.64162,9.64162
433.00,9.63890,25.056799,0.000460,24.998615,-0.4151,0.158,9.64044,9.64044
434.00,9.63908,25.056765,0.000463,24.998533,-0.4149,0.158,9.63959,9.63959
435.00,9.63910,25.056742,0.000461,24.998459,-0.4144,0.158,9.63918,9.63918
436.00,9.63949,25.056776,0.000460,24.998433,-0.4141,0.158,9.63886,9.63886
437.00,9.63962,25.056810,0.000460,24.998438,-0.4139,0.158,9.63901,9.63901
438.00,9.63945,25.056850,0.000458,24.998422,-0.4140,0.158,9.63927,9.63927
439.00,9.63975,25.056885,0.000457,24.998393,-0.4141,0.158,9.63984,9.63984
440.00,9.63998,25.056975,0.000456,24.998433,-0.4143,0.158,9.64001,9.64001
441.00,9.64017,25.057012,0.000458,24.998420,-0.4143,0.158,9.64058,9.64058
442.00,9.64013,25.056875,0.000457,24.998296,-0.4145,0.158,9.64064,9.64064
443.00,9.64025,25.056893,0.000461,24.998383,-0.4145,0.158,9.64049,9.64049
444.00,9.64022,25.056844,0.000462,24.998400,-0.4142,0.158,9.63946,9.63946
445.00,9.64032,25.056798,0.000467,24.998441,-0.4140,0.158,9.63890,9.63890
446.00,9.64029,25.056741,0.000466,24.998450,-0.4138,0.158,9.63902,9.63902
447.00,9.63994,25.056792,0.000465,24.998521,-0.4134,0.158,9.63875,9.63875
448.00,9.63955,25.056684,0.000464,24.998394,-0.4129,0.158,9.63886,9.63886
449.00,9.63944,25.056820,0.000464,24.998392,-0.4126,0.158,9.63981,9.63981
450.00,9.63974,25.056800,0.000458,24.998298,-0.4122,0.158,9.64153,9.64153
451.00,9.64014,25.056876,0.000453,24.998287,-0.4121,0.159,9.64311,9.64311
452.00,9.64060,25.056997,0.000452,24.998326,-0.4120,0.159,9.64454,9.64454
453.00,9.64084,25.057117,0.000447,24.998337,-0.4119,0.159,9.64525,9.64525
454.00,9.64104,25.057193,0.000447,24.998420,-0.4117,0.159,9.64512,9.64512
455.00,9.64107,25.057347,0.000452,24.998540,-0.4116,0.159,9.64363,9.64363
456.00,9.64140,25.057381,0.000456,24.998527,-0.4114,0.159,9.64214,9.64214
457.00,9.64148,25.057382,0.000457,24.998512,-0.4112,0.159,9.64086,9.64086
458.00,9.64154,25.057421,0.000460,24.998550,-0.4108,0.159,9.63946,9.63946
459.00,9.64158,25.057347,0.000457,24.998419,-0.4106,0.159,9.63884,9.63884
460.00,9.64131,25.057302,0.000454,24.998376,-0.4101,0.160,9.64001,9.64001
461.00,9.64105,25.057298,0.000457,24.998436,-0.4097,0.159,9.64139,9.64139
462.00,9.64149,25.057248,0.000457,24.998419,-0.4095,0.159,9.64286,9.64286
463.00,9.64189,25.057246,0.000457,24.998443,-0.4095,0.159,9.64519,9.64519
464.00,9.64244,25.057388,0.000460,24.998586,-0.4094,0.159,9.64727,9.64727
465.00,9.64297,25.057499,0.000461,24.998627,-0.4096,0.159,9.64732,9.64732
466.00,9.64345,25.057613,0.000456,24.998646,-0.4097,0.160,9.64698,9.64698
467.00,9.64369,25.057751,0.000458,24.998735,-0.4097,0.160,9.64719,9.64719
468.00,9.64322,25.057771,0.000456,24.998655,-0.4095,0.160,9.64681,9.64681
469.00,9.64299,25.057739,0.000454,24.998618,-0.4095,0.160,9.64670,9.64670
470.00,9.64328,25.057643,0.000451,24.998481,-0.4093,0.160,9.64682,9.64682
471.00,9.64373,25.057724,0.000453,24.998488,-0.4092,0.160,9.64663,9.64663
472.00,9.64423,25.057778,0.000450,24.998457,-0.4091,0.160,9.64544,9.64544
473.00,9.64436,25.057877,0.000453,24.998535,-0.4093,0.160,9.64444,9.64444
474.00,9.64405,25.057953,0.000455,24.998501,-0.4095,0.160,9.64252,9.64252
475.00,9.64390,25.058020,0.000455,24.998598,-0.4096,0.160,9.64217,9.64217
476.00,9.64435,25.057967,0.000456,24.998555,-0.4098,0.160,9.64333,9.64333
477.00,9.64485,25.057957,0.000459,24.998542,-0.4099,0.160,9.64504,9.64504
478.00,9.64538,25.057935,0.000461,24.998533,-0.4098,0.160,9.64604,9.64604
479.00,9.64583,25.057904,0.000458,24.998538,-0.4093,0.160,9.64703,9.64703
480.00,9.64592,25.057984,0.000460,24.998541,-0.4088,0.160,9.64663,9.64663
481.00,9.64580,25.057974,0.000454,24.998530,-0.4084,0.161,9.64599,9.64599
482.00,9.64546,25.058098,0.000455,24.998576,-0.4078,0.161,9.64492,9.64492
483.00,9.64526,25.058167,0.000451,24.998585,-0.4074,0.161,9.64436,9.64436
484.00,9.64509,25.058227,0.000452,24.998555,-0.4072,0.161,9.64349,9.64349
485.00,9.64462,25.058207,0.000453,24.998488,-0.4070,0.161,9.64297,9.64297
486.00,9.64470,25.058239,0.000456,24.998479,-0.4070,0.161,9.64185,9.64185
487.00,9.64444,25.058099,0.000456,24.998374,-0.4071,0.161,9.64058,9.64058
488.00,9.64392,25.058077,0.000459,24.998375,-0.4072,0.161,9.64016,9.64016
489.00,9.64347,25.058068,0.000460,24.998413,-0.4072,0.161,9.64054,9.64054
490.00,9.64329,25.058136,0.000457,24.998449,-0.4072,0.161,9.64130,9.64130
491.00,9.64324,25.058175,0.000456,24.998413,-0.4072,0.161,9.64175,9.64175
492.00,9.64336,25.058265,0.000452,24.998419,-0.4070,0.162,9.64315,9.64315
493.00,9.64366,25.058319,0.000451,24.998379,-0.4069,0.162,9.64390,9.64390
494.00,9.64382,25.058362,0.000451,24.998364,-0.4069,0.162,9.64451,9.64451
495.00,9.64393,25.058391,0.000453,24.998382,-0.4069,0.162,9.64484,9.64484
496.00,9.64385,25.058430,0.000457,24.998449,-0.4068,0.162,9.64533,9.64533
497.00,9.64360,25.058423,0.000463,24.998462,-0.4067,0.161,9.64498,9.64498
498.00,9.64329,25.058554,0.000464,24.998581,-0.4063,0.161,9.64469,9.64469
499.00,9.64327,25.058575,0.000460,24.998533,-0.4059,0.161,9.64460,9.64460
500.00,9.64339,25.058585,0.000457,24.998544,-0.4055,0.162,9.64482,9.64482
501.00,9.64340,25.058632,0.000454,24.998539,-0.4055,0.162,9.64406,9.64406
502.00,9.64323,25.058634,0.000450,24.998463,-0.4054,0.162,9.64270,9.64270
503.00,9.64350,25.058601,0.000451,24.998330,-0.4054,0.162,9.63718,9.63718
504.00,9.64398,25.058677,0.000451,24.998364,-0.4057,0.162,9.62268,9.62268
505.00,9.64451,25.058729,0.000453,24.998333,-0.4058,0.162,9.59618,9.59618
506.00,9.64479,25.058773,0.000453,24.998339,-0.4056,0.162,9.55543,9.55543
507.00,9.64481,25.058822,0.000457,24.998306,-0.4055,0.162,9.49853,9.49853
508.00,9.64474,25.058823,0.000457,24.998359,-0.4056,0.162,9.43198,9.43198
509.00,9.64446,25.058745,0.000460,24.998309,-0.4055,0.162,9.36618,9.36618
510.00,9.64505,25.058738,0.000460,24.998316,-0.4057,0.162,9.30691,9.30691
@4,2.0001,4.0, 510.084999999999 
511.00,9.64245,25.058702,0.000460,24.998264,-0.4056,0.162,9.26065,9.26065
512.00,9.63623,25.058764,0.000459,24.998307,-0.4055,0.162,9.23300,9.23300
513.00,9.61610,25.058814,0.000457,24.998255,-0.4051,0.162,9.22245,9.22245
514.00,9.57156,25.058919,0.000453,24.998274,-0.4047,0.163,9.22489,9.22489
515.00,9.51390,25.058881,0.000446,24.998153,-0.4042,0.163,9.23924,9.23924
516.00,9.43832,25.058939,0.000442,24.998149,-0.4041,0.163,9.26194,9.26194
517.00,9.35229,25.058972,0.000442,24.998181,-0.4041,0.164,9.28851,9.28851
518.00,9.28389,25.059061,0.000440,24.998253,-0.4042,0.164,9.31670,9.31670
519.00,9.24284,25.059112,0.000444,24.998246,-0.4042,0.164,9.34488,9.34488
520.00,9.21785,25.059243,0.000453,24.998380,-0.4041,0.164,9.37092,9.37092
521.00,9.20752,25.059230,0.000456,24.998373,-0.4039,0.164,9.39525,9.39525
522.00,9.21377,25.059191,0.000455,24.998342,-0.4037,0.164,9.41766,9.41766
523.00,9.23090,25.059066,0.000453,24.998240,-0.4035,0.164,9.43815,9.43815
524.00,9.25501,25.059047,0.000453,24.998266,-0.4035,0.164,9.45702,9.45702
525.00,9.28939,25.059006,0.000451,24.998216,-0.4036,0.164,9.47318,9.47318
526.00,9.32078,25.059137,0.000452,24.998287,-0.4034,0.164,9.48711,9.48711
527.00,9.34657,25.059189,0.000453,24.998325,-0.4032,0.164,9.49952,9.49952
528.00,9.37175,25.059346,0.000459,24.998407,-0.4029,0.164,9.50954,9.50954
529.00,9.39576,25.059374,0.000458,24.998354,-0.4026,0.164,9.51700,9.51700
530.00,9.41975,25.059440,0.000458,24.998303,-0.4023,0.164,9.52470,9.52470
531.00,9.44225,25.059431,0.000459,24.998256,-0.4021,0.164,9.53089,9.53089
532.00,9.45874,25.059488,0.000459,24.998213,-0.4021,0.164,9.53758,9.53758
533.00,9.47425,25.059536,0.000460,24.998274,-0.4020,0.164,9.54486,9.54486
534.00,9.48987,25.059605,0.000461,24.998344,-0.4019,0.164,9.55289,9.55289
535.00,9.50056,25.059714,0.000461,24.998467,-0.4019,0.164,9.56058,9.56058
536.00,9.51207,25.059721,0.000458,24.998442,-0.4020,0.164,9.56853,9.56853
537.00,9.52056,25.059756,0.000455,24.998518,-0.4020,0.165,9.57525,9.57525
538.00,9.52444,25.059640,0.000450,24.998377,-0.4018,0.165,9.58203,9.58203
539.00,9.52758,25.059551,0.000449,24.998322,-0.4018,0.165,9.58884,9.58884
540.00,9.53877,25.059533,0.000447,24.998282,-0.4016,0.165,9.59458,9.59458
541.00,9.54322,25.059631,0.000450,24.998373,-0.4015,0.165,9.60019,9.60019
542.00,9.55398,25.059682,0.000454,24.998371,-0.4014,0.165,9.60630,9.60630
543.00,9.56074,25.059712,0.000454,24.998366,-0.4013,0.165,9.61161,9.61161
544.00,9.56760,25.059811,0.000455,24.998378,-0.4011,0.165,9.61597,9.61597
545.00,9.57739,25.059867,0.000456,24.998399,-0.4009,0.165,9.61899,9.61899
546.00,9.58279,25.059878,0.000455,24.998370,-0.4006,0.165,9.62117,9.62117
547.00,9.58828,25.059832,0.000452,24.998317,-0.4004,0.165,9.62272,9.62272
548.00,9.59470,25.059875,0.000455,24.998366,-0.4003,0.165,9.62427,9.62427
549.00,9.60094,25.059898,0.000457,24.998388,-0.4002,0.165,9.62525,9.62525
550.00,9.60614,25.059849,0.000457,24.998347,-0.4002,0.165,9.62625,9.62625
551.00,9.61139,25.059770,0.000455,24.998297,-0.4002,0.165,9.62804,9.62804
552.00,9.61606,25.059878,0.000455,24.998282,-0.4003,0.165,9.62952,9.62952
553.00,9.61795,25.059983,0.000454,24.998286,-0.4005,0.165,9.63061,9.63061
554.00,9.61992,25.060014,0.000449,24.998230,-0.4007,0.166,9.63185,9.63185
555.00,9.62145,25.060114,0.000451,24.998305,-0.4007,0.166,9.63343,9.63343
556.00,9.62296,25.060213,0.000452,24.998377,-0.4006,0.166,9.63445,9.63445
557.00,9.62453,25.060136,0.000451,24.998366,-0.4004,0.166,9.63455,9.63455
558.00,9.62578,25.060177,0.000452,24.998383,-0.4001,0.166,9.63451,9.63451
559.00,9.62686,25.060102,0.000455,24.998294,-0.3997,0.166,9.63390,9.63390
560.00,9.62866,25.059973,0.000453,24.998127,-0.3995,0.166,9.63324,9.63324
561.00,9.62979,25.059966,0.000451,24.998044,-0.3992,0.166,9.63309,9.63309
562.00,9.63019,25.060139,0.000454,24.998048,-0.3989,0.166,9.63290,9.63290
563.00,9.63053,25.060071,0.000453,24.997924,-0.3987,0.166,9.63281,9.63281
564.00,9.63092,25.060324,0.000456,24.998117,-0.3985,0.166,9.63407,9.63407
565.00,9.63181,25.060469,0.000457,24.998202,-0.3983,0.166,9.63641,9.63641
566.00,9.63283,25.060521,0.000459,24.998205,-0.3981,0.166,9.63765,9.63765
567.00,9.63373,25.060470,0.000456,24.998198,-0.3979,0.167,9.63956,9.63956
568.00,9.63438,25.060556,0.000455,24.998293,-0.3977,0.167,9.64059,9.64059
569.00,9.63501,25.060437,0.000450,24.998166,-0.3973,0.167,9.64204,9.64204
570.00,9.63594,25.060455,0.000449,24.998174,-0.3973,0.167,9.64233,9.64233
571.00,9.63657,25.060488,0.000451,24.998199,-0.3971,0.167,9.64253,9.64253
572.00,9.63687,25.060439,0.000451,24.998164,-0.3972,0.167,9.64246,9.64246
573.00,9.63718,25.060384,0.000451,24.998106,-0.3974,0.167,9.64325,9.64325
574.00,9.63768,25.060449,0.000453,24.998168,-0.3976,0.167,9.64332,9.64332
575.00,9.63834,25.060421,0.000452,24.998107,-0.3977,0.167,9.64383,9.64383
576.00,9.63898,25.060442,0.000451,24.998128,-0.3977,0.167,9.64472,9.64472
577.00,9.63979,25.060561,0.000452,24.998209,-0.3976,0.167,9.64558,9.64558
578.00,9.64030,25.060657,0.000453,24.998292,-0.3975,0.167,9.64513,9.64513
579.00,9.64073,25.060616,0.000452,24.998234,-0.3974,0.167,9.64470,9.64470
580.00,9.64160,25.060750,0.000456,24.998344,-0.3973,0.167,9.64357,9.64357
581.00,9.64168,25.060778,0.000454,24.998308,-0.3971,0.168,9.64178,9.64178
582.00,9.64171,25.060895,0.000454,24.998392,-0.3971,0.168,9.64003,9.64003
583.00,9.64217,25.060944,0.000454,24.998408,-0.3969,0.168,9.64090,9.64090
584.00,9.64270,25.060989,0.000453,24.998391,-0.3967,0.168,9.64140,9.64140
585.00,9.64304,25.060992,0.000454,24.998370,-0.3966,0.168,9.64338,9.64338
586.00,9.64335,25.061017,0.000457,24.998390,-0.3964,0.168,9.64587,9.64587
587.00,9.64376,25.061006,0.000459,24.998362,-0.3962,0.168,9.64771,9.64771
588.00,9.64417,25.061074,0.000460,24.998323,-0.3959,0.168,9.64770,9.64770
589.00,9.64423,25.061128,0.000464,24.998386,-0.3957,0.168,9.64793,9.64793
590.00,9.64442,25.061043,0.000462,24.998266,-0.3956,0.168,9.64760,9.64760
591.00,9.64456,25.061098,0.000460,24.998278,-0.3955,0.168,9.64712,9.64712
592.00,9.64424,25.061080,0.000456,24.998188,-0.3954,0.168,9.64648,9.64648
593.00,9.64418,25.060992,0.000453,24.998104,-0.3954,0.168,9.64580,9.64580
594.00,9.64455,25.061091,0.000452,24.998147,-0.3954,0.169,9.64505,9.64505
595.00,9.64517,25.061082,0.000450,24.998118,-0.3954,0.169,9.64429,9.64429
596.00,9.64503,25.061061,0.000450,24.998127,-0.3952,0.169,9.64350,9.64350
597.00,9.64481,25.061126,0.000451,24.998209,-0.3951,0.169,9.64325,9.64325
598.00,9.64471,25.061247,0.000454,24.998280,-0.3949,0.169,9.64369,9.64369
599.00,9.64465,25.061275,0.000454,24.998262,-0.3944,0.169,9.64407,9.64407
600.00,9.64529,25.061368,0.000456,24.998352,-0.3942,0.169,9.64414,9.64414
601.00,9.64573,25.061347,0.000456,24.998246,-0.3939,0.169,9.64442,9.64442
602.00,9.64566,25.061279,0.000457,24.998167,-0.3937,0.169,9.64520,9.64520
603.00,9.64565,25.061227,0.000454,24.998154,-0.3937,0.169,9.64496,9.64496
604.00,9.64543,25.061233,0.000454,24.998158,-0.3939,0.169,9.64406,9.64406
605.00,9.64498,25.061257,0.000456,24.998181,-0.3939,0.169,9.64283,9.64283
606.00,9.64450,25.061268,0.000456,24.998176,-0.3940,0.169,9.64218,9.64218
607.00,9.64420,25.061380,0.000457,24.998177,-0.3940,0.169,9.64164,9.64164
608.00,9.64421,25.061464,0.000464,24.998166,-0.3937,0.169,9.64288,9.64288
609.00,9.64468,25.061454,0.000464,24.998138,-0.3933,0.169,9.64650,9.64650
610.00,9.64394,25.061624,0.000463,24.998212,-0.3931,0.169,9.64968,9.64968
611.00,9.64397,25.061733,0.000464,24.998279,-0.3928,0.169,9.65058,9.65058
612.00,9.64401,25.061772,0.000464,24.998353,-0.3926,0.169,9.65108,9.65108
613.00,9.64408,25.061778,0.000463,24.998381,-0.3926,0.169,9.65039,9.65039
614.00,9.64406,25.061779,0.000462,24.998376,-0.3924,0.169,9.64744,9.64744
615.00,9.64368,25.061754,0.000462,24.998323,-0.3923,0.169,9.64436,9.64436
616.00,9.64339,25.061770,0.000461,24.998311,-0.3921,0.170,9.64401,9.64401
617.00,9.64524,25.061817,0.000462,24.998308,-0.3922,0.170,9.64328,9.64328
618.00,9.64996,25.061897,0.000459,24.998296,-0.3918,0.170,9.64329,9.64329
619.00,9.65216,25.061942,0.000458,24.998246,-0.3918,0.170,9.64348,9.64348
620.00,9.65014,25.061890,0.000455,24.998218,-0.3918,0.170,9.64444,9.64444
621.00,9.64936,25.061994,0.000458,24.998284,-0.3918,0.170,9.64479,9.64479
622.00,9.64776,25.061972,0.000460,24.998208,-0.3916,0.170,9.64483,9.64483
623.00,9.64703,25.061960,0.000462,24.998198,-0.3918,0.170,9.64429,9.64429
624.00,9.64671,25.062030,0.000463,24.998218,-0.3918,0.170,9.64402,9.64402
625.00,9.64644,25.062123,0.000464,24.998236,-0.3917,0.170,9.64344,9.64344
626.00,9.64602,25.062123,0.000461,24.998191,-0.3914,0.170,9.64162,9.64162
627.00,9.64541,25.062168,0.000458,24.998272,-0.3913,0.170,9.64084,9.64084
628.00,9.64477,25.062288,0.000458,24.998416,-0.3912,0.171,9.63980,9.63980
629.00,9.64404,25.062292,0.000460,24.998471,-0.3910,0.171,9.63937,9.63937
630.00,9.64319,25.062412,0.000462,24.998552,-0.3909,0.171,9.63902,9.63902
631.00,9.64258,25.062422,0.000467,24.998526,-0.3911,0.171,9.63889,9.63889
632.00,9.64207,25.062433,0.000465,24.998459,-0.3909,0.171,9.63840,9.63840
633.00,9.64161,25.062311,0.000463,24.998329,-0.3907,0.171,9.63823,9.63823
634.00,9.64133,25.062326,0.000464,24.998302,-0.3906,0.171,9.63823,9.63823
635.00,9.64125,25.062242,0.000465,24.998247,-0.3904,0.171,9.63859,9.63859
636.00,9.64119,25.062194,0.000462,24.998236,-0.3903,0.171,9.63951,9.63951
637.00,9.64093,25.062252,0.000463,24.998276,-0.3903,0.171,9.64089,9.64089
638.00,9.64097,25.062323,0.000464,24.998282,-0.3900,0.171,9.64159,9.64159
639.00,9.64107,25.062385,0.000460,24.998287,-0.3896,0.171,9.64298,9.64298
640.00,9.64113,25.062430,0.000457,24.998236,-0.3893,0.171,9.64356,9.64356
641.00,9.64077,25.062516,0.000456,24.998261,-0.3889,0.171,9.64413,9.64413
642.00,9.64086,25.062413,0.000454,24.998151,-0.3885,0.171,9.64521,9.64521
643.00,9.64068,25.062540,0.000454,24.998222,-0.3885,0.171,9.64709,9.64709
644.00,9.64136,25.062554,0.000454,24.998242,-0.3886,0.171,9.64767,9.64767
645.00,9.64239,25.062552,0.000454,24.998309,-0.3885,0.171,9.65007,9.65007
646.00,9.64329,25.062493,0.000457,24.998325,-0.3886,0.171,9.65246,9.65246
647.00,9.64399,25.062720,0.000459,24.998512,-0.3885,0.172,9.65304,9.65304
648.00,9.64473,25.062634,0.000459,24.998382,-0.3884,0.172,9.65297,9.65297
649.00,9.64520,25.062651,0.000461,24.998305,-0.3884,0.172,9.65264,9.65264
650.00,9.64566,25.062723,0.000461,24.998249,-0.3884,0.172,9.65148,9.65148
651.00,9.64653,25.062880,0.000461,24.998228,-0.3884,0.172,9.64968,9.64968
652.00,9.64763,25.062868,0.000459,24.998126,-0.3881,0.172,9.64866,9.64866
653.00,9.64837,25.062951,0.000456,24.998179,-0.3878,0.172,9.64547,9.64547
654.00,9.64884,25.063094,0.000460,24.998303,-0.3874,0.172,9.63538,9.63538
655.00,9.64984,25.063147,0.000462,24.998301,-0.3871,0.172,9.61477,9.61477
656.00,9.65063,25.063229,0.000462,24.998343,-0.3869,0.172,9.58200,9.58200
657.00,9.65149,25.063224,0.000465,24.998387,-0.3868,0.172,9.53493,9.53493
658.00,9.65143,25.063300,0.000468,24.998428,-0.3867,0.172,9.47744,9.47744
659.00,9.64976,25.063273,0.000462,24.998377,-0.3865,0.172,9.41861,9.41861
660.00,9.64921,25.063284,0.000457,24.998419,-0.3863,0.172,9.36534,9.36534
@5,2.0001,4.0, 660.019000000008 
661.00,9.64761,25.063240,0.000455,24.998428,-0.3861,0.172,9.32367,9.32367
662.00,9.64627,25.063245,0.000452,24.998380,-0.3862,0.173,9.29559,9.29559
663.00,9.63304,25.063201,0.000448,24.998336,-0.3862,0.173,9.28231,9.28231
664.00,9.59893,25.063237,0.000451,24.998351,-0.3861,0.173,9.27807,9.27807
665.00,9.54779,25.063306,0.000454,24.998365,-0.3860,0.173,9.28135,9.28135
666.00,9.48314,25.063390,0.000455,24.998357,-0.3859,0.173,9.28977,9.28977
667.00,9.41111,25.063471,0.000456,24.998392,-0.3858,0.173,9.30251,9.30251
668.00,9.34612,25.063536,0.000457,24.998423,-0.3857,0.173,9.31781,9.31781
669.00,9.30507,25.063539,0.000457,24.998408,-0.3858,0.173,9.33714,9.33714
670.00,9.28189,25.063549,0.000461,24.998387,-0.3858,0.173,9.35743,9.35743
671.00,9.27475,25.063518,0.000460,24.998360,-0.3858,0.173,9.37722,9.37722
672.00,9.27101,25.063530,0.000461,24.998390,-0.3855,0.173,9.39628,9.39628
673.00,9.27929,25.063503,0.000460,24.998373,-0.3852,0.173,9.41459,9.41459
674.00,9.28381,25.063468,0.000458,24.998402,-0.3850,0.173,9.43158,9.43158
675.00,9.29820,25.063491,0.000453,24.998402,-0.3846,0.173,9.44694,9.44694
676.00,9.31686,25.063470,0.000451,24.998359,-0.3843,0.174,9.46208,9.46208
677.00,9.33448,25.063454,0.000448,24.998258,-0.3842,0.174,9.47645,9.47645
678.00,9.35590,25.063511,0.000449,24.998240,-0.3841,0.174,9.48975,9.48975
679.00,9.38029,25.063581,0.000450,24.998218,-0.3839,0.174,9.50084,9.50084
680.00,9.39962,25.063493,0.000448,24.998110,-0.3837,0.174,9.51075,9.51075
681.00,9.41572,25.063433,0.000447,24.998044,-0.3836,0.174,9.51931,9.51931
682.00,9.42987,25.063425,0.000447,24.998045,-0.3833,0.174,9.52801,9.52801
683.00,9.44738,25.063477,0.000448,24.998136,-0.3828,0.174,9.53687,9.53687
684.00,9.46527,25.063500,0.000451,24.998137,-0.3826,0.174,9.54649,9.54649
685.00,9.47645,25.063604,0.000455,24.998251,-0.3826,0.174,9.55611,9.55611
686.00,9.49147,25.063783,0.000459,24.998407,-0.3824,0.174,9.56582,9.56582
687.00,9.50156,25.063889,0.000461,24.998538,-0.3823,0.174,9.57516,9.57516
688.00,9.51388,25.063914,0.000459,24.998516,-0.3823,0.174,9.58361,9.58361
689.00,9.52082,25.063865,0.000454,24.998506,-0.3824,0.175,9.59142,9.59142
690.00,9.52598,25.063783,0.000449,24.998453,-0.3823,0.175,9.59801,9.59801
691.00,9.53428,25.063729,0.000448,24.998409,-0.3821,0.175,9.60326,9.60326
692.00,9.54507,25.063698,0.000450,24.998373,-0.3819,0.175,9.60774,9.60774
693.00,9.55826,25.063663,0.000446,24.998328,-0.3817,0.175,9.61101,9.61101
694.00,9.56874,25.063752,0.000446,24.998303,-0.3814,0.175,9.61277,9.61277
695.00,9.57413,25.063829,0.000447,24.998294,-0.3812,0.175,9.61565,9.61565
696.00,9.58294,25.063888,0.000447,24.998328,-0.3812,0.175,9.61792,9.61792
697.00,9.59169,25.063928,0.000447,24.998287,-0.3811,0.175,9.61875,9.61875
698.00,9.60049,25.063946,0.000448,24.998331,-0.3810,0.175,9.61969,9.61969
699.00,9.60638,25.063879,0.000446,24.998336,-0.3810,0.175,9.62091,9.62091
700.00,9.60807,25.063912,0.000446,24.998359,-0.3809,0.175,9.62182,9.62182
701.00,9.61079,25.063926,0.000446,24.998327,-0.3807,0.175,9.62382,9.62382
702.00,9.61308,25.063923,0.000448,24.998308,-0.3806,0.175,9.62687,9.62687
703.00,9.61443,25.063986,0.000454,24.998269,-0.3803,0.175,9.62908,9.62908
704.00,9.61590,25.064158,0.000458,24.998316,-0.3800,0.175,9.63200,9.63200
705.00,9.61791,25.064271,0.000461,24.998326,-0.3795,0.175,9.63358,9.63358
706.00,9.61992,25.064407,0.000462,24.998378,-0.3792,0.175,9.63496,9.63496
707.00,9.62173,25.064534,0.000458,24.998375,-0.3792,0.176,9.63576,9.63576
708.00,9.62362,25.064591,0.000453,24.998352,-0.3791,0.176,9.63703,9.63703
709.00,9.62553,25.064543,0.000453,24.998266,-0.3790,0.176,9.63660,9.63660
710.00,9.62710,25.064568,0.000453,24.998292,-0.3790,0.176,9.63717,9.63717
711.00,9.62874,25.064529,0.000452,24.998229,-0.3790,0.176,9.63803,9.63803
712.00,9.62991,25.064530,0.000452,24.998269,-0.3788,0.176,9.63960,9.63960
713.00,9.63096,25.064557,0.000452,24.998257,-0.3788,0.176,9.64102,9.64102
714.00,9.63248,25.064639,0.000452,24.998272,-0.3787,0.176,9.64303,9.64303
715.00,9.63373,25.064662,0.000450,24.998281,-0.3787,0.176,9.64440,9.64440
716.00,9.63482,25.064660,0.000451,24.998259,-0.3787,0.176,9.64528,9.64528
717.00,9.63646,25.064693,0.000453,24.998257,-0.3789,0.176,9.64603,9.64603
718.00,9.63810,25.064730,0.000455,24.998287,-0.3787,0.176,9.64628,9.64628
719.00,9.63937,25.064735,0.000454,24.998260,-0.3785,0.176,9.64622,9.64622
720.00,9.64031,25.064737,0.000452,24.998203,-0.3783,0.176,9.64658,9.64658
721.00,9.64132,25.064736,0.000449,24.998139,-0.3781,0.176,9.64620,9.64620
722.00,9.64226,25.064796,0.000447,24.998126,-0.3776,0.177,9.64595,9.64595
723.00,9.64263,25.064796,0.000448,24.998168,-0.3773,0.177,9.64612,9.64612
724.00,9.64307,25.064884,0.000453,24.998307,-0.3769,0.177,9.64725,9.64725
725.00,9.64370,25.064844,0.000454,24.998280,-0.3766,0.177,9.64750,9.64750
726.00,9.64424,25.064831,0.000455,24.998296,-0.3765,0.177,9.64815,9.64815
727.00,9.64463,25.064817,0.000456,24.998331,-0.3765,0.177,9.64774,9.64774
728.00,9.64495,25.064764,0.000449,24.998203,-0.3765,0.177,9.64704,9.64704
729.00,9.64533,25.064729,0.000442,24.998103,-0.3766,0.177,9.64600,9.64600
730.00,9.64587,25.064793,0.000444,24.998122,-0.3766,0.177,9.64608,9.64608
731.00,9.64636,25.064909,0.000446,24.998209,-0.3762,0.177,9.64650,9.64650
732.00,9.64656,25.064928,0.000446,24.998212,-0.3758,0.177,9.64690,9.64690
733.00,9.64668,25.065041,0.000451,24.998270,-0.3755,0.177,9.64751,9.64751
734.00,9.64688,25.065071,0.000456,24.998282,-0.3752,0.177,9.64903,9.64903
735.00,9.64744,25.065057,0.000454,24.998224,-0.3750,0.177,9.65099,9.65099
736.00,9.64814,25.065019,0.000451,24.998170,-0.3750,0.178,9.65257,9.65257
737.00,9.64855,25.065017,0.000452,24.998118,-0.3751,0.178,9.65418,9.65418
738.00,9.64881,25.065028,0.000452,24.998150,-0.3750,0.178,9.65553,9.65553
739.00,9.64926,25.065037,0.000452,24.998200,-0.3750,0.178,9.65640,9.65640
740.00,9.64979,25.065069,0.000456,24.998302,-0.3748,0.178,9.65576,9.65576
741.00,9.65011,25.065047,0.000457,24.998287,-0.3748,0.178,9.65477,9.65477
742.00,9.65030,25.065047,0.000455,24.998276,-0.3747,0.178,9.65500,9.65500
743.00,9.65091,25.065147,0.000453,24.998334,-0.3742,0.178,9.65525,9.65525
744.00,9.65211,25.065228,0.000451,24.998326,-0.3739,0.178,9.65387,9.65387
745.00,9.65262,25.065274,0.000449,24.998286,-0.3738,0.179,9.65298,9.65298
746.00,9.65299,25.065363,0.000450,24.998348,-0.3736,0.179,9.65209,9.65209
747.00,9.65290,25.065411,0.000454,24.998390,-0.3733,0.179,9.65063,9.65063
748.00,9.65242,25.065410,0.000456,24.998346,-0.3734,0.179,9.64955,9.64955
749.00,9.65219,25.065468,0.000458,24.998394,-0.3734,0.179,9.64940,9.64940
750.00,9.65231,25.065466,0.000458,24.998313,-0.3733,0.179,9.64897,9.64897
751.00,9.65274,25.065467,0.000459,24.998261,-0.3731,0.179,9.64894,9.64894
752.00,9.65311,25.065497,0.000458,24.998250,-0.3729,0.179,9.64827,9.64827
753.00,9.65263,25.065543,0.000458,24.998273,-0.3728,0.179,9.64807,9.64807
754.00,9.65206,25.065533,0.000456,24.998202,-0.3728,0.179,9.64759,9.64759
755.00,9.65140,25.065556,0.000455,24.998208,-0.3728,0.179,9.64748,9.64748
756.00,9.65097,25.065661,0.000458,24.998257,-0.3727,0.179,9.64707,9.64707
757.00,9.65049,25.065654,0.000458,24.998159,-0.3728,0.179,9.64776,9.64776
758.00,9.65025,25.065645,0.000455,24.998113,-0.3726,0.179,9.64765,9.64765
759.00,9.64997,25.065569,0.000456,24.998066,-0.3724,0.179,9.64801,9.64801
760.00,9.64947,25.065619,0.000455,24.998181,-0.3721,0.179,9.64782,9.64782
761.00,9.64922,25.065623,0.000452,24.998185,-0.3719,0.180,9.64829,9.64829
762.00,9.64895,25.065688,0.000453,24.998260,-0.3717,0.180,9.64808,9.64808
763.00,9.64846,25.065703,0.000456,24.998279,-0.3719,0.180,9.64766,9.64766
764.00,9.64810,25.065794,0.000457,24.998271,-0.3717,0.179,9.64692,9.64692
765.00,9.64792,25.065808,0.000460,24.998224,-0.3714,0.179,9.64734,9.64734
766.00,9.64792,25.065815,0.000459,24.998248,-0.3712,0.179,9.64773,9.64773
767.00,9.64777,25.065776,0.000456,24.998189,-0.3708,0.179,9.64762,9.64762
768.00,9.64771,25.065843,0.000454,24.998183,-0.3703,0.180,9.64730,9.64730
769.00,9.64757,25.065868,0.000452,24.998238,-0.3701,0.180,9.64747,9.64747
770.00,9.64736,25.065872,0.000447,24.998237,-0.3701,0.180,9.64669,9.64669
771.00,9.64728,25.065958,0.000446,24.998243,-0.3702,0.180,9.64569,9.64569
772.00,9.64727,25.066102,0.000449,24.998302,-0.3701,0.180,9.64620,9.64620
773.00,9.64751,25.066063,0.000447,24.998225,-0.3700,0.180,9.64750,9.64750
774.00,9.64761,25.066060,0.000445,24.998181,-0.3697,0.180,9.64910,9.64910
775.00,9.64816,25.066108,0.000449,24.998143,-0.3696,0.180,9.65231,9.65231
776.00,9.64881,25.066162,0.000453,24.998184,-0.3691,0.180,9.65441,9.65441
777.00,9.64898,25.066259,0.000453,24.998271,-0.3688,0.180,9.65518,9.65518
778.00,9.64905,25.066295,0.000454,24.998314,-0.3688,0.180,9.65616,9.65616
779.00,9.64964,25.066270,0.000455,24.998252,-0.3689,0.180,9.65622,9.65622
780.00,9.64996,25.066360,0.000455,24.998297,-0.3690,0.180,9.65419,9.65419
781.00,9.65033,25.066309,0.000451,24.998181,-0.3692,0.181,9.65264,9.65264
782.00,9.65090,25.066265,0.000451,24.998140,-0.3696,0.181,9.65256,9.65256
783.00,9.65119,25.066349,0.000453,24.998210,-0.3697,0.181,9.65203,9.65203
784.00,9.65126,25.066500,0.000458,24.998342,-0.3695,0.180,9.65153,9.65153
785.00,9.65128,25.066565,0.000462,24.998350,-0.3695,0.180,9.65211,9.65211
786.00,9.65147,25.066610,0.000460,24.998375,-0.3695,0.181,9.65341,9.65341
787.00,9.65185,25.066613,0.000458,24.998360,-0.3692,0.181,9.65370,9.65370
788.00,9.65267,25.066614,0.000455,24.998274,-0.3688,0.181,9.65344,9.65344
789.00,9.65355,25.066686,0.000454,24.998251,-0.3686,0.181,9.65315,9.65315
790.00,9.65378,25.066690,0.000452,24.998208,-0.3681,0.181,9.65228,9.65228
791.00,9.65355,25.066806,0.000457,24.998257,-0.3677,0.181,9.65228,9.65228
792.00,9.65330,25.066804,0.000456,24.998168,-0.3674,0.181,9.65267,9.65267
793.00,9.65359,25.066752,0.000455,24.998028,-0.3672,0.181,9.65257,9.65257
794.00,9.65343,25.066819,0.000454,24.998053,-0.3670,0.182,9.65162,9.65162
795.00,9.65265,25.066812,0.000454,24.998051,-0.3669,0.182,9.65041,9.65041
796.00,9.65219,25.066805,0.000455,24.998030,-0.3669,0.182,9.64794,9.64794
797.00,9.65178,25.066828,0.000457,24.998083,-0.3668,0.182,9.64462,9.64462
798.00,9.65193,25.066958,0.000462,24.998283,-0.3669,0.182,9.64352,9.64352
799.00,9.65186,25.066932,0.000464,24.998267,-0.3670,0.182,9.64467,9.64467
800.00,9.65171,25.067023,0.000466,24.998356,-0.3670,0.182,9.64660,9.64660
801.00,9.65109,25.067032,0.000462,24.998297,-0.3670,0.182,9.64839,9.64839
802.00,9.65050,25.067082,0.000458,24.998232,-0.3670,0.182,9.64948,9.64948
803.00,9.65051,25.067143,0.000457,24.998203,-0.3667,0.182,9.64839,9.64839
804.00,9.64804,25.067113,0.000456,24.998120,-0.3663,0.182,9.64190,9.64190
805.00,9.64685,25.067231,0.000456,24.998123,-0.3658,0.182,9.62719,9.62719
806.00,9.64781,25.067290,0.000454,24.998158,-0.3653,0.182,9.60320,9.60320
807.00,9.64700,25.067367,0.000454,24.998242,-0.3650,0.182,9.56843,9.56843
808.00,9.64675,25.067347,0.000454,24.998260,-0.3648,0.183,9.52464,9.52464
809.00,9.64879,25.067324,0.000453,24.998262,-0.3646,0.183,9.47687,9.47687
810.00,9.65151,25.067165,0.000452,24.998190,-0.3645,0.183,9.43130,9.43130
@6,2.0001,4.0, 810.059000000001 
811.00,9.65078,25.067105,0.000453,24.998135,-0.3643,0.183,9.39262,9.39262
812.00,9.64612,25.067056,0.000454,24.998080,-0.3640,0.182,9.36506,9.36506
813.00,9.64073,25.067069,0.000453,24.998053,-0.3634,0.182,9.34749,9.34749
814.00,9.61908,25.067183,0.000451,24.998103,-0.3631,0.183,9.33911,9.33911
815.00,9.57820,25.067276,0.000449,24.998107,-0.3628,0.183,9.33839,9.33839
816.00,9.53090,25.067374,0.000453,24.998157,-0.3627,0.183,9.34344,9.34344
817.00,9.47269,25.067504,0.000453,24.998208,-0.3627,0.183,9.35041,9.35041
818.00,9.42222,25.067550,0.000457,24.998184,-0.3628,0.183,9.35968,9.35968
819.00,9.38047,25.067586,0.000458,24.998155,-0.3623,0.183,9.36933,9.36933
820.00,9.35058,25.067611,0.000459,24.998180,-0.3620,0.183,9.37965,9.37965
821.00,9.33771,25.067591,0.000458,24.998143,-0.3619,0.183,9.38967,9.38967
822.00,9.33481,25.067571,0.000455,24.998189,-0.3620,0.183,9.40112,9.40112
823.00,9.33433,25.067655,0.000454,24.998295,-0.3621,0.184,9.41294,9.41294
824.00,9.33852,25.067621,0.000450,24.998263,-0.3624,0.184,9.42600,9.42600
825.00,9.34682,25.067651,0.000451,24.998239,-0.3627,0.184,9.43973,9.43973
826.00,9.36279,25.067746,0.000450,24.998294,-0.3628,0.184,9.45188,9.45188
827.00,9.36966,25.067799,0.000451,24.998218,-0.3626,0.184,9.46305,9.46305
828.00,9.38061,25.067772,0.000450,24.998131,-0.3625,0.184,9.47374,9.47374
829.00,9.38683,25.067843,0.000453,24.998135,-0.3626,0.184,9.48364,9.48364
830.00,9.39836,25.067877,0.000452,24.998110,-0.3624,0.184,9.49336,9.49336
831.00,9.41307,25.067839,0.000454,24.998083,-0.3623,0.184,9.50376,9.50376
832.00,9.42674,25.067801,0.000453,24.998044,-0.3621,0.184,9.51446,9.51446
833.00,9.43968,25.067775,0.000452,24.998012,-0.3619,0.184,9.52404,9.52404
834.00,9.45216,25.067753,0.000451,24.998039,-0.3614,0.184,9.53281,9.53281
835.00,9.46689,25.067742,0.000448,24.998052,-0.3610,0.184,9.54037,9.54037
836.00,9.47382,25.067779,0.000445,24.998080,-0.3608,0.185,9.54844,9.54844
837.00,9.48271,25.067839,0.000446,24.998141,-0.3606,0.185,9.55533,9.55533
838.00,9.49316,25.067862,0.000446,24.998162,-0.3605,0.185,9.56259,9.56259
839.00,9.50161,25.067875,0.000444,24.998161,-0.3606,0.185,9.57026,9.57026
840.00,9.51554,25.067930,0.000446,24.998215,-0.3606,0.185,9.57731,9.57731
841.00,9.52578,25.067937,0.000446,24.998201,-0.3605,0.185,9.58288,9.58288
842.00,9.53611,25.067898,0.000447,24.998222,-0.3604,0.185,9.58816,9.58816
843.00,9.54106,25.067963,0.000449,24.998305,-0.3604,0.185,9.59394,9.59394
844.00,9.54553,25.068015,0.000450,24.998337,-0.3603,0.185,9.59915,9.59915
845.00,9.55339,25.067954,0.000449,24.998293,-0.3601,0.185,9.60408,9.60408
846.00,9.56598,25.067974,0.000453,24.998294,-0.3600,0.185,9.60888,9.60888
847.00,9.57075,25.067997,0.000452,24.998217,-0.3599,0.185,9.61324,9.61324
848.00,9.57753,25.067953,0.000449,24.998135,-0.3597,0.185,9.61588,9.61588
849.00,9.58417,25.067966,0.000448,24.998145,-0.3597,0.185,9.61908,9.61908
850.00,9.58870,25.068050,0.000452,24.998119,-0.3596,0.185,9.62211,9.62211
851.00,9.59334,25.068156,0.000447,24.998184,-0.3594,0.186,9.62479,9.62479
852.00,9.59845,25.068239,0.000446,24.998224,-0.3589,0.186,9.62777,9.62777
853.00,9.60529,25.068356,0.000448,24.998255,-0.3585,0.186,9.63085,9.63085
854.00,9.60978,25.068397,0.000452,24.998183,-0.3583,0.186,9.63310,9.63310
855.00,9.61303,25.068541,0.000451,24.998249,-0.3582,0.186,9.63589,9.63589
856.00,9.61583,25.068540,0.000451,24.998157,-0.3581,0.186,9.63801,9.63801
857.00,9.61895,25.068605,0.000453,24.998167,-0.3584,0.186,9.64005,9.64005
858.00,9.62175,25.068613,0.000456,24.998111,-0.3586,0.186,9.64190,9.64190
859.00,9.62468,25.068611,0.000455,24.998148,-0.3580,0.186,9.64375,9.64375
860.00,9.62751,25.068476,0.000453,24.998085,-0.3574,0.186,9.64461,9.64461
861.00,9.62998,25.068465,0.000453,24.998127,-0.3570,0.186,9.64533,9.64533
862.00,9.63205,25.068446,0.000448,24.998087,-0.3565,0.186,9.64572,9.64572
863.00,9.63409,25.068496,0.000445,24.998141,-0.3563,0.187,9.64628,9.64628
864.00,9.63611,25.068532,0.000448,24.998116,-0.3565,0.187,9.64707,9.64707
865.00,9.63760,25.068662,0.000448,24.998139,-0.3566,0.187,9.64763,9.64763
866.00,9.63891,25.068755,0.000451,24.998152,-0.3563,0.187,9.64737,9.64737
867.00,9.63972,25.068780,0.000453,24.998208,-0.3562,0.186,9.64731,9.64731
868.00,9.64085,25.068742,0.000454,24.998127,-0.3559,0.186,9.64724,9.64724
869.00,9.64224,25.068751,0.000449,24.998116,-0.3556,0.187,9.64767,9.64767
870.00,9.64348,25.068747,0.000450,24.998098,-0.3554,0.187,9.64802,9.64802
871.00,9.64445,25.068652,0.000448,24.998028,-0.3556,0.187,9.64880,9.64880
872.00,9.64528,25.068671,0.000448,24.998002,-0.3556,0.187,9.64968,9.64968
873.00,9.64614,25.068726,0.000451,24.998094,-0.3557,0.187,9.65022,9.65022
874.00,9.64696,25.068791,0.000453,24.998163,-0.3560,0.187,9.65014,9.65014
875.00,9.64742,25.068782,0.000455,24.998165,-0.3561,0.187,9.65056,9.65056
876.00,9.64794,25.068885,0.000455,24.998180,-0.3559,0.187,9.65022,9.65022
877.00,9.64829,25.068858,0.000455,24.998133,-0.3558,0.187,9.65023,9.65023
878.00,9.64868,25.068889,0.000453,24.998124,-0.3555,0.187,9.65118,9.65118
879.00,9.64885,25.068953,0.000452,24.998137,-0.3550,0.187,9.65216,9.65216
880.00,9.64920,25.069053,0.000449,24.998177,-0.3546,0.187,9.65353,9.65353
881.00,9.65012,25.069010,0.000446,24.998119,-0.3541,0.187,9.65555,9.65555
882.00,9.65068,25.069067,0.000445,24.998164,-0.3538,0.188,9.65621,9.65621
883.00,9.65103,25.069128,0.000446,24.998208,-0.3536,0.188,9.65585,9.65585
884.00,9.65122,25.069189,0.000447,24.998178,-0.3536,0.188,9.65527,9.65527
885.00,9.65191,25.069191,0.000448,24.998143,-0.3534,0.188,9.65362,9.65362
886.00,9.65243,25.069304,0.000451,24.998170,-0.3536,0.188,9.65152,9.65152
887.00,9.65276,25.069321,0.000449,24.998150,-0.3538,0.188,9.65007,9.65007
888.00,9.65337,25.069282,0.000447,24.998138,-0.3541,0.188,9.64931,9.64931
889.00,9.65344,25.069097,0.000442,24.998018,-0.3542,0.188,9.64924,9.64924
890.00,9.65269,25.069104,0.000442,24.998037,-0.3545,0.188,9.64976,9.64976
891.00,9.65212,25.069148,0.000444,24.998133,-0.3546,0.188,9.65080,9.65080
892.00,9.65232,25.069234,0.000448,24.998170,-0.3545,0.188,9.65101,9.65101
893.00,9.65218,25.069294,0.000449,24.998103,-0.3543,0.188,9.65141,9.65141
894.00,9.65194,25.069532,0.000454,24.998265,-0.3542,0.188,9.65029,9.65029
895.00,9.65229,25.069604,0.000453,24.998315,-0.3539,0.188,9.64866,9.64866
896.00,9.65217,25.069596,0.000449,24.998240,-0.3535,0.189,9.64763,9.64763
897.00,9.65143,25.069617,0.000448,24.998248,-0.3532,0.189,9.64757,9.64757
898.00,9.65055,25.069716,0.000450,24.998303,-0.3529,0.189,9.64734,9.64734
899.00,9.64998,25.069662,0.000449,24.998205,-0.3525,0.189,9.64761,9.64761
900.00,9.64963,25.069659,0.000451,24.998183,-0.3521,0.189,9.64904,9.64904
901.00,9.64958,25.069622,0.000453,24.998155,-0.3519,0.189,9.65019,9.65019
902.00,9.64986,25.069561,0.000451,24.998051,-0.3517,0.189,9.65197,9.65197
903.00,9.65018,25.069545,0.000451,24.998040,-0.3513,0.189,9.65270,9.65270
904.00,9.65018,25.069674,0.000452,24.998133,-0.3510,0.189,9.65320,9.65320
905.00,9.65012,25.069648,0.000454,24.998102,-0.3509,0.189,9.65319,9.65319
906.00,9.65028,25.069715,0.000456,24.998168,-0.3508,0.189,9.65312,9.65312
907.00,9.65058,25.069793,0.000458,24.998261,-0.3506,0.189,9.65240,9.65240
908.00,9.65082,25.069727,0.000457,24.998232,-0.3506,0.189,9.65218,9.65218
909.00,9.65068,25.069662,0.000458,24.998264,-0.3506,0.189,9.65184,9.65184
910.00,9.65061,25.069676,0.000457,24.998246,-0.3503,0.189,9.65156,9.65156
911.00,9.65077,25.069689,0.000457,24.998201,-0.3501,0.189,9.65297,9.65297
912.00,9.65122,25.069709,0.000456,24.998132,-0.3500,0.189,9.65402,9.65402
913.00,9.65170,25.069799,0.000458,24.998098,-0.3499,0.189,9.65508,9.65508
914.00,9.65193,25.069820,0.000456,24.998000,-0.3497,0.190,9.65551,9.65551
915.00,9.65211,25.069902,0.000459,24.998040,-0.3496,0.189,9.65507,9.65507
916.00,9.65237,25.069935,0.000459,24.998085,-0.3494,0.189,9.65409,9.65409
917.00,9.65285,25.070018,0.000459,24.998139,-0.3492,0.190,9.65430,9.65430
918.00,9.65338,25.069959,0.000453,24.998129,-0.3492,0.190,9.65438,9.65438
919.00,9.65368,25.069979,0.000453,24.998186,-0.3491,0.190,9.65505,9.65505
920.00,9.65374,25.070028,0.000447,24.998219,-0.3490,0.190,9.65688,9.65688
921.00,9.65383,25.070152,0.000447,24.998246,-0.3487,0.191,9.65782,9.65782
922.00,9.65418,25.070217,0.000447,24.998228,-0.3486,0.191,9.65748,9.65748
923.00,9.65462,25.070368,0.000451,24.998306,-0.3484,0.191,9.65683,9.65683
924.00,9.65490,25.070384,0.000454,24.998221,-0.3481,0.190,9.65720,9.65720
925.00,9.65513,25.070383,0.000459,24.998184,-0.3480,0.190,9.65682,9.65682
926.00,9.65556,25.070293,0.000461,24.998155,-0.3480,0.190,9.65756,9.65756
927.00,9.65578,25.070263,0.000464,24.998223,-0.3478,0.190,9.65856,9.65856
928.00,9.65630,25.070289,0.000470,24.998279,-0.3474,0.190,9.65916,9.65916
929.00,9.65654,25.070318,0.000471,24.998325,-0.3472,0.190,9.65871,9.65871
930.00,9.65674,25.070339,0.000470,24.998292,-0.3471,0.190,9.65848,9.65848
931.00,9.65677,25.070364,0.000470,24.998333,-0.3468,0.190,9.65735,9.65735
932.00,9.65661,25.070286,0.000470,24.998228,-0.3467,0.190,9.65532,9.65532
933.00,9.65636,25.070290,0.000463,24.998134,-0.3468,0.190,9.65301,9.65301
934.00,9.65686,25.070313,0.000457,24.998134,-0.3469,0.191,9.65073,9.65073
935.00,9.65691,25.070366,0.000456,24.998189,-0.3467,0.191,9.64804,9.64804
936.00,9.65561,25.070437,0.000453,24.998110,-0.3467,0.191,9.64490,9.64490
937.00,9.65461,25.070632,0.000453,24.998204,-0.3464,0.191,9.64336,9.64336
938.00,9.65424,25.070698,0.000456,24.998225,-0.3462,0.191,9.64402,9.64402
939.00,9.65368,25.070775,0.000454,24.998231,-0.3458,0.191,9.64486,9.64486
940.00,9.65332,25.070858,0.000451,24.998227,-0.3458,0.191,9.64562,9.64562
941.00,9.65218,25.070905,0.000452,24.998251,-0.3458,0.191,9.64652,9.64652
942.00,9.65007,25.070906,0.000451,24.998257,-0.3459,0.191,9.64686,9.64686
943.00,9.64865,25.070886,0.000449,24.998270,-0.3457,0.191,9.64638,9.64638
944.00,9.64855,25.070921,0.000453,24.998336,-0.3455,0.191,9.64649,9.64649
945.00,9.64811,25.070901,0.000455,24.998311,-0.3453,0.191,9.64765,9.64765
946.00,9.64766,25.070927,0.000456,24.998335,-0.3449,0.192,9.64938,9.64938
947.00,9.64661,25.070960,0.000458,24.998368,-0.3447,0.192,9.65123,9.65123
948.00,9.64679,25.070948,0.000458,24.998346,-0.3448,0.192,9.65263,9.65263
949.00,9.64763,25.070942,0.000458,24.998333,-0.3447,0.192,9.65386,9.65386
950.00,9.64840,25.070834,0.000458,24.998238,-0.3446,0.191,9.65562,9.65562
951.00,9.64930,25.070789,0.000454,24.998180,-0.3444,0.192,9.65688,9.65688
952.00,9.64936,25.070810,0.000451,24.998142,-0.3443,0.192,9.65742,9.65742
953.00,9.64984,25.070908,0.000450,24.998132,-0.3444,0.192,9.65709,9.65709
954.00,9.65089,25.070956,0.000448,24.998057,-0.3444,0.192,9.65364,9.65364
955.00,9.65163,25.071100,0.000449,24.998116,-0.3446,0.192,9.64368,9.64368
956.00,9.65245,25.071229,0.000453,24.998184,-0.3448,0.192,9.62677,9.62677
957.00,9.65400,25.071263,0.000453,24.998140,-0.3447,0.192,9.60243,9.60243
958.00,9.65568,25.071306,0.000456,24.998237,-0.3442,0.192,9.57163,9.57163
959.00,9.65690,25.071302,0.000458,24.998288,-0.3437,0.192,9.53742,9.53742
960.00,9.65872,25.071318,0.000460,24.998333,-0.3433,0.192,9.50479,9.50479
@7,2.0001,4.0, 960.103999999999 
961.00,9.65997,25.071301,0.000458,24.998306,-0.3429,0.192,9.47688,9.47688
962.00,9.65737,25.071266,0.000461,24.998301,-0.3428,0.192,9.45454,9.45454
963.00,9.65189,25.071217,0.000459,24.998187,-0.3429,0.192,9.43813,9.43813
964.00,9.63762,25.071275,0.000457,24.998155,-0.3431,0.192,9.42812,9.42812
965.00,9.61110,25.071330,0.000456,24.998158,-0.3430,0.193,9.42258,9.42258
966.00,9.57541,25.071422,0.000458,24.998216,-0.3431,0.193,9.42006,9.42006
967.00,9.53581,25.071446,0.000458,24.998271,-0.3431,0.193,9.42035,9.42035
968.00,9.49797,25.071460,0.000457,24.998271,-0.3430,0.193,9.42150,9.42150
969.00,9.46693,25.071456,0.000456,24.998261,-0.3428,0.193,9.42400,9.42400
970.00,9.44800,25.071490,0.000454,24.998275,-0.3426,0.193,9.42636,9.42636
971.00,9.43592,25.071469,0.000454,24.998217,-0.3423,0.193,9.42861,9.42861
972.00,9.42429,25.071490,0.000450,24.998143,-0.3419,0.193,9.43199,9.43199
973.00,9.41595,25.071533,0.000451,24.998161,-0.3417,0.194,9.43790,9.43790
974.00,9.41657,25.071574,0.000453,24.998190,-0.3417,0.194,9.44423,9.44423
975.00,9.42031,25.071528,0.000450,24.998139,-0.3416,0.194,9.45176,9.45176
976.00,9.42331,25.071486,0.000448,24.998106,-0.3414,0.194,9.46066,9.46066
977.00,9.42549,25.071462,0.000449,24.998107,-0.3413,0.194,9.47028,9.47028
978.00,9.42182,25.071532,0.000451,24.998152,-0.3410,0.194,9.48006,9.48006
979.00,9.42914,25.071510,0.000447,24.998096,-0.3408,0.194,9.48983,9.48983
980.00,9.43207,25.071513,0.000448,24.998013,-0.3407,0.194,9.49882,9.49882
981.00,9.43471,25.071588,0.000450,24.998044,-0.3407,0.194,9.50704,9.50704
982.00,9.44234,25.071765,0.000448,24.998153,-0.3406,0.194,9.51437,9.51437
983.00,9.45119,25.071731,0.000447,24.998114,-0.3404,0.194,9.52119,9.52119
984.00,9.46089,25.071837,0.000448,24.998202,-0.3403,0.195,9.52768,9.52768
985.00,9.46968,25.071889,0.000449,24.998282,-0.3399,0.195,9.53560,9.53560
986.00,9.47925,25.071965,0.000450,24.998314,-0.3395,0.195,9.54442,9.54442
987.00,9.49040,25.071934,0.000454,24.998264,-0.3392,0.195,9.55296,9.55296
988.00,9.50018,25.071979,0.000454,24.998246,-0.3390,0.195,9.56121,9.56121
989.00,9.50959,25.071914,0.000454,24.998148,-0.3390,0.195,9.56903,9.56903
990.00,9.51472,25.072058,0.000453,24.998232,-0.3389,0.195,9.57520,9.57520
991.00,9.52024,25.072013,0.000453,24.998154,-0.3390,0.195,9.58075,9.58075
992.00,9.52716,25.072029,0.000451,24.998111,-0.3392,0.195,9.58624,9.58624
993.00,9.53412,25.072102,0.000451,24.998101,-0.3392,0.195,9.59149,9.59149
994.00,9.54229,25.072170,0.000452,24.998131,-0.3390,0.195,9.59672,9.59672
995.00,9.55425,25.072117,0.000449,24.998022,-0.3390,0.195,9.60269,9.60269
996.00,9.56429,25.072157,0.000447,24.998059,-0.3391,0.195,9.60764,9.60764
997.00,9.56995,25.072249,0.000450,24.998148,-0.3392,0.196,9.61251,9.61251
998.00,9.57534,25.072074,0.000444,24.998076,-0.3390,0.196,9.61723,9.61723
999.00,9.58077,25.072114,0.000443,24.998108,-0.3387,0.196,9.62208,9.62208
1000.00,9.58609,25.072159,0.000446,24.998183,-0.3383,0.196,9.62605,9.62605
1001.00,9.59181,25.072181,0.000448,24.998173,-0.3379,0.196,9.62921,9.62921
1002.00,9.59715,25.072171,0.000448,24.998166,-0.3375,0.196,9.63201,9.63201
1003.00,9.60145,25.072325,0.000449,24.998226,-0.3377,0.196,9.63420,9.63420
1004.00,9.60739,25.072348,0.000454,24.998200,-0.3380,0.196,9.63579,9.63579
1005.00,9.61298,25.072367,0.000455,24.998190,-0.3383,0.196,9.63636,9.63636
1006.00,9.61732,25.072435,0.000453,24.998266,-0.3385,0.196,9.63827,9.63827
1007.00,9.62210,25.072393,0.000450,24.998188,-0.3386,0.196,9.63956,9.63956
1008.00,9.62589,25.072462,0.000456,24.998227,-0.3383,0.196,9.64077,9.64077
1009.00,9.62841,25.072495,0.000457,24.998279,-0.3381,0.196,9.64145,9.64145
1010.00,9.63045,25.072512,0.000458,24.998279,-0.3377,0.196,9.64355,9.64355
1011.00,9.63223,25.072569,0.000463,24.998307,-0.3373,0.196,9.64549,9.64549
1012.00,9.63380,25.072714,0.000467,24.998421,-0.3369,0.196,9.64785,9.64785
1013.00,9.63537,25.072703,0.000468,24.998428,-0.3368,0.196,9.65061,9.65061
1014.00,9.63743,25.072774,0.000468,24.998451,-0.3369,0.196,9.65332,9.65332
1015.00,9.63942,25.072819,0.000468,24.998437,-0.3368,0.196,9.65555,9.65555
1016.00,9.64157,25.072774,0.000466,24.998335,-0.3367,0.196,9.65681,9.65681
1017.00,9.64370,25.072691,0.000463,24.998250,-0.3368,0.196,9.65708,9.65708
1018.00,9.64523,25.072727,0.000462,24.998269,-0.3366,0.196,9.65683,9.65683
1019.00,9.64687,25.072681,0.000462,24.998205,-0.3363,0.196,9.65672,9.65672
1020.00,9.64856,25.072660,0.000465,24.998208,-0.3360,0.196,9.65540,9.65540
1021.00,9.65034,25.072750,0.000469,24.998242,-0.3355,0.196,9.65403,9.65403
1022.00,9.65124,25.072794,0.000472,24.998237,-0.3352,0.196,9.65381,9.65381
1023.00,9.65170,25.072767,0.000468,24.998110,-0.3350,0.196,9.65404,9.65404
1024.00,9.65181,25.072835,0.000464,24.998119,-0.3348,0.196,9.65436,9.65436
1025.00,9.65230,25.072922,0.000458,24.998131,-0.3347,0.197,9.65514,9.65514
1026.00,9.65283,25.072942,0.000451,24.998184,-0.3345,0.197,9.65546,9.65546
1027.00,9.65321,25.072894,0.000449,24.998115,-0.3343,0.197,9.65524,9.65524
1028.00,9.65379,25.072985,0.000453,24.998244,-0.3341,0.197,9.65487,9.65487
1029.00,9.65430,25.073025,0.000455,24.998243,-0.3340,0.197,9.65385,9.65385
1030.00,9.65471,25.073019,0.000459,24.998235,-0.3341,0.197,9.65333,9.65333
1031.00,9.65497,25.072965,0.000458,24.998112,-0.3344,0.197,9.65368,9.65368
1032.00,9.65504,25.073102,0.000457,24.998200,-0.3346,0.197,9.65387,9.65387
1033.00,9.65500,25.073145,0.000453,24.998177,-0.3345,0.197,9.65491,9.65491
1034.00,9.65523,25.073146,0.000451,24.998140,-0.3341,0.197,9.65626,9.65626
1035.00,9.65525,25.073239,0.000451,24.998143,-0.3338,0.197,9.65723,9.65723
1036.00,9.65530,25.073292,0.000452,24.998190,-0.3334,0.197,9.65838,9.65838
1037.00,9.65553,25.073303,0.000455,24.998143,-0.3330,0.197,9.65988,9.65988
1038.00,9.65582,25.073340,0.000458,24.998130,-0.3328,0.197,9.65961,9.65961
1039.00,9.65588,25.073367,0.000458,24.998127,-0.3328,0.197,9.65926,9.65926
1040.00,9.65610,25.073337,0.000456,24.998090,-0.3328,0.198,9.65969,9.65969
1041.00,9.65674,25.073379,0.000454,24.998050,-0.3328,0.198,9.66109,9.66109
1042.00,9.65740,25.073402,0.000453,24.998031,-0.3327,0.198,9.66216,9.66216
1043.00,9.65770,25.073431,0.000453,24.998055,-0.3325,0.198,9.66340,9.66340
1044.00,9.65823,25.073402,0.000453,24.998108,-0.3324,0.198,9.66397,9.66397
1045.00,9.65844,25.073445,0.000455,24.998174,-0.3321,0.198,9.66386,9.66386
1046.00,9.65900,25.073447,0.000459,24.998225,-0.3318,0.198,9.66246,9.66246
1047.00,9.65974,25.073398,0.000455,24.998222,-0.3317,0.198,9.66159,9.66159
1048.00,9.66058,25.073406,0.000455,24.998200,-0.3315,0.198,9.66075,9.66075
1049.00,9.66136,25.073488,0.000455,24.998161,-0.3314,0.199,9.66010,9.66010
1050.00,9.66171,25.073521,0.000455,24.998166,-0.3315,0.199,9.65937,9.65937
1051.00,9.66165,25.073583,0.000450,24.998147,-0.3316,0.199,9.65854,9.65854
1052.00,9.66148,25.073697,0.000455,24.998217,-0.3314,0.199,9.65700,9.65700
1053.00,9.66099,25.073837,0.000457,24.998313,-0.3310,0.199,9.65725,9.65725
1054.00,9.66044,25.073888,0.000458,24.998299,-0.3308,0.199,9.65872,9.65872
1055.00,9.66055,25.073971,0.000458,24.998347,-0.3305,0.199,9.65982,9.65982
1056.00,9.66065,25.073947,0.000459,24.998325,-0.3301,0.199,9.66016,9.66016
1057.00,9.66049,25.074033,0.000459,24.998372,-0.3303,0.199,9.66085,9.66085
1058.00,9.66048,25.073926,0.000455,24.998276,-0.3308,0.199,9.65999,9.65999
1059.00,9.66045,25.073994,0.000455,24.998383,-0.3309,0.199,9.65885,9.65885
1060.00,9.66020,25.073909,0.000456,24.998279,-0.3309,0.199,9.65848,9.65848
1061.00,9.65945,25.073989,0.000458,24.998326,-0.3311,0.199,9.65918,9.65918
1062.00,9.65917,25.073972,0.000456,24.998301,-0.3309,0.199,9.66034,9.66034
1063.00,9.65900,25.074032,0.000457,24.998294,-0.3305,0.199,9.66162,9.66162
1064.00,9.65920,25.073974,0.000456,24.998206,-0.3302,0.199,9.66181,9.66181
1065.00,9.65968,25.073987,0.000452,24.998160,-0.3296,0.199,9.66126,9.66126
1066.00,9.65963,25.074023,0.000451,24.998180,-0.3290,0.200,9.66082,9.66082
1067.00,9.65951,25.074044,0.000450,24.998127,-0.3286,0.200,9.66028,9.66028
1068.00,9.65959,25.074096,0.000448,24.998199,-0.3284,0.200,9.65959,9.65959
1069.00,9.65966,25.074152,0.000451,24.998229,-0.3282,0.200,9.65942,9.65942
1070.00,9.65980,25.074235,0.000454,24.998322,-0.3284,0.200,9.65964,9.65964
1071.00,9.65989,25.074282,0.000460,24.998341,-0.3287,0.200,9.65970,9.65970
1072.00,9.66016,25.074303,0.000464,24.998332,-0.3288,0.200,9.65976,9.65976
1073.00,9.66011,25.074329,0.000464,24.998280,-0.3286,0.200,9.66082,9.66082
1074.00,9.66010,25.074430,0.000461,24.998312,-0.3283,0.200,9.66236,9.66236
1075.00,9.66052,25.074487,0.000458,24.998241,-0.3281,0.200,9.66374,9.66374
1076.00,9.66092,25.074494,0.000453,24.998164,-0.3280,0.200,9.66475,9.66475
1077.00,9.66128,25.074491,0.000452,24.998122,-0.3280,0.200,9.66524,9.66524
1078.00,9.66152,25.074553,0.000455,24.998154,-0.3281,0.200,9.66473,9.66473
1079.00,9.66185,25.074481,0.000453,24.998100,-0.3283,0.200,9.66438,9.66438
1080.00,9.66214,25.074558,0.000454,24.998215,-0.3280,0.200,9.66418,9.66418
1081.00,9.66221,25.074623,0.000456,24.998264,-0.3278,0.200,9.66313,9.66313
1082.00,9.66211,25.074665,0.000454,24.998297,-0.3277,0.200,9.66181,9.66181
1083.00,9.66224,25.074622,0.000451,24.998221,-0.3275,0.201,9.66121,9.66121
1084.00,9.66185,25.074711,0.000457,24.998255,-0.3269,0.201,9.66049,9.66049
1085.00,9.66179,25.074653,0.000458,24.998161,-0.3267,0.201,9.65993,9.65993
1086.00,9.66193,25.074635,0.000457,24.998163,-0.3264,0.201,9.66045,9.66045
1087.00,9.66187,25.074717,0.000459,24.998232,-0.3259,0.201,9.66020,9.66020
1088.00,9.66181,25.074754,0.000464,24.998250,-0.3259,0.201,9.66024,9.66024
1089.00,9.66214,25.074827,0.000466,24.998264,-0.3259,0.201,9.65977,9.65977
1090.00,9.66236,25.074819,0.000465,24.998240,-0.3257,0.201,9.65913,9.65913
1091.00,9.66210,25.074855,0.000464,24.998217,-0.3259,0.201,9.65899,9.65899
1092.00,9.66173,25.074840,0.000460,24.998171,-0.3261,0.201,9.66047,9.66047
1093.00,9.66170,25.074807,0.000455,24.998174,-0.3261,0.201,9.66083,9.66083
1094.00,9.66152,25.074684,0.000452,24.998066,-0.3263,0.201,9.66069,9.66069
1095.00,9.66110,25.074809,0.000452,24.998132,-0.3266,0.201,9.66098,9.66098
1096.00,9.66098,25.074897,0.000455,24.998144,-0.3263,0.201,9.66099,9.66099
1097.00,9.66084,25.074894,0.000459,24.998108,-0.3260,0.201,9.66075,9.66075
1098.00,9.66086,25.075019,0.000458,24.998165,-0.3257,0.201,9.66131,9.66131
1099.00,9.66101,25.075096,0.000459,24.998230,-0.3253,0.202,9.66327,9.66327
1100.00,9.66108,25.075113,0.000457,24.998235,-0.3250,0.202,9.66439,9.66439
1101.00,9.66119,25.075052,0.000450,24.998187,-0.3250,0.202,9.66486,9.66486
1102.00,9.66149,25.075145,0.000449,24.998235,-0.3249,0.202,9.66555,9.66555
1103.00,9.66166,25.075169,0.000453,24.998233,-0.3247,0.202,9.66454,9.66454
1104.00,9.66170,25.075216,0.000454,24.998272,-0.3246,0.202,9.66185,9.66185
1105.00,9.66217,25.075168,0.000454,24.998273,-0.3243,0.202,9.65754,9.65754
1106.00,9.66269,25.075152,0.000458,24.998293,-0.3240,0.202,9.64913,9.64913
1107.00,9.66287,25.075116,0.000461,24.998284,-0.3239,0.202,9.63572,9.63572
1108.00,9.66360,25.075042,0.000461,24.998192,-0.3238,0.202,9.61791,9.61791
1109.00,9.66472,25.075101,0.000458,24.998176,-0.3236,0.202,9.59595,9.59595
1110.00,9.66546,25.075142,0.000459,24.998141,-0.3234,0.202,9.57276,9.57276
@8,2.0001,4.0, 1110.03800000001 
1111.00,9.66363,25.075224,0.000462,24.998192,-0.3230,0.202,9.55247,9.55247
1112.00,9.66368,25.075279,0.000461,24.998188,-0.3225,0.202,9.53496,9.53496
1113.00,9.65973,25.075402,0.000456,24.998235,-0.3222,0.202,9.52278,9.52278
1114.00,9.65450,25.075323,0.000453,24.998162,-0.3222,0.202,9.51548,9.51548
1115.00,9.64418,25.075356,0.000451,24.998136,-0.3221,0.202,9.51161,9.51161
1116.00,9.62165,25.075315,0.000447,24.998012,-0.3222,0.203,9.50977,9.50977
1117.00,9.59876,25.075341,0.000442,24.998051,-0.3222,0.203,9.50961,9.50961
1118.00,9.57023,25.075315,0.000444,24.998046,-0.3219,0.203,9.51015,9.51015
1119.00,9.54493,25.075478,0.000448,24.998151,-0.3215,0.203,9.51028,9.51028
1120.00,9.52846,25.075514,0.000449,24.998145,-0.3212,0.203,9.50866,9.50866
1121.00,9.52007,25.075526,0.000450,24.998159,-0.3210,0.203,9.50670,9.50670
1122.00,9.51139,25.075533,0.000453,24.998110,-0.3210,0.203,9.50447,9.50447
1123.00,9.50931,25.075588,0.000455,24.998150,-0.3210,0.203,9.50302,9.50302
1124.00,9.50825,25.075593,0.000456,24.998144,-0.3212,0.203,9.50470,9.50470
1125.00,9.50909,25.075641,0.000458,24.998191,-0.3213,0.203,9.51032,9.51032
1126.00,9.51090,25.075810,0.000462,24.998317,-0.3213,0.203,9.51693,9.51693
1127.00,9.51055,25.075791,0.000460,24.998276,-0.3210,0.203,9.52547,9.52547
1128.00,9.51194,25.075886,0.000458,24.998281,-0.3208,0.204,9.53357,9.53357
1129.00,9.50873,25.075933,0.000454,24.998268,-0.3207,0.204,9.54001,9.54001
1130.00,9.50117,25.075963,0.000448,24.998225,-0.3206,0.204,9.54479,9.54479
1131.00,9.50112,25.075914,0.000447,24.998127,-0.3205,0.204,9.54880,9.54880
1132.00,9.49946,25.076010,0.000448,24.998134,-0.3205,0.204,9.55289,9.55289
1133.00,9.50470,25.075925,0.000447,24.998002,-0.3203,0.204,9.55747,9.55747
1134.00,9.51727,25.075903,0.000447,24.997977,-0.3200,0.204,9.56309,9.56309
1135.00,9.52911,25.075950,0.000449,24.998044,-0.3195,0.204,9.56936,9.56936
1136.00,9.53428,25.076003,0.000447,24.998067,-0.3190,0.204,9.57706,9.57706
1137.00,9.54191,25.076019,0.000446,24.998072,-0.3187,0.204,9.58394,9.58394
1138.00,9.54505,25.076033,0.000447,24.998113,-0.3185,0.205,9.59073,9.59073
1139.00,9.54965,25.075949,0.000445,24.998021,-0.3184,0.205,9.59739,9.59739
1140.00,9.55242,25.075952,0.000446,24.997971,-0.3185,0.205,9.60361,9.60361
1141.00,9.55581,25.075957,0.000446,24.997952,-0.3185,0.205,9.60883,9.60883
1142.00,9.56228,25.075980,0.000446,24.997900,-0.3185,0.205,9.61398,9.61398
1143.00,9.56816,25.076058,0.000447,24.997905,-0.3183,0.205,9.61927,9.61927
1144.00,9.57750,25.076212,0.000454,24.998023,-0.3182,0.205,9.62383,9.62383
1145.00,9.58452,25.076234,0.000456,24.998056,-0.3177,0.205,9.62812,9.62812
1146.00,9.59247,25.076213,0.000456,24.998065,-0.3173,0.205,9.63111,9.63111
1147.00,9.59704,25.076252,0.000456,24.998164,-0.3171,0.205,9.63377,9.63377
1148.00,9.60204,25.076230,0.000454,24.998145,-0.3167,0.205,9.63618,9.63618
1149.00,9.61053,25.076207,0.000447,24.998048,-0.3163,0.205,9.63865,9.63865
1150.00,9.61555,25.076195,0.000444,24.998019,-0.3161,0.205,9.64072,9.64072
1151.00,9.61938,25.076287,0.000443,24.998040,-0.3162,0.206,9.64317,9.64317
1152.00,9.62396,25.076286,0.000443,24.997983,-0.3165,0.206,9.64490,9.64490
1153.00,9.62792,25.076365,0.000447,24.998036,-0.3166,0.206,9.64561,9.64561
1154.00,9.63018,25.076370,0.000451,24.998038,-0.3168,0.206,9.64504,9.64504
1155.00,9.63297,25.076339,0.000450,24.997973,-0.3170,0.206,9.64446,9.64446
1156.00,9.63556,25.076424,0.000454,24.998078,-0.3172,0.206,9.64516,9.64516
1157.00,9.63834,25.076454,0.000454,24.998135,-0.3170,0.206,9.64679,9.64679
1158.00,9.64060,25.076475,0.000456,24.998140,-0.3168,0.206,9.64820,9.64820
1159.00,9.64131,25.076614,0.000459,24.998262,-0.3165,0.206,9.65029,9.65029
1160.00,9.64207,25.076710,0.000460,24.998338,-0.3162,0.206,9.65229,9.65229
1161.00,9.64340,25.076701,0.000458,24.998269,-0.3159,0.206,9.65351,9.65351
1162.00,9.64463,25.076757,0.000459,24.998212,-0.3158,0.206,9.65403,9.65403
1163.00,9.64586,25.076845,0.000457,24.998250,-0.3160,0.206,9.65524,9.65524
1164.00,9.64726,25.076803,0.000456,24.998141,-0.3163,0.206,9.65657,9.65657
1165.00,9.64862,25.076924,0.000460,24.998197,-0.3163,0.206,9.65794,9.65794
1166.00,9.64956,25.076876,0.000457,24.998099,-0.3163,0.206,9.65812,9.65812
1167.00,9.65083,25.076837,0.000455,24.998110,-0.3163,0.206,9.65881,9.65881
1168.00,9.65167,25.076789,0.000452,24.998010,-0.3163,0.206,9.65913,9.65913
1169.00,9.65236,25.076856,0.000451,24.998043,-0.3163,0.207,9.65865,9.65865
1170.00,9.65294,25.076798,0.000448,24.997965,-0.3165,0.207,9.65798,9.65798
1171.00,9.65344,25.076768,0.000447,24.997949,-0.3167,0.207,9.65818,9.65818
1172.00,9.65409,25.076818,0.000448,24.997926,-0.3164,0.207,9.65745,9.65745
1173.00,9.65513,25.076841,0.000450,24.997968,-0.3159,0.207,9.65675,9.65675
1174.00,9.65551,25.076775,0.000452,24.997939,-0.3152,0.207,9.65567,9.65567
1175.00,9.65555,25.076774,0.000451,24.997948,-0.3144,0.207,9.65525,9.65525
1176.00,9.65617,25.076895,0.000453,24.998044,-0.3135,0.207,9.65606,9.65606
1177.00,9.65672,25.076940,0.000449,24.998054,-0.3131,0.207,9.65769,9.65769
1178.00,9.65724,25.076944,0.000446,24.998016,-0.3127,0.207,9.65857,9.65857
1179.00,9.65752,25.077108,0.000448,24.998105,-0.3128,0.207,9.65960,9.65960
1180.00,9.65769,25.077196,0.000449,24.998111,-0.3130,0.207,9.65994,9.65994
1181.00,9.65788,25.077288,0.000449,24.998094,-0.3130,0.207,9.65961,9.65961
1182.00,9.65806,25.077296,0.000455,24.998089,-0.3130,0.207,9.65877,9.65877
1183.00,9.65783,25.077358,0.000455,24.998166,-0.3130,0.207,9.65917,9.65917
1184.00,9.65776,25.077272,0.000452,24.998081,-0.3130,0.207,9.65947,9.65947
1185.00,9.65764,25.077252,0.000451,24.998069,-0.3130,0.208,9.65920,9.65920
1186.00,9.65777,25.077197,0.000449,24.998068,-0.3131,0.208,9.65868,9.65868
1187.00,9.65816,25.077315,0.000451,24.998217,-0.3131,0.208,9.65931,9.65931
1188.00,9.65806,25.077333,0.000453,24.998180,-0.3131,0.208,9.65910,9.65910
1189.00,9.65830,25.077331,0.000453,24.998129,-0.3128,0.208,9.65938,9.65938
1190.00,9.65852,25.077321,0.000452,24.998138,-0.3123,0.208,9.66008,9.66008
1191.00,9.65876,25.077373,0.000450,24.998157,-0.3119,0.208,9.66128,9.66128
1192.00,9.65911,25.077312,0.000444,24.997983,-0.3118,0.208,9.66170,9.66170
1193.00,9.65957,25.077368,0.000445,24.998021,-0.3117,0.209,9.66226,9.66226
1194.00,9.66001,25.077442,0.000445,24.998083,-0.3118,0.209,9.66253,9.66253
1195.00,9.66042,25.077524,0.000446,24.998077,-0.3121,0.209,9.66313,9.66313
1196.00,9.66049,25.077530,0.000448,24.998010,-0.3125,0.208,9.66349,9.66349
1197.00,9.66077,25.077505,0.000450,24.998029,-0.3125,0.208,9.66374,9.66374
1198.00,9.66095,25.077515,0.000447,24.998085,-0.3126,0.209,9.66373,9.66373
1199.00,9.66115,25.077526,0.000449,24.998135,-0.3125,0.209,9.66378,9.66378
1200.00,9.66147,25.077571,0.000453,24.998217,-0.3123,0.209,9.66420,9.66420
1201.00,9.66178,25.077575,0.000451,24.998219,-0.3119,0.209,9.66422,9.66422
1202.00,9.66210,25.077632,0.000448,24.998193,-0.3114,0.209,9.66427,9.66427
1203.00,9.66231,25.077689,0.000447,24.998136,-0.3110,0.209,9.66403,9.66403
1204.00,9.66228,25.077762,0.000448,24.998098,-0.3109,0.209,9.66388,9.66388
1205.00,9.66248,25.077840,0.000450,24.998116,-0.3110,0.209,9.66310,9.66310
1206.00,9.66273,25.077854,0.000452,24.998148,-0.3109,0.209,9.66237,9.66237
1207.00,9.66295,25.077981,0.000459,24.998263,-0.3109,0.209,9.66270,9.66270
1208.00,9.66328,25.077976,0.000460,24.998275,-0.3109,0.209,9.66359,9.66359
1209.00,9.66356,25.078004,0.000460,24.998303,-0.3108,0.209,9.66462,9.66462
1210.00,9.66379,25.077939,0.000455,24.998200,-0.3105,0.209,9.66516,9.66516
1211.00,9.66394,25.077957,0.000454,24.998191,-0.3101,0.209,9.66583,9.66583
1212.00,9.66396,25.077950,0.000454,24.998147,-0.3097,0.209,9.66492,9.66492
1213.00,9.66398,25.077963,0.000456,24.998110,-0.3093,0.209,9.66339,9.66339
1214.00,9.66375,25.077925,0.000457,24.998065,-0.3091,0.209,9.66202,9.66202
1215.00,9.66367,25.077956,0.000458,24.998106,-0.3090,0.209,9.66222,9.66222
1216.00,9.66346,25.077928,0.000460,24.998058,-0.3091,0.209,9.66321,9.66321
1217.00,9.66360,25.077908,0.000458,24.998064,-0.3095,0.210,9.66391,9.66391
1218.00,9.66395,25.077931,0.000455,24.998113,-0.3096,0.210,9.66503,9.66503
1219.00,9.66410,25.077997,0.000454,24.998180,-0.3096,0.210,9.66591,9.66591
1220.00,9.66405,25.078029,0.000453,24.998234,-0.3096,0.210,9.66553,9.66553
1221.00,9.66391,25.078172,0.000454,24.998350,-0.3093,0.210,9.66532,9.66532
1222.00,9.66399,25.078150,0.000453,24.998292,-0.3092,0.210,9.66588,9.66588
1223.00,9.66440,25.078229,0.000452,24.998255,-0.3093,0.210,9.66616,9.66616
1224.00,9.66423,25.078145,0.000449,24.998121,-0.3094,0.211,9.66544,9.66544
1225.00,9.66405,25.078149,0.000449,24.998071,-0.3093,0.211,9.66567,9.66567
1226.00,9.66469,25.078043,0.000445,24.997947,-0.3091,0.211,9.66462,9.66462
1227.00,9.66448,25.078136,0.000446,24.998008,-0.3090,0.211,9.66336,9.66336
1228.00,9.66437,25.078134,0.000448,24.998018,-0.3088,0.211,9.66346,9.66346
1229.00,9.66437,25.078242,0.000451,24.998094,-0.3084,0.211,9.66479,9.66479
1230.00,9.66448,25.078325,0.000452,24.998081,-0.3083,0.211,9.66522,9.66522
1231.00,9.66481,25.078451,0.000456,24.998137,-0.3084,0.211,9.66604,9.66604
1232.00,9.66530,25.078449,0.000456,24.998081,-0.3083,0.211,9.66653,9.66653
1233.00,9.66504,25.078492,0.000455,24.998048,-0.3081,0.211,9.66687,9.66687
1234.00,9.66525,25.078560,0.000458,24.998089,-0.3079,0.211,9.66744,9.66744
1235.00,9.66545,25.078535,0.000457,24.998090,-0.3076,0.211,9.66791,9.66791
1236.00,9.66581,25.078594,0.000457,24.998115,-0.3073,0.211,9.66711,9.66711
1237.00,9.66569,25.078646,0.000455,24.998118,-0.3071,0.211,9.66700,9.66700
1238.00,9.66575,25.078634,0.000456,24.998094,-0.3070,0.211,9.66667,9.66667
1239.00,9.66578,25.078679,0.000452,24.998059,-0.3070,0.211,9.66551,9.66551
1240.00,9.66588,25.078714,0.000452,24.997989,-0.3071,0.211,9.66518,9.66518
1241.00,9.66601,25.078751,0.000455,24.998010,-0.3071,0.211,9.66626,9.66626
1242.00,9.66595,25.078847,0.000459,24.998089,-0.3071,0.211,9.66683,9.66683
1243.00,9.66598,25.078942,0.000461,24.998188,-0.3069,0.211,9.66739,9.66739
1244.00,9.66638,25.078950,0.000465,24.998191,-0.3068,0.211,9.66768,9.66768
1245.00,9.66667,25.078935,0.000461,24.998210,-0.3064,0.211,9.66701,9.66701
1246.00,9.66655,25.078993,0.000458,24.998268,-0.3057,0.212,9.66667,9.66667
1247.00,9.66661,25.078919,0.000457,24.998234,-0.3053,0.212,9.66615,9.66615
1248.00,9.66657,25.078887,0.000453,24.998203,-0.3050,0.212,9.66532,9.66532
1249.00,9.66655,25.078862,0.000448,24.998201,-0.3046,0.212,9.66557,9.66557
1250.00,9.66656,25.079021,0.000452,24.998274,-0.3045,0.212,9.66617,9.66617
1251.00,9.66658,25.079027,0.000453,24.998229,-0.3049,0.212,9.66639,9.66639
1252.00,9.66663,25.079094,0.000454,24.998240,-0.3051,0.212,9.66661,9.66661
1253.00,9.66643,25.079088,0.000458,24.998227,-0.3053,0.212,9.66670,9.66670
1254.00,9.66639,25.079200,0.000462,24.998292,-0.3056,0.212,9.66568,9.66568
1255.00,9.66658,25.079150,0.000463,24.998263,-0.3058,0.212,9.66437,9.66437
1256.00,9.66673,25.079189,0.000463,24.998308,-0.3058,0.212,9.66206,9.66206
1257.00,9.66641,25.079159,0.000463,24.998265,-0.3057,0.212,9.65935,9.65935
1258.00,9.66611,25.079237,0.000462,24.998259,-0.3056,0.212,9.65543,9.65543
1259.00,9.66644,25.079216,0.000462,24.998178,-0.3053,0.212,9.64981,9.64981
1260.00,9.66702,25.079260,0.000463,24.998229,-0.3050,0.212,9.64158,9.64158
1261.00,9.66766,25.079208,0.000464,24.998194,-0.3047,0.212,9.63151,9.63151
@9,2.0001,4.0, 1260.07600000001 
1262.00,9.66640,25.079279,0.000462,24.998260,-0.3046,0.212,9.62062,9.62062
1263.00,9.66450,25.079334,0.000463,24.998295,-0.3045,0.213,9.61066,9.61066
1264.00,9.66197,25.079303,0.000463,24.998268,-0.3045,0.213,9.60383,9.60383
1265.00,9.65933,25.079425,0.000466,24.998324,-0.3048,0.213,9.60002,9.60002
1266.00,9.65649,25.079479,0.000465,24.998297,-0.3047,0.213,9.59810,9.59810
1267.00,9.65261,25.079498,0.000465,24.998257,-0.3049,0.213,9.59776,9.59776
1268.00,9.64605,25.079521,0.000465,24.998276,-0.3051,0.213,9.59724,9.59724
1269.00,9.63360,25.079612,0.000463,24.998392,-0.3050,0.213,9.59524,9.59524
1270.00,9.61839,25.079486,0.000458,24.998246,-0.3047,0.213,9.59360,9.59360
1271.00,9.60670,25.079568,0.000457,24.998305,-0.3047,0.213,9.59198,9.59198
1272.00,9.59862,25.079618,0.000458,24.998316,-0.3042,0.213,9.59029,9.59029
1273.00,9.59806,25.079592,0.000456,24.998261,-0.3035,0.213,9.58924,9.58924
1274.00,9.59815,25.079569,0.000456,24.998156,-0.3034,0.213,9.59019,9.59019
1275.00,9.59717,25.079611,0.000455,24.998195,-0.3031,0.213,9.59130,9.59130
1276.00,9.59568,25.079631,0.000452,24.998139,-0.3026,0.214,9.59424,9.59424
1277.00,9.59451,25.079665,0.000450,24.998171,-0.3026,0.214,9.59820,9.59820
1278.00,9.59369,25.079646,0.000450,24.998155,-0.3025,0.214,9.60192,9.60192
1279.00,9.59248,25.079677,0.000451,24.998156,-0.3024,0.214,9.60517,9.60517
1280.00,9.59201,25.079637,0.000453,24.998108,-0.3024,0.214,9.60941,9.60941
1281.00,9.59165,25.079585,0.000452,24.998094,-0.3026,0.214,9.61191,9.61191
1282.00,9.59225,25.079599,0.000453,24.998082,-0.3025,0.214,9.61460,9.61460
1283.00,9.59370,25.079685,0.000452,24.998089,-0.3026,0.214,9.61731,9.61731
1284.00,9.59491,25.079622,0.000447,24.998012,-0.3025,0.214,9.62020,9.62020
1285.00,9.59806,25.079813,0.000449,24.998071,-0.3022,0.214,9.62267,9.62267
1286.00,9.60137,25.079876,0.000451,24.998027,-0.3019,0.214,9.62617,9.62617
1287.00,9.60488,25.079909,0.000448,24.997997,-0.3016,0.215,9.62917,9.62917
1288.00,9.60783,25.079878,0.000444,24.997935,-0.3015,0.215,9.63286,9.63286
1289.00,9.61085,25.080003,0.000445,24.998069,-0.3014,0.215,9.63694,9.63694
1290.00,9.61429,25.079933,0.000442,24.998046,-0.3016,0.215,9.64007,9.64007
1291.00,9.61749,25.079907,0.000441,24.998065,-0.3018,0.215,9.64262,9.64262
1292.00,9.62066,25.079842,0.000442,24.997982,-0.3021,0.215,9.64464,9.64464
1293.00,9.62349,25.080005,0.000451,24.998151,-0.3023,0.215,9.64702,9.64702
1294.00,9.62648,25.080072,0.000456,24.998163,-0.3023,0.215,9.64799,9.64799
1295.00,9.62958,25.080071,0.000459,24.998123,-0.3021,0.215,9.64926,9.64926
1296.00,9.63302,25.080254,0.000462,24.998221,-0.3019,0.215,9.65063,9.65063
1297.00,9.63555,25.080357,0.000463,24.998271,-0.3016,0.215,9.65241,9.65241
1298.00,9.63862,25.080314,0.000461,24.998152,-0.3015,0.215,9.65440,9.65440
1299.00,9.64090,25.080333,0.000458,24.998149,-0.3013,0.215,9.65618,9.65618
1300.00,9.64269,25.080476,0.000456,24.998278,-0.3012,0.215,9.65722,9.65722
1301.00,9.64473,25.080439,0.000454,24.998225,-0.3012,0.216,9.65796,9.65796
1302.00,9.64633,25.080464,0.000454,24.998233,-0.3014,0.216,9.65787,9.65787
1303.00,9.64756,25.080447,0.000453,24.998256,-0.3015,0.216,9.65686,9.65686
1304.00,9.64899,25.080495,0.000453,24.998211,-0.3014,0.216,9.65668,9.65668
1305.00,9.65098,25.080419,0.000449,24.998092,-0.3012,0.216,9.65753,9.65753
1306.00,9.65270,25.080503,0.000450,24.998127,-0.3010,0.216,9.65960,9.65960
1307.00,9.65371,25.080581,0.000453,24.998199,-0.3005,0.216,9.66169,9.66169
1308.00,9.65473,25.080703,0.000456,24.998247,-0.3001,0.216,9.66281,9.66281
1309.00,9.65595,25.080771,0.000456,24.998322,-0.3000,0.217,9.66432,9.66432
1310.00,9.65682,25.080866,0.000457,24.998331,-0.3000,0.217,9.66520,9.66520
1311.00,9.65800,25.080794,0.000458,24.998252,-0.3000,0.217,9.66375,9.66375
1312.00,9.65900,25.080799,0.000460,24.998240,-0.3000,0.216,9.66227,9.66227
1313.00,9.65998,25.080756,0.000461,24.998221,-0.3001,0.216,9.66235,9.66235
1314.00,9.66024,25.080750,0.000461,24.998244,-0.2998,0.216,9.66207,9.66207
1315.00,9.66092,25.080705,0.000465,24.998286,-0.2996,0.216,9.66149,9.66149
1316.00,9.66103,25.080811,0.000466,24.998393,-0.2994,0.216,9.66177,9.66177
1317.00,9.66104,25.080883,0.000464,24.998433,-0.2992,0.216,9.66292,9.66292
1318.00,9.66132,25.080916,0.000463,24.998406,-0.2993,0.217,9.66313,9.66313
1319.00,9.66155,25.080879,0.000464,24.998303,-0.2995,0.217,9.66254,9.66254
1320.00,9.66223,25.081012,0.000462,24.998344,-0.2997,0.217,9.66284,9.66284
1321.00,9.66287,25.081029,0.000462,24.998305,-0.2998,0.217,9.66351,9.66351
1322.00,9.66286,25.080987,0.000461,24.998287,-0.3001,0.217,9.66471,9.66471
1323.00,9.66323,25.081033,0.000457,24.998280,-0.3000,0.217,9.66656,9.66656
1324.00,9.66400,25.081097,0.000460,24.998273,-0.3001,0.217,9.66823,9.66823
1325.00,9.66442,25.081112,0.000465,24.998264,-0.3001,0.217,9.66867,9.66867
1326.00,9.66459,25.081015,0.000466,24.998190,-0.3002,0.217,9.66916,9.66916
1327.00,9.66455,25.081094,0.000467,24.998191,-0.3000,0.217,9.66853,9.66853
1328.00,9.66474,25.081101,0.000467,24.998153,-0.2997,0.216,9.66752,9.66752
1329.00,9.66471,25.081237,0.000471,24.998232,-0.2994,0.216,9.66765,9.66765
1330.00,9.66539,25.081212,0.000467,24.998110,-0.2993,0.217,9.66855,9.66855
1331.00,9.66576,25.081259,0.000462,24.998098,-0.2990,0.217,9.66863,9.66863
1332.00,9.66618,25.081192,0.000460,24.998019,-0.2989,0.217,9.66878,9.66878
1333.00,9.66655,25.081202,0.000461,24.998075,-0.2991,0.217,9.66803,9.66803
1334.00,9.66641,25.081157,0.000459,24.998106,-0.2990,0.217,9.66547,9.66547
1335.00,9.66591,25.081096,0.000461,24.998164,-0.2986,0.217,9.66328,9.66328
1336.00,9.66582,25.081244,0.000466,24.998290,-0.2981,0.217,9.66210,9.66210
1337.00,9.66580,25.081313,0.000470,24.998347,-0.2980,0.217,9.66116,9.66116
1338.00,9.66588,25.081343,0.000468,24.998321,-0.2979,0.217,9.66024,9.66024
1339.00,9.66595,25.081294,0.000464,24.998270,-0.2983,0.217,9.66107,9.66107
1340.00,9.66598,25.081302,0.000462,24.998260,-0.2987,0.217,9.66163,9.66163
1341.00,9.66533,25.081224,0.000461,24.998229,-0.2991,0.217,9.66171,9.66171
1342.00,9.66489,25.081271,0.000457,24.998199,-0.2992,0.218,9.66070,9.66070
1343.00,9.66437,25.081322,0.000458,24.998183,-0.2989,0.218,9.66080,9.66080
1344.00,9.66410,25.081422,0.000463,24.998249,-0.2985,0.218,9.66038,9.66038
1345.00,9.66350,25.081561,0.000464,24.998265,-0.2983,0.218,9.65986,9.65986
1346.00,9.66308,25.081638,0.000461,24.998217,-0.2982,0.218,9.65998,9.65998
1347.00,9.66297,25.081635,0.000461,24.998243,-0.2982,0.218,9.66097,9.66097
1348.00,9.66290,25.081657,0.000457,24.998281,-0.2983,0.218,9.66266,9.66266
1349.00,9.66301,25.081602,0.000452,24.998217,-0.2985,0.218,9.66515,9.66515
1350.00,9.66277,25.081566,0.000453,24.998207,-0.2986,0.218,9.66749,9.66749
1351.00,9.66312,25.081594,0.000456,24.998212,-0.2986,0.218,9.66957,9.66957
1352.00,9.66339,25.081596,0.000458,24.998150,-0.2987,0.218,9.67106,9.67106
1353.00,9.66367,25.081597,0.000461,24.998154,-0.2988,0.218,9.67196,9.67196
1354.00,9.66423,25.081639,0.000461,24.998157,-0.2986,0.218,9.67315,9.67315
1355.00,9.66463,25.081716,0.000463,24.998224,-0.2985,0.218,9.67446,9.67446
1356.00,9.66511,25.081640,0.000463,24.998202,-0.2984,0.219,9.67557,9.67557
1357.00,9.66557,25.081735,0.000466,24.998310,-0.2984,0.219,9.67635,9.67635
1358.00,9.66661,25.081735,0.000466,24.998264,-0.2984,0.219,9.67645,9.67645
1359.00,9.66837,25.081736,0.000465,24.998202,-0.2984,0.219,9.67502,9.67502
1360.00,9.66954,25.081796,0.000462,24.998175,-0.2982,0.219,9.67404,9.67404
1361.00,9.66989,25.082055,0.000465,24.998331,-0.2982,0.219,9.67276,9.67276
1362.00,9.67093,25.082089,0.000461,24.998277,-0.2978,0.219,9.67278,9.67278
1363.00,9.67235,25.082120,0.000463,24.998324,-0.2975,0.219,9.67366,9.67366
1364.00,9.67327,25.082156,0.000466,24.998353,-0.2973,0.219,9.67470,9.67470
1365.00,9.67335,25.082099,0.000464,24.998343,-0.2973,0.219,9.67452,9.67452
1366.00,9.67387,25.081900,0.000464,24.998229,-0.2973,0.219,9.67488,9.67488
1367.00,9.67427,25.081767,0.000466,24.998149,-0.2975,0.219,9.67523,9.67523
1368.00,9.67424,25.081797,0.000463,24.998149,-0.2978,0.219,9.67480,9.67480
1369.00,9.67434,25.081804,0.000462,24.998165,-0.2982,0.219,9.67410,9.67410
1370.00,9.67419,25.081765,0.000461,24.998133,-0.2984,0.219,9.67392,9.67392
1371.00,9.67434,25.081867,0.000460,24.998162,-0.2987,0.219,9.67434,9.67434
1372.00,9.67456,25.081980,0.000456,24.998232,-0.2988,0.220,9.67449,9.67449
1373.00,9.67485,25.082039,0.000457,24.998261,-0.2989,0.220,9.67544,9.67544
1374.00,9.67502,25.082097,0.000460,24.998257,-0.2986,0.220,9.67609,9.67609
1375.00,9.67484,25.082169,0.000458,24.998249,-0.2983,0.220,9.67619,9.67619
1376.00,9.67444,25.082224,0.000456,24.998268,-0.2980,0.220,9.67489,9.67489
1377.00,9.67410,25.082245,0.000456,24.998251,-0.2975,0.220,9.67294,9.67294
1378.00,9.67386,25.082263,0.000458,24.998198,-0.2969,0.220,9.67031,9.67031
1379.00,9.67373,25.082259,0.000456,24.998175,-0.2968,0.220,9.66940,9.66940
1380.00,9.67372,25.082247,0.000457,24.998122,-0.2970,0.220,9.67029,9.67029
1381.00,9.67351,25.082250,0.000460,24.998048,-0.2973,0.220,9.67170,9.67170
1382.00,9.67346,25.082214,0.000462,24.997995,-0.2973,0.220,9.67375,9.67375
1383.00,9.67345,25.082339,0.000464,24.998101,-0.2973,0.220,9.67496,9.67496
1384.00,9.67325,25.082508,0.000465,24.998173,-0.2973,0.220,9.67566,9.67566
1385.00,9.67332,25.082614,0.000468,24.998243,-0.2973,0.220,9.67568,9.67568
1386.00,9.67359,25.082645,0.000468,24.998223,-0.2973,0.220,9.67534,9.67534
1387.00,9.67370,25.082793,0.000470,24.998370,-0.2976,0.220,9.67560,9.67560
1388.00,9.67320,25.082694,0.000468,24.998298,-0.2979,0.220,9.67665,9.67665
1389.00,9.67243,25.082631,0.000468,24.998259,-0.2981,0.220,9.67739,9.67739
1390.00,9.67291,25.082704,0.000467,24.998313,-0.2981,0.220,9.67755,9.67755
1391.00,9.67351,25.082628,0.000463,24.998270,-0.2979,0.221,9.67728,9.67728
1392.00,9.67415,25.082611,0.000458,24.998149,-0.2980,0.221,9.67631,9.67631
1393.00,9.67435,25.082671,0.000460,24.998142,-0.2982,0.221,9.67497,9.67497
1394.00,9.67418,25.082658,0.000459,24.998121,-0.2979,0.221,9.67398,9.67398
1395.00,9.67409,25.082689,0.000460,24.998113,-0.2977,0.221,9.67293,9.67293
1396.00,9.67416,25.082803,0.000465,24.998194,-0.2974,0.221,9.67272,9.67272
1397.00,9.67437,25.082888,0.000469,24.998239,-0.2971,0.221,9.67250,9.67250
1398.00,9.67460,25.082840,0.000464,24.998182,-0.2968,0.221,9.67236,9.67236
1399.00,9.67484,25.082926,0.000466,24.998159,-0.2969,0.221,9.67236,9.67236
1400.00,9.67471,25.082919,0.000463,24.998073,-0.2968,0.221,9.67160,9.67160
1401.00,9.67442,25.083005,0.000463,24.998094,-0.2969,0.221,9.67155,9.67155
1402.00,9.67409,25.083054,0.000462,24.998115,-0.2970,0.221,9.67056,9.67056
1403.00,9.67404,25.083245,0.000466,24.998204,-0.2970,0.221,9.66974,9.66974
1404.00,9.67376,25.083287,0.000466,24.998228,-0.2971,0.221,9.66921,9.66921
1405.00,9.67321,25.083367,0.000469,24.998342,-0.2975,0.221,9.67095,9.67095
1406.00,9.67237,25.083311,0.000467,24.998284,-0.2978,0.221,9.67085,9.67085
1407.00,9.67199,25.083229,0.000468,24.998256,-0.2981,0.221,9.67120,9.67120
1408.00,9.67183,25.083167,0.000466,24.998209,-0.2983,0.221,9.66992,9.66992
1409.00,9.67144,25.083161,0.000464,24.998186,-0.2984,0.222,9.66566,9.66566
1410.00,9.67125,25.083139,0.000463,24.998121,-0.2980,0.222,9.65750,9.65750
1411.00,9.67123,25.083160,0.000463,24.998088,-0.2977,0.222,9.64949,9.64949
@10,2.0001,4.0, 1410.006 
1412.00,9.66822,25.083217,0.000463,24.998077,-0.2976,0.222,9.64212,9.64212
1413.00,9.66898,25.083256,0.000463,24.998091,-0.2975,0.222,9.63627,9.63627
1414.00,9.67094,25.083279,0.000464,24.998125,-0.2974,0.222,9.63394,9.63394
1415.00,9.67258,25.083285,0.000464,24.998116,-0.2973,0.222,9.63565,9.63565
1416.00,9.67248,25.083338,0.000462,24.998178,-0.2974,0.222,9.63824,9.63824
1417.00,9.66889,25.083285,0.000458,24.998097,-0.2976,0.222,9.63987,9.63987
1418.00,9.66017,25.083305,0.000452,24.998073,-0.2977,0.222,9.64106,9.64106
1419.00,9.64934,25.083319,0.000450,24.998059,-0.2978,0.223,9.64122,9.64122
1420.00,9.63709,25.083310,0.000448,24.998036,-0.2980,0.223,9.64016,9.64016
1421.00,9.63257,25.083332,0.000448,24.998018,-0.2980,0.223,9.63963,9.63963
1422.00,9.63236,25.083490,0.000450,24.998128,-0.2980,0.223,9.64059,9.64059
1423.00,9.63590,25.083572,0.000455,24.998180,-0.2980,0.223,9.64341,9.64341
1424.00,9.63824,25.083574,0.000457,24.998151,-0.2981,0.223,9.64613,9.64613
1425.00,9.63914,25.083642,0.000456,24.998149,-0.2984,0.223,9.64838,9.64838
1426.00,9.63893,25.083685,0.000458,24.998121,-0.2987,0.223,9.64998,9.64998
1427.00,9.63959,25.083556,0.000457,24.997959,-0.2988,0.223,9.65053,9.65053
1428.00,9.64124,25.083501,0.000455,24.997874,-0.2988,0.223,9.65149,9.65149
1429.00,9.64272,25.083562,0.000454,24.997891,-0.2988,0.223,9.65284,9.65284
1430.00,9.64387,25.083663,0.000456,24.997927,-0.2988,0.223,9.65415,9.65415
1431.00,9.64496,25.083751,0.000458,24.997943,-0.2988,0.223,9.65490,9.65490
1432.00,9.64513,25.083965,0.000461,24.998066,-0.2988,0.223,9.65633,9.65633
1433.00,9.64666,25.084003,0.000461,24.998115,-0.2987,0.224,9.65565,9.65565
1434.00,9.64817,25.084031,0.000459,24.998093,-0.2987,0.224,9.65480,9.65480
1435.00,9.64906,25.084037,0.000458,24.998067,-0.2986,0.224,9.65502,9.65502
1436.00,9.65058,25.084007,0.000457,24.998026,-0.2984,0.224,9.65522,9.65522
1437.00,9.65230,25.083974,0.000459,24.998043,-0.2982,0.224,9.65590,9.65590
1438.00,9.65346,25.084067,0.000460,24.998108,-0.2981,0.224,9.65671,9.65671
1439.00,9.65382,25.084136,0.000462,24.998191,-0.2979,0.224,9.65695,9.65695
1440.00,9.65425,25.084089,0.000461,24.998230,-0.2978,0.224,9.65633,9.65633
1441.00,9.65457,25.084148,0.000459,24.998361,-0.2978,0.224,9.65717,9.65717
1442.00,9.65481,25.084223,0.000455,24.998410,-0.2981,0.224,9.65816,9.65816
1443.00,9.65546,25.084184,0.000455,24.998300,-0.2985,0.224,9.65881,9.65881
1444.00,9.65586,25.084234,0.000458,24.998278,-0.2989,0.224,9.65949,9.65949
1445.00,9.65622,25.084256,0.000463,24.998260,-0.2992,0.224,9.66038,9.66038
1446.00,9.65675,25.084233,0.000464,24.998207,-0.2993,0.224,9.66098,9.66098
1447.00,9.65745,25.084195,0.000462,24.998123,-0.2993,0.224,9.66085,9.66085
1448.00,9.65790,25.084258,0.000463,24.998182,-0.2991,0.224,9.66163,9.66163
1449.00,9.65791,25.084174,0.000458,24.998129,-0.2989,0.224,9.66321,9.66321
1450.00,9.65834,25.084254,0.000455,24.998136,-0.2988,0.225,9.66567,9.66567
1451.00,9.65914,25.084307,0.000454,24.998130,-0.2988,0.225,9.66751,9.66751
1452.00,9.66046,25.084324,0.000456,24.998116,-0.2990,0.225,9.66935,9.66935
1453.00,9.66155,25.084316,0.000457,24.998092,-0.2992,0.225,9.67116,9.67116
1454.00,9.66253,25.084433,0.000464,24.998134,-0.2994,0.225,9.67190,9.67190
1455.00,9.66316,25.084489,0.000465,24.998204,-0.2995,0.225,9.67157,9.67157
1456.00,9.66389,25.084449,0.000466,24.998165,-0.2996,0.225,9.67196,9.67196
1457.00,9.66482,25.084570,0.000470,24.998317,-0.2993,0.225,9.67212,9.67212
1458.00,9.66594,25.084591,0.000469,24.998338,-0.2990,0.225,9.67176,9.67176
1459.00,9.66665,25.084562,0.000464,24.998264,-0.2990,0.225,9.67143,9.67143
1460.00,9.66754,25.084542,0.000464,24.998185,-0.2989,0.225,9.67135,9.67135
1461.00,9.66799,25.084641,0.000467,24.998205,-0.2987,0.225,9.67141,9.67141
1462.00,9.66831,25.084613,0.000466,24.998083,-0.2985,0.225,9.67131,9.67131
1463.00,9.66875,25.084643,0.000464,24.998069,-0.2985,0.225,9.67137,9.67137
1464.00,9.66918,25.084710,0.000465,24.998171,-0.2985,0.225,9.67117,9.67117
1465.00,9.66954,25.084721,0.000460,24.998150,-0.2986,0.225,9.67022,9.67022
1466.00,9.66979,25.084701,0.000458,24.998153,-0.2989,0.225,9.66890,9.66890
1467.00,9.67015,25.084702,0.000458,24.998209,-0.2993,0.226,9.66893,9.66893
1468.00,9.67069,25.084697,0.000459,24.998172,-0.2994,0.226,9.66934,9.66934
1469.00,9.67099,25.084727,0.000460,24.998177,-0.2992,0.226,9.66956,9.66956
1470.00,9.67092,25.084753,0.000463,24.998191,-0.2991,0.226,9.67015,9.67015
1471.00,9.67073,25.084766,0.000462,24.998213,-0.2991,0.226,9.67037,9.67037
1472.00,9.67059,25.084795,0.000460,24.998224,-0.2991,0.226,9.66989,9.66989
1473.00,9.67047,25.084871,0.000461,24.998307,-0.2993,0.226,9.66940,9.66940
1474.00,9.67042,25.084911,0.000460,24.998247,-0.2996,0.226,9.66972,9.66972
1475.00,9.67033,25.084888,0.000461,24.998202,-0.2995,0.226,9.67019,9.67019
1476.00,9.67007,25.084975,0.000463,24.998253,-0.2996,0.226,9.67018,9.67018
1477.00,9.67016,25.085018,0.000463,24.998223,-0.2998,0.226,9.66962,9.66962
1478.00,9.66997,25.085035,0.000464,24.998177,-0.2998,0.226,9.66981,9.66981
1479.00,9.67005,25.084964,0.000461,24.998165,-0.2997,0.226,9.67074,9.67074
1480.00,9.67051,25.085032,0.000462,24.998224,-0.2999,0.226,9.67215,9.67215
1481.00,9.67080,25.085046,0.000462,24.998207,-0.2998,0.226,9.67406,9.67406
1482.00,9.67107,25.085088,0.000464,24.998212,-0.2995,0.226,9.67628,9.67628
1483.00,9.67118,25.085061,0.000464,24.998218,-0.2993,0.227,9.67627,9.67627
1484.00,9.67146,25.085102,0.000466,24.998234,-0.2990,0.227,9.67467,9.67467
1485.00,9.67190,25.085136,0.000465,24.998230,-0.2987,0.227,9.67270,9.67270
1486.00,9.67189,25.085206,0.000468,24.998249,-0.2986,0.226,9.67134,9.67134
1487.00,9.67237,25.085239,0.000466,24.998236,-0.2986,0.226,9.67002,9.67002
1488.00,9.67287,25.085356,0.000466,24.998230,-0.2989,0.227,9.66988,9.66988
1489.00,9.67238,25.085409,0.000467,24.998197,-0.2992,0.226,9.67156,9.67156
1490.00,9.67207,25.085377,0.000466,24.998128,-0.2994,0.226,9.67251,9.67251
1491.00,9.67216,25.085369,0.000466,24.998080,-0.2995,0.227,9.67252,9.67252
1492.00,9.67268,25.085383,0.000469,24.998081,-0.2994,0.226,9.67272,9.67272
1493.00,9.67322,25.085443,0.000468,24.998135,-0.2992,0.227,9.67373,9.67373
1494.00,9.67328,25.085446,0.000469,24.998148,-0.2989,0.227,9.67465,9.67465
1495.00,9.67315,25.085498,0.000469,24.998224,-0.2989,0.227,9.67674,9.67674
1496.00,9.67342,25.085444,0.000464,24.998220,-0.2988,0.227,9.67899,9.67899
1497.00,9.67438,25.085358,0.000462,24.998171,-0.2988,0.227,9.67988,9.67988
1498.00,9.67492,25.085268,0.000462,24.998086,-0.2988,0.227,9.68034,9.68034
1499.00,9.67500,25.085184,0.000457,24.997991,-0.2988,0.227,9.67907,9.67907
1500.00,9.67466,25.085193,0.000458,24.997943,-0.2986,0.227,9.67722,9.67722
1501.00,9.67471,25.085322,0.000459,24.997945,-0.2983,0.227,9.67539,9.67539
1502.00,9.67565,25.085567,0.000460,24.998098,-0.2981,0.227,9.67501,9.67501
1503.00,9.67644,25.085592,0.000457,24.998074,-0.2978,0.228,9.67471,9.67471
1504.00,9.67635,25.085822,0.000460,24.998270,-0.2976,0.228,9.67592,9.67592
1505.00,9.67604,25.085899,0.000460,24.998318,-0.2973,0.228,9.67707,9.67707
1506.00,9.67621,25.085792,0.000462,24.998252,-0.2972,0.228,9.67828,9.67828
1507.00,9.67662,25.085727,0.000462,24.998180,-0.2974,0.228,9.67930,9.67930
1508.00,9.67692,25.085791,0.000464,24.998213,-0.2977,0.228,9.68055,9.68055
1509.00,9.67736,25.085690,0.000463,24.998058,-0.2979,0.228,9.68052,9.68052
1510.00,9.67774,25.085794,0.000463,24.998108,-0.2984,0.228,9.68067,9.68067
1511.00,9.67808,25.085955,0.000462,24.998207,-0.2984,0.228,9.67968,9.67968
1512.00,9.67857,25.085872,0.000458,24.998087,-0.2983,0.228,9.67875,9.67875
1513.00,9.67841,25.085996,0.000461,24.998189,-0.2981,0.228,9.67709,9.67709
1514.00,9.67805,25.086085,0.000462,24.998261,-0.2979,0.228,9.67638,9.67638
1515.00,9.67792,25.086037,0.000463,24.998192,-0.2978,0.228,9.67635,9.67635
1516.00,9.67780,25.086091,0.000466,24.998221,-0.2979,0.228,9.67761,9.67761
1517.00,9.67775,25.086154,0.000469,24.998222,-0.2981,0.228,9.67803,9.67803
1518.00,9.67783,25.086129,0.000470,24.998128,-0.2985,0.228,9.67856,9.67856
1519.00,9.67829,25.086264,0.000475,24.998156,-0.2986,0.228,9.67845,9.67845
1520.00,9.67865,25.086422,0.000477,24.998233,-0.2985,0.228,9.67849,9.67849
1521.00,9.67851,25.086398,0.000474,24.998133,-0.2982,0.228,9.67866,9.67866
1522.00,9.67872,25.086499,0.000478,24.998224,-0.2978,0.228,9.67885,9.67885
1523.00,9.67880,25.086503,0.000476,24.998251,-0.2975,0.228,9.67809,9.67809
1524.00,9.67859,25.086439,0.000473,24.998254,-0.2974,0.228,9.67719,9.67719
1525.00,9.67806,25.086392,0.000474,24.998278,-0.2976,0.228,9.67574,9.67574
1526.00,9.67774,25.086411,0.000472,24.998285,-0.2978,0.229,9.67466,9.67466
1527.00,9.67753,25.086425,0.000470,24.998302,-0.2979,0.229,9.67391,9.67391
1528.00,9.67711,25.086483,0.000471,24.998302,-0.2979,0.229,9.67364,9.67364
1529.00,9.67669,25.086536,0.000468,24.998326,-0.2979,0.229,9.67464,9.67464
1530.00,9.67676,25.086556,0.000465,24.998272,-0.2978,0.229,9.67571,9.67571
1531.00,9.67694,25.086566,0.000466,24.998247,-0.2977,0.229,9.67580,9.67580
1532.00,9.67645,25.086546,0.000466,24.998157,-0.2979,0.229,9.67529,9.67529
1533.00,9.67619,25.086490,0.000463,24.998122,-0.2979,0.229,9.67443,9.67443
1534.00,9.67633,25.086480,0.000462,24.998070,-0.2977,0.229,9.67248,9.67248
1535.00,9.67565,25.086473,0.000464,24.998048,-0.2975,0.229,9.66952,9.66952
1536.00,9.67465,25.086563,0.000467,24.998125,-0.2971,0.229,9.66842,9.66842
1537.00,9.67428,25.086596,0.000466,24.998178,-0.2969,0.229,9.66867,9.66867
1538.00,9.67398,25.086664,0.000466,24.998215,-0.2967,0.229,9.67082,9.67082
1539.00,9.67326,25.086698,0.000466,24.998236,-0.2967,0.229,9.67287,9.67287
1540.00,9.67258,25.086704,0.000463,24.998233,-0.2967,0.229,9.67507,9.67507
1541.00,9.67257,25.086650,0.000462,24.998187,-0.2970,0.230,9.67604,9.67604
1542.00,9.67227,25.086648,0.000460,24.998144,-0.2969,0.230,9.67695,9.67695
1543.00,9.67282,25.086724,0.000461,24.998129,-0.2968,0.230,9.67665,9.67665
1544.00,9.67298,25.086792,0.000465,24.998093,-0.2969,0.230,9.67596,9.67596
1545.00,9.67231,25.086776,0.000465,24.998044,-0.2968,0.230,9.67596,9.67596
1546.00,9.67147,25.086806,0.000462,24.998008,-0.2967,0.230,9.67590,9.67590
1547.00,9.67227,25.087005,0.000466,24.998143,-0.2968,0.230,9.67603,9.67603
1548.00,9.67330,25.087023,0.000468,24.998168,-0.2967,0.230,9.67634,9.67634
1549.00,9.67361,25.087064,0.000470,24.998247,-0.2966,0.230,9.67752,9.67752
1550.00,9.67396,25.087152,0.000470,24.998298,-0.2966,0.230,9.67753,9.67753
1551.00,9.67457,25.087278,0.000474,24.998394,-0.2964,0.230,9.67694,9.67694
1552.00,9.67472,25.087165,0.000469,24.998300,-0.2961,0.230,9.67613,9.67613
1553.00,9.67508,25.087204,0.000471,24.998307,-0.2959,0.230,9.67495,9.67495
1554.00,9.67611,25.087214,0.000471,24.998274,-0.2958,0.230,9.67375,9.67375
1555.00,9.67633,25.087362,0.000470,24.998346,-0.2956,0.230,9.67292,9.67292
1556.00,9.67629,25.087414,0.000471,24.998397,-0.2956,0.230,9.67309,9.67309
1557.00,9.67624,25.087509,0.000474,24.998459,-0.2955,0.230,9.67302,9.67302
1558.00,9.67622,25.087529,0.000474,24.998497,-0.2956,0.230,9.67257,9.67257
1559.00,9.67664,25.087504,0.000471,24.998473,-0.2958,0.230,9.66961,9.66961
1560.00,9.67585,25.087387,0.000473,24.998363,-0.2959,0.230,9.66538,9.66538
1561.00,9.67359,25.087244,0.000469,24.998186,-0.2958,0.231,9.66073,9.66073
@11,2.0001,4.0, 1560.05300000001 
1562.00,9.67438,25.087227,0.000466,24.998133,-0.2957,0.231,9.65551,9.65551
1563.00,9.67355,25.087271,0.000464,24.998122,-0.2958,0.231,9.65131,9.65131
1564.00,9.67312,25.087305,0.000463,24.998125,-0.2958,0.231,9.65057,9.65057
1565.00,9.67314,25.087314,0.000467,24.998131,-0.2955,0.231,9.65208,9.65208
1566.00,9.67297,25.087348,0.000470,24.998145,-0.2954,0.231,9.65403,9.65403
1567.00,9.67380,25.087199,0.000471,24.998031,-0.2954,0.231,9.65616,9.65616
1568.00,9.67039,25.087129,0.000467,24.997941,-0.2952,0.231,9.65753,9.65753
1569.00,9.65870,25.087134,0.000467,24.997949,-0.2950,0.231,9.65797,9.65797
1570.00,9.65032,25.087154,0.000462,24.997919,-0.2950,0.231,9.65869,9.65869
1571.00,9.64956,25.087142,0.000457,24.997918,-0.2951,0.231,9.65987,9.65987
1572.00,9.65058,25.087403,0.000461,24.998105,-0.2951,0.232,9.66004,9.66004
1573.00,9.65278,25.087436,0.000466,24.998068,-0.2951,0.231,9.66066,9.66066
1574.00,9.65398,25.087490,0.000464,24.998053,-0.2953,0.232,9.66047,9.66047
1575.00,9.65494,25.087587,0.000462,24.998098,-0.2955,0.232,9.66083,9.66083
1576.00,9.65612,25.087718,0.000463,24.998104,-0.2954,0.232,9.66000,9.66000
1577.00,9.65642,25.087674,0.000461,24.998036,-0.2954,0.232,9.66039,9.66039
1578.00,9.65710,25.087801,0.000462,24.998181,-0.2953,0.232,9.66092,9.66092
1579.00,9.65810,25.087795,0.000466,24.998173,-0.2950,0.232,9.66201,9.66201
1580.00,9.65891,25.087819,0.000470,24.998206,-0.2947,0.232,9.66259,9.66259
1581.00,9.65945,25.087846,0.000472,24.998263,-0.2945,0.232,9.66479,9.66479
1582.00,9.66017,25.087921,0.000471,24.998311,-0.2943,0.232,9.66725,9.66725
1583.00,9.66086,25.087949,0.000466,24.998230,-0.2941,0.232,9.66871,9.66871
1584.00,9.66220,25.088026,0.000467,24.998218,-0.2941,0.232,9.67041,9.67041
1585.00,9.66282,25.088027,0.000468,24.998182,-0.2942,0.232,9.67191,9.67191
1586.00,9.66338,25.088043,0.000466,24.998196,-0.2944,0.232,9.67204,9.67204
1587.00,9.66410,25.088007,0.000466,24.998155,-0.2945,0.232,9.67198,9.67198
1588.00,9.66432,25.087959,0.000470,24.998181,-0.2945,0.232,9.67365,9.67365
1589.00,9.66553,25.088038,0.000465,24.998262,-0.2944,0.233,9.67566,9.67566
1590.00,9.66660,25.088088,0.000462,24.998282,-0.2940,0.233,9.67725,9.67725
1591.00,9.66784,25.088154,0.000462,24.998308,-0.2937,0.233,9.67846,9.67846
1592.00,9.66896,25.088248,0.000462,24.998293,-0.2937,0.233,9.67966,9.67966
1593.00,9.67044,25.088333,0.000465,24.998289,-0.2936,0.233,9.67986,9.67986
1594.00,9.67177,25.088299,0.000465,24.998209,-0.2938,0.233,9.67895,9.67895
1595.00,9.67264,25.088295,0.000465,24.998176,-0.2941,0.233,9.67872,9.67872
1596.00,9.67329,25.088292,0.000466,24.998156,-0.2942,0.233,9.67882,9.67882
1597.00,9.67459,25.088230,0.000466,24.998115,-0.2941,0.233,9.67914,9.67914
1598.00,9.67590,25.088261,0.000465,24.998155,-0.2942,0.233,9.67910,9.67910
1599.00,9.67651,25.088124,0.000467,24.998103,-0.2942,0.233,9.67987,9.67987
1600.00,9.67683,25.088157,0.000469,24.998129,-0.2939,0.233,9.68028,9.68028
1601.00,9.67728,25.088108,0.000468,24.998035,-0.2938,0.233,9.68033,9.68033
1602.00,9.67748,25.088138,0.000465,24.998047,-0.2934,0.233,9.67966,9.67966
1603.00,9.67789,25.088057,0.000460,24.997935,-0.2930,0.233,9.68046,9.68046
1604.00,9.67856,25.088274,0.000460,24.998026,-0.2925,0.234,9.68067,9.68067
1605.00,9.67897,25.088261,0.000461,24.997994,-0.2922,0.234,9.68015,9.68015
1606.00,9.67928,25.088380,0.000462,24.998040,-0.2920,0.234,9.68035,9.68035
1607.00,9.67971,25.088463,0.000464,24.998014,-0.2920,0.234,9.68103,9.68103
1608.00,9.67995,25.088489,0.000466,24.998011,-0.2922,0.234,9.68076,9.68076
1609.00,9.68011,25.088561,0.000468,24.998037,-0.2924,0.234,9.68110,9.68110
1610.00,9.68025,25.088713,0.000466,24.998107,-0.2924,0.234,9.68217,9.68217
1611.00,9.68038,25.088824,0.000468,24.998189,-0.2923,0.234,9.68213,9.68213
1612.00,9.68046,25.088779,0.000468,24.998146,-0.2922,0.234,9.68214,9.68214
1613.00,9.68054,25.088834,0.000467,24.998178,-0.2921,0.234,9.68205,9.68205
1614.00,9.68069,25.088797,0.000463,24.998105,-0.2920,0.234,9.68153,9.68153
1615.00,9.68075,25.088828,0.000464,24.998131,-0.2920,0.234,9.68027,9.68027
1616.00,9.68072,25.088783,0.000461,24.998075,-0.2920,0.235,9.67998,9.67998
1617.00,9.68069,25.088836,0.000462,24.998150,-0.2920,0.235,9.67995,9.67995
1618.00,9.68073,25.088882,0.000464,24.998121,-0.2918,0.235,9.67991,9.67991
1619.00,9.68085,25.088940,0.000467,24.998159,-0.2918,0.234,9.68003,9.68003
1620.00,9.68081,25.088908,0.000468,24.998092,-0.2917,0.234,9.68062,9.68062
1621.00,9.68089,25.088982,0.000468,24.998123,-0.2917,0.234,9.68147,9.68147
1622.00,9.68104,25.089041,0.000471,24.998141,-0.2916,0.234,9.68116,9.68116
1623.00,9.68100,25.089047,0.000471,24.998157,-0.2917,0.234,9.68099,9.68099
1624.00,9.68088,25.089129,0.000475,24.998204,-0.2916,0.234,9.68094,9.68094
1625.00,9.68083,25.089080,0.000471,24.998122,-0.2912,0.234,9.68010,9.68010
1626.00,9.68075,25.088967,0.000470,24.997960,-0.2910,0.234,9.67917,9.67917
1627.00,9.68053,25.089101,0.000464,24.998006,-0.2906,0.235,9.67842,9.67842
1628.00,9.68035,25.089112,0.000458,24.997950,-0.2901,0.235,9.67800,9.67800
1629.00,9.68017,25.088993,0.000452,24.997843,-0.2899,0.235,9.67788,9.67788
1630.00,9.67999,25.089154,0.000455,24.997907,-0.2900,0.235,9.67837,9.67837
1631.00,9.67977,25.089167,0.000453,24.997960,-0.2901,0.236,9.67813,9.67813
1632.00,9.67954,25.089070,0.000457,24.997897,-0.2903,0.235,9.67805,9.67805
1633.00,9.67926,25.089179,0.000459,24.997981,-0.2904,0.235,9.67760,9.67760
1634.00,9.67895,25.089320,0.000460,24.998039,-0.2904,0.235,9.67643,9.67643
1635.00,9.67877,25.089332,0.000460,24.998067,-0.2903,0.235,9.67590,9.67590
1636.00,9.67872,25.089486,0.000464,24.998099,-0.2900,0.235,9.67591,9.67591
1637.00,9.67857,25.089637,0.000464,24.998143,-0.2897,0.235,9.67629,9.67629
1638.00,9.67840,25.089759,0.000468,24.998228,-0.2895,0.236,9.67670,9.67670
1639.00,9.67831,25.089789,0.000470,24.998240,-0.2893,0.236,9.67841,9.67841
1640.00,9.67861,25.089748,0.000470,24.998208,-0.2892,0.235,9.68081,9.68081
1641.00,9.67900,25.089739,0.000471,24.998244,-0.2891,0.236,9.68336,9.68336
1642.00,9.67920,25.089665,0.000470,24.998202,-0.2891,0.236,9.68453,9.68453
1643.00,9.67921,25.089546,0.000465,24.998078,-0.2889,0.236,9.68555,9.68555
1644.00,9.67930,25.089506,0.000464,24.997970,-0.2888,0.236,9.68546,9.68546
1645.00,9.67958,25.089612,0.000463,24.998002,-0.2885,0.236,9.68367,9.68367
1646.00,9.67969,25.089580,0.000458,24.997917,-0.2883,0.236,9.68094,9.68094
1647.00,9.68009,25.089603,0.000459,24.997901,-0.2885,0.236,9.67980,9.67980
1648.00,9.68136,25.089687,0.000461,24.997908,-0.2887,0.236,9.67904,9.67904
1649.00,9.68278,25.089847,0.000464,24.997990,-0.2890,0.236,9.67820,9.67820
1650.00,9.68282,25.089926,0.000465,24.997971,-0.2895,0.236,9.67842,9.67842
1651.00,9.68224,25.090131,0.000468,24.998117,-0.2895,0.236,9.67971,9.67971
1652.00,9.68148,25.090279,0.000468,24.998201,-0.2892,0.236,9.68097,9.68097
1653.00,9.68107,25.090258,0.000465,24.998153,-0.2891,0.236,9.68147,9.68147
1654.00,9.68128,25.090209,0.000462,24.998148,-0.2889,0.236,9.68200,9.68200
1655.00,9.68135,25.090053,0.000460,24.998078,-0.2886,0.236,9.68220,9.68220
1656.00,9.68140,25.090078,0.000460,24.998104,-0.2887,0.236,9.68226,9.68226
1657.00,9.68182,25.090005,0.000462,24.998058,-0.2889,0.236,9.68294,9.68294
1658.00,9.68231,25.090159,0.000465,24.998250,-0.2890,0.237,9.68401,9.68401
1659.00,9.68250,25.090101,0.000468,24.998247,-0.2888,0.236,9.68440,9.68440
1660.00,9.68182,25.090234,0.000468,24.998304,-0.2887,0.237,9.68527,9.68527
1661.00,9.68180,25.090128,0.000466,24.998196,-0.2886,0.237,9.68635,9.68635
1662.00,9.68230,25.090156,0.000465,24.998187,-0.2884,0.237,9.68565,9.68565
1663.00,9.68241,25.090030,0.000461,24.998000,-0.2881,0.237,9.68529,9.68529
1664.00,9.68251,25.090202,0.000459,24.998061,-0.2882,0.237,9.68543,9.68543
1665.00,9.68288,25.090197,0.000459,24.998045,-0.2882,0.237,9.68531,9.68531
1666.00,9.68330,25.090265,0.000458,24.998088,-0.2880,0.237,9.68466,9.68466
1667.00,9.68354,25.090344,0.000457,24.998083,-0.2879,0.237,9.68428,9.68428
1668.00,9.68348,25.090436,0.000459,24.998130,-0.2878,0.237,9.68336,9.68336
1669.00,9.68363,25.090394,0.000459,24.998094,-0.2875,0.237,9.68264,9.68264
1670.00,9.68351,25.090396,0.000457,24.998091,-0.2873,0.238,9.68118,9.68118
1671.00,9.68347,25.090360,0.000456,24.998018,-0.2873,0.238,9.68008,9.68008
1672.00,9.68344,25.090357,0.000456,24.998068,-0.2873,0.238,9.68079,9.68079
1673.00,9.68355,25.090383,0.000458,24.998091,-0.2873,0.238,9.68234,9.68234
1674.00,9.68392,25.090433,0.000460,24.998102,-0.2873,0.238,9.68392,9.68392
1675.00,9.68425,25.090570,0.000464,24.998164,-0.2871,0.238,9.68557,9.68557
1676.00,9.68428,25.090608,0.000465,24.998136,-0.2867,0.238,9.68625,9.68625
1677.00,9.68404,25.090679,0.000468,24.998076,-0.2864,0.237,9.68590,9.68590
1678.00,9.68409,25.090760,0.000468,24.998121,-0.2860,0.238,9.68500,9.68500
1679.00,9.68394,25.090802,0.000467,24.998079,-0.2855,0.238,9.68413,9.68413
1680.00,9.68363,25.090771,0.000465,24.998084,-0.2851,0.238,9.68331,9.68331
1681.00,9.68359,25.090830,0.000465,24.998126,-0.2850,0.238,9.68203,9.68203
1682.00,9.68352,25.090823,0.000462,24.998116,-0.2848,0.238,9.68051,9.68051
1683.00,9.68327,25.090871,0.000463,24.998134,-0.2846,0.238,9.67835,9.67835
1684.00,9.68244,25.090847,0.000464,24.998185,-0.2847,0.238,9.67589,9.67589
1685.00,9.68133,25.090858,0.000464,24.998172,-0.2850,0.238,9.67347,9.67347
1686.00,9.68039,25.090965,0.000469,24.998243,-0.2850,0.238,9.67147,9.67147
1687.00,9.67965,25.091028,0.000470,24.998282,-0.2849,0.238,9.67057,9.67057
1688.00,9.67938,25.090991,0.000468,24.998190,-0.2848,0.238,9.67160,9.67160
1689.00,9.67940,25.091048,0.000469,24.998168,-0.2847,0.238,9.67344,9.67344
1690.00,9.67904,25.091086,0.000470,24.998122,-0.2846,0.238,9.67542,9.67542
1691.00,9.67788,25.091019,0.000466,24.998067,-0.2845,0.239,9.67868,9.67868
1692.00,9.67718,25.090924,0.000466,24.998015,-0.2844,0.239,9.68004,9.68004
1693.00,9.67760,25.090869,0.000468,24.998006,-0.2841,0.239,9.68009,9.68009
1694.00,9.67764,25.090870,0.000464,24.997975,-0.2838,0.239,9.68039,9.68039
1695.00,9.67677,25.090808,0.000463,24.997900,-0.2834,0.239,9.68110,9.68110
1696.00,9.67575,25.090856,0.000466,24.997949,-0.2832,0.239,9.68055,9.68055
1697.00,9.67524,25.090936,0.000464,24.997978,-0.2831,0.239,9.68059,9.68059
1698.00,9.67555,25.091033,0.000462,24.997976,-0.2831,0.239,9.68067,9.68067
1699.00,9.67650,25.090983,0.000462,24.997947,-0.2832,0.239,9.68017,9.68017
1700.00,9.67713,25.091070,0.000462,24.998000,-0.2835,0.239,9.67908,9.67908
1701.00,9.67730,25.091168,0.000461,24.997989,-0.2834,0.240,9.67867,9.67867
1702.00,9.67748,25.091159,0.000460,24.997958,-0.2833,0.240,9.67939,9.67939
1703.00,9.67803,25.091331,0.000467,24.998149,-0.2834,0.239,9.68010,9.68010
1704.00,9.67901,25.091419,0.000465,24.998199,-0.2833,0.239,9.68076,9.68076
1705.00,9.67995,25.091449,0.000467,24.998252,-0.2828,0.239,9.68280,9.68280
1706.00,9.68005,25.091404,0.000467,24.998269,-0.2826,0.239,9.68543,9.68543
1707.00,9.67978,25.091423,0.000470,24.998272,-0.2824,0.239,9.68662,9.68662
1708.00,9.67992,25.091331,0.000465,24.998140,-0.2822,0.239,9.68632,9.68632
1709.00,9.67906,25.091390,0.000471,24.998161,-0.2820,0.239,9.68358,9.68358
1710.00,9.67904,25.091387,0.000472,24.998095,-0.2821,0.239,9.67772,9.67772
1711.00,9.67960,25.091359,0.000469,24.998023,-0.2821,0.239,9.67007,9.67007
@12,2.0001,4.0, 1710.092 
1712.00,9.68189,25.091415,0.000468,24.998040,-0.2818,0.239,9.66349,9.66349
1713.00,9.68236,25.091374,0.000466,24.997988,-0.2816,0.240,9.65940,9.65940
1714.00,9.68528,25.091406,0.000463,24.997971,-0.2813,0.240,9.65785,9.65785
1715.00,9.68699,25.091453,0.000458,24.997949,-0.2810,0.240,9.65820,9.65820
1716.00,9.69007,25.091561,0.000458,24.998035,-0.2809,0.241,9.66027,9.66027
1717.00,9.68805,25.091583,0.000456,24.998064,-0.2808,0.241,9.66206,9.66206
1718.00,9.68051,25.091631,0.000455,24.998129,-0.2806,0.241,9.66329,9.66329
1719.00,9.66828,25.091620,0.000456,24.998127,-0.2802,0.241,9.66545,9.66545
1720.00,9.65951,25.091621,0.000458,24.998153,-0.2799,0.241,9.66829,9.66829
1721.00,9.65562,25.091618,0.000459,24.998132,-0.2796,0.241,9.67032,9.67032
1722.00,9.65721,25.091611,0.000462,24.998087,-0.2793,0.241,9.67242,9.67242
1723.00,9.65877,25.091617,0.000465,24.998064,-0.2793,0.241,9.67403,9.67403
1724.00,9.66027,25.091588,0.000465,24.998064,-0.2795,0.241,9.67503,9.67503
1725.00,9.66244,25.091668,0.000464,24.998130,-0.2796,0.241,9.67529,9.67529
1726.00,9.66446,25.091628,0.000465,24.998101,-0.2796,0.241,9.67556,9.67556
1727.00,9.66596,25.091675,0.000463,24.998121,-0.2797,0.241,9.67590,9.67590
1728.00,9.66788,25.091698,0.000463,24.998115,-0.2795,0.241,9.67666,9.67666
1729.00,9.66944,25.091868,0.000464,24.998169,-0.2794,0.241,9.67723,9.67723
1730.00,9.67062,25.091926,0.000465,24.998156,-0.2792,0.241,9.67832,9.67832
1731.00,9.67149,25.092005,0.000464,24.998107,-0.2788,0.241,9.68001,9.68001
1732.00,9.67249,25.092029,0.000462,24.998104,-0.2784,0.241,9.68150,9.68150
1733.00,9.67373,25.092128,0.000459,24.998125,-0.2782,0.242,9.68254,9.68254
1734.00,9.67477,25.092061,0.000456,24.998057,-0.2780,0.242,9.68381,9.68381
1735.00,9.67598,25.091975,0.000455,24.998015,-0.2779,0.242,9.68436,9.68436
1736.00,9.67707,25.091925,0.000454,24.998029,-0.2778,0.242,9.68439,9.68439
1737.00,9.67797,25.091942,0.000457,24.998069,-0.2778,0.242,9.68401,9.68401
1738.00,9.67903,25.091940,0.000462,24.998048,-0.2776,0.242,9.68352,9.68352
1739.00,9.67975,25.092005,0.000467,24.998101,-0.2772,0.242,9.68187,9.68187
1740.00,9.67986,25.092051,0.000464,24.998117,-0.2771,0.242,9.67996,9.67996
1741.00,9.67953,25.092105,0.000464,24.998080,-0.2769,0.242,9.67838,9.67838
1742.00,9.67971,25.092127,0.000465,24.998049,-0.2769,0.242,9.67787,9.67787
1743.00,9.67993,25.092115,0.000465,24.998031,-0.2770,0.242,9.67765,9.67765
1744.00,9.68013,25.092104,0.000464,24.998005,-0.2771,0.242,9.67789,9.67789
1745.00,9.68027,25.092211,0.000465,24.998097,-0.2772,0.242,9.67890,9.67890
1746.00,9.68059,25.092339,0.000472,24.998207,-0.2773,0.242,9.67976,9.67976
1747.00,9.68099,25.092423,0.000473,24.998260,-0.2773,0.242,9.67920,9.67920
1748.00,9.68108,25.092424,0.000472,24.998315,-0.2772,0.242,9.67928,9.67928
1749.00,9.68082,25.092425,0.000471,24.998312,-0.2773,0.242,9.67954,9.67954
1750.00,9.68065,25.092356,0.000473,24.998225,-0.2773,0.242,9.67850,9.67850
1751.00,9.68027,25.092309,0.000471,24.998186,-0.2770,0.242,9.67784,9.67784
1752.00,9.68000,25.092285,0.000469,24.998172,-0.2767,0.243,9.67863,9.67863
1753.00,9.67990,25.092317,0.000467,24.998103,-0.2764,0.243,9.67907,9.67907
1754.00,9.67984,25.092315,0.000463,24.998060,-0.2761,0.243,9.67954,9.67954
1755.00,9.67966,25.092414,0.000461,24.998062,-0.2759,0.243,9.68095,9.68095
1756.00,9.67953,25.092461,0.000458,24.998037,-0.2758,0.243,9.68192,9.68192
1757.00,9.67952,25.092549,0.000455,24.998031,-0.2754,0.243,9.68235,9.68235
1758.00,9.67957,25.092672,0.000455,24.998089,-0.2752,0.243,9.68276,9.68276
1759.00,9.67996,25.092749,0.000460,24.998117,-0.2750,0.243,9.68380,9.68380
1760.00,9.68048,25.092797,0.000465,24.998165,-0.2747,0.243,9.68496,9.68496
1761.00,9.68083,25.092844,0.000466,24.998210,-0.2745,0.243,9.68589,9.68589
1762.00,9.68124,25.092860,0.000467,24.998198,-0.2747,0.243,9.68636,9.68636
1763.00,9.68175,25.092795,0.000468,24.998123,-0.2745,0.243,9.68679,9.68679
1764.00,9.68226,25.092843,0.000469,24.998137,-0.2740,0.243,9.68720,9.68720
1765.00,9.68272,25.092834,0.000469,24.998120,-0.2737,0.243,9.68697,9.68697
1766.00,9.68298,25.092892,0.000466,24.998095,-0.2735,0.243,9.68681,9.68681
1767.00,9.68341,25.092820,0.000463,24.997986,-0.2734,0.243,9.68805,9.68805
1768.00,9.68391,25.092883,0.000464,24.998024,-0.2735,0.244,9.68903,9.68903
1769.00,9.68466,25.092897,0.000463,24.998012,-0.2738,0.244,9.68944,9.68944
1770.00,9.68541,25.092883,0.000461,24.997962,-0.2739,0.244,9.69039,9.69039
1771.00,9.68622,25.092887,0.000465,24.997981,-0.2742,0.244,9.69205,9.69205
1772.00,9.68703,25.093000,0.000468,24.998099,-0.2743,0.244,9.69262,9.69262
1773.00,9.68762,25.093036,0.000468,24.998086,-0.2742,0.244,9.69276,9.69276
1774.00,9.68799,25.093068,0.000463,24.998025,-0.2740,0.244,9.69243,9.69243
1775.00,9.68852,25.093148,0.000461,24.997996,-0.2737,0.244,9.69330,9.69330
1776.00,9.68928,25.093183,0.000460,24.997967,-0.2732,0.244,9.69379,9.69379
1777.00,9.68994,25.093235,0.000460,24.998000,-0.2727,0.244,9.69275,9.69275
1778.00,9.69002,25.093318,0.000460,24.998056,-0.2719,0.244,9.69171,9.69171
1779.00,9.69011,25.093365,0.000462,24.998146,-0.2715,0.244,9.69151,9.69151
1780.00,9.69010,25.093322,0.000463,24.998191,-0.2713,0.244,9.68959,9.68959
1781.00,9.69001,25.093283,0.000464,24.998215,-0.2712,0.244,9.68743,9.68743
1782.00,9.69002,25.093281,0.000464,24.998181,-0.2714,0.244,9.68703,9.68703
1783.00,9.69018,25.093242,0.000462,24.998154,-0.2717,0.244,9.68719,9.68719
1784.00,9.69041,25.093247,0.000462,24.998173,-0.2718,0.244,9.68753,9.68753
1785.00,9.69071,25.093312,0.000461,24.998169,-0.2717,0.245,9.68794,9.68794
1786.00,9.69060,25.093390,0.000460,24.998151,-0.2715,0.245,9.68854,9.68854
1787.00,9.69044,25.093400,0.000459,24.998079,-0.2709,0.245,9.68843,9.68843
1788.00,9.69029,25.093446,0.000460,24.998110,-0.2705,0.245,9.68768,9.68768
1789.00,9.68993,25.093445,0.000457,24.998026,-0.2705,0.245,9.68703,9.68703
1790.00,9.68954,25.093621,0.000458,24.998159,-0.2706,0.245,9.68715,9.68715
1791.00,9.68936,25.093617,0.000458,24.998120,-0.2707,0.245,9.68688,9.68688
1792.00,9.68895,25.093662,0.000457,24.998195,-0.2707,0.245,9.68692,9.68692
1793.00,9.68869,25.093672,0.000456,24.998144,-0.2708,0.245,9.68795,9.68795
1794.00,9.68863,25.093724,0.000459,24.998191,-0.2708,0.245,9.68832,9.68832
1795.00,9.68854,25.093576,0.000460,24.998040,-0.2705,0.245,9.68910,9.68910
1796.00,9.68831,25.093589,0.000459,24.998098,-0.2703,0.245,9.68999,9.68999
1797.00,9.68820,25.093530,0.000460,24.998053,-0.2703,0.245,9.69037,9.69037
1798.00,9.68827,25.093534,0.000465,24.998042,-0.2702,0.245,9.69058,9.69058
1799.00,9.68840,25.093475,0.000463,24.998000,-0.2698,0.245,9.69097,9.69097
1800.00,9.68854,25.093577,0.000465,24.998065,-0.2697,0.245,9.69042,9.69042
1801.00,9.68867,25.093580,0.000468,24.997993,-0.2696,0.245,9.68916,9.68916
1802.00,9.68849,25.093575,0.000465,24.997900,-0.2696,0.245,9.68775,9.68775
1803.00,9.68841,25.093603,0.000461,24.997882,-0.2696,0.246,9.68728,9.68728
1804.00,9.68829,25.093704,0.000461,24.997951,-0.2697,0.246,9.68692,9.68692
1805.00,9.68831,25.093698,0.000460,24.997978,-0.2695,0.246,9.68682,9.68682
1806.00,9.68835,25.093723,0.000457,24.998003,-0.2693,0.246,9.68724,9.68724
1807.00,9.68840,25.093867,0.000458,24.998160,-0.2689,0.246,9.68944,9.68944
1808.00,9.68870,25.093888,0.000458,24.998204,-0.2685,0.246,9.69057,9.69057
1809.00,9.68877,25.093862,0.000459,24.998114,-0.2681,0.246,9.69101,9.69101
1810.00,9.68893,25.093945,0.000459,24.998051,-0.2678,0.246,9.69100,9.69100
1811.00,9.68936,25.094043,0.000463,24.998078,-0.2677,0.246,9.69150,9.69150
1812.00,9.68964,25.094039,0.000464,24.998020,-0.2678,0.246,9.69125,9.69125
1813.00,9.68958,25.094102,0.000466,24.998062,-0.2679,0.246,9.69053,9.69053
1814.00,9.68948,25.094100,0.000466,24.998086,-0.2679,0.246,9.69040,9.69040
1815.00,9.68958,25.094124,0.000466,24.998127,-0.2678,0.246,9.69035,9.69035
1816.00,9.68953,25.094091,0.000464,24.998112,-0.2675,0.247,9.68990,9.68990
1817.00,9.68936,25.094141,0.000464,24.998135,-0.2672,0.247,9.68896,9.68896
1818.00,9.68929,25.094167,0.000466,24.998130,-0.2669,0.247,9.68850,9.68850
1819.00,9.68912,25.094275,0.000465,24.998168,-0.2669,0.247,9.68765,9.68765
1820.00,9.68893,25.094264,0.000462,24.998197,-0.2665,0.247,9.68727,9.68727
1821.00,9.68889,25.094296,0.000463,24.998229,-0.2663,0.247,9.68733,9.68733
1822.00,9.68921,25.094292,0.000464,24.998201,-0.2661,0.247,9.68796,9.68796
1823.00,9.68939,25.094383,0.000463,24.998255,-0.2659,0.247,9.68789,9.68789
1824.00,9.68939,25.094399,0.000466,24.998227,-0.2656,0.247,9.68852,9.68852
1825.00,9.68938,25.094316,0.000467,24.998143,-0.2655,0.247,9.68872,9.68872
1826.00,9.68935,25.094331,0.000466,24.998152,-0.2651,0.247,9.68882,9.68882
1827.00,9.68930,25.094341,0.000468,24.998197,-0.2648,0.247,9.68839,9.68839
1828.00,9.68897,25.094336,0.000468,24.998137,-0.2645,0.247,9.68847,9.68847
1829.00,9.68884,25.094467,0.000466,24.998251,-0.2644,0.247,9.68858,9.68858
1830.00,9.68870,25.094577,0.000466,24.998287,-0.2645,0.247,9.68831,9.68831
1831.00,9.68864,25.094602,0.000465,24.998221,-0.2646,0.248,9.68828,9.68828
1832.00,9.68849,25.094601,0.000462,24.998161,-0.2645,0.248,9.68820,9.68820
1833.00,9.68831,25.094536,0.000456,24.998110,-0.2645,0.248,9.68819,9.68819
1834.00,9.68819,25.094434,0.000456,24.998017,-0.2645,0.248,9.68767,9.68767
1835.00,9.68805,25.094474,0.000461,24.998031,-0.2644,0.248,9.68763,9.68763
1836.00,9.68799,25.094528,0.000467,24.998063,-0.2643,0.248,9.68782,9.68782
1837.00,9.68815,25.094673,0.000472,24.998121,-0.2642,0.248,9.68832,9.68832
1838.00,9.68834,25.094796,0.000475,24.998172,-0.2636,0.248,9.68916,9.68916
1839.00,9.68853,25.094853,0.000471,24.998153,-0.2630,0.248,9.68976,9.68976
1840.00,9.68872,25.094899,0.000470,24.998159,-0.2625,0.248,9.69057,9.69057
1841.00,9.68894,25.094889,0.000466,24.998165,-0.2621,0.248,9.69120,9.69120
1842.00,9.68908,25.094906,0.000463,24.998239,-0.2617,0.248,9.69180,9.69180
1843.00,9.68938,25.094911,0.000467,24.998285,-0.2616,0.248,9.69231,9.69231
1844.00,9.68963,25.094879,0.000469,24.998283,-0.2615,0.248,9.69278,9.69278
1845.00,9.68976,25.094860,0.000468,24.998197,-0.2613,0.248,9.69270,9.69270
1846.00,9.68984,25.094847,0.000470,24.998137,-0.2612,0.248,9.69250,9.69250
1847.00,9.69015,25.094824,0.000472,24.998063,-0.2611,0.248,9.69312,9.69312
1848.00,9.69058,25.094857,0.000467,24.998041,-0.2611,0.249,9.69325,9.69325
1849.00,9.69092,25.094899,0.000470,24.998030,-0.2610,0.249,9.69433,9.69433
1850.00,9.69139,25.094882,0.000467,24.998064,-0.2610,0.249,9.69545,9.69545
1851.00,9.69176,25.094984,0.000466,24.998134,-0.2610,0.249,9.69605,9.69605
1852.00,9.69199,25.094911,0.000463,24.998097,-0.2609,0.249,9.69510,9.69510
1853.00,9.69243,25.094854,0.000465,24.998055,-0.2607,0.249,9.69429,9.69429
1854.00,9.69302,25.094932,0.000466,24.998107,-0.2606,0.249,9.69276,9.69276
1855.00,9.69342,25.095068,0.000468,24.998204,-0.2605,0.249,9.69265,9.69265
1856.00,9.69381,25.095063,0.000468,24.998148,-0.2602,0.249,9.69256,9.69256
1857.00,9.69414,25.095181,0.000469,24.998122,-0.2600,0.249,9.69358,9.69358
1858.00,9.69427,25.095166,0.000466,24.998065,-0.2599,0.249,9.69390,9.69390
1859.00,9.69508,25.095131,0.000464,24.998026,-0.2596,0.249,9.69131,9.69131
1860.00,9.69546,25.095045,0.000461,24.997906,-0.2593,0.249,9.68551,9.68551
1861.00,9.69418,25.095053,0.000458,24.997930,-0.2591,0.249,9.67951,9.67951
@13,2.0001,4.0, 1860.025 
1862.00,9.69097,25.095050,0.000459,24.997969,-0.2588,0.249,9.67355,9.67355
1863.00,9.69098,25.095032,0.000460,24.997985,-0.2585,0.249,9.66959,9.66959
1864.00,9.69246,25.095055,0.000459,24.998011,-0.2582,0.249,9.66941,9.66941
1865.00,9.69356,25.095089,0.000461,24.998030,-0.2580,0.249,9.67154,9.67154
1866.00,9.69493,25.095142,0.000464,24.998041,-0.2579,0.249,9.67476,9.67476
1867.00,9.69574,25.095201,0.000463,24.998029,-0.2578,0.250,9.67808,9.67808
1868.00,9.69243,25.095410,0.000464,24.998102,-0.2577,0.250,9.67970,9.67970
1869.00,9.67789,25.095461,0.000461,24.998088,-0.2577,0.250,9.68148,9.68148
1870.00,9.66712,25.095564,0.000459,24.998133,-0.2576,0.250,9.68309,9.68309
1871.00,9.66471,25.095658,0.000458,24.998161,-0.2573,0.250,9.68410,9.68410
1872.00,9.66840,25.095792,0.000461,24.998285,-0.2571,0.250,9.68528,9.68528
1873.00,9.67163,25.095663,0.000456,24.998160,-0.2569,0.250,9.68669,9.68669
1874.00,9.67414,25.095692,0.000458,24.998100,-0.2564,0.250,9.68678,9.68678
1875.00,9.67618,25.095656,0.000454,24.998046,-0.2560,0.250,9.68667,9.68667
1876.00,9.67787,25.095632,0.000454,24.998047,-0.2556,0.250,9.68756,9.68756
1877.00,9.67925,25.095667,0.000451,24.998033,-0.2554,0.251,9.68770,9.68770
1878.00,9.68017,25.095816,0.000458,24.998165,-0.2554,0.251,9.68795,9.68795
1879.00,9.68120,25.095915,0.000464,24.998275,-0.2552,0.251,9.68857,9.68857
1880.00,9.68202,25.095936,0.000468,24.998262,-0.2552,0.251,9.68910,9.68910
1881.00,9.68320,25.096050,0.000473,24.998414,-0.2553,0.251,9.68897,9.68897
1882.00,9.68440,25.095977,0.000472,24.998330,-0.2554,0.251,9.68869,9.68869
1883.00,9.68525,25.096020,0.000465,24.998309,-0.2553,0.251,9.68801,9.68801
1884.00,9.68586,25.095955,0.000462,24.998197,-0.2551,0.251,9.68783,9.68783
1885.00,9.68648,25.096094,0.000469,24.998321,-0.2546,0.251,9.68841,9.68841
1886.00,9.68715,25.096072,0.000465,24.998195,-0.2541,0.251,9.68933,9.68933
1887.00,9.68776,25.096159,0.000464,24.998188,-0.2537,0.251,9.69030,9.69030
1888.00,9.68829,25.096207,0.000468,24.998123,-0.2535,0.251,9.69177,9.69177
1889.00,9.68887,25.096278,0.000470,24.998145,-0.2536,0.251,9.69346,9.69346
1890.00,9.68942,25.096369,0.000468,24.998188,-0.2537,0.251,9.69425,9.69425
1891.00,9.68981,25.096412,0.000469,24.998165,-0.2537,0.252,9.69432,9.69432
1892.00,9.69036,25.096338,0.000467,24.998072,-0.2536,0.252,9.69582,9.69582
1893.00,9.69078,25.096296,0.000465,24.998072,-0.2533,0.252,9.69623,9.69623
1894.00,9.69131,25.096389,0.000463,24.998131,-0.2530,0.252,9.69572,9.69572
1895.00,9.69165,25.096282,0.000460,24.997981,-0.2528,0.252,9.69611,9.69611
1896.00,9.69202,25.096330,0.000464,24.998057,-0.2527,0.252,9.69597,9.69597
1897.00,9.69222,25.096377,0.000466,24.998090,-0.2526,0.252,9.69449,9.69449
1898.00,9.69250,25.096493,0.000469,24.998195,-0.2525,0.252,9.69484,9.69484
1899.00,9.69291,25.096505,0.000469,24.998226,-0.2523,0.252,9.69524,9.69524
1900.00,9.69316,25.096534,0.000468,24.998212,-0.2524,0.252,9.69422,9.69422
1901.00,9.69334,25.096521,0.000464,24.998171,-0.2524,0.252,9.69431,9.69431
1902.00,9.69361,25.096511,0.000462,24.998187,-0.2524,0.252,9.69440,9.69440
1903.00,9.69392,25.096435,0.000461,24.998098,-0.2527,0.253,9.69375,9.69375
1904.00,9.69439,25.096340,0.000460,24.997977,-0.2525,0.253,9.69403,9.69403
1905.00,9.69474,25.096338,0.000461,24.998046,-0.2524,0.253,9.69472,9.69472
1906.00,9.69481,25.096354,0.000463,24.998038,-0.2522,0.253,9.69459,9.69459
1907.00,9.69468,25.096373,0.000463,24.998080,-0.2517,0.253,9.69393,9.69393
1908.00,9.69473,25.096376,0.000463,24.998096,-0.2511,0.253,9.69418,9.69418
1909.00,9.69470,25.096387,0.000459,24.998104,-0.2509,0.253,9.69340,9.69340
1910.00,9.69456,25.096380,0.000457,24.998086,-0.2506,0.253,9.69322,9.69322
1911.00,9.69449,25.096409,0.000458,24.998025,-0.2505,0.253,9.69270,9.69270
1912.00,9.69423,25.096424,0.000458,24.997993,-0.2505,0.253,9.69337,9.69337
1913.00,9.69404,25.096490,0.000458,24.998008,-0.2504,0.253,9.69340,9.69340
1914.00,9.69399,25.096567,0.000463,24.998018,-0.2504,0.253,9.69327,9.69327
1915.00,9.69392,25.096623,0.000465,24.997949,-0.2506,0.253,9.69324,9.69324
1916.00,9.69392,25.096598,0.000459,24.997915,-0.2508,0.253,9.69415,9.69415
1917.00,9.69392,25.096663,0.000458,24.997845,-0.2509,0.253,9.69360,9.69360
1918.00,9.69368,25.096716,0.000455,24.997823,-0.2509,0.253,9.69265,9.69265
1919.00,9.69336,25.096865,0.000455,24.997956,-0.2507,0.253,9.69224,9.69224
1920.00,9.69322,25.096942,0.000457,24.998043,-0.2501,0.253,9.69169,9.69169
1921.00,9.69321,25.097004,0.000462,24.998121,-0.2495,0.253,9.69131,9.69131
1922.00,9.69316,25.097016,0.000463,24.998249,-0.2489,0.253,9.69165,9.69165
1923.00,9.69314,25.096963,0.000463,24.998238,-0.2486,0.254,9.69245,9.69245
1924.00,9.69317,25.096870,0.000459,24.998047,-0.2484,0.254,9.69357,9.69357
1925.00,9.69312,25.096884,0.000451,24.998034,-0.2485,0.254,9.69441,9.69441
1926.00,9.69310,25.096944,0.000448,24.998071,-0.2484,0.254,9.69392,9.69392
1927.00,9.69305,25.097016,0.000450,24.998028,-0.2483,0.254,9.69349,9.69349
1928.00,9.69290,25.097140,0.000456,24.998076,-0.2484,0.254,9.69282,9.69282
1929.00,9.69290,25.097226,0.000463,24.998210,-0.2483,0.254,9.69280,9.69280
1930.00,9.69303,25.097228,0.000469,24.998195,-0.2482,0.254,9.69305,9.69305
1931.00,9.69315,25.097247,0.000474,24.998223,-0.2483,0.254,9.69338,9.69338
1932.00,9.69324,25.097243,0.000472,24.998195,-0.2485,0.254,9.69440,9.69440
1933.00,9.69328,25.097250,0.000469,24.998162,-0.2486,0.254,9.69526,9.69526
1934.00,9.69325,25.097263,0.000465,24.998185,-0.2484,0.254,9.69505,9.69505
1935.00,9.69318,25.097246,0.000463,24.998160,-0.2483,0.254,9.69489,9.69489
1936.00,9.69345,25.097231,0.000463,24.998120,-0.2482,0.254,9.69524,9.69524
1937.00,9.69365,25.097358,0.000464,24.998266,-0.2480,0.254,9.69431,9.69431
1938.00,9.69385,25.097348,0.000463,24.998307,-0.2477,0.254,9.69309,9.69309
1939.00,9.69368,25.097311,0.000461,24.998231,-0.2478,0.255,9.69195,9.69195
1940.00,9.69338,25.097331,0.000462,24.998214,-0.2479,0.255,9.69127,9.69127
1941.00,9.69341,25.097300,0.000456,24.998122,-0.2484,0.255,9.69108,9.69108
1942.00,9.69347,25.097183,0.000454,24.997996,-0.2486,0.255,9.69211,9.69211
1943.00,9.69370,25.097212,0.000455,24.997985,-0.2486,0.255,9.69400,9.69400
1944.00,9.69365,25.097238,0.000457,24.997958,-0.2485,0.255,9.69517,9.69517
1945.00,9.69372,25.097330,0.000456,24.998009,-0.2483,0.255,9.69577,9.69577
1946.00,9.69410,25.097534,0.000460,24.998102,-0.2478,0.255,9.69612,9.69612
1947.00,9.69425,25.097537,0.000457,24.998053,-0.2474,0.255,9.69598,9.69598
1948.00,9.69433,25.097504,0.000454,24.998030,-0.2471,0.255,9.69469,9.69469
1949.00,9.69418,25.097560,0.000452,24.998110,-0.2468,0.255,9.69440,9.69440
1950.00,9.69406,25.097515,0.000453,24.998041,-0.2466,0.255,9.69443,9.69443
1951.00,9.69399,25.097340,0.000452,24.997949,-0.2464,0.255,9.69432,9.69432
1952.00,9.69405,25.097403,0.000457,24.998019,-0.2461,0.255,9.69440,9.69440
1953.00,9.69421,25.097432,0.000460,24.998076,-0.2459,0.255,9.69558,9.69558
1954.00,9.69438,25.097412,0.000463,24.998047,-0.2457,0.255,9.69583,9.69583
1955.00,9.69429,25.097472,0.000463,24.998161,-0.2454,0.255,9.69571,9.69571
1956.00,9.69430,25.097565,0.000463,24.998185,-0.2455,0.255,9.69571,9.69571
1957.00,9.69443,25.097626,0.000463,24.998191,-0.2457,0.255,9.69559,9.69559
1958.00,9.69468,25.097726,0.000464,24.998201,-0.2459,0.256,9.69509,9.69509
1959.00,9.69486,25.097869,0.000463,24.998297,-0.2462,0.256,9.69456,9.69456
1960.00,9.69502,25.097892,0.000463,24.998289,-0.2464,0.256,9.69435,9.69435
1961.00,9.69512,25.097934,0.000462,24.998390,-0.2463,0.256,9.69454,9.69454
1962.00,9.69523,25.097962,0.000462,24.998375,-0.2460,0.256,9.69499,9.69499
1963.00,9.69527,25.097872,0.000459,24.998255,-0.2457,0.256,9.69568,9.69568
1964.00,9.69519,25.097821,0.000456,24.998162,-0.2452,0.257,9.69591,9.69591
1965.00,9.69521,25.097879,0.000457,24.998116,-0.2448,0.257,9.69649,9.69649
1966.00,9.69534,25.097941,0.000460,24.998034,-0.2445,0.257,9.69705,9.69705
1967.00,9.69556,25.098004,0.000461,24.998028,-0.2443,0.256,9.69775,9.69775
1968.00,9.69589,25.098182,0.000465,24.998181,-0.2442,0.256,9.69791,9.69791
1969.00,9.69621,25.098236,0.000469,24.998240,-0.2442,0.256,9.69915,9.69915
1970.00,9.69649,25.098198,0.000469,24.998161,-0.2444,0.256,9.69963,9.69963
1971.00,9.69663,25.098302,0.000470,24.998237,-0.2446,0.256,9.69961,9.69961
1972.00,9.69671,25.098303,0.000467,24.998223,-0.2447,0.257,9.69816,9.69816
1973.00,9.69656,25.098302,0.000463,24.998148,-0.2445,0.257,9.69741,9.69741
1974.00,9.69661,25.098361,0.000461,24.998132,-0.2443,0.257,9.69712,9.69712
1975.00,9.69676,25.098456,0.000460,24.998219,-0.2442,0.257,9.69643,9.69643
1976.00,9.69685,25.098335,0.000456,24.998100,-0.2443,0.257,9.69613,9.69613
1977.00,9.69677,25.098403,0.000457,24.998184,-0.2442,0.257,9.69615,9.69615
1978.00,9.69678,25.098419,0.000459,24.998160,-0.2445,0.257,9.69613,9.69613
1979.00,9.69689,25.098429,0.000458,24.998148,-0.2447,0.257,9.69557,9.69557
1980.00,9.69717,25.098496,0.000458,24.998155,-0.2446,0.257,9.69610,9.69610
1981.00,9.69721,25.098529,0.000458,24.998117,-0.2441,0.258,9.69681,9.69681
1982.00,9.69731,25.098452,0.000455,24.998041,-0.2438,0.258,9.69909,9.69909
1983.00,9.69779,25.098378,0.000454,24.998021,-0.2434,0.258,9.70005,9.70005
1984.00,9.69805,25.098352,0.000455,24.998063,-0.2429,0.258,9.70107,9.70107
1985.00,9.69836,25.098338,0.000458,24.998076,-0.2427,0.258,9.70155,9.70155
1986.00,9.69851,25.098334,0.000459,24.998120,-0.2429,0.258,9.70198,9.70198
1987.00,9.69869,25.098435,0.000462,24.998138,-0.2430,0.258,9.70144,9.70144
1988.00,9.69872,25.098523,0.000460,24.998145,-0.2429,0.258,9.70150,9.70150
1989.00,9.69862,25.098559,0.000463,24.998021,-0.2428,0.258,9.70141,9.70141
1990.00,9.69878,25.098590,0.000460,24.998012,-0.2427,0.258,9.70043,9.70043
1991.00,9.69917,25.098609,0.000460,24.998018,-0.2425,0.258,9.69887,9.69887
1992.00,9.69888,25.098557,0.000458,24.997986,-0.2421,0.258,9.69783,9.69783
1993.00,9.69870,25.098540,0.000459,24.997955,-0.2421,0.258,9.69722,9.69722
1994.00,9.69874,25.098507,0.000458,24.997944,-0.2420,0.258,9.69702,9.69702
1995.00,9.69889,25.098528,0.000457,24.997918,-0.2418,0.259,9.69799,9.69799
1996.00,9.69913,25.098682,0.000459,24.997977,-0.2418,0.259,9.69924,9.69924
1997.00,9.69945,25.098727,0.000461,24.997986,-0.2419,0.259,9.69983,9.69983
1998.00,9.69986,25.098832,0.000463,24.998044,-0.2421,0.258,9.70040,9.70040
1999.00,9.70005,25.098988,0.000460,24.998152,-0.2423,0.259,9.70072,9.70072
2000.00,9.70010,25.099101,0.000462,24.998222,-0.2423,0.259,9.70077,9.70077
2001.00,9.70022,25.099046,0.000461,24.998145,-0.2425,0.259,9.70096,9.70096
2002.00,9.70012,25.099076,0.000459,24.998123,-0.2425,0.259,9.70047,9.70047
2003.00,9.69989,25.099147,0.000460,24.998114,-0.2424,0.259,9.69999,9.69999
2004.00,9.69975,25.099106,0.000463,24.998071,-0.2421,0.259,9.69978,9.69978
2005.00,9.69943,25.099000,0.000458,24.998002,-0.2419,0.259,9.70047,9.70047
2006.00,9.69936,25.099003,0.000459,24.998035,-0.2417,0.259,9.70126,9.70126
2007.00,9.70008,25.099004,0.000462,24.998036,-0.2414,0.259,9.70230,9.70230
2008.00,9.70057,25.098925,0.000459,24.997997,-0.2410,0.259,9.70247,9.70247
2009.00,9.70071,25.098896,0.000459,24.997949,-0.2408,0.259,9.69953,9.69953
2010.00,9.70080,25.099000,0.000465,24.997972,-0.2408,0.259,9.69440,9.69440
2011.00,9.70053,25.099029,0.000465,24.997957,-0.2407,0.259,9.68845,9.68845
@14,2.0001,4.0, 2010.06400000001 
2012.00,9.69800,25.099096,0.000462,24.997958,-0.2408,0.260,9.68255,9.68255
2013.00,9.69838,25.099149,0.000465,24.997958,-0.2409,0.260,9.67774,9.67774
2014.00,9.70094,25.099237,0.000464,24.997992,-0.2409,0.260,9.67681,9.67681
2015.00,9.70209,25.099210,0.000461,24.997961,-0.2408,0.260,9.67765,9.67765
2016.00,9.70390,25.099275,0.000462,24.998022,-0.2408,0.260,9.67942,9.67942
2017.00,9.70292,25.099326,0.000464,24.998036,-0.2407,0.260,9.68272,9.68272
2018.00,9.69906,25.099348,0.000461,24.998073,-0.2406,0.260,9.68618,9.68618
2019.00,9.68565,25.099277,0.000461,24.998030,-0.2406,0.260,9.68868,9.68868
2020.00,9.67865,25.099338,0.000459,24.998034,-0.2405,0.260,9.69100,9.69100
2021.00,9.67590,25.099315,0.000457,24.997957,-0.2402,0.260,9.69219,9.69219
2022.00,9.67636,25.099310,0.000457,24.997934,-0.2400,0.260,9.69161,9.69161
2023.00,9.67856,25.099370,0.000460,24.997978,-0.2396,0.260,9.69101,9.69101
2024.00,9.68124,25.099514,0.000460,24.998057,-0.2392,0.261,9.69036,9.69036
2025.00,9.68360,25.099589,0.000464,24.998099,-0.2388,0.261,9.68973,9.68973
2026.00,9.68481,25.099657,0.000466,24.998139,-0.2386,0.261,9.68994,9.68994
2027.00,9.68548,25.099748,0.000468,24.998172,-0.2385,0.261,9.69171,9.69171
2028.00,9.68626,25.099834,0.000466,24.998161,-0.2385,0.261,9.69301,9.69301
2029.00,9.68708,25.099880,0.000467,24.998122,-0.2387,0.261,9.69471,9.69471
2030.00,9.68821,25.099807,0.000461,24.998039,-0.2390,0.261,9.69654,9.69654
2031.00,9.68986,25.099903,0.000461,24.998051,-0.2389,0.261,9.69841,9.69841
2032.00,9.69107,25.099914,0.000460,24.998077,-0.2389,0.261,9.69859,9.69859
2033.00,9.69182,25.099838,0.000458,24.998016,-0.2388,0.261,9.69870,9.69870
2034.00,9.69258,25.099817,0.000458,24.997962,-0.2387,0.261,9.69807,9.69807
2035.00,9.69329,25.099825,0.000463,24.997955,-0.2384,0.261,9.69697,9.69697
2036.00,9.69398,25.099791,0.000465,24.997947,-0.2383,0.261,9.69657,9.69657
2037.00,9.69447,25.099823,0.000465,24.997967,-0.2383,0.261,9.69694,9.69694
2038.00,9.69480,25.099878,0.000466,24.997986,-0.2383,0.261,9.69763,9.69763
2039.00,9.69516,25.099861,0.000465,24.998019,-0.2383,0.262,9.69822,9.69822
2040.00,9.69547,25.099931,0.000463,24.998086,-0.2384,0.262,9.70024,9.70024
2041.00,9.69626,25.099918,0.000460,24.998077,-0.2387,0.262,9.70156,9.70156
2042.00,9.69711,25.099874,0.000461,24.998011,-0.2386,0.262,9.70241,9.70241
2043.00,9.69776,25.099817,0.000463,24.997965,-0.2383,0.262,9.70324,9.70324
2044.00,9.69839,25.099820,0.000464,24.997980,-0.2384,0.261,9.70347,9.70347
2045.00,9.69878,25.099683,0.000466,24.997861,-0.2385,0.261,9.70218,9.70218
2046.00,9.69914,25.099655,0.000467,24.997815,-0.2381,0.261,9.70087,9.70087
2047.00,9.69954,25.099686,0.000463,24.997856,-0.2380,0.262,9.70095,9.70095
2048.00,9.69984,25.099738,0.000461,24.997884,-0.2381,0.262,9.69931,9.69931
2049.00,9.69983,25.099846,0.000462,24.997937,-0.2380,0.262,9.69850,9.69850
2050.00,9.69964,25.100031,0.000463,24.997991,-0.2379,0.262,9.69880,9.69880
2051.00,9.69945,25.100133,0.000465,24.997968,-0.2379,0.262,9.69877,9.69877
2052.00,9.69962,25.100195,0.000467,24.997916,-0.2378,0.262,9.69780,9.69780
2053.00,9.69973,25.100395,0.000472,24.997993,-0.2375,0.262,9.69894,9.69894
2054.00,9.69998,25.100477,0.000472,24.997985,-0.2371,0.262,9.70050,9.70050
2055.00,9.70040,25.100458,0.000468,24.998040,-0.2367,0.262,9.70014,9.70014
2056.00,9.70040,25.100495,0.000467,24.998095,-0.2364,0.262,9.69961,9.69961
2057.00,9.70027,25.100437,0.000466,24.998056,-0.2364,0.262,9.69990,9.69990
2058.00,9.70028,25.100211,0.000461,24.997868,-0.2365,0.262,9.69965,9.69965
2059.00,9.70033,25.100094,0.000459,24.997795,-0.2366,0.262,9.69878,9.69878
2060.00,9.70018,25.100191,0.000462,24.997826,-0.2366,0.262,9.69916,9.69916
2061.00,9.69988,25.100217,0.000462,24.997846,-0.2367,0.262,9.69950,9.69950
2062.00,9.69959,25.100280,0.000462,24.997871,-0.2365,0.263,9.69956,9.69956
2063.00,9.69952,25.100410,0.000460,24.997975,-0.2364,0.263,9.69979,9.69979
2064.00,9.69942,25.100437,0.000461,24.997934,-0.2363,0.263,9.69969,9.69969
2065.00,9.69938,25.100452,0.000459,24.997930,-0.2361,0.263,9.69846,9.69846
2066.00,9.69900,25.100521,0.000462,24.997962,-0.2359,0.263,9.69745,9.69745
2067.00,9.69863,25.100500,0.000459,24.997934,-0.2358,0.263,9.69633,9.69633
2068.00,9.69827,25.100553,0.000458,24.997977,-0.2357,0.263,9.69456,9.69456
2069.00,9.69811,25.100658,0.000459,24.998065,-0.2356,0.263,9.69322,9.69322
2070.00,9.69788,25.100522,0.000458,24.997922,-0.2358,0.263,9.69289,9.69289
2071.00,9.69758,25.100482,0.000452,24.997890,-0.2357,0.264,9.69349,9.69349
2072.00,9.69741,25.100644,0.000457,24.998027,-0.2357,0.264,9.69346,9.69346
2073.00,9.69689,25.100700,0.000464,24.998043,-0.2358,0.263,9.69418,9.69418
2074.00,9.69676,25.100708,0.000466,24.997999,-0.2358,0.263,9.69606,9.69606
2075.00,9.69646,25.100873,0.000469,24.998062,-0.2359,0.263,9.69736,9.69736
2076.00,9.69664,25.100747,0.000467,24.997881,-0.2358,0.263,9.69773,9.69773
2077.00,9.69688,25.100739,0.000468,24.997864,-0.2358,0.263,9.69841,9.69841
2078.00,9.69691,25.100667,0.000460,24.997753,-0.2356,0.264,9.69899,9.69899
2079.00,9.69684,25.100670,0.000457,24.997814,-0.2354,0.264,9.69873,9.69873
2080.00,9.69686,25.100665,0.000454,24.997900,-0.2352,0.264,9.69827,9.69827
2081.00,9.69665,25.100860,0.000459,24.998113,-0.2348,0.264,9.69773,9.69773
2082.00,9.69644,25.100890,0.000458,24.998121,-0.2346,0.264,9.69768,9.69768
2083.00,9.69625,25.100980,0.000464,24.998213,-0.2345,0.264,9.69703,9.69703
2084.00,9.69611,25.100999,0.000465,24.998159,-0.2345,0.264,9.69643,9.69643
2085.00,9.69620,25.101059,0.000468,24.998104,-0.2344,0.264,9.69665,9.69665
2086.00,9.69634,25.101127,0.000469,24.998108,-0.2345,0.264,9.69672,9.69672
2087.00,9.69644,25.101109,0.000468,24.998046,-0.2343,0.264,9.69639,9.69639
2088.00,9.69654,25.101080,0.000467,24.997990,-0.2339,0.264,9.69654,9.69654
2089.00,9.69690,25.101173,0.000469,24.998015,-0.2333,0.264,9.69700,9.69700
2090.00,9.69709,25.101217,0.000469,24.998091,-0.2329,0.264,9.69628,9.69628
2091.00,9.69698,25.101183,0.000468,24.998104,-0.2327,0.264,9.69518,9.69518
2092.00,9.69679,25.101212,0.000472,24.998140,-0.2324,0.264,9.69456,9.69456
2093.00,9.69661,25.101301,0.000471,24.998150,-0.2323,0.264,9.69324,9.69324
2094.00,9.69615,25.101294,0.000469,24.998149,-0.2326,0.264,9.69127,9.69127
2095.00,9.69566,25.101239,0.000467,24.998053,-0.2329,0.264,9.69074,9.69074
2096.00,9.69533,25.101234,0.000465,24.998008,-0.2332,0.265,9.69118,9.69118
2097.00,9.69509,25.101199,0.000460,24.997954,-0.2335,0.265,9.69148,9.69148
2098.00,9.69467,25.101208,0.000458,24.998025,-0.2336,0.265,9.69335,9.69335
2099.00,9.69436,25.101243,0.000456,24.998089,-0.2334,0.265,9.69529,9.69529
2100.00,9.69411,25.101354,0.000458,24.998160,-0.2332,0.265,9.69696,9.69696
2101.00,9.69455,25.101445,0.000461,24.998184,-0.2329,0.265,9.69802,9.69802
2102.00,9.69505,25.101479,0.000460,24.998133,-0.2327,0.265,9.69847,9.69847
2103.00,9.69532,25.101545,0.000461,24.998118,-0.2326,0.265,9.69882,9.69882
2104.00,9.69559,25.101547,0.000465,24.998051,-0.2326,0.265,9.69944,9.69944
2105.00,9.69549,25.101544,0.000466,24.998062,-0.2324,0.265,9.69915,9.69915
2106.00,9.69544,25.101508,0.000462,24.998014,-0.2321,0.265,9.69918,9.69918
2107.00,9.69545,25.101568,0.000462,24.998098,-0.2320,0.265,9.69996,9.69996
2108.00,9.69563,25.101600,0.000465,24.998130,-0.2318,0.266,9.69897,9.69897
2109.00,9.69594,25.101618,0.000462,24.998109,-0.2316,0.266,9.69784,9.69784
2110.00,9.69604,25.101615,0.000460,24.998049,-0.2315,0.266,9.69793,9.69793
2111.00,9.69641,25.101702,0.000462,24.998126,-0.2314,0.266,9.69831,9.69831
2112.00,9.69688,25.101715,0.000463,24.998135,-0.2311,0.266,9.69837,9.69837
2113.00,9.69728,25.101718,0.000465,24.998107,-0.2309,0.266,9.69895,9.69895
2114.00,9.69777,25.101662,0.000469,24.998106,-0.2305,0.266,9.69946,9.69946
2115.00,9.69813,25.101703,0.000471,24.998131,-0.2304,0.266,9.69891,9.69891
2116.00,9.69819,25.101607,0.000470,24.997972,-0.2304,0.266,9.69715,9.69715
2117.00,9.69807,25.101676,0.000472,24.997958,-0.2303,0.266,9.69541,9.69541
2118.00,9.69791,25.101568,0.000469,24.997776,-0.2301,0.266,9.69415,9.69415
2119.00,9.69767,25.101625,0.000466,24.997780,-0.2300,0.266,9.69306,9.69306
2120.00,9.69733,25.101670,0.000467,24.997793,-0.2297,0.266,9.69281,9.69281
2121.00,9.69711,25.101760,0.000468,24.997856,-0.2296,0.266,9.69369,9.69369
2122.00,9.69706,25.101690,0.000465,24.997807,-0.2296,0.266,9.69438,9.69438
2123.00,9.69660,25.101682,0.000463,24.997829,-0.2294,0.266,9.69508,9.69508
2124.00,9.69633,25.101727,0.000461,24.997823,-0.2295,0.266,9.69650,9.69650
2125.00,9.69602,25.101725,0.000459,24.997742,-0.2297,0.267,9.69717,9.69717
2126.00,9.69612,25.101727,0.000457,24.997700,-0.2299,0.267,9.69836,9.69836
2127.00,9.69650,25.101806,0.000458,24.997710,-0.2299,0.267,9.69888,9.69888
2128.00,9.69680,25.101891,0.000459,24.997707,-0.2299,0.267,9.69970,9.69970
2129.00,9.69709,25.101994,0.000463,24.997770,-0.2296,0.267,9.69968,9.69968
2130.00,9.69726,25.101981,0.000461,24.997804,-0.2290,0.267,9.70062,9.70062
2131.00,9.69756,25.102097,0.000464,24.997948,-0.2285,0.267,9.70157,9.70157
2132.00,9.69792,25.102139,0.000465,24.997989,-0.2281,0.267,9.70385,9.70385
2133.00,9.69841,25.102223,0.000466,24.998096,-0.2278,0.267,9.70559,9.70559
2134.00,9.69879,25.102215,0.000463,24.998053,-0.2278,0.267,9.70722,9.70722
2135.00,9.69931,25.102202,0.000461,24.997978,-0.2280,0.267,9.70761,9.70761
2136.00,9.69986,25.102114,0.000458,24.997854,-0.2281,0.267,9.70725,9.70725
2137.00,9.70059,25.102126,0.000456,24.997855,-0.2281,0.267,9.70652,9.70652
2138.00,9.70141,25.102097,0.000453,24.997852,-0.2281,0.268,9.70558,9.70558
2139.00,9.70227,25.102116,0.000456,24.997901,-0.2282,0.267,9.70447,9.70447
2140.00,9.70319,25.102220,0.000459,24.997967,-0.2279,0.267,9.70367,9.70367
2141.00,9.70367,25.102318,0.000462,24.998010,-0.2276,0.267,9.70273,9.70273
2142.00,9.70360,25.102322,0.000462,24.997986,-0.2274,0.268,9.70198,9.70198
2143.00,9.70325,25.102270,0.000463,24.997884,-0.2272,0.268,9.70120,9.70120
2144.00,9.70339,25.102294,0.000461,24.997907,-0.2271,0.268,9.70131,9.70131
2145.00,9.70346,25.102259,0.000463,24.997950,-0.2273,0.268,9.70251,9.70251
2146.00,9.70372,25.102267,0.000462,24.998017,-0.2274,0.268,9.70368,9.70368
2147.00,9.70396,25.102337,0.000462,24.998070,-0.2276,0.268,9.70432,9.70432
2148.00,9.70430,25.102475,0.000464,24.998185,-0.2275,0.268,9.70494,9.70494
2149.00,9.70461,25.102501,0.000465,24.998140,-0.2274,0.268,9.70626,9.70626
2150.00,9.70497,25.102565,0.000465,24.998149,-0.2273,0.268,9.70666,9.70666
2151.00,9.70523,25.102637,0.000466,24.998139,-0.2273,0.268,9.70738,9.70738
2152.00,9.70531,25.102660,0.000469,24.998120,-0.2270,0.268,9.70854,9.70854
2153.00,9.70505,25.102676,0.000470,24.998191,-0.2269,0.268,9.71018,9.71018
2154.00,9.70490,25.102676,0.000473,24.998216,-0.2269,0.268,9.70965,9.70965
2155.00,9.70490,25.102732,0.000473,24.998230,-0.2266,0.268,9.71038,9.71038
2156.00,9.70511,25.102653,0.000472,24.998158,-0.2262,0.268,9.71066,9.71066
2157.00,9.70597,25.102587,0.000469,24.998082,-0.2260,0.268,9.71021,9.71021
2158.00,9.70697,25.102582,0.000466,24.997960,-0.2257,0.268,9.70900,9.70900
2159.00,9.70757,25.102599,0.000466,24.997889,-0.2256,0.268,9.70608,9.70608
2160.00,9.70864,25.102619,0.000465,24.997878,-0.2258,0.268,9.70108,9.70108
2161.00,9.70961,25.102721,0.000467,24.997979,-0.2260,0.269,9.69691,9.69691
@15,2.0001,4.0, 2160.109 
2162.00,9.71107,25.102841,0.000466,24.998059,-0.2262,0.269,9.69225,9.69225
2163.00,9.71102,25.102905,0.000466,24.998081,-0.2263,0.269,9.68843,9.68843
2164.00,9.71075,25.102957,0.000462,24.998112,-0.2259,0.269,9.68702,9.68702
2165.00,9.71025,25.102993,0.000458,24.998089,-0.2253,0.269,9.68717,9.68717
2166.00,9.71026,25.102960,0.000455,24.997964,-0.2250,0.269,9.68718,9.68718
2167.00,9.70967,25.103035,0.000458,24.998005,-0.2247,0.270,9.68807,9.68807
2168.00,9.70591,25.103158,0.000463,24.998114,-0.2244,0.270,9.68909,9.68909
2169.00,9.69304,25.103210,0.000465,24.998131,-0.2245,0.270,9.69121,9.69121
2170.00,9.68773,25.103263,0.000466,24.998134,-0.2247,0.270,9.69387,9.69387
2171.00,9.68745,25.103312,0.000469,24.998174,-0.2247,0.270,9.69588,9.69588
2172.00,9.68714,25.103314,0.000468,24.998150,-0.2248,0.270,9.69759,9.69759
2173.00,9.68762,25.103244,0.000464,24.998068,-0.2249,0.270,9.69964,9.69964
2174.00,9.68853,25.103265,0.000462,24.998095,-0.2248,0.270,9.70113,9.70113
2175.00,9.69035,25.103329,0.000462,24.998167,-0.2247,0.270,9.70155,9.70155
2176.00,9.69173,25.103335,0.000458,24.998152,-0.2244,0.270,9.70233,9.70233
2177.00,9.69284,25.103340,0.000455,24.998150,-0.2240,0.270,9.70293,9.70293
2178.00,9.69374,25.103359,0.000451,24.998190,-0.2237,0.270,9.70309,9.70309
2179.00,9.69522,25.103291,0.000449,24.998121,-0.2237,0.270,9.70336,9.70336
2180.00,9.69646,25.103199,0.000447,24.998061,-0.2236,0.270,9.70355,9.70355
2181.00,9.69729,25.103198,0.000448,24.998084,-0.2236,0.271,9.70375,9.70375
2182.00,9.69816,25.103218,0.000449,24.998070,-0.2235,0.271,9.70591,9.70591
2183.00,9.69919,25.103312,0.000454,24.998078,-0.2234,0.271,9.70701,9.70701
2184.00,9.70015,25.103378,0.000454,24.998079,-0.2234,0.271,9.70693,9.70693
2185.00,9.70113,25.103398,0.000456,24.998053,-0.2234,0.271,9.70776,9.70776
2186.00,9.70232,25.103488,0.000459,24.998061,-0.2235,0.271,9.70975,9.70975
2187.00,9.70349,25.103426,0.000458,24.997967,-0.2237,0.271,9.70974,9.70974
2188.00,9.70447,25.103401,0.000455,24.997901,-0.2236,0.271,9.70988,9.70988
2189.00,9.70524,25.103484,0.000457,24.997895,-0.2233,0.271,9.71050,9.71050
2190.00,9.70581,25.103480,0.000455,24.997819,-0.2231,0.271,9.70967,9.70967
2191.00,9.70641,25.103456,0.000454,24.997793,-0.2229,0.271,9.70743,9.70743
2192.00,9.70625,25.103606,0.000457,24.997957,-0.2227,0.271,9.70538,9.70538
2193.00,9.70631,25.103669,0.000461,24.998024,-0.2227,0.271,9.70517,9.70517
2194.00,9.70665,25.103485,0.000465,24.997896,-0.2228,0.271,9.70537,9.70537
2195.00,9.70717,25.103558,0.000470,24.998039,-0.2229,0.271,9.70553,9.70553
2196.00,9.70732,25.103617,0.000469,24.998111,-0.2229,0.271,9.70585,9.70585
2197.00,9.70739,25.103594,0.000470,24.998087,-0.2228,0.271,9.70604,9.70604
2198.00,9.70766,25.103549,0.000468,24.998055,-0.2225,0.271,9.70477,9.70477
2199.00,9.70746,25.103725,0.000466,24.998198,-0.2224,0.271,9.70312,9.70312
2200.00,9.70707,25.103668,0.000466,24.998039,-0.2222,0.271,9.70249,9.70249
2201.00,9.70641,25.103619,0.000468,24.997951,-0.2218,0.271,9.70224,9.70224
2202.00,9.70595,25.103652,0.000466,24.997921,-0.2216,0.271,9.70255,9.70255
2203.00,9.70590,25.103730,0.000467,24.997988,-0.2216,0.271,9.70238,9.70238
2204.00,9.70564,25.103795,0.000468,24.998054,-0.2214,0.271,9.70212,9.70212
2205.00,9.70496,25.103862,0.000466,24.998115,-0.2212,0.272,9.70220,9.70220
2206.00,9.70439,25.104021,0.000466,24.998147,-0.2213,0.272,9.70118,9.70118
2207.00,9.70392,25.104077,0.000465,24.998108,-0.2213,0.272,9.70076,9.70076
2208.00,9.70346,25.104036,0.000469,24.997973,-0.2211,0.272,9.70044,9.70044
2209.00,9.70297,25.104155,0.000469,24.997972,-0.2209,0.272,9.70050,9.70050
2210.00,9.70274,25.104198,0.000466,24.997951,-0.2209,0.272,9.70063,9.70063
2211.00,9.70273,25.104189,0.000463,24.997949,-0.2208,0.272,9.70197,9.70197
2212.00,9.70285,25.104215,0.000466,24.997928,-0.2208,0.272,9.70177,9.70177
2213.00,9.70258,25.104324,0.000465,24.998022,-0.2206,0.272,9.70149,9.70149
2214.00,9.70204,25.104285,0.000463,24.997996,-0.2206,0.272,9.70179,9.70179
2215.00,9.70184,25.104386,0.000465,24.998069,-0.2204,0.272,9.70182,9.70182
2216.00,9.70168,25.104445,0.000466,24.998048,-0.2202,0.272,9.70068,9.70068
2217.00,9.70140,25.104403,0.000464,24.998048,-0.2200,0.272,9.70024,9.70024
2218.00,9.70139,25.104483,0.000460,24.998057,-0.2199,0.272,9.70154,9.70154
2219.00,9.70155,25.104443,0.000462,24.997992,-0.2195,0.272,9.70285,9.70285
2220.00,9.70180,25.104355,0.000461,24.997883,-0.2194,0.273,9.70424,9.70424
2221.00,9.70192,25.104330,0.000463,24.997902,-0.2195,0.273,9.70598,9.70598
2222.00,9.70209,25.104372,0.000464,24.997892,-0.2196,0.273,9.70829,9.70829
2223.00,9.70283,25.104271,0.000464,24.997819,-0.2198,0.273,9.70891,9.70891
2224.00,9.70324,25.104404,0.000463,24.997963,-0.2198,0.273,9.70855,9.70855
2225.00,9.70356,25.104448,0.000461,24.998044,-0.2197,0.273,9.70727,9.70727
2226.00,9.70397,25.104492,0.000460,24.998075,-0.2197,0.273,9.70664,9.70664
2227.00,9.70432,25.104582,0.000460,24.998168,-0.2193,0.273,9.70552,9.70552
2228.00,9.70461,25.104715,0.000463,24.998298,-0.2192,0.273,9.70629,9.70629
2229.00,9.70496,25.104616,0.000460,24.998191,-0.2193,0.273,9.70687,9.70687
2230.00,9.70492,25.104585,0.000465,24.998130,-0.2191,0.273,9.70784,9.70784
2231.00,9.70544,25.104571,0.000464,24.998106,-0.2190,0.273,9.70826,9.70826
2232.00,9.70578,25.104545,0.000464,24.998108,-0.2190,0.273,9.70875,9.70875
2233.00,9.70620,25.104501,0.000461,24.998024,-0.2188,0.273,9.70825,9.70825
2234.00,9.70654,25.104554,0.000460,24.998033,-0.2185,0.273,9.70778,9.70778
2235.00,9.70675,25.104662,0.000456,24.998047,-0.2184,0.273,9.70654,9.70654
2236.00,9.70727,25.104735,0.000455,24.998046,-0.2184,0.273,9.70534,9.70534
2237.00,9.70741,25.104765,0.000453,24.997943,-0.2183,0.274,9.70524,9.70524
2238.00,9.70705,25.104810,0.000456,24.997935,-0.2180,0.274,9.70408,9.70408
2239.00,9.70686,25.104847,0.000457,24.997933,-0.2177,0.273,9.70399,9.70399
2240.00,9.70669,25.104877,0.000457,24.997965,-0.2175,0.274,9.70526,9.70526
2241.00,9.70675,25.104894,0.000462,24.997987,-0.2172,0.273,9.70673,9.70673
2242.00,9.70652,25.105050,0.000462,24.998101,-0.2167,0.274,9.70604,9.70604
2243.00,9.70655,25.105121,0.000461,24.998168,-0.2164,0.274,9.70643,9.70643
2244.00,9.70684,25.105261,0.000463,24.998270,-0.2165,0.274,9.70612,9.70612
2245.00,9.70672,25.105318,0.000462,24.998297,-0.2165,0.274,9.70594,9.70594
2246.00,9.70651,25.105389,0.000457,24.998310,-0.2166,0.274,9.70575,9.70575
2247.00,9.70665,25.105292,0.000459,24.998269,-0.2166,0.274,9.70690,9.70690
2248.00,9.70667,25.105228,0.000459,24.998139,-0.2166,0.274,9.70755,9.70755
2249.00,9.70647,25.105233,0.000456,24.998111,-0.2163,0.274,9.70741,9.70741
2250.00,9.70624,25.105274,0.000457,24.998124,-0.2157,0.274,9.70666,9.70666
2251.00,9.70602,25.105283,0.000458,24.998132,-0.2153,0.274,9.70593,9.70593
2252.00,9.70595,25.105326,0.000456,24.998140,-0.2150,0.275,9.70540,9.70540
2253.00,9.70576,25.105350,0.000453,24.998188,-0.2149,0.275,9.70512,9.70512
2254.00,9.70572,25.105208,0.000453,24.998033,-0.2149,0.275,9.70501,9.70501
2255.00,9.70561,25.105155,0.000453,24.997993,-0.2152,0.275,9.70478,9.70478
2256.00,9.70577,25.105147,0.000454,24.997987,-0.2152,0.275,9.70512,9.70512
2257.00,9.70587,25.105124,0.000453,24.997995,-0.2152,0.275,9.70493,9.70493
2258.00,9.70589,25.105174,0.000456,24.998059,-0.2151,0.275,9.70440,9.70440
2259.00,9.70582,25.105262,0.000459,24.998121,-0.2150,0.274,9.70442,9.70442
2260.00,9.70556,25.105268,0.000461,24.998046,-0.2147,0.274,9.70423,9.70423
2261.00,9.70523,25.105297,0.000461,24.998006,-0.2145,0.274,9.70338,9.70338
2262.00,9.70494,25.105364,0.000464,24.997984,-0.2146,0.274,9.70228,9.70228
2263.00,9.70471,25.105350,0.000466,24.997912,-0.2146,0.275,9.70120,9.70120
2264.00,9.70444,25.105367,0.000463,24.997939,-0.2146,0.275,9.70059,9.70059
2265.00,9.70435,25.105485,0.000462,24.998062,-0.2147,0.275,9.70155,9.70155
2266.00,9.70413,25.105603,0.000462,24.998144,-0.2147,0.275,9.70136,9.70136
2267.00,9.70370,25.105625,0.000462,24.998153,-0.2144,0.275,9.70110,9.70110
2268.00,9.70331,25.105740,0.000461,24.998246,-0.2142,0.275,9.70233,9.70233
2269.00,9.70335,25.105763,0.000463,24.998261,-0.2141,0.275,9.70382,9.70382
2270.00,9.70357,25.105796,0.000460,24.998271,-0.2140,0.275,9.70375,9.70375
2271.00,9.70367,25.105702,0.000457,24.998146,-0.2138,0.276,9.70532,9.70532
2272.00,9.70369,25.105773,0.000453,24.998143,-0.2137,0.276,9.70753,9.70753
2273.00,9.70355,25.105699,0.000450,24.998002,-0.2135,0.276,9.70802,9.70802
2274.00,9.70401,25.105718,0.000450,24.997956,-0.2131,0.276,9.70766,9.70766
2275.00,9.70414,25.105722,0.000453,24.997931,-0.2128,0.276,9.70802,9.70802
2276.00,9.70398,25.105767,0.000452,24.997983,-0.2128,0.276,9.70859,9.70859
2277.00,9.70406,25.105672,0.000455,24.997919,-0.2126,0.276,9.70844,9.70844
2278.00,9.70438,25.105681,0.000455,24.997941,-0.2124,0.276,9.70980,9.70980
2279.00,9.70504,25.105775,0.000455,24.997964,-0.2122,0.276,9.71162,9.71162
2280.00,9.70585,25.105790,0.000457,24.997941,-0.2120,0.276,9.71276,9.71276
2281.00,9.70677,25.105787,0.000461,24.997913,-0.2119,0.276,9.71326,9.71326
2282.00,9.70755,25.105845,0.000461,24.997937,-0.2118,0.276,9.71468,9.71468
2283.00,9.70824,25.105904,0.000464,24.997960,-0.2113,0.276,9.71404,9.71404
2284.00,9.70881,25.105816,0.000465,24.997935,-0.2108,0.276,9.71283,9.71283
2285.00,9.70908,25.105781,0.000465,24.997926,-0.2103,0.276,9.71205,9.71205
2286.00,9.70959,25.105804,0.000466,24.997997,-0.2097,0.276,9.71079,9.71079
2287.00,9.70983,25.105770,0.000468,24.997984,-0.2094,0.277,9.70943,9.70943
2288.00,9.71024,25.105774,0.000466,24.997988,-0.2095,0.277,9.70954,9.70954
2289.00,9.71045,25.105857,0.000467,24.998024,-0.2096,0.277,9.71008,9.71008
2290.00,9.71074,25.105949,0.000468,24.998074,-0.2095,0.277,9.71109,9.71109
2291.00,9.71110,25.105993,0.000469,24.998037,-0.2094,0.277,9.71214,9.71214
2292.00,9.71130,25.106067,0.000466,24.998113,-0.2092,0.277,9.71274,9.71274
2293.00,9.71177,25.106191,0.000466,24.998203,-0.2089,0.277,9.71269,9.71269
2294.00,9.71195,25.106226,0.000465,24.998170,-0.2088,0.277,9.71231,9.71231
2295.00,9.71187,25.106188,0.000463,24.998061,-0.2088,0.277,9.71193,9.71193
2296.00,9.71206,25.106210,0.000460,24.998079,-0.2089,0.277,9.71209,9.71209
2297.00,9.71207,25.106275,0.000461,24.998015,-0.2090,0.277,9.71154,9.71154
2298.00,9.71197,25.106178,0.000461,24.997886,-0.2090,0.277,9.71081,9.71081
2299.00,9.71165,25.106157,0.000461,24.997951,-0.2089,0.277,9.71084,9.71084
2300.00,9.71143,25.106170,0.000461,24.998072,-0.2089,0.277,9.71043,9.71043
2301.00,9.71130,25.106214,0.000463,24.998116,-0.2089,0.277,9.70975,9.70975
2302.00,9.71104,25.106173,0.000460,24.998117,-0.2089,0.278,9.70990,9.70990
2303.00,9.71090,25.106268,0.000460,24.998140,-0.2091,0.278,9.71014,9.71014
2304.00,9.71107,25.106321,0.000460,24.998106,-0.2089,0.278,9.70912,9.70912
2305.00,9.71136,25.106377,0.000461,24.998020,-0.2085,0.278,9.70854,9.70854
2306.00,9.71127,25.106391,0.000460,24.997903,-0.2083,0.278,9.70860,9.70860
2307.00,9.71085,25.106534,0.000465,24.997969,-0.2080,0.278,9.70812,9.70812
2308.00,9.71067,25.106638,0.000465,24.998073,-0.2078,0.278,9.70761,9.70761
2309.00,9.71031,25.106735,0.000468,24.998075,-0.2077,0.278,9.70607,9.70607
2310.00,9.70999,25.106873,0.000468,24.998181,-0.2076,0.278,9.70227,9.70227
2311.00,9.71046,25.106877,0.000465,24.998203,-0.2075,0.278,9.69741,9.69741
@16,2.0001,4.0, 2310.039 
2312.00,9.71032,25.106831,0.000463,24.998155,-0.2074,0.278,9.69332,9.69332
2313.00,9.70855,25.106772,0.000463,24.998053,-0.2074,0.278,9.69041,9.69041
2314.00,9.70812,25.106748,0.000462,24.998011,-0.2073,0.278,9.69007,9.69007
2315.00,9.70822,25.106734,0.000461,24.997952,-0.2072,0.278,9.69180,9.69180
2316.00,9.70793,25.106815,0.000467,24.997984,-0.2069,0.278,9.69464,9.69464
2317.00,9.70821,25.106811,0.000464,24.997920,-0.2064,0.278,9.69714,9.69714
2318.00,9.70587,25.106870,0.000463,24.997944,-0.2060,0.278,9.69956,9.69956
2319.00,9.69743,25.106931,0.000459,24.997963,-0.2058,0.279,9.70185,9.70185
2320.00,9.68933,25.106917,0.000456,24.997933,-0.2055,0.279,9.70314,9.70314
2321.00,9.68760,25.106946,0.000452,24.997959,-0.2053,0.279,9.70351,9.70351
2322.00,9.68985,25.107013,0.000454,24.998034,-0.2053,0.279,9.70367,9.70367
2323.00,9.69244,25.106946,0.000453,24.998005,-0.2051,0.279,9.70334,9.70334
2324.00,9.69465,25.106909,0.000451,24.997998,-0.2048,0.279,9.70274,9.70274
2325.00,9.69667,25.106923,0.000450,24.998004,-0.2046,0.279,9.70343,9.70343
2326.00,9.69746,25.106954,0.000453,24.997984,-0.2044,0.279,9.70505,9.70505
2327.00,9.69824,25.107000,0.000452,24.997967,-0.2041,0.280,9.70726,9.70726
2328.00,9.69948,25.107154,0.000454,24.998031,-0.2039,0.280,9.70932,9.70932
2329.00,9.70082,25.107199,0.000458,24.998035,-0.2037,0.280,9.71051,9.71051
2330.00,9.70237,25.107227,0.000463,24.998054,-0.2035,0.280,9.71162,9.71162
2331.00,9.70351,25.107266,0.000462,24.998118,-0.2034,0.280,9.71176,9.71176
2332.00,9.70450,25.107309,0.000466,24.998151,-0.2036,0.280,9.71122,9.71122
2333.00,9.70577,25.107307,0.000466,24.998124,-0.2035,0.280,9.71042,9.71042
2334.00,9.70670,25.107331,0.000466,24.998160,-0.2035,0.280,9.71001,9.71001
2335.00,9.70746,25.107384,0.000467,24.998172,-0.2035,0.280,9.70950,9.70950
2336.00,9.70768,25.107374,0.000467,24.998111,-0.2036,0.280,9.70880,9.70880
2337.00,9.70785,25.107366,0.000464,24.998082,-0.2033,0.280,9.70800,9.70800
2338.00,9.70762,25.107353,0.000463,24.998078,-0.2030,0.280,9.70691,9.70691
2339.00,9.70737,25.107302,0.000461,24.997947,-0.2028,0.280,9.70591,9.70591
2340.00,9.70729,25.107338,0.000460,24.997947,-0.2024,0.280,9.70479,9.70479
2341.00,9.70751,25.107397,0.000459,24.997986,-0.2021,0.280,9.70511,9.70511
2342.00,9.70798,25.107459,0.000457,24.997993,-0.2020,0.280,9.70579,9.70579
2343.00,9.70837,25.107416,0.000455,24.997881,-0.2018,0.280,9.70791,9.70791
2344.00,9.70883,25.107559,0.000456,24.997970,-0.2016,0.281,9.70963,9.70963
2345.00,9.70906,25.107476,0.000455,24.997871,-0.2013,0.281,9.71075,9.71075
2346.00,9.70885,25.107467,0.000456,24.997805,-0.2010,0.281,9.71111,9.71111
2347.00,9.70878,25.107495,0.000461,24.997798,-0.2006,0.281,9.71148,9.71148
2348.00,9.70901,25.107680,0.000466,24.997961,-0.2004,0.281,9.71147,9.71147
2349.00,9.70904,25.107749,0.000469,24.998031,-0.2005,0.281,9.71215,9.71215
2350.00,9.70875,25.107960,0.000476,24.998233,-0.2005,0.280,9.71311,9.71311
2351.00,9.70883,25.108025,0.000478,24.998320,-0.2004,0.281,9.71360,9.71360
2352.00,9.70950,25.107937,0.000477,24.998326,-0.2004,0.281,9.71382,9.71382
2353.00,9.70986,25.107878,0.000476,24.998269,-0.2003,0.281,9.71359,9.71359
2354.00,9.71023,25.107866,0.000479,24.998246,-0.2000,0.281,9.71407,9.71407
2355.00,9.71063,25.107806,0.000476,24.998208,-0.1999,0.281,9.71453,9.71453
2356.00,9.71103,25.107786,0.000476,24.998185,-0.1999,0.281,9.71540,9.71540
2357.00,9.71156,25.107850,0.000476,24.998201,-0.1999,0.281,9.71600,9.71600
2358.00,9.71213,25.107828,0.000474,24.998169,-0.1999,0.281,9.71613,9.71613
2359.00,9.71255,25.107847,0.000469,24.998145,-0.1999,0.281,9.71498,9.71498
2360.00,9.71286,25.107906,0.000466,24.998123,-0.1998,0.281,9.71379,9.71379
2361.00,9.71320,25.107957,0.000462,24.998093,-0.1994,0.281,9.71272,9.71272
2362.00,9.71345,25.107965,0.000458,24.997988,-0.1992,0.282,9.71251,9.71251
2363.00,9.71346,25.108072,0.000459,24.997990,-0.1989,0.282,9.71328,9.71328
2364.00,9.71372,25.108072,0.000462,24.997965,-0.1986,0.282,9.71388,9.71388
2365.00,9.71396,25.108063,0.000462,24.997866,-0.1984,0.281,9.71441,9.71441
2366.00,9.71407,25.107969,0.000460,24.997760,-0.1985,0.282,9.71488,9.71488
2367.00,9.71432,25.108088,0.000466,24.997862,-0.1983,0.281,9.71500,9.71500
2368.00,9.71435,25.108124,0.000465,24.997922,-0.1984,0.282,9.71394,9.71394
2369.00,9.71417,25.108103,0.000463,24.997927,-0.1984,0.282,9.71362,9.71362
2370.00,9.71413,25.108116,0.000462,24.997973,-0.1982,0.282,9.71378,9.71378
2371.00,9.71414,25.108296,0.000466,24.998101,-0.1981,0.282,9.71375,9.71375
2372.00,9.71423,25.108253,0.000461,24.998031,-0.1982,0.282,9.71357,9.71357
2373.00,9.71433,25.108232,0.000463,24.998023,-0.1981,0.282,9.71420,9.71420
2374.00,9.71443,25.108258,0.000464,24.998002,-0.1979,0.282,9.71529,9.71529
2375.00,9.71448,25.108259,0.000459,24.998013,-0.1978,0.282,9.71590,9.71590
2376.00,9.71454,25.108210,0.000452,24.998000,-0.1978,0.283,9.71702,9.71702
2377.00,9.71470,25.108324,0.000454,24.998092,-0.1977,0.283,9.71793,9.71793
2378.00,9.71477,25.108386,0.000455,24.998154,-0.1976,0.283,9.71791,9.71791
2379.00,9.71487,25.108462,0.000457,24.998227,-0.1977,0.283,9.71699,9.71699
2380.00,9.71498,25.108479,0.000463,24.998200,-0.1975,0.283,9.71609,9.71609
2381.00,9.71500,25.108511,0.000468,24.998146,-0.1973,0.282,9.71434,9.71434
2382.00,9.71499,25.108473,0.000468,24.998065,-0.1971,0.282,9.71331,9.71331
2383.00,9.71483,25.108456,0.000464,24.997981,-0.1969,0.283,9.71202,9.71202
2384.00,9.71450,25.108391,0.000459,24.997906,-0.1967,0.283,9.71071,9.71071
2385.00,9.71403,25.108372,0.000456,24.997874,-0.1964,0.283,9.70898,9.70898
2386.00,9.71352,25.108418,0.000457,24.997901,-0.1961,0.283,9.70850,9.70850
2387.00,9.71340,25.108445,0.000454,24.997861,-0.1958,0.283,9.70879,9.70879
2388.00,9.71352,25.108462,0.000452,24.997832,-0.1957,0.283,9.71087,9.71087
2389.00,9.71384,25.108632,0.000454,24.997904,-0.1957,0.283,9.71324,9.71324
2390.00,9.71424,25.108710,0.000455,24.997981,-0.1958,0.283,9.71691,9.71691
2391.00,9.71428,25.108724,0.000452,24.997962,-0.1956,0.284,9.71890,9.71890
2392.00,9.71413,25.108684,0.000452,24.997972,-0.1954,0.284,9.71882,9.71882
2393.00,9.71346,25.108784,0.000454,24.998039,-0.1952,0.284,9.71792,9.71792
2394.00,9.71280,25.108663,0.000455,24.997930,-0.1948,0.284,9.71742,9.71742
2395.00,9.71253,25.108646,0.000457,24.997849,-0.1945,0.284,9.71553,9.71553
2396.00,9.71259,25.108568,0.000458,24.997791,-0.1944,0.284,9.71495,9.71495
2397.00,9.71377,25.108682,0.000462,24.997885,-0.1943,0.283,9.71541,9.71541
2398.00,9.71437,25.108734,0.000462,24.997934,-0.1943,0.284,9.71508,9.71508
2399.00,9.71450,25.108828,0.000461,24.997967,-0.1943,0.284,9.71402,9.71402
2400.00,9.71463,25.109016,0.000462,24.998075,-0.1940,0.284,9.71392,9.71392
2401.00,9.71547,25.109217,0.000465,24.998230,-0.1937,0.284,9.71368,9.71368
2402.00,9.71590,25.109200,0.000463,24.998222,-0.1933,0.284,9.71359,9.71359
2403.00,9.71547,25.109197,0.000465,24.998191,-0.1930,0.284,9.71303,9.71303
2404.00,9.71536,25.109334,0.000469,24.998292,-0.1930,0.284,9.71254,9.71254
2405.00,9.71482,25.109298,0.000469,24.998285,-0.1931,0.284,9.71218,9.71218
2406.00,9.71478,25.109231,0.000465,24.998186,-0.1933,0.284,9.71207,9.71207
2407.00,9.71493,25.109282,0.000466,24.998182,-0.1938,0.284,9.71194,9.71194
2408.00,9.71484,25.109254,0.000463,24.998167,-0.1939,0.284,9.71277,9.71277
2409.00,9.71442,25.109153,0.000459,24.998095,-0.1938,0.284,9.71369,9.71369
2410.00,9.71394,25.109186,0.000456,24.998031,-0.1937,0.284,9.71402,9.71402
2411.00,9.71368,25.109170,0.000457,24.997974,-0.1934,0.284,9.71412,9.71412
2412.00,9.71368,25.109208,0.000455,24.997936,-0.1926,0.285,9.71517,9.71517
2413.00,9.71368,25.109224,0.000455,24.997855,-0.1922,0.285,9.71661,9.71661
2414.00,9.71391,25.109284,0.000452,24.997809,-0.1918,0.285,9.71727,9.71727
2415.00,9.71428,25.109280,0.000452,24.997817,-0.1916,0.285,9.71833,9.71833
2416.00,9.71460,25.109394,0.000453,24.997906,-0.1915,0.285,9.71920,9.71920
2417.00,9.71480,25.109465,0.000454,24.997971,-0.1918,0.285,9.71836,9.71836
2418.00,9.71472,25.109554,0.000456,24.998061,-0.1918,0.285,9.71679,9.71679
2419.00,9.71493,25.109589,0.000460,24.998105,-0.1919,0.285,9.71595,9.71595
2420.00,9.71506,25.109611,0.000466,24.998160,-0.1919,0.285,9.71546,9.71546
2421.00,9.71513,25.109665,0.000469,24.998192,-0.1917,0.285,9.71532,9.71532
2422.00,9.71533,25.109607,0.000472,24.998145,-0.1915,0.285,9.71619,9.71619
2423.00,9.71572,25.109584,0.000474,24.998095,-0.1913,0.285,9.71740,9.71740
2424.00,9.71616,25.109642,0.000477,24.998158,-0.1911,0.285,9.71868,9.71868
2425.00,9.71664,25.109666,0.000475,24.998164,-0.1907,0.285,9.71990,9.71990
2426.00,9.71710,25.109629,0.000474,24.998140,-0.1906,0.285,9.72086,9.72086
2427.00,9.71747,25.109665,0.000471,24.998169,-0.1901,0.285,9.72102,9.72102
2428.00,9.71795,25.109729,0.000468,24.998227,-0.1897,0.285,9.72088,9.72088
2429.00,9.71815,25.109643,0.000463,24.998141,-0.1895,0.285,9.72053,9.72053
2430.00,9.71854,25.109692,0.000462,24.998142,-0.1895,0.286,9.71941,9.71941
2431.00,9.71851,25.109649,0.000461,24.998071,-0.1896,0.286,9.71842,9.71842
2432.00,9.71842,25.109689,0.000459,24.998011,-0.1900,0.286,9.71850,9.71850
2433.00,9.71843,25.109713,0.000462,24.997999,-0.1900,0.286,9.71850,9.71850
2434.00,9.71850,25.109835,0.000465,24.998066,-0.1899,0.286,9.71921,9.71921
2435.00,9.71857,25.109939,0.000463,24.998094,-0.1898,0.286,9.71916,9.71916
2436.00,9.71825,25.109995,0.000463,24.998110,-0.1899,0.286,9.71754,9.71754
2437.00,9.71825,25.109972,0.000464,24.998167,-0.1901,0.286,9.71555,9.71555
2438.00,9.71830,25.109899,0.000461,24.998121,-0.1901,0.286,9.71398,9.71398
2439.00,9.71765,25.109939,0.000463,24.998198,-0.1901,0.286,9.71182,9.71182
2440.00,9.71741,25.109797,0.000463,24.998146,-0.1901,0.286,9.71056,9.71056
2441.00,9.71713,25.109845,0.000465,24.998251,-0.1900,0.286,9.71112,9.71112
2442.00,9.71685,25.109861,0.000468,24.998224,-0.1898,0.286,9.71256,9.71256
2443.00,9.71638,25.109931,0.000471,24.998252,-0.1899,0.286,9.71407,9.71407
2444.00,9.71553,25.109950,0.000467,24.998216,-0.1897,0.286,9.71527,9.71527
2445.00,9.71499,25.110063,0.000468,24.998213,-0.1895,0.287,9.71762,9.71762
2446.00,9.71507,25.110058,0.000465,24.998154,-0.1890,0.287,9.71915,9.71915
2447.00,9.71546,25.110127,0.000460,24.998140,-0.1887,0.287,9.71958,9.71958
2448.00,9.71606,25.110130,0.000457,24.998090,-0.1885,0.287,9.72046,9.72046
2449.00,9.71638,25.110108,0.000456,24.998014,-0.1885,0.287,9.72278,9.72278
2450.00,9.71600,25.110097,0.000457,24.997962,-0.1886,0.287,9.72356,9.72356
2451.00,9.71548,25.110190,0.000457,24.997951,-0.1886,0.287,9.72406,9.72406
2452.00,9.71640,25.110253,0.000459,24.997986,-0.1885,0.287,9.72416,9.72416
2453.00,9.71744,25.110344,0.000459,24.997999,-0.1885,0.287,9.72402,9.72402
2454.00,9.71789,25.110418,0.000461,24.998012,-0.1885,0.287,9.72224,9.72224
2455.00,9.71876,25.110490,0.000461,24.998096,-0.1884,0.287,9.72125,9.72125
2456.00,9.72000,25.110571,0.000464,24.998149,-0.1884,0.287,9.72069,9.72069
2457.00,9.72144,25.110553,0.000465,24.998092,-0.1883,0.287,9.72026,9.72026
2458.00,9.72230,25.110542,0.000469,24.998094,-0.1880,0.287,9.72000,9.72000
2459.00,9.72320,25.110512,0.000468,24.998095,-0.1877,0.287,9.71827,9.71827
2460.00,9.72406,25.110495,0.000467,24.998013,-0.1873,0.287,9.71332,9.71332
2461.00,9.72345,25.110414,0.000462,24.997950,-0.1872,0.287,9.70821,9.70821
@17,2.0001,4.0, 2460.08000000001 
2462.00,9.72141,25.110478,0.000460,24.998065,-0.1871,0.288,9.70390,9.70390
2463.00,9.72105,25.110475,0.000454,24.998048,-0.1871,0.288,9.70033,9.70033
2464.00,9.72053,25.110524,0.000455,24.998070,-0.1872,0.288,9.70010,9.70010
2465.00,9.72032,25.110599,0.000455,24.998164,-0.1873,0.288,9.70305,9.70305
2466.00,9.72006,25.110645,0.000460,24.998172,-0.1871,0.288,9.70716,9.70716
2467.00,9.71997,25.110565,0.000458,24.998046,-0.1868,0.288,9.70986,9.70986
2468.00,9.72053,25.110721,0.000464,24.998148,-0.1868,0.288,9.71080,9.71080
2469.00,9.71034,25.110831,0.000463,24.998138,-0.1866,0.288,9.71124,9.71124
2470.00,9.69616,25.110870,0.000463,24.998120,-0.1866,0.288,9.71121,9.71121
2471.00,9.69571,25.110870,0.000461,24.998099,-0.1867,0.288,9.71046,9.71046
2472.00,9.69936,25.111005,0.000466,24.998184,-0.1869,0.288,9.71052,9.71052
2473.00,9.70332,25.111078,0.000465,24.998232,-0.1869,0.288,9.71150,9.71150
2474.00,9.70581,25.111124,0.000468,24.998274,-0.1869,0.288,9.71153,9.71153
2475.00,9.70670,25.111115,0.000466,24.998234,-0.1867,0.288,9.71199,9.71199
2476.00,9.70750,25.111288,0.000468,24.998352,-0.1866,0.288,9.71284,9.71284
2477.00,9.70819,25.111334,0.000467,24.998383,-0.1864,0.289,9.71284,9.71284
2478.00,9.70878,25.111268,0.000465,24.998322,-0.1862,0.289,9.71303,9.71303
2479.00,9.70934,25.111201,0.000460,24.998302,-0.1862,0.289,9.71419,9.71419
2480.00,9.70995,25.111201,0.000460,24.998331,-0.1862,0.289,9.71535,9.71535
2481.00,9.71104,25.111175,0.000460,24.998325,-0.1860,0.289,9.71634,9.71634
2482.00,9.71232,25.111241,0.000460,24.998299,-0.1860,0.289,9.71844,9.71844
2483.00,9.71337,25.111330,0.000462,24.998327,-0.1862,0.289,9.71990,9.71990
2484.00,9.71402,25.111377,0.000466,24.998358,-0.1860,0.289,9.71968,9.71968
2485.00,9.71437,25.111477,0.000471,24.998377,-0.1858,0.289,9.71987,9.71987
2486.00,9.71477,25.111426,0.000468,24.998257,-0.1856,0.289,9.71998,9.71998
2487.00,9.71514,25.111308,0.000466,24.998148,-0.1855,0.289,9.71996,9.71996
2488.00,9.71577,25.111247,0.000465,24.998107,-0.1854,0.289,9.72057,9.72057
2489.00,9.71639,25.111181,0.000463,24.997995,-0.1852,0.289,9.72111,9.72111
2490.00,9.71710,25.111079,0.000461,24.997980,-0.1850,0.290,9.72104,9.72104
2491.00,9.71742,25.111088,0.000465,24.998056,-0.1850,0.290,9.71964,9.71964
2492.00,9.71769,25.111120,0.000467,24.998138,-0.1848,0.290,9.71918,9.71918
2493.00,9.71788,25.111098,0.000466,24.998135,-0.1844,0.290,9.71921,9.71921
2494.00,9.71856,25.111119,0.000467,24.998206,-0.1842,0.290,9.72087,9.72087
2495.00,9.71932,25.111179,0.000468,24.998173,-0.1842,0.290,9.72218,9.72218
2496.00,9.71982,25.111246,0.000465,24.998124,-0.1841,0.290,9.72408,9.72408
2497.00,9.72045,25.111342,0.000468,24.998125,-0.1841,0.290,9.72428,9.72428
2498.00,9.72106,25.111408,0.000470,24.998112,-0.1841,0.290,9.72371,9.72371
2499.00,9.72121,25.111469,0.000470,24.998096,-0.1838,0.290,9.72158,9.72158
2500.00,9.72127,25.111483,0.000469,24.998082,-0.1836,0.290,9.71967,9.71967
2501.00,9.72177,25.111510,0.000473,24.998123,-0.1834,0.290,9.71830,9.71830
2502.00,9.72183,25.111475,0.000469,24.998080,-0.1832,0.290,9.71793,9.71793
2503.00,9.72154,25.111497,0.000466,24.998044,-0.1834,0.290,9.71855,9.71855
2504.00,9.72111,25.111538,0.000464,24.998029,-0.1833,0.290,9.71970,9.71970
2505.00,9.72040,25.111682,0.000465,24.998142,-0.1830,0.290,9.72158,9.72158
2506.00,9.72041,25.111713,0.000463,24.998062,-0.1828,0.291,9.72396,9.72396
2507.00,9.72085,25.111827,0.000465,24.998060,-0.1824,0.291,9.72569,9.72569
2508.00,9.72149,25.111910,0.000465,24.998121,-0.1819,0.291,9.72585,9.72585
2509.00,9.72195,25.111942,0.000466,24.998112,-0.1818,0.291,9.72585,9.72585
2510.00,9.72233,25.111888,0.000465,24.997994,-0.1819,0.291,9.72466,9.72466
2511.00,9.72273,25.111900,0.000466,24.998054,-0.1819,0.291,9.72308,9.72308
2512.00,9.72253,25.111852,0.000462,24.998022,-0.1822,0.291,9.72226,9.72226
2513.00,9.72225,25.111747,0.000463,24.997956,-0.1827,0.291,9.72215,9.72215
2514.00,9.72231,25.111805,0.000464,24.998071,-0.1831,0.291,9.72261,9.72261
2515.00,9.72225,25.111833,0.000463,24.998168,-0.1833,0.291,9.72305,9.72305
2516.00,9.72220,25.111830,0.000462,24.998145,-0.1834,0.291,9.72314,9.72314
2517.00,9.72231,25.111898,0.000465,24.998229,-0.1833,0.291,9.72353,9.72353
2518.00,9.72294,25.112025,0.000464,24.998252,-0.1830,0.291,9.72375,9.72375
2519.00,9.72343,25.112098,0.000465,24.998185,-0.1827,0.291,9.72406,9.72406
2520.00,9.72361,25.112189,0.000465,24.998167,-0.1823,0.291,9.72529,9.72529
2521.00,9.72399,25.112205,0.000463,24.998162,-0.1819,0.291,9.72601,9.72601
2522.00,9.72432,25.112217,0.000463,24.998172,-0.1817,0.291,9.72534,9.72534
2523.00,9.72422,25.112201,0.000465,24.998175,-0.1816,0.292,9.72354,9.72354
2524.00,9.72371,25.112117,0.000464,24.998141,-0.1815,0.292,9.72185,9.72185
2525.00,9.72337,25.112053,0.000466,24.998083,-0.1817,0.292,9.71948,9.71948
2526.00,9.72279,25.112158,0.000469,24.998171,-0.1818,0.292,9.71748,9.71748
2527.00,9.72218,25.112184,0.000468,24.998167,-0.1815,0.292,9.71621,9.71621
2528.00,9.72201,25.112212,0.000467,24.998219,-0.1813,0.292,9.71696,9.71696
2529.00,9.72219,25.112268,0.000468,24.998245,-0.1810,0.292,9.71651,9.71651
2530.00,9.72194,25.112280,0.000469,24.998224,-0.1804,0.292,9.71709,9.71709
2531.00,9.72172,25.112188,0.000468,24.998102,-0.1801,0.292,9.71818,9.71818
2532.00,9.72123,25.112216,0.000468,24.998090,-0.1802,0.292,9.71920,9.71920
2533.00,9.72071,25.112302,0.000468,24.998108,-0.1803,0.292,9.71847,9.71847
2534.00,9.72057,25.112381,0.000468,24.998155,-0.1805,0.292,9.71860,9.71860
2535.00,9.72030,25.112346,0.000466,24.998132,-0.1809,0.292,9.71812,9.71812
2536.00,9.71991,25.112422,0.000468,24.998217,-0.1812,0.292,9.71701,9.71701
2537.00,9.71948,25.112430,0.000470,24.998218,-0.1813,0.292,9.71634,9.71634
2538.00,9.71910,25.112432,0.000470,24.998220,-0.1811,0.293,9.71660,9.71660
2539.00,9.71878,25.112397,0.000471,24.998218,-0.1808,0.292,9.71735,9.71735
2540.00,9.71842,25.112592,0.000472,24.998375,-0.1804,0.293,9.71811,9.71811
2541.00,9.71794,25.112692,0.000471,24.998365,-0.1799,0.293,9.71944,9.71944
2542.00,9.71792,25.112668,0.000471,24.998255,-0.1794,0.293,9.71975,9.71975
2543.00,9.71804,25.112709,0.000466,24.998204,-0.1791,0.293,9.72074,9.72074
2544.00,9.71827,25.112843,0.000463,24.998164,-0.1789,0.293,9.72096,9.72096
2545.00,9.71842,25.112818,0.000459,24.998037,-0.1788,0.293,9.72059,9.72059
2546.00,9.71845,25.112810,0.000457,24.997998,-0.1787,0.293,9.71928,9.71928
2547.00,9.71851,25.113006,0.000458,24.998175,-0.1789,0.293,9.71882,9.71882
2548.00,9.71847,25.113019,0.000463,24.998188,-0.1790,0.293,9.71793,9.71793
2549.00,9.71862,25.112932,0.000463,24.998130,-0.1790,0.293,9.71842,9.71842
2550.00,9.71903,25.112989,0.000466,24.998215,-0.1790,0.293,9.71978,9.71978
2551.00,9.71922,25.112975,0.000469,24.998214,-0.1790,0.293,9.72110,9.72110
2552.00,9.71913,25.112892,0.000466,24.998158,-0.1790,0.293,9.72144,9.72144
2553.00,9.71926,25.112944,0.000465,24.998146,-0.1787,0.293,9.72123,9.72123
2554.00,9.71963,25.113007,0.000465,24.998123,-0.1785,0.293,9.72046,9.72046
2555.00,9.71986,25.113006,0.000465,24.998040,-0.1781,0.293,9.71960,9.71960
2556.00,9.71985,25.113054,0.000465,24.998090,-0.1777,0.293,9.71914,9.71914
2557.00,9.71991,25.113104,0.000464,24.998141,-0.1774,0.293,9.71976,9.71976
2558.00,9.71983,25.113074,0.000462,24.998155,-0.1771,0.294,9.72043,9.72043
2559.00,9.71987,25.113121,0.000464,24.998274,-0.1772,0.294,9.72094,9.72094
2560.00,9.71999,25.113109,0.000456,24.998256,-0.1774,0.294,9.72118,9.72118
2561.00,9.71989,25.113154,0.000452,24.998207,-0.1776,0.294,9.72152,9.72152
2562.00,9.72001,25.113161,0.000452,24.998097,-0.1779,0.294,9.72140,9.72140
2563.00,9.72017,25.113200,0.000453,24.998060,-0.1782,0.294,9.72216,9.72216
2564.00,9.72051,25.113169,0.000450,24.997981,-0.1781,0.294,9.72280,9.72280
2565.00,9.72081,25.113232,0.000456,24.998057,-0.1781,0.294,9.72357,9.72357
2566.00,9.72135,25.113186,0.000457,24.998029,-0.1776,0.294,9.72481,9.72481
2567.00,9.72187,25.113263,0.000457,24.998078,-0.1772,0.294,9.72566,9.72566
2568.00,9.72217,25.113227,0.000456,24.998017,-0.1769,0.294,9.72521,9.72521
2569.00,9.72227,25.113278,0.000460,24.998063,-0.1768,0.294,9.72481,9.72481
2570.00,9.72222,25.113282,0.000459,24.998022,-0.1766,0.294,9.72422,9.72422
2571.00,9.72219,25.113381,0.000457,24.998057,-0.1769,0.294,9.72385,9.72385
2572.00,9.72267,25.113361,0.000457,24.998033,-0.1767,0.295,9.72519,9.72519
2573.00,9.72332,25.113539,0.000460,24.998169,-0.1764,0.295,9.72653,9.72653
2574.00,9.72371,25.113588,0.000458,24.998134,-0.1760,0.295,9.72640,9.72640
2575.00,9.72378,25.113587,0.000461,24.998126,-0.1760,0.295,9.72632,9.72632
2576.00,9.72381,25.113601,0.000464,24.998161,-0.1756,0.295,9.72521,9.72521
2577.00,9.72399,25.113673,0.000466,24.998239,-0.1758,0.295,9.72291,9.72291
2578.00,9.72374,25.113569,0.000464,24.998147,-0.1759,0.295,9.72069,9.72069
2579.00,9.72383,25.113626,0.000466,24.998220,-0.1756,0.295,9.71969,9.71969
2580.00,9.72411,25.113691,0.000466,24.998237,-0.1751,0.295,9.71893,9.71893
2581.00,9.72409,25.113766,0.000469,24.998172,-0.1750,0.295,9.71874,9.71874
2582.00,9.72379,25.113638,0.000467,24.997994,-0.1749,0.295,9.71805,9.71805
2583.00,9.72337,25.113649,0.000468,24.997939,-0.1750,0.295,9.71845,9.71845
2584.00,9.72317,25.113562,0.000464,24.997828,-0.1752,0.295,9.71912,9.71912
2585.00,9.72248,25.113607,0.000460,24.997807,-0.1756,0.295,9.71961,9.71961
2586.00,9.72191,25.113563,0.000456,24.997805,-0.1757,0.296,9.72077,9.72077
2587.00,9.72184,25.113679,0.000455,24.997869,-0.1757,0.296,9.72228,9.72228
2588.00,9.72206,25.113763,0.000454,24.997890,-0.1755,0.296,9.72303,9.72303
2589.00,9.72214,25.113873,0.000455,24.997882,-0.1754,0.296,9.72310,9.72310
2590.00,9.72200,25.113877,0.000457,24.997874,-0.1754,0.296,9.72294,9.72294
2591.00,9.72186,25.113940,0.000459,24.997895,-0.1754,0.296,9.72221,9.72221
2592.00,9.72158,25.113965,0.000460,24.997918,-0.1754,0.296,9.72226,9.72226
2593.00,9.72131,25.113939,0.000460,24.997941,-0.1755,0.296,9.72286,9.72286
2594.00,9.72114,25.113960,0.000461,24.998027,-0.1757,0.296,9.72301,9.72301
2595.00,9.72122,25.113990,0.000460,24.998043,-0.1758,0.296,9.72366,9.72366
2596.00,9.72139,25.114053,0.000461,24.998102,-0.1758,0.296,9.72416,9.72416
2597.00,9.72150,25.114105,0.000462,24.998129,-0.1754,0.296,9.72356,9.72356
2598.00,9.72164,25.114215,0.000466,24.998189,-0.1752,0.296,9.72272,9.72272
2599.00,9.72185,25.114227,0.000466,24.998167,-0.1748,0.296,9.72291,9.72291
2600.00,9.72215,25.114320,0.000466,24.998262,-0.1744,0.296,9.72289,9.72289
2601.00,9.72248,25.114323,0.000463,24.998241,-0.1742,0.296,9.72280,9.72280
2602.00,9.72279,25.114421,0.000461,24.998284,-0.1744,0.297,9.72254,9.72254
2603.00,9.72274,25.114312,0.000458,24.998158,-0.1746,0.297,9.72199,9.72199
2604.00,9.72289,25.114294,0.000461,24.998098,-0.1748,0.297,9.72107,9.72107
2605.00,9.72275,25.114222,0.000460,24.997957,-0.1749,0.297,9.72084,9.72084
2606.00,9.72274,25.114222,0.000461,24.997926,-0.1748,0.297,9.72156,9.72156
2607.00,9.72304,25.114232,0.000464,24.997873,-0.1745,0.297,9.72348,9.72348
2608.00,9.72268,25.114367,0.000464,24.997995,-0.1741,0.297,9.72620,9.72620
2609.00,9.72251,25.114408,0.000464,24.998043,-0.1738,0.297,9.72747,9.72747
2610.00,9.72235,25.114386,0.000465,24.998025,-0.1734,0.297,9.72570,9.72570
2611.00,9.72215,25.114461,0.000463,24.998105,-0.1731,0.297,9.72098,9.72098
2612.00,9.72031,25.114413,0.000460,24.998112,-0.1729,0.297,9.71376,9.71376
@18,2.0001,4.0, 2610.013 
2613.00,9.71943,25.114416,0.000462,24.998083,-0.1728,0.297,9.70599,9.70599
2614.00,9.72071,25.114456,0.000460,24.998086,-0.1727,0.297,9.70080,9.70080
2615.00,9.72373,25.114498,0.000460,24.998112,-0.1727,0.297,9.69846,9.69846
2616.00,9.72613,25.114499,0.000466,24.998110,-0.1725,0.297,9.69886,9.69886
2617.00,9.72936,25.114526,0.000466,24.998111,-0.1723,0.297,9.70193,9.70193
2618.00,9.73197,25.114566,0.000463,24.998108,-0.1720,0.297,9.70540,9.70540
2619.00,9.72520,25.114696,0.000461,24.998171,-0.1719,0.298,9.70861,9.70861
2620.00,9.71360,25.114865,0.000463,24.998265,-0.1718,0.298,9.71153,9.71153
2621.00,9.70300,25.114881,0.000460,24.998229,-0.1717,0.298,9.71451,9.71451
2622.00,9.69456,25.114962,0.000463,24.998256,-0.1718,0.298,9.71657,9.71657
2623.00,9.69594,25.115053,0.000465,24.998318,-0.1720,0.298,9.71763,9.71763
2624.00,9.69903,25.114970,0.000465,24.998236,-0.1720,0.298,9.71788,9.71788
2625.00,9.70229,25.114894,0.000466,24.998231,-0.1720,0.298,9.71836,9.71836
2626.00,9.70530,25.114869,0.000464,24.998184,-0.1722,0.298,9.71851,9.71851
2627.00,9.70779,25.114870,0.000460,24.998188,-0.1723,0.298,9.71852,9.71852
2628.00,9.70926,25.114766,0.000459,24.998094,-0.1722,0.298,9.71997,9.71997
2629.00,9.71067,25.114732,0.000461,24.998042,-0.1723,0.298,9.72182,9.72182
2630.00,9.71208,25.114821,0.000458,24.997984,-0.1722,0.298,9.72299,9.72299
2631.00,9.71352,25.114880,0.000458,24.997987,-0.1721,0.298,9.72385,9.72385
2632.00,9.71473,25.114897,0.000459,24.997975,-0.1719,0.298,9.72496,9.72496
2633.00,9.71632,25.114947,0.000458,24.997944,-0.1717,0.298,9.72575,9.72575
2634.00,9.71794,25.115050,0.000455,24.997967,-0.1715,0.299,9.72652,9.72652
2635.00,9.71932,25.115112,0.000456,24.998007,-0.1714,0.299,9.72681,9.72681
2636.00,9.72040,25.115166,0.000457,24.998048,-0.1713,0.299,9.72671,9.72671
2637.00,9.72156,25.115244,0.000458,24.998098,-0.1711,0.299,9.72647,9.72647
2638.00,9.72222,25.115296,0.000462,24.998170,-0.1710,0.299,9.72631,9.72631
2639.00,9.72272,25.115287,0.000464,24.998195,-0.1710,0.299,9.72546,9.72546
2640.00,9.72307,25.115229,0.000461,24.998140,-0.1709,0.299,9.72470,9.72470
2641.00,9.72339,25.115286,0.000460,24.998178,-0.1708,0.299,9.72526,9.72526
2642.00,9.72368,25.115210,0.000457,24.998063,-0.1708,0.299,9.72537,9.72537
2643.00,9.72407,25.115220,0.000453,24.998022,-0.1707,0.299,9.72458,9.72458
2644.00,9.72450,25.115237,0.000455,24.998056,-0.1706,0.300,9.72357,9.72357
2645.00,9.72445,25.115299,0.000459,24.998143,-0.1704,0.300,9.72286,9.72286
2646.00,9.72436,25.115214,0.000462,24.998073,-0.1701,0.299,9.72128,9.72128
2647.00,9.72432,25.115334,0.000466,24.998177,-0.1698,0.299,9.72085,9.72085
2648.00,9.72437,25.115386,0.000465,24.998193,-0.1697,0.299,9.72048,9.72048
2649.00,9.72416,25.115462,0.000462,24.998168,-0.1697,0.300,9.72092,9.72092
2650.00,9.72415,25.115471,0.000461,24.998128,-0.1698,0.300,9.72222,9.72222
2651.00,9.72413,25.115565,0.000457,24.998122,-0.1701,0.300,9.72323,9.72323
2652.00,9.72397,25.115539,0.000457,24.998071,-0.1704,0.300,9.72420,9.72420
2653.00,9.72356,25.115627,0.000460,24.998110,-0.1706,0.300,9.72502,9.72502
2654.00,9.72365,25.115654,0.000462,24.998090,-0.1706,0.300,9.72585,9.72585
2655.00,9.72388,25.115639,0.000463,24.998095,-0.1704,0.300,9.72608,9.72608
2656.00,9.72402,25.115664,0.000465,24.998142,-0.1700,0.300,9.72625,9.72625
2657.00,9.72407,25.115689,0.000464,24.998151,-0.1696,0.300,9.72611,9.72611
2658.00,9.72420,25.115571,0.000464,24.998063,-0.1694,0.300,9.72677,9.72677
2659.00,9.72429,25.115584,0.000463,24.998036,-0.1694,0.300,9.72717,9.72717
2660.00,9.72442,25.115769,0.000464,24.998105,-0.1693,0.300,9.72669,9.72669
2661.00,9.72443,25.115773,0.000463,24.998029,-0.1694,0.300,9.72669,9.72669
2662.00,9.72441,25.115850,0.000464,24.998073,-0.1694,0.300,9.72641,9.72641
2663.00,9.72426,25.115968,0.000464,24.998124,-0.1693,0.300,9.72449,9.72449
2664.00,9.72421,25.116006,0.000463,24.998162,-0.1693,0.300,9.72315,9.72315
2665.00,9.72431,25.115861,0.000459,24.997971,-0.1694,0.300,9.72255,9.72255
2666.00,9.72438,25.115883,0.000458,24.997951,-0.1695,0.301,9.72141,9.72141
2667.00,9.72433,25.115894,0.000460,24.997940,-0.1694,0.301,9.72055,9.72055
2668.00,9.72443,25.115901,0.000461,24.997928,-0.1693,0.301,9.72196,9.72196
2669.00,9.72471,25.115969,0.000463,24.997997,-0.1692,0.301,9.72264,9.72264
2670.00,9.72460,25.116043,0.000466,24.998111,-0.1692,0.301,9.72268,9.72268
2671.00,9.72440,25.116080,0.000468,24.998155,-0.1690,0.301,9.72230,9.72230
2672.00,9.72395,25.116060,0.000465,24.998073,-0.1690,0.301,9.72193,9.72193
2673.00,9.72360,25.115969,0.000460,24.998025,-0.1688,0.301,9.72042,9.72042
2674.00,9.72317,25.115847,0.000458,24.997919,-0.1685,0.301,9.71867,9.71867
2675.00,9.72272,25.115804,0.000461,24.997885,-0.1679,0.301,9.71805,9.71805
2676.00,9.72231,25.115802,0.000462,24.997913,-0.1675,0.301,9.71822,9.71822
2677.00,9.72157,25.115769,0.000464,24.997987,-0.1673,0.301,9.71963,9.71963
2678.00,9.72109,25.115921,0.000467,24.998096,-0.1674,0.301,9.72067,9.72067
2679.00,9.72059,25.116070,0.000467,24.998228,-0.1675,0.301,9.72228,9.72228
2680.00,9.72053,25.116047,0.000458,24.998165,-0.1677,0.301,9.72306,9.72306
2681.00,9.72106,25.116017,0.000454,24.998112,-0.1678,0.301,9.72410,9.72410
2682.00,9.72132,25.116123,0.000455,24.998066,-0.1679,0.302,9.72432,9.72432
2683.00,9.72155,25.116091,0.000455,24.998027,-0.1676,0.302,9.72459,9.72459
2684.00,9.72165,25.116073,0.000456,24.997947,-0.1677,0.302,9.72413,9.72413
2685.00,9.72192,25.116149,0.000458,24.997999,-0.1677,0.302,9.72476,9.72476
2686.00,9.72184,25.116263,0.000459,24.998045,-0.1676,0.302,9.72477,9.72477
2687.00,9.72198,25.116256,0.000456,24.998019,-0.1675,0.302,9.72387,9.72387
2688.00,9.72209,25.116295,0.000459,24.998008,-0.1674,0.302,9.72321,9.72321
2689.00,9.72201,25.116262,0.000460,24.997978,-0.1671,0.302,9.72250,9.72250
2690.00,9.72176,25.116277,0.000459,24.997961,-0.1669,0.302,9.72082,9.72082
2691.00,9.72174,25.116287,0.000457,24.997947,-0.1669,0.302,9.72023,9.72023
2692.00,9.72195,25.116368,0.000458,24.997986,-0.1667,0.302,9.72015,9.72015
2693.00,9.72208,25.116380,0.000455,24.997928,-0.1666,0.302,9.72074,9.72074
2694.00,9.72249,25.116442,0.000452,24.997915,-0.1667,0.303,9.72184,9.72184
2695.00,9.72296,25.116486,0.000454,24.997961,-0.1667,0.303,9.72474,9.72474
2696.00,9.72368,25.116434,0.000458,24.997950,-0.1668,0.302,9.72660,9.72660
2697.00,9.72398,25.116434,0.000460,24.997974,-0.1669,0.302,9.72768,9.72768
2698.00,9.72394,25.116570,0.000465,24.998095,-0.1668,0.302,9.72815,9.72815
2699.00,9.72418,25.116578,0.000470,24.998128,-0.1666,0.302,9.72907,9.72907
2700.00,9.72446,25.116577,0.000469,24.998114,-0.1665,0.302,9.72778,9.72778
2701.00,9.72436,25.116589,0.000467,24.998117,-0.1664,0.303,9.72579,9.72579
2702.00,9.72440,25.116558,0.000464,24.998059,-0.1666,0.303,9.72406,9.72406
2703.00,9.72446,25.116527,0.000460,24.998043,-0.1668,0.303,9.72261,9.72261
2704.00,9.72440,25.116563,0.000457,24.998026,-0.1670,0.303,9.72098,9.72098
2705.00,9.72381,25.116690,0.000458,24.998057,-0.1672,0.303,9.72043,9.72043
2706.00,9.72349,25.116805,0.000460,24.998099,-0.1672,0.303,9.72132,9.72132
2707.00,9.72351,25.116878,0.000462,24.998176,-0.1669,0.303,9.72285,9.72285
2708.00,9.72397,25.116917,0.000464,24.998209,-0.1665,0.303,9.72408,9.72408
2709.00,9.72457,25.116947,0.000468,24.998217,-0.1660,0.303,9.72527,9.72527
2710.00,9.72472,25.116904,0.000470,24.998155,-0.1658,0.303,9.72702,9.72702
2711.00,9.72487,25.116982,0.000468,24.998173,-0.1658,0.303,9.72793,9.72793
2712.00,9.72513,25.116973,0.000465,24.998064,-0.1659,0.303,9.72931,9.72931
2713.00,9.72571,25.116923,0.000463,24.997970,-0.1662,0.303,9.73036,9.73036
2714.00,9.72632,25.116852,0.000459,24.997911,-0.1665,0.304,9.73001,9.73001
2715.00,9.72602,25.116878,0.000457,24.997943,-0.1666,0.304,9.72878,9.72878
2716.00,9.72584,25.116868,0.000458,24.997943,-0.1665,0.303,9.72836,9.72836
2717.00,9.72591,25.116892,0.000460,24.997989,-0.1661,0.303,9.72751,9.72751
2718.00,9.72587,25.117035,0.000461,24.998049,-0.1659,0.303,9.72615,9.72615
2719.00,9.72574,25.117184,0.000465,24.998127,-0.1657,0.303,9.72657,9.72657
2720.00,9.72580,25.117225,0.000463,24.998119,-0.1655,0.304,9.72773,9.72773
2721.00,9.72636,25.117255,0.000463,24.998074,-0.1652,0.304,9.72807,9.72807
2722.00,9.72716,25.117374,0.000466,24.998176,-0.1652,0.304,9.72817,9.72817
2723.00,9.72779,25.117307,0.000466,24.998176,-0.1652,0.304,9.72826,9.72826
2724.00,9.72810,25.117290,0.000463,24.998147,-0.1652,0.304,9.72792,9.72792
2725.00,9.72817,25.117300,0.000459,24.998160,-0.1651,0.304,9.72715,9.72715
2726.00,9.72790,25.117402,0.000462,24.998275,-0.1651,0.304,9.72649,9.72649
2727.00,9.72774,25.117385,0.000460,24.998221,-0.1648,0.304,9.72612,9.72612
2728.00,9.72786,25.117449,0.000457,24.998184,-0.1646,0.305,9.72702,9.72702
2729.00,9.72798,25.117598,0.000460,24.998246,-0.1645,0.305,9.72731,9.72731
2730.00,9.72784,25.117662,0.000465,24.998207,-0.1644,0.304,9.72723,9.72723
2731.00,9.72759,25.117637,0.000462,24.998106,-0.1644,0.304,9.72681,9.72681
2732.00,9.72710,25.117668,0.000461,24.998098,-0.1649,0.304,9.72600,9.72600
2733.00,9.72675,25.117717,0.000462,24.998118,-0.1649,0.304,9.72507,9.72507
2734.00,9.72664,25.117572,0.000458,24.998048,-0.1648,0.305,9.72521,9.72521
2735.00,9.72684,25.117574,0.000457,24.998069,-0.1648,0.305,9.72547,9.72547
2736.00,9.72694,25.117597,0.000460,24.998065,-0.1646,0.305,9.72629,9.72629
2737.00,9.72690,25.117620,0.000464,24.998067,-0.1641,0.305,9.72745,9.72745
2738.00,9.72713,25.117593,0.000465,24.998086,-0.1639,0.305,9.72889,9.72889
2739.00,9.72737,25.117613,0.000467,24.998075,-0.1638,0.305,9.72974,9.72974
2740.00,9.72740,25.117675,0.000469,24.998146,-0.1634,0.305,9.73032,9.73032
2741.00,9.72748,25.117623,0.000465,24.998085,-0.1633,0.305,9.73003,9.73003
2742.00,9.72736,25.117566,0.000461,24.997999,-0.1632,0.305,9.72961,9.72961
2743.00,9.72730,25.117644,0.000462,24.997982,-0.1631,0.305,9.72836,9.72836
2744.00,9.72743,25.117815,0.000464,24.998089,-0.1630,0.305,9.72775,9.72775
2745.00,9.72752,25.117850,0.000464,24.998102,-0.1630,0.305,9.72731,9.72731
2746.00,9.72772,25.117936,0.000466,24.998188,-0.1630,0.306,9.72820,9.72820
2747.00,9.72790,25.118009,0.000467,24.998254,-0.1630,0.306,9.72907,9.72907
2748.00,9.72793,25.118037,0.000465,24.998287,-0.1632,0.306,9.73082,9.73082
2749.00,9.72831,25.117951,0.000465,24.998211,-0.1632,0.306,9.73163,9.73163
2750.00,9.72874,25.117889,0.000465,24.998131,-0.1632,0.306,9.73180,9.73180
2751.00,9.72893,25.117889,0.000465,24.998133,-0.1632,0.306,9.73183,9.73183
2752.00,9.72933,25.117905,0.000465,24.998134,-0.1630,0.306,9.73180,9.73180
2753.00,9.72966,25.117931,0.000469,24.998116,-0.1626,0.306,9.73122,9.73122
2754.00,9.72995,25.118030,0.000468,24.998159,-0.1625,0.306,9.73083,9.73083
2755.00,9.73016,25.118025,0.000468,24.998145,-0.1623,0.306,9.73146,9.73146
2756.00,9.72995,25.118038,0.000469,24.998108,-0.1621,0.306,9.73195,9.73195
2757.00,9.73009,25.118074,0.000471,24.998116,-0.1619,0.306,9.73224,9.73224
2758.00,9.73079,25.118059,0.000472,24.998097,-0.1619,0.306,9.73245,9.73245
2759.00,9.73148,25.118029,0.000474,24.998077,-0.1620,0.306,9.73089,9.73089
2760.00,9.73171,25.118148,0.000472,24.998137,-0.1622,0.306,9.72801,9.72801
2761.00,9.73081,25.118163,0.000471,24.998118,-0.1623,0.306,9.72349,9.72349
2762.00,9.73153,25.118197,0.000471,24.998127,-0.1624,0.306,9.71912,9.71912
@19,2.0001,4.0, 2760.18 
2763.00,9.73171,25.118146,0.000469,24.998101,-0.1623,0.306,9.71575,9.71575
2764.00,9.73161,25.118223,0.000469,24.998082,-0.1619,0.307,9.71473,9.71473
2765.00,9.73222,25.118263,0.000471,24.998052,-0.1614,0.307,9.71475,9.71475
2766.00,9.73199,25.118233,0.000473,24.998048,-0.1611,0.306,9.71634,9.71634
2767.00,9.73229,25.118134,0.000473,24.997968,-0.1609,0.306,9.71867,9.71867
2768.00,9.73119,25.118114,0.000471,24.997912,-0.1609,0.306,9.72009,9.72009
2769.00,9.72311,25.118102,0.000467,24.997942,-0.1610,0.307,9.72193,9.72193
2770.00,9.71790,25.118120,0.000465,24.998006,-0.1612,0.307,9.72462,9.72462
2771.00,9.71267,25.118171,0.000463,24.998042,-0.1614,0.307,9.72699,9.72699
2772.00,9.71396,25.118383,0.000462,24.998150,-0.1615,0.307,9.72854,9.72854
2773.00,9.71535,25.118511,0.000465,24.998240,-0.1615,0.307,9.73039,9.73039
2774.00,9.71700,25.118531,0.000465,24.998228,-0.1616,0.307,9.73123,9.73123
2775.00,9.71907,25.118513,0.000465,24.998134,-0.1616,0.307,9.73099,9.73099
2776.00,9.72097,25.118613,0.000468,24.998159,-0.1615,0.307,9.73102,9.73102
2777.00,9.72244,25.118614,0.000469,24.998167,-0.1614,0.307,9.73086,9.73086
2778.00,9.72370,25.118564,0.000468,24.998110,-0.1613,0.308,9.73051,9.73051
2779.00,9.72483,25.118561,0.000467,24.998077,-0.1611,0.308,9.72980,9.72980
2780.00,9.72557,25.118623,0.000467,24.998098,-0.1608,0.308,9.72907,9.72907
2781.00,9.72580,25.118585,0.000464,24.998027,-0.1605,0.308,9.72759,9.72759
2782.00,9.72591,25.118575,0.000464,24.997973,-0.1604,0.308,9.72720,9.72720
2783.00,9.72660,25.118630,0.000466,24.997948,-0.1603,0.308,9.72657,9.72657
2784.00,9.72709,25.118704,0.000467,24.997975,-0.1601,0.308,9.72653,9.72653
2785.00,9.72772,25.118732,0.000467,24.998011,-0.1599,0.308,9.72773,9.72773
2786.00,9.72848,25.118897,0.000468,24.998135,-0.1598,0.308,9.72966,9.72966
2787.00,9.72885,25.118932,0.000466,24.998136,-0.1597,0.308,9.72910,9.72910
2788.00,9.72912,25.119102,0.000467,24.998304,-0.1598,0.308,9.72961,9.72961
2789.00,9.72928,25.119232,0.000472,24.998348,-0.1601,0.308,9.73011,9.73011
2790.00,9.72928,25.119310,0.000474,24.998326,-0.1604,0.308,9.72948,9.72948
2791.00,9.72927,25.119275,0.000474,24.998206,-0.1606,0.308,9.72855,9.72855
2792.00,9.72910,25.119378,0.000475,24.998235,-0.1606,0.308,9.72875,9.72875
2793.00,9.72878,25.119259,0.000470,24.998054,-0.1605,0.308,9.72763,9.72763
2794.00,9.72845,25.119176,0.000466,24.997970,-0.1601,0.308,9.72693,9.72693
2795.00,9.72824,25.119116,0.000463,24.997974,-0.1599,0.308,9.72599,9.72599
2796.00,9.72784,25.119095,0.000463,24.997949,-0.1597,0.308,9.72455,9.72455
2797.00,9.72726,25.119004,0.000463,24.997876,-0.1594,0.308,9.72306,9.72306
2798.00,9.72676,25.119084,0.000467,24.997979,-0.1593,0.308,9.72223,9.72223
2799.00,9.72636,25.119042,0.000465,24.997977,-0.1592,0.309,9.72149,9.72149
2800.00,9.72613,25.119123,0.000466,24.998010,-0.1589,0.309,9.72069,9.72069
2801.00,9.72605,25.119124,0.000468,24.998036,-0.1587,0.309,9.72061,9.72061
2802.00,9.72568,25.119127,0.000468,24.998014,-0.1583,0.309,9.72103,9.72103
2803.00,9.72539,25.119214,0.000468,24.997984,-0.1582,0.309,9.72167,9.72167
2804.00,9.72501,25.119249,0.000470,24.997964,-0.1580,0.309,9.72217,9.72217
2805.00,9.72430,25.119190,0.000467,24.997896,-0.1580,0.309,9.72371,9.72371
2806.00,9.72410,25.119224,0.000465,24.997913,-0.1580,0.309,9.72649,9.72649
2807.00,9.72464,25.119338,0.000468,24.998044,-0.1582,0.309,9.72829,9.72829
2808.00,9.72523,25.119395,0.000469,24.998145,-0.1581,0.309,9.72959,9.72959
2809.00,9.72535,25.119452,0.000471,24.998149,-0.1582,0.309,9.73111,9.73111
2810.00,9.72557,25.119501,0.000475,24.998165,-0.1581,0.309,9.73213,9.73213
2811.00,9.72547,25.119525,0.000473,24.998150,-0.1581,0.309,9.73099,9.73099
2812.00,9.72546,25.119548,0.000470,24.998120,-0.1580,0.309,9.73052,9.73052
2813.00,9.72557,25.119516,0.000468,24.998064,-0.1581,0.309,9.73035,9.73035
2814.00,9.72645,25.119560,0.000465,24.998125,-0.1578,0.309,9.72989,9.72989
2815.00,9.72697,25.119542,0.000461,24.998118,-0.1575,0.310,9.72940,9.72940
2816.00,9.72720,25.119610,0.000466,24.998174,-0.1574,0.310,9.72989,9.72989
2817.00,9.72761,25.119606,0.000465,24.998174,-0.1574,0.310,9.73027,9.73027
2818.00,9.72791,25.119663,0.000466,24.998232,-0.1573,0.310,9.73090,9.73090
2819.00,9.72850,25.119741,0.000466,24.998246,-0.1574,0.310,9.73250,9.73250
2820.00,9.72936,25.119908,0.000470,24.998337,-0.1575,0.310,9.73439,9.73439
2821.00,9.73033,25.119941,0.000469,24.998321,-0.1574,0.310,9.73562,9.73562
2822.00,9.73132,25.119977,0.000469,24.998270,-0.1568,0.310,9.73710,9.73710
2823.00,9.73194,25.119992,0.000468,24.998211,-0.1563,0.310,9.73787,9.73787
2824.00,9.73251,25.119980,0.000470,24.998186,-0.1557,0.310,9.73726,9.73726
2825.00,9.73275,25.119942,0.000470,24.998159,-0.1553,0.310,9.73638,9.73638
2826.00,9.73303,25.119879,0.000467,24.998097,-0.1554,0.310,9.73611,9.73611
2827.00,9.73310,25.119948,0.000468,24.998146,-0.1554,0.310,9.73568,9.73568
2828.00,9.73388,25.119892,0.000470,24.998105,-0.1552,0.310,9.73544,9.73544
2829.00,9.73452,25.119892,0.000470,24.998141,-0.1553,0.310,9.73509,9.73509
2830.00,9.73469,25.119860,0.000469,24.998065,-0.1553,0.310,9.73508,9.73508
2831.00,9.73470,25.120009,0.000470,24.998209,-0.1552,0.310,9.73539,9.73539
2832.00,9.73478,25.119931,0.000469,24.998140,-0.1551,0.310,9.73555,9.73555
2833.00,9.73494,25.120022,0.000469,24.998173,-0.1553,0.310,9.73574,9.73574
2834.00,9.73497,25.120094,0.000469,24.998152,-0.1554,0.311,9.73538,9.73538
2835.00,9.73515,25.120169,0.000468,24.998138,-0.1556,0.311,9.73521,9.73521
2836.00,9.73529,25.120173,0.000470,24.998033,-0.1557,0.311,9.73415,9.73415
2837.00,9.73522,25.120274,0.000466,24.998077,-0.1558,0.311,9.73245,9.73245
2838.00,9.73520,25.120278,0.000464,24.998080,-0.1556,0.311,9.73150,9.73150
2839.00,9.73492,25.120274,0.000464,24.998062,-0.1554,0.311,9.73109,9.73109
2840.00,9.73447,25.120261,0.000464,24.998050,-0.1548,0.311,9.73035,9.73035
2841.00,9.73420,25.120289,0.000462,24.998122,-0.1543,0.311,9.73103,9.73103
2842.00,9.73413,25.120362,0.000468,24.998194,-0.1537,0.311,9.73303,9.73303
2843.00,9.73426,25.120422,0.000471,24.998160,-0.1537,0.311,9.73448,9.73448
2844.00,9.73431,25.120459,0.000472,24.998160,-0.1538,0.311,9.73563,9.73563
2845.00,9.73420,25.120516,0.000476,24.998218,-0.1541,0.311,9.73531,9.73531
2846.00,9.73383,25.120448,0.000475,24.998092,-0.1541,0.311,9.73415,9.73415
2847.00,9.73365,25.120452,0.000474,24.998038,-0.1541,0.311,9.73316,9.73316
2848.00,9.73325,25.120411,0.000470,24.997996,-0.1537,0.311,9.73016,9.73016
2849.00,9.73286,25.120469,0.000467,24.998025,-0.1531,0.311,9.72784,9.72784
2850.00,9.73246,25.120498,0.000464,24.997998,-0.1527,0.312,9.72626,9.72626
2851.00,9.73192,25.120692,0.000465,24.998131,-0.1526,0.312,9.72521,9.72521
2852.00,9.73117,25.120685,0.000463,24.998122,-0.1526,0.312,9.72428,9.72428
2853.00,9.73080,25.120736,0.000468,24.998193,-0.1527,0.312,9.72564,9.72564
2854.00,9.73089,25.120749,0.000471,24.998192,-0.1528,0.312,9.72689,9.72689
2855.00,9.73024,25.120790,0.000473,24.998269,-0.1529,0.312,9.72923,9.72923
2856.00,9.73010,25.120711,0.000471,24.998186,-0.1530,0.312,9.73148,9.73148
2857.00,9.73011,25.120669,0.000470,24.998142,-0.1534,0.312,9.73320,9.73320
2858.00,9.72958,25.120743,0.000464,24.998151,-0.1536,0.312,9.73470,9.73470
2859.00,9.72985,25.120795,0.000461,24.998104,-0.1537,0.312,9.73569,9.73569
2860.00,9.73066,25.120877,0.000460,24.998082,-0.1536,0.312,9.73586,9.73586
2861.00,9.73071,25.120987,0.000464,24.998137,-0.1533,0.312,9.73618,9.73618
2862.00,9.73042,25.121110,0.000466,24.998223,-0.1527,0.312,9.73598,9.73598
2863.00,9.73098,25.121122,0.000468,24.998210,-0.1522,0.312,9.73523,9.73523
2864.00,9.73113,25.121122,0.000469,24.998240,-0.1515,0.312,9.73537,9.73537
2865.00,9.73140,25.121122,0.000469,24.998250,-0.1512,0.312,9.73625,9.73625
2866.00,9.73195,25.121095,0.000467,24.998250,-0.1509,0.313,9.73624,9.73624
2867.00,9.73251,25.121116,0.000465,24.998213,-0.1509,0.313,9.73756,9.73756
2868.00,9.73314,25.121054,0.000464,24.998109,-0.1511,0.313,9.73873,9.73873
2869.00,9.73392,25.121029,0.000464,24.998116,-0.1516,0.313,9.73914,9.73914
2870.00,9.73460,25.121041,0.000463,24.998090,-0.1521,0.313,9.73845,9.73845
2871.00,9.73517,25.121090,0.000463,24.998098,-0.1524,0.313,9.73778,9.73778
2872.00,9.73561,25.121067,0.000464,24.998056,-0.1522,0.313,9.73643,9.73643
2873.00,9.73591,25.121203,0.000467,24.998188,-0.1518,0.313,9.73460,9.73460
2874.00,9.73585,25.121292,0.000472,24.998231,-0.1513,0.313,9.73381,9.73381
2875.00,9.73612,25.121285,0.000472,24.998251,-0.1508,0.313,9.73381,9.73381
2876.00,9.73611,25.121271,0.000473,24.998241,-0.1506,0.313,9.73448,9.73448
2877.00,9.73623,25.121272,0.000473,24.998201,-0.1507,0.313,9.73514,9.73514
2878.00,9.73618,25.121270,0.000472,24.998164,-0.1507,0.313,9.73648,9.73648
2879.00,9.73630,25.121250,0.000466,24.998070,-0.1506,0.313,9.73631,9.73631
2880.00,9.73625,25.121332,0.000472,24.998106,-0.1505,0.313,9.73549,9.73549
2881.00,9.73595,25.121381,0.000471,24.998121,-0.1504,0.313,9.73546,9.73546
2882.00,9.73598,25.121489,0.000471,24.998231,-0.1505,0.314,9.73491,9.73491
2883.00,9.73607,25.121555,0.000472,24.998240,-0.1506,0.314,9.73474,9.73474
2884.00,9.73604,25.121628,0.000474,24.998262,-0.1506,0.313,9.73528,9.73528
2885.00,9.73586,25.121597,0.000469,24.998152,-0.1503,0.314,9.73581,9.73581
2886.00,9.73575,25.121675,0.000467,24.998198,-0.1498,0.314,9.73524,9.73524
2887.00,9.73531,25.121630,0.000466,24.998123,-0.1493,0.314,9.73507,9.73507
2888.00,9.73503,25.121715,0.000467,24.998144,-0.1488,0.314,9.73494,9.73494
2889.00,9.73499,25.121846,0.000468,24.998244,-0.1486,0.314,9.73420,9.73420
2890.00,9.73492,25.121882,0.000467,24.998260,-0.1485,0.314,9.73394,9.73394
2891.00,9.73479,25.121873,0.000469,24.998210,-0.1484,0.314,9.73403,9.73403
2892.00,9.73482,25.122006,0.000471,24.998332,-0.1481,0.314,9.73397,9.73397
2893.00,9.73489,25.121879,0.000468,24.998243,-0.1479,0.314,9.73389,9.73389
2894.00,9.73499,25.121856,0.000467,24.998249,-0.1478,0.314,9.73382,9.73382
2895.00,9.73482,25.121985,0.000473,24.998335,-0.1478,0.314,9.73366,9.73366
2896.00,9.73457,25.121942,0.000475,24.998319,-0.1478,0.314,9.73263,9.73263
2897.00,9.73416,25.121850,0.000475,24.998213,-0.1478,0.314,9.73214,9.73214
2898.00,9.73399,25.121835,0.000476,24.998191,-0.1477,0.314,9.73205,9.73205
2899.00,9.73381,25.121762,0.000474,24.998117,-0.1476,0.314,9.73197,9.73197
2900.00,9.73388,25.121676,0.000469,24.998075,-0.1472,0.314,9.73213,9.73213
2901.00,9.73385,25.121648,0.000465,24.998023,-0.1471,0.315,9.73311,9.73311
2902.00,9.73372,25.121705,0.000466,24.998054,-0.1474,0.315,9.73380,9.73380
2903.00,9.73374,25.121809,0.000464,24.998132,-0.1478,0.315,9.73375,9.73375
2904.00,9.73356,25.121885,0.000463,24.998171,-0.1479,0.315,9.73355,9.73355
2905.00,9.73338,25.121899,0.000464,24.998179,-0.1480,0.315,9.73362,9.73362
2906.00,9.73335,25.122007,0.000465,24.998263,-0.1479,0.315,9.73383,9.73383
2907.00,9.73345,25.122076,0.000465,24.998271,-0.1476,0.315,9.73381,9.73381
2908.00,9.73339,25.122095,0.000469,24.998277,-0.1474,0.315,9.73360,9.73360
2909.00,9.73335,25.122068,0.000470,24.998199,-0.1473,0.315,9.73413,9.73413
2910.00,9.73341,25.122078,0.000469,24.998180,-0.1474,0.315,9.73422,9.73422
2911.00,9.73337,25.122143,0.000468,24.998146,-0.1476,0.315,9.73379,9.73379
2912.00,9.73332,25.122166,0.000468,24.998192,-0.1473,0.315,9.73346,9.73346
