# Supplementary material for: HSL1 and BAM1/2 impact epidermal cell development by sensing distinct signaling peptides
Source: Nat Commun. 2022 Feb 15;13:876. doi: 10.1038/s41467-022-28558-4 (PMC8847575; doi:10.1038/s41467-022-28558-4)
Supplement: Supplementary file 4 — Source Data [file 41467_2022_28558_MOESM4_ESM.zip › Source Data/Source Data/Figure S10/Exp1_BAM1_CLE9 Hyp112PHyp115P]

$ITC
$ 19 
$NOT
$ 25 
$ 60 
$ 500 
$ 10 
$ 2 
$ADCGainCode:  0 
$False,True,True
$ 0.4 , 0.8 , 150 , 5 
$ 2 , 4 , 150 , 5 
$ 2 , 4 , 150 , 5 
$ 2 , 4 , 150 , 5 
$ 2 , 4 , 150 , 5 
$ 2 , 4 , 150 , 5 
$ 2 , 4 , 150 , 5 
$ 2 , 4 , 150 , 5 
$ 2 , 4 , 150 , 5 
$ 2 , 4 , 150 , 5 
$ 2 , 4 , 150 , 5 
$ 2 , 4 , 150 , 5 
$ 2 , 4 , 150 , 5 
$ 2 , 4 , 150 , 5 
$ 2 , 4 , 150 , 5 
$ 2 , 4 , 150 , 5 
$ 2 , 4 , 150 , 5 
$ 2 , 4 , 150 , 5 
$ 2 , 4 , 150 , 5 
# 0 
# 0.075 
# 0.015 
# 0.2035 
# 25 
# 4 
# 8.15 
# 1 
?BAM1_15uM_CLE9_noHyp_75uM
% MICROCALITC_MAL1177627
% 0.2035 
% 4 
%-0.586102 , 29.61604 
%-0.348256 , 29.40329 
% 0.8333333 
% 167740 , 167730 
% 0.25 , 81 
%-0.015695 ,-0.033946 
%-20 , 8 
% 0 , 0 
% 0 
% 128000       127744 
% 43.1 
% 500 , 750 , 1000 , 750 
% 0.06978023945 ,-0.002252194966 ,-3.244915618586E-05 , 1.349203907274E-06 ,-9.058983361606E-09 
% MicroCalITC Ver: 1.29.32 Run time:9/24/2020 10:23:21 AM
@0
5.00,9.65110,25.109755,0.000423,25.054191,-1.7845,0.064,9.64462,9.64462
6.00,9.65008,25.109796,0.000421,25.054238,-1.7840,0.065,9.64516,9.64516
7.00,9.64975,25.109664,0.000415,25.054145,-1.7837,0.065,9.64598,9.64598
8.00,9.64941,25.109725,0.000418,25.054168,-1.7836,0.065,9.64569,9.64569
9.00,9.64900,25.109758,0.000417,25.054142,-1.7836,0.065,9.64510,9.64510
10.00,9.64856,25.109769,0.000415,25.054143,-1.7836,0.065,9.64435,9.64435
11.00,9.64786,25.109784,0.000415,25.054117,-1.7835,0.065,9.64412,9.64412
12.00,9.64725,25.109889,0.000418,25.054170,-1.7835,0.065,9.64345,9.64345
13.00,9.64699,25.109834,0.000412,25.054135,-1.7835,0.066,9.64433,9.64433
14.00,9.64658,25.109982,0.000410,25.054163,-1.7835,0.066,9.64463,9.64463
15.00,9.64613,25.110142,0.000412,25.054212,-1.7833,0.066,9.64510,9.64510
16.00,9.64555,25.110177,0.000411,25.054115,-1.7832,0.066,9.64506,9.64506
17.00,9.64526,25.110336,0.000410,25.054174,-1.7831,0.066,9.64523,9.64523
18.00,9.64492,25.110491,0.000415,25.054163,-1.7827,0.066,9.64451,9.64451
19.00,9.64477,25.110490,0.000419,25.054144,-1.7823,0.066,9.64469,9.64469
20.00,9.64471,25.110501,0.000418,25.054100,-1.7820,0.067,9.64511,9.64511
21.00,9.64483,25.110579,0.000420,25.054189,-1.7816,0.067,9.64490,9.64490
22.00,9.64482,25.110507,0.000419,25.054118,-1.7813,0.067,9.64469,9.64469
23.00,9.64487,25.110546,0.000420,25.054188,-1.7811,0.067,9.64484,9.64484
24.00,9.64469,25.110515,0.000420,25.054159,-1.7811,0.067,9.64384,9.64384
25.00,9.64445,25.110489,0.000423,25.054183,-1.7812,0.067,9.64294,9.64294
26.00,9.64445,25.110462,0.000424,25.054107,-1.7813,0.067,9.64399,9.64399
27.00,9.64457,25.110528,0.000426,25.054103,-1.7811,0.067,9.64478,9.64478
28.00,9.64456,25.110551,0.000420,25.054055,-1.7809,0.067,9.64481,9.64481
29.00,9.64461,25.110700,0.000420,25.054188,-1.7807,0.067,9.64544,9.64544
30.00,9.64466,25.110744,0.000422,25.054219,-1.7806,0.067,9.64567,9.64567
31.00,9.64470,25.110768,0.000421,25.054214,-1.7806,0.067,9.64455,9.64455
32.00,9.64463,25.110866,0.000421,25.054349,-1.7808,0.067,9.64379,9.64379
33.00,9.64456,25.110895,0.000424,25.054381,-1.7810,0.067,9.64368,9.64368
34.00,9.64452,25.110772,0.000422,25.054240,-1.7809,0.067,9.64412,9.64412
35.00,9.64450,25.110769,0.000418,25.054224,-1.7810,0.068,9.64488,9.64488
36.00,9.64438,25.110821,0.000421,25.054255,-1.7811,0.068,9.64491,9.64491
37.00,9.64422,25.110699,0.000423,25.054117,-1.7810,0.067,9.64492,9.64492
38.00,9.64442,25.110787,0.000424,25.054153,-1.7808,0.067,9.64462,9.64462
39.00,9.64442,25.110965,0.000428,25.054235,-1.7807,0.067,9.64410,9.64410
40.00,9.64425,25.111078,0.000431,25.054234,-1.7804,0.067,9.64290,9.64290
41.00,9.64407,25.111139,0.000430,25.054281,-1.7801,0.068,9.64297,9.64297
42.00,9.64410,25.111241,0.000426,25.054286,-1.7799,0.068,9.64276,9.64276
43.00,9.64402,25.111207,0.000419,25.054211,-1.7796,0.068,9.64299,9.64299
44.00,9.64408,25.111179,0.000414,25.054179,-1.7794,0.068,9.64305,9.64305
45.00,9.64424,25.111190,0.000409,25.054141,-1.7793,0.069,9.64359,9.64359
46.00,9.64420,25.111167,0.000409,25.054043,-1.7790,0.069,9.64383,9.64383
47.00,9.64388,25.111280,0.000414,25.054122,-1.7788,0.069,9.64369,9.64369
48.00,9.64377,25.111321,0.000420,25.054157,-1.7788,0.068,9.64380,9.64380
49.00,9.64380,25.111208,0.000419,25.054059,-1.7790,0.068,9.64434,9.64434
50.00,9.64395,25.110951,0.000415,25.053846,-1.7791,0.068,9.64451,9.64451
51.00,9.64397,25.110987,0.000414,25.053868,-1.7790,0.069,9.64457,9.64457
52.00,9.64397,25.110911,0.000409,25.053714,-1.7790,0.069,9.64545,9.64545
53.00,9.64375,25.110995,0.000410,25.053692,-1.7791,0.069,9.64403,9.64403
54.00,9.64365,25.111224,0.000412,25.053795,-1.7789,0.069,9.64057,9.64057
55.00,9.64381,25.111579,0.000420,25.054040,-1.7787,0.069,9.63330,9.63330
56.00,9.64408,25.111776,0.000424,25.054180,-1.7788,0.069,9.62332,9.62332
57.00,9.64424,25.111921,0.000426,25.054250,-1.7787,0.069,9.61219,9.61219
58.00,9.64446,25.111908,0.000427,25.054237,-1.7784,0.069,9.60360,9.60360
59.00,9.64473,25.111914,0.000428,25.054203,-1.7784,0.069,9.59752,9.59752
60.00,9.64454,25.111885,0.000426,25.054188,-1.7784,0.070,9.59693,9.59693
@1,0.4000,0.8, 60.0499999999956 
61.00,9.64532,25.111804,0.000422,25.054134,-1.7782,0.070,9.59911,9.59911
62.00,9.64543,25.111760,0.000422,25.054157,-1.7780,0.070,9.60299,9.60299
63.00,9.63702,25.111784,0.000419,25.054137,-1.7779,0.070,9.60702,9.60702
64.00,9.62877,25.111855,0.000421,25.054192,-1.7773,0.070,9.61088,9.61088
65.00,9.60813,25.111951,0.000421,25.054189,-1.7769,0.070,9.61418,9.61418
66.00,9.59576,25.112048,0.000422,25.054209,-1.7767,0.070,9.61848,9.61848
67.00,9.59223,25.112204,0.000425,25.054268,-1.7765,0.070,9.62230,9.62230
68.00,9.59511,25.112209,0.000427,25.054295,-1.7764,0.070,9.62544,9.62544
69.00,9.59908,25.112186,0.000425,25.054268,-1.7765,0.070,9.62799,9.62799
70.00,9.60308,25.112263,0.000430,25.054340,-1.7765,0.070,9.63014,9.63014
71.00,9.60677,25.112255,0.000432,25.054284,-1.7766,0.070,9.63129,9.63129
72.00,9.61064,25.112200,0.000431,25.054172,-1.7767,0.070,9.63213,9.63213
73.00,9.61441,25.112310,0.000429,25.054165,-1.7768,0.070,9.63290,9.63290
74.00,9.61809,25.112427,0.000430,25.054160,-1.7770,0.071,9.63377,9.63377
75.00,9.62257,25.112366,0.000425,25.054060,-1.7771,0.071,9.63490,9.63490
76.00,9.62521,25.112362,0.000424,25.054086,-1.7771,0.071,9.63592,9.63592
77.00,9.62701,25.112367,0.000423,25.054116,-1.7772,0.071,9.63740,9.63740
78.00,9.62844,25.112381,0.000425,25.054146,-1.7770,0.071,9.63859,9.63859
79.00,9.62960,25.112338,0.000424,25.054143,-1.7771,0.071,9.63725,9.63725
80.00,9.63096,25.112432,0.000428,25.054210,-1.7772,0.071,9.63317,9.63317
81.00,9.63256,25.112520,0.000428,25.054217,-1.7770,0.071,9.62767,9.62767
82.00,9.63432,25.112604,0.000429,25.054257,-1.7769,0.071,9.62242,9.62242
83.00,9.63534,25.112654,0.000427,25.054217,-1.7768,0.071,9.61711,9.61711
84.00,9.63647,25.112769,0.000428,25.054250,-1.7765,0.071,9.61520,9.61520
85.00,9.63744,25.112729,0.000426,25.054180,-1.7762,0.071,9.61580,9.61580
86.00,9.63905,25.112847,0.000427,25.054247,-1.7760,0.071,9.61878,9.61878
87.00,9.64066,25.112881,0.000424,25.054276,-1.7758,0.072,9.62124,9.62124
88.00,9.63947,25.113058,0.000422,25.054407,-1.7759,0.072,9.62410,9.62410
89.00,9.62832,25.113192,0.000422,25.054500,-1.7759,0.072,9.62613,9.62613
90.00,9.61770,25.113364,0.000422,25.054601,-1.7759,0.072,9.62753,9.62753
91.00,9.61236,25.113367,0.000420,25.054527,-1.7761,0.072,9.62817,9.62817
92.00,9.61373,25.113475,0.000426,25.054574,-1.7762,0.072,9.62847,9.62847
93.00,9.61627,25.113235,0.000427,25.054348,-1.7760,0.072,9.62905,9.62905
94.00,9.61899,25.113099,0.000428,25.054224,-1.7759,0.072,9.63069,9.63069
95.00,9.62123,25.113076,0.000427,25.054191,-1.7757,0.072,9.63223,9.63223
96.00,9.62310,25.113159,0.000427,25.054245,-1.7755,0.072,9.63282,9.63282
97.00,9.62431,25.113161,0.000424,25.054157,-1.7750,0.072,9.63427,9.63427
98.00,9.62544,25.113424,0.000428,25.054328,-1.7749,0.072,9.63600,9.63600
99.00,9.62693,25.113555,0.000429,25.054374,-1.7749,0.072,9.63565,9.63565
100.00,9.62800,25.113565,0.000428,25.054290,-1.7750,0.073,9.63587,9.63587
101.00,9.62918,25.113521,0.000425,25.054207,-1.7752,0.073,9.63648,9.63648
102.00,9.63079,25.113497,0.000425,25.054178,-1.7754,0.073,9.63596,9.63596
103.00,9.63190,25.113485,0.000426,25.054135,-1.7755,0.073,9.63403,9.63403
104.00,9.63248,25.113477,0.000421,25.054136,-1.7754,0.073,9.63356,9.63356
105.00,9.63245,25.113517,0.000425,25.054201,-1.7755,0.073,9.63382,9.63382
106.00,9.63268,25.113572,0.000425,25.054239,-1.7756,0.073,9.63390,9.63390
107.00,9.63310,25.113662,0.000423,25.054252,-1.7757,0.073,9.63433,9.63433
108.00,9.63355,25.113683,0.000420,25.054228,-1.7759,0.073,9.63542,9.63542
109.00,9.63388,25.113678,0.000421,25.054177,-1.7758,0.074,9.63645,9.63645
110.00,9.63444,25.113643,0.000418,25.054115,-1.7755,0.074,9.63675,9.63675
111.00,9.63505,25.113572,0.000416,25.054057,-1.7750,0.074,9.63692,9.63692
112.00,9.63529,25.113587,0.000416,25.054050,-1.7745,0.074,9.63729,9.63729
113.00,9.63550,25.113597,0.000416,25.054015,-1.7741,0.074,9.63716,9.63716
114.00,9.63569,25.113714,0.000416,25.054067,-1.7738,0.074,9.63642,9.63642
115.00,9.63583,25.113877,0.000418,25.054103,-1.7738,0.074,9.63579,9.63579
116.00,9.63569,25.113988,0.000419,25.054122,-1.7740,0.074,9.63586,9.63586
117.00,9.63578,25.114022,0.000418,25.054161,-1.7739,0.074,9.63660,9.63660
118.00,9.63597,25.114109,0.000416,25.054230,-1.7739,0.075,9.63717,9.63717
119.00,9.63599,25.114062,0.000415,25.054142,-1.7738,0.075,9.63770,9.63770
120.00,9.63605,25.113987,0.000415,25.054095,-1.7736,0.075,9.63772,9.63772
121.00,9.63594,25.114080,0.000419,25.054137,-1.7737,0.075,9.63696,9.63696
122.00,9.63607,25.114114,0.000420,25.054117,-1.7740,0.075,9.63595,9.63595
123.00,9.63630,25.114021,0.000421,25.054022,-1.7741,0.075,9.63574,9.63574
124.00,9.63655,25.114126,0.000423,25.054130,-1.7743,0.075,9.63577,9.63577
125.00,9.63654,25.114202,0.000424,25.054202,-1.7743,0.075,9.63594,9.63594
126.00,9.63661,25.114202,0.000420,25.054206,-1.7741,0.075,9.63653,9.63653
127.00,9.63663,25.114304,0.000418,25.054238,-1.7737,0.075,9.63696,9.63696
128.00,9.63675,25.114429,0.000420,25.054361,-1.7733,0.075,9.63767,9.63767
129.00,9.63664,25.114344,0.000420,25.054253,-1.7732,0.075,9.63832,9.63832
130.00,9.63695,25.114417,0.000420,25.054258,-1.7731,0.076,9.63918,9.63918
131.00,9.63718,25.114399,0.000422,25.054207,-1.7730,0.076,9.63971,9.63971
132.00,9.63729,25.114335,0.000423,25.054125,-1.7733,0.076,9.63957,9.63957
133.00,9.63737,25.114340,0.000424,25.054076,-1.7737,0.076,9.63912,9.63912
134.00,9.63757,25.114515,0.000423,25.054148,-1.7740,0.076,9.63894,9.63894
135.00,9.63771,25.114578,0.000423,25.054175,-1.7741,0.076,9.63815,9.63815
136.00,9.63772,25.114629,0.000421,25.054153,-1.7741,0.076,9.63752,9.63752
137.00,9.63753,25.114684,0.000423,25.054177,-1.7740,0.076,9.63683,9.63683
138.00,9.63729,25.114610,0.000420,25.054125,-1.7738,0.076,9.63652,9.63652
139.00,9.63715,25.114627,0.000422,25.054131,-1.7736,0.076,9.63524,9.63524
140.00,9.63698,25.114705,0.000424,25.054169,-1.7735,0.076,9.63461,9.63461
141.00,9.63708,25.114718,0.000424,25.054169,-1.7735,0.076,9.63404,9.63404
142.00,9.63709,25.114759,0.000424,25.054239,-1.7737,0.076,9.63363,9.63363
143.00,9.63673,25.114901,0.000424,25.054300,-1.7740,0.076,9.63358,9.63358
144.00,9.63675,25.114928,0.000422,25.054338,-1.7741,0.077,9.63452,9.63452
145.00,9.63676,25.114884,0.000421,25.054271,-1.7741,0.077,9.63494,9.63494
146.00,9.63672,25.115008,0.000424,25.054395,-1.7741,0.077,9.63605,9.63605
147.00,9.63684,25.115045,0.000427,25.054356,-1.7741,0.077,9.63737,9.63737
148.00,9.63671,25.115135,0.000427,25.054372,-1.7739,0.077,9.63717,9.63717
149.00,9.63651,25.115140,0.000428,25.054331,-1.7739,0.077,9.63689,9.63689
150.00,9.63621,25.115209,0.000427,25.054423,-1.7739,0.077,9.63672,9.63672
151.00,9.63599,25.115148,0.000424,25.054328,-1.7739,0.077,9.63615,9.63615
152.00,9.63585,25.115150,0.000421,25.054336,-1.7739,0.077,9.63516,9.63516
153.00,9.63564,25.115207,0.000422,25.054345,-1.7739,0.077,9.63458,9.63458
154.00,9.63528,25.115304,0.000423,25.054369,-1.7739,0.077,9.63452,9.63452
155.00,9.63530,25.115341,0.000422,25.054310,-1.7740,0.078,9.63485,9.63485
156.00,9.63530,25.115439,0.000421,25.054343,-1.7740,0.078,9.63508,9.63508
157.00,9.63542,25.115488,0.000421,25.054312,-1.7738,0.078,9.63603,9.63603
158.00,9.63572,25.115516,0.000421,25.054317,-1.7737,0.078,9.63787,9.63787
159.00,9.63587,25.115445,0.000420,25.054290,-1.7736,0.078,9.63796,9.63796
160.00,9.63606,25.115439,0.000422,25.054269,-1.7734,0.078,9.63799,9.63799
161.00,9.63621,25.115494,0.000422,25.054270,-1.7733,0.078,9.63768,9.63768
162.00,9.63652,25.115647,0.000421,25.054310,-1.7731,0.078,9.63713,9.63713
163.00,9.63647,25.115680,0.000420,25.054311,-1.7731,0.078,9.63622,9.63622
164.00,9.63642,25.115801,0.000420,25.054338,-1.7731,0.078,9.63568,9.63568
165.00,9.63632,25.115827,0.000419,25.054305,-1.7733,0.078,9.63540,9.63540
166.00,9.63621,25.115842,0.000420,25.054293,-1.7735,0.078,9.63598,9.63598
167.00,9.63617,25.115824,0.000421,25.054316,-1.7740,0.078,9.63587,9.63587
168.00,9.63612,25.115883,0.000422,25.054331,-1.7742,0.079,9.63626,9.63626
169.00,9.63624,25.115887,0.000424,25.054266,-1.7741,0.078,9.63706,9.63706
170.00,9.63635,25.115916,0.000425,25.054248,-1.7741,0.078,9.63737,9.63737
171.00,9.63641,25.115883,0.000419,25.054142,-1.7740,0.079,9.63688,9.63688
172.00,9.63642,25.115947,0.000421,25.054114,-1.7740,0.079,9.63672,9.63672
173.00,9.63643,25.116051,0.000423,25.054163,-1.7741,0.079,9.63552,9.63552
174.00,9.63641,25.116074,0.000421,25.054144,-1.7745,0.079,9.63470,9.63470
175.00,9.63622,25.116191,0.000421,25.054204,-1.7747,0.079,9.63369,9.63369
176.00,9.63596,25.116282,0.000428,25.054286,-1.7745,0.079,9.63289,9.63289
177.00,9.63579,25.116207,0.000425,25.054229,-1.7743,0.079,9.63304,9.63304
178.00,9.63549,25.116106,0.000421,25.054125,-1.7741,0.080,9.63356,9.63356
179.00,9.63525,25.116139,0.000422,25.054179,-1.7740,0.080,9.63380,9.63380
180.00,9.63518,25.116154,0.000424,25.054182,-1.7739,0.080,9.63373,9.63373
181.00,9.63504,25.116166,0.000422,25.054161,-1.7744,0.080,9.63362,9.63362
182.00,9.63484,25.116260,0.000425,25.054234,-1.7746,0.080,9.63293,9.63293
183.00,9.63451,25.116294,0.000427,25.054246,-1.7745,0.080,9.63238,9.63238
184.00,9.63449,25.116232,0.000427,25.054149,-1.7744,0.080,9.63263,9.63263
185.00,9.63448,25.116185,0.000425,25.054088,-1.7745,0.080,9.63296,9.63296
186.00,9.63423,25.116264,0.000424,25.054189,-1.7742,0.080,9.63248,9.63248
187.00,9.63383,25.116216,0.000423,25.054130,-1.7743,0.080,9.63225,9.63225
188.00,9.63346,25.116257,0.000420,25.054158,-1.7746,0.080,9.63144,9.63144
189.00,9.63305,25.116436,0.000422,25.054267,-1.7747,0.080,9.63064,9.63064
190.00,9.63276,25.116531,0.000424,25.054320,-1.7747,0.080,9.63026,9.63026
191.00,9.63246,25.116639,0.000426,25.054332,-1.7748,0.080,9.63126,9.63126
192.00,9.63243,25.116832,0.000427,25.054406,-1.7748,0.081,9.63140,9.63140
193.00,9.63238,25.116833,0.000428,25.054302,-1.7747,0.081,9.63192,9.63192
194.00,9.63228,25.116855,0.000427,25.054268,-1.7748,0.081,9.63193,9.63193
195.00,9.63220,25.116971,0.000425,25.054328,-1.7749,0.081,9.63172,9.63172
196.00,9.63208,25.116922,0.000422,25.054254,-1.7751,0.081,9.63127,9.63127
197.00,9.63184,25.116817,0.000420,25.054143,-1.7752,0.081,9.63212,9.63212
198.00,9.63172,25.116878,0.000420,25.054196,-1.7753,0.081,9.63306,9.63306
199.00,9.63194,25.116902,0.000421,25.054224,-1.7754,0.081,9.63349,9.63349
200.00,9.63203,25.116871,0.000426,25.054203,-1.7753,0.081,9.63437,9.63437
201.00,9.63230,25.116904,0.000430,25.054213,-1.7751,0.081,9.63483,9.63483
202.00,9.63246,25.117048,0.000432,25.054332,-1.7749,0.081,9.63321,9.63321
203.00,9.63221,25.117103,0.000433,25.054358,-1.7746,0.081,9.62239,9.62239
204.00,9.63250,25.117046,0.000430,25.054294,-1.7746,0.081,9.59837,9.59837
205.00,9.63293,25.117034,0.000426,25.054243,-1.7747,0.082,9.55653,9.55653
206.00,9.63301,25.117020,0.000425,25.054239,-1.7748,0.082,9.49558,9.49558
207.00,9.63344,25.116894,0.000426,25.054151,-1.7752,0.082,9.42244,9.42244
208.00,9.63414,25.116800,0.000425,25.054062,-1.7756,0.082,9.35024,9.35024
209.00,9.63488,25.116879,0.000428,25.054134,-1.7758,0.082,9.28819,9.28819
210.00,9.63447,25.116875,0.000425,25.054073,-1.7759,0.082,9.24497,9.24497
@2,2.0001,4.0, 210.091999999997 
211.00,9.63399,25.116923,0.000423,25.054094,-1.7760,0.082,9.22443,9.22443
212.00,9.62663,25.117036,0.000419,25.054129,-1.7760,0.082,9.22195,9.22195
213.00,9.58130,25.117150,0.000420,25.054249,-1.7760,0.082,9.23408,9.23408
214.00,9.51413,25.117253,0.000422,25.054300,-1.7760,0.082,9.25644,9.25644
215.00,9.42554,25.117287,0.000423,25.054317,-1.7762,0.082,9.28413,9.28413
216.00,9.32960,25.117342,0.000423,25.054305,-1.7762,0.083,9.31673,9.31673
217.00,9.26168,25.117452,0.000426,25.054360,-1.7760,0.083,9.35228,9.35228
218.00,9.22064,25.117443,0.000426,25.054338,-1.7758,0.083,9.38842,9.38842
219.00,9.20432,25.117460,0.000426,25.054375,-1.7756,0.083,9.42201,9.42201
220.00,9.20984,25.117527,0.000427,25.054445,-1.7754,0.083,9.45265,9.45265
221.00,9.22664,25.117521,0.000427,25.054379,-1.7753,0.083,9.47783,9.47783
222.00,9.24915,25.117486,0.000429,25.054261,-1.7755,0.083,9.49761,9.49761
223.00,9.28109,25.117599,0.000432,25.054201,-1.7756,0.083,9.51150,9.51150
224.00,9.31582,25.117712,0.000430,25.054197,-1.7758,0.083,9.52314,9.52314
225.00,9.34818,25.117830,0.000431,25.054166,-1.7760,0.083,9.53336,9.53336
226.00,9.38947,25.117910,0.000431,25.054170,-1.7762,0.083,9.54196,9.54196
227.00,9.42686,25.117992,0.000429,25.054190,-1.7763,0.083,9.54981,9.54981
228.00,9.46158,25.118044,0.000425,25.054229,-1.7764,0.083,9.55777,9.55777
229.00,9.48381,25.118069,0.000426,25.054152,-1.7766,0.083,9.56473,9.56473
230.00,9.50121,25.118126,0.000425,25.054163,-1.7767,0.084,9.57037,9.57037
231.00,9.51540,25.118118,0.000422,25.054208,-1.7768,0.084,9.57555,9.57555
232.00,9.52571,25.118051,0.000419,25.054167,-1.7768,0.084,9.58046,9.58046
233.00,9.53124,25.118060,0.000422,25.054159,-1.7769,0.084,9.58461,9.58461
234.00,9.54210,25.118030,0.000422,25.054126,-1.7770,0.084,9.58797,9.58797
235.00,9.55224,25.117942,0.000423,25.054055,-1.7773,0.084,9.59055,9.59055
236.00,9.55854,25.118042,0.000430,25.054020,-1.7775,0.084,9.59313,9.59313
237.00,9.56500,25.118198,0.000432,25.054161,-1.7776,0.084,9.59575,9.59575
238.00,9.57094,25.118314,0.000432,25.054289,-1.7777,0.084,9.59786,9.59786
239.00,9.57646,25.118354,0.000433,25.054269,-1.7777,0.084,9.59988,9.59988
240.00,9.58075,25.118412,0.000432,25.054246,-1.7774,0.084,9.60288,9.60288
241.00,9.58474,25.118406,0.000431,25.054251,-1.7772,0.084,9.60565,9.60565
242.00,9.58741,25.118416,0.000429,25.054218,-1.7773,0.084,9.60693,9.60693
243.00,9.59007,25.118359,0.000428,25.054073,-1.7772,0.084,9.60912,9.60912
244.00,9.59255,25.118383,0.000427,25.054107,-1.7771,0.085,9.63877,9.63877
245.00,9.59529,25.118456,0.000426,25.054202,-1.7772,0.085,9.70395,9.70395
246.00,9.59806,25.118557,0.000429,25.054267,-1.7775,0.085,9.78666,9.78666
247.00,9.60050,25.118586,0.000434,25.054289,-1.7778,0.085,9.87394,9.87394
248.00,9.60273,25.118634,0.000434,25.054288,-1.7781,0.085,9.95421,9.95421
249.00,9.60546,25.118683,0.000432,25.054307,-1.7785,0.085,9.99700,9.99700
250.00,9.60767,25.118728,0.000435,25.054309,-1.7789,0.085,9.99232,9.99232
251.00,9.61054,25.118702,0.000434,25.054247,-1.7791,0.085,9.95955,9.95955
252.00,9.60916,25.118647,0.000429,25.054141,-1.7792,0.085,9.91524,9.91524
253.00,9.61488,25.118726,0.000426,25.054222,-1.7793,0.085,9.87114,9.87114
254.00,9.75218,25.118771,0.000429,25.054245,-1.7793,0.085,9.83254,9.83254
255.00,9.93334,25.118740,0.000426,25.054204,-1.7794,0.085,9.80204,9.80204
256.00,10.02404,25.118829,0.000421,25.054226,-1.7795,0.086,9.77862,9.77862
257.00,10.04484,25.118969,0.000418,25.054292,-1.7796,0.086,9.76065,9.76065
258.00,10.01442,25.119022,0.000420,25.054271,-1.7799,0.086,9.74728,9.74728
259.00,9.96596,25.119084,0.000421,25.054249,-1.7802,0.086,9.73614,9.73614
260.00,9.91101,25.119183,0.000421,25.054254,-1.7803,0.086,9.72725,9.72725
261.00,9.86098,25.119231,0.000424,25.054249,-1.7801,0.086,9.71946,9.71946
262.00,9.82400,25.119286,0.000432,25.054290,-1.7801,0.086,9.71199,9.71199
263.00,9.79406,25.119327,0.000433,25.054293,-1.7801,0.086,9.70542,9.70542
264.00,9.77295,25.119332,0.000432,25.054264,-1.7798,0.086,9.69976,9.69976
265.00,9.75851,25.119360,0.000432,25.054252,-1.7794,0.086,9.69417,9.69417
266.00,9.74370,25.119362,0.000433,25.054216,-1.7792,0.086,9.68939,9.68939
267.00,9.73425,25.119219,0.000422,25.053991,-1.7791,0.086,9.68507,9.68507
268.00,9.72703,25.119139,0.000422,25.053899,-1.7790,0.086,9.68079,9.68079
269.00,9.71748,25.119185,0.000422,25.053917,-1.7794,0.086,9.67637,9.67637
270.00,9.71390,25.119193,0.000419,25.053923,-1.7797,0.086,9.67227,9.67227
271.00,9.70475,25.119230,0.000419,25.053990,-1.7798,0.087,9.66865,9.66865
272.00,9.69684,25.119378,0.000424,25.054150,-1.7796,0.087,9.66673,9.66673
273.00,9.69393,25.119447,0.000422,25.054145,-1.7796,0.087,9.66515,9.66515
274.00,9.68975,25.119445,0.000420,25.054113,-1.7796,0.087,9.66455,9.66455
275.00,9.68547,25.119553,0.000424,25.054137,-1.7799,0.087,9.66358,9.66358
276.00,9.68071,25.119538,0.000421,25.054063,-1.7802,0.087,9.66274,9.66274
277.00,9.67647,25.119626,0.000423,25.054085,-1.7808,0.087,9.66099,9.66099
278.00,9.67216,25.119697,0.000422,25.054202,-1.7809,0.087,9.65959,9.65959
279.00,9.66979,25.119754,0.000425,25.054273,-1.7809,0.087,9.65837,9.65837
280.00,9.66861,25.119706,0.000425,25.054272,-1.7808,0.087,9.65806,9.65806
281.00,9.66699,25.119618,0.000422,25.054149,-1.7807,0.087,9.65704,9.65704
282.00,9.66549,25.119581,0.000420,25.054094,-1.7805,0.088,9.65640,9.65640
283.00,9.66445,25.119674,0.000422,25.054079,-1.7807,0.087,9.65526,9.65526
284.00,9.66274,25.119676,0.000424,25.054041,-1.7807,0.087,9.65372,9.65372
285.00,9.66137,25.119781,0.000427,25.054119,-1.7807,0.087,9.65204,9.65204
286.00,9.66004,25.119947,0.000431,25.054285,-1.7808,0.087,9.65141,9.65141
287.00,9.65895,25.120027,0.000431,25.054367,-1.7810,0.088,9.65100,9.65100
288.00,9.65791,25.119974,0.000428,25.054289,-1.7811,0.088,9.65080,9.65080
289.00,9.65713,25.120063,0.000424,25.054267,-1.7814,0.088,9.65090,9.65090
290.00,9.65640,25.120121,0.000422,25.054185,-1.7816,0.088,9.65135,9.65135
291.00,9.65553,25.120209,0.000424,25.054199,-1.7817,0.088,9.65178,9.65178
292.00,9.65481,25.120257,0.000426,25.054157,-1.7818,0.088,9.65100,9.65100
293.00,9.65427,25.120316,0.000427,25.054195,-1.7819,0.088,9.65013,9.65013
294.00,9.65342,25.120344,0.000429,25.054257,-1.7819,0.088,9.64901,9.64901
295.00,9.65262,25.120347,0.000428,25.054271,-1.7819,0.088,9.64799,9.64799
296.00,9.65205,25.120302,0.000427,25.054218,-1.7819,0.088,9.64726,9.64726
297.00,9.65159,25.120311,0.000427,25.054177,-1.7818,0.088,9.64781,9.64781
298.00,9.65121,25.120333,0.000428,25.054167,-1.7819,0.088,9.64866,9.64866
299.00,9.65085,25.120335,0.000428,25.054079,-1.7820,0.089,9.64932,9.64932
300.00,9.65028,25.120343,0.000429,25.054055,-1.7822,0.088,9.64925,9.64925
301.00,9.64990,25.120414,0.000432,25.054102,-1.7824,0.088,9.64952,9.64952
302.00,9.64976,25.120404,0.000430,25.054149,-1.7826,0.089,9.64910,9.64910
303.00,9.64954,25.120431,0.000430,25.054178,-1.7826,0.089,9.64889,9.64889
304.00,9.64950,25.120422,0.000430,25.054166,-1.7826,0.089,9.64903,9.64903
305.00,9.64947,25.120508,0.000429,25.054247,-1.7826,0.089,9.64885,9.64885
306.00,9.64934,25.120501,0.000425,25.054213,-1.7830,0.089,9.64844,9.64844
307.00,9.64909,25.120551,0.000427,25.054208,-1.7832,0.089,9.64809,9.64809
308.00,9.64889,25.120530,0.000427,25.054168,-1.7834,0.089,9.64840,9.64840
309.00,9.64895,25.120617,0.000427,25.054219,-1.7838,0.089,9.64872,9.64872
310.00,9.64893,25.120655,0.000430,25.054253,-1.7838,0.089,9.65013,9.65013
311.00,9.64888,25.120735,0.000433,25.054285,-1.7835,0.089,9.65096,9.65096
312.00,9.64906,25.120818,0.000432,25.054325,-1.7834,0.089,9.65118,9.65118
313.00,9.64919,25.120937,0.000434,25.054382,-1.7833,0.090,9.65100,9.65100
314.00,9.64945,25.121142,0.000437,25.054515,-1.7831,0.090,9.65103,9.65103
315.00,9.64955,25.121150,0.000435,25.054403,-1.7833,0.090,9.64985,9.64985
316.00,9.64953,25.121178,0.000436,25.054358,-1.7837,0.090,9.64912,9.64912
317.00,9.64944,25.121234,0.000437,25.054329,-1.7839,0.090,9.64874,9.64874
318.00,9.64944,25.121263,0.000434,25.054285,-1.7842,0.090,9.64799,9.64799
319.00,9.64931,25.121065,0.000428,25.054068,-1.7843,0.090,9.64730,9.64730
320.00,9.64913,25.121091,0.000427,25.054064,-1.7843,0.090,9.64749,9.64749
321.00,9.64903,25.121208,0.000427,25.054177,-1.7843,0.090,9.64767,9.64767
322.00,9.64906,25.121134,0.000429,25.054088,-1.7841,0.090,9.64841,9.64841
323.00,9.64903,25.121196,0.000432,25.054107,-1.7841,0.090,9.64918,9.64918
324.00,9.64916,25.121283,0.000433,25.054189,-1.7842,0.090,9.65018,9.65018
325.00,9.64943,25.121294,0.000433,25.054252,-1.7844,0.090,9.65054,9.65054
326.00,9.64958,25.121265,0.000431,25.054160,-1.7847,0.090,9.65032,9.65032
327.00,9.64960,25.121366,0.000431,25.054237,-1.7851,0.090,9.64982,9.64982
328.00,9.64940,25.121308,0.000429,25.054135,-1.7853,0.090,9.64870,9.64870
329.00,9.64916,25.121511,0.000432,25.054281,-1.7855,0.090,9.64766,9.64766
330.00,9.64879,25.121517,0.000430,25.054192,-1.7858,0.090,9.64684,9.64684
331.00,9.64851,25.121522,0.000425,25.054174,-1.7859,0.091,9.64670,9.64670
332.00,9.64846,25.121613,0.000425,25.054219,-1.7861,0.091,9.64739,9.64739
333.00,9.64839,25.121698,0.000428,25.054335,-1.7863,0.091,9.64807,9.64807
334.00,9.64838,25.121646,0.000424,25.054200,-1.7864,0.091,9.64828,9.64828
335.00,9.64838,25.121643,0.000426,25.054188,-1.7862,0.091,9.64822,9.64822
336.00,9.64856,25.121693,0.000427,25.054216,-1.7862,0.091,9.64791,9.64791
337.00,9.64842,25.121616,0.000421,25.054114,-1.7862,0.091,9.64686,9.64686
338.00,9.64817,25.121651,0.000419,25.054090,-1.7864,0.091,9.64682,9.64682
339.00,9.64827,25.121583,0.000418,25.054030,-1.7865,0.091,9.64779,9.64779
340.00,9.64846,25.121708,0.000419,25.054070,-1.7868,0.091,9.64863,9.64863
341.00,9.64852,25.121746,0.000423,25.054060,-1.7870,0.091,9.64962,9.64962
342.00,9.64847,25.121865,0.000429,25.054139,-1.7870,0.091,9.65061,9.65061
343.00,9.64826,25.121925,0.000428,25.054129,-1.7871,0.092,9.65090,9.65090
344.00,9.64839,25.121948,0.000425,25.054157,-1.7874,0.092,9.65065,9.65065
345.00,9.64839,25.121928,0.000422,25.054143,-1.7874,0.092,9.64965,9.64965
346.00,9.64861,25.121974,0.000423,25.054165,-1.7875,0.092,9.64836,9.64836
347.00,9.64879,25.121927,0.000418,25.054167,-1.7877,0.092,9.64822,9.64822
348.00,9.64873,25.121859,0.000421,25.054190,-1.7879,0.092,9.64770,9.64770
349.00,9.64859,25.121884,0.000425,25.054218,-1.7880,0.092,9.64670,9.64670
350.00,9.64856,25.121975,0.000426,25.054252,-1.7881,0.092,9.64764,9.64764
351.00,9.64851,25.122067,0.000425,25.054291,-1.7881,0.092,9.64846,9.64846
352.00,9.64848,25.122196,0.000431,25.054318,-1.7881,0.092,9.64714,9.64714
353.00,9.64860,25.122251,0.000432,25.054255,-1.7879,0.092,9.63984,9.63984
354.00,9.64898,25.122270,0.000428,25.054200,-1.7878,0.092,9.62125,9.62125
355.00,9.64895,25.122290,0.000429,25.054236,-1.7880,0.092,9.58274,9.58274
356.00,9.64850,25.122221,0.000429,25.054189,-1.7881,0.092,9.52126,9.52126
357.00,9.64802,25.122096,0.000423,25.054047,-1.7883,0.092,9.44063,9.44063
358.00,9.64764,25.122101,0.000422,25.054034,-1.7886,0.093,9.35165,9.35165
359.00,9.64829,25.122122,0.000423,25.053954,-1.7887,0.093,9.26785,9.26785
360.00,9.64905,25.122163,0.000423,25.053926,-1.7887,0.093,9.20579,9.20579
@3,2.0001,4.0, 360.028999999995 
361.00,9.64864,25.122252,0.000421,25.053980,-1.7886,0.093,9.17478,9.17478
362.00,9.64253,25.122392,0.000423,25.054088,-1.7887,0.093,9.17465,9.17465
363.00,9.61054,25.122466,0.000424,25.054117,-1.7886,0.093,9.20029,9.20029
364.00,9.55333,25.122713,0.000429,25.054360,-1.7886,0.093,9.24309,9.24309
365.00,9.45740,25.122741,0.000430,25.054379,-1.7886,0.093,9.29334,9.29334
366.00,9.34148,25.122783,0.000431,25.054339,-1.7888,0.093,9.34382,9.34382
367.00,9.24000,25.122830,0.000431,25.054322,-1.7888,0.093,9.39053,9.39053
368.00,9.16628,25.122957,0.000430,25.054400,-1.7890,0.093,9.43066,9.43066
369.00,9.13523,25.122887,0.000426,25.054344,-1.7893,0.094,9.46410,9.46410
370.00,9.14752,25.122854,0.000422,25.054229,-1.7897,0.094,9.49020,9.49020
371.00,9.18643,25.122881,0.000421,25.054162,-1.7900,0.094,9.51038,9.51038
372.00,9.23905,25.122910,0.000418,25.054105,-1.7904,0.094,9.52577,9.52577
373.00,9.29403,25.122790,0.000417,25.053949,-1.7908,0.094,9.53874,9.53874
374.00,9.34875,25.122752,0.000417,25.053890,-1.7911,0.094,9.54929,9.54929
375.00,9.39839,25.122875,0.000423,25.054032,-1.7911,0.094,9.55881,9.55881
376.00,9.43858,25.122902,0.000423,25.054073,-1.7913,0.094,9.56733,9.56733
377.00,9.47249,25.122906,0.000421,25.054080,-1.7914,0.094,9.57528,9.57528
378.00,9.49477,25.123013,0.000420,25.054154,-1.7913,0.094,9.58258,9.58258
379.00,9.51591,25.123068,0.000418,25.054160,-1.7914,0.094,9.58940,9.58940
380.00,9.52914,25.123037,0.000414,25.054107,-1.7916,0.095,9.59536,9.59536
381.00,9.53947,25.123103,0.000415,25.054168,-1.7914,0.095,9.60092,9.60092
382.00,9.54951,25.123219,0.000419,25.054280,-1.7913,0.095,9.60552,9.60552
383.00,9.55956,25.123298,0.000421,25.054270,-1.7914,0.095,9.60966,9.60966
384.00,9.56880,25.123351,0.000420,25.054255,-1.7915,0.095,9.61342,9.61342
385.00,9.57653,25.123378,0.000419,25.054190,-1.7914,0.095,9.61738,9.61738
386.00,9.58215,25.123447,0.000418,25.054167,-1.7916,0.095,9.62080,9.62080
387.00,9.58938,25.123458,0.000418,25.054146,-1.7920,0.095,9.62347,9.62347
388.00,9.59604,25.123529,0.000418,25.054225,-1.7923,0.095,9.62560,9.62560
389.00,9.60265,25.123594,0.000422,25.054234,-1.7925,0.095,9.62711,9.62711
390.00,9.60651,25.123614,0.000425,25.054257,-1.7929,0.095,9.62790,9.62790
391.00,9.60974,25.123660,0.000428,25.054274,-1.7931,0.095,9.62874,9.62874
392.00,9.61365,25.123729,0.000425,25.054292,-1.7932,0.095,9.63041,9.63041
393.00,9.61729,25.123592,0.000424,25.054162,-1.7932,0.095,9.63204,9.63204
394.00,9.62099,25.123628,0.000423,25.054154,-1.7931,0.096,9.63298,9.63298
395.00,9.62282,25.123670,0.000423,25.054173,-1.7929,0.096,9.63386,9.63386
396.00,9.62436,25.123613,0.000421,25.054156,-1.7929,0.096,9.63472,9.63472
397.00,9.62585,25.123552,0.000424,25.054077,-1.7931,0.096,9.63571,9.63571
398.00,9.62729,25.123706,0.000425,25.054149,-1.7932,0.096,9.63735,9.63735
399.00,9.62835,25.123737,0.000427,25.054165,-1.7936,0.096,9.63860,9.63860
400.00,9.62974,25.123819,0.000428,25.054144,-1.7938,0.096,9.63918,9.63918
401.00,9.63093,25.123905,0.000428,25.054135,-1.7938,0.096,9.63977,9.63977
402.00,9.63195,25.124063,0.000429,25.054213,-1.7938,0.096,9.63999,9.63999
403.00,9.63320,25.124067,0.000434,25.054206,-1.7940,0.096,9.63974,9.63974
404.00,9.63431,25.124004,0.000434,25.054151,-1.7941,0.096,9.63943,9.63943
405.00,9.63536,25.124000,0.000435,25.054192,-1.7943,0.096,9.63990,9.63990
406.00,9.63649,25.124005,0.000435,25.054203,-1.7945,0.096,9.64084,9.64084
407.00,9.63740,25.123986,0.000436,25.054154,-1.7945,0.096,9.64111,9.64111
408.00,9.63778,25.124081,0.000436,25.054242,-1.7945,0.096,9.64068,9.64068
409.00,9.63827,25.124202,0.000436,25.054275,-1.7943,0.096,9.64133,9.64133
410.00,9.63860,25.124309,0.000433,25.054242,-1.7941,0.096,9.64157,9.64157
411.00,9.63913,25.124419,0.000437,25.054268,-1.7944,0.096,9.64105,9.64105
412.00,9.63938,25.124395,0.000435,25.054219,-1.7947,0.096,9.64164,9.64164
413.00,9.63988,25.124345,0.000426,25.054072,-1.7947,0.097,9.64278,9.64278
414.00,9.64039,25.124399,0.000422,25.054078,-1.7951,0.097,9.64310,9.64310
415.00,9.64081,25.124459,0.000424,25.054141,-1.7955,0.097,9.64334,9.64334
416.00,9.64115,25.124368,0.000420,25.054011,-1.7957,0.097,9.64361,9.64361
417.00,9.64142,25.124435,0.000423,25.053988,-1.7957,0.097,9.64317,9.64317
418.00,9.64143,25.124487,0.000426,25.054027,-1.7961,0.097,9.64204,9.64204
419.00,9.64127,25.124484,0.000427,25.054047,-1.7964,0.097,9.64167,9.64167
420.00,9.64164,25.124501,0.000425,25.054018,-1.7964,0.097,9.64296,9.64296
421.00,9.64211,25.124573,0.000424,25.054026,-1.7965,0.097,9.64457,9.64457
422.00,9.64240,25.124655,0.000424,25.054138,-1.7967,0.098,9.64724,9.64724
423.00,9.64288,25.124727,0.000424,25.054197,-1.7969,0.098,9.64727,9.64727
424.00,9.64310,25.124743,0.000422,25.054156,-1.7969,0.098,9.64150,9.64150
425.00,9.64341,25.124673,0.000422,25.054084,-1.7973,0.098,9.62892,9.62892
426.00,9.64378,25.124646,0.000424,25.054102,-1.7973,0.098,9.61222,9.61222
427.00,9.64401,25.124643,0.000423,25.054065,-1.7973,0.098,9.59331,9.59331
428.00,9.64386,25.124701,0.000426,25.054062,-1.7973,0.098,9.57741,9.57741
429.00,9.64462,25.124723,0.000429,25.054008,-1.7976,0.098,9.56837,9.56837
430.00,9.64695,25.124912,0.000430,25.054114,-1.7979,0.098,9.56627,9.56627
431.00,9.64978,25.124989,0.000428,25.054119,-1.7982,0.098,9.56913,9.56913
432.00,9.65532,25.124974,0.000426,25.054090,-1.7983,0.098,9.57410,9.57410
433.00,9.64023,25.125041,0.000425,25.054107,-1.7981,0.098,9.58016,9.58016
434.00,9.61283,25.125136,0.000423,25.054197,-1.7980,0.098,9.58614,9.58614
435.00,9.58583,25.125179,0.000426,25.054187,-1.7981,0.098,9.59101,9.59101
436.00,9.56680,25.125341,0.000428,25.054301,-1.7982,0.098,9.59527,9.59527
437.00,9.56106,25.125413,0.000425,25.054288,-1.7985,0.098,9.59910,9.59910
438.00,9.56107,25.125382,0.000421,25.054199,-1.7990,0.098,9.60225,9.60225
439.00,9.56757,25.125433,0.000422,25.054209,-1.7992,0.099,9.60493,9.60493
440.00,9.57518,25.125397,0.000421,25.054192,-1.7995,0.099,9.60724,9.60724
441.00,9.58091,25.125420,0.000425,25.054148,-1.7998,0.098,9.60937,9.60937
442.00,9.58594,25.125509,0.000430,25.054173,-1.8001,0.098,9.61059,9.61059
443.00,9.59135,25.125519,0.000429,25.054170,-1.8002,0.099,9.61160,9.61160
444.00,9.59630,25.125557,0.000431,25.054147,-1.8003,0.099,9.61290,9.61290
445.00,9.59926,25.125662,0.000432,25.054194,-1.8005,0.099,9.61451,9.61451
446.00,9.60196,25.125624,0.000427,25.054102,-1.8006,0.099,9.61618,9.61618
447.00,9.60430,25.125681,0.000426,25.054106,-1.8006,0.099,9.61810,9.61810
448.00,9.60577,25.125730,0.000426,25.054109,-1.8007,0.099,9.62045,9.62045
449.00,9.60761,25.125687,0.000420,25.054029,-1.8008,0.099,9.62198,9.62198
450.00,9.60950,25.125567,0.000416,25.053890,-1.8010,0.099,9.62320,9.62320
451.00,9.61144,25.125632,0.000416,25.053953,-1.8011,0.099,9.62425,9.62425
452.00,9.61334,25.125576,0.000413,25.053878,-1.8012,0.099,9.62577,9.62577
453.00,9.61516,25.125624,0.000416,25.053916,-1.8015,0.099,9.62578,9.62578
454.00,9.61678,25.125699,0.000420,25.054023,-1.8017,0.099,9.62568,9.62568
455.00,9.61823,25.125924,0.000426,25.054209,-1.8018,0.100,9.62645,9.62645
456.00,9.61919,25.125981,0.000427,25.054273,-1.8022,0.100,9.62666,9.62666
457.00,9.62020,25.126041,0.000428,25.054363,-1.8024,0.100,9.62640,9.62640
458.00,9.62117,25.126169,0.000430,25.054422,-1.8023,0.100,9.62811,9.62811
459.00,9.62208,25.126210,0.000429,25.054293,-1.8022,0.100,9.62956,9.62956
460.00,9.62324,25.126215,0.000425,25.054199,-1.8021,0.100,9.62969,9.62969
461.00,9.62441,25.126265,0.000425,25.054168,-1.8019,0.100,9.62992,9.62992
462.00,9.62531,25.126348,0.000428,25.054130,-1.8018,0.100,9.63074,9.63074
463.00,9.62619,25.126384,0.000429,25.054130,-1.8022,0.100,9.63052,9.63052
464.00,9.62688,25.126472,0.000430,25.054202,-1.8028,0.100,9.63025,9.63025
465.00,9.62741,25.126481,0.000433,25.054208,-1.8031,0.100,9.63042,9.63042
466.00,9.62798,25.126485,0.000434,25.054174,-1.8033,0.100,9.63117,9.63117
467.00,9.62843,25.126502,0.000433,25.054199,-1.8038,0.100,9.63103,9.63103
468.00,9.62878,25.126489,0.000432,25.054158,-1.8040,0.100,9.63101,9.63101
469.00,9.62914,25.126473,0.000433,25.054209,-1.8044,0.100,9.63097,9.63097
470.00,9.62941,25.126481,0.000431,25.054193,-1.8050,0.100,9.63082,9.63082
471.00,9.62954,25.126543,0.000434,25.054241,-1.8055,0.100,9.62977,9.62977
472.00,9.62966,25.126526,0.000430,25.054142,-1.8056,0.100,9.62921,9.62921
473.00,9.62984,25.126579,0.000428,25.054179,-1.8057,0.100,9.62880,9.62880
474.00,9.62996,25.126595,0.000425,25.054119,-1.8056,0.100,9.62816,9.62816
475.00,9.62994,25.126636,0.000425,25.054188,-1.8056,0.101,9.62845,9.62845
476.00,9.63001,25.126666,0.000420,25.054144,-1.8058,0.101,9.62950,9.62950
477.00,9.63012,25.126711,0.000423,25.054217,-1.8060,0.101,9.63003,9.63003
478.00,9.63006,25.126724,0.000425,25.054196,-1.8061,0.101,9.63048,9.63048
479.00,9.63009,25.126820,0.000428,25.054254,-1.8062,0.101,9.63105,9.63105
480.00,9.63020,25.126855,0.000429,25.054221,-1.8062,0.101,9.63061,9.63061
481.00,9.63013,25.126850,0.000432,25.054230,-1.8063,0.101,9.63015,9.63015
482.00,9.63002,25.126852,0.000432,25.054193,-1.8063,0.101,9.63040,9.63040
483.00,9.63000,25.126868,0.000428,25.054156,-1.8066,0.101,9.63124,9.63124
484.00,9.63004,25.126883,0.000429,25.054161,-1.8068,0.101,9.63168,9.63168
485.00,9.63034,25.126822,0.000429,25.054078,-1.8071,0.101,9.63207,9.63207
486.00,9.63037,25.126840,0.000432,25.054059,-1.8072,0.101,9.63256,9.63256
487.00,9.63036,25.127004,0.000434,25.054164,-1.8073,0.101,9.63300,9.63300
488.00,9.63051,25.127081,0.000439,25.054228,-1.8072,0.101,9.63239,9.63239
489.00,9.63071,25.127131,0.000436,25.054211,-1.8072,0.101,9.63227,9.63227
490.00,9.63099,25.127251,0.000436,25.054253,-1.8074,0.101,9.63249,9.63249
491.00,9.63123,25.127266,0.000432,25.054185,-1.8075,0.102,9.63206,9.63206
492.00,9.63141,25.127156,0.000427,25.054034,-1.8077,0.102,9.63082,9.63082
493.00,9.63138,25.127130,0.000425,25.053988,-1.8080,0.102,9.63085,9.63085
494.00,9.63144,25.127139,0.000422,25.053982,-1.8082,0.102,9.63027,9.63027
495.00,9.63142,25.127155,0.000417,25.053949,-1.8083,0.102,9.62876,9.62876
496.00,9.63116,25.127242,0.000417,25.054033,-1.8086,0.102,9.62844,9.62844
497.00,9.63084,25.127425,0.000421,25.054172,-1.8091,0.102,9.62844,9.62844
498.00,9.63078,25.127554,0.000421,25.054232,-1.8093,0.102,9.62793,9.62793
499.00,9.63073,25.127643,0.000422,25.054255,-1.8097,0.102,9.62803,9.62803
500.00,9.63074,25.127611,0.000423,25.054221,-1.8100,0.102,9.62931,9.62931
501.00,9.63060,25.127643,0.000424,25.054213,-1.8101,0.102,9.63006,9.63006
502.00,9.63029,25.127624,0.000423,25.054155,-1.8101,0.103,9.62991,9.62991
503.00,9.63023,25.127616,0.000426,25.054133,-1.8102,0.103,9.62202,9.62202
504.00,9.62989,25.127590,0.000429,25.054081,-1.8103,0.102,9.60204,9.60204
505.00,9.62944,25.127695,0.000430,25.054118,-1.8103,0.102,9.56569,9.56569
506.00,9.62905,25.127716,0.000427,25.054144,-1.8105,0.103,9.51225,9.51225
507.00,9.62886,25.127714,0.000425,25.054176,-1.8105,0.103,9.44871,9.44871
508.00,9.62912,25.127710,0.000419,25.054120,-1.8108,0.103,9.38651,9.38651
509.00,9.62990,25.127673,0.000416,25.054111,-1.8110,0.103,9.33371,9.33371
510.00,9.63065,25.127670,0.000414,25.054096,-1.8112,0.104,9.29720,9.29720
@4,2.0001,4.0, 510.070999999996 
511.00,9.63252,25.127723,0.000418,25.054117,-1.8116,0.103,9.28006,9.28006
512.00,9.62657,25.127770,0.000421,25.054116,-1.8122,0.103,9.27836,9.27836
513.00,9.59043,25.127761,0.000421,25.054041,-1.8125,0.103,9.28757,9.28757
514.00,9.52902,25.127889,0.000423,25.054075,-1.8128,0.103,9.30559,9.30559
515.00,9.44915,25.127961,0.000427,25.054098,-1.8131,0.103,9.32929,9.32929
516.00,9.36548,25.128006,0.000426,25.054074,-1.8132,0.104,9.35489,9.35489
517.00,9.30968,25.128092,0.000425,25.054070,-1.8133,0.104,9.38061,9.38061
518.00,9.27964,25.128282,0.000428,25.054206,-1.8135,0.104,9.40418,9.40418
519.00,9.26532,25.128326,0.000428,25.054252,-1.8137,0.104,9.42371,9.42371
520.00,9.26679,25.128361,0.000427,25.054234,-1.8139,0.104,9.43944,9.43944
521.00,9.27970,25.128386,0.000427,25.054177,-1.8140,0.104,9.45279,9.45279
522.00,9.30078,25.128425,0.000430,25.054190,-1.8141,0.104,9.46412,9.46412
523.00,9.32565,25.128432,0.000432,25.054197,-1.8140,0.104,9.47474,9.47474
524.00,9.35529,25.128467,0.000433,25.054181,-1.8142,0.104,9.48576,9.48576
525.00,9.38521,25.128565,0.000436,25.054244,-1.8145,0.104,9.49740,9.49740
526.00,9.40766,25.128649,0.000437,25.054317,-1.8146,0.104,9.50884,9.50884
527.00,9.42917,25.128620,0.000433,25.054241,-1.8148,0.104,9.52013,9.52013
528.00,9.44341,25.128548,0.000429,25.054127,-1.8149,0.104,9.53047,9.53047
529.00,9.45301,25.128638,0.000431,25.054204,-1.8149,0.104,9.53926,9.53926
530.00,9.46380,25.128613,0.000432,25.054150,-1.8150,0.104,9.54712,9.54712
531.00,9.47424,25.128566,0.000433,25.054102,-1.8152,0.105,9.55440,9.55440
532.00,9.48608,25.128627,0.000437,25.054155,-1.8153,0.104,9.56044,9.56044
533.00,9.49655,25.128682,0.000438,25.054195,-1.8157,0.104,9.56616,9.56616
534.00,9.50811,25.128627,0.000435,25.054018,-1.8160,0.104,9.57197,9.57197
535.00,9.52206,25.128762,0.000430,25.054029,-1.8161,0.105,9.57705,9.57705
536.00,9.53157,25.128938,0.000429,25.054071,-1.8163,0.105,9.58064,9.58064
537.00,9.54240,25.129088,0.000432,25.054078,-1.8163,0.105,9.58454,9.58454
538.00,9.54809,25.129271,0.000432,25.054124,-1.8162,0.105,9.58814,9.58814
539.00,9.55213,25.129400,0.000434,25.054181,-1.8163,0.105,9.59178,9.59178
540.00,9.56135,25.129495,0.000436,25.054241,-1.8165,0.105,9.59541,9.59541
541.00,9.56775,25.129513,0.000437,25.054236,-1.8168,0.105,9.59870,9.59870
542.00,9.57224,25.129556,0.000434,25.054252,-1.8173,0.105,9.60079,9.60079
543.00,9.57687,25.129547,0.000430,25.054181,-1.8180,0.105,9.60300,9.60300
544.00,9.58107,25.129518,0.000428,25.054132,-1.8184,0.105,9.60478,9.60478
545.00,9.58445,25.129516,0.000429,25.054131,-1.8186,0.105,9.60586,9.60586
546.00,9.58809,25.129571,0.000428,25.054170,-1.8188,0.105,9.60683,9.60683
547.00,9.59163,25.129463,0.000425,25.054064,-1.8187,0.105,9.60810,9.60810
548.00,9.59534,25.129448,0.000427,25.054123,-1.8185,0.105,9.60969,9.60969
549.00,9.59880,25.129513,0.000428,25.054163,-1.8186,0.106,9.61033,9.61033
550.00,9.60036,25.129461,0.000425,25.054164,-1.8188,0.106,9.61104,9.61104
551.00,9.60226,25.129427,0.000424,25.054126,-1.8191,0.106,9.61270,9.61270
552.00,9.60347,25.129507,0.000425,25.054221,-1.8196,0.106,9.61405,9.61405
553.00,9.60488,25.129472,0.000425,25.054210,-1.8200,0.106,9.61484,9.61484
554.00,9.60623,25.129538,0.000425,25.054267,-1.8204,0.106,9.61621,9.61621
555.00,9.60749,25.129629,0.000430,25.054248,-1.8207,0.106,9.61727,9.61727
556.00,9.60869,25.129663,0.000430,25.054244,-1.8208,0.106,9.61793,9.61793
557.00,9.60998,25.129777,0.000436,25.054334,-1.8208,0.106,9.61876,9.61876
558.00,9.61137,25.129908,0.000438,25.054325,-1.8207,0.106,9.61840,9.61840
559.00,9.61204,25.129991,0.000440,25.054295,-1.8205,0.106,9.61802,9.61802
560.00,9.61258,25.129882,0.000435,25.054195,-1.8203,0.106,9.61524,9.61524
561.00,9.61333,25.129944,0.000436,25.054222,-1.8202,0.106,9.61278,9.61278
562.00,9.61419,25.129898,0.000433,25.054132,-1.8203,0.106,9.61136,9.61136
563.00,9.61492,25.129960,0.000435,25.054245,-1.8205,0.106,9.61200,9.61200
564.00,9.61582,25.129864,0.000432,25.054196,-1.8208,0.107,9.61356,9.61356
565.00,9.61646,25.129960,0.000432,25.054219,-1.8210,0.107,9.61745,9.61745
566.00,9.61681,25.129937,0.000430,25.054170,-1.8211,0.107,9.62105,9.62105
567.00,9.61669,25.130018,0.000430,25.054225,-1.8214,0.106,9.62292,9.62292
568.00,9.61575,25.130101,0.000430,25.054267,-1.8215,0.107,9.62357,9.62357
569.00,9.61272,25.130238,0.000434,25.054350,-1.8218,0.106,9.62345,9.62345
570.00,9.60995,25.130295,0.000435,25.054368,-1.8221,0.107,9.62285,9.62285
571.00,9.60751,25.130325,0.000435,25.054317,-1.8224,0.107,9.62240,9.62240
572.00,9.61289,25.130357,0.000435,25.054246,-1.8225,0.107,9.62256,9.62256
573.00,9.61919,25.130309,0.000428,25.054049,-1.8227,0.107,9.62210,9.62210
574.00,9.62297,25.130396,0.000425,25.054039,-1.8230,0.107,9.62212,9.62212
575.00,9.62336,25.130505,0.000425,25.054133,-1.8233,0.107,9.62266,9.62266
576.00,9.62312,25.130615,0.000423,25.054170,-1.8237,0.107,9.62327,9.62327
577.00,9.62293,25.130643,0.000419,25.054133,-1.8241,0.107,9.62409,9.62409
578.00,9.62275,25.130735,0.000424,25.054186,-1.8244,0.107,9.62563,9.62563
579.00,9.62282,25.130647,0.000423,25.054093,-1.8246,0.107,9.62602,9.62602
580.00,9.62324,25.130661,0.000422,25.054030,-1.8246,0.107,9.62576,9.62576
581.00,9.62365,25.130670,0.000427,25.054080,-1.8246,0.107,9.62486,9.62486
582.00,9.62357,25.130725,0.000427,25.054102,-1.8246,0.107,9.62391,9.62391
583.00,9.62352,25.130720,0.000422,25.054073,-1.8248,0.108,9.62311,9.62311
584.00,9.62351,25.130775,0.000424,25.054125,-1.8251,0.108,9.62278,9.62278
585.00,9.62346,25.130828,0.000426,25.054160,-1.8253,0.108,9.62256,9.62256
586.00,9.62346,25.130830,0.000424,25.054126,-1.8254,0.108,9.62348,9.62348
587.00,9.62358,25.130757,0.000424,25.054154,-1.8255,0.108,9.62394,9.62394
588.00,9.62369,25.130769,0.000430,25.054194,-1.8254,0.108,9.62347,9.62347
589.00,9.62382,25.130785,0.000431,25.054212,-1.8255,0.108,9.62305,9.62305
590.00,9.62383,25.130850,0.000432,25.054289,-1.8257,0.108,9.62292,9.62292
591.00,9.62361,25.130920,0.000435,25.054272,-1.8260,0.108,9.62231,9.62231
592.00,9.62346,25.130975,0.000434,25.054179,-1.8264,0.108,9.62169,9.62169
593.00,9.62337,25.131073,0.000433,25.054175,-1.8267,0.108,9.62138,9.62138
594.00,9.62330,25.131079,0.000432,25.054156,-1.8269,0.108,9.62084,9.62084
595.00,9.62297,25.131017,0.000430,25.054073,-1.8272,0.108,9.62012,9.62012
596.00,9.62275,25.131031,0.000429,25.054064,-1.8275,0.108,9.61995,9.61995
597.00,9.62249,25.131031,0.000431,25.054117,-1.8277,0.108,9.61990,9.61990
598.00,9.62219,25.130999,0.000431,25.054106,-1.8279,0.108,9.62024,9.62024
599.00,9.62187,25.131064,0.000431,25.054172,-1.8281,0.108,9.62090,9.62090
600.00,9.62188,25.131030,0.000429,25.054089,-1.8282,0.108,9.62182,9.62182
601.00,9.62195,25.131114,0.000427,25.054174,-1.8282,0.108,9.62274,9.62274
602.00,9.62248,25.131207,0.000426,25.054192,-1.8283,0.109,9.62559,9.62559
603.00,9.62183,25.131166,0.000424,25.054148,-1.8285,0.109,9.62929,9.62929
604.00,9.62136,25.131223,0.000427,25.054091,-1.8287,0.109,9.63290,9.63290
605.00,9.62117,25.131319,0.000428,25.054155,-1.8289,0.109,9.63680,9.63680
606.00,9.62108,25.131314,0.000430,25.054067,-1.8293,0.109,9.63931,9.63931
607.00,9.62103,25.131412,0.000431,25.054120,-1.8297,0.109,9.63881,9.63881
608.00,9.62165,25.131512,0.000431,25.054134,-1.8300,0.109,9.63731,9.63731
609.00,9.62224,25.131635,0.000429,25.054192,-1.8304,0.109,9.63564,9.63564
610.00,9.62270,25.131710,0.000430,25.054183,-1.8309,0.109,9.63345,9.63345
611.00,9.62614,25.131757,0.000430,25.054257,-1.8312,0.109,9.63154,9.63154
612.00,9.63554,25.131707,0.000429,25.054187,-1.8314,0.109,9.63079,9.63079
613.00,9.63949,25.131778,0.000427,25.054208,-1.8315,0.109,9.62940,9.62940
614.00,9.64028,25.131721,0.000425,25.054165,-1.8316,0.110,9.62748,9.62748
615.00,9.63845,25.131679,0.000424,25.054184,-1.8319,0.110,9.62601,9.62601
616.00,9.63675,25.131650,0.000425,25.054157,-1.8320,0.110,9.62501,9.62501
617.00,9.63531,25.131648,0.000423,25.054150,-1.8323,0.110,9.62401,9.62401
618.00,9.63376,25.131611,0.000422,25.054175,-1.8327,0.110,9.62431,9.62431
619.00,9.63221,25.131610,0.000422,25.054121,-1.8330,0.110,9.62400,9.62400
620.00,9.63126,25.131642,0.000422,25.054074,-1.8332,0.110,9.62384,9.62384
621.00,9.63035,25.131706,0.000418,25.054096,-1.8334,0.110,9.62442,9.62442
622.00,9.62903,25.131812,0.000422,25.054147,-1.8336,0.110,9.62522,9.62522
623.00,9.62825,25.131859,0.000427,25.054130,-1.8338,0.110,9.62522,9.62522
624.00,9.62784,25.131877,0.000429,25.054153,-1.8339,0.110,9.62626,9.62626
625.00,9.62732,25.131937,0.000430,25.054176,-1.8339,0.110,9.62582,9.62582
626.00,9.62669,25.132021,0.000433,25.054213,-1.8342,0.110,9.62473,9.62473
627.00,9.62594,25.132036,0.000431,25.054243,-1.8344,0.110,9.62413,9.62413
628.00,9.62538,25.132157,0.000428,25.054307,-1.8345,0.110,9.62361,9.62361
629.00,9.62477,25.132270,0.000428,25.054326,-1.8346,0.110,9.62323,9.62323
630.00,9.62433,25.132388,0.000428,25.054367,-1.8348,0.110,9.62410,9.62410
631.00,9.62448,25.132365,0.000427,25.054303,-1.8348,0.111,9.62387,9.62387
632.00,9.62451,25.132414,0.000428,25.054273,-1.8349,0.111,9.62254,9.62254
633.00,9.62460,25.132362,0.000430,25.054213,-1.8350,0.111,9.62156,9.62156
634.00,9.62454,25.132359,0.000430,25.054200,-1.8352,0.111,9.62112,9.62112
635.00,9.62392,25.132336,0.000428,25.054109,-1.8355,0.111,9.62076,9.62076
636.00,9.62361,25.132419,0.000430,25.054122,-1.8358,0.111,9.62120,9.62120
637.00,9.62354,25.132501,0.000427,25.054160,-1.8361,0.111,9.62245,9.62245
638.00,9.62345,25.132655,0.000430,25.054213,-1.8364,0.111,9.62283,9.62283
639.00,9.62350,25.132628,0.000425,25.054192,-1.8367,0.111,9.62344,9.62344
640.00,9.62321,25.132744,0.000431,25.054317,-1.8369,0.111,9.62401,9.62401
641.00,9.62286,25.132768,0.000427,25.054332,-1.8371,0.111,9.62461,9.62461
642.00,9.62286,25.132686,0.000429,25.054257,-1.8372,0.111,9.62409,9.62409
643.00,9.62293,25.132608,0.000427,25.054223,-1.8372,0.111,9.62398,9.62398
644.00,9.62293,25.132717,0.000429,25.054266,-1.8374,0.111,9.62375,9.62375
645.00,9.62291,25.132679,0.000424,25.054278,-1.8377,0.111,9.62288,9.62288
646.00,9.62297,25.132707,0.000422,25.054221,-1.8377,0.112,9.62224,9.62224
647.00,9.62295,25.132724,0.000421,25.054174,-1.8379,0.112,9.62228,9.62228
648.00,9.62280,25.132797,0.000422,25.054192,-1.8382,0.112,9.62285,9.62285
649.00,9.62263,25.132848,0.000425,25.054245,-1.8384,0.112,9.62293,9.62293
650.00,9.62275,25.132754,0.000428,25.054092,-1.8383,0.112,9.62307,9.62307
651.00,9.62299,25.132706,0.000436,25.054113,-1.8382,0.112,9.62263,9.62263
652.00,9.62317,25.132711,0.000436,25.054177,-1.8383,0.111,9.62264,9.62264
653.00,9.62319,25.132714,0.000437,25.054183,-1.8383,0.112,9.61527,9.61527
654.00,9.62319,25.132708,0.000436,25.054122,-1.8385,0.112,9.59409,9.59409
655.00,9.62317,25.132871,0.000432,25.054235,-1.8391,0.112,9.55821,9.55821
656.00,9.62271,25.132902,0.000426,25.054180,-1.8397,0.112,9.50668,9.50668
657.00,9.62264,25.133072,0.000430,25.054201,-1.8402,0.112,9.44145,9.44145
658.00,9.62269,25.133071,0.000426,25.054138,-1.8406,0.112,9.37605,9.37605
659.00,9.62287,25.133099,0.000425,25.054125,-1.8407,0.112,9.32106,9.32106
660.00,9.62216,25.133087,0.000426,25.054055,-1.8409,0.112,9.28172,9.28172
@5,2.0001,4.0, 660.014999999999 
661.00,9.61994,25.133112,0.000428,25.054082,-1.8411,0.112,9.26192,9.26192
662.00,9.62228,25.133092,0.000426,25.054045,-1.8413,0.113,9.26043,9.26043
663.00,9.58667,25.133199,0.000431,25.054060,-1.8416,0.112,9.27252,9.27252
664.00,9.51834,25.133207,0.000433,25.054051,-1.8420,0.112,9.29421,9.29421
665.00,9.44296,25.133283,0.000434,25.054097,-1.8421,0.112,9.32114,9.32114
666.00,9.36241,25.133339,0.000434,25.054073,-1.8421,0.112,9.35020,9.35020
667.00,9.29684,25.133439,0.000434,25.054128,-1.8421,0.113,9.37832,9.37832
668.00,9.26029,25.133417,0.000431,25.054057,-1.8421,0.113,9.40307,9.40307
669.00,9.24356,25.133492,0.000429,25.054072,-1.8422,0.113,9.42449,9.42449
670.00,9.24653,25.133436,0.000427,25.053993,-1.8424,0.113,9.44265,9.44265
671.00,9.26327,25.133513,0.000428,25.054076,-1.8427,0.113,9.45699,9.45699
672.00,9.28926,25.133442,0.000425,25.053964,-1.8428,0.113,9.46834,9.46834
673.00,9.32038,25.133498,0.000421,25.054052,-1.8430,0.113,9.47809,9.47809
674.00,9.35190,25.133537,0.000425,25.054111,-1.8434,0.113,9.48623,9.48623
675.00,9.38109,25.133595,0.000427,25.054162,-1.8436,0.113,9.49275,9.49275
676.00,9.40839,25.133642,0.000426,25.054145,-1.8436,0.114,9.49928,9.49928
677.00,9.42958,25.133780,0.000432,25.054258,-1.8437,0.114,9.50632,9.50632
678.00,9.44425,25.133842,0.000435,25.054240,-1.8438,0.113,9.51373,9.51373
679.00,9.45897,25.133795,0.000434,25.054125,-1.8439,0.113,9.52177,9.52177
680.00,9.47182,25.133817,0.000433,25.054087,-1.8438,0.113,9.53063,9.53063
681.00,9.48016,25.133831,0.000431,25.054068,-1.8440,0.113,9.53890,9.53890
682.00,9.48640,25.133858,0.000429,25.054049,-1.8442,0.113,9.54659,9.54659
683.00,9.49293,25.133913,0.000429,25.054110,-1.8443,0.114,9.55340,9.55340
684.00,9.49976,25.134072,0.000430,25.054212,-1.8446,0.114,9.55905,9.55905
685.00,9.50452,25.134171,0.000431,25.054286,-1.8448,0.114,9.56331,9.56331
686.00,9.51279,25.134258,0.000434,25.054309,-1.8448,0.114,9.56763,9.56763
687.00,9.52172,25.134272,0.000433,25.054309,-1.8448,0.114,9.57170,9.57170
688.00,9.53004,25.134246,0.000431,25.054238,-1.8450,0.114,9.57595,9.57595
689.00,9.53980,25.134245,0.000428,25.054189,-1.8452,0.114,9.57979,9.57979
690.00,9.54861,25.134223,0.000425,25.054116,-1.8454,0.114,9.58396,9.58396
691.00,9.55432,25.134242,0.000426,25.054155,-1.8459,0.114,9.58737,9.58737
692.00,9.56017,25.134300,0.000428,25.054157,-1.8463,0.114,9.58942,9.58942
693.00,9.56391,25.134333,0.000430,25.054190,-1.8464,0.114,9.59107,9.59107
694.00,9.56763,25.134346,0.000435,25.054195,-1.8464,0.114,9.59336,9.59336
695.00,9.57155,25.134364,0.000439,25.054212,-1.8464,0.114,9.59508,9.59508
696.00,9.57569,25.134423,0.000438,25.054222,-1.8463,0.114,9.59685,9.59685
697.00,9.58069,25.134463,0.000436,25.054258,-1.8465,0.114,9.59943,9.59943
698.00,9.58422,25.134537,0.000434,25.054253,-1.8467,0.114,9.60111,9.60111
699.00,9.58674,25.134647,0.000431,25.054324,-1.8467,0.115,9.60234,9.60234
700.00,9.58859,25.134777,0.000427,25.054362,-1.8469,0.115,9.60356,9.60356
701.00,9.59086,25.134744,0.000423,25.054317,-1.8472,0.115,9.60466,9.60466
702.00,9.59286,25.134752,0.000424,25.054307,-1.8476,0.115,9.60553,9.60553
703.00,9.59510,25.134812,0.000425,25.054334,-1.8481,0.115,9.60758,9.60758
704.00,9.59705,25.134815,0.000429,25.054288,-1.8487,0.115,9.60960,9.60960
705.00,9.59855,25.134901,0.000433,25.054356,-1.8490,0.115,9.61030,9.61030
706.00,9.59998,25.134921,0.000437,25.054298,-1.8493,0.115,9.61045,9.61045
707.00,9.60167,25.134943,0.000437,25.054259,-1.8494,0.115,9.61080,9.61080
708.00,9.60253,25.134976,0.000437,25.054236,-1.8495,0.115,9.61028,9.61028
709.00,9.60347,25.135060,0.000437,25.054295,-1.8496,0.115,9.60936,9.60936
710.00,9.60486,25.134967,0.000431,25.054193,-1.8497,0.115,9.60966,9.60966
711.00,9.60644,25.135087,0.000431,25.054268,-1.8497,0.116,9.61032,9.61032
712.00,9.60746,25.135217,0.000430,25.054371,-1.8497,0.116,9.61077,9.61077
713.00,9.60797,25.135176,0.000430,25.054303,-1.8497,0.116,9.61156,9.61156
714.00,9.60840,25.135090,0.000427,25.054222,-1.8499,0.116,9.61233,9.61233
715.00,9.60897,25.135155,0.000431,25.054254,-1.8502,0.116,9.61308,9.61308
716.00,9.60960,25.135158,0.000432,25.054237,-1.8504,0.116,9.61368,9.61368
717.00,9.61009,25.135100,0.000429,25.054157,-1.8508,0.116,9.61377,9.61377
718.00,9.61042,25.135138,0.000431,25.054197,-1.8513,0.116,9.61308,9.61308
719.00,9.61079,25.135248,0.000433,25.054240,-1.8517,0.116,9.61270,9.61270
720.00,9.61115,25.135333,0.000434,25.054258,-1.8518,0.116,9.61212,9.61212
721.00,9.61136,25.135359,0.000433,25.054251,-1.8521,0.116,9.61136,9.61136
722.00,9.61165,25.135360,0.000432,25.054194,-1.8522,0.116,9.61194,9.61194
723.00,9.61187,25.135446,0.000430,25.054182,-1.8523,0.116,9.61261,9.61261
724.00,9.61185,25.135428,0.000429,25.054110,-1.8523,0.116,9.61300,9.61300
725.00,9.61197,25.135415,0.000424,25.054046,-1.8525,0.117,9.61374,9.61374
726.00,9.61229,25.135430,0.000425,25.053966,-1.8527,0.117,9.61425,9.61425
727.00,9.61251,25.135552,0.000431,25.054008,-1.8530,0.117,9.61400,9.61400
728.00,9.61272,25.135678,0.000433,25.054095,-1.8534,0.117,9.61431,9.61431
729.00,9.61312,25.135728,0.000430,25.054144,-1.8536,0.117,9.61504,9.61504
730.00,9.61334,25.135896,0.000432,25.054265,-1.8539,0.117,9.61489,9.61489
731.00,9.61357,25.135923,0.000430,25.054294,-1.8540,0.117,9.61510,9.61510
732.00,9.61373,25.135893,0.000427,25.054300,-1.8544,0.117,9.61583,9.61583
733.00,9.61394,25.135854,0.000426,25.054274,-1.8545,0.117,9.61585,9.61585
734.00,9.61396,25.135887,0.000432,25.054315,-1.8547,0.117,9.61511,9.61511
735.00,9.61396,25.135773,0.000436,25.054238,-1.8549,0.117,9.61498,9.61498
736.00,9.61395,25.135898,0.000437,25.054286,-1.8551,0.117,9.61482,9.61482
737.00,9.61404,25.135992,0.000440,25.054241,-1.8549,0.117,9.61395,9.61395
738.00,9.61404,25.136063,0.000441,25.054209,-1.8550,0.117,9.61351,9.61351
739.00,9.61405,25.136141,0.000440,25.054162,-1.8551,0.117,9.61310,9.61310
740.00,9.61409,25.136264,0.000439,25.054186,-1.8555,0.117,9.61282,9.61282
741.00,9.61410,25.136246,0.000440,25.054157,-1.8558,0.117,9.61238,9.61238
742.00,9.61406,25.136294,0.000438,25.054219,-1.8562,0.117,9.61211,9.61211
743.00,9.61401,25.136363,0.000435,25.054259,-1.8566,0.117,9.61276,9.61276
744.00,9.61415,25.136435,0.000431,25.054279,-1.8571,0.118,9.61335,9.61335
745.00,9.61419,25.136396,0.000428,25.054204,-1.8573,0.118,9.61411,9.61411
746.00,9.61421,25.136494,0.000427,25.054256,-1.8575,0.118,9.61460,9.61460
747.00,9.61413,25.136563,0.000428,25.054280,-1.8578,0.118,9.61414,9.61414
748.00,9.61396,25.136532,0.000428,25.054244,-1.8578,0.118,9.61344,9.61344
749.00,9.61375,25.136441,0.000429,25.054153,-1.8577,0.118,9.61292,9.61292
750.00,9.61358,25.136498,0.000430,25.054202,-1.8577,0.118,9.61247,9.61247
751.00,9.61352,25.136477,0.000431,25.054172,-1.8579,0.118,9.61361,9.61361
752.00,9.61330,25.136434,0.000429,25.054110,-1.8582,0.118,9.61552,9.61552
753.00,9.61376,25.136515,0.000430,25.054140,-1.8587,0.118,9.61604,9.61604
754.00,9.61388,25.136746,0.000433,25.054258,-1.8591,0.118,9.61590,9.61590
755.00,9.61395,25.136790,0.000432,25.054182,-1.8594,0.118,9.61571,9.61571
756.00,9.61380,25.136884,0.000432,25.054213,-1.8595,0.118,9.61388,9.61388
757.00,9.61353,25.137017,0.000433,25.054249,-1.8596,0.118,9.61196,9.61196
758.00,9.61354,25.137066,0.000436,25.054210,-1.8596,0.118,9.61191,9.61191
759.00,9.61370,25.137058,0.000435,25.054180,-1.8599,0.118,9.61305,9.61305
760.00,9.61385,25.137218,0.000436,25.054319,-1.8603,0.118,9.61366,9.61366
761.00,9.61384,25.137229,0.000434,25.054285,-1.8606,0.118,9.61474,9.61474
762.00,9.61380,25.137189,0.000436,25.054265,-1.8610,0.118,9.61535,9.61535
763.00,9.61381,25.137279,0.000435,25.054361,-1.8613,0.118,9.61419,9.61419
764.00,9.61404,25.137273,0.000431,25.054332,-1.8615,0.119,9.61343,9.61343
765.00,9.61378,25.137219,0.000428,25.054218,-1.8619,0.119,9.61309,9.61309
766.00,9.61396,25.137259,0.000424,25.054185,-1.8622,0.119,9.61259,9.61259
767.00,9.61408,25.137328,0.000421,25.054189,-1.8625,0.119,9.61288,9.61288
768.00,9.61386,25.137252,0.000420,25.054090,-1.8624,0.119,9.61486,9.61486
769.00,9.61383,25.137361,0.000424,25.054154,-1.8623,0.119,9.61518,9.61518
770.00,9.61407,25.137439,0.000428,25.054185,-1.8623,0.119,9.61512,9.61512
771.00,9.61385,25.137547,0.000431,25.054250,-1.8624,0.119,9.61589,9.61589
772.00,9.61378,25.137622,0.000432,25.054261,-1.8625,0.119,9.61682,9.61682
773.00,9.61415,25.137642,0.000430,25.054229,-1.8627,0.120,9.61643,9.61643
774.00,9.61438,25.137682,0.000429,25.054221,-1.8631,0.120,9.61636,9.61636
775.00,9.61463,25.137751,0.000428,25.054309,-1.8635,0.120,9.61663,9.61663
776.00,9.61509,25.137712,0.000428,25.054260,-1.8639,0.120,9.61631,9.61631
777.00,9.61521,25.137720,0.000430,25.054275,-1.8641,0.120,9.61648,9.61648
778.00,9.61535,25.137697,0.000431,25.054254,-1.8643,0.120,9.61673,9.61673
779.00,9.61551,25.137714,0.000433,25.054256,-1.8644,0.120,9.61725,9.61725
780.00,9.61550,25.137671,0.000433,25.054193,-1.8645,0.120,9.61770,9.61770
781.00,9.61563,25.137681,0.000433,25.054181,-1.8646,0.120,9.61718,9.61718
782.00,9.61575,25.137710,0.000434,25.054161,-1.8649,0.120,9.61522,9.61522
783.00,9.61584,25.137858,0.000435,25.054223,-1.8652,0.120,9.61382,9.61382
784.00,9.61611,25.137895,0.000435,25.054238,-1.8656,0.120,9.61256,9.61256
785.00,9.61605,25.137922,0.000435,25.054220,-1.8659,0.120,9.61099,9.61099
786.00,9.61549,25.137948,0.000433,25.054235,-1.8660,0.120,9.61055,9.61055
787.00,9.61501,25.137944,0.000432,25.054238,-1.8661,0.120,9.61103,9.61103
788.00,9.61473,25.138060,0.000433,25.054361,-1.8663,0.120,9.61170,9.61170
789.00,9.61465,25.137957,0.000429,25.054223,-1.8665,0.121,9.61279,9.61279
790.00,9.61419,25.138019,0.000430,25.054194,-1.8667,0.121,9.61418,9.61418
791.00,9.61392,25.138058,0.000429,25.054172,-1.8671,0.121,9.61518,9.61518
792.00,9.61406,25.138141,0.000430,25.054207,-1.8673,0.121,9.61530,9.61530
793.00,9.61433,25.138008,0.000429,25.054023,-1.8675,0.121,9.61482,9.61482
794.00,9.61422,25.138097,0.000431,25.054055,-1.8677,0.121,9.61484,9.61484
795.00,9.61428,25.138070,0.000429,25.054058,-1.8679,0.121,9.61383,9.61383
796.00,9.61407,25.138178,0.000431,25.054115,-1.8680,0.121,9.61273,9.61273
797.00,9.61352,25.138244,0.000433,25.054117,-1.8683,0.121,9.61258,9.61258
798.00,9.61303,25.138362,0.000436,25.054176,-1.8685,0.121,9.61260,9.61260
799.00,9.61290,25.138418,0.000433,25.054226,-1.8686,0.121,9.61233,9.61233
800.00,9.61294,25.138549,0.000434,25.054279,-1.8685,0.121,9.61246,9.61246
801.00,9.61300,25.138563,0.000436,25.054277,-1.8684,0.121,9.61358,9.61358
802.00,9.61315,25.138547,0.000430,25.054189,-1.8683,0.121,9.61386,9.61386
803.00,9.61341,25.138632,0.000429,25.054203,-1.8685,0.121,9.60712,9.60712
804.00,9.61377,25.138661,0.000430,25.054192,-1.8686,0.121,9.58828,9.58828
805.00,9.61363,25.138645,0.000429,25.054108,-1.8689,0.121,9.55648,9.55648
806.00,9.61308,25.138672,0.000425,25.054054,-1.8692,0.122,9.50846,9.50846
807.00,9.61298,25.138748,0.000428,25.054129,-1.8695,0.122,9.45027,9.45027
808.00,9.61257,25.138652,0.000424,25.054082,-1.8697,0.122,9.39199,9.39199
809.00,9.61337,25.138681,0.000422,25.054043,-1.8699,0.122,9.34204,9.34204
810.00,9.61343,25.138712,0.000422,25.054041,-1.8702,0.122,9.30630,9.30630
@6,2.0001,4.0, 810.058999999994 
811.00,9.61561,25.138779,0.000421,25.054054,-1.8705,0.122,9.28870,9.28870
812.00,9.61310,25.138771,0.000418,25.053955,-1.8707,0.122,9.28482,9.28482
813.00,9.57857,25.138957,0.000421,25.053984,-1.8708,0.122,9.29284,9.29284
814.00,9.52129,25.139074,0.000424,25.054046,-1.8712,0.122,9.30900,9.30900
815.00,9.45294,25.139107,0.000425,25.054078,-1.8714,0.122,9.32983,9.32983
816.00,9.37590,25.139164,0.000427,25.054086,-1.8716,0.122,9.35247,9.35247
817.00,9.32273,25.139239,0.000428,25.054076,-1.8719,0.122,9.37612,9.37612
818.00,9.28758,25.139255,0.000427,25.054110,-1.8720,0.123,9.39841,9.39841
819.00,9.27175,25.139342,0.000430,25.054191,-1.8719,0.123,9.41777,9.41777
820.00,9.27459,25.139399,0.000430,25.054179,-1.8720,0.123,9.43326,9.43326
821.00,9.28746,25.139371,0.000429,25.054196,-1.8723,0.123,9.44641,9.44641
822.00,9.30334,25.139379,0.000430,25.054276,-1.8725,0.123,9.45688,9.45688
823.00,9.32741,25.139410,0.000430,25.054263,-1.8730,0.123,9.46445,9.46445
824.00,9.35249,25.139306,0.000425,25.054108,-1.8735,0.123,9.47104,9.47104
825.00,9.37847,25.139377,0.000423,25.054167,-1.8737,0.123,9.47809,9.47809
826.00,9.40066,25.139466,0.000422,25.054122,-1.8738,0.123,9.48536,9.48536
827.00,9.42150,25.139541,0.000424,25.054107,-1.8740,0.123,9.49285,9.49285
828.00,9.43879,25.139535,0.000427,25.054067,-1.8742,0.123,9.50027,9.50027
829.00,9.44915,25.139586,0.000429,25.054130,-1.8744,0.123,9.50893,9.50893
830.00,9.45617,25.139616,0.000432,25.054128,-1.8747,0.123,9.51798,9.51798
831.00,9.46636,25.139658,0.000434,25.054221,-1.8750,0.123,9.52601,9.52601
832.00,9.47363,25.139720,0.000430,25.054230,-1.8754,0.123,9.53357,9.53357
833.00,9.47697,25.139741,0.000427,25.054210,-1.8758,0.123,9.54122,9.54122
834.00,9.48221,25.139854,0.000429,25.054206,-1.8762,0.124,9.54711,9.54711
835.00,9.49127,25.139885,0.000428,25.054177,-1.8766,0.124,9.55199,9.55199
836.00,9.50269,25.139864,0.000429,25.054145,-1.8769,0.124,9.55589,9.55589
837.00,9.51111,25.139824,0.000431,25.054081,-1.8769,0.124,9.55947,9.55947
838.00,9.51404,25.139751,0.000431,25.054008,-1.8770,0.124,9.56388,9.56388
839.00,9.52555,25.139639,0.000428,25.053948,-1.8772,0.124,9.56779,9.56779
840.00,9.53644,25.139665,0.000426,25.053958,-1.8773,0.124,9.57100,9.57100
841.00,9.54281,25.139820,0.000429,25.053995,-1.8775,0.124,9.57427,9.57427
842.00,9.54904,25.140007,0.000432,25.054154,-1.8778,0.124,9.57797,9.57797
843.00,9.55223,25.140213,0.000432,25.054304,-1.8779,0.124,9.58053,9.58053
844.00,9.55595,25.140361,0.000435,25.054329,-1.8780,0.124,9.58376,9.58376
845.00,9.55985,25.140464,0.000439,25.054389,-1.8781,0.124,9.58656,9.58656
846.00,9.56385,25.140426,0.000436,25.054353,-1.8781,0.124,9.58892,9.58892
847.00,9.56781,25.140386,0.000433,25.054290,-1.8782,0.124,9.58957,9.58957
848.00,9.57089,25.140404,0.000438,25.054272,-1.8782,0.124,9.58980,9.58980
849.00,9.57408,25.140393,0.000434,25.054264,-1.8782,0.124,9.58948,9.58948
850.00,9.57745,25.140300,0.000430,25.054158,-1.8782,0.124,9.58950,9.58950
851.00,9.58082,25.140299,0.000431,25.054106,-1.8784,0.124,9.59068,9.59068
852.00,9.58342,25.140284,0.000432,25.054066,-1.8788,0.124,9.59214,9.59214
853.00,9.58509,25.140306,0.000429,25.054075,-1.8795,0.125,9.59392,9.59392
854.00,9.58579,25.140334,0.000430,25.054122,-1.8800,0.125,9.59599,9.59599
855.00,9.58687,25.140395,0.000432,25.054177,-1.8805,0.125,9.59762,9.59762
856.00,9.58823,25.140376,0.000428,25.054180,-1.8808,0.125,9.59823,9.59823
857.00,9.58952,25.140479,0.000429,25.054247,-1.8810,0.125,9.59946,9.59946
858.00,9.59110,25.140379,0.000428,25.054151,-1.8810,0.125,9.60030,9.60030
859.00,9.59264,25.140462,0.000429,25.054154,-1.8812,0.125,9.60063,9.60063
860.00,9.59357,25.140500,0.000428,25.054154,-1.8814,0.125,9.60172,9.60172
861.00,9.59460,25.140483,0.000431,25.054113,-1.8816,0.125,9.60267,9.60267
862.00,9.59553,25.140440,0.000427,25.054027,-1.8819,0.125,9.60260,9.60260
863.00,9.59643,25.140709,0.000429,25.054175,-1.8820,0.125,9.60270,9.60270
864.00,9.59699,25.140771,0.000429,25.054198,-1.8821,0.125,9.60286,9.60286
865.00,9.59756,25.140892,0.000432,25.054245,-1.8822,0.125,9.60268,9.60268
866.00,9.59825,25.141008,0.000432,25.054316,-1.8822,0.125,9.60305,9.60305
867.00,9.59911,25.141036,0.000431,25.054327,-1.8821,0.125,9.60403,9.60403
868.00,9.60001,25.140870,0.000428,25.054196,-1.8823,0.125,9.60509,9.60509
869.00,9.60086,25.140870,0.000429,25.054184,-1.8824,0.126,9.60533,9.60533
870.00,9.60158,25.140778,0.000425,25.054140,-1.8825,0.126,9.60558,9.60558
871.00,9.60221,25.140802,0.000426,25.054165,-1.8828,0.126,9.60474,9.60474
872.00,9.60232,25.140737,0.000429,25.054168,-1.8831,0.126,9.60367,9.60367
873.00,9.60259,25.140827,0.000433,25.054327,-1.8831,0.126,9.60294,9.60294
874.00,9.60294,25.140796,0.000432,25.054341,-1.8833,0.126,9.60348,9.60348
875.00,9.60331,25.140826,0.000432,25.054334,-1.8836,0.126,9.60357,9.60357
876.00,9.60361,25.140796,0.000431,25.054283,-1.8838,0.126,9.60512,9.60512
877.00,9.60393,25.140845,0.000428,25.054232,-1.8841,0.126,9.60610,9.60610
878.00,9.60423,25.140952,0.000428,25.054178,-1.8846,0.126,9.60651,9.60651
879.00,9.60442,25.140955,0.000426,25.054080,-1.8850,0.126,9.60636,9.60636
880.00,9.60456,25.140976,0.000425,25.054039,-1.8854,0.126,9.60671,9.60671
881.00,9.60471,25.141024,0.000423,25.053995,-1.8857,0.126,9.60620,9.60620
882.00,9.60496,25.140989,0.000423,25.053935,-1.8859,0.126,9.60591,9.60591
883.00,9.60519,25.141044,0.000427,25.053957,-1.8861,0.126,9.60583,9.60583
884.00,9.60537,25.141073,0.000427,25.053962,-1.8861,0.126,9.60530,9.60530
885.00,9.60524,25.141104,0.000428,25.053979,-1.8863,0.126,9.60554,9.60554
886.00,9.60530,25.141192,0.000429,25.054011,-1.8865,0.126,9.60541,9.60541
887.00,9.60525,25.141340,0.000431,25.054113,-1.8868,0.126,9.60550,9.60550
888.00,9.60534,25.141335,0.000422,25.054061,-1.8870,0.127,9.60497,9.60497
889.00,9.60529,25.141336,0.000422,25.054032,-1.8871,0.127,9.60531,9.60531
890.00,9.60514,25.141449,0.000422,25.054053,-1.8870,0.127,9.60506,9.60506
891.00,9.60538,25.141483,0.000424,25.054089,-1.8869,0.127,9.60467,9.60467
892.00,9.60573,25.141510,0.000426,25.054070,-1.8868,0.127,9.60372,9.60372
893.00,9.60571,25.141437,0.000430,25.054016,-1.8869,0.126,9.60304,9.60304
894.00,9.60524,25.141564,0.000433,25.054134,-1.8871,0.126,9.60301,9.60301
895.00,9.60484,25.141516,0.000429,25.054128,-1.8874,0.127,9.60325,9.60325
896.00,9.60464,25.141542,0.000430,25.054145,-1.8878,0.127,9.60413,9.60413
897.00,9.60479,25.141598,0.000430,25.054188,-1.8882,0.127,9.60578,9.60578
898.00,9.60509,25.141696,0.000425,25.054199,-1.8887,0.127,9.60763,9.60763
899.00,9.60503,25.141745,0.000421,25.054203,-1.8890,0.127,9.60786,9.60786
900.00,9.60502,25.141799,0.000426,25.054212,-1.8894,0.127,9.60739,9.60739
901.00,9.60524,25.141862,0.000424,25.054174,-1.8896,0.127,9.60717,9.60717
902.00,9.60503,25.141991,0.000423,25.054180,-1.8896,0.127,9.60689,9.60689
903.00,9.60509,25.142053,0.000424,25.054170,-1.8896,0.127,9.60662,9.60662
904.00,9.60538,25.142077,0.000425,25.054133,-1.8897,0.127,9.60677,9.60677
905.00,9.60544,25.142230,0.000427,25.054168,-1.8897,0.127,9.60696,9.60696
906.00,9.60573,25.142250,0.000430,25.054192,-1.8897,0.127,9.60714,9.60714
907.00,9.60587,25.142157,0.000427,25.054177,-1.8897,0.127,9.60775,9.60775
908.00,9.60603,25.142178,0.000428,25.054232,-1.8899,0.128,9.60796,9.60796
909.00,9.60637,25.142173,0.000427,25.054187,-1.8902,0.128,9.60784,9.60784
910.00,9.60637,25.142132,0.000426,25.054195,-1.8906,0.128,9.60769,9.60769
911.00,9.60636,25.142089,0.000417,25.054155,-1.8908,0.128,9.60720,9.60720
912.00,9.60650,25.142234,0.000417,25.054202,-1.8913,0.128,9.60627,9.60627
913.00,9.60683,25.142196,0.000416,25.054062,-1.8917,0.128,9.60542,9.60542
914.00,9.60694,25.142310,0.000418,25.054141,-1.8920,0.128,9.60553,9.60553
915.00,9.60692,25.142305,0.000415,25.054067,-1.8921,0.129,9.60531,9.60531
916.00,9.60673,25.142409,0.000421,25.054124,-1.8924,0.128,9.60528,9.60528
917.00,9.60654,25.142351,0.000422,25.054065,-1.8925,0.128,9.60493,9.60493
918.00,9.60639,25.142408,0.000424,25.054167,-1.8924,0.128,9.60492,9.60492
919.00,9.60628,25.142379,0.000426,25.054131,-1.8925,0.128,9.60520,9.60520
920.00,9.60649,25.142440,0.000430,25.054165,-1.8928,0.128,9.60647,9.60647
921.00,9.60659,25.142502,0.000429,25.054160,-1.8933,0.128,9.60695,9.60695
922.00,9.60658,25.142566,0.000427,25.054190,-1.8937,0.128,9.60729,9.60729
923.00,9.60657,25.142649,0.000426,25.054237,-1.8941,0.128,9.60791,9.60791
924.00,9.60658,25.142708,0.000424,25.054273,-1.8943,0.129,9.60792,9.60792
925.00,9.60651,25.142782,0.000423,25.054320,-1.8944,0.129,9.60672,9.60672
926.00,9.60629,25.142780,0.000424,25.054296,-1.8945,0.129,9.60548,9.60548
927.00,9.60620,25.142786,0.000424,25.054322,-1.8948,0.129,9.60459,9.60459
928.00,9.60623,25.142813,0.000427,25.054313,-1.8952,0.129,9.60479,9.60479
929.00,9.60620,25.142799,0.000425,25.054245,-1.8954,0.129,9.60523,9.60523
930.00,9.60575,25.142746,0.000427,25.054151,-1.8957,0.129,9.60510,9.60510
931.00,9.60587,25.142811,0.000427,25.054144,-1.8959,0.129,9.60585,9.60585
932.00,9.60592,25.142884,0.000428,25.054071,-1.8961,0.129,9.60770,9.60770
933.00,9.60632,25.142913,0.000426,25.054063,-1.8963,0.129,9.60860,9.60860
934.00,9.60661,25.143006,0.000427,25.054072,-1.8967,0.129,9.60786,9.60786
935.00,9.60673,25.143151,0.000428,25.054161,-1.8970,0.129,9.60674,9.60674
936.00,9.60707,25.143219,0.000428,25.054204,-1.8972,0.130,9.60607,9.60607
937.00,9.60692,25.143327,0.000426,25.054308,-1.8973,0.130,9.60516,9.60516
938.00,9.60625,25.143392,0.000428,25.054349,-1.8977,0.130,9.60418,9.60418
939.00,9.60585,25.143442,0.000430,25.054400,-1.8981,0.130,9.60445,9.60445
940.00,9.60575,25.143360,0.000428,25.054310,-1.8982,0.130,9.60496,9.60496
941.00,9.60564,25.143291,0.000429,25.054259,-1.8986,0.130,9.60518,9.60518
942.00,9.60626,25.143238,0.000431,25.054200,-1.8989,0.130,9.60609,9.60609
943.00,9.60607,25.143198,0.000430,25.054176,-1.8990,0.130,9.60633,9.60633
944.00,9.60611,25.143240,0.000431,25.054180,-1.8991,0.130,9.60616,9.60616
945.00,9.60627,25.143379,0.000431,25.054301,-1.8994,0.130,9.60678,9.60678
946.00,9.60579,25.143540,0.000432,25.054355,-1.8995,0.130,9.60771,9.60771
947.00,9.60621,25.143581,0.000433,25.054350,-1.8997,0.130,9.60664,9.60664
948.00,9.60623,25.143652,0.000432,25.054334,-1.8999,0.130,9.60563,9.60563
949.00,9.60626,25.143581,0.000429,25.054238,-1.9001,0.130,9.60553,9.60553
950.00,9.60571,25.143599,0.000430,25.054183,-1.9004,0.130,9.60615,9.60615
951.00,9.60541,25.143620,0.000427,25.054160,-1.9006,0.130,9.60580,9.60580
952.00,9.60554,25.143675,0.000426,25.054133,-1.9009,0.131,9.60589,9.60589
953.00,9.60602,25.143801,0.000429,25.054133,-1.9011,0.131,9.60190,9.60190
954.00,9.60621,25.143905,0.000434,25.054194,-1.9014,0.130,9.58746,9.58746
955.00,9.60613,25.143925,0.000435,25.054191,-1.9014,0.130,9.56161,9.56161
956.00,9.60652,25.144038,0.000435,25.054290,-1.9017,0.130,9.52383,9.52383
957.00,9.60628,25.144054,0.000432,25.054303,-1.9021,0.131,9.47681,9.47681
958.00,9.60609,25.144089,0.000428,25.054366,-1.9023,0.131,9.42827,9.42827
959.00,9.60585,25.144146,0.000422,25.054387,-1.9025,0.131,9.38584,9.38584
960.00,9.60697,25.144257,0.000421,25.054419,-1.9027,0.131,9.35369,9.35369
@7,2.0001,4.0, 960.096999999994 
961.00,9.60672,25.144149,0.000424,25.054268,-1.9029,0.131,9.33448,9.33448
962.00,9.60537,25.144175,0.000428,25.054257,-1.9030,0.131,9.32725,9.32725
963.00,9.58292,25.144115,0.000426,25.054196,-1.9033,0.131,9.32774,9.32774
964.00,9.53350,25.144160,0.000428,25.054206,-1.9034,0.131,9.33533,9.33533
965.00,9.47872,25.144190,0.000429,25.054197,-1.9035,0.131,9.34657,9.34657
966.00,9.41806,25.144240,0.000425,25.054198,-1.9036,0.131,9.35988,9.35988
967.00,9.37070,25.144292,0.000421,25.054163,-1.9038,0.132,9.37280,9.37280
968.00,9.34075,25.144310,0.000422,25.054152,-1.9040,0.132,9.38558,9.38558
969.00,9.32150,25.144285,0.000423,25.054082,-1.9042,0.132,9.39630,9.39630
970.00,9.31808,25.144244,0.000424,25.054059,-1.9045,0.132,9.40556,9.40556
971.00,9.32209,25.144327,0.000428,25.054169,-1.9049,0.132,9.41288,9.41288
972.00,9.33431,25.144354,0.000432,25.054235,-1.9051,0.131,9.41938,9.41938
973.00,9.34317,25.144524,0.000434,25.054308,-1.9053,0.131,9.42635,9.42635
974.00,9.35916,25.144570,0.000432,25.054320,-1.9057,0.132,9.43412,9.43412
975.00,9.37429,25.144642,0.000429,25.054310,-1.9060,0.132,9.44215,9.44215
976.00,9.38835,25.144714,0.000423,25.054316,-1.9060,0.132,9.45121,9.45121
977.00,9.39889,25.144760,0.000423,25.054315,-1.9062,0.132,9.46155,9.46155
978.00,9.40698,25.144756,0.000420,25.054288,-1.9065,0.132,9.47252,9.47252
979.00,9.41289,25.144878,0.000424,25.054361,-1.9067,0.132,9.48276,9.48276
980.00,9.42059,25.144973,0.000426,25.054395,-1.9068,0.133,9.49212,9.49212
981.00,9.42504,25.144978,0.000430,25.054356,-1.9072,0.132,9.50286,9.50286
982.00,9.43148,25.145021,0.000429,25.054346,-1.9073,0.133,9.51202,9.51202
983.00,9.44186,25.144953,0.000430,25.054288,-1.9074,0.132,9.51987,9.51987
984.00,9.45161,25.144959,0.000432,25.054267,-1.9074,0.132,9.52666,9.52666
985.00,9.46075,25.144963,0.000434,25.054267,-1.9075,0.132,9.53312,9.53312
986.00,9.47039,25.144891,0.000431,25.054165,-1.9075,0.132,9.53745,9.53745
987.00,9.48322,25.144886,0.000428,25.054111,-1.9079,0.133,9.54228,9.54228
988.00,9.49657,25.144983,0.000429,25.054147,-1.9083,0.133,9.54703,9.54703
989.00,9.50280,25.144952,0.000427,25.054122,-1.9088,0.133,9.55191,9.55191
990.00,9.50782,25.145051,0.000424,25.054160,-1.9094,0.133,9.55773,9.55773
991.00,9.52374,25.145269,0.000429,25.054293,-1.9100,0.133,9.56306,9.56306
992.00,9.52912,25.145363,0.000433,25.054339,-1.9103,0.133,9.56693,9.56693
993.00,9.53470,25.145321,0.000431,25.054263,-1.9104,0.133,9.57002,9.57002
994.00,9.53736,25.145444,0.000432,25.054349,-1.9102,0.133,9.57325,9.57325
995.00,9.54046,25.145447,0.000433,25.054350,-1.9100,0.133,9.57503,9.57503
996.00,9.54563,25.145295,0.000428,25.054184,-1.9102,0.133,9.57699,9.57699
997.00,9.55304,25.145324,0.000425,25.054196,-1.9104,0.133,9.57923,9.57923
998.00,9.55970,25.145532,0.000430,25.054326,-1.9108,0.133,9.58121,9.58121
999.00,9.56226,25.145497,0.000429,25.054227,-1.9114,0.133,9.58232,9.58232
1000.00,9.56731,25.145517,0.000430,25.054227,-1.9116,0.133,9.58371,9.58371
1001.00,9.56996,25.145607,0.000432,25.054300,-1.9116,0.133,9.58422,9.58422
1002.00,9.57220,25.145603,0.000431,25.054298,-1.9115,0.134,9.58493,9.58493
1003.00,9.57452,25.145598,0.000426,25.054259,-1.9115,0.134,9.58557,9.58557
1004.00,9.57623,25.145637,0.000426,25.054269,-1.9116,0.134,9.58719,9.58719
1005.00,9.57758,25.145659,0.000425,25.054217,-1.9120,0.134,9.58809,9.58809
1006.00,9.57962,25.145812,0.000428,25.054336,-1.9123,0.134,9.58936,9.58936
1007.00,9.58104,25.145806,0.000433,25.054262,-1.9127,0.134,9.58972,9.58972
1008.00,9.58217,25.145706,0.000435,25.054208,-1.9130,0.134,9.59063,9.59063
1009.00,9.58309,25.145728,0.000436,25.054201,-1.9132,0.134,9.59093,9.59093
1010.00,9.58421,25.145670,0.000433,25.054127,-1.9134,0.134,9.59154,9.59154
1011.00,9.58524,25.145595,0.000430,25.053982,-1.9136,0.134,9.59181,9.59181
1012.00,9.58655,25.145647,0.000429,25.053961,-1.9139,0.134,9.59242,9.59242
1013.00,9.58738,25.145785,0.000429,25.053968,-1.9143,0.134,9.59228,9.59228
1014.00,9.58787,25.145846,0.000428,25.053967,-1.9146,0.134,9.59217,9.59217
1015.00,9.58869,25.145900,0.000431,25.054004,-1.9149,0.134,9.59317,9.59317
1016.00,9.58949,25.145948,0.000432,25.054093,-1.9149,0.134,9.59295,9.59295
1017.00,9.58992,25.146084,0.000436,25.054245,-1.9150,0.134,9.59286,9.59286
1018.00,9.59033,25.146027,0.000437,25.054199,-1.9150,0.134,9.59295,9.59295
1019.00,9.59108,25.146097,0.000437,25.054245,-1.9153,0.134,9.59269,9.59269
1020.00,9.59144,25.146180,0.000436,25.054301,-1.9155,0.134,9.59173,9.59173
1021.00,9.59153,25.146098,0.000434,25.054134,-1.9157,0.135,9.59209,9.59209
1022.00,9.59190,25.146102,0.000428,25.054078,-1.9160,0.135,9.59261,9.59261
1023.00,9.59212,25.146197,0.000429,25.054141,-1.9162,0.135,9.59338,9.59338
1024.00,9.59234,25.146219,0.000430,25.054143,-1.9162,0.135,9.59458,9.59458
1025.00,9.59275,25.146327,0.000432,25.054195,-1.9162,0.135,9.59525,9.59525
1026.00,9.59309,25.146489,0.000433,25.054308,-1.9165,0.135,9.59625,9.59625
1027.00,9.59344,25.146555,0.000435,25.054317,-1.9170,0.135,9.59637,9.59637
1028.00,9.59360,25.146616,0.000432,25.054304,-1.9174,0.135,9.59582,9.59582
1029.00,9.59370,25.146600,0.000431,25.054263,-1.9179,0.135,9.59584,9.59584
1030.00,9.59389,25.146584,0.000430,25.054166,-1.9183,0.135,9.59566,9.59566
1031.00,9.59400,25.146672,0.000431,25.054237,-1.9184,0.135,9.59510,9.59510
1032.00,9.59425,25.146675,0.000432,25.054216,-1.9186,0.135,9.59543,9.59543
1033.00,9.59436,25.146696,0.000434,25.054256,-1.9189,0.135,9.59559,9.59559
1034.00,9.59456,25.146793,0.000435,25.054309,-1.9192,0.135,9.59567,9.59567
1035.00,9.59469,25.146802,0.000434,25.054302,-1.9194,0.135,9.59625,9.59625
1036.00,9.59490,25.146800,0.000433,25.054300,-1.9199,0.135,9.59693,9.59693
1037.00,9.59526,25.146866,0.000434,25.054328,-1.9202,0.135,9.59708,9.59708
1038.00,9.59543,25.146913,0.000431,25.054306,-1.9205,0.136,9.59748,9.59748
1039.00,9.59572,25.146870,0.000430,25.054223,-1.9206,0.136,9.59744,9.59744
1040.00,9.59602,25.146978,0.000432,25.054327,-1.9208,0.136,9.59763,9.59763
1041.00,9.59636,25.147033,0.000432,25.054337,-1.9209,0.136,9.59779,9.59779
1042.00,9.59658,25.147050,0.000432,25.054357,-1.9209,0.136,9.59770,9.59770
1043.00,9.59665,25.147043,0.000434,25.054337,-1.9209,0.136,9.59763,9.59763
1044.00,9.59665,25.147169,0.000436,25.054376,-1.9212,0.136,9.59771,9.59771
1045.00,9.59670,25.147151,0.000437,25.054317,-1.9215,0.136,9.59757,9.59757
1046.00,9.59670,25.147106,0.000437,25.054187,-1.9217,0.136,9.59665,9.59665
1047.00,9.59657,25.147210,0.000434,25.054210,-1.9220,0.136,9.59618,9.59618
1048.00,9.59672,25.147262,0.000431,25.054203,-1.9222,0.136,9.59619,9.59619
1049.00,9.59674,25.147343,0.000431,25.054261,-1.9222,0.136,9.59618,9.59618
1050.00,9.59685,25.147344,0.000429,25.054233,-1.9224,0.136,9.59640,9.59640
1051.00,9.59706,25.147424,0.000430,25.054319,-1.9226,0.136,9.59693,9.59693
1052.00,9.59711,25.147408,0.000432,25.054293,-1.9228,0.136,9.59718,9.59718
1053.00,9.59713,25.147508,0.000434,25.054312,-1.9231,0.136,9.59722,9.59722
1054.00,9.59723,25.147461,0.000435,25.054266,-1.9235,0.136,9.59782,9.59782
1055.00,9.59738,25.147574,0.000435,25.054344,-1.9238,0.136,9.59811,9.59811
1056.00,9.59741,25.147620,0.000432,25.054309,-1.9241,0.136,9.59875,9.59875
1057.00,9.59752,25.147691,0.000431,25.054299,-1.9246,0.136,9.59948,9.59948
1058.00,9.59768,25.147688,0.000427,25.054274,-1.9250,0.137,9.59982,9.59982
1059.00,9.59775,25.147753,0.000422,25.054293,-1.9253,0.137,9.59930,9.59930
1060.00,9.59762,25.147727,0.000418,25.054206,-1.9256,0.137,9.59925,9.59925
1061.00,9.59779,25.147794,0.000422,25.054322,-1.9259,0.137,9.59912,9.59912
1062.00,9.59793,25.147768,0.000421,25.054300,-1.9263,0.137,9.59835,9.59835
1063.00,9.59803,25.147729,0.000424,25.054321,-1.9266,0.137,9.59772,9.59772
1064.00,9.59786,25.147774,0.000429,25.054337,-1.9269,0.137,9.59668,9.59668
1065.00,9.59752,25.147786,0.000430,25.054318,-1.9272,0.137,9.59493,9.59493
1066.00,9.59721,25.147728,0.000424,25.054195,-1.9274,0.137,9.59436,9.59436
1067.00,9.59734,25.147810,0.000426,25.054279,-1.9277,0.137,9.59444,9.59444
1068.00,9.59741,25.147882,0.000425,25.054214,-1.9278,0.137,9.59487,9.59487
1069.00,9.59738,25.147867,0.000419,25.054146,-1.9278,0.138,9.59562,9.59562
1070.00,9.59726,25.147910,0.000420,25.054163,-1.9276,0.138,9.59647,9.59647
1071.00,9.59729,25.147955,0.000424,25.054185,-1.9277,0.138,9.59691,9.59691
1072.00,9.59719,25.147881,0.000421,25.054078,-1.9276,0.138,9.59763,9.59763
1073.00,9.59692,25.147998,0.000423,25.054168,-1.9278,0.138,9.59809,9.59809
1074.00,9.59717,25.148070,0.000427,25.054218,-1.9281,0.138,9.59914,9.59914
1075.00,9.59748,25.148100,0.000426,25.054224,-1.9285,0.138,9.59992,9.59992
1076.00,9.59742,25.148178,0.000424,25.054241,-1.9288,0.138,9.59974,9.59974
1077.00,9.59743,25.148245,0.000428,25.054251,-1.9291,0.138,9.59947,9.59947
1078.00,9.59741,25.148258,0.000428,25.054286,-1.9292,0.138,9.59873,9.59873
1079.00,9.59722,25.148301,0.000428,25.054298,-1.9294,0.138,9.59707,9.59707
1080.00,9.59711,25.148423,0.000432,25.054379,-1.9298,0.138,9.59688,9.59688
1081.00,9.59699,25.148545,0.000436,25.054391,-1.9302,0.138,9.59710,9.59710
1082.00,9.59716,25.148622,0.000439,25.054370,-1.9307,0.138,9.59765,9.59765
1083.00,9.59735,25.148647,0.000437,25.054269,-1.9311,0.138,9.59789,9.59789
1084.00,9.59760,25.148620,0.000436,25.054184,-1.9315,0.138,9.59945,9.59945
1085.00,9.59801,25.148625,0.000433,25.054073,-1.9318,0.138,9.59904,9.59904
1086.00,9.59814,25.148614,0.000430,25.054020,-1.9320,0.138,9.59828,9.59828
1087.00,9.59834,25.148699,0.000428,25.054078,-1.9320,0.138,9.59693,9.59693
1088.00,9.59854,25.148704,0.000428,25.054079,-1.9321,0.138,9.59727,9.59727
1089.00,9.59828,25.148882,0.000429,25.054129,-1.9323,0.138,9.59762,9.59762
1090.00,9.59809,25.148968,0.000426,25.054211,-1.9323,0.139,9.59845,9.59845
1091.00,9.59801,25.149050,0.000425,25.054274,-1.9324,0.139,9.59979,9.59979
1092.00,9.59845,25.149123,0.000425,25.054299,-1.9325,0.139,9.60128,9.60128
1093.00,9.59878,25.149271,0.000425,25.054375,-1.9326,0.139,9.60119,9.60119
1094.00,9.59866,25.149298,0.000428,25.054372,-1.9328,0.139,9.60029,9.60029
1095.00,9.59856,25.149311,0.000432,25.054327,-1.9332,0.139,9.59963,9.59963
1096.00,9.59873,25.149368,0.000435,25.054338,-1.9336,0.139,9.59822,9.59822
1097.00,9.59916,25.149426,0.000433,25.054314,-1.9342,0.139,9.59717,9.59717
1098.00,9.59909,25.149427,0.000435,25.054297,-1.9348,0.139,9.59687,9.59687
1099.00,9.59881,25.149395,0.000433,25.054312,-1.9350,0.139,9.59564,9.59564
1100.00,9.59849,25.149352,0.000435,25.054300,-1.9350,0.139,9.59568,9.59568
1101.00,9.59808,25.149260,0.000437,25.054245,-1.9352,0.139,9.59678,9.59678
1102.00,9.59817,25.149187,0.000441,25.054249,-1.9352,0.139,9.59717,9.59717
1103.00,9.59809,25.149212,0.000439,25.054289,-1.9353,0.139,9.59431,9.59431
1104.00,9.59830,25.149218,0.000435,25.054270,-1.9353,0.139,9.58704,9.58704
1105.00,9.59841,25.149288,0.000431,25.054279,-1.9354,0.139,9.57241,9.57241
1106.00,9.59776,25.149321,0.000429,25.054290,-1.9355,0.140,9.54809,9.54809
1107.00,9.59693,25.149287,0.000426,25.054214,-1.9356,0.140,9.51596,9.51596
1108.00,9.59652,25.149168,0.000422,25.054104,-1.9359,0.140,9.48131,9.48131
1109.00,9.59660,25.149253,0.000424,25.054139,-1.9363,0.140,9.44787,9.44787
1110.00,9.59740,25.149169,0.000424,25.054065,-1.9368,0.140,9.41904,9.41904
@8,2.0001,4.0, 1110.033 
1111.00,9.60103,25.149231,0.000425,25.054089,-1.9371,0.140,9.39846,9.39846
1112.00,9.59821,25.149335,0.000425,25.054156,-1.9375,0.140,9.38672,9.38672
1113.00,9.58242,25.149465,0.000428,25.054165,-1.9379,0.140,9.38203,9.38203
1114.00,9.55545,25.149508,0.000429,25.054167,-1.9380,0.140,9.38283,9.38283
1115.00,9.52473,25.149612,0.000426,25.054230,-1.9380,0.140,9.38527,9.38527
1116.00,9.47941,25.149699,0.000425,25.054244,-1.9383,0.140,9.38817,9.38817
1117.00,9.43783,25.149706,0.000423,25.054199,-1.9386,0.141,9.38929,9.38929
1118.00,9.40898,25.149858,0.000424,25.054281,-1.9388,0.141,9.38812,9.38812
1119.00,9.38870,25.149901,0.000424,25.054246,-1.9390,0.141,9.38461,9.38461
1120.00,9.38070,25.150007,0.000428,25.054260,-1.9392,0.141,9.38086,9.38086
1121.00,9.37645,25.150139,0.000433,25.054311,-1.9392,0.141,9.37908,9.37908
1122.00,9.37901,25.150248,0.000438,25.054362,-1.9392,0.141,9.38005,9.38005
1123.00,9.38560,25.150224,0.000437,25.054332,-1.9394,0.141,9.38482,9.38482
1124.00,9.39230,25.150237,0.000438,25.054320,-1.9398,0.141,9.39317,9.39317
1125.00,9.39313,25.150266,0.000436,25.054401,-1.9402,0.141,9.40410,9.40410
1126.00,9.39064,25.150126,0.000430,25.054293,-1.9405,0.141,9.41588,9.41588
1127.00,9.38453,25.150079,0.000429,25.054237,-1.9411,0.141,9.42867,9.42867
1128.00,9.37989,25.150083,0.000432,25.054252,-1.9414,0.141,9.44138,9.44138
1129.00,9.37492,25.150120,0.000430,25.054305,-1.9416,0.141,9.45250,9.45250
1130.00,9.37438,25.150189,0.000431,25.054219,-1.9419,0.141,9.46360,9.46360
1131.00,9.38191,25.150299,0.000430,25.054222,-1.9424,0.141,9.47409,9.47409
1132.00,9.38946,25.150368,0.000427,25.054269,-1.9426,0.141,9.48306,9.48306
1133.00,9.40362,25.150299,0.000424,25.054136,-1.9429,0.142,9.49030,9.49030
1134.00,9.41663,25.150297,0.000425,25.054081,-1.9431,0.142,9.49848,9.49848
1135.00,9.42885,25.150294,0.000428,25.054103,-1.9433,0.142,9.50598,9.50598
1136.00,9.44087,25.150379,0.000432,25.054199,-1.9432,0.142,9.51234,9.51234
1137.00,9.45342,25.150380,0.000433,25.054158,-1.9432,0.142,9.51909,9.51909
1138.00,9.46699,25.150499,0.000433,25.054221,-1.9433,0.142,9.52583,9.52583
1139.00,9.47237,25.150630,0.000434,25.054283,-1.9433,0.142,9.53084,9.53084
1140.00,9.48438,25.150696,0.000429,25.054226,-1.9435,0.142,9.53391,9.53391
1141.00,9.49328,25.150700,0.000426,25.054145,-1.9438,0.142,9.53723,9.53723
1142.00,9.49809,25.150811,0.000422,25.054196,-1.9442,0.142,9.53999,9.53999
1143.00,9.50348,25.150876,0.000423,25.054267,-1.9447,0.142,9.54346,9.54346
1144.00,9.51318,25.150843,0.000423,25.054212,-1.9452,0.142,9.54741,9.54741
1145.00,9.52172,25.150827,0.000426,25.054230,-1.9456,0.142,9.55230,9.55230
1146.00,9.52511,25.150805,0.000425,25.054160,-1.9459,0.142,9.55650,9.55650
1147.00,9.53149,25.150800,0.000430,25.054071,-1.9463,0.142,9.55956,9.55956
1148.00,9.53553,25.150883,0.000431,25.054072,-1.9463,0.142,9.56144,9.56144
1149.00,9.53732,25.150933,0.000431,25.054068,-1.9463,0.142,9.56342,9.56342
1150.00,9.53902,25.151018,0.000431,25.054109,-1.9464,0.142,9.56542,9.56542
1151.00,9.54176,25.151159,0.000431,25.054171,-1.9465,0.142,9.56791,9.56791
1152.00,9.54595,25.151246,0.000432,25.054195,-1.9465,0.143,9.57072,9.57072
1153.00,9.55429,25.151221,0.000430,25.054144,-1.9470,0.143,9.57336,9.57336
1154.00,9.55784,25.151311,0.000433,25.054255,-1.9472,0.143,9.57509,9.57509
1155.00,9.56017,25.151332,0.000433,25.054271,-1.9475,0.143,9.57576,9.57576
1156.00,9.56143,25.151316,0.000436,25.054294,-1.9480,0.143,9.57596,9.57596
1157.00,9.56389,25.151314,0.000433,25.054331,-1.9484,0.143,9.57652,9.57652
1158.00,9.56635,25.151394,0.000436,25.054364,-1.9486,0.143,9.57671,9.57671
1159.00,9.56821,25.151317,0.000434,25.054214,-1.9488,0.143,9.57692,9.57692
1160.00,9.57017,25.151304,0.000434,25.054178,-1.9489,0.143,9.57782,9.57782
1161.00,9.57125,25.151326,0.000433,25.054149,-1.9488,0.143,9.57851,9.57851
1162.00,9.57228,25.151345,0.000432,25.054137,-1.9490,0.143,9.57903,9.57903
1163.00,9.57312,25.151364,0.000426,25.054077,-1.9492,0.143,9.57982,9.57982
1164.00,9.57396,25.151520,0.000424,25.054114,-1.9495,0.143,9.58024,9.58024
1165.00,9.57476,25.151684,0.000423,25.054092,-1.9498,0.144,9.58066,9.58066
1166.00,9.57559,25.151759,0.000424,25.054112,-1.9500,0.144,9.58113,9.58113
1167.00,9.57647,25.151897,0.000427,25.054193,-1.9498,0.144,9.58190,9.58190
1168.00,9.57750,25.151929,0.000432,25.054236,-1.9497,0.144,9.58192,9.58192
1169.00,9.57841,25.151874,0.000435,25.054303,-1.9495,0.143,9.58344,9.58344
1170.00,9.57941,25.151791,0.000433,25.054308,-1.9497,0.143,9.58497,9.58497
1171.00,9.58012,25.151844,0.000432,25.054348,-1.9500,0.144,9.58613,9.58613
1172.00,9.58074,25.151815,0.000428,25.054220,-1.9505,0.144,9.58683,9.58683
1173.00,9.58140,25.151839,0.000424,25.054200,-1.9512,0.144,9.58807,9.58807
1174.00,9.58185,25.151876,0.000418,25.054111,-1.9519,0.144,9.58791,9.58791
1175.00,9.58237,25.151903,0.000419,25.054056,-1.9523,0.144,9.58708,9.58708
1176.00,9.58294,25.151949,0.000419,25.054068,-1.9527,0.144,9.58719,9.58719
1177.00,9.58353,25.151910,0.000418,25.054096,-1.9530,0.144,9.58724,9.58724
1178.00,9.58418,25.151976,0.000419,25.054113,-1.9532,0.144,9.58786,9.58786
1179.00,9.58475,25.152066,0.000419,25.054185,-1.9532,0.144,9.58816,9.58816
1180.00,9.58532,25.152127,0.000421,25.054252,-1.9532,0.144,9.58952,9.58952
1181.00,9.58586,25.152096,0.000420,25.054214,-1.9532,0.144,9.59027,9.59027
1182.00,9.58642,25.152174,0.000424,25.054230,-1.9534,0.145,9.59079,9.59079
1183.00,9.58693,25.152288,0.000427,25.054308,-1.9537,0.144,9.59060,9.59060
1184.00,9.58729,25.152400,0.000429,25.054295,-1.9540,0.144,9.59040,9.59040
1185.00,9.58763,25.152497,0.000430,25.054341,-1.9545,0.144,9.58922,9.58922
1186.00,9.58812,25.152529,0.000427,25.054316,-1.9545,0.145,9.58842,9.58842
1187.00,9.58831,25.152634,0.000426,25.054361,-1.9546,0.145,9.58845,9.58845
1188.00,9.58864,25.152581,0.000428,25.054262,-1.9548,0.145,9.58870,9.58870
1189.00,9.58890,25.152570,0.000430,25.054301,-1.9551,0.145,9.58930,9.58930
1190.00,9.58897,25.152539,0.000424,25.054272,-1.9554,0.145,9.59005,9.59005
1191.00,9.58907,25.152628,0.000429,25.054338,-1.9559,0.145,9.59070,9.59070
1192.00,9.58915,25.152592,0.000428,25.054280,-1.9561,0.145,9.59059,9.59059
1193.00,9.58938,25.152596,0.000424,25.054260,-1.9563,0.145,9.59028,9.59028
1194.00,9.58965,25.152554,0.000421,25.054150,-1.9564,0.145,9.58997,9.58997
1195.00,9.58981,25.152629,0.000424,25.054153,-1.9565,0.145,9.58972,9.58972
1196.00,9.58983,25.152558,0.000419,25.054023,-1.9566,0.145,9.58922,9.58922
1197.00,9.58972,25.152633,0.000418,25.054019,-1.9567,0.145,9.58889,9.58889
1198.00,9.58960,25.152694,0.000422,25.054084,-1.9568,0.145,9.58871,9.58871
1199.00,9.58958,25.152771,0.000424,25.054136,-1.9570,0.145,9.58889,9.58889
1200.00,9.58963,25.152697,0.000420,25.054007,-1.9571,0.145,9.58906,9.58906
1201.00,9.58939,25.152829,0.000422,25.054162,-1.9574,0.146,9.58877,9.58877
1202.00,9.58915,25.152753,0.000422,25.054149,-1.9577,0.146,9.58824,9.58824
1203.00,9.58896,25.152807,0.000421,25.054163,-1.9580,0.146,9.58808,9.58808
1204.00,9.58907,25.152844,0.000422,25.054263,-1.9582,0.146,9.58879,9.58879
1205.00,9.58945,25.152977,0.000431,25.054447,-1.9587,0.146,9.58962,9.58962
1206.00,9.58967,25.152949,0.000435,25.054334,-1.9592,0.145,9.59005,9.59005
1207.00,9.58967,25.153103,0.000439,25.054433,-1.9597,0.145,9.59098,9.59098
1208.00,9.58973,25.153010,0.000439,25.054363,-1.9603,0.145,9.59197,9.59197
1209.00,9.58991,25.153036,0.000435,25.054279,-1.9606,0.146,9.59224,9.59224
1210.00,9.58994,25.153084,0.000428,25.054263,-1.9606,0.146,9.59142,9.59142
1211.00,9.58985,25.153144,0.000428,25.054366,-1.9606,0.146,9.59186,9.59186
1212.00,9.58995,25.153188,0.000424,25.054384,-1.9606,0.146,9.59168,9.59168
1213.00,9.59018,25.153270,0.000421,25.054417,-1.9607,0.146,9.59019,9.59019
1214.00,9.59023,25.153318,0.000420,25.054463,-1.9612,0.146,9.58876,9.58876
1215.00,9.59009,25.153320,0.000424,25.054450,-1.9615,0.146,9.58907,9.58907
1216.00,9.58985,25.153335,0.000425,25.054401,-1.9619,0.146,9.58865,9.58865
1217.00,9.58996,25.153383,0.000425,25.054404,-1.9621,0.146,9.58821,9.58821
1218.00,9.59003,25.153444,0.000428,25.054391,-1.9621,0.146,9.58862,9.58862
1219.00,9.58989,25.153458,0.000428,25.054342,-1.9622,0.146,9.58888,9.58888
1220.00,9.58971,25.153654,0.000426,25.054378,-1.9623,0.146,9.58848,9.58848
1221.00,9.58977,25.153658,0.000422,25.054323,-1.9623,0.147,9.58851,9.58851
1222.00,9.59005,25.153640,0.000420,25.054240,-1.9625,0.147,9.58859,9.58859
1223.00,9.58977,25.153675,0.000417,25.054193,-1.9628,0.147,9.58857,9.58857
1224.00,9.58957,25.153765,0.000418,25.054244,-1.9631,0.147,9.58839,9.58839
1225.00,9.58936,25.153613,0.000416,25.054147,-1.9634,0.147,9.58805,9.58805
1226.00,9.58922,25.153634,0.000416,25.054138,-1.9637,0.147,9.58778,9.58778
1227.00,9.58909,25.153670,0.000421,25.054174,-1.9639,0.147,9.58726,9.58726
1228.00,9.58876,25.153685,0.000424,25.054181,-1.9642,0.147,9.58702,9.58702
1229.00,9.58839,25.153532,0.000423,25.053993,-1.9644,0.147,9.58660,9.58660
1230.00,9.58804,25.153533,0.000422,25.053964,-1.9644,0.147,9.58625,9.58625
1231.00,9.58787,25.153605,0.000425,25.054041,-1.9645,0.147,9.58615,9.58615
1232.00,9.58772,25.153621,0.000421,25.054026,-1.9647,0.147,9.58655,9.58655
1233.00,9.58767,25.153697,0.000418,25.054108,-1.9648,0.147,9.58660,9.58660
1234.00,9.58767,25.153840,0.000420,25.054274,-1.9651,0.147,9.58661,9.58661
1235.00,9.58754,25.153879,0.000420,25.054290,-1.9655,0.147,9.58694,9.58694
1236.00,9.58739,25.153961,0.000418,25.054338,-1.9658,0.148,9.58694,9.58694
1237.00,9.58739,25.153993,0.000417,25.054291,-1.9660,0.148,9.58714,9.58714
1238.00,9.58731,25.153996,0.000416,25.054233,-1.9661,0.148,9.58668,9.58668
1239.00,9.58715,25.154030,0.000416,25.054202,-1.9664,0.148,9.58677,9.58677
1240.00,9.58709,25.154148,0.000419,25.054303,-1.9666,0.148,9.58680,9.58680
1241.00,9.58692,25.154150,0.000419,25.054225,-1.9668,0.148,9.58668,9.58668
1242.00,9.58694,25.154183,0.000420,25.054220,-1.9670,0.148,9.58690,9.58690
1243.00,9.58698,25.154310,0.000425,25.054301,-1.9669,0.148,9.58791,9.58791
1244.00,9.58716,25.154418,0.000430,25.054314,-1.9670,0.148,9.58893,9.58893
1245.00,9.58726,25.154455,0.000431,25.054271,-1.9671,0.148,9.58895,9.58895
1246.00,9.58719,25.154402,0.000433,25.054183,-1.9674,0.148,9.58832,9.58832
1247.00,9.58704,25.154442,0.000433,25.054210,-1.9678,0.148,9.58788,9.58788
1248.00,9.58717,25.154407,0.000429,25.054133,-1.9684,0.148,9.58748,9.58748
1249.00,9.58728,25.154347,0.000422,25.054039,-1.9687,0.148,9.58686,9.58686
1250.00,9.58740,25.154417,0.000425,25.054029,-1.9690,0.148,9.58747,9.58747
1251.00,9.58759,25.154536,0.000426,25.054080,-1.9691,0.148,9.58848,9.58848
1252.00,9.58761,25.154579,0.000426,25.054062,-1.9692,0.148,9.58871,9.58871
1253.00,9.58775,25.154616,0.000424,25.054088,-1.9693,0.148,9.58792,9.58792
1254.00,9.58781,25.154658,0.000426,25.054120,-1.9694,0.148,9.58406,9.58406
1255.00,9.58800,25.154607,0.000419,25.054103,-1.9695,0.149,9.57681,9.57681
1256.00,9.58829,25.154717,0.000420,25.054277,-1.9697,0.149,9.56592,9.56592
1257.00,9.58831,25.154724,0.000421,25.054354,-1.9697,0.149,9.55294,9.55294
1258.00,9.58778,25.154825,0.000425,25.054391,-1.9697,0.149,9.53747,9.53747
1259.00,9.58834,25.154899,0.000427,25.054413,-1.9698,0.149,9.52279,9.52279
1260.00,9.58911,25.155075,0.000433,25.054472,-1.9702,0.149,9.51031,9.51031
1261.00,9.58925,25.155049,0.000433,25.054349,-1.9705,0.149,9.50111,9.50111
@9,2.0001,4.0, 1260.072 
1262.00,9.58851,25.155169,0.000431,25.054339,-1.9709,0.149,9.49374,9.49374
1263.00,9.58370,25.155134,0.000431,25.054303,-1.9712,0.149,9.48907,9.48907
1264.00,9.56865,25.155151,0.000430,25.054353,-1.9716,0.149,9.48419,9.48419
1265.00,9.55391,25.155060,0.000428,25.054301,-1.9717,0.150,9.47764,9.47764
1266.00,9.53489,25.155109,0.000426,25.054314,-1.9721,0.150,9.46851,9.46851
1267.00,9.52340,25.155118,0.000430,25.054348,-1.9726,0.150,9.45825,9.45825
1268.00,9.50659,25.155186,0.000430,25.054352,-1.9729,0.150,9.44894,9.44894
1269.00,9.49528,25.155282,0.000432,25.054358,-1.9729,0.150,9.44180,9.44180
1270.00,9.49147,25.155379,0.000431,25.054474,-1.9730,0.150,9.43807,9.43807
1271.00,9.48896,25.155395,0.000432,25.054489,-1.9728,0.150,9.43912,9.43912
1272.00,9.48690,25.155404,0.000430,25.054417,-1.9726,0.150,9.44278,9.44278
1273.00,9.48300,25.155468,0.000433,25.054453,-1.9727,0.150,9.44823,9.44823
1274.00,9.47089,25.155460,0.000430,25.054435,-1.9731,0.150,9.45640,9.45640
1275.00,9.45888,25.155531,0.000434,25.054371,-1.9734,0.150,9.46641,9.46641
1276.00,9.44309,25.155501,0.000435,25.054271,-1.9736,0.150,9.47668,9.47668
1277.00,9.43553,25.155624,0.000435,25.054321,-1.9738,0.150,9.48754,9.48754
1278.00,9.43635,25.155721,0.000436,25.054335,-1.9738,0.150,9.49771,9.49771
1279.00,9.43525,25.155689,0.000435,25.054230,-1.9740,0.150,9.50620,9.50620
1280.00,9.44031,25.155655,0.000434,25.054190,-1.9743,0.150,9.51301,9.51301
1281.00,9.44823,25.155726,0.000431,25.054238,-1.9746,0.150,9.51855,9.51855
1282.00,9.45383,25.155603,0.000431,25.054192,-1.9748,0.150,9.52266,9.52266
1283.00,9.46379,25.155462,0.000429,25.054113,-1.9752,0.151,9.52639,9.52639
1284.00,9.47591,25.155516,0.000432,25.054146,-1.9755,0.151,9.52959,9.52959
1285.00,9.49023,25.155562,0.000432,25.054181,-1.9757,0.151,9.53245,9.53245
1286.00,9.49978,25.155607,0.000435,25.054203,-1.9759,0.151,9.53513,9.53513
1287.00,9.50801,25.155664,0.000435,25.054132,-1.9761,0.151,9.53825,9.53825
1288.00,9.51450,25.155655,0.000432,25.054145,-1.9763,0.151,9.54067,9.54067
1289.00,9.51889,25.155660,0.000429,25.054209,-1.9765,0.151,9.54261,9.54261
1290.00,9.52321,25.155671,0.000426,25.054211,-1.9764,0.151,9.54465,9.54465
1291.00,9.52631,25.155666,0.000423,25.054158,-1.9767,0.151,9.54736,9.54736
1292.00,9.52928,25.155794,0.000428,25.054277,-1.9770,0.151,9.54868,9.54868
1293.00,9.53222,25.155850,0.000427,25.054214,-1.9773,0.151,9.54988,9.54988
1294.00,9.53473,25.156056,0.000432,25.054312,-1.9775,0.151,9.55233,9.55233
1295.00,9.53719,25.156199,0.000437,25.054400,-1.9777,0.151,9.55473,9.55473
1296.00,9.53985,25.156325,0.000440,25.054517,-1.9777,0.151,9.55679,9.55679
1297.00,9.54171,25.156340,0.000438,25.054478,-1.9776,0.151,9.55977,9.55977
1298.00,9.54393,25.156540,0.000442,25.054641,-1.9776,0.151,9.56238,9.56238
1299.00,9.54631,25.156487,0.000439,25.054546,-1.9777,0.151,9.56307,9.56307
1300.00,9.54879,25.156445,0.000436,25.054458,-1.9779,0.151,9.56256,9.56256
1301.00,9.55113,25.156464,0.000435,25.054435,-1.9784,0.151,9.56232,9.56232
1302.00,9.55310,25.156455,0.000433,25.054398,-1.9787,0.152,9.56277,9.56277
1303.00,9.55532,25.156391,0.000432,25.054331,-1.9787,0.152,9.56375,9.56375
1304.00,9.55726,25.156362,0.000431,25.054309,-1.9789,0.152,9.56563,9.56563
1305.00,9.55966,25.156350,0.000431,25.054275,-1.9790,0.152,9.56774,9.56774
1306.00,9.56040,25.156411,0.000429,25.054273,-1.9791,0.152,9.56925,9.56925
1307.00,9.56061,25.156395,0.000427,25.054208,-1.9794,0.152,9.56998,9.56998
1308.00,9.56198,25.156489,0.000428,25.054219,-1.9797,0.152,9.57050,9.57050
1309.00,9.56360,25.156617,0.000431,25.054231,-1.9799,0.152,9.57213,9.57213
1310.00,9.56464,25.156712,0.000431,25.054270,-1.9799,0.152,9.57301,9.57301
1311.00,9.56467,25.156741,0.000427,25.054281,-1.9799,0.152,9.57430,9.57430
1312.00,9.56565,25.156784,0.000427,25.054292,-1.9798,0.152,9.57609,9.57609
1313.00,9.56683,25.156789,0.000423,25.054277,-1.9798,0.152,9.57794,9.57794
1314.00,9.56816,25.156710,0.000420,25.054215,-1.9800,0.153,9.57817,9.57817
1315.00,9.56944,25.156774,0.000420,25.054200,-1.9804,0.153,9.57951,9.57951
1316.00,9.57079,25.156751,0.000423,25.054110,-1.9806,0.153,9.57977,9.57977
1317.00,9.57172,25.156908,0.000427,25.054237,-1.9808,0.153,9.57988,9.57988
1318.00,9.57274,25.156928,0.000429,25.054223,-1.9809,0.153,9.57962,9.57962
1319.00,9.57386,25.157137,0.000433,25.054391,-1.9810,0.153,9.58004,9.58004
1320.00,9.57521,25.157147,0.000433,25.054376,-1.9811,0.153,9.58028,9.58028
1321.00,9.57612,25.157232,0.000435,25.054429,-1.9815,0.153,9.58139,9.58139
1322.00,9.57691,25.157289,0.000436,25.054460,-1.9819,0.153,9.58179,9.58179
1323.00,9.57753,25.157316,0.000435,25.054474,-1.9821,0.153,9.58267,9.58267
1324.00,9.57821,25.157277,0.000434,25.054419,-1.9823,0.153,9.58290,9.58290
1325.00,9.57869,25.157258,0.000433,25.054376,-1.9824,0.153,9.58235,9.58235
1326.00,9.57905,25.157330,0.000434,25.054356,-1.9823,0.153,9.58155,9.58155
1327.00,9.57941,25.157369,0.000436,25.054301,-1.9823,0.153,9.58069,9.58069
1328.00,9.57982,25.157414,0.000437,25.054286,-1.9826,0.153,9.58019,9.58019
1329.00,9.58031,25.157411,0.000438,25.054265,-1.9827,0.153,9.58103,9.58103
1330.00,9.58087,25.157443,0.000436,25.054267,-1.9829,0.153,9.58219,9.58219
1331.00,9.58128,25.157387,0.000433,25.054221,-1.9830,0.153,9.58303,9.58303
1332.00,9.58156,25.157463,0.000432,25.054302,-1.9830,0.153,9.58431,9.58431
1333.00,9.58171,25.157506,0.000429,25.054314,-1.9828,0.153,9.58474,9.58474
1334.00,9.58196,25.157496,0.000423,25.054241,-1.9825,0.153,9.58403,9.58403
1335.00,9.58213,25.157595,0.000423,25.054267,-1.9824,0.153,9.58400,9.58400
1336.00,9.58240,25.157716,0.000424,25.054365,-1.9823,0.154,9.58350,9.58350
1337.00,9.58264,25.157728,0.000426,25.054398,-1.9824,0.154,9.58319,9.58319
1338.00,9.58281,25.157792,0.000430,25.054459,-1.9827,0.154,9.58296,9.58296
1339.00,9.58282,25.157906,0.000435,25.054512,-1.9831,0.154,9.58328,9.58328
1340.00,9.58291,25.157854,0.000433,25.054471,-1.9835,0.154,9.58366,9.58366
1341.00,9.58316,25.157802,0.000430,25.054398,-1.9840,0.154,9.58474,9.58474
1342.00,9.58332,25.157701,0.000424,25.054197,-1.9844,0.154,9.58549,9.58549
1343.00,9.58343,25.157787,0.000421,25.054210,-1.9844,0.154,9.58580,9.58580
1344.00,9.58347,25.157871,0.000423,25.054233,-1.9844,0.154,9.58601,9.58601
1345.00,9.58379,25.157957,0.000424,25.054252,-1.9843,0.154,9.58621,9.58621
1346.00,9.58414,25.158005,0.000425,25.054238,-1.9840,0.154,9.58580,9.58580
1347.00,9.58440,25.158044,0.000428,25.054281,-1.9836,0.154,9.58529,9.58529
1348.00,9.58467,25.158007,0.000428,25.054265,-1.9834,0.154,9.58550,9.58550
1349.00,9.58474,25.157923,0.000426,25.054164,-1.9834,0.154,9.58578,9.58578
1350.00,9.58477,25.157908,0.000429,25.054115,-1.9836,0.154,9.58519,9.58519
1351.00,9.58481,25.158051,0.000432,25.054237,-1.9838,0.154,9.58523,9.58523
1352.00,9.58477,25.158236,0.000429,25.054342,-1.9841,0.154,9.58490,9.58490
1353.00,9.58476,25.158303,0.000429,25.054256,-1.9843,0.154,9.58514,9.58514
1354.00,9.58498,25.158483,0.000426,25.054307,-1.9846,0.155,9.58530,9.58530
1355.00,9.58513,25.158607,0.000423,25.054349,-1.9849,0.155,9.58563,9.58563
1356.00,9.58526,25.158591,0.000422,25.054256,-1.9852,0.155,9.58554,9.58554
1357.00,9.58529,25.158561,0.000426,25.054257,-1.9856,0.155,9.58511,9.58511
1358.00,9.58562,25.158612,0.000426,25.054353,-1.9856,0.155,9.57466,9.57466
1359.00,9.58551,25.158579,0.000429,25.054399,-1.9853,0.155,9.56490,9.56490
1360.00,9.58556,25.158644,0.000438,25.054509,-1.9852,0.155,9.56433,9.56433
1361.00,9.58546,25.158663,0.000441,25.054575,-1.9852,0.155,9.57194,9.57194
1362.00,9.58556,25.158721,0.000440,25.054495,-1.9851,0.155,9.58415,9.58415
1363.00,9.58558,25.158747,0.000440,25.054460,-1.9852,0.155,9.60766,9.60766
1364.00,9.58627,25.158869,0.000439,25.054489,-1.9855,0.155,9.63016,9.63016
1365.00,9.58611,25.158899,0.000432,25.054404,-1.9856,0.155,9.64258,9.64258
1366.00,9.58484,25.158961,0.000429,25.054357,-1.9857,0.155,9.64484,9.64484
1367.00,9.58010,25.158929,0.000425,25.054358,-1.9859,0.155,9.64148,9.64148
1368.00,9.53538,25.159019,0.000425,25.054418,-1.9862,0.156,9.63497,9.63497
1369.00,9.53882,25.158999,0.000422,25.054385,-1.9865,0.156,9.62808,9.62808
1370.00,9.58297,25.159016,0.000424,25.054467,-1.9866,0.156,9.62137,9.62137
1371.00,9.62268,25.159045,0.000425,25.054574,-1.9868,0.156,9.61649,9.61649
1372.00,9.64197,25.159038,0.000426,25.054531,-1.9867,0.156,9.61307,9.61307
1373.00,9.65151,25.159034,0.000427,25.054473,-1.9867,0.156,9.61049,9.61049
1374.00,9.65053,25.159012,0.000432,25.054429,-1.9867,0.156,9.60794,9.60794
1375.00,9.64496,25.159059,0.000430,25.054381,-1.9869,0.156,9.60623,9.60623
1376.00,9.63434,25.159029,0.000426,25.054217,-1.9870,0.156,9.60425,9.60425
1377.00,9.62524,25.159071,0.000430,25.054244,-1.9872,0.156,9.60271,9.60271
1378.00,9.61937,25.158987,0.000430,25.054178,-1.9874,0.156,9.60099,9.60099
1379.00,9.61587,25.159047,0.000431,25.054221,-1.9876,0.156,9.59995,9.59995
1380.00,9.61303,25.159018,0.000432,25.054217,-1.9876,0.156,9.59904,9.59904
1381.00,9.61079,25.159081,0.000435,25.054273,-1.9877,0.156,9.59861,9.59861
1382.00,9.60874,25.159123,0.000436,25.054312,-1.9878,0.156,9.59791,9.59791
1383.00,9.60697,25.159197,0.000434,25.054341,-1.9878,0.156,9.59668,9.59668
1384.00,9.60564,25.159180,0.000430,25.054260,-1.9878,0.156,9.59538,9.59538
1385.00,9.60446,25.159237,0.000429,25.054247,-1.9878,0.156,9.59403,9.59403
1386.00,9.60303,25.159312,0.000431,25.054276,-1.9878,0.156,9.59282,9.59282
1387.00,9.60186,25.159444,0.000432,25.054306,-1.9878,0.157,9.59220,9.59220
1388.00,9.60082,25.159569,0.000432,25.054343,-1.9879,0.157,9.59248,9.59248
1389.00,9.59956,25.159655,0.000434,25.054411,-1.9879,0.157,9.59307,9.59307
1390.00,9.59823,25.159720,0.000436,25.054385,-1.9881,0.157,9.59321,9.59321
1391.00,9.59699,25.159711,0.000432,25.054322,-1.9884,0.157,9.59359,9.59359
1392.00,9.59623,25.159730,0.000428,25.054284,-1.9887,0.157,9.59356,9.59356
1393.00,9.59570,25.159702,0.000429,25.054244,-1.9888,0.157,9.59344,9.59344
1394.00,9.59534,25.159684,0.000430,25.054174,-1.9890,0.157,9.59293,9.59293
1395.00,9.59486,25.159631,0.000426,25.054165,-1.9892,0.157,9.59233,9.59233
1396.00,9.59437,25.159677,0.000427,25.054201,-1.9892,0.157,9.59143,9.59143
1397.00,9.59385,25.159601,0.000427,25.054149,-1.9894,0.157,9.59086,9.59086
1398.00,9.59352,25.159630,0.000425,25.054140,-1.9897,0.157,9.59078,9.59078
1399.00,9.59313,25.159791,0.000425,25.054298,-1.9899,0.157,9.59025,9.59025
1400.00,9.59270,25.159877,0.000426,25.054361,-1.9898,0.158,9.59058,9.59058
1401.00,9.59235,25.159925,0.000426,25.054332,-1.9896,0.158,9.59064,9.59064
1402.00,9.59192,25.160160,0.000430,25.054485,-1.9894,0.158,9.59099,9.59099
1403.00,9.59183,25.160207,0.000432,25.054490,-1.9892,0.158,9.59037,9.59037
1404.00,9.59181,25.160081,0.000426,25.054280,-1.9892,0.158,9.58921,9.58921
1405.00,9.59162,25.160158,0.000425,25.054253,-1.9894,0.158,9.58827,9.58827
1406.00,9.59123,25.160241,0.000426,25.054343,-1.9896,0.158,9.58798,9.58798
1407.00,9.59079,25.160075,0.000420,25.054186,-1.9897,0.158,9.58783,9.58783
1408.00,9.59034,25.160116,0.000419,25.054214,-1.9898,0.158,9.58839,9.58839
1409.00,9.59049,25.160358,0.000425,25.054424,-1.9899,0.158,9.58902,9.58902
1410.00,9.59021,25.160382,0.000429,25.054459,-1.9900,0.158,9.58843,9.58843
1411.00,9.58961,25.160365,0.000424,25.054388,-1.9902,0.159,9.58804,9.58804
@10,2.0001,4.0, 1410.00399999999 
1412.00,9.59098,25.160447,0.000424,25.054414,-1.9904,0.159,9.58794,9.58794
1413.00,9.58848,25.160471,0.000423,25.054411,-1.9905,0.159,9.58715,9.58715
1414.00,9.58819,25.160384,0.000421,25.054309,-1.9907,0.159,9.58731,9.58731
1415.00,9.58892,25.160420,0.000415,25.054257,-1.9906,0.159,9.58852,9.58852
1416.00,9.58825,25.160571,0.000416,25.054374,-1.9905,0.159,9.58920,9.58920
1417.00,9.58825,25.160711,0.000418,25.054451,-1.9904,0.159,9.58892,9.58892
1418.00,9.58822,25.160884,0.000419,25.054532,-1.9903,0.159,9.58839,9.58839
1419.00,9.58785,25.160928,0.000421,25.054518,-1.9902,0.159,9.58792,9.58792
1420.00,9.58806,25.160933,0.000423,25.054504,-1.9903,0.159,9.58721,9.58721
1421.00,9.58800,25.160866,0.000423,25.054405,-1.9903,0.159,9.58711,9.58711
1422.00,9.58776,25.160839,0.000427,25.054361,-1.9903,0.159,9.58765,9.58765
1423.00,9.58801,25.160742,0.000425,25.054225,-1.9901,0.159,9.58868,9.58868
1424.00,9.58839,25.160787,0.000424,25.054272,-1.9899,0.159,9.59028,9.59028
1425.00,9.58877,25.160834,0.000426,25.054295,-1.9900,0.159,9.59235,9.59235
1426.00,9.58895,25.160931,0.000431,25.054383,-1.9901,0.159,9.59328,9.59328
1427.00,9.58927,25.161068,0.000431,25.054510,-1.9902,0.160,9.59304,9.59304
1428.00,9.58933,25.161105,0.000430,25.054517,-1.9904,0.160,9.59227,9.59227
1429.00,9.58980,25.161116,0.000427,25.054533,-1.9907,0.160,9.59074,9.59074
1430.00,9.58981,25.161033,0.000421,25.054410,-1.9910,0.160,9.58872,9.58872
1431.00,9.58955,25.161034,0.000417,25.054350,-1.9911,0.160,9.58803,9.58803
1432.00,9.58932,25.160921,0.000414,25.054178,-1.9911,0.160,9.58811,9.58811
1433.00,9.58949,25.160933,0.000416,25.054269,-1.9913,0.160,9.58872,9.58872
1434.00,9.58952,25.160947,0.000419,25.054235,-1.9914,0.160,9.59008,9.59008
1435.00,9.58973,25.161110,0.000426,25.054363,-1.9911,0.160,9.59126,9.59126
1436.00,9.59042,25.161193,0.000429,25.054395,-1.9910,0.160,9.59117,9.59117
1437.00,9.59072,25.161187,0.000426,25.054346,-1.9909,0.160,9.59119,9.59119
1438.00,9.59085,25.161253,0.000425,25.054301,-1.9908,0.161,9.59164,9.59164
1439.00,9.59088,25.161374,0.000429,25.054325,-1.9908,0.160,9.59139,9.59139
1440.00,9.59090,25.161379,0.000429,25.054234,-1.9910,0.160,9.59099,9.59099
1441.00,9.59089,25.161301,0.000426,25.054150,-1.9913,0.160,9.59057,9.59057
1442.00,9.59065,25.161352,0.000430,25.054235,-1.9913,0.160,9.58985,9.58985
1443.00,9.59046,25.161394,0.000432,25.054244,-1.9913,0.160,9.58893,9.58893
1444.00,9.59033,25.161361,0.000427,25.054240,-1.9911,0.161,9.58860,9.58860
1445.00,9.59003,25.161419,0.000427,25.054359,-1.9910,0.161,9.58828,9.58828
1446.00,9.58971,25.161505,0.000425,25.054382,-1.9909,0.161,9.58874,9.58874
1447.00,9.58965,25.161678,0.000425,25.054423,-1.9910,0.161,9.58978,9.58978
1448.00,9.58993,25.161676,0.000424,25.054394,-1.9908,0.161,9.59116,9.59116
1449.00,9.59030,25.161698,0.000425,25.054353,-1.9907,0.161,9.59194,9.59194
1450.00,9.59070,25.161705,0.000426,25.054340,-1.9906,0.161,9.59267,9.59267
1451.00,9.59089,25.161757,0.000428,25.054362,-1.9906,0.161,9.59310,9.59310
1452.00,9.59087,25.161686,0.000425,25.054280,-1.9905,0.161,9.59286,9.59286
1453.00,9.59100,25.161717,0.000424,25.054292,-1.9907,0.162,9.59244,9.59244
1454.00,9.59094,25.161727,0.000424,25.054278,-1.9908,0.162,9.59168,9.59168
1455.00,9.59087,25.161811,0.000424,25.054306,-1.9909,0.162,9.59223,9.59223
1456.00,9.59091,25.161789,0.000422,25.054220,-1.9909,0.162,9.59198,9.59198
1457.00,9.59105,25.161862,0.000423,25.054259,-1.9909,0.162,9.59211,9.59211
1458.00,9.59106,25.161889,0.000424,25.054212,-1.9909,0.162,9.59236,9.59236
1459.00,9.59126,25.161882,0.000423,25.054182,-1.9908,0.162,9.59313,9.59313
1460.00,9.59139,25.161870,0.000422,25.054139,-1.9908,0.162,9.59243,9.59243
1461.00,9.59153,25.161869,0.000426,25.054127,-1.9909,0.162,9.59290,9.59290
1462.00,9.59174,25.161904,0.000424,25.054106,-1.9910,0.162,9.59219,9.59219
1463.00,9.59193,25.161925,0.000423,25.054119,-1.9913,0.162,9.59067,9.59067
1464.00,9.59163,25.162015,0.000421,25.054179,-1.9915,0.162,9.58998,9.58998
1465.00,9.59181,25.162027,0.000421,25.054182,-1.9916,0.162,9.59032,9.59032
1466.00,9.59199,25.162029,0.000419,25.054219,-1.9915,0.163,9.59005,9.59005
1467.00,9.59189,25.162041,0.000420,25.054239,-1.9913,0.163,9.58991,9.58991
1468.00,9.59165,25.162130,0.000423,25.054289,-1.9909,0.162,9.59082,9.59082
1469.00,9.59149,25.162168,0.000426,25.054319,-1.9907,0.162,9.59066,9.59066
1470.00,9.59135,25.162184,0.000426,25.054290,-1.9907,0.162,9.58994,9.58994
1471.00,9.59127,25.162283,0.000428,25.054320,-1.9907,0.162,9.58987,9.58987
1472.00,9.59121,25.162312,0.000427,25.054328,-1.9907,0.163,9.59012,9.59012
1473.00,9.59101,25.162315,0.000426,25.054286,-1.9908,0.163,9.58963,9.58963
1474.00,9.59093,25.162397,0.000426,25.054284,-1.9908,0.163,9.58973,9.58973
1475.00,9.59073,25.162553,0.000425,25.054377,-1.9908,0.163,9.59040,9.59040
1476.00,9.59063,25.162618,0.000423,25.054379,-1.9910,0.163,9.59113,9.59113
1477.00,9.59091,25.162660,0.000426,25.054308,-1.9913,0.163,9.59161,9.59161
1478.00,9.59088,25.162765,0.000426,25.054311,-1.9914,0.163,9.59203,9.59203
1479.00,9.59068,25.162786,0.000428,25.054303,-1.9913,0.163,9.59196,9.59196
1480.00,9.59058,25.162813,0.000429,25.054227,-1.9911,0.163,9.59171,9.59171
1481.00,9.59050,25.162847,0.000427,25.054204,-1.9910,0.163,9.59060,9.59060
1482.00,9.59050,25.162897,0.000426,25.054214,-1.9908,0.163,9.59015,9.59015
1483.00,9.59072,25.162949,0.000427,25.054262,-1.9908,0.163,9.58981,9.58981
1484.00,9.59057,25.163058,0.000427,25.054337,-1.9909,0.164,9.58971,9.58971
1485.00,9.59056,25.163052,0.000426,25.054360,-1.9910,0.164,9.58969,9.58969
1486.00,9.59041,25.163104,0.000431,25.054374,-1.9910,0.164,9.59000,9.59000
1487.00,9.59052,25.163148,0.000435,25.054398,-1.9908,0.164,9.58941,9.58941
1488.00,9.59057,25.163197,0.000434,25.054403,-1.9905,0.164,9.58963,9.58963
1489.00,9.59042,25.163145,0.000433,25.054271,-1.9902,0.164,9.58983,9.58983
1490.00,9.59034,25.163210,0.000434,25.054287,-1.9899,0.164,9.58970,9.58970
1491.00,9.59041,25.163222,0.000430,25.054268,-1.9895,0.164,9.58990,9.58990
1492.00,9.59039,25.163209,0.000427,25.054242,-1.9895,0.164,9.59043,9.59043
1493.00,9.59041,25.163263,0.000427,25.054305,-1.9895,0.164,9.59026,9.59026
1494.00,9.59041,25.163396,0.000429,25.054433,-1.9896,0.164,9.59020,9.59020
1495.00,9.59018,25.163361,0.000429,25.054336,-1.9899,0.164,9.59061,9.59061
1496.00,9.59033,25.163437,0.000434,25.054413,-1.9900,0.164,9.59085,9.59085
1497.00,9.59028,25.163555,0.000437,25.054524,-1.9902,0.164,9.59108,9.59108
1498.00,9.59030,25.163560,0.000440,25.054436,-1.9904,0.164,9.59163,9.59163
1499.00,9.59039,25.163496,0.000436,25.054309,-1.9905,0.164,9.59197,9.59197
1500.00,9.59038,25.163628,0.000434,25.054397,-1.9904,0.164,9.59153,9.59153
1501.00,9.59044,25.163596,0.000429,25.054242,-1.9905,0.164,9.59170,9.59170
1502.00,9.59059,25.163500,0.000425,25.054122,-1.9905,0.165,9.59192,9.59192
1503.00,9.59084,25.163527,0.000422,25.054172,-1.9903,0.165,9.59242,9.59242
1504.00,9.59104,25.163629,0.000421,25.054193,-1.9902,0.165,9.59214,9.59214
1505.00,9.59101,25.163628,0.000423,25.054146,-1.9903,0.165,9.59194,9.59194
1506.00,9.59096,25.163765,0.000423,25.054290,-1.9905,0.165,9.59149,9.59149
1507.00,9.59110,25.163894,0.000423,25.054395,-1.9904,0.165,9.59143,9.59143
1508.00,9.59131,25.163841,0.000424,25.054323,-1.9905,0.165,9.59144,9.59144
1509.00,9.59149,25.163852,0.000428,25.054326,-1.9906,0.165,9.59173,9.59173
1510.00,9.59154,25.163864,0.000427,25.054277,-1.9905,0.165,9.59229,9.59229
1511.00,9.59164,25.163898,0.000431,25.054267,-1.9903,0.165,9.59265,9.59265
1512.00,9.59176,25.164025,0.000432,25.054231,-1.9902,0.165,9.59304,9.59304
1513.00,9.59204,25.164113,0.000429,25.054224,-1.9900,0.165,9.59349,9.59349
1514.00,9.59243,25.164055,0.000424,25.054164,-1.9900,0.166,9.59428,9.59428
1515.00,9.59256,25.164028,0.000420,25.054190,-1.9901,0.166,9.59467,9.59467
1516.00,9.59265,25.164047,0.000417,25.054211,-1.9901,0.166,9.59475,9.59475
1517.00,9.59267,25.164026,0.000417,25.054225,-1.9900,0.166,9.59464,9.59464
1518.00,9.59285,25.164133,0.000417,25.054264,-1.9901,0.166,9.59425,9.59425
1519.00,9.59291,25.164302,0.000421,25.054354,-1.9900,0.166,9.59366,9.59366
1520.00,9.59303,25.164414,0.000425,25.054394,-1.9899,0.166,9.59341,9.59341
1521.00,9.59307,25.164439,0.000427,25.054372,-1.9900,0.166,9.59319,9.59319
1522.00,9.59296,25.164389,0.000426,25.054335,-1.9902,0.166,9.59287,9.59287
1523.00,9.59301,25.164397,0.000427,25.054368,-1.9904,0.166,9.59291,9.59291
1524.00,9.59303,25.164386,0.000425,25.054394,-1.9905,0.166,9.59235,9.59235
1525.00,9.59305,25.164400,0.000423,25.054392,-1.9907,0.167,9.59196,9.59196
1526.00,9.59310,25.164424,0.000425,25.054386,-1.9907,0.167,9.59183,9.59183
1527.00,9.59306,25.164557,0.000427,25.054408,-1.9905,0.167,9.59166,9.59166
1528.00,9.59305,25.164536,0.000427,25.054359,-1.9902,0.167,9.59144,9.59144
1529.00,9.59297,25.164631,0.000427,25.054309,-1.9899,0.167,9.59144,9.59144
1530.00,9.59283,25.164619,0.000424,25.054282,-1.9896,0.167,9.59081,9.59081
1531.00,9.59270,25.164732,0.000426,25.054330,-1.9894,0.167,9.59117,9.59117
1532.00,9.59271,25.164769,0.000428,25.054324,-1.9895,0.167,9.59134,9.59134
1533.00,9.59246,25.164846,0.000429,25.054345,-1.9895,0.167,9.59045,9.59045
1534.00,9.59207,25.164833,0.000429,25.054390,-1.9896,0.167,9.59036,9.59036
1535.00,9.59185,25.164882,0.000431,25.054371,-1.9897,0.167,9.59074,9.59074
1536.00,9.59160,25.164822,0.000427,25.054271,-1.9897,0.167,9.58999,9.58999
1537.00,9.59152,25.164782,0.000421,25.054215,-1.9898,0.167,9.59017,9.59017
1538.00,9.59154,25.164827,0.000419,25.054202,-1.9898,0.167,9.59120,9.59120
1539.00,9.59144,25.164884,0.000419,25.054162,-1.9897,0.167,9.59129,9.59129
1540.00,9.59126,25.165040,0.000423,25.054279,-1.9897,0.167,9.59121,9.59121
1541.00,9.59111,25.165099,0.000423,25.054301,-1.9897,0.168,9.59134,9.59134
1542.00,9.59110,25.165152,0.000424,25.054305,-1.9896,0.168,9.59100,9.59100
1543.00,9.59096,25.165133,0.000423,25.054274,-1.9896,0.168,9.59057,9.59057
1544.00,9.59102,25.165147,0.000421,25.054288,-1.9899,0.168,9.59140,9.59140
1545.00,9.59113,25.165094,0.000417,25.054149,-1.9900,0.168,9.59147,9.59147
1546.00,9.59105,25.165188,0.000419,25.054205,-1.9901,0.168,9.59173,9.59173
1547.00,9.59108,25.165332,0.000419,25.054318,-1.9901,0.168,9.59185,9.59185
1548.00,9.59104,25.165452,0.000423,25.054384,-1.9902,0.168,9.59181,9.59181
1549.00,9.59108,25.165386,0.000425,25.054323,-1.9898,0.168,9.59212,9.59212
1550.00,9.59135,25.165433,0.000428,25.054415,-1.9895,0.168,9.59307,9.59307
1551.00,9.59167,25.165358,0.000424,25.054309,-1.9892,0.169,9.59364,9.59364
1552.00,9.59172,25.165243,0.000423,25.054176,-1.9891,0.169,9.59401,9.59401
1553.00,9.59199,25.165167,0.000419,25.054067,-1.9892,0.169,9.59371,9.59371
1554.00,9.59224,25.165297,0.000416,25.054114,-1.9893,0.169,9.59262,9.59262
1555.00,9.59220,25.165381,0.000416,25.054138,-1.9894,0.169,9.59211,9.59211
1556.00,9.59248,25.165465,0.000415,25.054183,-1.9894,0.169,9.59198,9.59198
1557.00,9.59287,25.165559,0.000417,25.054242,-1.9893,0.169,9.59275,9.59275
1558.00,9.59304,25.165637,0.000418,25.054318,-1.9892,0.169,9.59368,9.59368
1559.00,9.59362,25.165708,0.000423,25.054378,-1.9891,0.169,9.59299,9.59299
1560.00,9.59472,25.165650,0.000421,25.054305,-1.9890,0.169,9.59085,9.59085
1561.00,9.59455,25.165651,0.000424,25.054318,-1.9890,0.169,9.58930,9.58930
@11,2.0001,4.0, 1560.047 
1562.00,9.59300,25.165681,0.000424,25.054323,-1.9892,0.169,9.58803,9.58803
1563.00,9.59139,25.165717,0.000421,25.054236,-1.9892,0.170,9.58751,9.58751
1564.00,9.59224,25.165704,0.000419,25.054156,-1.9892,0.170,9.58827,9.58827
1565.00,9.59307,25.165874,0.000418,25.054191,-1.9892,0.170,9.59075,9.59075
1566.00,9.59374,25.166017,0.000422,25.054223,-1.9892,0.170,9.59193,9.59193
1567.00,9.59527,25.166204,0.000422,25.054318,-1.9890,0.170,9.59214,9.59214
1568.00,9.59361,25.166310,0.000425,25.054423,-1.9887,0.170,9.59260,9.59260
1569.00,9.58674,25.166406,0.000426,25.054450,-1.9886,0.170,9.59232,9.59232
1570.00,9.58566,25.166307,0.000424,25.054399,-1.9885,0.170,9.59163,9.59163
1571.00,9.58764,25.166253,0.000422,25.054372,-1.9883,0.170,9.59159,9.59159
1572.00,9.58898,25.166113,0.000423,25.054271,-1.9883,0.170,9.59198,9.59198
1573.00,9.58973,25.166159,0.000427,25.054308,-1.9883,0.170,9.59141,9.59141
1574.00,9.59000,25.166134,0.000426,25.054305,-1.9881,0.170,9.59206,9.59206
1575.00,9.59027,25.166206,0.000429,25.054417,-1.9879,0.170,9.59234,9.59234
1576.00,9.59053,25.166255,0.000430,25.054418,-1.9877,0.171,9.59246,9.59246
1577.00,9.59073,25.166416,0.000430,25.054524,-1.9875,0.171,9.59229,9.59229
1578.00,9.59095,25.166363,0.000427,25.054456,-1.9872,0.171,9.59262,9.59262
1579.00,9.59156,25.166390,0.000426,25.054492,-1.9870,0.171,9.59307,9.59307
1580.00,9.59211,25.166447,0.000428,25.054468,-1.9871,0.171,9.59372,9.59372
1581.00,9.59236,25.166427,0.000425,25.054439,-1.9871,0.171,9.59363,9.59363
1582.00,9.59249,25.166305,0.000420,25.054278,-1.9870,0.171,9.59387,9.59387
1583.00,9.59275,25.166395,0.000420,25.054256,-1.9871,0.171,9.59492,9.59492
1584.00,9.59299,25.166463,0.000421,25.054233,-1.9873,0.171,9.59500,9.59500
1585.00,9.59311,25.166497,0.000417,25.054232,-1.9873,0.171,9.59440,9.59440
1586.00,9.59299,25.166478,0.000419,25.054194,-1.9874,0.171,9.59429,9.59429
1587.00,9.59295,25.166621,0.000422,25.054306,-1.9875,0.171,9.59362,9.59362
1588.00,9.59300,25.166703,0.000425,25.054405,-1.9875,0.172,9.59315,9.59315
1589.00,9.59316,25.166777,0.000428,25.054491,-1.9876,0.172,9.59298,9.59298
1590.00,9.59330,25.166717,0.000429,25.054428,-1.9876,0.172,9.59275,9.59275
1591.00,9.59325,25.166827,0.000432,25.054470,-1.9873,0.171,9.59261,9.59261
1592.00,9.59329,25.166857,0.000433,25.054458,-1.9871,0.171,9.59309,9.59309
1593.00,9.59342,25.166895,0.000431,25.054486,-1.9869,0.171,9.59301,9.59301
1594.00,9.59346,25.166812,0.000426,25.054367,-1.9867,0.172,9.59202,9.59202
1595.00,9.59355,25.166965,0.000427,25.054420,-1.9866,0.172,9.59139,9.59139
1596.00,9.59359,25.166947,0.000425,25.054378,-1.9866,0.172,9.59120,9.59120
1597.00,9.59317,25.166971,0.000425,25.054379,-1.9866,0.172,9.59122,9.59122
1598.00,9.59292,25.166859,0.000421,25.054254,-1.9864,0.172,9.59044,9.59044
1599.00,9.59275,25.166994,0.000423,25.054320,-1.9862,0.172,9.59124,9.59124
1600.00,9.59268,25.166996,0.000425,25.054307,-1.9858,0.172,9.59321,9.59321
1601.00,9.59274,25.167101,0.000424,25.054342,-1.9855,0.172,9.59407,9.59407
1602.00,9.59289,25.167120,0.000423,25.054374,-1.9854,0.173,9.59359,9.59359
1603.00,9.59257,25.167129,0.000424,25.054397,-1.9856,0.173,9.59398,9.59398
1604.00,9.59261,25.167058,0.000422,25.054365,-1.9858,0.173,9.59384,9.59384
1605.00,9.59256,25.167121,0.000420,25.054405,-1.9862,0.173,9.59276,9.59276
1606.00,9.59251,25.167101,0.000420,25.054428,-1.9864,0.173,9.59247,9.59247
1607.00,9.59252,25.167170,0.000422,25.054434,-1.9864,0.173,9.59360,9.59360
1608.00,9.59271,25.167309,0.000426,25.054542,-1.9863,0.173,9.59375,9.59375
1609.00,9.59273,25.167441,0.000427,25.054582,-1.9861,0.173,9.59389,9.59389
1610.00,9.59293,25.167473,0.000427,25.054541,-1.9858,0.173,9.59356,9.59356
1611.00,9.59291,25.167580,0.000426,25.054563,-1.9856,0.173,9.59365,9.59365
1612.00,9.59289,25.167495,0.000424,25.054445,-1.9852,0.173,9.59322,9.59322
1613.00,9.59281,25.167583,0.000422,25.054407,-1.9847,0.173,9.59281,9.59281
1614.00,9.59290,25.167590,0.000421,25.054358,-1.9843,0.173,9.59320,9.59320
1615.00,9.59330,25.167658,0.000424,25.054419,-1.9841,0.173,9.59349,9.59349
1616.00,9.59353,25.167723,0.000424,25.054413,-1.9841,0.173,9.59345,9.59345
1617.00,9.59356,25.167875,0.000426,25.054515,-1.9840,0.173,9.59347,9.59347
1618.00,9.59354,25.167833,0.000426,25.054394,-1.9840,0.173,9.59405,9.59405
1619.00,9.59364,25.167963,0.000429,25.054465,-1.9840,0.174,9.59357,9.59357
1620.00,9.59348,25.167817,0.000425,25.054247,-1.9841,0.174,9.59386,9.59386
1621.00,9.59336,25.167760,0.000419,25.054161,-1.9840,0.174,9.59373,9.59373
1622.00,9.59331,25.167695,0.000417,25.054073,-1.9839,0.174,9.59310,9.59310
1623.00,9.59337,25.167668,0.000418,25.054101,-1.9840,0.174,9.59287,9.59287
1624.00,9.59338,25.167562,0.000417,25.054041,-1.9839,0.174,9.59310,9.59310
1625.00,9.59345,25.167690,0.000420,25.054207,-1.9838,0.175,9.59285,9.59285
1626.00,9.59350,25.167762,0.000426,25.054288,-1.9839,0.174,9.59308,9.59308
1627.00,9.59339,25.167774,0.000425,25.054305,-1.9840,0.174,9.59354,9.59354
1628.00,9.59326,25.167869,0.000426,25.054328,-1.9838,0.174,9.59321,9.59321
1629.00,9.59327,25.167938,0.000424,25.054283,-1.9838,0.175,9.59320,9.59320
1630.00,9.59333,25.168006,0.000424,25.054260,-1.9836,0.175,9.59334,9.59334
1631.00,9.59343,25.168041,0.000425,25.054219,-1.9834,0.175,9.59369,9.59369
1632.00,9.59353,25.168207,0.000425,25.054243,-1.9833,0.175,9.59413,9.59413
1633.00,9.59363,25.168322,0.000425,25.054249,-1.9832,0.175,9.59489,9.59489
1634.00,9.59389,25.168369,0.000428,25.054292,-1.9832,0.175,9.59600,9.59600
1635.00,9.59410,25.168295,0.000423,25.054184,-1.9833,0.175,9.59659,9.59659
1636.00,9.59407,25.168388,0.000424,25.054228,-1.9835,0.175,9.59537,9.59537
1637.00,9.59384,25.168341,0.000426,25.054216,-1.9833,0.175,9.59412,9.59412
1638.00,9.59362,25.168324,0.000424,25.054199,-1.9833,0.175,9.59329,9.59329
1639.00,9.59354,25.168354,0.000421,25.054161,-1.9831,0.175,9.59169,9.59169
1640.00,9.59350,25.168520,0.000424,25.054303,-1.9827,0.175,9.59029,9.59029
1641.00,9.59366,25.168522,0.000420,25.054333,-1.9824,0.175,9.59077,9.59077
1642.00,9.59367,25.168619,0.000420,25.054340,-1.9823,0.175,9.59097,9.59097
1643.00,9.59372,25.168702,0.000417,25.054385,-1.9820,0.176,9.59150,9.59150
1644.00,9.59385,25.168848,0.000421,25.054494,-1.9821,0.176,9.59182,9.59182
1645.00,9.59384,25.168950,0.000421,25.054593,-1.9820,0.176,9.59278,9.59278
1646.00,9.59328,25.168930,0.000421,25.054522,-1.9817,0.176,9.59277,9.59277
1647.00,9.59296,25.169026,0.000421,25.054577,-1.9815,0.176,9.59300,9.59300
1648.00,9.59306,25.169018,0.000423,25.054487,-1.9814,0.176,9.59306,9.59306
1649.00,9.59299,25.168992,0.000422,25.054408,-1.9809,0.176,9.59347,9.59347
1650.00,9.59304,25.169005,0.000423,25.054329,-1.9806,0.176,9.59457,9.59457
1651.00,9.59337,25.169149,0.000424,25.054410,-1.9804,0.176,9.59579,9.59579
1652.00,9.59353,25.169110,0.000427,25.054350,-1.9802,0.176,9.59579,9.59579
1653.00,9.59339,25.169186,0.000428,25.054495,-1.9802,0.176,9.59537,9.59537
1654.00,9.59292,25.169184,0.000427,25.054499,-1.9803,0.176,9.59441,9.59441
1655.00,9.59271,25.169203,0.000426,25.054436,-1.9805,0.176,9.59324,9.59324
1656.00,9.59297,25.169116,0.000421,25.054301,-1.9808,0.177,9.59166,9.59166
1657.00,9.59323,25.169055,0.000416,25.054264,-1.9808,0.177,9.59134,9.59134
1658.00,9.59358,25.168991,0.000416,25.054159,-1.9804,0.177,9.59092,9.59092
1659.00,9.59342,25.169087,0.000416,25.054231,-1.9799,0.177,9.59125,9.59125
1660.00,9.59324,25.169069,0.000416,25.054218,-1.9795,0.177,9.59148,9.59148
1661.00,9.59321,25.169148,0.000420,25.054272,-1.9791,0.177,9.59277,9.59277
1662.00,9.59305,25.169298,0.000424,25.054345,-1.9791,0.177,9.59320,9.59320
1663.00,9.59310,25.169363,0.000423,25.054349,-1.9792,0.177,9.59342,9.59342
1664.00,9.59324,25.169385,0.000422,25.054321,-1.9793,0.177,9.59349,9.59349
1665.00,9.59312,25.169417,0.000422,25.054358,-1.9792,0.177,9.59307,9.59307
1666.00,9.59316,25.169511,0.000422,25.054401,-1.9792,0.178,9.59265,9.59265
1667.00,9.59321,25.169534,0.000419,25.054353,-1.9791,0.178,9.59319,9.59319
1668.00,9.59314,25.169570,0.000420,25.054401,-1.9792,0.178,9.59385,9.59385
1669.00,9.59266,25.169553,0.000419,25.054312,-1.9792,0.178,9.59408,9.59408
1670.00,9.59276,25.169614,0.000417,25.054263,-1.9793,0.178,9.59429,9.59429
1671.00,9.59277,25.169678,0.000420,25.054296,-1.9793,0.178,9.59483,9.59483
1672.00,9.59303,25.169722,0.000421,25.054350,-1.9790,0.178,9.59538,9.59538
1673.00,9.59331,25.169677,0.000420,25.054240,-1.9787,0.178,9.59646,9.59646
1674.00,9.59384,25.169836,0.000425,25.054376,-1.9784,0.178,9.59713,9.59713
1675.00,9.59409,25.169845,0.000432,25.054439,-1.9781,0.178,9.59809,9.59809
1676.00,9.59441,25.169826,0.000430,25.054389,-1.9779,0.178,9.59810,9.59810
1677.00,9.59471,25.169832,0.000430,25.054303,-1.9778,0.178,9.59753,9.59753
1678.00,9.59491,25.169975,0.000429,25.054358,-1.9779,0.178,9.59628,9.59628
1679.00,9.59509,25.169914,0.000428,25.054248,-1.9779,0.178,9.59574,9.59574
1680.00,9.59513,25.169932,0.000426,25.054197,-1.9778,0.178,9.59467,9.59467
1681.00,9.59533,25.169939,0.000424,25.054182,-1.9777,0.179,9.59395,9.59395
1682.00,9.59532,25.170045,0.000423,25.054298,-1.9776,0.179,9.59387,9.59387
1683.00,9.59515,25.170198,0.000429,25.054402,-1.9775,0.179,9.59378,9.59378
1684.00,9.59505,25.170233,0.000427,25.054390,-1.9775,0.179,9.59333,9.59333
1685.00,9.59498,25.170369,0.000426,25.054491,-1.9775,0.179,9.59279,9.59279
1686.00,9.59489,25.170347,0.000426,25.054431,-1.9775,0.179,9.59235,9.59235
1687.00,9.59483,25.170338,0.000427,25.054351,-1.9776,0.179,9.59243,9.59243
1688.00,9.59487,25.170163,0.000419,25.054221,-1.9777,0.179,9.59335,9.59335
1689.00,9.59504,25.170180,0.000417,25.054227,-1.9778,0.180,9.59396,9.59396
1690.00,9.59504,25.170083,0.000412,25.054126,-1.9778,0.180,9.59463,9.59463
1691.00,9.59497,25.170175,0.000413,25.054161,-1.9775,0.180,9.59507,9.59507
1692.00,9.59481,25.170236,0.000412,25.054184,-1.9772,0.180,9.59502,9.59502
1693.00,9.59462,25.170362,0.000419,25.054217,-1.9769,0.180,9.59485,9.59485
1694.00,9.59428,25.170476,0.000427,25.054269,-1.9765,0.180,9.59530,9.59530
1695.00,9.59395,25.170583,0.000433,25.054257,-1.9764,0.179,9.59500,9.59500
1696.00,9.59388,25.170637,0.000434,25.054283,-1.9764,0.179,9.59494,9.59494
1697.00,9.59408,25.170585,0.000436,25.054229,-1.9764,0.179,9.59484,9.59484
1698.00,9.59412,25.170611,0.000434,25.054248,-1.9763,0.179,9.59476,9.59476
1699.00,9.59413,25.170619,0.000429,25.054246,-1.9761,0.180,9.59460,9.59460
1700.00,9.59434,25.170685,0.000431,25.054234,-1.9759,0.180,9.59493,9.59493
1701.00,9.59441,25.170835,0.000430,25.054290,-1.9757,0.180,9.59452,9.59452
1702.00,9.59436,25.171039,0.000429,25.054410,-1.9756,0.180,9.59438,9.59438
1703.00,9.59458,25.171112,0.000428,25.054384,-1.9755,0.180,9.59330,9.59330
1704.00,9.59463,25.171192,0.000428,25.054434,-1.9757,0.180,9.59203,9.59203
1705.00,9.59460,25.171289,0.000426,25.054542,-1.9758,0.180,9.59089,9.59089
1706.00,9.59445,25.171247,0.000422,25.054518,-1.9758,0.181,9.59086,9.59086
1707.00,9.59457,25.171118,0.000420,25.054428,-1.9756,0.181,9.59093,9.59093
1708.00,9.59408,25.171210,0.000419,25.054478,-1.9754,0.181,9.59137,9.59137
1709.00,9.59414,25.171163,0.000412,25.054391,-1.9751,0.181,9.59089,9.59089
1710.00,9.59386,25.171116,0.000408,25.054364,-1.9749,0.181,9.59038,9.59038
1711.00,9.59177,25.171197,0.000415,25.054409,-1.9749,0.181,9.58976,9.58976
@12,2.0001,4.0, 1710.308 
1712.00,9.59245,25.171212,0.000420,25.054358,-1.9747,0.181,9.58870,9.58870
1713.00,9.59165,25.171290,0.000425,25.054475,-1.9747,0.181,9.58808,9.58808
1714.00,9.59091,25.171433,0.000430,25.054553,-1.9748,0.181,9.58815,9.58815
1715.00,9.59156,25.171441,0.000428,25.054530,-1.9747,0.181,9.58831,9.58831
1716.00,9.59067,25.171341,0.000423,25.054434,-1.9746,0.181,9.58909,9.58909
1717.00,9.59016,25.171450,0.000417,25.054473,-1.9746,0.182,9.59019,9.59019
1718.00,9.59004,25.171285,0.000412,25.054281,-1.9746,0.182,9.59034,9.59034
1719.00,9.58953,25.171162,0.000414,25.054207,-1.9743,0.182,9.59114,9.59114
1720.00,9.58954,25.171249,0.000419,25.054238,-1.9741,0.182,9.59222,9.59222
1721.00,9.58995,25.171252,0.000418,25.054206,-1.9738,0.182,9.59325,9.59325
1722.00,9.59017,25.171191,0.000420,25.054159,-1.9735,0.182,9.59401,9.59401
1723.00,9.59054,25.171252,0.000419,25.054149,-1.9734,0.182,9.59513,9.59513
1724.00,9.59113,25.171317,0.000417,25.054104,-1.9733,0.182,9.59546,9.59546
1725.00,9.59108,25.171325,0.000413,25.054090,-1.9731,0.182,9.59623,9.59623
1726.00,9.59108,25.171479,0.000416,25.054202,-1.9730,0.183,9.59582,9.59582
1727.00,9.59156,25.171603,0.000415,25.054253,-1.9727,0.183,9.59556,9.59556
1728.00,9.59201,25.171759,0.000419,25.054375,-1.9724,0.183,9.59501,9.59501
1729.00,9.59267,25.171864,0.000422,25.054438,-1.9720,0.183,9.59520,9.59520
1730.00,9.59322,25.171859,0.000424,25.054378,-1.9718,0.183,9.59547,9.59547
1731.00,9.59342,25.171878,0.000425,25.054362,-1.9719,0.183,9.59624,9.59624
1732.00,9.59382,25.171900,0.000423,25.054393,-1.9722,0.183,9.59677,9.59677
1733.00,9.59440,25.171854,0.000421,25.054309,-1.9724,0.183,9.59740,9.59740
1734.00,9.59479,25.171870,0.000421,25.054313,-1.9726,0.183,9.59750,9.59750
1735.00,9.59502,25.171907,0.000423,25.054322,-1.9726,0.183,9.59704,9.59704
1736.00,9.59539,25.171902,0.000420,25.054252,-1.9724,0.183,9.59684,9.59684
1737.00,9.59565,25.172020,0.000422,25.054293,-1.9720,0.183,9.59666,9.59666
1738.00,9.59586,25.172090,0.000420,25.054312,-1.9717,0.184,9.59650,9.59650
1739.00,9.59618,25.172086,0.000419,25.054284,-1.9712,0.184,9.59715,9.59715
1740.00,9.59652,25.172188,0.000419,25.054335,-1.9711,0.184,9.59766,9.59766
1741.00,9.59661,25.172280,0.000419,25.054375,-1.9709,0.184,9.59730,9.59730
1742.00,9.59650,25.172340,0.000419,25.054406,-1.9706,0.184,9.59658,9.59658
1743.00,9.59634,25.172421,0.000424,25.054485,-1.9705,0.184,9.59657,9.59657
1744.00,9.59646,25.172478,0.000425,25.054480,-1.9705,0.184,9.59657,9.59657
1745.00,9.59663,25.172539,0.000427,25.054511,-1.9704,0.184,9.59647,9.59647
1746.00,9.59668,25.172541,0.000424,25.054464,-1.9703,0.184,9.59662,9.59662
1747.00,9.59671,25.172512,0.000423,25.054362,-1.9702,0.184,9.59679,9.59679
1748.00,9.59668,25.172506,0.000419,25.054324,-1.9700,0.184,9.59639,9.59639
1749.00,9.59681,25.172555,0.000418,25.054327,-1.9695,0.185,9.59630,9.59630
1750.00,9.59686,25.172561,0.000414,25.054239,-1.9691,0.185,9.59595,9.59595
1751.00,9.59668,25.172659,0.000418,25.054307,-1.9689,0.185,9.59574,9.59574
1752.00,9.59647,25.172756,0.000420,25.054392,-1.9689,0.185,9.59574,9.59574
1753.00,9.59637,25.172817,0.000420,25.054385,-1.9689,0.185,9.59624,9.59624
1754.00,9.59647,25.172808,0.000420,25.054390,-1.9692,0.185,9.59639,9.59639
1755.00,9.59658,25.172917,0.000419,25.054430,-1.9693,0.185,9.59684,9.59684
1756.00,9.59670,25.172846,0.000420,25.054344,-1.9692,0.185,9.59705,9.59705
1757.00,9.59662,25.172749,0.000421,25.054308,-1.9689,0.185,9.59718,9.59718
1758.00,9.59658,25.172785,0.000422,25.054352,-1.9687,0.185,9.59707,9.59707
1759.00,9.59643,25.172758,0.000421,25.054316,-1.9684,0.185,9.59597,9.59597
1760.00,9.59623,25.172638,0.000423,25.054265,-1.9681,0.185,9.59545,9.59545
1761.00,9.59626,25.172688,0.000424,25.054315,-1.9681,0.185,9.59510,9.59510
1762.00,9.59629,25.172737,0.000422,25.054265,-1.9683,0.185,9.59453,9.59453
1763.00,9.59606,25.172689,0.000424,25.054197,-1.9683,0.185,9.59426,9.59426
1764.00,9.59596,25.172850,0.000426,25.054285,-1.9684,0.185,9.59543,9.59543
1765.00,9.59599,25.172987,0.000426,25.054372,-1.9685,0.186,9.59607,9.59607
1766.00,9.59601,25.172959,0.000422,25.054307,-1.9684,0.186,9.59598,9.59598
1767.00,9.59597,25.173007,0.000426,25.054289,-1.9679,0.186,9.59628,9.59628
1768.00,9.59587,25.173088,0.000423,25.054318,-1.9675,0.186,9.59568,9.59568
1769.00,9.59569,25.173126,0.000424,25.054322,-1.9671,0.186,9.59451,9.59451
1770.00,9.59554,25.173087,0.000422,25.054288,-1.9666,0.186,9.59386,9.59386
1771.00,9.59559,25.173248,0.000428,25.054399,-1.9661,0.186,9.59511,9.59511
1772.00,9.59550,25.173304,0.000425,25.054493,-1.9659,0.186,9.59612,9.59612
1773.00,9.59528,25.173278,0.000423,25.054452,-1.9658,0.186,9.59719,9.59719
1774.00,9.59568,25.173200,0.000420,25.054376,-1.9660,0.186,9.59770,9.59770
1775.00,9.59579,25.173268,0.000424,25.054385,-1.9663,0.186,9.59831,9.59831
1776.00,9.59573,25.173356,0.000421,25.054371,-1.9665,0.187,9.59781,9.59781
1777.00,9.59588,25.173293,0.000419,25.054226,-1.9667,0.187,9.59696,9.59696
1778.00,9.59617,25.173333,0.000421,25.054229,-1.9665,0.186,9.59658,9.59658
1779.00,9.59643,25.173465,0.000421,25.054246,-1.9661,0.186,9.59672,9.59672
1780.00,9.59662,25.173515,0.000419,25.054185,-1.9658,0.187,9.59648,9.59648
1781.00,9.59647,25.173538,0.000418,25.054206,-1.9656,0.187,9.59665,9.59665
1782.00,9.59645,25.173660,0.000423,25.054286,-1.9653,0.187,9.59749,9.59749
1783.00,9.59656,25.173728,0.000424,25.054352,-1.9651,0.187,9.59855,9.59855
1784.00,9.59659,25.173755,0.000423,25.054407,-1.9652,0.187,9.59865,9.59865
1785.00,9.59683,25.173786,0.000423,25.054521,-1.9650,0.187,9.59873,9.59873
1786.00,9.59691,25.173766,0.000423,25.054475,-1.9648,0.187,9.59839,9.59839
1787.00,9.59703,25.173787,0.000423,25.054528,-1.9647,0.187,9.59769,9.59769
1788.00,9.59728,25.173861,0.000423,25.054521,-1.9644,0.187,9.59724,9.59724
1789.00,9.59758,25.173914,0.000426,25.054515,-1.9641,0.187,9.59781,9.59781
1790.00,9.59784,25.173934,0.000427,25.054437,-1.9640,0.187,9.59845,9.59845
1791.00,9.59787,25.173940,0.000423,25.054422,-1.9641,0.187,9.59969,9.59969
1792.00,9.59785,25.174026,0.000421,25.054402,-1.9642,0.188,9.60359,9.60359
1793.00,9.59824,25.174104,0.000422,25.054370,-1.9644,0.188,9.60012,9.60012
1794.00,9.59819,25.174141,0.000421,25.054278,-1.9645,0.188,9.58927,9.58927
1795.00,9.59856,25.174185,0.000422,25.054240,-1.9645,0.188,9.57421,9.57421
1796.00,9.59884,25.174172,0.000423,25.054185,-1.9643,0.188,9.55739,9.55739
1797.00,9.59864,25.174280,0.000423,25.054246,-1.9640,0.188,9.53886,9.53886
1798.00,9.59883,25.174238,0.000419,25.054209,-1.9638,0.188,9.52845,9.52845
1799.00,9.59980,25.174251,0.000420,25.054257,-1.9634,0.188,9.52772,9.52772
1800.00,9.60114,25.174277,0.000417,25.054317,-1.9631,0.189,9.53282,9.53282
1801.00,9.60336,25.174339,0.000421,25.054328,-1.9628,0.189,9.54024,9.54024
1802.00,9.61489,25.174347,0.000424,25.054269,-1.9627,0.189,9.54775,9.54775
1803.00,9.58162,25.174390,0.000428,25.054276,-1.9627,0.189,9.55442,9.55442
1804.00,9.54563,25.174479,0.000429,25.054314,-1.9628,0.189,9.55922,9.55922
1805.00,9.52534,25.174552,0.000430,25.054341,-1.9630,0.189,9.56215,9.56215
1806.00,9.51922,25.174703,0.000427,25.054500,-1.9629,0.189,9.56379,9.56379
1807.00,9.52306,25.174639,0.000423,25.054447,-1.9628,0.189,9.56485,9.56485
1808.00,9.52962,25.174623,0.000420,25.054407,-1.9626,0.189,9.56481,9.56481
1809.00,9.54167,25.174567,0.000418,25.054391,-1.9624,0.189,9.56454,9.56454
1810.00,9.55071,25.174527,0.000418,25.054349,-1.9623,0.190,9.56451,9.56451
1811.00,9.55611,25.174455,0.000421,25.054194,-1.9622,0.190,9.56435,9.56435
1812.00,9.55990,25.174429,0.000423,25.054191,-1.9622,0.190,9.56428,9.56428
1813.00,9.56218,25.174434,0.000427,25.054199,-1.9621,0.189,9.56579,9.56579
1814.00,9.56300,25.174378,0.000425,25.054077,-1.9619,0.189,9.56652,9.56652
1815.00,9.56321,25.174403,0.000425,25.054043,-1.9618,0.190,9.56683,9.56683
1816.00,9.56345,25.174463,0.000424,25.054101,-1.9615,0.190,9.56767,9.56767
1817.00,9.56404,25.174697,0.000426,25.054232,-1.9611,0.190,9.56839,9.56839
1818.00,9.56456,25.174732,0.000423,25.054236,-1.9608,0.190,9.56873,9.56873
1819.00,9.56503,25.174834,0.000425,25.054303,-1.9606,0.190,9.56907,9.56907
1820.00,9.56583,25.174946,0.000423,25.054344,-1.9604,0.190,9.57049,9.57049
1821.00,9.56645,25.174914,0.000421,25.054245,-1.9604,0.190,9.57116,9.57116
1822.00,9.56707,25.174867,0.000421,25.054176,-1.9604,0.190,9.57167,9.57167
1823.00,9.56751,25.174952,0.000422,25.054189,-1.9604,0.191,9.57128,9.57128
1824.00,9.56775,25.175013,0.000418,25.054188,-1.9604,0.191,9.57135,9.57135
1825.00,9.56802,25.174944,0.000419,25.054109,-1.9601,0.191,9.57124,9.57124
1826.00,9.56843,25.175099,0.000423,25.054243,-1.9600,0.191,9.57227,9.57227
1827.00,9.56898,25.175131,0.000422,25.054202,-1.9600,0.191,9.57254,9.57254
1828.00,9.56958,25.175144,0.000422,25.054200,-1.9598,0.191,9.57395,9.57395
1829.00,9.57020,25.175173,0.000426,25.054226,-1.9595,0.191,9.57535,9.57535
1830.00,9.57086,25.175306,0.000427,25.054311,-1.9594,0.191,9.57624,9.57624
1831.00,9.57160,25.175276,0.000425,25.054240,-1.9592,0.191,9.57618,9.57618
1832.00,9.57212,25.175299,0.000421,25.054283,-1.9590,0.191,9.57690,9.57690
1833.00,9.57249,25.175394,0.000424,25.054362,-1.9589,0.191,9.57642,9.57642
1834.00,9.57312,25.175435,0.000424,25.054339,-1.9589,0.191,9.57564,9.57564
1835.00,9.57356,25.175370,0.000424,25.054270,-1.9590,0.191,9.57546,9.57546
1836.00,9.57368,25.175436,0.000424,25.054328,-1.9589,0.191,9.57589,9.57589
1837.00,9.57410,25.175454,0.000426,25.054262,-1.9588,0.191,9.57611,9.57611
1838.00,9.57446,25.175494,0.000425,25.054196,-1.9587,0.191,9.57624,9.57624
1839.00,9.57476,25.175501,0.000425,25.054180,-1.9584,0.191,9.57590,9.57590
1840.00,9.57466,25.175622,0.000423,25.054246,-1.9582,0.192,9.57434,9.57434
1841.00,9.57428,25.175665,0.000422,25.054197,-1.9579,0.192,9.57167,9.57167
1842.00,9.57389,25.175709,0.000422,25.054215,-1.9576,0.192,9.56746,9.56746
1843.00,9.57506,25.175725,0.000423,25.054193,-1.9572,0.192,9.56262,9.56262
1844.00,9.57514,25.175854,0.000427,25.054285,-1.9569,0.192,9.55696,9.55696
1845.00,9.57495,25.175892,0.000429,25.054311,-1.9567,0.192,9.55112,9.55112
1846.00,9.57451,25.175913,0.000431,25.054366,-1.9567,0.192,9.54583,9.54583
1847.00,9.57415,25.175925,0.000430,25.054412,-1.9569,0.192,9.54150,9.54150
1848.00,9.57395,25.175915,0.000429,25.054477,-1.9570,0.192,9.53808,9.53808
1849.00,9.57194,25.175812,0.000425,25.054370,-1.9569,0.193,9.53618,9.53618
1850.00,9.56892,25.175782,0.000425,25.054303,-1.9569,0.193,9.53431,9.53431
1851.00,9.56468,25.175782,0.000423,25.054278,-1.9567,0.193,9.53173,9.53173
1852.00,9.55682,25.175788,0.000423,25.054184,-1.9566,0.193,9.53075,9.53075
1853.00,9.55106,25.175818,0.000421,25.054110,-1.9565,0.193,9.53012,9.53012
1854.00,9.54309,25.175940,0.000423,25.054133,-1.9565,0.193,9.52864,9.52864
1855.00,9.54037,25.176067,0.000423,25.054190,-1.9563,0.193,9.52923,9.52923
1856.00,9.53804,25.176109,0.000422,25.054168,-1.9562,0.193,9.53122,9.53122
1857.00,9.53632,25.176198,0.000422,25.054299,-1.9558,0.193,9.53176,9.53176
1858.00,9.53421,25.176308,0.000424,25.054371,-1.9553,0.193,9.53248,9.53248
1859.00,9.53233,25.176353,0.000425,25.054428,-1.9549,0.193,9.53380,9.53380
1860.00,9.53067,25.176346,0.000426,25.054428,-1.9546,0.194,9.53327,9.53327
1861.00,9.52846,25.176358,0.000423,25.054442,-1.9543,0.194,9.53301,9.53301
@13,2.0001,4.0, 1860.02 
1862.00,9.52985,25.176372,0.000420,25.054336,-1.9541,0.194,9.53362,9.53362
1863.00,9.52989,25.176326,0.000421,25.054278,-1.9538,0.194,9.53489,9.53489
1864.00,9.53088,25.176326,0.000418,25.054261,-1.9536,0.194,9.53778,9.53778
1865.00,9.53191,25.176370,0.000414,25.054247,-1.9533,0.194,9.54124,9.54124
1866.00,9.53210,25.176419,0.000412,25.054247,-1.9530,0.194,9.54422,9.54422
1867.00,9.53245,25.176455,0.000413,25.054238,-1.9530,0.194,9.54719,9.54719
1868.00,9.53311,25.176482,0.000412,25.054216,-1.9532,0.194,9.54945,9.54945
1869.00,9.53407,25.176560,0.000411,25.054213,-1.9532,0.194,9.55068,9.55068
1870.00,9.53407,25.176597,0.000412,25.054206,-1.9532,0.195,9.55246,9.55246
1871.00,9.53422,25.176702,0.000415,25.054279,-1.9535,0.195,9.55451,9.55451
1872.00,9.53627,25.176773,0.000414,25.054333,-1.9534,0.195,9.55615,9.55615
1873.00,9.54090,25.176909,0.000414,25.054410,-1.9527,0.195,9.55803,9.55803
1874.00,9.54519,25.176866,0.000419,25.054382,-1.9521,0.195,9.55969,9.55969
1875.00,9.54703,25.176895,0.000417,25.054342,-1.9516,0.195,9.56114,9.56114
1876.00,9.54876,25.176864,0.000416,25.054244,-1.9513,0.195,9.56275,9.56275
1877.00,9.55073,25.176897,0.000417,25.054238,-1.9510,0.195,9.56383,9.56383
1878.00,9.55246,25.176871,0.000416,25.054172,-1.9514,0.196,9.56458,9.56458
1879.00,9.55430,25.176975,0.000411,25.054220,-1.9520,0.196,9.56505,9.56505
1880.00,9.55614,25.177021,0.000417,25.054279,-1.9524,0.196,9.56451,9.56451
1881.00,9.55735,25.177101,0.000421,25.054332,-1.9526,0.196,9.56429,9.56429
1882.00,9.55809,25.177111,0.000422,25.054347,-1.9525,0.196,9.56524,9.56524
1883.00,9.55913,25.177133,0.000425,25.054371,-1.9522,0.196,9.56595,9.56595
1884.00,9.56051,25.177142,0.000425,25.054307,-1.9517,0.195,9.56685,9.56685
1885.00,9.56170,25.177181,0.000421,25.054255,-1.9511,0.196,9.56799,9.56799
1886.00,9.56275,25.177193,0.000418,25.054217,-1.9507,0.196,9.56822,9.56822
1887.00,9.56366,25.177246,0.000417,25.054216,-1.9504,0.196,9.56809,9.56809
1888.00,9.56440,25.177316,0.000418,25.054306,-1.9501,0.196,9.56915,9.56915
1889.00,9.56501,25.177376,0.000420,25.054363,-1.9498,0.196,9.57039,9.57039
1890.00,9.56571,25.177455,0.000423,25.054432,-1.9495,0.196,9.57082,9.57082
1891.00,9.56632,25.177577,0.000425,25.054524,-1.9491,0.196,9.57079,9.57079
1892.00,9.56722,25.177595,0.000425,25.054538,-1.9490,0.196,9.57129,9.57129
1893.00,9.56779,25.177654,0.000423,25.054491,-1.9489,0.196,9.57037,9.57037
1894.00,9.56782,25.177728,0.000425,25.054514,-1.9488,0.196,9.56988,9.56988
1895.00,9.56822,25.177677,0.000423,25.054509,-1.9488,0.197,9.56992,9.56992
1896.00,9.56903,25.177615,0.000426,25.054483,-1.9488,0.197,9.57105,9.57105
1897.00,9.56959,25.177654,0.000429,25.054517,-1.9485,0.197,9.57111,9.57111
1898.00,9.56973,25.177550,0.000429,25.054434,-1.9480,0.196,9.57165,9.57165
1899.00,9.56991,25.177496,0.000428,25.054467,-1.9478,0.197,9.57177,9.57177
1900.00,9.57016,25.177557,0.000430,25.054430,-1.9476,0.197,9.57262,9.57262
1901.00,9.57038,25.177497,0.000427,25.054289,-1.9474,0.197,9.57322,9.57322
1902.00,9.57073,25.177481,0.000423,25.054185,-1.9474,0.197,9.57348,9.57348
1903.00,9.57115,25.177636,0.000426,25.054299,-1.9477,0.197,9.57401,9.57401
1904.00,9.57164,25.177600,0.000424,25.054142,-1.9479,0.197,9.57400,9.57400
1905.00,9.57187,25.177642,0.000424,25.054178,-1.9479,0.197,9.57386,9.57386
1906.00,9.57160,25.177700,0.000423,25.054204,-1.9479,0.197,9.57327,9.57327
1907.00,9.57196,25.177840,0.000425,25.054308,-1.9477,0.197,9.57397,9.57397
1908.00,9.57239,25.177863,0.000422,25.054291,-1.9475,0.197,9.57444,9.57444
1909.00,9.57267,25.178002,0.000428,25.054416,-1.9473,0.197,9.57460,9.57460
1910.00,9.57289,25.177975,0.000429,25.054382,-1.9471,0.197,9.57490,9.57490
1911.00,9.57313,25.178025,0.000429,25.054458,-1.9471,0.197,9.57560,9.57560
1912.00,9.57372,25.177920,0.000427,25.054419,-1.9470,0.198,9.57544,9.57544
1913.00,9.57388,25.177934,0.000429,25.054426,-1.9468,0.198,9.57546,9.57546
1914.00,9.57415,25.177950,0.000426,25.054388,-1.9464,0.198,9.57572,9.57572
1915.00,9.57435,25.178009,0.000426,25.054415,-1.9460,0.198,9.57563,9.57563
1916.00,9.57458,25.178035,0.000427,25.054421,-1.9455,0.198,9.57542,9.57542
1917.00,9.57457,25.178146,0.000427,25.054389,-1.9451,0.198,9.57603,9.57603
1918.00,9.57489,25.178155,0.000426,25.054333,-1.9449,0.198,9.57624,9.57624
1919.00,9.57492,25.178149,0.000426,25.054332,-1.9447,0.198,9.57674,9.57674
1920.00,9.57502,25.178224,0.000425,25.054328,-1.9446,0.198,9.57787,9.57787
1921.00,9.57528,25.178328,0.000427,25.054359,-1.9447,0.198,9.57809,9.57809
1922.00,9.57573,25.178345,0.000427,25.054438,-1.9446,0.198,9.57756,9.57756
1923.00,9.57583,25.178462,0.000430,25.054526,-1.9442,0.198,9.57655,9.57655
1924.00,9.57604,25.178522,0.000431,25.054565,-1.9440,0.198,9.57624,9.57624
1925.00,9.57654,25.178507,0.000427,25.054539,-1.9440,0.198,9.57558,9.57558
1926.00,9.57674,25.178605,0.000425,25.054544,-1.9440,0.199,9.57607,9.57607
1927.00,9.57676,25.178678,0.000427,25.054519,-1.9440,0.199,9.57697,9.57697
1928.00,9.57663,25.178610,0.000421,25.054369,-1.9440,0.199,9.57809,9.57809
1929.00,9.57640,25.178733,0.000420,25.054383,-1.9442,0.199,9.57864,9.57864
1930.00,9.57667,25.178698,0.000420,25.054325,-1.9442,0.199,9.57872,9.57872
1931.00,9.57696,25.178638,0.000421,25.054223,-1.9441,0.199,9.57852,9.57852
1932.00,9.57716,25.178661,0.000420,25.054239,-1.9442,0.199,9.57809,9.57809
1933.00,9.57735,25.178749,0.000423,25.054323,-1.9441,0.200,9.57791,9.57791
1934.00,9.57738,25.178694,0.000421,25.054240,-1.9439,0.200,9.57806,9.57806
1935.00,9.57725,25.178913,0.000428,25.054401,-1.9439,0.200,9.57824,9.57824
1936.00,9.57727,25.178954,0.000427,25.054437,-1.9438,0.200,9.57826,9.57826
1937.00,9.57757,25.179007,0.000425,25.054416,-1.9435,0.200,9.57814,9.57814
1938.00,9.57794,25.179019,0.000428,25.054386,-1.9433,0.200,9.57840,9.57840
1939.00,9.57827,25.179020,0.000428,25.054372,-1.9430,0.200,9.57744,9.57744
1940.00,9.57850,25.178941,0.000423,25.054257,-1.9426,0.200,9.57685,9.57685
1941.00,9.57845,25.178953,0.000424,25.054206,-1.9421,0.200,9.57676,9.57676
1942.00,9.57827,25.178892,0.000422,25.054105,-1.9419,0.200,9.57707,9.57707
1943.00,9.57802,25.179057,0.000425,25.054212,-1.9417,0.200,9.57716,9.57716
1944.00,9.57815,25.178940,0.000421,25.054047,-1.9415,0.200,9.57843,9.57843
1945.00,9.57788,25.179071,0.000423,25.054101,-1.9413,0.200,9.58000,9.58000
1946.00,9.57763,25.179182,0.000424,25.054174,-1.9412,0.200,9.58026,9.58026
1947.00,9.57747,25.179154,0.000423,25.054122,-1.9412,0.200,9.58021,9.58021
1948.00,9.57739,25.179088,0.000417,25.054027,-1.9413,0.200,9.58016,9.58016
1949.00,9.57763,25.179290,0.000421,25.054196,-1.9411,0.200,9.58022,9.58022
1950.00,9.57790,25.179254,0.000422,25.054215,-1.9409,0.200,9.58044,9.58044
1951.00,9.57838,25.179247,0.000423,25.054254,-1.9409,0.200,9.58050,9.58050
1952.00,9.57856,25.179345,0.000421,25.054309,-1.9408,0.201,9.58039,9.58039
1953.00,9.57886,25.179392,0.000421,25.054306,-1.9405,0.201,9.58020,9.58020
1954.00,9.57954,25.179488,0.000420,25.054394,-1.9406,0.201,9.57939,9.57939
1955.00,9.57999,25.179475,0.000417,25.054306,-1.9406,0.201,9.57876,9.57876
1956.00,9.58039,25.179507,0.000415,25.054326,-1.9404,0.201,9.57963,9.57963
1957.00,9.58082,25.179604,0.000421,25.054411,-1.9400,0.201,9.58050,9.58050
1958.00,9.58056,25.179552,0.000421,25.054395,-1.9396,0.201,9.58117,9.58117
1959.00,9.58002,25.179577,0.000423,25.054366,-1.9393,0.201,9.58254,9.58254
1960.00,9.58019,25.179652,0.000423,25.054398,-1.9391,0.201,9.58291,9.58291
1961.00,9.57974,25.179729,0.000423,25.054385,-1.9387,0.201,9.58258,9.58258
1962.00,9.57992,25.179770,0.000421,25.054369,-1.9386,0.202,9.58257,9.58257
1963.00,9.58011,25.179928,0.000422,25.054463,-1.9387,0.202,9.58266,9.58266
1964.00,9.58004,25.179986,0.000424,25.054478,-1.9387,0.202,9.58232,9.58232
1965.00,9.58038,25.180010,0.000424,25.054439,-1.9386,0.202,9.58246,9.58246
1966.00,9.58114,25.179942,0.000420,25.054318,-1.9389,0.202,9.58320,9.58320
1967.00,9.58223,25.180000,0.000421,25.054343,-1.9391,0.202,9.58357,9.58357
1968.00,9.58269,25.179979,0.000419,25.054290,-1.9391,0.202,9.58375,9.58375
1969.00,9.58263,25.180034,0.000418,25.054367,-1.9390,0.203,9.58385,9.58385
1970.00,9.58259,25.180135,0.000419,25.054453,-1.9389,0.203,9.58345,9.58345
1971.00,9.58256,25.180268,0.000424,25.054542,-1.9386,0.203,9.58265,9.58265
1972.00,9.58246,25.180231,0.000428,25.054466,-1.9381,0.203,9.58202,9.58202
1973.00,9.58253,25.180290,0.000430,25.054432,-1.9378,0.202,9.58180,9.58180
1974.00,9.58321,25.180231,0.000427,25.054303,-1.9376,0.202,9.58207,9.58207
1975.00,9.58355,25.180341,0.000424,25.054302,-1.9373,0.203,9.58271,9.58271
1976.00,9.58385,25.180416,0.000423,25.054334,-1.9371,0.203,9.58253,9.58253
1977.00,9.58394,25.180504,0.000418,25.054445,-1.9369,0.203,9.58242,9.58242
1978.00,9.58345,25.180557,0.000418,25.054497,-1.9367,0.203,9.58275,9.58275
1979.00,9.58260,25.180691,0.000423,25.054590,-1.9365,0.203,9.58247,9.58247
1980.00,9.58207,25.180687,0.000425,25.054613,-1.9363,0.203,9.58266,9.58266
1981.00,9.58175,25.180755,0.000423,25.054659,-1.9361,0.203,9.58372,9.58372
1982.00,9.58210,25.180856,0.000424,25.054709,-1.9362,0.203,9.58477,9.58477
1983.00,9.58276,25.180831,0.000422,25.054682,-1.9363,0.204,9.58530,9.58530
1984.00,9.58296,25.180892,0.000421,25.054724,-1.9363,0.204,9.58625,9.58625
1985.00,9.58273,25.180869,0.000423,25.054712,-1.9363,0.204,9.58608,9.58608
1986.00,9.58265,25.180710,0.000424,25.054600,-1.9364,0.204,9.58563,9.58563
1987.00,9.58233,25.180578,0.000422,25.054386,-1.9361,0.204,9.58508,9.58508
1988.00,9.58238,25.180678,0.000423,25.054395,-1.9359,0.204,9.58525,9.58525
1989.00,9.58384,25.180633,0.000417,25.054268,-1.9358,0.204,9.58464,9.58464
1990.00,9.58482,25.180674,0.000415,25.054199,-1.9354,0.204,9.58400,9.58400
1991.00,9.58550,25.180838,0.000415,25.054237,-1.9349,0.204,9.58411,9.58411
1992.00,9.58605,25.181023,0.000418,25.054376,-1.9345,0.204,9.58507,9.58507
1993.00,9.58659,25.180949,0.000414,25.054354,-1.9341,0.205,9.58473,9.58473
1994.00,9.58651,25.180924,0.000416,25.054355,-1.9339,0.204,9.58494,9.58494
1995.00,9.58526,25.180881,0.000415,25.054329,-1.9339,0.205,9.58619,9.58619
1996.00,9.58406,25.180887,0.000414,25.054336,-1.9339,0.205,9.58610,9.58610
1997.00,9.58468,25.180835,0.000409,25.054254,-1.9339,0.205,9.58580,9.58580
1998.00,9.58562,25.180868,0.000411,25.054209,-1.9340,0.205,9.58524,9.58524
1999.00,9.58469,25.180927,0.000414,25.054258,-1.9340,0.205,9.58443,9.58443
2000.00,9.58387,25.180966,0.000414,25.054323,-1.9341,0.205,9.58358,9.58358
2001.00,9.58452,25.181051,0.000415,25.054378,-1.9339,0.205,9.58341,9.58341
2002.00,9.58700,25.181163,0.000416,25.054487,-1.9338,0.205,9.58378,9.58378
2003.00,9.58648,25.181277,0.000416,25.054601,-1.9336,0.206,9.58429,9.58429
2004.00,9.58676,25.181310,0.000415,25.054548,-1.9332,0.206,9.58352,9.58352
2005.00,9.58734,25.181295,0.000419,25.054505,-1.9328,0.205,9.58402,9.58402
2006.00,9.58542,25.181195,0.000422,25.054436,-1.9326,0.205,9.58571,9.58571
2007.00,9.58509,25.181111,0.000425,25.054338,-1.9325,0.205,9.58645,9.58645
2008.00,9.58349,25.181074,0.000422,25.054263,-1.9325,0.205,9.58713,9.58713
2009.00,9.58246,25.181081,0.000420,25.054262,-1.9325,0.206,9.58778,9.58778
2010.00,9.58266,25.181301,0.000420,25.054398,-1.9324,0.206,9.58528,9.58528
2011.00,9.58475,25.181346,0.000418,25.054354,-1.9323,0.206,9.58118,9.58118
@14,2.0001,4.0, 2010.282 
2012.00,9.58812,25.181370,0.000415,25.054362,-1.9322,0.206,9.57700,9.57700
2013.00,9.58448,25.181469,0.000419,25.054407,-1.9319,0.206,9.57339,9.57339
2014.00,9.58440,25.181520,0.000418,25.054389,-1.9315,0.206,9.57275,9.57275
2015.00,9.58556,25.181328,0.000414,25.054241,-1.9311,0.207,9.57462,9.57462
2016.00,9.59038,25.181422,0.000413,25.054320,-1.9308,0.207,9.57703,9.57703
2017.00,9.59054,25.181483,0.000414,25.054362,-1.9305,0.207,9.57995,9.57995
2018.00,9.58812,25.181409,0.000414,25.054321,-1.9305,0.207,9.58372,9.58372
2019.00,9.58100,25.181275,0.000412,25.054291,-1.9305,0.207,9.58576,9.58576
2020.00,9.57399,25.181406,0.000413,25.054360,-1.9306,0.207,9.58627,9.58627
2021.00,9.57172,25.181389,0.000413,25.054321,-1.9304,0.207,9.58683,9.58683
2022.00,9.57284,25.181398,0.000414,25.054221,-1.9304,0.207,9.58698,9.58698
2023.00,9.57554,25.181414,0.000410,25.054159,-1.9303,0.207,9.58620,9.58620
2024.00,9.57731,25.181659,0.000410,25.054278,-1.9301,0.208,9.58551,9.58551
2025.00,9.57986,25.181688,0.000412,25.054266,-1.9300,0.208,9.58513,9.58513
2026.00,9.58109,25.181743,0.000410,25.054239,-1.9297,0.208,9.58503,9.58503
2027.00,9.58186,25.181770,0.000412,25.054276,-1.9292,0.208,9.58610,9.58610
2028.00,9.58221,25.181905,0.000416,25.054388,-1.9289,0.208,9.58660,9.58660
2029.00,9.58280,25.181901,0.000416,25.054356,-1.9287,0.208,9.58692,9.58692
2030.00,9.58338,25.181921,0.000414,25.054307,-1.9286,0.208,9.58790,9.58790
2031.00,9.58397,25.181941,0.000415,25.054343,-1.9285,0.208,9.58892,9.58892
2032.00,9.58488,25.182040,0.000417,25.054408,-1.9285,0.208,9.58827,9.58827
2033.00,9.58590,25.182110,0.000420,25.054405,-1.9282,0.208,9.58849,9.58849
2034.00,9.58675,25.182187,0.000424,25.054416,-1.9282,0.208,9.58932,9.58932
2035.00,9.58716,25.182184,0.000423,25.054417,-1.9281,0.208,9.58908,9.58908
2036.00,9.58727,25.182181,0.000420,25.054404,-1.9281,0.208,9.58813,9.58813
2037.00,9.58730,25.182183,0.000419,25.054372,-1.9281,0.209,9.58704,9.58704
2038.00,9.58707,25.182193,0.000419,25.054355,-1.9281,0.209,9.58636,9.58636
2039.00,9.58695,25.182159,0.000416,25.054309,-1.9280,0.209,9.58573,9.58573
2040.00,9.58698,25.182299,0.000422,25.054430,-1.9277,0.209,9.58619,9.58619
2041.00,9.58713,25.182401,0.000424,25.054449,-1.9275,0.209,9.58678,9.58678
2042.00,9.58726,25.182465,0.000420,25.054509,-1.9273,0.209,9.58774,9.58774
2043.00,9.58744,25.182394,0.000418,25.054483,-1.9272,0.209,9.58846,9.58846
2044.00,9.58784,25.182444,0.000420,25.054525,-1.9270,0.209,9.58911,9.58911
2045.00,9.58766,25.182450,0.000418,25.054504,-1.9268,0.209,9.58918,9.58918
2046.00,9.58778,25.182427,0.000418,25.054511,-1.9267,0.209,9.58852,9.58852
2047.00,9.58805,25.182385,0.000418,25.054483,-1.9265,0.209,9.58814,9.58814
2048.00,9.58790,25.182362,0.000416,25.054422,-1.9264,0.209,9.58847,9.58847
2049.00,9.58800,25.182315,0.000413,25.054373,-1.9262,0.210,9.58844,9.58844
2050.00,9.58819,25.182314,0.000410,25.054325,-1.9260,0.210,9.58817,9.58817
2051.00,9.58812,25.182334,0.000410,25.054327,-1.9256,0.210,9.58916,9.58916
2052.00,9.58820,25.182376,0.000410,25.054292,-1.9252,0.210,9.58999,9.58999
2053.00,9.58819,25.182505,0.000412,25.054400,-1.9248,0.210,9.58973,9.58973
2054.00,9.58810,25.182572,0.000415,25.054367,-1.9246,0.210,9.58997,9.58997
2055.00,9.58838,25.182570,0.000415,25.054307,-1.9244,0.210,9.58921,9.58921
2056.00,9.58863,25.182591,0.000415,25.054291,-1.9243,0.210,9.58816,9.58816
2057.00,9.58853,25.182726,0.000418,25.054410,-1.9244,0.210,9.58764,9.58764
2058.00,9.58854,25.182775,0.000417,25.054361,-1.9245,0.210,9.58719,9.58719
2059.00,9.58850,25.182879,0.000414,25.054480,-1.9244,0.211,9.58638,9.58638
2060.00,9.58829,25.182948,0.000415,25.054502,-1.9244,0.211,9.58598,9.58598
2061.00,9.58814,25.183048,0.000418,25.054488,-1.9244,0.211,9.58570,9.58570
2062.00,9.58805,25.183052,0.000417,25.054423,-1.9243,0.211,9.58584,9.58584
2063.00,9.58769,25.183219,0.000419,25.054527,-1.9242,0.211,9.58651,9.58651
2064.00,9.58763,25.183279,0.000423,25.054488,-1.9240,0.211,9.58731,9.58731
2065.00,9.58769,25.183360,0.000425,25.054486,-1.9237,0.211,9.58794,9.58794
2066.00,9.58738,25.183466,0.000423,25.054526,-1.9235,0.211,9.58877,9.58877
2067.00,9.58771,25.183517,0.000424,25.054566,-1.9234,0.211,9.58897,9.58897
2068.00,9.58769,25.183522,0.000423,25.054578,-1.9233,0.211,9.58848,9.58848
2069.00,9.58770,25.183525,0.000419,25.054508,-1.9233,0.211,9.58749,9.58749
2070.00,9.58738,25.183520,0.000416,25.054512,-1.9233,0.211,9.58802,9.58802
2071.00,9.58720,25.183466,0.000415,25.054479,-1.9232,0.211,9.58817,9.58817
2072.00,9.58719,25.183514,0.000414,25.054424,-1.9230,0.212,9.58737,9.58737
2073.00,9.58736,25.183449,0.000415,25.054290,-1.9229,0.211,9.58725,9.58725
2074.00,9.58747,25.183514,0.000416,25.054352,-1.9229,0.212,9.58736,9.58736
2075.00,9.58737,25.183637,0.000418,25.054406,-1.9226,0.212,9.58758,9.58758
2076.00,9.58745,25.183701,0.000418,25.054402,-1.9224,0.212,9.58818,9.58818
2077.00,9.58773,25.183629,0.000416,25.054337,-1.9220,0.212,9.58905,9.58905
2078.00,9.58796,25.183678,0.000418,25.054338,-1.9216,0.212,9.58994,9.58994
2079.00,9.58810,25.183710,0.000419,25.054334,-1.9214,0.212,9.59051,9.59051
2080.00,9.58826,25.183696,0.000418,25.054332,-1.9212,0.212,9.58994,9.58994
2081.00,9.58838,25.183672,0.000416,25.054283,-1.9210,0.212,9.58839,9.58839
2082.00,9.58838,25.183713,0.000416,25.054292,-1.9208,0.212,9.58773,9.58773
2083.00,9.58814,25.183673,0.000411,25.054288,-1.9205,0.213,9.58675,9.58675
2084.00,9.58800,25.183617,0.000409,25.054273,-1.9203,0.213,9.58665,9.58665
2085.00,9.58808,25.183579,0.000409,25.054243,-1.9203,0.213,9.58681,9.58681
2086.00,9.58810,25.183553,0.000412,25.054243,-1.9203,0.213,9.58734,9.58734
2087.00,9.58812,25.183619,0.000413,25.054340,-1.9201,0.213,9.58795,9.58795
2088.00,9.58816,25.183608,0.000417,25.054351,-1.9199,0.213,9.58809,9.58809
2089.00,9.58842,25.183654,0.000418,25.054370,-1.9198,0.213,9.58782,9.58782
2090.00,9.58836,25.183702,0.000422,25.054386,-1.9196,0.213,9.58848,9.58848
2091.00,9.58831,25.183853,0.000427,25.054505,-1.9193,0.213,9.58953,9.58953
2092.00,9.58834,25.183872,0.000430,25.054479,-1.9193,0.213,9.58954,9.58954
2093.00,9.58863,25.183983,0.000432,25.054519,-1.9192,0.213,9.58993,9.58993
2094.00,9.58877,25.184081,0.000431,25.054537,-1.9189,0.213,9.59086,9.59086
2095.00,9.58893,25.184233,0.000432,25.054540,-1.9186,0.213,9.59114,9.59114
2096.00,9.58895,25.184325,0.000431,25.054530,-1.9185,0.213,9.59087,9.59087
2097.00,9.58903,25.184418,0.000427,25.054559,-1.9183,0.214,9.59125,9.59125
2098.00,9.58896,25.184471,0.000424,25.054539,-1.9181,0.214,9.59097,9.59097
2099.00,9.58891,25.184473,0.000426,25.054543,-1.9182,0.214,9.59043,9.59043
2100.00,9.58907,25.184456,0.000425,25.054589,-1.9182,0.214,9.59067,9.59067
2101.00,9.58955,25.184474,0.000424,25.054566,-1.9182,0.214,9.59110,9.59110
2102.00,9.58990,25.184542,0.000430,25.054593,-1.9182,0.214,9.59094,9.59094
2103.00,9.59003,25.184614,0.000431,25.054566,-1.9180,0.214,9.59058,9.59058
2104.00,9.58990,25.184626,0.000431,25.054462,-1.9176,0.214,9.59052,9.59052
2105.00,9.59000,25.184590,0.000425,25.054374,-1.9171,0.214,9.58922,9.58922
2106.00,9.59011,25.184415,0.000421,25.054204,-1.9167,0.214,9.58855,9.58855
2107.00,9.59005,25.184361,0.000419,25.054172,-1.9164,0.214,9.58800,9.58800
2108.00,9.59016,25.184315,0.000418,25.054171,-1.9161,0.214,9.58802,9.58802
2109.00,9.59001,25.184356,0.000418,25.054246,-1.9162,0.214,9.58853,9.58853
2110.00,9.58987,25.184444,0.000424,25.054336,-1.9162,0.214,9.58935,9.58935
2111.00,9.58982,25.184661,0.000425,25.054522,-1.9160,0.214,9.59034,9.59034
2112.00,9.58956,25.184689,0.000423,25.054438,-1.9159,0.215,9.59132,9.59132
2113.00,9.58984,25.184820,0.000423,25.054477,-1.9158,0.215,9.59276,9.59276
2114.00,9.59022,25.184886,0.000420,25.054522,-1.9157,0.215,9.59285,9.59285
2115.00,9.59044,25.184892,0.000418,25.054493,-1.9155,0.215,9.59295,9.59295
2116.00,9.59051,25.184899,0.000415,25.054484,-1.9154,0.215,9.59258,9.59258
2117.00,9.59064,25.185003,0.000417,25.054581,-1.9154,0.215,9.59215,9.59215
2118.00,9.59076,25.184982,0.000415,25.054564,-1.9155,0.215,9.59097,9.59097
2119.00,9.59063,25.185017,0.000415,25.054479,-1.9153,0.215,9.59057,9.59057
2120.00,9.59037,25.185050,0.000412,25.054424,-1.9151,0.216,9.59090,9.59090
2121.00,9.59045,25.185069,0.000411,25.054385,-1.9149,0.216,9.59148,9.59148
2122.00,9.59076,25.185042,0.000411,25.054269,-1.9147,0.216,9.59168,9.59168
2123.00,9.59103,25.185099,0.000416,25.054274,-1.9142,0.216,9.59209,9.59209
2124.00,9.59115,25.185101,0.000418,25.054339,-1.9139,0.216,9.59258,9.59258
2125.00,9.59138,25.185175,0.000421,25.054361,-1.9136,0.216,9.59251,9.59251
2126.00,9.59161,25.185158,0.000421,25.054266,-1.9135,0.216,9.59198,9.59198
2127.00,9.59202,25.185222,0.000419,25.054315,-1.9135,0.216,9.59119,9.59119
2128.00,9.59207,25.185276,0.000417,25.054332,-1.9136,0.216,9.59152,9.59152
2129.00,9.59184,25.185346,0.000415,25.054307,-1.9138,0.216,9.59154,9.59154
2130.00,9.59183,25.185340,0.000415,25.054265,-1.9140,0.216,9.59197,9.59197
2131.00,9.59186,25.185533,0.000421,25.054415,-1.9138,0.216,9.59206,9.59206
2132.00,9.59187,25.185613,0.000424,25.054436,-1.9135,0.216,9.59237,9.59237
2133.00,9.59183,25.185647,0.000423,25.054395,-1.9132,0.216,9.59176,9.59176
2134.00,9.59166,25.185762,0.000424,25.054463,-1.9128,0.217,9.59129,9.59129
2135.00,9.59153,25.185799,0.000424,25.054517,-1.9123,0.217,9.59090,9.59090
2136.00,9.59157,25.185705,0.000420,25.054450,-1.9121,0.217,9.59068,9.59068
2137.00,9.59182,25.185607,0.000419,25.054360,-1.9119,0.217,9.59155,9.59155
2138.00,9.59187,25.185606,0.000417,25.054382,-1.9115,0.217,9.59305,9.59305
2139.00,9.59175,25.185645,0.000419,25.054438,-1.9113,0.217,9.59395,9.59395
2140.00,9.59194,25.185673,0.000420,25.054333,-1.9111,0.217,9.59427,9.59427
2141.00,9.59208,25.185657,0.000418,25.054259,-1.9109,0.217,9.59478,9.59478
2142.00,9.59218,25.185741,0.000418,25.054324,-1.9108,0.218,9.59435,9.59435
2143.00,9.59240,25.185711,0.000420,25.054294,-1.9110,0.218,9.59380,9.59380
2144.00,9.59239,25.185626,0.000420,25.054210,-1.9111,0.218,9.59335,9.59335
2145.00,9.59253,25.185695,0.000418,25.054351,-1.9111,0.218,9.59269,9.59269
2146.00,9.59288,25.185770,0.000421,25.054422,-1.9109,0.218,9.59192,9.59192
2147.00,9.59281,25.185815,0.000422,25.054461,-1.9106,0.218,9.59221,9.59221
2148.00,9.59263,25.185902,0.000424,25.054520,-1.9103,0.218,9.59250,9.59250
2149.00,9.59249,25.185848,0.000419,25.054422,-1.9100,0.218,9.59260,9.59260
2150.00,9.59261,25.185896,0.000424,25.054453,-1.9097,0.218,9.59294,9.59294
2151.00,9.59295,25.185991,0.000423,25.054510,-1.9097,0.218,9.59352,9.59352
2152.00,9.59323,25.185940,0.000421,25.054400,-1.9098,0.218,9.59395,9.59395
2153.00,9.59329,25.185974,0.000420,25.054398,-1.9097,0.218,9.59360,9.59360
2154.00,9.59333,25.186186,0.000424,25.054578,-1.9097,0.218,9.59329,9.59329
2155.00,9.59348,25.186157,0.000418,25.054499,-1.9096,0.219,9.59337,9.59337
2156.00,9.59317,25.186084,0.000419,25.054389,-1.9094,0.219,9.59390,9.59390
2157.00,9.59296,25.186207,0.000420,25.054493,-1.9089,0.219,9.59365,9.59365
2158.00,9.59304,25.186162,0.000422,25.054408,-1.9086,0.219,9.59424,9.59424
2159.00,9.59326,25.186080,0.000421,25.054272,-1.9084,0.219,9.59412,9.59412
2160.00,9.59385,25.186107,0.000420,25.054264,-1.9082,0.219,9.59279,9.59279
2161.00,9.59379,25.186152,0.000418,25.054317,-1.9080,0.219,9.59108,9.59108
@15,2.0001,4.0, 2160.107 
2162.00,9.59481,25.186185,0.000417,25.054316,-1.9081,0.219,9.58972,9.58972
2163.00,9.59401,25.186298,0.000418,25.054370,-1.9081,0.219,9.58756,9.58756
2164.00,9.59370,25.186434,0.000415,25.054443,-1.9080,0.219,9.58652,9.58652
2165.00,9.59402,25.186442,0.000414,25.054466,-1.9078,0.219,9.58664,9.58664
2166.00,9.59355,25.186453,0.000411,25.054440,-1.9076,0.220,9.58708,9.58708
2167.00,9.59220,25.186426,0.000408,25.054404,-1.9073,0.220,9.58877,9.58877
2168.00,9.59113,25.186403,0.000407,25.054371,-1.9071,0.220,9.59084,9.59084
2169.00,9.59054,25.186318,0.000408,25.054305,-1.9068,0.220,9.59330,9.59330
2170.00,9.58994,25.186392,0.000411,25.054270,-1.9068,0.220,9.59432,9.59432
2171.00,9.58995,25.186550,0.000418,25.054402,-1.9068,0.220,9.59523,9.59523
2172.00,9.59083,25.186605,0.000421,25.054419,-1.9068,0.220,9.59540,9.59540
2173.00,9.59134,25.186712,0.000421,25.054499,-1.9066,0.220,9.59561,9.59561
2174.00,9.59120,25.186745,0.000423,25.054522,-1.9065,0.220,9.59486,9.59486
2175.00,9.59067,25.186772,0.000425,25.054530,-1.9065,0.220,9.59511,9.59511
2176.00,9.59078,25.186821,0.000419,25.054452,-1.9063,0.221,9.59521,9.59521
2177.00,9.59159,25.186916,0.000418,25.054473,-1.9061,0.221,9.59494,9.59494
2178.00,9.59233,25.187022,0.000422,25.054507,-1.9059,0.221,9.59430,9.59430
2179.00,9.59261,25.187082,0.000421,25.054430,-1.9057,0.221,9.59455,9.59455
2180.00,9.59282,25.187192,0.000421,25.054484,-1.9056,0.221,9.59467,9.59467
2181.00,9.59328,25.187110,0.000423,25.054423,-1.9055,0.221,9.59445,9.59445
2182.00,9.59354,25.187073,0.000426,25.054390,-1.9055,0.221,9.59410,9.59410
2183.00,9.59365,25.187056,0.000427,25.054318,-1.9053,0.221,9.59323,9.59323
2184.00,9.59390,25.187137,0.000429,25.054427,-1.9051,0.221,9.59305,9.59305
2185.00,9.59413,25.187091,0.000429,25.054365,-1.9048,0.221,9.59330,9.59330
2186.00,9.59454,25.187105,0.000429,25.054403,-1.9047,0.221,9.59380,9.59380
2187.00,9.59472,25.187120,0.000429,25.054417,-1.9047,0.221,9.59444,9.59444
2188.00,9.59467,25.187069,0.000427,25.054411,-1.9047,0.221,9.59525,9.59525
2189.00,9.59444,25.187020,0.000426,25.054360,-1.9049,0.221,9.59456,9.59456
2190.00,9.59432,25.186976,0.000427,25.054328,-1.9050,0.221,9.59424,9.59424
2191.00,9.59431,25.187035,0.000426,25.054290,-1.9050,0.221,9.59346,9.59346
2192.00,9.59415,25.187159,0.000424,25.054357,-1.9047,0.222,9.59307,9.59307
2193.00,9.59400,25.187156,0.000424,25.054279,-1.9044,0.222,9.59274,9.59274
2194.00,9.59395,25.187196,0.000421,25.054221,-1.9041,0.222,9.59286,9.59286
2195.00,9.59380,25.187318,0.000421,25.054288,-1.9037,0.222,9.59279,9.59279
2196.00,9.59379,25.187360,0.000423,25.054301,-1.9032,0.222,9.59337,9.59337
2197.00,9.59373,25.187354,0.000425,25.054255,-1.9031,0.222,9.59339,9.59339
2198.00,9.59377,25.187422,0.000426,25.054346,-1.9031,0.222,9.59395,9.59395
2199.00,9.59381,25.187492,0.000429,25.054411,-1.9031,0.222,9.59464,9.59464
2200.00,9.59379,25.187566,0.000431,25.054463,-1.9031,0.222,9.59474,9.59474
2201.00,9.59379,25.187621,0.000431,25.054455,-1.9031,0.222,9.59475,9.59475
2202.00,9.59394,25.187613,0.000429,25.054355,-1.9029,0.222,9.59530,9.59530
2203.00,9.59429,25.187772,0.000431,25.054386,-1.9026,0.222,9.59601,9.59601
2204.00,9.59457,25.187797,0.000432,25.054348,-1.9023,0.222,9.59631,9.59631
2205.00,9.59458,25.187736,0.000432,25.054224,-1.9021,0.222,9.59647,9.59647
2206.00,9.59455,25.187755,0.000431,25.054267,-1.9020,0.222,9.59659,9.59659
2207.00,9.59447,25.187858,0.000433,25.054377,-1.9020,0.222,9.59577,9.59577
2208.00,9.59442,25.187733,0.000428,25.054213,-1.9018,0.223,9.59532,9.59532
2209.00,9.59456,25.187866,0.000428,25.054351,-1.9017,0.223,9.59464,9.59464
2210.00,9.59469,25.187970,0.000428,25.054456,-1.9017,0.223,9.59525,9.59525
2211.00,9.59495,25.188059,0.000429,25.054499,-1.9016,0.223,9.59565,9.59565
2212.00,9.59517,25.188086,0.000426,25.054501,-1.9015,0.223,9.59688,9.59688
2213.00,9.59554,25.188187,0.000430,25.054630,-1.9015,0.223,9.59706,9.59706
2214.00,9.59573,25.188147,0.000432,25.054480,-1.9016,0.223,9.59773,9.59773
2215.00,9.59589,25.188117,0.000426,25.054320,-1.9016,0.223,9.59721,9.59721
2216.00,9.59602,25.188165,0.000423,25.054295,-1.9016,0.224,9.59711,9.59711
2217.00,9.59614,25.188255,0.000422,25.054285,-1.9015,0.224,9.59683,9.59683
2218.00,9.59623,25.188324,0.000419,25.054297,-1.9014,0.224,9.59743,9.59743
2219.00,9.59643,25.188413,0.000419,25.054426,-1.9012,0.224,9.59785,9.59785
2220.00,9.59663,25.188539,0.000424,25.054613,-1.9009,0.224,9.59783,9.59783
2221.00,9.59680,25.188438,0.000426,25.054538,-1.9006,0.224,9.59856,9.59856
2222.00,9.59704,25.188411,0.000431,25.054541,-1.9005,0.224,9.59925,9.59925
2223.00,9.59722,25.188429,0.000436,25.054571,-1.9004,0.224,9.59911,9.59911
2224.00,9.59726,25.188464,0.000435,25.054557,-1.9005,0.224,9.59907,9.59907
2225.00,9.59739,25.188502,0.000431,25.054475,-1.9006,0.224,9.59955,9.59955
2226.00,9.59757,25.188718,0.000430,25.054604,-1.9005,0.224,9.59955,9.59955
2227.00,9.59791,25.188776,0.000427,25.054586,-1.9004,0.225,9.59949,9.59949
2228.00,9.59823,25.188911,0.000427,25.054623,-1.9002,0.225,9.59997,9.59997
2229.00,9.59858,25.188944,0.000427,25.054556,-1.8999,0.225,9.60047,9.60047
2230.00,9.59891,25.188952,0.000430,25.054575,-1.8995,0.225,9.60114,9.60114
2231.00,9.59895,25.188838,0.000432,25.054505,-1.8993,0.225,9.60086,9.60086
2232.00,9.59905,25.188815,0.000433,25.054501,-1.8990,0.225,9.60132,9.60132
2233.00,9.59936,25.188845,0.000433,25.054528,-1.8986,0.225,9.60146,9.60146
2234.00,9.59960,25.188787,0.000432,25.054528,-1.8984,0.225,9.60134,9.60134
2235.00,9.59976,25.188884,0.000433,25.054584,-1.8983,0.225,9.60102,9.60102
2236.00,9.59997,25.189072,0.000433,25.054666,-1.8982,0.225,9.60130,9.60130
2237.00,9.60018,25.189104,0.000434,25.054614,-1.8982,0.225,9.60110,9.60110
2238.00,9.60035,25.189054,0.000429,25.054514,-1.8982,0.225,9.60114,9.60114
2239.00,9.60048,25.189151,0.000426,25.054584,-1.8982,0.225,9.60174,9.60174
2240.00,9.60099,25.189014,0.000426,25.054492,-1.8981,0.225,9.60369,9.60369
2241.00,9.60158,25.188854,0.000418,25.054363,-1.8979,0.226,9.60520,9.60520
2242.00,9.60177,25.188896,0.000415,25.054421,-1.8977,0.226,9.60509,9.60509
2243.00,9.60200,25.188817,0.000416,25.054322,-1.8974,0.226,9.60474,9.60474
2244.00,9.60187,25.188760,0.000417,25.054188,-1.8972,0.226,9.60380,9.60380
2245.00,9.60191,25.188846,0.000412,25.054177,-1.8969,0.226,9.60199,9.60199
2246.00,9.60210,25.188989,0.000418,25.054243,-1.8967,0.226,9.60086,9.60086
2247.00,9.60221,25.189071,0.000419,25.054225,-1.8966,0.226,9.60105,9.60105
2248.00,9.60235,25.189224,0.000421,25.054338,-1.8965,0.226,9.60057,9.60057
2249.00,9.60242,25.189338,0.000422,25.054384,-1.8962,0.226,9.60083,9.60083
2250.00,9.60244,25.189431,0.000427,25.054450,-1.8960,0.226,9.60101,9.60101
2251.00,9.60280,25.189340,0.000424,25.054299,-1.8959,0.226,9.60082,9.60082
2252.00,9.60313,25.189300,0.000422,25.054297,-1.8959,0.227,9.60088,9.60088
2253.00,9.60268,25.189277,0.000422,25.054276,-1.8959,0.227,9.60111,9.60111
2254.00,9.60237,25.189318,0.000424,25.054345,-1.8960,0.227,9.60059,9.60059
2255.00,9.60232,25.189338,0.000423,25.054356,-1.8960,0.227,9.60001,9.60001
2256.00,9.60191,25.189424,0.000425,25.054482,-1.8957,0.227,9.60057,9.60057
2257.00,9.60182,25.189550,0.000428,25.054532,-1.8956,0.227,9.60019,9.60019
2258.00,9.60176,25.189604,0.000427,25.054503,-1.8954,0.227,9.60070,9.60070
2259.00,9.60166,25.189543,0.000421,25.054418,-1.8952,0.227,9.60165,9.60165
2260.00,9.60135,25.189549,0.000420,25.054389,-1.8949,0.227,9.60204,9.60204
2261.00,9.60091,25.189638,0.000424,25.054369,-1.8945,0.227,9.60121,9.60121
2262.00,9.60089,25.189706,0.000427,25.054404,-1.8943,0.227,9.60147,9.60147
2263.00,9.60092,25.189877,0.000427,25.054552,-1.8941,0.227,9.60172,9.60172
2264.00,9.60097,25.189954,0.000427,25.054540,-1.8938,0.227,9.60118,9.60118
2265.00,9.60110,25.190003,0.000426,25.054510,-1.8937,0.227,9.60196,9.60196
2266.00,9.60128,25.190046,0.000421,25.054490,-1.8939,0.228,9.60288,9.60288
2267.00,9.60131,25.190023,0.000416,25.054405,-1.8940,0.228,9.60294,9.60294
2268.00,9.60154,25.189887,0.000411,25.054203,-1.8941,0.228,9.60319,9.60319
2269.00,9.60178,25.189921,0.000413,25.054235,-1.8943,0.228,9.60416,9.60416
2270.00,9.60200,25.189979,0.000416,25.054264,-1.8944,0.228,9.60417,9.60417
2271.00,9.60221,25.190032,0.000419,25.054353,-1.8943,0.228,9.60495,9.60495
2272.00,9.60266,25.190083,0.000422,25.054375,-1.8940,0.228,9.60700,9.60700
2273.00,9.60313,25.190228,0.000422,25.054521,-1.8936,0.228,9.60785,9.60785
2274.00,9.60351,25.190362,0.000422,25.054610,-1.8931,0.228,9.60764,9.60764
2275.00,9.60379,25.190480,0.000425,25.054696,-1.8926,0.228,9.60747,9.60747
2276.00,9.60379,25.190484,0.000426,25.054549,-1.8922,0.228,9.60579,9.60579
2277.00,9.60375,25.190535,0.000425,25.054562,-1.8921,0.229,9.60370,9.60370
2278.00,9.60393,25.190613,0.000430,25.054560,-1.8921,0.228,9.60233,9.60233
2279.00,9.60429,25.190606,0.000430,25.054475,-1.8922,0.229,9.60173,9.60173
2280.00,9.60465,25.190532,0.000428,25.054388,-1.8923,0.229,9.60140,9.60140
2281.00,9.60487,25.190670,0.000427,25.054544,-1.8923,0.229,9.60192,9.60192
2282.00,9.60485,25.190648,0.000424,25.054512,-1.8922,0.229,9.60228,9.60228
2283.00,9.60511,25.190633,0.000421,25.054476,-1.8921,0.229,9.60157,9.60157
2284.00,9.60504,25.190729,0.000421,25.054509,-1.8920,0.229,9.60104,9.60104
2285.00,9.60444,25.190849,0.000419,25.054511,-1.8920,0.229,9.60021,9.60021
2286.00,9.60418,25.190800,0.000415,25.054384,-1.8919,0.230,9.59930,9.59930
2287.00,9.60346,25.191064,0.000419,25.054535,-1.8919,0.230,9.59873,9.59873
2288.00,9.60286,25.191088,0.000422,25.054528,-1.8918,0.230,9.59929,9.59929
2289.00,9.60264,25.191088,0.000422,25.054534,-1.8917,0.230,9.59945,9.59945
2290.00,9.60232,25.191138,0.000423,25.054559,-1.8916,0.230,9.59942,9.59942
2291.00,9.60155,25.191267,0.000428,25.054672,-1.8914,0.230,9.59968,9.59968
2292.00,9.60081,25.191179,0.000430,25.054612,-1.8912,0.230,9.59957,9.59957
2293.00,9.60041,25.191197,0.000430,25.054587,-1.8911,0.230,9.60009,9.60009
2294.00,9.60040,25.191253,0.000434,25.054694,-1.8909,0.230,9.60134,9.60134
2295.00,9.60074,25.191245,0.000435,25.054687,-1.8906,0.230,9.60216,9.60216
2296.00,9.60090,25.191217,0.000432,25.054653,-1.8905,0.230,9.60300,9.60300
2297.00,9.60094,25.191170,0.000429,25.054573,-1.8902,0.230,9.60331,9.60331
2298.00,9.60088,25.191202,0.000429,25.054606,-1.8900,0.230,9.60330,9.60330
2299.00,9.60092,25.191090,0.000425,25.054438,-1.8900,0.230,9.60217,9.60217
2300.00,9.60089,25.190995,0.000423,25.054431,-1.8900,0.230,9.60172,9.60172
2301.00,9.60073,25.191005,0.000422,25.054444,-1.8899,0.230,9.60104,9.60104
2302.00,9.60092,25.190990,0.000419,25.054388,-1.8899,0.231,9.60037,9.60037
2303.00,9.60087,25.190987,0.000420,25.054331,-1.8898,0.231,9.59977,9.59977
2304.00,9.60094,25.191123,0.000424,25.054358,-1.8897,0.231,9.59961,9.59961
2305.00,9.60111,25.191154,0.000424,25.054281,-1.8896,0.231,9.59958,9.59958
2306.00,9.60130,25.191186,0.000426,25.054294,-1.8897,0.231,9.59988,9.59988
2307.00,9.60175,25.191296,0.000430,25.054393,-1.8898,0.231,9.60010,9.60010
2308.00,9.60158,25.191309,0.000427,25.054387,-1.8900,0.231,9.59948,9.59948
2309.00,9.60101,25.191286,0.000423,25.054348,-1.8900,0.231,9.59854,9.59854
2310.00,9.60025,25.191358,0.000423,25.054358,-1.8899,0.231,9.59709,9.59709
2311.00,9.59958,25.191336,0.000421,25.054241,-1.8897,0.231,9.59383,9.59383
@16,2.0001,4.0, 2310.05699999999 
2312.00,9.59899,25.191425,0.000421,25.054324,-1.8891,0.232,9.59188,9.59188
2313.00,9.59965,25.191498,0.000420,25.054408,-1.8886,0.232,9.59148,9.59148
2314.00,9.59969,25.191529,0.000417,25.054436,-1.8882,0.232,9.59158,9.59158
2315.00,9.59971,25.191544,0.000417,25.054444,-1.8878,0.232,9.59283,9.59283
2316.00,9.59837,25.191625,0.000420,25.054531,-1.8875,0.232,9.59576,9.59576
2317.00,9.59641,25.191494,0.000419,25.054419,-1.8873,0.232,9.59816,9.59816
2318.00,9.59554,25.191455,0.000418,25.054340,-1.8874,0.232,9.59948,9.59948
2319.00,9.59450,25.191419,0.000419,25.054361,-1.8876,0.232,9.60097,9.60097
2320.00,9.59410,25.191481,0.000417,25.054429,-1.8877,0.232,9.60143,9.60143
2321.00,9.59480,25.191461,0.000415,25.054412,-1.8878,0.232,9.60185,9.60185
2322.00,9.59565,25.191600,0.000419,25.054445,-1.8880,0.233,9.60188,9.60188
2323.00,9.59576,25.191761,0.000422,25.054487,-1.8880,0.233,9.60220,9.60220
2324.00,9.59661,25.191861,0.000423,25.054483,-1.8879,0.233,9.60318,9.60318
2325.00,9.59727,25.191969,0.000425,25.054490,-1.8878,0.232,9.60444,9.60444
2326.00,9.59783,25.192067,0.000424,25.054544,-1.8878,0.232,9.60523,9.60523
2327.00,9.59885,25.192073,0.000417,25.054492,-1.8876,0.233,9.60583,9.60583
2328.00,9.59957,25.192072,0.000415,25.054460,-1.8876,0.233,9.60619,9.60619
2329.00,9.60002,25.192185,0.000418,25.054533,-1.8874,0.233,9.60530,9.60530
2330.00,9.60056,25.192158,0.000418,25.054549,-1.8872,0.233,9.60509,9.60509
2331.00,9.60146,25.192245,0.000418,25.054576,-1.8868,0.233,9.60530,9.60530
2332.00,9.60251,25.192308,0.000422,25.054572,-1.8865,0.233,9.60491,9.60491
2333.00,9.60325,25.192400,0.000424,25.054653,-1.8865,0.233,9.60465,9.60465
2334.00,9.60345,25.192422,0.000423,25.054599,-1.8864,0.233,9.60484,9.60484
2335.00,9.60380,25.192566,0.000423,25.054608,-1.8865,0.233,9.60453,9.60453
2336.00,9.60404,25.192607,0.000424,25.054615,-1.8868,0.233,9.60427,9.60427
2337.00,9.60421,25.192607,0.000420,25.054624,-1.8869,0.234,9.60431,9.60431
2338.00,9.60430,25.192605,0.000421,25.054574,-1.8867,0.234,9.60444,9.60444
2339.00,9.60433,25.192539,0.000419,25.054515,-1.8863,0.234,9.60386,9.60386
2340.00,9.60427,25.192493,0.000421,25.054481,-1.8861,0.234,9.60306,9.60306
2341.00,9.60431,25.192529,0.000421,25.054447,-1.8857,0.234,9.60248,9.60248
2342.00,9.60422,25.192564,0.000427,25.054508,-1.8853,0.234,9.60136,9.60136
2343.00,9.60396,25.192512,0.000428,25.054531,-1.8850,0.234,9.60007,9.60007
2344.00,9.60367,25.192609,0.000431,25.054587,-1.8851,0.234,9.60016,9.60016
2345.00,9.60353,25.192619,0.000428,25.054608,-1.8850,0.234,9.60138,9.60138
2346.00,9.60354,25.192550,0.000424,25.054571,-1.8850,0.234,9.60201,9.60201
2347.00,9.60343,25.192644,0.000425,25.054540,-1.8850,0.234,9.60310,9.60310
2348.00,9.60333,25.192661,0.000421,25.054483,-1.8849,0.234,9.60370,9.60370
2349.00,9.60323,25.192814,0.000422,25.054532,-1.8846,0.234,9.60377,9.60377
2350.00,9.60298,25.192973,0.000427,25.054543,-1.8843,0.234,9.60299,9.60299
2351.00,9.60272,25.193081,0.000429,25.054544,-1.8839,0.234,9.60214,9.60214
2352.00,9.60257,25.193027,0.000425,25.054451,-1.8836,0.235,9.60144,9.60144
2353.00,9.60223,25.193129,0.000429,25.054491,-1.8835,0.235,9.60158,9.60158
2354.00,9.60190,25.193090,0.000424,25.054479,-1.8835,0.235,9.60249,9.60249
2355.00,9.60187,25.193015,0.000418,25.054448,-1.8836,0.235,9.60355,9.60355
2356.00,9.60179,25.193030,0.000419,25.054530,-1.8835,0.235,9.60526,9.60526
2357.00,9.60228,25.193036,0.000422,25.054618,-1.8835,0.235,9.60698,9.60698
2358.00,9.60307,25.193057,0.000419,25.054575,-1.8835,0.235,9.60910,9.60910
2359.00,9.60384,25.193044,0.000421,25.054537,-1.8833,0.235,9.60996,9.60996
2360.00,9.60431,25.193037,0.000425,25.054506,-1.8832,0.235,9.61047,9.61047
2361.00,9.60472,25.193035,0.000425,25.054447,-1.8832,0.235,9.60998,9.60998
2362.00,9.60540,25.193094,0.000426,25.054417,-1.8832,0.235,9.60965,9.60965
2363.00,9.60542,25.193115,0.000424,25.054474,-1.8831,0.235,9.60883,9.60883
2364.00,9.60574,25.193187,0.000425,25.054544,-1.8830,0.235,9.60775,9.60775
2365.00,9.60607,25.193212,0.000423,25.054544,-1.8829,0.235,9.60708,9.60708
2366.00,9.60617,25.193338,0.000427,25.054656,-1.8828,0.235,9.60733,9.60733
2367.00,9.60632,25.193360,0.000426,25.054657,-1.8826,0.235,9.60767,9.60767
2368.00,9.60646,25.193415,0.000430,25.054652,-1.8826,0.235,9.60648,9.60648
2369.00,9.60669,25.193409,0.000431,25.054530,-1.8826,0.235,9.60545,9.60545
2370.00,9.60700,25.193530,0.000433,25.054560,-1.8826,0.235,9.60392,9.60392
2371.00,9.60640,25.193467,0.000428,25.054371,-1.8825,0.236,9.60238,9.60238
2372.00,9.60635,25.193587,0.000427,25.054403,-1.8825,0.236,9.60080,9.60080
2373.00,9.60670,25.193631,0.000425,25.054421,-1.8826,0.236,9.60127,9.60127
2374.00,9.60652,25.193617,0.000423,25.054416,-1.8826,0.236,9.60176,9.60176
2375.00,9.60598,25.193683,0.000424,25.054432,-1.8824,0.236,9.60223,9.60223
2376.00,9.60516,25.193795,0.000426,25.054529,-1.8821,0.236,9.60333,9.60333
2377.00,9.60453,25.193791,0.000425,25.054485,-1.8819,0.236,9.60490,9.60490
2378.00,9.60389,25.193739,0.000426,25.054421,-1.8817,0.236,9.60481,9.60481
2379.00,9.60376,25.193804,0.000427,25.054424,-1.8816,0.236,9.60446,9.60446
2380.00,9.60363,25.193800,0.000423,25.054414,-1.8816,0.237,9.60410,9.60410
2381.00,9.60414,25.193668,0.000415,25.054315,-1.8817,0.237,9.60313,9.60313
2382.00,9.60387,25.193728,0.000411,25.054384,-1.8816,0.237,9.60210,9.60210
2383.00,9.60360,25.193874,0.000412,25.054475,-1.8814,0.238,9.60167,9.60167
2384.00,9.60340,25.193977,0.000415,25.054528,-1.8810,0.238,9.60174,9.60174
2385.00,9.60274,25.194000,0.000419,25.054531,-1.8806,0.238,9.60250,9.60250
2386.00,9.60260,25.194097,0.000424,25.054521,-1.8804,0.237,9.60289,9.60289
2387.00,9.60299,25.194085,0.000425,25.054506,-1.8804,0.237,9.60261,9.60261
2388.00,9.60326,25.194034,0.000425,25.054411,-1.8805,0.237,9.60239,9.60239
2389.00,9.60306,25.193982,0.000424,25.054420,-1.8806,0.237,9.60262,9.60262
2390.00,9.60312,25.193959,0.000421,25.054349,-1.8807,0.238,9.60247,9.60247
2391.00,9.60295,25.194066,0.000423,25.054469,-1.8807,0.238,9.60225,9.60225
2392.00,9.60291,25.194072,0.000427,25.054402,-1.8805,0.238,9.60214,9.60214
2393.00,9.60290,25.194160,0.000429,25.054447,-1.8804,0.238,9.60313,9.60313
2394.00,9.60316,25.194265,0.000429,25.054479,-1.8802,0.238,9.60411,9.60411
2395.00,9.60327,25.194276,0.000426,25.054512,-1.8801,0.238,9.60421,9.60421
2396.00,9.60299,25.194268,0.000425,25.054532,-1.8800,0.238,9.60487,9.60487
2397.00,9.60298,25.194399,0.000425,25.054674,-1.8798,0.238,9.60483,9.60483
2398.00,9.60283,25.194379,0.000422,25.054663,-1.8796,0.238,9.60389,9.60389
2399.00,9.60281,25.194419,0.000423,25.054638,-1.8797,0.238,9.60324,9.60324
2400.00,9.60305,25.194464,0.000424,25.054642,-1.8798,0.239,9.60360,9.60360
2401.00,9.60323,25.194432,0.000421,25.054598,-1.8797,0.239,9.60352,9.60352
2402.00,9.60338,25.194369,0.000418,25.054518,-1.8797,0.239,9.60499,9.60499
2403.00,9.60383,25.194374,0.000423,25.054508,-1.8797,0.239,9.60655,9.60655
2404.00,9.60413,25.194322,0.000421,25.054533,-1.8796,0.239,9.60679,9.60679
2405.00,9.60422,25.194325,0.000420,25.054502,-1.8794,0.239,9.60625,9.60625
2406.00,9.60414,25.194318,0.000422,25.054389,-1.8794,0.239,9.60584,9.60584
2407.00,9.60420,25.194362,0.000422,25.054341,-1.8794,0.239,9.60490,9.60490
2408.00,9.60451,25.194480,0.000420,25.054387,-1.8794,0.239,9.60348,9.60348
2409.00,9.60446,25.194475,0.000420,25.054301,-1.8793,0.239,9.60266,9.60266
2410.00,9.60442,25.194585,0.000422,25.054321,-1.8791,0.239,9.60256,9.60256
2411.00,9.60429,25.194734,0.000426,25.054403,-1.8789,0.239,9.60245,9.60245
2412.00,9.60424,25.194784,0.000429,25.054428,-1.8786,0.239,9.60177,9.60177
2413.00,9.60406,25.194880,0.000428,25.054434,-1.8782,0.239,9.60184,9.60184
2414.00,9.60396,25.195056,0.000429,25.054497,-1.8779,0.239,9.60183,9.60183
2415.00,9.60375,25.195105,0.000429,25.054523,-1.8775,0.239,9.60235,9.60235
2416.00,9.60356,25.195145,0.000428,25.054551,-1.8773,0.239,9.60257,9.60257
2417.00,9.60356,25.195220,0.000425,25.054619,-1.8772,0.240,9.60244,9.60244
2418.00,9.60357,25.195134,0.000424,25.054596,-1.8772,0.240,9.60281,9.60281
2419.00,9.60369,25.195031,0.000419,25.054495,-1.8773,0.240,9.60346,9.60346
2420.00,9.60359,25.195056,0.000420,25.054423,-1.8774,0.240,9.60269,9.60269
2421.00,9.60337,25.195104,0.000419,25.054395,-1.8774,0.240,9.60218,9.60218
2422.00,9.60311,25.195067,0.000417,25.054334,-1.8776,0.240,9.60282,9.60282
2423.00,9.60261,25.195165,0.000417,25.054354,-1.8775,0.241,9.60279,9.60279
2424.00,9.60251,25.195278,0.000418,25.054476,-1.8773,0.241,9.60368,9.60368
2425.00,9.60285,25.195313,0.000417,25.054554,-1.8773,0.241,9.60435,9.60435
2426.00,9.60298,25.195270,0.000417,25.054527,-1.8772,0.241,9.60468,9.60468
2427.00,9.60304,25.195314,0.000418,25.054513,-1.8769,0.241,9.60546,9.60546
2428.00,9.60324,25.195325,0.000422,25.054554,-1.8765,0.241,9.60581,9.60581
2429.00,9.60339,25.195319,0.000422,25.054501,-1.8761,0.241,9.60462,9.60462
2430.00,9.60350,25.195333,0.000422,25.054531,-1.8758,0.241,9.60485,9.60485
2431.00,9.60370,25.195341,0.000422,25.054506,-1.8754,0.241,9.60513,9.60513
2432.00,9.60387,25.195358,0.000424,25.054532,-1.8753,0.241,9.60431,9.60431
2433.00,9.60407,25.195318,0.000424,25.054463,-1.8751,0.241,9.60408,9.60408
2434.00,9.60398,25.195376,0.000427,25.054489,-1.8750,0.241,9.60525,9.60525
2435.00,9.60417,25.195375,0.000426,25.054463,-1.8747,0.241,9.60548,9.60548
2436.00,9.60439,25.195372,0.000426,25.054473,-1.8746,0.241,9.60574,9.60574
2437.00,9.60462,25.195376,0.000425,25.054414,-1.8745,0.241,9.60625,9.60625
2438.00,9.60474,25.195485,0.000420,25.054423,-1.8745,0.242,9.60633,9.60633
2439.00,9.60477,25.195568,0.000417,25.054482,-1.8744,0.242,9.60564,9.60564
2440.00,9.60485,25.195566,0.000416,25.054421,-1.8745,0.242,9.60507,9.60507
2441.00,9.60494,25.195584,0.000417,25.054406,-1.8746,0.242,9.60435,9.60435
2442.00,9.60504,25.195641,0.000416,25.054477,-1.8744,0.242,9.60432,9.60432
2443.00,9.60505,25.195600,0.000418,25.054431,-1.8741,0.242,9.60427,9.60427
2444.00,9.60503,25.195567,0.000417,25.054343,-1.8739,0.242,9.60462,9.60462
2445.00,9.60513,25.195653,0.000419,25.054411,-1.8738,0.242,9.60566,9.60566
2446.00,9.60530,25.195797,0.000419,25.054477,-1.8736,0.242,9.60609,9.60609
2447.00,9.60534,25.195814,0.000420,25.054431,-1.8734,0.242,9.60632,9.60632
2448.00,9.60525,25.195894,0.000419,25.054475,-1.8735,0.243,9.60634,9.60634
2449.00,9.60542,25.195935,0.000418,25.054492,-1.8735,0.243,9.60695,9.60695
2450.00,9.60570,25.195922,0.000415,25.054425,-1.8733,0.243,9.60687,9.60687
2451.00,9.60592,25.195933,0.000417,25.054464,-1.8729,0.243,9.60810,9.60810
2452.00,9.60625,25.196039,0.000419,25.054527,-1.8727,0.243,9.60878,9.60878
2453.00,9.60648,25.196108,0.000425,25.054532,-1.8724,0.243,9.60980,9.60980
2454.00,9.60642,25.196159,0.000428,25.054531,-1.8720,0.243,9.60915,9.60915
2455.00,9.60649,25.196240,0.000429,25.054559,-1.8720,0.243,9.60854,9.60854
2456.00,9.60673,25.196292,0.000424,25.054515,-1.8718,0.243,9.60796,9.60796
2457.00,9.60732,25.196276,0.000420,25.054455,-1.8714,0.243,9.60699,9.60699
2458.00,9.60781,25.196243,0.000416,25.054427,-1.8711,0.243,9.60573,9.60573
2459.00,9.60806,25.196202,0.000415,25.054399,-1.8710,0.244,9.60389,9.60389
2460.00,9.60886,25.196205,0.000417,25.054411,-1.8708,0.244,9.60103,9.60103
2461.00,9.60997,25.196192,0.000416,25.054363,-1.8707,0.244,9.59741,9.59741
@17,2.0001,4.0, 2460.09499999999 
2462.00,9.61025,25.196204,0.000417,25.054316,-1.8706,0.244,9.59446,9.59446
2463.00,9.60943,25.196214,0.000418,25.054254,-1.8705,0.244,9.59199,9.59199
2464.00,9.60773,25.196315,0.000422,25.054270,-1.8704,0.244,9.59183,9.59183
2465.00,9.60704,25.196330,0.000422,25.054212,-1.8701,0.244,9.59336,9.59336
2466.00,9.60546,25.196347,0.000423,25.054203,-1.8698,0.244,9.59557,9.59557
2467.00,9.60459,25.196407,0.000420,25.054239,-1.8692,0.244,9.59833,9.59833
2468.00,9.60268,25.196518,0.000423,25.054317,-1.8688,0.244,9.60098,9.60098
2469.00,9.59700,25.196572,0.000420,25.054333,-1.8684,0.244,9.60175,9.60175
2470.00,9.59202,25.196723,0.000422,25.054429,-1.8683,0.245,9.60178,9.60178
2471.00,9.59117,25.196771,0.000422,25.054424,-1.8685,0.245,9.60234,9.60234
2472.00,9.59262,25.196850,0.000421,25.054435,-1.8685,0.245,9.60265,9.60265
2473.00,9.59478,25.196907,0.000419,25.054475,-1.8685,0.245,9.60276,9.60276
2474.00,9.59651,25.196932,0.000419,25.054499,-1.8686,0.245,9.60362,9.60362
2475.00,9.59701,25.196868,0.000418,25.054465,-1.8686,0.245,9.60455,9.60455
2476.00,9.59813,25.196899,0.000416,25.054496,-1.8684,0.245,9.60550,9.60550
2477.00,9.59905,25.196870,0.000420,25.054498,-1.8686,0.245,9.60581,9.60581
2478.00,9.59984,25.196892,0.000420,25.054479,-1.8687,0.245,9.60572,9.60572
2479.00,9.60119,25.196890,0.000419,25.054487,-1.8685,0.245,9.60599,9.60599
2480.00,9.60253,25.196972,0.000418,25.054527,-1.8681,0.245,9.60645,9.60645
2481.00,9.60315,25.197084,0.000420,25.054614,-1.8678,0.245,9.60676,9.60676
2482.00,9.60360,25.197217,0.000421,25.054667,-1.8676,0.245,9.60749,9.60749
2483.00,9.60427,25.197174,0.000420,25.054606,-1.8673,0.246,9.60769,9.60769
2484.00,9.60491,25.197147,0.000417,25.054544,-1.8672,0.246,9.60762,9.60762
2485.00,9.60501,25.197174,0.000417,25.054512,-1.8671,0.246,9.60763,9.60763
2486.00,9.60518,25.197122,0.000419,25.054461,-1.8669,0.246,9.60630,9.60630
2487.00,9.60522,25.197043,0.000421,25.054418,-1.8665,0.246,9.60465,9.60465
2488.00,9.60537,25.197125,0.000427,25.054488,-1.8658,0.246,9.60468,9.60468
2489.00,9.60596,25.197180,0.000431,25.054489,-1.8654,0.245,9.60493,9.60493
2490.00,9.60597,25.197204,0.000434,25.054485,-1.8651,0.245,9.60499,9.60499
2491.00,9.60602,25.197308,0.000434,25.054536,-1.8650,0.245,9.60555,9.60555
2492.00,9.60610,25.197352,0.000429,25.054577,-1.8648,0.246,9.60624,9.60624
2493.00,9.60633,25.197356,0.000425,25.054550,-1.8649,0.246,9.60658,9.60658
2494.00,9.60636,25.197474,0.000425,25.054613,-1.8650,0.246,9.60675,9.60675
2495.00,9.60648,25.197494,0.000421,25.054591,-1.8649,0.246,9.60713,9.60713
2496.00,9.60652,25.197510,0.000419,25.054542,-1.8646,0.246,9.60720,9.60720
2497.00,9.60645,25.197557,0.000419,25.054535,-1.8645,0.246,9.60749,9.60749
2498.00,9.60649,25.197529,0.000418,25.054488,-1.8642,0.247,9.60676,9.60676
2499.00,9.60651,25.197403,0.000415,25.054405,-1.8638,0.247,9.60633,9.60633
2500.00,9.60642,25.197351,0.000414,25.054414,-1.8634,0.247,9.60616,9.60616
2501.00,9.60648,25.197360,0.000414,25.054395,-1.8633,0.247,9.60641,9.60641
2502.00,9.60630,25.197300,0.000413,25.054287,-1.8633,0.247,9.60651,9.60651
2503.00,9.60624,25.197421,0.000415,25.054286,-1.8634,0.247,9.60715,9.60715
2504.00,9.60634,25.197546,0.000417,25.054264,-1.8633,0.247,9.60745,9.60745
2505.00,9.60637,25.197648,0.000419,25.054273,-1.8632,0.247,9.60739,9.60739
2506.00,9.60658,25.197649,0.000420,25.054246,-1.8630,0.247,9.60773,9.60773
2507.00,9.60677,25.197873,0.000422,25.054395,-1.8627,0.247,9.60706,9.60706
2508.00,9.60674,25.197868,0.000423,25.054416,-1.8624,0.247,9.60606,9.60606
2509.00,9.60662,25.197935,0.000422,25.054498,-1.8624,0.247,9.60598,9.60598
2510.00,9.60669,25.197926,0.000419,25.054436,-1.8625,0.248,9.60617,9.60617
2511.00,9.60681,25.197963,0.000418,25.054452,-1.8625,0.248,9.60652,9.60652
2512.00,9.60710,25.197975,0.000423,25.054450,-1.8624,0.248,9.60784,9.60784
2513.00,9.60723,25.197999,0.000422,25.054405,-1.8622,0.248,9.60883,9.60883
2514.00,9.60717,25.197987,0.000424,25.054391,-1.8622,0.248,9.60841,9.60841
2515.00,9.60693,25.198084,0.000426,25.054454,-1.8623,0.248,9.60765,9.60765
2516.00,9.60691,25.198115,0.000426,25.054460,-1.8623,0.248,9.60703,9.60703
2517.00,9.60704,25.198059,0.000423,25.054405,-1.8624,0.248,9.60669,9.60669
2518.00,9.60707,25.198086,0.000424,25.054480,-1.8626,0.248,9.60606,9.60606
2519.00,9.60698,25.198194,0.000423,25.054535,-1.8624,0.248,9.60611,9.60611
2520.00,9.60703,25.198222,0.000424,25.054540,-1.8620,0.248,9.60668,9.60668
2521.00,9.60702,25.198278,0.000425,25.054579,-1.8616,0.248,9.60636,9.60636
2522.00,9.60698,25.198283,0.000422,25.054490,-1.8611,0.249,9.60660,9.60660
2523.00,9.60680,25.198384,0.000422,25.054526,-1.8607,0.249,9.60697,9.60697
2524.00,9.60681,25.198355,0.000422,25.054465,-1.8604,0.249,9.60732,9.60732
2525.00,9.60702,25.198361,0.000422,25.054415,-1.8602,0.249,9.60772,9.60772
2526.00,9.60703,25.198374,0.000421,25.054361,-1.8600,0.249,9.60792,9.60792
2527.00,9.60714,25.198474,0.000427,25.054495,-1.8599,0.249,9.60767,9.60767
2528.00,9.60740,25.198443,0.000429,25.054445,-1.8600,0.249,9.60845,9.60845
2529.00,9.60754,25.198474,0.000429,25.054425,-1.8600,0.249,9.60828,9.60828
2530.00,9.60749,25.198488,0.000429,25.054417,-1.8599,0.249,9.60765,9.60765
2531.00,9.60712,25.198504,0.000430,25.054402,-1.8597,0.249,9.60769,9.60769
2532.00,9.60700,25.198503,0.000427,25.054362,-1.8596,0.249,9.60782,9.60782
2533.00,9.60716,25.198516,0.000421,25.054255,-1.8593,0.249,9.60746,9.60746
2534.00,9.60742,25.198577,0.000422,25.054314,-1.8590,0.250,9.60845,9.60845
2535.00,9.60768,25.198642,0.000422,25.054365,-1.8589,0.250,9.60907,9.60907
2536.00,9.60780,25.198709,0.000420,25.054396,-1.8590,0.250,9.60916,9.60916
2537.00,9.60773,25.198736,0.000419,25.054342,-1.8589,0.250,9.60876,9.60876
2538.00,9.60787,25.198769,0.000421,25.054388,-1.8587,0.250,9.60894,9.60894
2539.00,9.60813,25.198748,0.000420,25.054305,-1.8587,0.250,9.60872,9.60872
2540.00,9.60823,25.198811,0.000424,25.054355,-1.8585,0.250,9.60849,9.60849
2541.00,9.60830,25.198863,0.000429,25.054401,-1.8582,0.250,9.60883,9.60883
2542.00,9.60835,25.198941,0.000431,25.054488,-1.8582,0.250,9.60910,9.60910
2543.00,9.60847,25.199007,0.000434,25.054560,-1.8582,0.250,9.60970,9.60970
2544.00,9.60881,25.199050,0.000436,25.054602,-1.8579,0.250,9.61003,9.61003
2545.00,9.60889,25.199061,0.000432,25.054526,-1.8578,0.250,9.61033,9.61033
2546.00,9.60889,25.199222,0.000431,25.054599,-1.8577,0.250,9.60990,9.60990
2547.00,9.60888,25.199212,0.000429,25.054534,-1.8576,0.250,9.60971,9.60971
2548.00,9.60895,25.199334,0.000432,25.054604,-1.8573,0.250,9.61015,9.61015
2549.00,9.60924,25.199367,0.000431,25.054510,-1.8572,0.250,9.61043,9.61043
2550.00,9.60958,25.199386,0.000434,25.054510,-1.8570,0.250,9.61105,9.61105
2551.00,9.60986,25.199291,0.000432,25.054415,-1.8569,0.251,9.61167,9.61167
2552.00,9.60985,25.199292,0.000432,25.054471,-1.8568,0.251,9.61172,9.61172
2553.00,9.60988,25.199178,0.000428,25.054422,-1.8568,0.251,9.61085,9.61085
2554.00,9.60996,25.199125,0.000427,25.054400,-1.8568,0.251,9.61059,9.61059
2555.00,9.61020,25.199111,0.000425,25.054362,-1.8566,0.251,9.61042,9.61042
2556.00,9.61023,25.199167,0.000426,25.054371,-1.8563,0.251,9.61026,9.61026
2557.00,9.61031,25.199186,0.000428,25.054337,-1.8560,0.251,9.61080,9.61080
2558.00,9.61038,25.199291,0.000430,25.054299,-1.8558,0.251,9.61034,9.61034
2559.00,9.61043,25.199428,0.000430,25.054440,-1.8554,0.251,9.61011,9.61011
2560.00,9.61038,25.199505,0.000432,25.054486,-1.8552,0.251,9.60999,9.60999
2561.00,9.61046,25.199474,0.000431,25.054425,-1.8551,0.251,9.61002,9.61002
2562.00,9.61050,25.199646,0.000430,25.054478,-1.8550,0.251,9.60979,9.60979
2563.00,9.61038,25.199711,0.000430,25.054526,-1.8549,0.252,9.60959,9.60959
2564.00,9.61011,25.199727,0.000427,25.054488,-1.8551,0.252,9.60911,9.60911
2565.00,9.61007,25.199871,0.000426,25.054541,-1.8552,0.252,9.60869,9.60869
2566.00,9.61024,25.199916,0.000425,25.054558,-1.8551,0.252,9.60900,9.60900
2567.00,9.61037,25.199799,0.000425,25.054501,-1.8551,0.252,9.60952,9.60952
2568.00,9.61039,25.199717,0.000422,25.054449,-1.8548,0.252,9.61041,9.61041
2569.00,9.61031,25.199797,0.000424,25.054477,-1.8544,0.252,9.61168,9.61168
2570.00,9.61039,25.199727,0.000423,25.054408,-1.8540,0.252,9.61296,9.61296
2571.00,9.61046,25.199669,0.000421,25.054322,-1.8538,0.253,9.61304,9.61304
2572.00,9.61067,25.199829,0.000420,25.054383,-1.8534,0.253,9.61257,9.61257
2573.00,9.61070,25.199938,0.000424,25.054418,-1.8532,0.253,9.61263,9.61263
2574.00,9.61066,25.199875,0.000421,25.054340,-1.8531,0.253,9.61170,9.61170
2575.00,9.61071,25.199858,0.000421,25.054340,-1.8528,0.253,9.61013,9.61013
2576.00,9.61048,25.200045,0.000423,25.054471,-1.8524,0.253,9.60921,9.60921
2577.00,9.61022,25.200017,0.000420,25.054409,-1.8520,0.253,9.60901,9.60901
2578.00,9.61036,25.199958,0.000417,25.054315,-1.8518,0.253,9.60947,9.60947
2579.00,9.61064,25.200058,0.000422,25.054383,-1.8517,0.253,9.61048,9.61048
2580.00,9.61073,25.200084,0.000422,25.054358,-1.8519,0.253,9.61203,9.61203
2581.00,9.61100,25.200049,0.000423,25.054328,-1.8521,0.253,9.61289,9.61289
2582.00,9.61101,25.200035,0.000425,25.054266,-1.8521,0.253,9.61304,9.61304
2583.00,9.61126,25.200092,0.000426,25.054278,-1.8519,0.253,9.61238,9.61238
2584.00,9.61159,25.200111,0.000425,25.054270,-1.8515,0.253,9.61094,9.61094
2585.00,9.61157,25.200172,0.000425,25.054319,-1.8512,0.254,9.61022,9.61022
2586.00,9.61146,25.200201,0.000422,25.054311,-1.8508,0.254,9.60919,9.60919
2587.00,9.61109,25.200322,0.000426,25.054454,-1.8507,0.254,9.60904,9.60904
2588.00,9.61076,25.200439,0.000430,25.054557,-1.8506,0.253,9.60912,9.60912
2589.00,9.61045,25.200512,0.000430,25.054590,-1.8505,0.254,9.61046,9.61046
2590.00,9.61058,25.200630,0.000430,25.054659,-1.8503,0.254,9.61018,9.61018
2591.00,9.61060,25.200754,0.000432,25.054690,-1.8502,0.254,9.61072,9.61072
2592.00,9.61050,25.200699,0.000427,25.054505,-1.8502,0.254,9.61063,9.61063
2593.00,9.61035,25.200707,0.000424,25.054423,-1.8501,0.254,9.61011,9.61011
2594.00,9.61026,25.200807,0.000422,25.054421,-1.8500,0.254,9.60957,9.60957
2595.00,9.61045,25.200848,0.000423,25.054371,-1.8499,0.254,9.60951,9.60951
2596.00,9.61069,25.200858,0.000423,25.054332,-1.8497,0.254,9.60946,9.60946
2597.00,9.61048,25.200915,0.000424,25.054385,-1.8495,0.254,9.60961,9.60961
2598.00,9.61014,25.200980,0.000426,25.054389,-1.8494,0.254,9.61005,9.61005
2599.00,9.61013,25.200916,0.000427,25.054310,-1.8492,0.254,9.60985,9.60985
2600.00,9.60995,25.200889,0.000426,25.054233,-1.8489,0.254,9.60947,9.60947
2601.00,9.60974,25.200928,0.000424,25.054284,-1.8487,0.254,9.60948,9.60948
2602.00,9.60975,25.201021,0.000424,25.054337,-1.8486,0.254,9.61010,9.61010
2603.00,9.60989,25.201138,0.000425,25.054419,-1.8482,0.255,9.61055,9.61055
2604.00,9.60999,25.201174,0.000426,25.054409,-1.8480,0.254,9.61002,9.61002
2605.00,9.61016,25.201272,0.000425,25.054447,-1.8476,0.255,9.61071,9.61071
2606.00,9.60991,25.201283,0.000426,25.054396,-1.8472,0.255,9.61134,9.61134
2607.00,9.60986,25.201290,0.000422,25.054330,-1.8469,0.255,9.61124,9.61124
2608.00,9.61003,25.201344,0.000422,25.054320,-1.8468,0.255,9.61122,9.61122
2609.00,9.61004,25.201372,0.000418,25.054318,-1.8468,0.256,9.61087,9.61087
2610.00,9.61019,25.201325,0.000417,25.054259,-1.8470,0.256,9.60882,9.60882
2611.00,9.61029,25.201358,0.000417,25.054242,-1.8470,0.256,9.60585,9.60585
2612.00,9.61256,25.201411,0.000424,25.054286,-1.8471,0.256,9.60346,9.60346
@18,2.0001,4.0, 2610.026 
2613.00,9.61210,25.201307,0.000419,25.054204,-1.8471,0.256,9.60186,9.60186
2614.00,9.61089,25.201378,0.000419,25.054260,-1.8471,0.256,9.60214,9.60214
2615.00,9.61147,25.201433,0.000419,25.054284,-1.8469,0.256,9.60437,9.60437
2616.00,9.61086,25.201474,0.000420,25.054353,-1.8467,0.256,9.60713,9.60713
2617.00,9.61114,25.201476,0.000419,25.054355,-1.8466,0.256,9.60801,9.60801
2618.00,9.61057,25.201538,0.000424,25.054415,-1.8466,0.256,9.60901,9.60901
2619.00,9.60557,25.201561,0.000427,25.054454,-1.8465,0.256,9.60979,9.60979
2620.00,9.60092,25.201458,0.000426,25.054372,-1.8462,0.256,9.60963,9.60963
2621.00,9.60055,25.201532,0.000426,25.054352,-1.8460,0.256,9.60988,9.60988
2622.00,9.60289,25.201673,0.000425,25.054393,-1.8457,0.256,9.61120,9.61120
2623.00,9.60476,25.201726,0.000422,25.054338,-1.8455,0.257,9.61206,9.61206
2624.00,9.60540,25.201764,0.000421,25.054262,-1.8453,0.257,9.61246,9.61246
2625.00,9.60646,25.201932,0.000421,25.054335,-1.8452,0.257,9.61245,9.61245
2626.00,9.60737,25.201971,0.000424,25.054299,-1.8451,0.257,9.61262,9.61262
2627.00,9.60818,25.201940,0.000421,25.054199,-1.8451,0.257,9.61310,9.61310
2628.00,9.60868,25.201933,0.000422,25.054143,-1.8449,0.257,9.61314,9.61314
2629.00,9.60935,25.202063,0.000425,25.054199,-1.8449,0.257,9.61302,9.61302
2630.00,9.60977,25.202156,0.000429,25.054304,-1.8449,0.257,9.61352,9.61352
2631.00,9.61041,25.202157,0.000424,25.054352,-1.8449,0.257,9.61389,9.61389
2632.00,9.61122,25.202178,0.000428,25.054441,-1.8446,0.257,9.61401,9.61401
2633.00,9.61193,25.202225,0.000430,25.054549,-1.8445,0.257,9.61476,9.61476
2634.00,9.61244,25.202106,0.000426,25.054484,-1.8442,0.258,9.61534,9.61534
2635.00,9.61267,25.202083,0.000422,25.054410,-1.8439,0.258,9.61517,9.61517
2636.00,9.61277,25.202124,0.000423,25.054425,-1.8436,0.258,9.61511,9.61511
2637.00,9.61314,25.202107,0.000423,25.054408,-1.8434,0.258,9.61495,9.61495
2638.00,9.61336,25.202170,0.000422,25.054364,-1.8430,0.258,9.61378,9.61378
2639.00,9.61354,25.202229,0.000419,25.054358,-1.8428,0.258,9.61374,9.61374
2640.00,9.61368,25.202283,0.000423,25.054433,-1.8426,0.258,9.61390,9.61390
2641.00,9.61378,25.202251,0.000425,25.054433,-1.8425,0.258,9.61343,9.61343
2642.00,9.61369,25.202240,0.000424,25.054397,-1.8425,0.258,9.61254,9.61254
2643.00,9.61362,25.202244,0.000424,25.054464,-1.8425,0.258,9.61282,9.61282
2644.00,9.61364,25.202182,0.000425,25.054432,-1.8424,0.258,9.61288,9.61288
2645.00,9.61389,25.202102,0.000425,25.054340,-1.8421,0.258,9.61369,9.61369
2646.00,9.61423,25.202060,0.000420,25.054230,-1.8418,0.259,9.61504,9.61504
2647.00,9.61445,25.202117,0.000420,25.054205,-1.8414,0.259,9.61654,9.61654
2648.00,9.61450,25.202214,0.000421,25.054237,-1.8412,0.259,9.61676,9.61676
2649.00,9.61461,25.202319,0.000419,25.054254,-1.8412,0.259,9.61642,9.61642
2650.00,9.61464,25.202420,0.000416,25.054222,-1.8413,0.259,9.61621,9.61621
2651.00,9.61452,25.202513,0.000422,25.054279,-1.8414,0.259,9.61497,9.61497
2652.00,9.61437,25.202583,0.000423,25.054308,-1.8415,0.259,9.61447,9.61447
2653.00,9.61442,25.202511,0.000419,25.054137,-1.8413,0.259,9.61418,9.61418
2654.00,9.61457,25.202600,0.000421,25.054193,-1.8411,0.259,9.61427,9.61427
2655.00,9.61450,25.202597,0.000420,25.054199,-1.8408,0.259,9.61451,9.61451
2656.00,9.61453,25.202537,0.000417,25.054105,-1.8405,0.260,9.61545,9.61545
2657.00,9.61475,25.202498,0.000415,25.054094,-1.8401,0.260,9.61583,9.61583
2658.00,9.61500,25.202481,0.000415,25.054136,-1.8400,0.260,9.61635,9.61635
2659.00,9.61501,25.202528,0.000418,25.054217,-1.8398,0.260,9.61641,9.61641
2660.00,9.61501,25.202606,0.000420,25.054286,-1.8394,0.260,9.61562,9.61562
2661.00,9.61501,25.202783,0.000421,25.054391,-1.8391,0.260,9.61500,9.61500
2662.00,9.61525,25.202880,0.000421,25.054418,-1.8388,0.260,9.61440,9.61440
2663.00,9.61541,25.202881,0.000425,25.054360,-1.8386,0.260,9.61384,9.61384
2664.00,9.61529,25.202843,0.000425,25.054300,-1.8384,0.260,9.61396,9.61396
2665.00,9.61510,25.202838,0.000425,25.054280,-1.8383,0.260,9.61387,9.61387
2666.00,9.61485,25.202808,0.000423,25.054269,-1.8384,0.260,9.61358,9.61358
2667.00,9.61467,25.202866,0.000427,25.054230,-1.8386,0.260,9.61390,9.61390
2668.00,9.61469,25.203001,0.000425,25.054306,-1.8387,0.260,9.61440,9.61440
2669.00,9.61471,25.203088,0.000421,25.054265,-1.8387,0.261,9.61469,9.61469
2670.00,9.61474,25.203210,0.000422,25.054268,-1.8385,0.261,9.61494,9.61494
2671.00,9.61479,25.203185,0.000422,25.054183,-1.8382,0.261,9.61519,9.61519
2672.00,9.61470,25.203144,0.000421,25.054155,-1.8378,0.261,9.61451,9.61451
2673.00,9.61460,25.203161,0.000422,25.054131,-1.8375,0.261,9.61376,9.61376
2674.00,9.61460,25.203180,0.000426,25.054121,-1.8371,0.261,9.61333,9.61333
2675.00,9.61455,25.203204,0.000425,25.054128,-1.8371,0.261,9.61346,9.61346
2676.00,9.61436,25.203428,0.000431,25.054293,-1.8370,0.261,9.61332,9.61332
2677.00,9.61428,25.203558,0.000429,25.054422,-1.8370,0.261,9.61418,9.61418
2678.00,9.61419,25.203618,0.000428,25.054463,-1.8370,0.261,9.61454,9.61454
2679.00,9.61417,25.203642,0.000427,25.054483,-1.8370,0.261,9.61471,9.61471
2680.00,9.61415,25.203600,0.000426,25.054424,-1.8368,0.262,9.61415,9.61415
2681.00,9.61409,25.203521,0.000423,25.054367,-1.8365,0.262,9.61413,9.61413
2682.00,9.61407,25.203442,0.000426,25.054280,-1.8362,0.262,9.61321,9.61321
2683.00,9.61405,25.203487,0.000428,25.054337,-1.8358,0.262,9.61293,9.61293
2684.00,9.61384,25.203524,0.000427,25.054346,-1.8356,0.262,9.61224,9.61224
2685.00,9.61373,25.203656,0.000428,25.054492,-1.8355,0.262,9.61257,9.61257
2686.00,9.61395,25.203719,0.000429,25.054557,-1.8353,0.262,9.61349,9.61349
2687.00,9.61405,25.203892,0.000426,25.054692,-1.8352,0.262,9.61463,9.61463
2688.00,9.61414,25.203741,0.000419,25.054504,-1.8351,0.262,9.61538,9.61538
2689.00,9.61419,25.203686,0.000420,25.054453,-1.8350,0.262,9.61659,9.61659
2690.00,9.61427,25.203644,0.000423,25.054363,-1.8350,0.262,9.61690,9.61690
2691.00,9.61431,25.203588,0.000421,25.054280,-1.8349,0.262,9.61675,9.61675
2692.00,9.61461,25.203586,0.000423,25.054236,-1.8346,0.262,9.61716,9.61716
2693.00,9.61492,25.203918,0.000431,25.054484,-1.8342,0.262,9.61830,9.61830
2694.00,9.61497,25.204025,0.000433,25.054529,-1.8339,0.262,9.61842,9.61842
2695.00,9.61531,25.204101,0.000431,25.054565,-1.8335,0.262,9.61880,9.61880
2696.00,9.61560,25.204192,0.000430,25.054537,-1.8332,0.263,9.61839,9.61839
2697.00,9.61568,25.204191,0.000426,25.054458,-1.8330,0.263,9.61753,9.61753
2698.00,9.61568,25.204164,0.000424,25.054396,-1.8328,0.263,9.61633,9.61633
2699.00,9.61573,25.204155,0.000419,25.054370,-1.8328,0.263,9.61576,9.61576
2700.00,9.61586,25.204115,0.000417,25.054309,-1.8327,0.263,9.61549,9.61549
2701.00,9.61607,25.204093,0.000420,25.054326,-1.8326,0.263,9.61607,9.61607
2702.00,9.61647,25.204150,0.000424,25.054379,-1.8325,0.263,9.61634,9.61634
2703.00,9.61674,25.204078,0.000422,25.054298,-1.8326,0.263,9.61595,9.61595
2704.00,9.61705,25.204159,0.000422,25.054283,-1.8324,0.263,9.61572,9.61572
2705.00,9.61696,25.204110,0.000419,25.054157,-1.8321,0.263,9.61504,9.61504
2706.00,9.61663,25.204277,0.000418,25.054203,-1.8319,0.264,9.61414,9.61414
2707.00,9.61635,25.204283,0.000415,25.054127,-1.8317,0.264,9.61465,9.61465
2708.00,9.61657,25.204395,0.000418,25.054187,-1.8313,0.264,9.61622,9.61622
2709.00,9.61671,25.204464,0.000422,25.054245,-1.8311,0.264,9.61679,9.61679
2710.00,9.61667,25.204607,0.000426,25.054344,-1.8310,0.264,9.61762,9.61762
2711.00,9.61667,25.204621,0.000426,25.054357,-1.8309,0.264,9.61786,9.61786
2712.00,9.61652,25.204629,0.000427,25.054335,-1.8310,0.264,9.61727,9.61727
2713.00,9.61635,25.204583,0.000424,25.054268,-1.8309,0.264,9.61630,9.61630
2714.00,9.61607,25.204529,0.000419,25.054218,-1.8308,0.264,9.61586,9.61586
2715.00,9.61606,25.204618,0.000420,25.054365,-1.8305,0.264,9.61554,9.61554
2716.00,9.61617,25.204587,0.000421,25.054293,-1.8304,0.264,9.61516,9.61516
2717.00,9.61613,25.204724,0.000420,25.054386,-1.8303,0.264,9.61457,9.61457
2718.00,9.61599,25.204713,0.000419,25.054403,-1.8304,0.264,9.61422,9.61422
2719.00,9.61568,25.204768,0.000420,25.054390,-1.8303,0.265,9.61542,9.61542
2720.00,9.61574,25.204654,0.000416,25.054199,-1.8303,0.265,9.61630,9.61630
2721.00,9.61612,25.204764,0.000414,25.054254,-1.8302,0.265,9.61769,9.61769
2722.00,9.61622,25.204656,0.000412,25.054153,-1.8297,0.265,9.61872,9.61872
2723.00,9.61648,25.204717,0.000412,25.054131,-1.8291,0.265,9.61946,9.61946
2724.00,9.61665,25.204841,0.000416,25.054206,-1.8288,0.265,9.61865,9.61865
2725.00,9.61696,25.204974,0.000418,25.054281,-1.8284,0.265,9.61770,9.61770
2726.00,9.61666,25.205012,0.000418,25.054318,-1.8284,0.265,9.61692,9.61692
2727.00,9.61666,25.205077,0.000419,25.054341,-1.8286,0.265,9.61655,9.61655
2728.00,9.61684,25.205110,0.000417,25.054422,-1.8288,0.266,9.61609,9.61609
2729.00,9.61668,25.205135,0.000417,25.054450,-1.8288,0.266,9.61583,9.61583
2730.00,9.61662,25.205173,0.000419,25.054469,-1.8287,0.266,9.61609,9.61609
2731.00,9.61653,25.205173,0.000420,25.054446,-1.8284,0.266,9.61687,9.61687
2732.00,9.61668,25.205201,0.000421,25.054471,-1.8281,0.266,9.61734,9.61734
2733.00,9.61689,25.205285,0.000428,25.054485,-1.8279,0.266,9.61801,9.61801
2734.00,9.61704,25.205118,0.000424,25.054373,-1.8279,0.266,9.61865,9.61865
2735.00,9.61723,25.205040,0.000420,25.054328,-1.8280,0.266,9.61931,9.61931
2736.00,9.61754,25.204976,0.000419,25.054254,-1.8280,0.266,9.61905,9.61905
2737.00,9.61774,25.205020,0.000419,25.054282,-1.8279,0.266,9.61890,9.61890
2738.00,9.61797,25.205094,0.000421,25.054312,-1.8275,0.266,9.61850,9.61850
2739.00,9.61783,25.205175,0.000421,25.054315,-1.8272,0.266,9.61853,9.61853
2740.00,9.61793,25.205289,0.000422,25.054375,-1.8268,0.266,9.61870,9.61870
2741.00,9.61787,25.205359,0.000424,25.054401,-1.8266,0.266,9.61854,9.61854
2742.00,9.61780,25.205407,0.000422,25.054351,-1.8264,0.266,9.61845,9.61845
2743.00,9.61783,25.205395,0.000418,25.054239,-1.8261,0.266,9.61867,9.61867
2744.00,9.61785,25.205484,0.000421,25.054272,-1.8259,0.266,9.61883,9.61883
2745.00,9.61809,25.205507,0.000419,25.054256,-1.8258,0.267,9.61867,9.61867
2746.00,9.61823,25.205571,0.000420,25.054287,-1.8257,0.267,9.61844,9.61844
2747.00,9.61823,25.205606,0.000421,25.054287,-1.8257,0.267,9.61836,9.61836
2748.00,9.61827,25.205555,0.000418,25.054227,-1.8256,0.267,9.61798,9.61798
2749.00,9.61828,25.205725,0.000416,25.054290,-1.8255,0.267,9.61733,9.61733
2750.00,9.61836,25.205798,0.000420,25.054307,-1.8254,0.268,9.61676,9.61676
2751.00,9.61833,25.205778,0.000420,25.054227,-1.8253,0.268,9.61724,9.61724
2752.00,9.61834,25.205845,0.000423,25.054247,-1.8250,0.268,9.61817,9.61817
2753.00,9.61848,25.206017,0.000428,25.054393,-1.8250,0.268,9.61907,9.61907
2754.00,9.61841,25.205955,0.000429,25.054349,-1.8249,0.267,9.61920,9.61920
2755.00,9.61839,25.205952,0.000433,25.054353,-1.8248,0.267,9.61870,9.61870
2756.00,9.61842,25.206014,0.000433,25.054365,-1.8246,0.267,9.61907,9.61907
2757.00,9.61826,25.206009,0.000434,25.054379,-1.8245,0.267,9.61887,9.61887
2758.00,9.61837,25.205970,0.000437,25.054364,-1.8244,0.267,9.61852,9.61852
2759.00,9.61803,25.205955,0.000435,25.054329,-1.8242,0.267,9.61834,9.61834
2760.00,9.61828,25.206003,0.000429,25.054349,-1.8241,0.268,9.61739,9.61739
2761.00,9.61932,25.206048,0.000426,25.054405,-1.8241,0.268,9.61467,9.61467
2762.00,9.62118,25.206113,0.000425,25.054425,-1.8240,0.268,9.61075,9.61075
@19,2.0001,4.0, 2760.088 
2763.00,9.62084,25.206136,0.000417,25.054367,-1.8240,0.268,9.60843,9.60843
2764.00,9.61831,25.206184,0.000420,25.054447,-1.8241,0.268,9.60791,9.60791
2765.00,9.61902,25.206150,0.000419,25.054370,-1.8241,0.269,9.60863,9.60863
2766.00,9.61837,25.206151,0.000419,25.054351,-1.8241,0.269,9.61016,9.61016
2767.00,9.61695,25.206060,0.000416,25.054279,-1.8239,0.269,9.61325,9.61325
2768.00,9.61700,25.206105,0.000418,25.054304,-1.8234,0.269,9.61490,9.61490
2769.00,9.61497,25.206204,0.000419,25.054302,-1.8229,0.269,9.61583,9.61583
2770.00,9.61055,25.206274,0.000417,25.054286,-1.8224,0.269,9.61677,9.61677
2771.00,9.60646,25.206405,0.000421,25.054336,-1.8220,0.269,9.61783,9.61783
2772.00,9.60733,25.206608,0.000423,25.054402,-1.8219,0.269,9.61825,9.61825
2773.00,9.60905,25.206691,0.000424,25.054378,-1.8221,0.269,9.61853,9.61853
2774.00,9.61037,25.206693,0.000423,25.054332,-1.8224,0.269,9.61868,9.61868
2775.00,9.61192,25.206836,0.000426,25.054385,-1.8228,0.269,9.61917,9.61917
2776.00,9.61331,25.206868,0.000423,25.054347,-1.8231,0.269,9.61947,9.61947
2777.00,9.61415,25.206831,0.000427,25.054287,-1.8231,0.269,9.61985,9.61985
2778.00,9.61487,25.206792,0.000429,25.054297,-1.8229,0.269,9.62036,9.62036
2779.00,9.61564,25.206935,0.000431,25.054381,-1.8223,0.269,9.62032,9.62032
2780.00,9.61609,25.206884,0.000432,25.054382,-1.8215,0.269,9.62015,9.62015
2781.00,9.61650,25.206784,0.000434,25.054313,-1.8209,0.269,9.61984,9.61984
2782.00,9.61722,25.206864,0.000428,25.054334,-1.8207,0.270,9.61951,9.61951
2783.00,9.61811,25.207003,0.000425,25.054347,-1.8208,0.270,9.61948,9.61948
2784.00,9.61860,25.206965,0.000423,25.054265,-1.8211,0.270,9.61908,9.61908
2785.00,9.61867,25.206992,0.000422,25.054225,-1.8215,0.270,9.61906,9.61906
2786.00,9.61885,25.207157,0.000424,25.054251,-1.8215,0.270,9.61844,9.61844
2787.00,9.61895,25.207196,0.000426,25.054268,-1.8215,0.270,9.61860,9.61860
2788.00,9.61910,25.207120,0.000427,25.054175,-1.8213,0.270,9.61813,9.61813
2789.00,9.61911,25.207101,0.000426,25.054147,-1.8212,0.270,9.61836,9.61836
2790.00,9.61915,25.207217,0.000425,25.054189,-1.8209,0.270,9.61853,9.61853
2791.00,9.61926,25.207204,0.000422,25.054189,-1.8207,0.271,9.61938,9.61938
2792.00,9.61927,25.207210,0.000422,25.054180,-1.8205,0.271,9.61910,9.61910
2793.00,9.61941,25.207296,0.000422,25.054249,-1.8203,0.271,9.62019,9.62019
2794.00,9.61956,25.207378,0.000425,25.054315,-1.8200,0.271,9.62072,9.62072
2795.00,9.61942,25.207357,0.000427,25.054305,-1.8200,0.271,9.62033,9.62033
2796.00,9.61942,25.207398,0.000426,25.054303,-1.8202,0.271,9.62000,9.62000
2797.00,9.61929,25.207414,0.000425,25.054318,-1.8204,0.271,9.61956,9.61956
2798.00,9.61915,25.207414,0.000427,25.054296,-1.8206,0.271,9.61866,9.61866
2799.00,9.61909,25.207417,0.000421,25.054206,-1.8207,0.272,9.61811,9.61811
2800.00,9.61902,25.207466,0.000423,25.054167,-1.8208,0.272,9.61792,9.61792
2801.00,9.61893,25.207453,0.000424,25.054196,-1.8208,0.272,9.61794,9.61794
2802.00,9.61899,25.207471,0.000424,25.054154,-1.8205,0.272,9.61860,9.61860
2803.00,9.61893,25.207505,0.000422,25.054141,-1.8203,0.272,9.61900,9.61900
2804.00,9.61903,25.207543,0.000429,25.054245,-1.8203,0.272,9.61928,9.61928
2805.00,9.61911,25.207591,0.000429,25.054330,-1.8203,0.272,9.61969,9.61969
2806.00,9.61923,25.207737,0.000429,25.054390,-1.8201,0.272,9.62021,9.62021
2807.00,9.61951,25.207760,0.000432,25.054376,-1.8200,0.272,9.62111,9.62111
2808.00,9.61974,25.207817,0.000434,25.054393,-1.8200,0.272,9.62180,9.62180
2809.00,9.62002,25.207887,0.000435,25.054417,-1.8200,0.272,9.62223,9.62223
2810.00,9.62007,25.207797,0.000435,25.054361,-1.8198,0.272,9.62206,9.62206
2811.00,9.61990,25.207783,0.000432,25.054358,-1.8197,0.272,9.62122,9.62122
2812.00,9.61985,25.207909,0.000435,25.054445,-1.8196,0.272,9.62021,9.62021
2813.00,9.61978,25.207967,0.000434,25.054450,-1.8195,0.272,9.61919,9.61919
2814.00,9.61966,25.208061,0.000432,25.054461,-1.8193,0.272,9.61910,9.61910
2815.00,9.61965,25.208214,0.000432,25.054453,-1.8191,0.272,9.61870,9.61870
2816.00,9.61959,25.208227,0.000434,25.054434,-1.8191,0.272,9.61874,9.61874
2817.00,9.61971,25.208191,0.000430,25.054393,-1.8191,0.273,9.61858,9.61858
2818.00,9.61978,25.208206,0.000429,25.054354,-1.8190,0.273,9.61862,9.61862
2819.00,9.61992,25.208123,0.000427,25.054268,-1.8191,0.273,9.61840,9.61840
2820.00,9.61987,25.208106,0.000426,25.054303,-1.8192,0.273,9.61934,9.61934
2821.00,9.61996,25.208011,0.000426,25.054177,-1.8192,0.273,9.61977,9.61977
2822.00,9.62002,25.207984,0.000426,25.054151,-1.8192,0.273,9.62045,9.62045
2823.00,9.62006,25.207995,0.000424,25.054243,-1.8193,0.273,9.62025,9.62025
2824.00,9.61995,25.208020,0.000426,25.054305,-1.8193,0.273,9.62000,9.62000
2825.00,9.61992,25.208075,0.000425,25.054280,-1.8193,0.273,9.61975,9.61975
2826.00,9.61970,25.208293,0.000421,25.054416,-1.8195,0.273,9.62048,9.62048
2827.00,9.61976,25.208381,0.000422,25.054410,-1.8197,0.274,9.62076,9.62076
2828.00,9.61990,25.208392,0.000424,25.054316,-1.8196,0.273,9.62099,9.62099
2829.00,9.61970,25.208427,0.000423,25.054235,-1.8195,0.274,9.62132,9.62132
2830.00,9.61984,25.208483,0.000423,25.054276,-1.8194,0.274,9.62223,9.62223
2831.00,9.62009,25.208475,0.000428,25.054292,-1.8193,0.274,9.62156,9.62156
2832.00,9.62020,25.208547,0.000428,25.054380,-1.8191,0.274,9.62127,9.62127
2833.00,9.62033,25.208573,0.000426,25.054395,-1.8192,0.274,9.62178,9.62178
2834.00,9.62050,25.208592,0.000424,25.054420,-1.8194,0.274,9.62257,9.62257
2835.00,9.62071,25.208656,0.000427,25.054468,-1.8193,0.274,9.62189,9.62189
2836.00,9.62107,25.208574,0.000424,25.054404,-1.8191,0.274,9.62165,9.62165
2837.00,9.62123,25.208538,0.000424,25.054374,-1.8189,0.274,9.62076,9.62076
2838.00,9.62129,25.208540,0.000425,25.054357,-1.8187,0.274,9.62080,9.62080
2839.00,9.62098,25.208657,0.000425,25.054405,-1.8186,0.274,9.62020,9.62020
2840.00,9.62100,25.208606,0.000424,25.054273,-1.8186,0.275,9.61994,9.61994
2841.00,9.62098,25.208673,0.000424,25.054274,-1.8189,0.275,9.62012,9.62012
2842.00,9.62106,25.208683,0.000425,25.054252,-1.8190,0.275,9.62055,9.62055
2843.00,9.62103,25.208743,0.000429,25.054297,-1.8191,0.275,9.61987,9.61987
2844.00,9.62112,25.208674,0.000429,25.054196,-1.8188,0.275,9.61923,9.61923
2845.00,9.62090,25.208731,0.000432,25.054266,-1.8186,0.275,9.61927,9.61927
2846.00,9.62079,25.208730,0.000431,25.054245,-1.8186,0.275,9.61924,9.61924
2847.00,9.62065,25.208734,0.000431,25.054206,-1.8185,0.275,9.61907,9.61907
2848.00,9.62055,25.208855,0.000427,25.054265,-1.8186,0.275,9.61956,9.61956
2849.00,9.62033,25.208940,0.000428,25.054342,-1.8190,0.275,9.62024,9.62024
2850.00,9.62037,25.208923,0.000425,25.054307,-1.8192,0.275,9.62067,9.62067
2851.00,9.62043,25.209042,0.000427,25.054337,-1.8194,0.275,9.62059,9.62059
2852.00,9.62032,25.209136,0.000426,25.054388,-1.8194,0.275,9.62068,9.62068
2853.00,9.62026,25.209104,0.000426,25.054339,-1.8194,0.275,9.62051,9.62051
2854.00,9.62007,25.209096,0.000428,25.054343,-1.8192,0.275,9.62007,9.62007
2855.00,9.61992,25.209122,0.000429,25.054383,-1.8191,0.276,9.61959,9.61959
2856.00,9.61990,25.209116,0.000431,25.054370,-1.8191,0.275,9.61986,9.61986
2857.00,9.62006,25.209128,0.000433,25.054353,-1.8191,0.275,9.62066,9.62066
2858.00,9.62014,25.209145,0.000433,25.054351,-1.8191,0.275,9.62125,9.62125
2859.00,9.62010,25.209203,0.000431,25.054340,-1.8193,0.275,9.62147,9.62147
2860.00,9.62022,25.209316,0.000432,25.054388,-1.8193,0.275,9.62183,9.62183
2861.00,9.62028,25.209314,0.000429,25.054339,-1.8192,0.276,9.62152,9.62152
2862.00,9.62040,25.209377,0.000427,25.054316,-1.8190,0.276,9.62164,9.62164
2863.00,9.62065,25.209552,0.000427,25.054439,-1.8190,0.276,9.62187,9.62187
2864.00,9.62086,25.209474,0.000426,25.054399,-1.8190,0.276,9.62188,9.62188
2865.00,9.62106,25.209467,0.000424,25.054280,-1.8191,0.276,9.62251,9.62251
2866.00,9.62115,25.209577,0.000424,25.054328,-1.8192,0.276,9.62256,9.62256
2867.00,9.62119,25.209584,0.000425,25.054359,-1.8193,0.276,9.62226,9.62226
2868.00,9.62133,25.209460,0.000426,25.054227,-1.8194,0.276,9.62155,9.62155
2869.00,9.62132,25.209595,0.000429,25.054244,-1.8193,0.276,9.62184,9.62184
2870.00,9.62129,25.209637,0.000430,25.054300,-1.8193,0.276,9.62150,9.62150
2871.00,9.62142,25.209649,0.000428,25.054342,-1.8193,0.276,9.62209,9.62209
2872.00,9.62162,25.209697,0.000429,25.054364,-1.8193,0.276,9.62229,9.62229
2873.00,9.62178,25.209778,0.000428,25.054404,-1.8192,0.276,9.62286,9.62286
2874.00,9.62192,25.209843,0.000429,25.054440,-1.8192,0.277,9.62264,9.62264
2875.00,9.62194,25.209947,0.000430,25.054535,-1.8189,0.277,9.62199,9.62199
2876.00,9.62198,25.209945,0.000433,25.054463,-1.8187,0.277,9.62143,9.62143
2877.00,9.62188,25.209960,0.000429,25.054402,-1.8186,0.277,9.62139,9.62139
2878.00,9.62183,25.210032,0.000428,25.054372,-1.8187,0.277,9.62129,9.62129
2879.00,9.62195,25.210103,0.000427,25.054421,-1.8187,0.277,9.62153,9.62153
2880.00,9.62197,25.210044,0.000425,25.054289,-1.8188,0.277,9.62212,9.62212
2881.00,9.62211,25.210146,0.000422,25.054334,-1.8188,0.277,9.62262,9.62262
2882.00,9.62223,25.210165,0.000422,25.054339,-1.8188,0.278,9.62313,9.62313
2883.00,9.62224,25.210225,0.000426,25.054409,-1.8188,0.277,9.62297,9.62297
2884.00,9.62219,25.210209,0.000423,25.054329,-1.8187,0.278,9.62316,9.62316
2885.00,9.62219,25.210278,0.000425,25.054364,-1.8187,0.278,9.62300,9.62300
2886.00,9.62219,25.210355,0.000429,25.054427,-1.8189,0.278,9.62287,9.62287
2887.00,9.62228,25.210403,0.000431,25.054474,-1.8190,0.278,9.62225,9.62225
2888.00,9.62231,25.210328,0.000423,25.054399,-1.8189,0.278,9.62258,9.62258
2889.00,9.62258,25.210413,0.000426,25.054415,-1.8188,0.278,9.62347,9.62347
2890.00,9.62274,25.210460,0.000425,25.054411,-1.8188,0.278,9.62377,9.62377
2891.00,9.62267,25.210431,0.000423,25.054397,-1.8186,0.278,9.62370,9.62370
2892.00,9.62259,25.210521,0.000427,25.054359,-1.8185,0.278,9.62331,9.62331
2893.00,9.62239,25.210602,0.000434,25.054401,-1.8185,0.278,9.62216,9.62216
2894.00,9.62222,25.210609,0.000431,25.054430,-1.8187,0.278,9.62109,9.62109
2895.00,9.62237,25.210575,0.000431,25.054395,-1.8187,0.278,9.62077,9.62077
2896.00,9.62253,25.210618,0.000431,25.054305,-1.8187,0.278,9.62137,9.62137
2897.00,9.62262,25.210649,0.000430,25.054353,-1.8188,0.278,9.62193,9.62193
2898.00,9.62265,25.210691,0.000430,25.054335,-1.8187,0.278,9.62322,9.62322
2899.00,9.62267,25.210735,0.000428,25.054276,-1.8185,0.278,9.62389,9.62389
2900.00,9.62254,25.210882,0.000430,25.054348,-1.8185,0.278,9.62389,9.62389
2901.00,9.62263,25.210889,0.000427,25.054342,-1.8186,0.279,9.62338,9.62338
2902.00,9.62286,25.210960,0.000424,25.054349,-1.8187,0.279,9.62291,9.62291
2903.00,9.62274,25.211052,0.000423,25.054407,-1.8187,0.279,9.62225,9.62225
2904.00,9.62261,25.211034,0.000425,25.054414,-1.8188,0.279,9.62138,9.62138
2905.00,9.62257,25.211032,0.000425,25.054466,-1.8186,0.279,9.62159,9.62159
2906.00,9.62251,25.211020,0.000429,25.054444,-1.8185,0.279,9.62168,9.62168
2907.00,9.62251,25.210963,0.000430,25.054394,-1.8185,0.279,9.62195,9.62195
2908.00,9.62254,25.210919,0.000429,25.054324,-1.8188,0.279,9.62231,9.62231
2909.00,9.62237,25.210944,0.000427,25.054289,-1.8190,0.279,9.62267,9.62267
2910.00,9.62219,25.210916,0.000429,25.054214,-1.8194,0.279,9.62227,9.62227
2911.00,9.62217,25.211002,0.000430,25.054268,-1.8195,0.279,9.62236,9.62236
2912.00,9.62236,25.211052,0.000427,25.054310,-1.8193,0.279,9.62328,9.62328
