# Supplementary material for: HSL1 and BAM1/2 impact epidermal cell development by sensing distinct signaling peptides
Source: Nat Commun. 2022 Feb 15;13:876. doi: 10.1038/s41467-022-28558-4 (PMC8847575; doi:10.1038/s41467-022-28558-4)
Supplement: Supplementary file 4 — Source Data [file 41467_2022_28558_MOESM4_ESM.zip › Source Data/Source Data/Figure S10/Exp2_BAM1_CLE9 R109PL110IV111P.itc]

$ITC
$ 19 
$NOT
$ 25 
$ 60 
$ 500 
$ 10 
$ 2 
$ADCGainCode:  0 
$False,True,True
$ 0.4 , 0.8 , 150 , 5 
$ 2 , 4 , 150 , 5 
$ 2 , 4 , 150 , 5 
$ 2 , 4 , 150 , 5 
$ 2 , 4 , 150 , 5 
$ 2 , 4 , 150 , 5 
$ 2 , 4 , 150 , 5 
$ 2 , 4 , 150 , 5 
$ 2 , 4 , 150 , 5 
$ 2 , 4 , 150 , 5 
$ 2 , 4 , 150 , 5 
$ 2 , 4 , 150 , 5 
$ 2 , 4 , 150 , 5 
$ 2 , 4 , 150 , 5 
$ 2 , 4 , 150 , 5 
$ 2 , 4 , 150 , 5 
$ 2 , 4 , 150 , 5 
$ 2 , 4 , 150 , 5 
$ 2 , 4 , 150 , 5 
# 0 
# 0.45 
# 0.03 
# 0.2035 
# 25 
# 4 
# 8.15 
# 1 
?BAM1_30uM_CLE9PIPP_450uM
% MICROCALITC_MAL1177627
% 0.2035 
% 4 
%-0.586102 , 29.61604 
%-0.348256 , 29.40329 
% 0.8333333 
% 167740 , 167730 
% 0.25 , 81 
%-0.015695 ,-0.033946 
%-20 , 8 
% 0 , 0 
% 0 
% 128000       127744 
% 43.1 
% 500 , 750 , 1000 , 750 
% 0.06978023945 ,-0.002252194966 ,-3.244915618586E-05 , 1.349203907274E-06 ,-9.058983361606E-09 
% MicroCalITC Ver: 1.29.32 Run time:12/14/2020 10:41:21 AM
@0
5.00,9.40092,25.053462,0.000420,25.000652,-2.4393,-0.018,9.39946,9.39946
6.00,9.40068,25.053331,0.000416,25.000529,-2.4390,-0.018,9.39950,9.39950
7.00,9.40081,25.053365,0.000414,25.000515,-2.4387,-0.018,9.39936,9.39936
8.00,9.40052,25.053427,0.000412,25.000488,-2.4386,-0.018,9.39871,9.39871
9.00,9.40021,25.053431,0.000407,25.000449,-2.4387,-0.017,9.39827,9.39827
10.00,9.39982,25.053514,0.000407,25.000479,-2.4387,-0.017,9.39582,9.39582
11.00,9.39953,25.053647,0.000410,25.000567,-2.4387,-0.017,9.39442,9.39442
12.00,9.39914,25.053784,0.000411,25.000657,-2.4387,-0.017,9.39468,9.39468
13.00,9.39912,25.053745,0.000413,25.000614,-2.4387,-0.017,9.39586,9.39586
14.00,9.39926,25.053779,0.000415,25.000639,-2.4384,-0.017,9.39730,9.39730
15.00,9.39953,25.053851,0.000416,25.000641,-2.4384,-0.017,9.40017,9.40017
16.00,9.39939,25.053940,0.000416,25.000621,-2.4385,-0.017,9.40212,9.40212
17.00,9.39905,25.053927,0.000416,25.000558,-2.4384,-0.017,9.40304,9.40304
18.00,9.39949,25.054079,0.000418,25.000570,-2.4381,-0.017,9.40241,9.40241
19.00,9.39943,25.054157,0.000421,25.000593,-2.4380,-0.017,9.40208,9.40208
20.00,9.39909,25.054118,0.000421,25.000519,-2.4378,-0.017,9.40094,9.40094
21.00,9.39898,25.054139,0.000420,25.000511,-2.4376,-0.017,9.39994,9.39994
22.00,9.39911,25.054198,0.000419,25.000555,-2.4377,-0.017,9.39844,9.39844
23.00,9.39905,25.054150,0.000418,25.000530,-2.4380,-0.016,9.39810,9.39810
24.00,9.39879,25.054256,0.000419,25.000603,-2.4382,-0.016,9.39761,9.39761
25.00,9.39868,25.054367,0.000419,25.000718,-2.4384,-0.016,9.39692,9.39692
26.00,9.39836,25.054395,0.000418,25.000715,-2.4386,-0.016,9.39547,9.39547
27.00,9.39816,25.054477,0.000421,25.000717,-2.4386,-0.016,9.39523,9.39523
28.00,9.39801,25.054513,0.000421,25.000699,-2.4383,-0.016,9.39601,9.39601
29.00,9.39831,25.054569,0.000418,25.000695,-2.4383,-0.016,9.39607,9.39607
30.00,9.39834,25.054569,0.000414,25.000647,-2.4382,-0.016,9.39582,9.39582
31.00,9.39850,25.054707,0.000417,25.000683,-2.4382,-0.015,9.39655,9.39655
32.00,9.39843,25.054678,0.000413,25.000561,-2.4381,-0.015,9.39657,9.39657
33.00,9.39823,25.054764,0.000412,25.000608,-2.4378,-0.015,9.39598,9.39598
34.00,9.39798,25.054733,0.000410,25.000596,-2.4372,-0.015,9.39560,9.39560
35.00,9.39766,25.054784,0.000415,25.000569,-2.4371,-0.015,9.39622,9.39622
36.00,9.39730,25.054818,0.000417,25.000649,-2.4369,-0.015,9.39667,9.39667
37.00,9.39692,25.054868,0.000417,25.000756,-2.4368,-0.015,9.39706,9.39706
38.00,9.39689,25.054953,0.000416,25.000782,-2.4373,-0.015,9.39771,9.39771
39.00,9.39680,25.055043,0.000417,25.000792,-2.4378,-0.015,9.39715,9.39715
40.00,9.39640,25.055138,0.000415,25.000890,-2.4377,-0.015,9.39561,9.39561
41.00,9.39584,25.055107,0.000414,25.000817,-2.4373,-0.015,9.39366,9.39366
42.00,9.39540,25.055216,0.000415,25.000823,-2.4372,-0.015,9.39232,9.39232
43.00,9.39517,25.055152,0.000413,25.000731,-2.4369,-0.015,9.39058,9.39058
44.00,9.39491,25.055130,0.000413,25.000659,-2.4370,-0.015,9.38994,9.38994
45.00,9.39446,25.055167,0.000416,25.000617,-2.4373,-0.014,9.38972,9.38972
46.00,9.39431,25.055211,0.000414,25.000610,-2.4376,-0.014,9.39031,9.39031
47.00,9.39419,25.055179,0.000414,25.000602,-2.4379,-0.014,9.39065,9.39065
48.00,9.39379,25.055299,0.000418,25.000725,-2.4379,-0.014,9.39046,9.39046
49.00,9.39355,25.055294,0.000417,25.000687,-2.4376,-0.014,9.39031,9.39031
50.00,9.39333,25.055257,0.000411,25.000617,-2.4372,-0.014,9.39124,9.39124
51.00,9.39295,25.055237,0.000410,25.000586,-2.4370,-0.014,9.39238,9.39238
52.00,9.39287,25.055253,0.000408,25.000510,-2.4367,-0.013,9.39223,9.39223
53.00,9.39235,25.055137,0.000404,25.000315,-2.4364,-0.013,9.39043,9.39043
54.00,9.39153,25.055239,0.000404,25.000365,-2.4364,-0.013,9.38887,9.38887
55.00,9.39066,25.055348,0.000408,25.000452,-2.4365,-0.013,9.38646,9.38646
56.00,9.39082,25.055418,0.000408,25.000504,-2.4364,-0.013,9.38351,9.38351
57.00,9.39099,25.055500,0.000407,25.000560,-2.4365,-0.013,9.38165,9.38165
58.00,9.39143,25.055663,0.000412,25.000681,-2.4368,-0.013,9.38189,9.38189
59.00,9.39156,25.055685,0.000413,25.000633,-2.4369,-0.013,9.38220,9.38220
60.00,9.39430,25.055766,0.000414,25.000653,-2.4368,-0.013,9.38236,9.38236
@1,0.4000,0.8, 60.0619999999981 
61.00,9.39588,25.055915,0.000415,25.000683,-2.4371,-0.013,9.38248,9.38248
62.00,9.38981,25.055936,0.000415,25.000684,-2.4374,-0.013,9.38270,9.38270
63.00,9.38679,25.055998,0.000415,25.000702,-2.4375,-0.012,9.38187,9.38187
64.00,9.38553,25.056102,0.000419,25.000799,-2.4374,-0.012,9.38109,9.38109
65.00,9.38491,25.056072,0.000421,25.000745,-2.4375,-0.012,9.38021,9.38021
66.00,9.38454,25.056009,0.000424,25.000694,-2.4371,-0.012,9.37938,9.37938
67.00,9.38389,25.056052,0.000426,25.000664,-2.4364,-0.012,9.37865,9.37865
68.00,9.38319,25.056119,0.000428,25.000708,-2.4361,-0.012,9.37851,9.37851
69.00,9.38267,25.056148,0.000425,25.000707,-2.4361,-0.012,9.37861,9.37861
70.00,9.38234,25.056228,0.000425,25.000779,-2.4362,-0.012,9.37973,9.37973
71.00,9.38193,25.056285,0.000424,25.000778,-2.4365,-0.012,9.38089,9.38089
72.00,9.38141,25.056339,0.000423,25.000777,-2.4371,-0.012,9.38225,9.38225
73.00,9.38140,25.056290,0.000423,25.000685,-2.4375,-0.012,9.38367,9.38367
74.00,9.38150,25.056255,0.000424,25.000633,-2.4377,-0.012,9.38423,9.38423
75.00,9.38164,25.056223,0.000423,25.000596,-2.4376,-0.012,9.38445,9.38445
76.00,9.38170,25.056277,0.000423,25.000598,-2.4374,-0.012,9.38397,9.38397
77.00,9.38165,25.056296,0.000424,25.000602,-2.4371,-0.012,9.38294,9.38294
78.00,9.38159,25.056379,0.000418,25.000622,-2.4369,-0.011,9.38197,9.38197
79.00,9.38141,25.056493,0.000418,25.000709,-2.4365,-0.011,9.38117,9.38117
80.00,9.38124,25.056567,0.000417,25.000751,-2.4364,-0.011,9.37994,9.37994
81.00,9.38107,25.056510,0.000417,25.000705,-2.4365,-0.011,9.38020,9.38020
82.00,9.38116,25.056562,0.000416,25.000699,-2.4363,-0.011,9.38087,9.38087
83.00,9.38129,25.056552,0.000420,25.000697,-2.4362,-0.011,9.38161,9.38161
84.00,9.38141,25.056545,0.000419,25.000623,-2.4360,-0.011,9.38144,9.38144
85.00,9.38124,25.056539,0.000415,25.000488,-2.4360,-0.011,9.38047,9.38047
86.00,9.38095,25.056714,0.000414,25.000585,-2.4357,-0.011,9.37821,9.37821
87.00,9.38062,25.056824,0.000413,25.000710,-2.4357,-0.010,9.37544,9.37544
88.00,9.38013,25.056945,0.000409,25.000733,-2.4357,-0.010,9.37285,9.37285
89.00,9.37988,25.056948,0.000408,25.000650,-2.4356,-0.010,9.37204,9.37204
90.00,9.37945,25.057063,0.000412,25.000745,-2.4354,-0.010,9.37142,9.37142
91.00,9.37879,25.057020,0.000411,25.000734,-2.4353,-0.010,9.37077,9.37077
92.00,9.37809,25.056957,0.000414,25.000641,-2.4354,-0.010,9.37045,9.37045
93.00,9.37732,25.056862,0.000415,25.000600,-2.4354,-0.010,9.37100,9.37100
94.00,9.37650,25.056894,0.000415,25.000668,-2.4353,-0.010,9.37112,9.37112
95.00,9.37565,25.056859,0.000415,25.000678,-2.4353,-0.010,9.37242,9.37242
96.00,9.37537,25.056848,0.000416,25.000607,-2.4356,-0.010,9.37429,9.37429
97.00,9.37554,25.056914,0.000414,25.000630,-2.4356,-0.010,9.37638,9.37638
98.00,9.37562,25.056974,0.000418,25.000623,-2.4358,-0.010,9.37722,9.37722
99.00,9.37567,25.056979,0.000417,25.000601,-2.4362,-0.009,9.37801,9.37801
100.00,9.37554,25.056976,0.000415,25.000476,-2.4365,-0.009,9.37748,9.37748
101.00,9.37504,25.057170,0.000414,25.000583,-2.4362,-0.009,9.37662,9.37662
102.00,9.37449,25.057288,0.000414,25.000616,-2.4363,-0.009,9.37599,9.37599
103.00,9.37407,25.057408,0.000415,25.000701,-2.4362,-0.009,9.37551,9.37551
104.00,9.37397,25.057544,0.000417,25.000754,-2.4362,-0.009,9.37529,9.37529
105.00,9.37426,25.057701,0.000417,25.000884,-2.4363,-0.009,9.37662,9.37662
106.00,9.37472,25.057689,0.000414,25.000804,-2.4368,-0.009,9.37809,9.37809
107.00,9.37518,25.057729,0.000416,25.000790,-2.4370,-0.009,9.37885,9.37885
108.00,9.37564,25.057842,0.000416,25.000862,-2.4372,-0.008,9.37962,9.37962
109.00,9.37593,25.057859,0.000413,25.000810,-2.4373,-0.008,9.37969,9.37969
110.00,9.37619,25.057911,0.000416,25.000833,-2.4372,-0.008,9.37891,9.37891
111.00,9.37654,25.057935,0.000422,25.000866,-2.4369,-0.008,9.37786,9.37786
112.00,9.37677,25.057802,0.000418,25.000798,-2.4366,-0.008,9.37629,9.37629
113.00,9.37685,25.057684,0.000413,25.000636,-2.4364,-0.008,9.37516,9.37516
114.00,9.37690,25.057645,0.000413,25.000623,-2.4362,-0.008,9.37467,9.37467
115.00,9.37689,25.057642,0.000413,25.000563,-2.4362,-0.008,9.37440,9.37440
116.00,9.37679,25.057733,0.000412,25.000635,-2.4363,-0.008,9.37432,9.37432
117.00,9.37671,25.057874,0.000414,25.000707,-2.4364,-0.008,9.37557,9.37557
118.00,9.37670,25.057973,0.000417,25.000738,-2.4363,-0.008,9.37664,9.37664
119.00,9.37672,25.058104,0.000420,25.000812,-2.4363,-0.008,9.37717,9.37717
120.00,9.37676,25.058130,0.000420,25.000813,-2.4362,-0.008,9.37741,9.37741
121.00,9.37683,25.058060,0.000418,25.000700,-2.4362,-0.008,9.37704,9.37704
122.00,9.37680,25.058060,0.000419,25.000687,-2.4359,-0.007,9.37622,9.37622
123.00,9.37683,25.058122,0.000420,25.000781,-2.4361,-0.007,9.37643,9.37643
124.00,9.37700,25.058099,0.000418,25.000759,-2.4365,-0.007,9.37649,9.37649
125.00,9.37690,25.058133,0.000418,25.000769,-2.4368,-0.007,9.37602,9.37602
126.00,9.37654,25.058256,0.000421,25.000824,-2.4367,-0.007,9.37612,9.37612
127.00,9.37600,25.058370,0.000425,25.000865,-2.4368,-0.007,9.37475,9.37475
128.00,9.37528,25.058391,0.000424,25.000809,-2.4366,-0.007,9.37138,9.37138
129.00,9.37464,25.058461,0.000426,25.000837,-2.4365,-0.007,9.36923,9.36923
130.00,9.37397,25.058467,0.000425,25.000792,-2.4364,-0.007,9.36635,9.36635
131.00,9.37303,25.058308,0.000419,25.000623,-2.4364,-0.007,9.36240,9.36240
132.00,9.37188,25.058333,0.000413,25.000583,-2.4365,-0.007,9.35891,9.35891
133.00,9.37126,25.058355,0.000408,25.000577,-2.4366,-0.006,9.35679,9.35679
134.00,9.37077,25.058246,0.000402,25.000393,-2.4366,-0.006,9.35471,9.35471
135.00,9.36995,25.058213,0.000403,25.000309,-2.4367,-0.006,9.35430,9.35430
136.00,9.36869,25.058384,0.000408,25.000416,-2.4368,-0.006,9.35638,9.35638
137.00,9.36679,25.058376,0.000410,25.000366,-2.4368,-0.006,9.36046,9.36046
138.00,9.36540,25.058441,0.000412,25.000380,-2.4366,-0.006,9.36428,9.36428
139.00,9.36317,25.058572,0.000417,25.000515,-2.4364,-0.006,9.36791,9.36791
140.00,9.36013,25.058680,0.000415,25.000611,-2.4362,-0.006,9.37158,9.37158
141.00,9.35853,25.058737,0.000413,25.000651,-2.4359,-0.006,9.37395,9.37395
142.00,9.35987,25.058808,0.000413,25.000657,-2.4357,-0.006,9.37607,9.37607
143.00,9.36187,25.058932,0.000417,25.000726,-2.4356,-0.006,9.37873,9.37873
144.00,9.36292,25.059042,0.000416,25.000791,-2.4357,-0.005,9.38084,9.38084
145.00,9.36268,25.059173,0.000417,25.000876,-2.4359,-0.005,9.38199,9.38199
146.00,9.36414,25.059174,0.000417,25.000860,-2.4364,-0.005,9.38261,9.38261
147.00,9.36693,25.059277,0.000419,25.001033,-2.4367,-0.005,9.38239,9.38239
148.00,9.36922,25.059198,0.000415,25.000941,-2.4369,-0.005,9.38129,9.38129
149.00,9.37052,25.059244,0.000413,25.000938,-2.4370,-0.005,9.38038,9.38038
150.00,9.37152,25.059184,0.000415,25.000860,-2.4366,-0.005,9.37984,9.37984
151.00,9.37337,25.059211,0.000417,25.000861,-2.4364,-0.005,9.38135,9.38135
152.00,9.37584,25.059144,0.000414,25.000731,-2.4364,-0.005,9.38236,9.38236
153.00,9.37716,25.059191,0.000416,25.000795,-2.4365,-0.005,9.38342,9.38342
154.00,9.37837,25.059215,0.000418,25.000829,-2.4367,-0.005,9.38359,9.38359
155.00,9.37891,25.059329,0.000418,25.000936,-2.4370,-0.004,9.38437,9.38437
156.00,9.37999,25.059410,0.000416,25.000978,-2.4373,-0.004,9.38417,9.38417
157.00,9.38082,25.059505,0.000417,25.001002,-2.4374,-0.004,9.38377,9.38377
158.00,9.38139,25.059560,0.000417,25.000959,-2.4372,-0.004,9.38322,9.38322
159.00,9.38196,25.059626,0.000414,25.000957,-2.4370,-0.004,9.38344,9.38344
160.00,9.38239,25.059650,0.000413,25.000911,-2.4368,-0.004,9.38332,9.38332
161.00,9.38261,25.059733,0.000418,25.000927,-2.4364,-0.004,9.38283,9.38283
162.00,9.38281,25.059828,0.000423,25.000915,-2.4362,-0.004,9.38202,9.38202
163.00,9.38250,25.059875,0.000422,25.000863,-2.4363,-0.004,9.38139,9.38139
164.00,9.38218,25.059859,0.000424,25.000755,-2.4363,-0.004,9.38071,9.38071
165.00,9.38197,25.059903,0.000427,25.000752,-2.4367,-0.004,9.38045,9.38045
166.00,9.38210,25.059893,0.000424,25.000673,-2.4368,-0.004,9.38046,9.38046
167.00,9.38245,25.059882,0.000422,25.000661,-2.4370,-0.004,9.38293,9.38293
168.00,9.38316,25.060026,0.000420,25.000765,-2.4373,-0.003,9.38595,9.38595
169.00,9.38382,25.060109,0.000416,25.000744,-2.4375,-0.003,9.38874,9.38874
170.00,9.38452,25.060314,0.000416,25.000798,-2.4372,-0.003,9.39125,9.39125
171.00,9.38501,25.060453,0.000416,25.000841,-2.4372,-0.003,9.39281,9.39281
172.00,9.38519,25.060504,0.000414,25.000796,-2.4373,-0.003,9.39330,9.39330
173.00,9.38539,25.060521,0.000417,25.000775,-2.4373,-0.003,9.39284,9.39284
174.00,9.38555,25.060555,0.000423,25.000819,-2.4373,-0.003,9.39219,9.39219
175.00,9.38591,25.060464,0.000422,25.000756,-2.4377,-0.003,9.39188,9.39188
176.00,9.38650,25.060362,0.000420,25.000719,-2.4378,-0.003,9.39158,9.39158
177.00,9.38728,25.060351,0.000421,25.000786,-2.4377,-0.003,9.39053,9.39053
178.00,9.38782,25.060415,0.000425,25.000834,-2.4378,-0.003,9.38966,9.38966
179.00,9.38801,25.060506,0.000425,25.000864,-2.4377,-0.002,9.38873,9.38873
180.00,9.38782,25.060510,0.000429,25.000850,-2.4374,-0.003,9.38719,9.38719
181.00,9.38766,25.060681,0.000432,25.000906,-2.4374,-0.003,9.38593,9.38593
182.00,9.38782,25.060847,0.000432,25.000918,-2.4375,-0.003,9.38531,9.38531
183.00,9.38817,25.060816,0.000429,25.000811,-2.4374,-0.003,9.38511,9.38511
184.00,9.38853,25.060912,0.000427,25.000859,-2.4373,-0.002,9.38509,9.38509
185.00,9.38876,25.061044,0.000421,25.000930,-2.4373,-0.002,9.38494,9.38494
186.00,9.38871,25.061027,0.000420,25.000870,-2.4373,-0.002,9.38425,9.38425
187.00,9.38853,25.060957,0.000418,25.000810,-2.4372,-0.002,9.38403,9.38403
188.00,9.38801,25.060950,0.000418,25.000836,-2.4371,-0.001,9.38329,9.38329
189.00,9.38738,25.060851,0.000418,25.000774,-2.4371,-0.001,9.38215,9.38215
190.00,9.38670,25.060780,0.000421,25.000705,-2.4369,-0.002,9.38145,9.38145
191.00,9.38606,25.060840,0.000424,25.000737,-2.4368,-0.002,9.38109,9.38109
192.00,9.38532,25.060935,0.000429,25.000792,-2.4370,-0.002,9.37993,9.37993
193.00,9.38465,25.061080,0.000430,25.000875,-2.4372,-0.002,9.37953,9.37953
194.00,9.38422,25.061170,0.000428,25.000889,-2.4373,-0.002,9.38010,9.38010
195.00,9.38388,25.061339,0.000425,25.000959,-2.4378,-0.001,9.38111,9.38111
196.00,9.38370,25.061383,0.000420,25.000943,-2.4382,-0.001,9.38351,9.38351
197.00,9.38374,25.061386,0.000415,25.000969,-2.4385,-0.001,9.38531,9.38531
198.00,9.38357,25.061323,0.000410,25.000952,-2.4388,0.000,9.38621,9.38621
199.00,9.38348,25.061434,0.000413,25.001019,-2.4390,0.000,9.38614,9.38614
200.00,9.38326,25.061376,0.000414,25.000996,-2.4389,0.000,9.38525,9.38525
201.00,9.38312,25.061338,0.000413,25.000991,-2.4389,0.000,9.38324,9.38324
202.00,9.38288,25.061309,0.000416,25.000877,-2.4387,0.000,9.38135,9.38135
203.00,9.38262,25.061315,0.000419,25.000830,-2.4384,0.000,9.37734,9.37734
204.00,9.38265,25.061168,0.000415,25.000685,-2.4385,0.000,9.37134,9.37134
205.00,9.38279,25.061207,0.000416,25.000629,-2.4388,0.000,9.36368,9.36368
206.00,9.38337,25.061272,0.000419,25.000600,-2.4386,0.000,9.35504,9.35504
207.00,9.38450,25.061336,0.000417,25.000623,-2.4390,0.000,9.34682,9.34682
208.00,9.38486,25.061482,0.000418,25.000659,-2.4392,0.000,9.34131,9.34131
209.00,9.38295,25.061535,0.000420,25.000630,-2.4391,0.000,9.33853,9.33853
210.00,9.38139,25.061663,0.000421,25.000664,-2.4393,0.000,9.33897,9.33897
@2,2.0001,4.0, 210.114000000001 
211.00,9.38051,25.061818,0.000421,25.000755,-2.4395,0.000,9.34160,9.34160
212.00,9.37736,25.061946,0.000421,25.000792,-2.4396,0.000,9.34535,9.34535
213.00,9.36483,25.061937,0.000416,25.000723,-2.4395,0.000,9.34908,9.34908
214.00,9.35185,25.062028,0.000415,25.000769,-2.4393,0.000,9.35189,9.35189
215.00,9.34362,25.061997,0.000413,25.000774,-2.4390,0.001,9.35256,9.35256
216.00,9.33901,25.061945,0.000411,25.000795,-2.4389,0.001,9.35297,9.35297
217.00,9.33852,25.061880,0.000409,25.000767,-2.4388,0.001,9.35182,9.35182
218.00,9.34105,25.061926,0.000410,25.000788,-2.4389,0.001,9.35079,9.35079
219.00,9.34403,25.061941,0.000410,25.000855,-2.4393,0.001,9.35066,9.35066
220.00,9.34570,25.061980,0.000411,25.000868,-2.4396,0.001,9.35271,9.35271
221.00,9.34711,25.062086,0.000414,25.000840,-2.4394,0.001,9.35560,9.35560
222.00,9.34786,25.062150,0.000415,25.000840,-2.4396,0.001,9.36018,9.36018
223.00,9.34835,25.062178,0.000414,25.000801,-2.4398,0.001,9.36489,9.36489
224.00,9.34994,25.062310,0.000419,25.000815,-2.4399,0.001,9.37025,9.37025
225.00,9.35212,25.062415,0.000421,25.000805,-2.4399,0.001,9.37400,9.37400
226.00,9.35400,25.062408,0.000421,25.000773,-2.4399,0.002,9.37630,9.37630
227.00,9.35434,25.062414,0.000423,25.000713,-2.4398,0.001,9.37612,9.37612
228.00,9.35452,25.062408,0.000423,25.000694,-2.4395,0.001,9.37677,9.37677
229.00,9.35596,25.062348,0.000418,25.000603,-2.4391,0.002,9.37686,9.37686
230.00,9.35962,25.062324,0.000415,25.000585,-2.4392,0.002,9.37680,9.37680
231.00,9.36581,25.062344,0.000412,25.000582,-2.4399,0.002,9.37627,9.37627
232.00,9.36987,25.062495,0.000414,25.000731,-2.4401,0.002,9.37884,9.37884
233.00,9.37188,25.062677,0.000417,25.000818,-2.4403,0.002,9.38057,9.38057
234.00,9.37271,25.062786,0.000420,25.000844,-2.4405,0.002,9.38131,9.38131
235.00,9.37359,25.062847,0.000425,25.000825,-2.4404,0.002,9.38241,9.38241
236.00,9.37474,25.062912,0.000424,25.000860,-2.4401,0.002,9.38343,9.38343
237.00,9.37596,25.062944,0.000421,25.000819,-2.4398,0.002,9.38323,9.38323
238.00,9.37667,25.062951,0.000420,25.000813,-2.4395,0.002,9.38250,9.38250
239.00,9.37730,25.063001,0.000422,25.000914,-2.4396,0.003,9.38206,9.38206
240.00,9.37865,25.063003,0.000421,25.000925,-2.4399,0.003,9.38191,9.38191
241.00,9.37967,25.063044,0.000423,25.000914,-2.4399,0.003,9.38162,9.38162
242.00,9.38007,25.062967,0.000425,25.000817,-2.4401,0.003,9.38090,9.38090
243.00,9.38016,25.062976,0.000426,25.000819,-2.4405,0.003,9.38094,9.38094
244.00,9.38036,25.063002,0.000423,25.000747,-2.4407,0.003,9.38248,9.38248
245.00,9.38098,25.063063,0.000420,25.000748,-2.4408,0.003,9.38386,9.38386
246.00,9.38158,25.063117,0.000418,25.000749,-2.4408,0.003,9.38624,9.38624
247.00,9.38225,25.063223,0.000419,25.000829,-2.4406,0.003,9.38749,9.38749
248.00,9.38267,25.063176,0.000417,25.000799,-2.4406,0.004,9.38688,9.38688
249.00,9.38279,25.063220,0.000418,25.000845,-2.4406,0.004,9.38560,9.38560
250.00,9.38294,25.063179,0.000417,25.000754,-2.4407,0.004,9.38369,9.38369
251.00,9.38341,25.063222,0.000418,25.000779,-2.4410,0.004,9.38152,9.38152
252.00,9.38324,25.063330,0.000419,25.000791,-2.4413,0.004,9.38050,9.38050
253.00,9.38329,25.063495,0.000422,25.000863,-2.4415,0.004,9.38104,9.38104
254.00,9.38305,25.063564,0.000419,25.000837,-2.4415,0.004,9.38184,9.38184
255.00,9.38302,25.063691,0.000424,25.000948,-2.4416,0.004,9.38258,9.38258
256.00,9.38306,25.063773,0.000427,25.000984,-2.4418,0.004,9.38289,9.38289
257.00,9.38328,25.063800,0.000425,25.000983,-2.4419,0.004,9.38367,9.38367
258.00,9.38333,25.063753,0.000420,25.000914,-2.4419,0.005,9.38451,9.38451
259.00,9.38346,25.063757,0.000421,25.000932,-2.4424,0.005,9.38384,9.38384
260.00,9.38348,25.063733,0.000423,25.000877,-2.4423,0.005,9.38383,9.38383
261.00,9.38355,25.063757,0.000424,25.000895,-2.4422,0.005,9.38399,9.38399
262.00,9.38359,25.063704,0.000425,25.000810,-2.4422,0.005,9.38246,9.38246
263.00,9.38337,25.063813,0.000430,25.000811,-2.4422,0.004,9.38006,9.38006
264.00,9.38269,25.063970,0.000433,25.000879,-2.4418,0.004,9.37784,9.37784
265.00,9.38188,25.064078,0.000428,25.000922,-2.4416,0.005,9.37592,9.37592
266.00,9.38124,25.064061,0.000425,25.000822,-2.4416,0.005,9.37548,9.37548
267.00,9.38091,25.064135,0.000426,25.000908,-2.4418,0.005,9.37673,9.37673
268.00,9.38095,25.064129,0.000425,25.000938,-2.4423,0.005,9.37858,9.37858
269.00,9.38105,25.064101,0.000426,25.000892,-2.4427,0.005,9.38042,9.38042
270.00,9.38115,25.064023,0.000425,25.000824,-2.4429,0.005,9.38034,9.38034
271.00,9.38106,25.064041,0.000426,25.000843,-2.4432,0.005,9.37781,9.37781
272.00,9.38064,25.064096,0.000424,25.000860,-2.4432,0.005,9.37420,9.37420
273.00,9.38004,25.064216,0.000424,25.000917,-2.4427,0.005,9.37012,9.37012
274.00,9.37916,25.064226,0.000418,25.000855,-2.4426,0.006,9.36750,9.36750
275.00,9.37822,25.064407,0.000421,25.000922,-2.4429,0.006,9.36655,9.36655
276.00,9.37697,25.064490,0.000420,25.000901,-2.4428,0.006,9.36706,9.36706
277.00,9.37522,25.064519,0.000418,25.000903,-2.4427,0.006,9.36751,9.36751
278.00,9.37424,25.064506,0.000418,25.000822,-2.4430,0.006,9.36847,9.36847
279.00,9.37440,25.064561,0.000421,25.000853,-2.4431,0.006,9.36920,9.36920
280.00,9.37399,25.064540,0.000422,25.000849,-2.4429,0.006,9.36888,9.36888
281.00,9.37302,25.064516,0.000423,25.000841,-2.4431,0.006,9.36813,9.36813
282.00,9.37228,25.064534,0.000422,25.000805,-2.4435,0.006,9.36872,9.36872
283.00,9.37183,25.064634,0.000423,25.000851,-2.4435,0.006,9.36874,9.36874
284.00,9.37135,25.064626,0.000422,25.000814,-2.4435,0.007,9.36805,9.36805
285.00,9.37104,25.064670,0.000421,25.000791,-2.4436,0.007,9.36784,9.36784
286.00,9.37063,25.064723,0.000422,25.000800,-2.4436,0.007,9.36843,9.36843
287.00,9.36995,25.064769,0.000422,25.000736,-2.4436,0.007,9.36748,9.36748
288.00,9.36915,25.064840,0.000424,25.000761,-2.4438,0.007,9.36761,9.36761
289.00,9.36829,25.064925,0.000426,25.000731,-2.4439,0.007,9.36673,9.36673
290.00,9.36762,25.065002,0.000425,25.000745,-2.4438,0.007,9.36650,9.36650
291.00,9.36746,25.065079,0.000428,25.000791,-2.4439,0.007,9.36642,9.36642
292.00,9.36746,25.065056,0.000428,25.000748,-2.4437,0.007,9.36597,9.36597
293.00,9.36751,25.064951,0.000425,25.000656,-2.4437,0.007,9.36574,9.36574
294.00,9.36759,25.065045,0.000428,25.000811,-2.4436,0.007,9.36590,9.36590
295.00,9.36736,25.065092,0.000429,25.000867,-2.4439,0.007,9.36566,9.36566
296.00,9.36705,25.065069,0.000424,25.000772,-2.4442,0.007,9.36484,9.36484
297.00,9.36696,25.065288,0.000430,25.000900,-2.4448,0.007,9.36560,9.36560
298.00,9.36699,25.065340,0.000430,25.000893,-2.4450,0.007,9.36599,9.36599
299.00,9.36706,25.065273,0.000421,25.000773,-2.4453,0.008,9.36749,9.36749
300.00,9.36709,25.065305,0.000420,25.000799,-2.4454,0.008,9.36841,9.36841
301.00,9.36700,25.065387,0.000421,25.000831,-2.4455,0.008,9.36790,9.36790
302.00,9.36675,25.065354,0.000415,25.000786,-2.4455,0.008,9.36723,9.36723
303.00,9.36637,25.065381,0.000415,25.000787,-2.4456,0.008,9.36557,9.36557
304.00,9.36614,25.065502,0.000422,25.000846,-2.4458,0.008,9.36428,9.36428
305.00,9.36609,25.065513,0.000419,25.000753,-2.4460,0.008,9.36372,9.36372
306.00,9.36594,25.065619,0.000423,25.000843,-2.4458,0.008,9.36394,9.36394
307.00,9.36573,25.065557,0.000424,25.000822,-2.4458,0.008,9.36279,9.36279
308.00,9.36515,25.065590,0.000427,25.000817,-2.4459,0.008,9.36232,9.36232
309.00,9.36481,25.065539,0.000424,25.000751,-2.4458,0.008,9.36125,9.36125
310.00,9.36467,25.065620,0.000429,25.000817,-2.4456,0.008,9.35997,9.35997
311.00,9.36426,25.065523,0.000425,25.000701,-2.4459,0.009,9.35853,9.35853
312.00,9.36369,25.065609,0.000425,25.000700,-2.4459,0.009,9.35890,9.35890
313.00,9.36348,25.065684,0.000425,25.000768,-2.4457,0.009,9.35928,9.35928
314.00,9.36324,25.065799,0.000428,25.000825,-2.4457,0.009,9.35993,9.35993
315.00,9.36319,25.065770,0.000426,25.000741,-2.4460,0.009,9.36040,9.36040
316.00,9.36300,25.065811,0.000425,25.000724,-2.4459,0.009,9.36077,9.36077
317.00,9.36253,25.065909,0.000425,25.000807,-2.4459,0.009,9.36119,9.36119
318.00,9.36222,25.065892,0.000424,25.000762,-2.4461,0.009,9.36080,9.36080
319.00,9.36168,25.065925,0.000422,25.000783,-2.4461,0.009,9.36076,9.36076
320.00,9.36140,25.065855,0.000419,25.000742,-2.4457,0.009,9.36127,9.36127
321.00,9.36127,25.066037,0.000421,25.000890,-2.4456,0.010,9.36193,9.36193
322.00,9.36116,25.065993,0.000422,25.000818,-2.4455,0.010,9.36159,9.36159
323.00,9.36111,25.066074,0.000424,25.000831,-2.4455,0.010,9.36185,9.36185
324.00,9.36088,25.066067,0.000423,25.000749,-2.4459,0.010,9.36056,9.36056
325.00,9.36043,25.066198,0.000423,25.000761,-2.4461,0.010,9.35950,9.35950
326.00,9.36010,25.066240,0.000422,25.000764,-2.4462,0.010,9.35868,9.35868
327.00,9.36005,25.066352,0.000423,25.000822,-2.4463,0.010,9.35907,9.35907
328.00,9.36028,25.066454,0.000422,25.000890,-2.4462,0.010,9.35999,9.35999
329.00,9.36064,25.066507,0.000422,25.000948,-2.4462,0.010,9.36131,9.36131
330.00,9.36061,25.066569,0.000423,25.001046,-2.4464,0.010,9.36141,9.36141
331.00,9.36077,25.066520,0.000425,25.000986,-2.4467,0.010,9.36227,9.36227
332.00,9.36108,25.066608,0.000423,25.001001,-2.4470,0.010,9.36267,9.36267
333.00,9.36111,25.066610,0.000423,25.000930,-2.4473,0.010,9.36155,9.36155
334.00,9.36097,25.066632,0.000424,25.000910,-2.4472,0.010,9.36060,9.36060
335.00,9.36077,25.066632,0.000421,25.000808,-2.4471,0.011,9.36068,9.36068
336.00,9.36082,25.066655,0.000420,25.000781,-2.4472,0.011,9.35955,9.35955
337.00,9.36059,25.066574,0.000421,25.000732,-2.4468,0.011,9.35741,9.35741
338.00,9.36014,25.066526,0.000421,25.000703,-2.4469,0.011,9.35609,9.35609
339.00,9.35964,25.066601,0.000420,25.000750,-2.4469,0.011,9.35504,9.35504
340.00,9.35901,25.066663,0.000423,25.000814,-2.4470,0.011,9.35309,9.35309
341.00,9.35837,25.066677,0.000422,25.000838,-2.4469,0.011,9.35200,9.35200
342.00,9.35788,25.066740,0.000420,25.000817,-2.4474,0.011,9.35150,9.35150
343.00,9.35749,25.066921,0.000419,25.000886,-2.4477,0.011,9.35155,9.35155
344.00,9.35729,25.066829,0.000417,25.000709,-2.4482,0.011,9.35221,9.35221
345.00,9.35721,25.066733,0.000411,25.000554,-2.4486,0.012,9.35299,9.35299
346.00,9.35695,25.066857,0.000413,25.000560,-2.4488,0.012,9.35329,9.35329
347.00,9.35647,25.066949,0.000416,25.000582,-2.4487,0.011,9.35328,9.35328
348.00,9.35572,25.066959,0.000419,25.000507,-2.4484,0.011,9.35384,9.35384
349.00,9.35537,25.067185,0.000420,25.000673,-2.4482,0.011,9.35346,9.35346
350.00,9.35499,25.067457,0.000425,25.000816,-2.4482,0.012,9.35303,9.35303
351.00,9.35444,25.067491,0.000422,25.000797,-2.4484,0.012,9.35295,9.35295
352.00,9.35377,25.067469,0.000419,25.000746,-2.4487,0.012,9.35283,9.35283
353.00,9.35319,25.067507,0.000419,25.000763,-2.4490,0.012,9.34969,9.34969
354.00,9.35271,25.067526,0.000422,25.000739,-2.4491,0.012,9.34476,9.34476
355.00,9.35264,25.067497,0.000423,25.000729,-2.4490,0.012,9.33815,9.33815
356.00,9.35299,25.067493,0.000421,25.000762,-2.4491,0.012,9.33000,9.33000
357.00,9.35328,25.067605,0.000422,25.000847,-2.4490,0.012,9.32184,9.32184
358.00,9.35292,25.067564,0.000419,25.000774,-2.4490,0.012,9.31638,9.31638
359.00,9.35307,25.067501,0.000415,25.000652,-2.4490,0.012,9.31332,9.31332
360.00,9.35196,25.067536,0.000415,25.000652,-2.4492,0.012,9.31321,9.31321
@3,2.0001,4.0, 360.046999999999 
361.00,9.35177,25.067510,0.000417,25.000518,-2.4494,0.012,9.31592,9.31592
362.00,9.34931,25.067562,0.000418,25.000516,-2.4496,0.012,9.31894,9.31894
363.00,9.34027,25.067749,0.000420,25.000613,-2.4498,0.013,9.32109,9.32109
364.00,9.32914,25.067870,0.000421,25.000712,-2.4502,0.013,9.32459,9.32459
365.00,9.31857,25.067937,0.000419,25.000683,-2.4501,0.013,9.32708,9.32708
366.00,9.31259,25.068098,0.000418,25.000762,-2.4499,0.013,9.32912,9.32912
367.00,9.31248,25.068115,0.000416,25.000739,-2.4499,0.013,9.33153,9.33153
368.00,9.31459,25.068066,0.000415,25.000699,-2.4498,0.014,9.33362,9.33362
369.00,9.31708,25.068125,0.000416,25.000717,-2.4500,0.014,9.33497,9.33497
370.00,9.31952,25.068176,0.000419,25.000772,-2.4503,0.014,9.33812,9.33812
371.00,9.32198,25.068130,0.000421,25.000780,-2.4505,0.014,9.34111,9.34111
372.00,9.32398,25.068164,0.000421,25.000786,-2.4508,0.014,9.34373,9.34373
373.00,9.32660,25.068158,0.000418,25.000800,-2.4511,0.014,9.34694,9.34694
374.00,9.32879,25.068061,0.000412,25.000727,-2.4509,0.014,9.34913,9.34913
375.00,9.33132,25.067936,0.000409,25.000614,-2.4508,0.014,9.34939,9.34939
376.00,9.33396,25.067968,0.000407,25.000554,-2.4507,0.014,9.34983,9.34983
377.00,9.33657,25.068034,0.000406,25.000524,-2.4506,0.014,9.34992,9.34992
378.00,9.33889,25.068117,0.000409,25.000544,-2.4504,0.014,9.35133,9.35133
379.00,9.34137,25.068254,0.000415,25.000592,-2.4505,0.014,9.35279,9.35279
380.00,9.34339,25.068459,0.000415,25.000691,-2.4506,0.014,9.35468,9.35468
381.00,9.34453,25.068560,0.000416,25.000720,-2.4505,0.014,9.35518,9.35518
382.00,9.34591,25.068598,0.000418,25.000741,-2.4507,0.014,9.35666,9.35666
383.00,9.34742,25.068650,0.000419,25.000710,-2.4510,0.015,9.35693,9.35693
384.00,9.34851,25.068688,0.000419,25.000721,-2.4511,0.015,9.35761,9.35761
385.00,9.34965,25.068644,0.000422,25.000676,-2.4512,0.015,9.35823,9.35823
386.00,9.35114,25.068645,0.000421,25.000660,-2.4516,0.015,9.35861,9.35861
387.00,9.35265,25.068614,0.000422,25.000681,-2.4515,0.015,9.35857,9.35857
388.00,9.35322,25.068656,0.000423,25.000748,-2.4514,0.015,9.35962,9.35962
389.00,9.35448,25.068672,0.000421,25.000680,-2.4514,0.015,9.36100,9.36100
390.00,9.35552,25.068762,0.000419,25.000712,-2.4515,0.015,9.36100,9.36100
391.00,9.35598,25.068884,0.000423,25.000789,-2.4516,0.015,9.36098,9.36098
392.00,9.35615,25.068953,0.000421,25.000731,-2.4519,0.015,9.35948,9.35948
393.00,9.35608,25.068989,0.000420,25.000660,-2.4522,0.016,9.35635,9.35635
394.00,9.35593,25.069004,0.000422,25.000656,-2.4524,0.016,9.35223,9.35223
395.00,9.35622,25.069076,0.000424,25.000663,-2.4524,0.016,9.34976,9.34976
396.00,9.35678,25.069081,0.000422,25.000647,-2.4524,0.016,9.34903,9.34903
397.00,9.35686,25.069153,0.000425,25.000794,-2.4527,0.016,9.34981,9.34981
398.00,9.35661,25.069162,0.000424,25.000819,-2.4528,0.016,9.34980,9.34980
399.00,9.35649,25.069200,0.000421,25.000870,-2.4527,0.016,9.35037,9.35037
400.00,9.35590,25.069187,0.000419,25.000844,-2.4527,0.016,9.35075,9.35075
401.00,9.35519,25.069232,0.000417,25.000811,-2.4526,0.016,9.34953,9.34953
402.00,9.35471,25.069303,0.000419,25.000752,-2.4525,0.016,9.34771,9.34771
403.00,9.35387,25.069370,0.000423,25.000776,-2.4527,0.016,9.34715,9.34715
404.00,9.35304,25.069504,0.000431,25.000787,-2.4529,0.016,9.34639,9.34639
405.00,9.35230,25.069555,0.000435,25.000791,-2.4533,0.016,9.34587,9.34587
406.00,9.35156,25.069485,0.000433,25.000688,-2.4537,0.016,9.34619,9.34619
407.00,9.35115,25.069452,0.000430,25.000624,-2.4539,0.016,9.34671,9.34671
408.00,9.35059,25.069484,0.000429,25.000600,-2.4539,0.016,9.34725,9.34725
409.00,9.34963,25.069436,0.000420,25.000542,-2.4541,0.017,9.34734,9.34734
410.00,9.34867,25.069540,0.000417,25.000606,-2.4540,0.017,9.34686,9.34686
411.00,9.34805,25.069619,0.000420,25.000648,-2.4538,0.017,9.34630,9.34630
412.00,9.34764,25.069795,0.000422,25.000763,-2.4536,0.017,9.34620,9.34620
413.00,9.34762,25.069882,0.000423,25.000781,-2.4535,0.017,9.34632,9.34632
414.00,9.34762,25.069912,0.000426,25.000791,-2.4536,0.017,9.34635,9.34635
415.00,9.34755,25.069908,0.000426,25.000784,-2.4537,0.017,9.34642,9.34642
416.00,9.34734,25.069983,0.000426,25.000858,-2.4539,0.017,9.34650,9.34650
417.00,9.34692,25.069811,0.000424,25.000698,-2.4543,0.017,9.34657,9.34657
418.00,9.34674,25.069778,0.000424,25.000684,-2.4548,0.017,9.34595,9.34595
419.00,9.34662,25.069798,0.000426,25.000693,-2.4548,0.017,9.34616,9.34616
420.00,9.34656,25.069843,0.000428,25.000698,-2.4549,0.017,9.34706,9.34706
421.00,9.34655,25.069845,0.000422,25.000638,-2.4550,0.017,9.34725,9.34725
422.00,9.34660,25.069913,0.000419,25.000602,-2.4549,0.018,9.34707,9.34707
423.00,9.34664,25.070001,0.000419,25.000609,-2.4549,0.018,9.34733,9.34733
424.00,9.34689,25.070022,0.000417,25.000570,-2.4551,0.018,9.34840,9.34840
425.00,9.34720,25.070113,0.000415,25.000589,-2.4552,0.018,9.34890,9.34890
426.00,9.34737,25.070213,0.000416,25.000679,-2.4554,0.018,9.34951,9.34951
427.00,9.34747,25.070311,0.000420,25.000762,-2.4557,0.018,9.35044,9.35044
428.00,9.34749,25.070258,0.000417,25.000684,-2.4560,0.018,9.34979,9.34979
429.00,9.34717,25.070402,0.000421,25.000770,-2.4563,0.018,9.34740,9.34740
430.00,9.34706,25.070320,0.000423,25.000657,-2.4565,0.018,9.34582,9.34582
431.00,9.34702,25.070275,0.000426,25.000563,-2.4565,0.018,9.34491,9.34491
432.00,9.34702,25.070269,0.000427,25.000505,-2.4564,0.018,9.34367,9.34367
433.00,9.34688,25.070320,0.000427,25.000576,-2.4562,0.018,9.34446,9.34446
434.00,9.34691,25.070305,0.000422,25.000579,-2.4561,0.018,9.34569,9.34569
435.00,9.34697,25.070360,0.000423,25.000587,-2.4559,0.018,9.34595,9.34595
436.00,9.34707,25.070346,0.000421,25.000526,-2.4559,0.019,9.34554,9.34554
437.00,9.34714,25.070320,0.000417,25.000470,-2.4560,0.019,9.34550,9.34550
438.00,9.34686,25.070401,0.000419,25.000461,-2.4561,0.019,9.34527,9.34527
439.00,9.34663,25.070484,0.000420,25.000443,-2.4561,0.019,9.34500,9.34500
440.00,9.34647,25.070546,0.000418,25.000451,-2.4563,0.019,9.34493,9.34493
441.00,9.34632,25.070686,0.000419,25.000523,-2.4565,0.019,9.34527,9.34527
442.00,9.34629,25.070784,0.000423,25.000576,-2.4568,0.019,9.34550,9.34550
443.00,9.34625,25.070849,0.000426,25.000605,-2.4569,0.019,9.34534,9.34534
444.00,9.34607,25.071025,0.000430,25.000665,-2.4572,0.019,9.34532,9.34532
445.00,9.34569,25.071059,0.000430,25.000675,-2.4573,0.019,9.34536,9.34536
446.00,9.34541,25.071165,0.000430,25.000781,-2.4574,0.019,9.34549,9.34549
447.00,9.34514,25.071272,0.000428,25.000844,-2.4571,0.019,9.34493,9.34493
448.00,9.34482,25.071255,0.000426,25.000782,-2.4568,0.020,9.34416,9.34416
449.00,9.34486,25.071096,0.000423,25.000696,-2.4568,0.020,9.34346,9.34346
450.00,9.34472,25.071082,0.000423,25.000656,-2.4569,0.020,9.34202,9.34202
451.00,9.34442,25.071182,0.000426,25.000664,-2.4574,0.020,9.34092,9.34092
452.00,9.34424,25.071239,0.000427,25.000703,-2.4577,0.020,9.34096,9.34096
453.00,9.34415,25.071275,0.000424,25.000686,-2.4579,0.020,9.34146,9.34146
454.00,9.34392,25.071396,0.000423,25.000722,-2.4580,0.020,9.34132,9.34132
455.00,9.34363,25.071502,0.000424,25.000765,-2.4580,0.020,9.34177,9.34177
456.00,9.34330,25.071355,0.000419,25.000627,-2.4580,0.020,9.34084,9.34084
457.00,9.34296,25.071398,0.000420,25.000638,-2.4582,0.021,9.33967,9.33967
458.00,9.34259,25.071468,0.000424,25.000700,-2.4585,0.021,9.33882,9.33882
459.00,9.34239,25.071499,0.000425,25.000695,-2.4584,0.021,9.33901,9.33901
460.00,9.34215,25.071437,0.000424,25.000624,-2.4584,0.021,9.33901,9.33901
461.00,9.34188,25.071476,0.000425,25.000641,-2.4582,0.021,9.33994,9.33994
462.00,9.34173,25.071346,0.000421,25.000480,-2.4581,0.021,9.34124,9.34124
463.00,9.34175,25.071311,0.000420,25.000426,-2.4580,0.021,9.34244,9.34244
464.00,9.34159,25.071348,0.000423,25.000410,-2.4585,0.021,9.34287,9.34287
465.00,9.34153,25.071427,0.000421,25.000446,-2.4587,0.021,9.34297,9.34297
466.00,9.34141,25.071489,0.000419,25.000495,-2.4590,0.021,9.34365,9.34365
467.00,9.34139,25.071555,0.000420,25.000505,-2.4593,0.021,9.34403,9.34403
468.00,9.34157,25.071601,0.000417,25.000454,-2.4595,0.021,9.34402,9.34402
469.00,9.34166,25.071616,0.000414,25.000462,-2.4594,0.021,9.34346,9.34346
470.00,9.34162,25.071618,0.000415,25.000342,-2.4594,0.022,9.34285,9.34285
471.00,9.34167,25.071689,0.000417,25.000292,-2.4594,0.022,9.34266,9.34266
472.00,9.34171,25.071861,0.000417,25.000403,-2.4593,0.022,9.34168,9.34168
473.00,9.34150,25.071997,0.000419,25.000467,-2.4592,0.022,9.34011,9.34011
474.00,9.34134,25.072004,0.000418,25.000400,-2.4589,0.022,9.34006,9.34006
475.00,9.34126,25.072220,0.000419,25.000621,-2.4588,0.022,9.34007,9.34007
476.00,9.34133,25.072221,0.000419,25.000620,-2.4589,0.022,9.33953,9.33953
477.00,9.34155,25.072257,0.000422,25.000635,-2.4589,0.022,9.33934,9.33934
478.00,9.34165,25.072220,0.000425,25.000596,-2.4589,0.022,9.34014,9.34014
479.00,9.34168,25.072280,0.000428,25.000640,-2.4594,0.022,9.34060,9.34060
480.00,9.34181,25.072252,0.000428,25.000598,-2.4596,0.022,9.34158,9.34158
481.00,9.34196,25.072326,0.000426,25.000599,-2.4598,0.022,9.34220,9.34220
482.00,9.34201,25.072294,0.000423,25.000476,-2.4602,0.022,9.34291,9.34291
483.00,9.34189,25.072361,0.000421,25.000526,-2.4605,0.022,9.34283,9.34283
484.00,9.34164,25.072373,0.000420,25.000472,-2.4607,0.023,9.34194,9.34194
485.00,9.34142,25.072396,0.000419,25.000422,-2.4606,0.023,9.34107,9.34107
486.00,9.34124,25.072412,0.000416,25.000415,-2.4604,0.023,9.33989,9.33989
487.00,9.34088,25.072459,0.000417,25.000433,-2.4603,0.023,9.33867,9.33867
488.00,9.34048,25.072524,0.000421,25.000458,-2.4601,0.023,9.33818,9.33818
489.00,9.34039,25.072566,0.000423,25.000517,-2.4599,0.023,9.33935,9.33935
490.00,9.34065,25.072541,0.000427,25.000431,-2.4602,0.023,9.34050,9.34050
491.00,9.34100,25.072535,0.000429,25.000391,-2.4603,0.023,9.34286,9.34286
492.00,9.34118,25.072640,0.000430,25.000453,-2.4603,0.023,9.34402,9.34402
493.00,9.34140,25.072655,0.000429,25.000396,-2.4606,0.023,9.34499,9.34499
494.00,9.34155,25.072613,0.000429,25.000415,-2.4610,0.023,9.34450,9.34450
495.00,9.34166,25.072603,0.000425,25.000487,-2.4610,0.023,9.34364,9.34364
496.00,9.34171,25.072654,0.000426,25.000532,-2.4611,0.023,9.34198,9.34198
497.00,9.34179,25.072505,0.000424,25.000458,-2.4613,0.024,9.34171,9.34171
498.00,9.34180,25.072526,0.000424,25.000438,-2.4615,0.023,9.34027,9.34027
499.00,9.34167,25.072645,0.000423,25.000383,-2.4614,0.024,9.33868,9.33868
500.00,9.34129,25.072712,0.000425,25.000378,-2.4614,0.024,9.33786,9.33786
501.00,9.34065,25.072783,0.000427,25.000342,-2.4614,0.023,9.33767,9.33767
502.00,9.34044,25.072942,0.000425,25.000346,-2.4614,0.023,9.33660,9.33660
503.00,9.34057,25.072995,0.000424,25.000373,-2.4612,0.024,9.33240,9.33240
504.00,9.34097,25.073029,0.000422,25.000360,-2.4610,0.024,9.32385,9.32385
505.00,9.34114,25.073049,0.000421,25.000297,-2.4610,0.024,9.31309,9.31309
506.00,9.34036,25.073097,0.000417,25.000324,-2.4610,0.024,9.30189,9.30189
507.00,9.33917,25.073235,0.000419,25.000487,-2.4612,0.024,9.29524,9.29524
508.00,9.33825,25.073192,0.000415,25.000458,-2.4613,0.025,9.29631,9.29631
509.00,9.33703,25.073177,0.000415,25.000457,-2.4611,0.025,9.30398,9.30398
510.00,9.33667,25.073343,0.000417,25.000605,-2.4608,0.025,9.31420,9.31420
@4,2.0001,4.0, 510.094000000005 
511.00,9.33953,25.073345,0.000419,25.000608,-2.4607,0.025,9.32312,9.32312
512.00,9.33638,25.073240,0.000419,25.000454,-2.4602,0.025,9.32597,9.32597
513.00,9.31590,25.073312,0.000419,25.000510,-2.4600,0.025,9.32475,9.32475
514.00,9.29142,25.073406,0.000417,25.000591,-2.4603,0.025,9.32142,9.32142
515.00,9.28206,25.073449,0.000415,25.000582,-2.4606,0.025,9.31749,9.31749
516.00,9.28413,25.073529,0.000416,25.000611,-2.4607,0.025,9.31458,9.31458
517.00,9.30323,25.073627,0.000419,25.000669,-2.4610,0.025,9.31473,9.31473
518.00,9.32130,25.073717,0.000424,25.000696,-2.4612,0.025,9.31655,9.31655
519.00,9.32947,25.073750,0.000429,25.000702,-2.4610,0.025,9.31917,9.31917
520.00,9.32990,25.073744,0.000431,25.000668,-2.4611,0.025,9.32220,9.32220
521.00,9.32491,25.073810,0.000432,25.000683,-2.4612,0.025,9.32551,9.32551
522.00,9.32163,25.073820,0.000426,25.000682,-2.4616,0.025,9.32812,9.32812
523.00,9.31970,25.073854,0.000423,25.000652,-2.4619,0.026,9.32920,9.32920
524.00,9.32022,25.073915,0.000420,25.000584,-2.4622,0.026,9.33165,9.33165
525.00,9.32155,25.073973,0.000418,25.000571,-2.4621,0.026,9.33427,9.33427
526.00,9.32274,25.073993,0.000417,25.000460,-2.4618,0.026,9.33637,9.33637
527.00,9.32188,25.074052,0.000423,25.000391,-2.4615,0.026,9.33829,9.33829
528.00,9.32306,25.074058,0.000423,25.000328,-2.4614,0.026,9.33994,9.33994
529.00,9.32546,25.074107,0.000424,25.000364,-2.4614,0.026,9.33950,9.33950
530.00,9.32710,25.074097,0.000425,25.000307,-2.4613,0.026,9.33826,9.33826
531.00,9.32815,25.074104,0.000424,25.000392,-2.4615,0.026,9.33726,9.33726
532.00,9.32967,25.074104,0.000416,25.000424,-2.4613,0.026,9.33576,9.33576
533.00,9.33194,25.074141,0.000417,25.000485,-2.4610,0.026,9.33609,9.33609
534.00,9.33395,25.074092,0.000417,25.000384,-2.4606,0.026,9.33657,9.33657
535.00,9.33425,25.074207,0.000419,25.000505,-2.4605,0.027,9.33685,9.33685
536.00,9.33472,25.074278,0.000421,25.000512,-2.4606,0.027,9.33769,9.33769
537.00,9.33512,25.074351,0.000431,25.000513,-2.4608,0.026,9.33992,9.33992
538.00,9.33597,25.074453,0.000429,25.000554,-2.4608,0.026,9.34044,9.34044
539.00,9.33690,25.074496,0.000430,25.000669,-2.4612,0.027,9.34171,9.34171
540.00,9.33769,25.074393,0.000426,25.000550,-2.4615,0.027,9.34251,9.34251
541.00,9.33812,25.074447,0.000426,25.000579,-2.4616,0.027,9.34191,9.34191
542.00,9.33834,25.074471,0.000419,25.000568,-2.4617,0.027,9.33968,9.33968
543.00,9.33858,25.074482,0.000420,25.000514,-2.4618,0.027,9.33882,9.33882
544.00,9.33889,25.074614,0.000418,25.000490,-2.4619,0.027,9.33790,9.33790
545.00,9.33894,25.074734,0.000418,25.000511,-2.4619,0.027,9.33815,9.33815
546.00,9.33882,25.074808,0.000417,25.000505,-2.4620,0.027,9.33908,9.33908
547.00,9.33902,25.074863,0.000422,25.000518,-2.4619,0.027,9.34121,9.34121
548.00,9.33934,25.074891,0.000423,25.000534,-2.4621,0.027,9.34283,9.34283
549.00,9.33972,25.074869,0.000425,25.000511,-2.4619,0.027,9.34309,9.34309
550.00,9.34030,25.074918,0.000426,25.000599,-2.4618,0.027,9.34268,9.34268
551.00,9.34069,25.074885,0.000427,25.000579,-2.4618,0.027,9.34247,9.34247
552.00,9.34071,25.074901,0.000425,25.000558,-2.4615,0.027,9.34164,9.34164
553.00,9.34072,25.074937,0.000423,25.000538,-2.4613,0.028,9.33969,9.33969
554.00,9.34066,25.075023,0.000421,25.000550,-2.4610,0.028,9.33953,9.33953
555.00,9.34068,25.074951,0.000419,25.000380,-2.4609,0.028,9.33986,9.33986
556.00,9.34088,25.074934,0.000419,25.000286,-2.4608,0.028,9.34011,9.34011
557.00,9.34086,25.074991,0.000421,25.000351,-2.4610,0.028,9.34059,9.34059
558.00,9.34073,25.075089,0.000422,25.000396,-2.4611,0.028,9.34147,9.34147
559.00,9.34059,25.075135,0.000421,25.000377,-2.4616,0.028,9.34138,9.34138
560.00,9.34037,25.075266,0.000425,25.000482,-2.4619,0.028,9.34069,9.34069
561.00,9.34037,25.075406,0.000425,25.000580,-2.4622,0.028,9.33997,9.33997
562.00,9.34053,25.075499,0.000424,25.000543,-2.4623,0.029,9.33932,9.33932
563.00,9.34064,25.075478,0.000423,25.000492,-2.4622,0.029,9.33845,9.33845
564.00,9.34047,25.075474,0.000427,25.000497,-2.4622,0.029,9.33725,9.33725
565.00,9.34011,25.075556,0.000427,25.000543,-2.4621,0.028,9.33675,9.33675
566.00,9.33987,25.075498,0.000423,25.000469,-2.4620,0.029,9.33616,9.33616
567.00,9.33945,25.075444,0.000422,25.000439,-2.4620,0.029,9.33498,9.33498
568.00,9.33876,25.075426,0.000418,25.000387,-2.4619,0.029,9.33443,9.33443
569.00,9.33830,25.075517,0.000414,25.000390,-2.4615,0.029,9.33402,9.33402
570.00,9.33778,25.075573,0.000414,25.000371,-2.4611,0.029,9.33289,9.33289
571.00,9.33728,25.075704,0.000416,25.000458,-2.4604,0.029,9.33193,9.33193
572.00,9.33694,25.075746,0.000417,25.000470,-2.4602,0.029,9.33258,9.33258
573.00,9.33695,25.075810,0.000420,25.000540,-2.4602,0.029,9.33373,9.33373
574.00,9.33702,25.075778,0.000418,25.000532,-2.4606,0.030,9.33512,9.33512
575.00,9.33687,25.075784,0.000420,25.000536,-2.4608,0.030,9.33687,9.33687
576.00,9.33675,25.075791,0.000422,25.000511,-2.4614,0.030,9.33860,9.33860
577.00,9.33662,25.075893,0.000423,25.000578,-2.4615,0.030,9.33923,9.33923
578.00,9.33653,25.075912,0.000424,25.000508,-2.4614,0.030,9.33932,9.33932
579.00,9.33645,25.075937,0.000426,25.000498,-2.4613,0.030,9.33965,9.33965
580.00,9.33623,25.075983,0.000426,25.000523,-2.4612,0.030,9.33952,9.33952
581.00,9.33600,25.076017,0.000423,25.000495,-2.4609,0.030,9.33976,9.33976
582.00,9.33621,25.075996,0.000423,25.000454,-2.4609,0.030,9.33951,9.33951
583.00,9.33658,25.076094,0.000422,25.000494,-2.4610,0.030,9.33855,9.33855
584.00,9.33670,25.076257,0.000426,25.000605,-2.4609,0.030,9.33619,9.33619
585.00,9.33616,25.076331,0.000425,25.000591,-2.4609,0.031,9.33468,9.33468
586.00,9.33585,25.076423,0.000426,25.000614,-2.4610,0.030,9.33288,9.33288
587.00,9.33576,25.076480,0.000427,25.000532,-2.4610,0.030,9.33183,9.33183
588.00,9.33580,25.076545,0.000427,25.000545,-2.4607,0.030,9.33161,9.33161
589.00,9.33574,25.076466,0.000420,25.000407,-2.4610,0.030,9.33218,9.33218
590.00,9.33603,25.076483,0.000417,25.000380,-2.4611,0.031,9.33246,9.33246
591.00,9.33634,25.076540,0.000418,25.000387,-2.4612,0.031,9.33376,9.33376
592.00,9.33599,25.076578,0.000417,25.000435,-2.4615,0.031,9.33396,9.33396
593.00,9.33556,25.076595,0.000420,25.000476,-2.4617,0.031,9.33423,9.33423
594.00,9.33554,25.076648,0.000421,25.000542,-2.4616,0.031,9.33468,9.33468
595.00,9.33544,25.076642,0.000429,25.000504,-2.4615,0.031,9.33569,9.33569
596.00,9.33553,25.076587,0.000427,25.000443,-2.4611,0.031,9.33566,9.33566
597.00,9.33529,25.076630,0.000426,25.000437,-2.4609,0.031,9.33504,9.33504
598.00,9.33495,25.076651,0.000423,25.000391,-2.4609,0.031,9.33500,9.33500
599.00,9.33482,25.076791,0.000428,25.000432,-2.4609,0.031,9.33587,9.33587
600.00,9.33473,25.076830,0.000426,25.000495,-2.4610,0.031,9.33587,9.33587
601.00,9.33455,25.076920,0.000426,25.000596,-2.4613,0.032,9.33508,9.33508
602.00,9.33419,25.076996,0.000426,25.000654,-2.4615,0.032,9.33539,9.33539
603.00,9.33391,25.077080,0.000427,25.000684,-2.4615,0.032,9.33447,9.33447
604.00,9.33385,25.076995,0.000423,25.000598,-2.4614,0.032,9.33311,9.33311
605.00,9.33399,25.077035,0.000421,25.000584,-2.4611,0.032,9.33202,9.33202
606.00,9.33398,25.077107,0.000420,25.000536,-2.4611,0.032,9.33140,9.33140
607.00,9.33398,25.077089,0.000419,25.000462,-2.4609,0.032,9.33178,9.33178
608.00,9.33410,25.077130,0.000416,25.000458,-2.4606,0.032,9.33263,9.33263
609.00,9.33417,25.077209,0.000416,25.000454,-2.4602,0.032,9.33311,9.33311
610.00,9.33422,25.077305,0.000418,25.000420,-2.4602,0.032,9.33335,9.33335
611.00,9.33403,25.077262,0.000419,25.000364,-2.4602,0.032,9.33293,9.33293
612.00,9.33373,25.077469,0.000420,25.000501,-2.4602,0.032,9.33276,9.33276
613.00,9.33368,25.077569,0.000421,25.000525,-2.4602,0.032,9.33235,9.33235
614.00,9.33357,25.077721,0.000420,25.000627,-2.4602,0.033,9.33204,9.33204
615.00,9.33345,25.077749,0.000417,25.000687,-2.4602,0.033,9.33201,9.33201
616.00,9.33312,25.077837,0.000419,25.000744,-2.4602,0.033,9.33247,9.33247
617.00,9.33294,25.077711,0.000419,25.000567,-2.4598,0.033,9.33210,9.33210
618.00,9.33307,25.077661,0.000418,25.000515,-2.4600,0.033,9.33262,9.33262
619.00,9.33300,25.077549,0.000421,25.000395,-2.4601,0.033,9.33345,9.33345
620.00,9.33289,25.077559,0.000422,25.000363,-2.4600,0.033,9.33383,9.33383
621.00,9.33275,25.077596,0.000420,25.000361,-2.4596,0.033,9.33399,9.33399
622.00,9.33261,25.077680,0.000419,25.000421,-2.4596,0.033,9.33370,9.33370
623.00,9.33270,25.077693,0.000421,25.000400,-2.4596,0.033,9.33368,9.33368
624.00,9.33304,25.077828,0.000418,25.000487,-2.4594,0.034,9.33435,9.33435
625.00,9.33344,25.077896,0.000418,25.000444,-2.4594,0.034,9.33524,9.33524
626.00,9.33384,25.077886,0.000420,25.000417,-2.4595,0.034,9.33671,9.33671
627.00,9.33408,25.078012,0.000428,25.000520,-2.4596,0.034,9.33785,9.33785
628.00,9.33417,25.078066,0.000431,25.000529,-2.4595,0.034,9.33856,9.33856
629.00,9.33440,25.078098,0.000435,25.000509,-2.4597,0.034,9.33791,9.33791
630.00,9.33444,25.078143,0.000437,25.000587,-2.4597,0.034,9.33687,9.33687
631.00,9.33472,25.078273,0.000440,25.000661,-2.4597,0.034,9.33593,9.33593
632.00,9.33497,25.078183,0.000436,25.000497,-2.4597,0.034,9.33550,9.33550
633.00,9.33524,25.078241,0.000437,25.000493,-2.4597,0.033,9.33367,9.33367
634.00,9.33509,25.078314,0.000437,25.000537,-2.4596,0.033,9.33233,9.33233
635.00,9.33455,25.078363,0.000435,25.000489,-2.4596,0.034,9.33121,9.33121
636.00,9.33419,25.078438,0.000432,25.000483,-2.4597,0.034,9.32998,9.32998
637.00,9.33402,25.078558,0.000432,25.000605,-2.4599,0.034,9.32826,9.32826
638.00,9.33346,25.078591,0.000432,25.000645,-2.4598,0.034,9.32668,9.32668
639.00,9.33282,25.078488,0.000429,25.000528,-2.4596,0.034,9.32549,9.32549
640.00,9.33226,25.078507,0.000430,25.000613,-2.4596,0.034,9.32497,9.32497
641.00,9.33187,25.078482,0.000430,25.000608,-2.4593,0.035,9.32434,9.32434
642.00,9.33161,25.078478,0.000431,25.000583,-2.4589,0.034,9.32429,9.32429
643.00,9.33129,25.078520,0.000427,25.000565,-2.4589,0.035,9.32557,9.32557
644.00,9.33085,25.078686,0.000427,25.000707,-2.4587,0.035,9.32631,9.32631
645.00,9.33022,25.078657,0.000425,25.000616,-2.4587,0.035,9.32670,9.32670
646.00,9.32955,25.078643,0.000425,25.000592,-2.4587,0.035,9.32772,9.32772
647.00,9.32929,25.078656,0.000422,25.000555,-2.4587,0.035,9.32841,9.32841
648.00,9.32889,25.078695,0.000419,25.000552,-2.4585,0.035,9.32862,9.32862
649.00,9.32851,25.078602,0.000418,25.000480,-2.4583,0.035,9.32955,9.32955
650.00,9.32842,25.078653,0.000417,25.000475,-2.4581,0.035,9.33027,9.33027
651.00,9.32813,25.078743,0.000417,25.000473,-2.4581,0.036,9.33015,9.33015
652.00,9.32771,25.078839,0.000417,25.000502,-2.4581,0.036,9.33026,9.33026
653.00,9.32746,25.078895,0.000418,25.000484,-2.4584,0.036,9.32652,9.32652
654.00,9.32740,25.078994,0.000419,25.000453,-2.4586,0.036,9.31835,9.31835
655.00,9.32799,25.079091,0.000421,25.000482,-2.4584,0.036,9.30851,9.30851
656.00,9.32862,25.079159,0.000420,25.000547,-2.4579,0.036,9.29774,9.29774
657.00,9.32932,25.079207,0.000422,25.000629,-2.4575,0.036,9.28907,9.28907
658.00,9.32983,25.079249,0.000426,25.000702,-2.4571,0.036,9.28647,9.28647
659.00,9.33025,25.079189,0.000426,25.000664,-2.4570,0.036,9.28841,9.28841
660.00,9.33075,25.079240,0.000428,25.000747,-2.4570,0.036,9.29342,9.29342
@5,2.0001,4.0, 660.040999999997 
661.00,9.33002,25.079282,0.000431,25.000675,-2.4571,0.036,9.29942,9.29942
662.00,9.32873,25.079330,0.000429,25.000607,-2.4572,0.036,9.30249,9.30249
663.00,9.31044,25.079305,0.000423,25.000473,-2.4574,0.037,9.30174,9.30174
664.00,9.29158,25.079397,0.000423,25.000485,-2.4573,0.037,9.29978,9.29978
665.00,9.28185,25.079427,0.000421,25.000402,-2.4572,0.037,9.29683,9.29683
666.00,9.27969,25.079413,0.000417,25.000397,-2.4571,0.037,9.29497,9.29497
667.00,9.28573,25.079391,0.000416,25.000368,-2.4569,0.037,9.29599,9.29599
668.00,9.29733,25.079401,0.000419,25.000432,-2.4564,0.037,9.29902,9.29902
669.00,9.30169,25.079405,0.000417,25.000401,-2.4559,0.037,9.30328,9.30328
670.00,9.30345,25.079438,0.000416,25.000409,-2.4557,0.037,9.30745,9.30745
671.00,9.30070,25.079429,0.000414,25.000316,-2.4558,0.037,9.31150,9.31150
672.00,9.29880,25.079479,0.000413,25.000300,-2.4562,0.038,9.31369,9.31369
673.00,9.29985,25.079564,0.000412,25.000267,-2.4566,0.038,9.31622,9.31622
674.00,9.30150,25.079701,0.000415,25.000327,-2.4571,0.038,9.31805,9.31805
675.00,9.30113,25.079753,0.000419,25.000314,-2.4573,0.038,9.32058,9.32058
676.00,9.30057,25.079853,0.000423,25.000412,-2.4572,0.038,9.32284,9.32284
677.00,9.30302,25.079835,0.000423,25.000408,-2.4568,0.038,9.32465,9.32465
678.00,9.30613,25.079808,0.000421,25.000379,-2.4565,0.038,9.32659,9.32659
679.00,9.30894,25.079814,0.000421,25.000368,-2.4563,0.038,9.32970,9.32970
680.00,9.31160,25.079829,0.000417,25.000315,-2.4562,0.038,9.33213,9.33213
681.00,9.31399,25.079860,0.000414,25.000290,-2.4561,0.038,9.33330,9.33330
682.00,9.31666,25.079895,0.000415,25.000219,-2.4560,0.038,9.33458,9.33458
683.00,9.31876,25.079979,0.000418,25.000276,-2.4557,0.038,9.33524,9.33524
684.00,9.32143,25.080069,0.000416,25.000343,-2.4556,0.039,9.33379,9.33379
685.00,9.32284,25.080195,0.000417,25.000465,-2.4554,0.039,9.33168,9.33168
686.00,9.32508,25.080216,0.000416,25.000506,-2.4551,0.039,9.33143,9.33143
687.00,9.32703,25.080350,0.000417,25.000633,-2.4551,0.039,9.33131,9.33131
688.00,9.32889,25.080416,0.000416,25.000623,-2.4552,0.039,9.33112,9.33112
689.00,9.32963,25.080494,0.000417,25.000603,-2.4549,0.039,9.33157,9.33157
690.00,9.32996,25.080415,0.000415,25.000527,-2.4546,0.039,9.33274,9.33274
691.00,9.33029,25.080523,0.000417,25.000542,-2.4546,0.039,9.33340,9.33340
692.00,9.33079,25.080468,0.000413,25.000475,-2.4546,0.039,9.33409,9.33409
693.00,9.33150,25.080531,0.000413,25.000472,-2.4544,0.040,9.33431,9.33431
694.00,9.33202,25.080583,0.000411,25.000460,-2.4544,0.040,9.33401,9.33401
695.00,9.33241,25.080732,0.000413,25.000463,-2.4543,0.040,9.33347,9.33347
696.00,9.33251,25.080765,0.000414,25.000460,-2.4540,0.040,9.33194,9.33194
697.00,9.33257,25.080924,0.000421,25.000534,-2.4539,0.040,9.33070,9.33070
698.00,9.33276,25.080964,0.000420,25.000617,-2.4537,0.040,9.33065,9.33065
699.00,9.33273,25.081001,0.000423,25.000637,-2.4538,0.040,9.33106,9.33106
700.00,9.33259,25.080927,0.000425,25.000606,-2.4540,0.040,9.33227,9.33227
701.00,9.33262,25.080871,0.000426,25.000587,-2.4541,0.040,9.33395,9.33395
702.00,9.33276,25.080808,0.000422,25.000520,-2.4542,0.040,9.33487,9.33487
703.00,9.33263,25.080853,0.000426,25.000518,-2.4544,0.040,9.33416,9.33416
704.00,9.33256,25.080865,0.000428,25.000530,-2.4542,0.040,9.33375,9.33375
705.00,9.33264,25.080955,0.000427,25.000586,-2.4539,0.040,9.33233,9.33233
706.00,9.33257,25.081046,0.000428,25.000565,-2.4537,0.040,9.33006,9.33006
707.00,9.33212,25.081117,0.000432,25.000562,-2.4533,0.040,9.32811,9.32811
708.00,9.33191,25.081154,0.000433,25.000521,-2.4528,0.040,9.32633,9.32633
709.00,9.33114,25.081138,0.000430,25.000512,-2.4528,0.040,9.32458,9.32458
710.00,9.33057,25.081148,0.000431,25.000537,-2.4528,0.040,9.32305,9.32305
711.00,9.32987,25.081157,0.000429,25.000548,-2.4530,0.040,9.32194,9.32194
712.00,9.32917,25.081208,0.000429,25.000625,-2.4533,0.041,9.32200,9.32200
713.00,9.32878,25.081223,0.000423,25.000610,-2.4533,0.041,9.32353,9.32353
714.00,9.32857,25.081295,0.000426,25.000655,-2.4532,0.041,9.32480,9.32480
715.00,9.32842,25.081312,0.000426,25.000604,-2.4533,0.041,9.32707,9.32707
716.00,9.32863,25.081306,0.000422,25.000543,-2.4533,0.041,9.32975,9.32975
717.00,9.32901,25.081305,0.000418,25.000514,-2.4534,0.041,9.33170,9.33170
718.00,9.32926,25.081366,0.000419,25.000607,-2.4533,0.041,9.33289,9.33289
719.00,9.32923,25.081309,0.000418,25.000475,-2.4531,0.042,9.33348,9.33348
720.00,9.32890,25.081394,0.000421,25.000516,-2.4528,0.042,9.33217,9.33217
721.00,9.32816,25.081544,0.000425,25.000636,-2.4523,0.042,9.33097,9.33097
722.00,9.32773,25.081647,0.000426,25.000603,-2.4518,0.042,9.32947,9.32947
723.00,9.32748,25.081701,0.000429,25.000521,-2.4514,0.042,9.32796,9.32796
724.00,9.32744,25.081837,0.000428,25.000610,-2.4511,0.042,9.32706,9.32706
725.00,9.32738,25.081823,0.000424,25.000582,-2.4506,0.042,9.32694,9.32694
726.00,9.32729,25.081746,0.000425,25.000487,-2.4503,0.042,9.32691,9.32691
727.00,9.32759,25.081714,0.000426,25.000487,-2.4500,0.042,9.32787,9.32787
728.00,9.32808,25.081724,0.000423,25.000560,-2.4500,0.042,9.32907,9.32907
729.00,9.32882,25.081723,0.000420,25.000524,-2.4502,0.043,9.33027,9.33027
730.00,9.32954,25.081793,0.000422,25.000529,-2.4504,0.043,9.33155,9.33155
731.00,9.32984,25.081883,0.000423,25.000553,-2.4504,0.043,9.33182,9.33182
732.00,9.32993,25.081915,0.000423,25.000496,-2.4503,0.043,9.33105,9.33105
733.00,9.33008,25.081951,0.000425,25.000440,-2.4504,0.043,9.33042,9.33042
734.00,9.33015,25.082039,0.000430,25.000551,-2.4500,0.043,9.33017,9.33017
735.00,9.33018,25.081937,0.000428,25.000484,-2.4498,0.043,9.32965,9.32965
736.00,9.32982,25.081950,0.000427,25.000494,-2.4497,0.043,9.32982,9.32982
737.00,9.32942,25.082006,0.000426,25.000543,-2.4497,0.043,9.33133,9.33133
738.00,9.32971,25.082033,0.000423,25.000536,-2.4496,0.043,9.33159,9.33159
739.00,9.32984,25.082024,0.000421,25.000431,-2.4499,0.043,9.33217,9.33217
740.00,9.33011,25.082171,0.000424,25.000491,-2.4500,0.043,9.33324,9.33324
741.00,9.33047,25.082197,0.000421,25.000451,-2.4502,0.043,9.33370,9.33370
742.00,9.33074,25.082334,0.000423,25.000513,-2.4505,0.043,9.33335,9.33335
743.00,9.33098,25.082355,0.000423,25.000531,-2.4506,0.043,9.33329,9.33329
744.00,9.33118,25.082326,0.000422,25.000498,-2.4503,0.043,9.33265,9.33265
745.00,9.33142,25.082389,0.000420,25.000481,-2.4501,0.044,9.33162,9.33162
746.00,9.33159,25.082413,0.000419,25.000475,-2.4501,0.044,9.33142,9.33142
747.00,9.33169,25.082325,0.000420,25.000451,-2.4501,0.044,9.33100,9.33100
748.00,9.33172,25.082368,0.000420,25.000455,-2.4501,0.044,9.33149,9.33149
749.00,9.33179,25.082484,0.000421,25.000496,-2.4501,0.044,9.33262,9.33262
750.00,9.33190,25.082439,0.000419,25.000429,-2.4499,0.044,9.33309,9.33309
751.00,9.33202,25.082515,0.000422,25.000439,-2.4494,0.044,9.33383,9.33383
752.00,9.33233,25.082587,0.000422,25.000433,-2.4489,0.044,9.33408,9.33408
753.00,9.33239,25.082614,0.000423,25.000418,-2.4485,0.044,9.33318,9.33318
754.00,9.33231,25.082610,0.000426,25.000408,-2.4482,0.044,9.33138,9.33138
755.00,9.33210,25.082766,0.000428,25.000530,-2.4481,0.044,9.33044,9.33044
756.00,9.33206,25.082808,0.000427,25.000528,-2.4483,0.044,9.32932,9.32932
757.00,9.33203,25.082813,0.000426,25.000451,-2.4482,0.045,9.33029,9.33029
758.00,9.33222,25.082912,0.000426,25.000407,-2.4481,0.045,9.33144,9.33144
759.00,9.33237,25.083015,0.000423,25.000461,-2.4481,0.045,9.33286,9.33286
760.00,9.33228,25.083043,0.000424,25.000424,-2.4480,0.045,9.33352,9.33352
761.00,9.33209,25.083135,0.000425,25.000412,-2.4477,0.045,9.33351,9.33351
762.00,9.33197,25.083240,0.000423,25.000472,-2.4477,0.045,9.33248,9.33248
763.00,9.33203,25.083269,0.000422,25.000519,-2.4474,0.045,9.33223,9.33223
764.00,9.33214,25.083349,0.000423,25.000508,-2.4469,0.045,9.33221,9.33221
765.00,9.33234,25.083407,0.000424,25.000491,-2.4464,0.045,9.33325,9.33325
766.00,9.33236,25.083393,0.000424,25.000552,-2.4462,0.045,9.33543,9.33543
767.00,9.33270,25.083472,0.000427,25.000600,-2.4461,0.045,9.33750,9.33750
768.00,9.33312,25.083542,0.000426,25.000580,-2.4461,0.045,9.33889,9.33889
769.00,9.33375,25.083564,0.000428,25.000545,-2.4462,0.045,9.33964,9.33964
770.00,9.33409,25.083581,0.000428,25.000555,-2.4463,0.046,9.33969,9.33969
771.00,9.33416,25.083674,0.000427,25.000598,-2.4461,0.046,9.33804,9.33804
772.00,9.33406,25.083655,0.000424,25.000598,-2.4460,0.046,9.33613,9.33613
773.00,9.33424,25.083619,0.000424,25.000563,-2.4459,0.046,9.33456,9.33456
774.00,9.33447,25.083551,0.000422,25.000520,-2.4456,0.046,9.33363,9.33363
775.00,9.33515,25.083598,0.000420,25.000525,-2.4454,0.046,9.33249,9.33249
776.00,9.33513,25.083630,0.000419,25.000466,-2.4452,0.046,9.33278,9.33278
777.00,9.33482,25.083671,0.000425,25.000394,-2.4448,0.046,9.33230,9.33230
778.00,9.33463,25.083775,0.000426,25.000446,-2.4445,0.046,9.33135,9.33135
779.00,9.33488,25.083815,0.000425,25.000396,-2.4446,0.047,9.33034,9.33034
780.00,9.33481,25.083815,0.000421,25.000334,-2.4446,0.047,9.33067,9.33067
781.00,9.33433,25.083821,0.000423,25.000386,-2.4447,0.047,9.33020,9.33020
782.00,9.33405,25.083846,0.000420,25.000459,-2.4449,0.047,9.32988,9.32988
783.00,9.33382,25.083841,0.000421,25.000439,-2.4446,0.047,9.33017,9.33017
784.00,9.33357,25.083981,0.000422,25.000557,-2.4442,0.047,9.32997,9.32997
785.00,9.33334,25.084103,0.000426,25.000640,-2.4437,0.047,9.33011,9.33011
786.00,9.33303,25.084124,0.000426,25.000546,-2.4436,0.047,9.33026,9.33026
787.00,9.33262,25.084157,0.000424,25.000455,-2.4438,0.047,9.33101,9.33101
788.00,9.33210,25.084205,0.000424,25.000421,-2.4442,0.047,9.33127,9.33127
789.00,9.33165,25.084159,0.000419,25.000368,-2.4444,0.047,9.33187,9.33187
790.00,9.33135,25.084203,0.000418,25.000430,-2.4444,0.048,9.33152,9.33152
791.00,9.33107,25.084352,0.000421,25.000565,-2.4443,0.048,9.33070,9.33070
792.00,9.33094,25.084396,0.000421,25.000580,-2.4439,0.048,9.33021,9.33021
793.00,9.33073,25.084483,0.000420,25.000609,-2.4434,0.048,9.32988,9.32988
794.00,9.33060,25.084515,0.000425,25.000558,-2.4430,0.048,9.32964,9.32964
795.00,9.33024,25.084459,0.000424,25.000438,-2.4425,0.048,9.32810,9.32810
796.00,9.33003,25.084418,0.000424,25.000346,-2.4421,0.048,9.32850,9.32850
797.00,9.32991,25.084501,0.000424,25.000365,-2.4419,0.048,9.32867,9.32867
798.00,9.33000,25.084531,0.000424,25.000415,-2.4420,0.048,9.32891,9.32891
799.00,9.33013,25.084612,0.000422,25.000485,-2.4422,0.048,9.32937,9.32937
800.00,9.33026,25.084703,0.000422,25.000513,-2.4422,0.048,9.33129,9.33129
801.00,9.33025,25.084811,0.000418,25.000554,-2.4422,0.049,9.33142,9.33142
802.00,9.33031,25.084830,0.000418,25.000567,-2.4422,0.049,9.33057,9.33057
803.00,9.33037,25.084862,0.000416,25.000566,-2.4419,0.049,9.32813,9.32813
804.00,9.33019,25.084919,0.000416,25.000538,-2.4417,0.049,9.32249,9.32249
805.00,9.32992,25.084910,0.000416,25.000490,-2.4419,0.049,9.31317,9.31317
806.00,9.32983,25.084827,0.000414,25.000384,-2.4419,0.049,9.30103,9.30103
807.00,9.33000,25.084919,0.000414,25.000407,-2.4414,0.049,9.29025,9.29025
808.00,9.33036,25.084967,0.000415,25.000352,-2.4409,0.049,9.28348,9.28348
809.00,9.33151,25.084966,0.000412,25.000322,-2.4406,0.050,9.28256,9.28256
810.00,9.33192,25.084992,0.000410,25.000345,-2.4403,0.050,9.28699,9.28699
@6,2.0001,4.0, 810.082999999999 
811.00,9.32976,25.085081,0.000409,25.000394,-2.4399,0.050,9.29659,9.29659
812.00,9.32706,25.085072,0.000409,25.000375,-2.4396,0.050,9.30618,9.30618
813.00,9.31864,25.085025,0.000412,25.000358,-2.4397,0.050,9.31332,9.31332
814.00,9.30410,25.085121,0.000414,25.000416,-2.4396,0.050,9.31627,9.31627
815.00,9.28641,25.085200,0.000418,25.000392,-2.4395,0.050,9.31658,9.31658
816.00,9.27023,25.085294,0.000422,25.000484,-2.4396,0.050,9.31544,9.31544
817.00,9.27376,25.085319,0.000420,25.000489,-2.4397,0.050,9.31345,9.31345
818.00,9.28495,25.085339,0.000416,25.000441,-2.4395,0.050,9.31263,9.31263
819.00,9.29941,25.085334,0.000416,25.000418,-2.4394,0.051,9.31363,9.31363
820.00,9.30866,25.085317,0.000414,25.000486,-2.4391,0.051,9.31569,9.31569
821.00,9.31630,25.085293,0.000412,25.000480,-2.4387,0.051,9.31865,9.31865
822.00,9.31840,25.085306,0.000416,25.000469,-2.4384,0.051,9.32219,9.32219
823.00,9.31614,25.085383,0.000415,25.000526,-2.4381,0.051,9.32520,9.32520
824.00,9.31500,25.085512,0.000415,25.000582,-2.4377,0.051,9.32791,9.32791
825.00,9.31568,25.085521,0.000414,25.000475,-2.4374,0.051,9.32907,9.32907
826.00,9.31719,25.085581,0.000418,25.000400,-2.4371,0.051,9.32936,9.32936
827.00,9.31919,25.085700,0.000421,25.000415,-2.4370,0.051,9.32871,9.32871
828.00,9.32046,25.085737,0.000426,25.000388,-2.4372,0.051,9.32805,9.32805
829.00,9.32117,25.085707,0.000429,25.000388,-2.4374,0.051,9.32586,9.32586
830.00,9.32163,25.085834,0.000431,25.000509,-2.4374,0.051,9.32593,9.32593
831.00,9.32198,25.085834,0.000426,25.000496,-2.4375,0.051,9.32632,9.32632
832.00,9.32238,25.085765,0.000424,25.000477,-2.4376,0.052,9.32737,9.32737
833.00,9.32305,25.085806,0.000420,25.000552,-2.4372,0.052,9.32798,9.32798
834.00,9.32387,25.085779,0.000415,25.000511,-2.4367,0.052,9.32961,9.32961
835.00,9.32499,25.085763,0.000414,25.000428,-2.4364,0.052,9.33033,9.33033
836.00,9.32571,25.085725,0.000419,25.000369,-2.4360,0.052,9.33026,9.33026
837.00,9.32661,25.085732,0.000415,25.000279,-2.4357,0.052,9.33028,9.33028
838.00,9.32758,25.085789,0.000414,25.000172,-2.4355,0.052,9.33084,9.33084
839.00,9.32837,25.085865,0.000415,25.000174,-2.4356,0.052,9.33125,9.33125
840.00,9.32908,25.085913,0.000416,25.000250,-2.4356,0.052,9.33178,9.33178
841.00,9.32934,25.086083,0.000416,25.000366,-2.4354,0.052,9.33237,9.33237
842.00,9.32963,25.086245,0.000418,25.000490,-2.4353,0.052,9.33257,9.33257
843.00,9.32974,25.086440,0.000423,25.000718,-2.4352,0.053,9.33200,9.33200
844.00,9.32960,25.086504,0.000421,25.000684,-2.4352,0.053,9.33112,9.33112
845.00,9.32951,25.086539,0.000418,25.000606,-2.4352,0.053,9.33054,9.33054
846.00,9.32976,25.086611,0.000415,25.000638,-2.4350,0.053,9.33071,9.33071
847.00,9.33010,25.086661,0.000418,25.000650,-2.4349,0.053,9.33093,9.33093
848.00,9.33044,25.086483,0.000415,25.000452,-2.4349,0.053,9.33145,9.33145
849.00,9.33083,25.086532,0.000416,25.000464,-2.4345,0.053,9.33266,9.33266
850.00,9.33128,25.086649,0.000416,25.000513,-2.4342,0.053,9.33307,9.33307
851.00,9.33157,25.086675,0.000417,25.000462,-2.4343,0.053,9.33339,9.33339
852.00,9.33174,25.086666,0.000413,25.000415,-2.4340,0.054,9.33323,9.33323
853.00,9.33176,25.086711,0.000414,25.000415,-2.4339,0.054,9.33287,9.33287
854.00,9.33187,25.086733,0.000414,25.000380,-2.4339,0.054,9.33270,9.33270
855.00,9.33197,25.086770,0.000419,25.000401,-2.4338,0.053,9.33304,9.33304
856.00,9.33231,25.086807,0.000420,25.000375,-2.4334,0.054,9.33347,9.33347
857.00,9.33258,25.086910,0.000419,25.000408,-2.4332,0.054,9.33376,9.33376
858.00,9.33259,25.087021,0.000419,25.000485,-2.4327,0.054,9.33389,9.33389
859.00,9.33270,25.087039,0.000418,25.000536,-2.4321,0.054,9.33468,9.33468
860.00,9.33284,25.087044,0.000417,25.000471,-2.4315,0.054,9.33491,9.33491
861.00,9.33290,25.087056,0.000415,25.000488,-2.4309,0.054,9.33410,9.33410
862.00,9.33296,25.087057,0.000414,25.000458,-2.4306,0.055,9.33404,9.33404
863.00,9.33307,25.087212,0.000413,25.000501,-2.4307,0.055,9.33434,9.33434
864.00,9.33317,25.087345,0.000417,25.000537,-2.4309,0.055,9.33308,9.33308
865.00,9.33337,25.087326,0.000415,25.000524,-2.4312,0.055,9.33270,9.33270
866.00,9.33342,25.087311,0.000416,25.000523,-2.4314,0.055,9.33289,9.33289
867.00,9.33351,25.087227,0.000417,25.000437,-2.4315,0.055,9.33317,9.33317
868.00,9.33356,25.087236,0.000416,25.000441,-2.4315,0.055,9.33314,9.33314
869.00,9.33343,25.087214,0.000416,25.000422,-2.4314,0.055,9.33266,9.33266
870.00,9.33308,25.087288,0.000418,25.000459,-2.4313,0.055,9.33091,9.33091
871.00,9.33274,25.087378,0.000419,25.000444,-2.4314,0.055,9.33017,9.33017
872.00,9.33248,25.087471,0.000422,25.000485,-2.4311,0.055,9.32836,9.32836
873.00,9.33222,25.087467,0.000425,25.000442,-2.4305,0.055,9.32724,9.32724
874.00,9.33202,25.087584,0.000427,25.000479,-2.4303,0.055,9.32718,9.32718
875.00,9.33179,25.087650,0.000425,25.000486,-2.4298,0.056,9.32803,9.32803
876.00,9.33144,25.087647,0.000424,25.000434,-2.4294,0.056,9.32823,9.32823
877.00,9.33115,25.087678,0.000424,25.000427,-2.4293,0.056,9.32956,9.32956
878.00,9.33063,25.087669,0.000422,25.000401,-2.4292,0.056,9.32988,9.32988
879.00,9.33052,25.087611,0.000420,25.000362,-2.4291,0.056,9.32983,9.32983
880.00,9.33050,25.087670,0.000424,25.000369,-2.4291,0.056,9.32949,9.32949
881.00,9.33018,25.087764,0.000426,25.000430,-2.4291,0.056,9.32901,9.32901
882.00,9.33007,25.087893,0.000426,25.000449,-2.4287,0.056,9.32908,9.32908
883.00,9.33003,25.087943,0.000429,25.000470,-2.4285,0.056,9.32996,9.32996
884.00,9.33016,25.088022,0.000429,25.000497,-2.4282,0.056,9.33108,9.33108
885.00,9.33010,25.088056,0.000427,25.000517,-2.4281,0.056,9.33153,9.33153
886.00,9.32986,25.088084,0.000428,25.000529,-2.4279,0.056,9.33146,9.33146
887.00,9.32961,25.088078,0.000426,25.000532,-2.4277,0.056,9.33070,9.33070
888.00,9.32929,25.088119,0.000423,25.000497,-2.4276,0.057,9.32982,9.32982
889.00,9.32922,25.088100,0.000421,25.000426,-2.4277,0.057,9.32898,9.32898
890.00,9.32945,25.088099,0.000419,25.000386,-2.4277,0.057,9.32947,9.32947
891.00,9.32970,25.088052,0.000411,25.000289,-2.4276,0.057,9.33029,9.33029
892.00,9.32995,25.088098,0.000410,25.000333,-2.4278,0.057,9.33203,9.33203
893.00,9.33046,25.088065,0.000409,25.000320,-2.4279,0.057,9.33284,9.33284
894.00,9.33075,25.088162,0.000411,25.000381,-2.4277,0.058,9.33344,9.33344
895.00,9.33094,25.088211,0.000414,25.000413,-2.4274,0.058,9.33347,9.33347
896.00,9.33095,25.088292,0.000419,25.000424,-2.4271,0.058,9.33276,9.33276
897.00,9.33075,25.088264,0.000422,25.000338,-2.4266,0.058,9.33084,9.33084
898.00,9.33063,25.088269,0.000422,25.000320,-2.4262,0.058,9.33016,9.33016
899.00,9.33084,25.088303,0.000422,25.000321,-2.4260,0.058,9.33030,9.33030
900.00,9.33119,25.088416,0.000423,25.000331,-2.4258,0.058,9.32991,9.32991
901.00,9.33123,25.088394,0.000419,25.000325,-2.4254,0.058,9.33009,9.33009
902.00,9.33120,25.088463,0.000420,25.000400,-2.4251,0.058,9.33138,9.33138
903.00,9.33129,25.088594,0.000421,25.000442,-2.4248,0.058,9.33232,9.33232
904.00,9.33121,25.088613,0.000419,25.000405,-2.4244,0.058,9.33324,9.33324
905.00,9.33170,25.088581,0.000416,25.000384,-2.4242,0.058,9.33460,9.33460
906.00,9.33217,25.088710,0.000421,25.000449,-2.4244,0.058,9.33681,9.33681
907.00,9.33281,25.088750,0.000420,25.000424,-2.4243,0.058,9.33815,9.33815
908.00,9.33320,25.088707,0.000416,25.000399,-2.4241,0.059,9.33786,9.33786
909.00,9.33339,25.088773,0.000415,25.000463,-2.4240,0.059,9.33715,9.33715
910.00,9.33362,25.088826,0.000415,25.000491,-2.4236,0.059,9.33650,9.33650
911.00,9.33359,25.088843,0.000416,25.000486,-2.4234,0.059,9.33472,9.33472
912.00,9.33343,25.088896,0.000416,25.000470,-2.4232,0.059,9.33260,9.33260
913.00,9.33325,25.089043,0.000422,25.000503,-2.4228,0.059,9.33245,9.33245
914.00,9.33317,25.089074,0.000425,25.000491,-2.4226,0.059,9.33197,9.33197
915.00,9.33316,25.089003,0.000422,25.000401,-2.4224,0.059,9.33159,9.33159
916.00,9.33324,25.089058,0.000418,25.000434,-2.4221,0.059,9.33090,9.33090
917.00,9.33323,25.089169,0.000417,25.000487,-2.4220,0.059,9.33083,9.33083
918.00,9.33339,25.089173,0.000417,25.000459,-2.4219,0.059,9.33123,9.33123
919.00,9.33345,25.089182,0.000414,25.000429,-2.4219,0.060,9.33114,9.33114
920.00,9.33337,25.089369,0.000417,25.000556,-2.4219,0.060,9.33093,9.33093
921.00,9.33338,25.089417,0.000421,25.000561,-2.4219,0.060,9.33109,9.33109
922.00,9.33326,25.089449,0.000423,25.000569,-2.4218,0.060,9.33088,9.33088
923.00,9.33293,25.089496,0.000423,25.000615,-2.4217,0.060,9.32967,9.32967
924.00,9.33266,25.089553,0.000425,25.000619,-2.4214,0.060,9.32953,9.32953
925.00,9.33222,25.089557,0.000426,25.000513,-2.4210,0.060,9.32903,9.32903
926.00,9.33172,25.089619,0.000426,25.000521,-2.4206,0.060,9.32870,9.32870
927.00,9.33108,25.089589,0.000420,25.000421,-2.4201,0.060,9.32924,9.32924
928.00,9.33084,25.089666,0.000419,25.000414,-2.4198,0.060,9.32990,9.32990
929.00,9.33084,25.089694,0.000420,25.000372,-2.4199,0.060,9.33061,9.33061
930.00,9.33075,25.089812,0.000421,25.000487,-2.4199,0.060,9.33144,9.33144
931.00,9.33082,25.089870,0.000422,25.000496,-2.4201,0.060,9.33279,9.33279
932.00,9.33101,25.089953,0.000429,25.000585,-2.4199,0.060,9.33344,9.33344
933.00,9.33103,25.089930,0.000430,25.000548,-2.4197,0.060,9.33289,9.33289
934.00,9.33082,25.089915,0.000429,25.000494,-2.4194,0.060,9.33177,9.33177
935.00,9.33073,25.089868,0.000426,25.000433,-2.4189,0.061,9.33154,9.33154
936.00,9.33081,25.089836,0.000420,25.000365,-2.4184,0.061,9.33109,9.33109
937.00,9.33099,25.089897,0.000418,25.000366,-2.4183,0.061,9.33083,9.33083
938.00,9.33116,25.089871,0.000415,25.000274,-2.4183,0.061,9.33223,9.33223
939.00,9.33119,25.089991,0.000415,25.000360,-2.4183,0.061,9.33295,9.33295
940.00,9.33120,25.090071,0.000415,25.000407,-2.4182,0.061,9.33289,9.33289
941.00,9.33124,25.090096,0.000418,25.000397,-2.4179,0.061,9.33264,9.33264
942.00,9.33134,25.090161,0.000422,25.000464,-2.4176,0.061,9.33210,9.33210
943.00,9.33153,25.090281,0.000425,25.000563,-2.4173,0.061,9.33141,9.33141
944.00,9.33169,25.090242,0.000427,25.000554,-2.4171,0.061,9.33162,9.33162
945.00,9.33186,25.090226,0.000424,25.000459,-2.4171,0.062,9.33229,9.33229
946.00,9.33218,25.090227,0.000420,25.000465,-2.4173,0.062,9.33257,9.33257
947.00,9.33226,25.090195,0.000412,25.000325,-2.4174,0.062,9.33237,9.33237
948.00,9.33211,25.090265,0.000412,25.000358,-2.4171,0.062,9.33177,9.33177
949.00,9.33198,25.090352,0.000408,25.000301,-2.4165,0.063,9.33122,9.33122
950.00,9.33182,25.090459,0.000413,25.000378,-2.4160,0.062,9.33032,9.33032
951.00,9.33166,25.090634,0.000422,25.000481,-2.4157,0.062,9.32975,9.32975
952.00,9.33139,25.090736,0.000428,25.000586,-2.4155,0.062,9.32883,9.32883
953.00,9.33160,25.090811,0.000427,25.000598,-2.4157,0.062,9.32570,9.32570
954.00,9.33163,25.090926,0.000433,25.000770,-2.4162,0.062,9.32006,9.32006
955.00,9.33119,25.090803,0.000430,25.000685,-2.4163,0.063,9.31412,9.31412
956.00,9.33113,25.090677,0.000425,25.000563,-2.4162,0.063,9.30676,9.30676
957.00,9.33115,25.090612,0.000422,25.000482,-2.4159,0.063,9.30120,9.30120
958.00,9.33060,25.090626,0.000422,25.000503,-2.4156,0.063,9.29980,9.29980
959.00,9.32975,25.090511,0.000413,25.000300,-2.4153,0.063,9.30162,9.30162
960.00,9.32950,25.090641,0.000411,25.000354,-2.4150,0.063,9.30474,9.30474
@7,2.0001,4.0, 960.016000000003 
961.00,9.32916,25.090843,0.000414,25.000502,-2.4148,0.064,9.30990,9.30990
962.00,9.32511,25.090981,0.000418,25.000601,-2.4143,0.064,9.31340,9.31340
963.00,9.31425,25.090982,0.000417,25.000529,-2.4137,0.064,9.31381,9.31381
964.00,9.30251,25.091059,0.000421,25.000628,-2.4133,0.064,9.31289,9.31289
965.00,9.29832,25.091164,0.000421,25.000706,-2.4130,0.064,9.31034,9.31034
966.00,9.29821,25.091152,0.000420,25.000656,-2.4125,0.064,9.30691,9.30691
967.00,9.30100,25.091090,0.000417,25.000612,-2.4125,0.064,9.30427,9.30427
968.00,9.30543,25.091127,0.000415,25.000666,-2.4126,0.065,9.30406,9.30406
969.00,9.31018,25.091096,0.000415,25.000633,-2.4124,0.065,9.30637,9.30637
970.00,9.31116,25.091056,0.000416,25.000562,-2.4123,0.065,9.30978,9.30978
971.00,9.30985,25.091066,0.000415,25.000552,-2.4124,0.065,9.31466,9.31466
972.00,9.30831,25.091092,0.000412,25.000472,-2.4124,0.065,9.32009,9.32009
973.00,9.30878,25.091063,0.000409,25.000383,-2.4122,0.065,9.32461,9.32461
974.00,9.31036,25.091136,0.000410,25.000302,-2.4122,0.065,9.32783,9.32783
975.00,9.31097,25.091191,0.000412,25.000310,-2.4120,0.065,9.33149,9.33149
976.00,9.31009,25.091208,0.000414,25.000237,-2.4115,0.065,9.33410,9.33410
977.00,9.30915,25.091302,0.000414,25.000344,-2.4111,0.065,9.33652,9.33652
978.00,9.31031,25.091391,0.000420,25.000388,-2.4106,0.065,9.33842,9.33842
979.00,9.31464,25.091435,0.000419,25.000436,-2.4104,0.065,9.33960,9.33960
980.00,9.31879,25.091503,0.000419,25.000402,-2.4102,0.065,9.34014,9.34014
981.00,9.32238,25.091483,0.000416,25.000342,-2.4102,0.066,9.34050,9.34050
982.00,9.32530,25.091540,0.000419,25.000293,-2.4101,0.066,9.34032,9.34032
983.00,9.32739,25.091588,0.000421,25.000282,-2.4100,0.066,9.34046,9.34046
984.00,9.32896,25.091654,0.000422,25.000291,-2.4095,0.066,9.34182,9.34182
985.00,9.33049,25.091654,0.000420,25.000260,-2.4095,0.066,9.34308,9.34308
986.00,9.33219,25.091738,0.000422,25.000315,-2.4096,0.066,9.34365,9.34365
987.00,9.33418,25.091793,0.000423,25.000373,-2.4098,0.067,9.34388,9.34388
988.00,9.33592,25.091906,0.000422,25.000442,-2.4100,0.067,9.34353,9.34353
989.00,9.33739,25.091924,0.000422,25.000440,-2.4100,0.067,9.34287,9.34287
990.00,9.33869,25.091906,0.000422,25.000387,-2.4096,0.067,9.34261,9.34261
991.00,9.33964,25.092014,0.000424,25.000422,-2.4091,0.067,9.34158,9.34158
992.00,9.34026,25.091941,0.000421,25.000251,-2.4085,0.067,9.34149,9.34149
993.00,9.34114,25.091864,0.000420,25.000136,-2.4079,0.067,9.34306,9.34306
994.00,9.34175,25.091966,0.000419,25.000184,-2.4077,0.067,9.34423,9.34423
995.00,9.34236,25.092048,0.000423,25.000264,-2.4075,0.067,9.34489,9.34489
996.00,9.34273,25.092115,0.000423,25.000291,-2.4070,0.067,9.34687,9.34687
997.00,9.34321,25.092213,0.000424,25.000377,-2.4069,0.067,9.34750,9.34750
998.00,9.34348,25.092224,0.000423,25.000399,-2.4070,0.067,9.34750,9.34750
999.00,9.34377,25.092248,0.000425,25.000420,-2.4068,0.067,9.34648,9.34648
1000.00,9.34416,25.092302,0.000418,25.000438,-2.4067,0.067,9.34521,9.34521
1001.00,9.34461,25.092248,0.000415,25.000395,-2.4067,0.068,9.34412,9.34412
1002.00,9.34449,25.092283,0.000414,25.000365,-2.4065,0.068,9.34382,9.34382
1003.00,9.34442,25.092394,0.000415,25.000350,-2.4060,0.068,9.34242,9.34242
1004.00,9.34417,25.092480,0.000418,25.000310,-2.4056,0.068,9.34130,9.34130
1005.00,9.34383,25.092471,0.000417,25.000217,-2.4054,0.068,9.34134,9.34134
1006.00,9.34351,25.092572,0.000417,25.000171,-2.4054,0.068,9.34121,9.34121
1007.00,9.34344,25.092645,0.000416,25.000237,-2.4056,0.068,9.34105,9.34105
1008.00,9.34357,25.092580,0.000413,25.000207,-2.4058,0.068,9.34176,9.34176
1009.00,9.34371,25.092487,0.000410,25.000138,-2.4055,0.068,9.34266,9.34266
1010.00,9.34350,25.092634,0.000413,25.000215,-2.4051,0.069,9.34197,9.34197
1011.00,9.34333,25.092630,0.000413,25.000271,-2.4043,0.069,9.34133,9.34133
1012.00,9.34336,25.092629,0.000416,25.000253,-2.4036,0.069,9.34079,9.34079
1013.00,9.34306,25.092819,0.000419,25.000406,-2.4028,0.069,9.33941,9.33941
1014.00,9.34238,25.092981,0.000420,25.000523,-2.4025,0.069,9.33726,9.33726
1015.00,9.34145,25.092962,0.000417,25.000534,-2.4021,0.069,9.33562,9.33562
1016.00,9.34069,25.093061,0.000420,25.000566,-2.4021,0.069,9.33511,9.33511
1017.00,9.34032,25.093114,0.000422,25.000532,-2.4019,0.069,9.33506,9.33506
1018.00,9.34005,25.093120,0.000423,25.000452,-2.4022,0.069,9.33585,9.33585
1019.00,9.33976,25.093116,0.000421,25.000371,-2.4028,0.069,9.33746,9.33746
1020.00,9.33972,25.093139,0.000424,25.000347,-2.4034,0.069,9.34004,9.34004
1021.00,9.33973,25.093105,0.000424,25.000341,-2.4037,0.069,9.34114,9.34114
1022.00,9.33958,25.093103,0.000425,25.000350,-2.4039,0.069,9.34082,9.34082
1023.00,9.33950,25.093129,0.000423,25.000390,-2.4038,0.070,9.33932,9.33932
1024.00,9.33921,25.093198,0.000423,25.000440,-2.4032,0.070,9.33763,9.33763
1025.00,9.33868,25.093186,0.000424,25.000401,-2.4024,0.070,9.33644,9.33644
1026.00,9.33817,25.093198,0.000422,25.000325,-2.4018,0.070,9.33607,9.33607
1027.00,9.33770,25.093234,0.000421,25.000312,-2.4013,0.070,9.33631,9.33631
1028.00,9.33785,25.093232,0.000420,25.000216,-2.4008,0.070,9.33823,9.33823
1029.00,9.33799,25.093179,0.000421,25.000159,-2.4006,0.070,9.34038,9.34038
1030.00,9.33787,25.093258,0.000421,25.000246,-2.4007,0.070,9.34040,9.34040
1031.00,9.33787,25.093349,0.000421,25.000296,-2.4008,0.071,9.34063,9.34063
1032.00,9.33855,25.093442,0.000420,25.000379,-2.4003,0.071,9.34081,9.34081
1033.00,9.33872,25.093441,0.000420,25.000406,-2.4001,0.071,9.34082,9.34082
1034.00,9.33896,25.093464,0.000421,25.000456,-2.3996,0.071,9.34054,9.34054
1035.00,9.33947,25.093481,0.000420,25.000413,-2.3989,0.071,9.34104,9.34104
1036.00,9.33952,25.093503,0.000423,25.000369,-2.3983,0.071,9.33954,9.33954
1037.00,9.33907,25.093560,0.000425,25.000323,-2.3981,0.071,9.33748,9.33748
1038.00,9.33862,25.093649,0.000425,25.000368,-2.3979,0.071,9.33534,9.33534
1039.00,9.33827,25.093735,0.000426,25.000357,-2.3976,0.071,9.33389,9.33389
1040.00,9.33792,25.093816,0.000424,25.000379,-2.3975,0.071,9.33318,9.33318
1041.00,9.33768,25.093827,0.000422,25.000396,-2.3972,0.071,9.33406,9.33406
1042.00,9.33766,25.093858,0.000421,25.000427,-2.3971,0.072,9.33528,9.33528
1043.00,9.33814,25.093923,0.000422,25.000420,-2.3968,0.072,9.33635,9.33635
1044.00,9.33810,25.093922,0.000424,25.000424,-2.3969,0.072,9.33701,9.33701
1045.00,9.33759,25.093898,0.000430,25.000398,-2.3968,0.072,9.33705,9.33705
1046.00,9.33715,25.093996,0.000430,25.000447,-2.3967,0.072,9.33756,9.33756
1047.00,9.33717,25.094029,0.000431,25.000441,-2.3964,0.072,9.33875,9.33875
1048.00,9.33739,25.094025,0.000432,25.000417,-2.3963,0.072,9.33961,9.33961
1049.00,9.33771,25.094187,0.000431,25.000460,-2.3959,0.072,9.33958,9.33958
1050.00,9.33764,25.094283,0.000427,25.000475,-2.3958,0.072,9.33853,9.33853
1051.00,9.33716,25.094240,0.000428,25.000426,-2.3959,0.072,9.33639,9.33639
1052.00,9.33678,25.094271,0.000431,25.000455,-2.3959,0.072,9.33525,9.33525
1053.00,9.33651,25.094313,0.000426,25.000526,-2.3957,0.072,9.33377,9.33377
1054.00,9.33610,25.094252,0.000424,25.000492,-2.3954,0.072,9.33333,9.33333
1055.00,9.33595,25.094336,0.000424,25.000545,-2.3951,0.073,9.33473,9.33473
1056.00,9.33615,25.094479,0.000422,25.000560,-2.3945,0.073,9.33618,9.33618
1057.00,9.33669,25.094520,0.000416,25.000500,-2.3942,0.073,9.33701,9.33701
1058.00,9.33678,25.094616,0.000419,25.000497,-2.3941,0.073,9.33857,9.33857
1059.00,9.33681,25.094718,0.000419,25.000508,-2.3939,0.073,9.34077,9.34077
1060.00,9.33681,25.094681,0.000421,25.000441,-2.3935,0.073,9.34170,9.34170
1061.00,9.33740,25.094733,0.000418,25.000453,-2.3937,0.073,9.34240,9.34240
1062.00,9.33820,25.094758,0.000421,25.000461,-2.3937,0.073,9.34175,9.34175
1063.00,9.33816,25.094701,0.000418,25.000385,-2.3935,0.073,9.33970,9.33970
1064.00,9.33787,25.094717,0.000417,25.000448,-2.3935,0.073,9.33774,9.33774
1065.00,9.33789,25.094706,0.000415,25.000413,-2.3932,0.074,9.33681,9.33681
1066.00,9.33778,25.094671,0.000420,25.000430,-2.3926,0.074,9.33694,9.33694
1067.00,9.33739,25.094663,0.000419,25.000450,-2.3921,0.074,9.33695,9.33695
1068.00,9.33753,25.094784,0.000421,25.000497,-2.3918,0.074,9.33761,9.33761
1069.00,9.33803,25.094877,0.000422,25.000449,-2.3915,0.074,9.33768,9.33768
1070.00,9.33869,25.095013,0.000424,25.000523,-2.3915,0.074,9.33715,9.33715
1071.00,9.33911,25.095065,0.000423,25.000528,-2.3917,0.074,9.33617,9.33617
1072.00,9.33877,25.095131,0.000425,25.000529,-2.3918,0.074,9.33632,9.33632
1073.00,9.33845,25.095179,0.000426,25.000568,-2.3916,0.074,9.33689,9.33689
1074.00,9.33832,25.095141,0.000425,25.000566,-2.3910,0.074,9.33708,9.33708
1075.00,9.33837,25.095136,0.000426,25.000551,-2.3905,0.074,9.33873,9.33873
1076.00,9.33871,25.095130,0.000424,25.000541,-2.3899,0.074,9.33954,9.33954
1077.00,9.33867,25.095145,0.000424,25.000490,-2.3896,0.074,9.33905,9.33905
1078.00,9.33823,25.095168,0.000422,25.000466,-2.3894,0.075,9.33754,9.33754
1079.00,9.33758,25.095159,0.000420,25.000386,-2.3894,0.075,9.33644,9.33644
1080.00,9.33702,25.095208,0.000419,25.000403,-2.3895,0.075,9.33471,9.33471
1081.00,9.33673,25.095243,0.000419,25.000416,-2.3895,0.075,9.33390,9.33390
1082.00,9.33663,25.095330,0.000417,25.000470,-2.3893,0.075,9.33403,9.33403
1083.00,9.33689,25.095300,0.000416,25.000409,-2.3889,0.075,9.33519,9.33519
1084.00,9.33667,25.095321,0.000418,25.000456,-2.3885,0.076,9.33731,9.33731
1085.00,9.33657,25.095316,0.000418,25.000465,-2.3881,0.076,9.33927,9.33927
1086.00,9.33662,25.095313,0.000421,25.000442,-2.3874,0.076,9.34176,9.34176
1087.00,9.33659,25.095307,0.000423,25.000436,-2.3870,0.076,9.34301,9.34301
1088.00,9.33719,25.095365,0.000426,25.000491,-2.3868,0.076,9.34395,9.34395
1089.00,9.33837,25.095433,0.000428,25.000454,-2.3869,0.076,9.34353,9.34353
1090.00,9.33874,25.095541,0.000431,25.000425,-2.3870,0.075,9.34140,9.34140
1091.00,9.33879,25.095645,0.000432,25.000375,-2.3870,0.075,9.33916,9.33916
1092.00,9.33889,25.095682,0.000430,25.000328,-2.3869,0.076,9.33835,9.33835
1093.00,9.33852,25.095821,0.000431,25.000399,-2.3868,0.076,9.33734,9.33734
1094.00,9.33896,25.095909,0.000428,25.000448,-2.3866,0.076,9.33643,9.33643
1095.00,9.33898,25.095874,0.000424,25.000423,-2.3863,0.076,9.33579,9.33579
1096.00,9.33869,25.095889,0.000423,25.000512,-2.3863,0.076,9.33455,9.33455
1097.00,9.33808,25.095833,0.000421,25.000457,-2.3862,0.076,9.33320,9.33320
1098.00,9.33788,25.095742,0.000420,25.000304,-2.3858,0.076,9.33334,9.33334
1099.00,9.33770,25.095794,0.000424,25.000345,-2.3852,0.076,9.33386,9.33386
1100.00,9.33789,25.095872,0.000422,25.000385,-2.3846,0.077,9.33551,9.33551
1101.00,9.33810,25.095900,0.000419,25.000351,-2.3841,0.077,9.33735,9.33735
1102.00,9.33836,25.096112,0.000420,25.000484,-2.3838,0.077,9.33838,9.33838
1103.00,9.33817,25.096208,0.000417,25.000502,-2.3838,0.077,9.33686,9.33686
1104.00,9.33709,25.096369,0.000416,25.000562,-2.3841,0.077,9.33144,9.33144
1105.00,9.33634,25.096451,0.000416,25.000543,-2.3840,0.078,9.32308,9.32308
1106.00,9.33602,25.096492,0.000417,25.000484,-2.3837,0.078,9.31261,9.31261
1107.00,9.33579,25.096428,0.000416,25.000372,-2.3834,0.078,9.30454,9.30454
1108.00,9.33579,25.096456,0.000415,25.000365,-2.3831,0.078,9.30002,9.30002
1109.00,9.33747,25.096332,0.000409,25.000205,-2.3826,0.078,9.30202,9.30202
1110.00,9.33964,25.096275,0.000411,25.000184,-2.3825,0.078,9.30821,9.30821
@8,2.0001,4.0, 1110.058 
1111.00,9.33990,25.096375,0.000413,25.000293,-2.3824,0.078,9.31558,9.31558
1112.00,9.33610,25.096435,0.000415,25.000277,-2.3821,0.078,9.32027,9.32027
1113.00,9.32882,25.096527,0.000414,25.000355,-2.3818,0.078,9.32169,9.32169
1114.00,9.31181,25.096739,0.000417,25.000553,-2.3817,0.078,9.31969,9.31969
1115.00,9.29813,25.096823,0.000414,25.000530,-2.3813,0.079,9.31564,9.31564
1116.00,9.29103,25.096774,0.000412,25.000360,-2.3811,0.079,9.31244,9.31244
1117.00,9.29608,25.096842,0.000411,25.000460,-2.3806,0.079,9.31026,9.31026
1118.00,9.30645,25.096835,0.000409,25.000428,-2.3802,0.079,9.31007,9.31007
1119.00,9.32156,25.096695,0.000409,25.000257,-2.3802,0.079,9.31064,9.31064
1120.00,9.32736,25.096651,0.000408,25.000238,-2.3803,0.079,9.31320,9.31320
1121.00,9.32340,25.096824,0.000412,25.000435,-2.3806,0.079,9.31608,9.31608
1122.00,9.31938,25.096791,0.000412,25.000361,-2.3809,0.079,9.31985,9.31985
1123.00,9.31671,25.096859,0.000417,25.000366,-2.3811,0.079,9.32231,9.32231
1124.00,9.31575,25.096936,0.000418,25.000431,-2.3806,0.080,9.32461,9.32461
1125.00,9.31649,25.097098,0.000420,25.000530,-2.3801,0.080,9.32565,9.32565
1126.00,9.31777,25.097095,0.000417,25.000455,-2.3793,0.080,9.32696,9.32696
1127.00,9.31837,25.097227,0.000419,25.000531,-2.3785,0.080,9.32833,9.32833
1128.00,9.31725,25.097258,0.000417,25.000545,-2.3779,0.080,9.33003,9.33003
1129.00,9.31747,25.097321,0.000416,25.000532,-2.3776,0.080,9.33109,9.33109
1130.00,9.31894,25.097323,0.000418,25.000462,-2.3770,0.080,9.33192,9.33192
1131.00,9.32061,25.097415,0.000423,25.000515,-2.3767,0.080,9.33262,9.33262
1132.00,9.32202,25.097414,0.000420,25.000447,-2.3764,0.080,9.33226,9.33226
1133.00,9.32318,25.097438,0.000420,25.000391,-2.3764,0.080,9.33284,9.33284
1134.00,9.32446,25.097504,0.000421,25.000402,-2.3766,0.080,9.33452,9.33452
1135.00,9.32610,25.097517,0.000418,25.000376,-2.3767,0.081,9.33620,9.33620
1136.00,9.32801,25.097527,0.000417,25.000319,-2.3768,0.081,9.33748,9.33748
1137.00,9.32922,25.097585,0.000420,25.000379,-2.3769,0.081,9.33817,9.33817
1138.00,9.33023,25.097630,0.000423,25.000414,-2.3766,0.081,9.33838,9.33838
1139.00,9.33139,25.097661,0.000423,25.000428,-2.3762,0.081,9.33732,9.33732
1140.00,9.33219,25.097793,0.000428,25.000481,-2.3762,0.081,9.33637,9.33637
1141.00,9.33291,25.097835,0.000428,25.000520,-2.3759,0.081,9.33641,9.33641
1142.00,9.33374,25.097891,0.000428,25.000490,-2.3754,0.081,9.33705,9.33705
1143.00,9.33459,25.097909,0.000428,25.000511,-2.3748,0.081,9.33770,9.33770
1144.00,9.33521,25.097926,0.000430,25.000504,-2.3743,0.081,9.33973,9.33973
1145.00,9.33607,25.097893,0.000429,25.000517,-2.3738,0.081,9.34125,9.34125
1146.00,9.33676,25.097876,0.000427,25.000503,-2.3736,0.082,9.34155,9.34155
1147.00,9.33708,25.097897,0.000429,25.000494,-2.3738,0.082,9.34104,9.34104
1148.00,9.33719,25.097895,0.000427,25.000422,-2.3741,0.082,9.34029,9.34029
1149.00,9.33737,25.097911,0.000426,25.000341,-2.3741,0.082,9.33824,9.33824
1150.00,9.33748,25.097995,0.000425,25.000369,-2.3739,0.082,9.33638,9.33638
1151.00,9.33751,25.098011,0.000427,25.000339,-2.3736,0.082,9.33465,9.33465
1152.00,9.33762,25.097998,0.000426,25.000316,-2.3729,0.082,9.33463,9.33463
1153.00,9.33761,25.098017,0.000422,25.000312,-2.3724,0.082,9.33365,9.33365
1154.00,9.33737,25.097980,0.000421,25.000282,-2.3723,0.082,9.33369,9.33369
1155.00,9.33711,25.097957,0.000420,25.000218,-2.3722,0.082,9.33464,9.33464
1156.00,9.33705,25.097993,0.000419,25.000211,-2.3721,0.082,9.33518,9.33518
1157.00,9.33700,25.098074,0.000418,25.000284,-2.3721,0.083,9.33464,9.33464
1158.00,9.33674,25.098184,0.000425,25.000390,-2.3720,0.083,9.33472,9.33472
1159.00,9.33653,25.098263,0.000429,25.000506,-2.3716,0.082,9.33438,9.33438
1160.00,9.33655,25.098300,0.000432,25.000523,-2.3714,0.082,9.33424,9.33424
1161.00,9.33663,25.098354,0.000434,25.000511,-2.3713,0.082,9.33486,9.33486
1162.00,9.33656,25.098419,0.000435,25.000534,-2.3711,0.082,9.33591,9.33591
1163.00,9.33650,25.098451,0.000435,25.000519,-2.3708,0.082,9.33693,9.33693
1164.00,9.33622,25.098477,0.000431,25.000415,-2.3706,0.083,9.33755,9.33755
1165.00,9.33588,25.098515,0.000429,25.000375,-2.3704,0.083,9.33791,9.33791
1166.00,9.33577,25.098505,0.000422,25.000299,-2.3702,0.083,9.33824,9.33824
1167.00,9.33576,25.098516,0.000418,25.000283,-2.3703,0.084,9.33800,9.33800
1168.00,9.33590,25.098417,0.000414,25.000153,-2.3704,0.084,9.33861,9.33861
1169.00,9.33608,25.098455,0.000415,25.000165,-2.3704,0.084,9.33893,9.33893
1170.00,9.33635,25.098551,0.000415,25.000223,-2.3702,0.084,9.33941,9.33941
1171.00,9.33666,25.098728,0.000421,25.000396,-2.3698,0.084,9.33895,9.33895
1172.00,9.33686,25.098701,0.000423,25.000331,-2.3695,0.084,9.33910,9.33910
1173.00,9.33704,25.098852,0.000425,25.000417,-2.3692,0.084,9.33844,9.33844
1174.00,9.33716,25.098967,0.000421,25.000458,-2.3688,0.084,9.33767,9.33767
1175.00,9.33700,25.099087,0.000419,25.000493,-2.3686,0.084,9.33603,9.33603
1176.00,9.33687,25.099121,0.000418,25.000440,-2.3683,0.084,9.33568,9.33568
1177.00,9.33699,25.099216,0.000417,25.000402,-2.3677,0.085,9.33537,9.33537
1178.00,9.33734,25.099244,0.000414,25.000329,-2.3671,0.085,9.33634,9.33634
1179.00,9.33783,25.099271,0.000419,25.000306,-2.3667,0.085,9.33800,9.33800
1180.00,9.33823,25.099221,0.000418,25.000239,-2.3663,0.085,9.34005,9.34005
1181.00,9.33843,25.099127,0.000415,25.000183,-2.3663,0.085,9.34092,9.34092
1182.00,9.33849,25.099244,0.000417,25.000283,-2.3662,0.085,9.34168,9.34168
1183.00,9.33865,25.099369,0.000415,25.000369,-2.3660,0.085,9.34174,9.34174
1184.00,9.33897,25.099377,0.000412,25.000448,-2.3659,0.085,9.34215,9.34215
1185.00,9.33932,25.099302,0.000411,25.000405,-2.3656,0.086,9.34214,9.34214
1186.00,9.33935,25.099341,0.000414,25.000382,-2.3653,0.086,9.34181,9.34181
1187.00,9.33940,25.099300,0.000416,25.000318,-2.3651,0.086,9.34168,9.34168
1188.00,9.33938,25.099275,0.000422,25.000314,-2.3650,0.086,9.34076,9.34076
1189.00,9.33932,25.099338,0.000423,25.000271,-2.3645,0.085,9.33946,9.33946
1190.00,9.33939,25.099423,0.000425,25.000331,-2.3641,0.086,9.33964,9.33964
1191.00,9.33966,25.099472,0.000426,25.000386,-2.3638,0.086,9.34090,9.34090
1192.00,9.33999,25.099538,0.000425,25.000430,-2.3635,0.086,9.34165,9.34165
1193.00,9.34013,25.099571,0.000427,25.000394,-2.3631,0.086,9.34201,9.34201
1194.00,9.34040,25.099549,0.000426,25.000358,-2.3632,0.086,9.34306,9.34306
1195.00,9.34089,25.099590,0.000429,25.000350,-2.3631,0.086,9.34249,9.34249
1196.00,9.34117,25.099689,0.000428,25.000313,-2.3629,0.086,9.34159,9.34159
1197.00,9.34158,25.099722,0.000429,25.000313,-2.3627,0.086,9.34269,9.34269
1198.00,9.34223,25.099781,0.000425,25.000369,-2.3626,0.086,9.34559,9.34559
1199.00,9.34240,25.099864,0.000424,25.000434,-2.3623,0.086,9.34755,9.34755
1200.00,9.34279,25.099921,0.000424,25.000461,-2.3621,0.086,9.34804,9.34804
1201.00,9.34317,25.099922,0.000424,25.000494,-2.3618,0.087,9.34763,9.34763
1202.00,9.34313,25.099913,0.000422,25.000460,-2.3617,0.087,9.34479,9.34479
1203.00,9.34314,25.100006,0.000426,25.000449,-2.3612,0.087,9.34044,9.34044
1204.00,9.34342,25.100003,0.000423,25.000398,-2.3606,0.087,9.33606,9.33606
1205.00,9.34418,25.100025,0.000421,25.000342,-2.3600,0.087,9.33415,9.33415
1206.00,9.34471,25.100051,0.000417,25.000324,-2.3594,0.087,9.33395,9.33395
1207.00,9.34455,25.100105,0.000417,25.000309,-2.3588,0.087,9.33558,9.33558
1208.00,9.34339,25.100039,0.000415,25.000247,-2.3587,0.087,9.33813,9.33813
1209.00,9.34362,25.100099,0.000418,25.000244,-2.3588,0.087,9.34169,9.34169
1210.00,9.34384,25.100224,0.000418,25.000337,-2.3589,0.087,9.34427,9.34427
1211.00,9.34124,25.100341,0.000420,25.000417,-2.3590,0.087,9.34633,9.34633
1212.00,9.34038,25.100394,0.000421,25.000439,-2.3590,0.088,9.34724,9.34724
1213.00,9.34115,25.100441,0.000418,25.000446,-2.3587,0.088,9.34851,9.34851
1214.00,9.34212,25.100497,0.000418,25.000470,-2.3582,0.088,9.34969,9.34969
1215.00,9.34148,25.100422,0.000419,25.000446,-2.3577,0.088,9.35138,9.35138
1216.00,9.34098,25.100348,0.000418,25.000415,-2.3576,0.088,9.35212,9.35212
1217.00,9.34198,25.100336,0.000416,25.000446,-2.3576,0.088,9.35294,9.35294
1218.00,9.34337,25.100377,0.000416,25.000514,-2.3575,0.088,9.35329,9.35329
1219.00,9.34440,25.100322,0.000416,25.000496,-2.3574,0.088,9.35401,9.35401
1220.00,9.34564,25.100402,0.000416,25.000522,-2.3574,0.088,9.35538,9.35538
1221.00,9.34698,25.100433,0.000416,25.000516,-2.3571,0.089,9.35815,9.35815
1222.00,9.34833,25.100482,0.000418,25.000490,-2.3568,0.089,9.36029,9.36029
1223.00,9.35019,25.100487,0.000421,25.000451,-2.3569,0.089,9.36262,9.36262
1224.00,9.35176,25.100601,0.000424,25.000526,-2.3571,0.089,9.36406,9.36406
1225.00,9.35327,25.100663,0.000423,25.000505,-2.3570,0.089,9.36508,9.36508
1226.00,9.35489,25.100708,0.000423,25.000432,-2.3567,0.089,9.36512,9.36512
1227.00,9.35606,25.100865,0.000424,25.000519,-2.3565,0.089,9.36645,9.36645
1228.00,9.35728,25.100887,0.000422,25.000512,-2.3563,0.089,9.36721,9.36721
1229.00,9.35870,25.100877,0.000419,25.000403,-2.3560,0.089,9.36738,9.36738
1230.00,9.35988,25.100904,0.000421,25.000410,-2.3557,0.089,9.36639,9.36639
1231.00,9.36102,25.100998,0.000420,25.000522,-2.3557,0.089,9.36659,9.36659
1232.00,9.36147,25.101018,0.000419,25.000535,-2.3553,0.090,9.36605,9.36605
1233.00,9.36205,25.101106,0.000423,25.000619,-2.3546,0.089,9.36516,9.36516
1234.00,9.36262,25.101175,0.000424,25.000706,-2.3540,0.089,9.36523,9.36523
1235.00,9.36328,25.101202,0.000423,25.000670,-2.3537,0.089,9.36709,9.36709
1236.00,9.36421,25.101253,0.000425,25.000653,-2.3535,0.089,9.36759,9.36759
1237.00,9.36535,25.101260,0.000423,25.000610,-2.3535,0.090,9.36953,9.36953
1238.00,9.36619,25.101245,0.000419,25.000496,-2.3535,0.090,9.37127,9.37127
1239.00,9.36700,25.101287,0.000419,25.000433,-2.3533,0.090,9.37245,9.37245
1240.00,9.36755,25.101401,0.000416,25.000430,-2.3529,0.090,9.37282,9.37282
1241.00,9.36798,25.101429,0.000413,25.000365,-2.3525,0.091,9.37261,9.37261
1242.00,9.36835,25.101405,0.000413,25.000266,-2.3520,0.091,9.37039,9.37039
1243.00,9.36838,25.101527,0.000417,25.000350,-2.3517,0.091,9.36922,9.36922
1244.00,9.36848,25.101539,0.000417,25.000345,-2.3517,0.091,9.36876,9.36876
1245.00,9.36859,25.101546,0.000418,25.000384,-2.3519,0.091,9.36919,9.36919
1246.00,9.36867,25.101557,0.000421,25.000379,-2.3517,0.091,9.37118,9.37118
1247.00,9.36886,25.101582,0.000421,25.000436,-2.3515,0.091,9.37375,9.37375
1248.00,9.36972,25.101516,0.000417,25.000333,-2.3513,0.091,9.37513,9.37513
1249.00,9.37065,25.101643,0.000418,25.000417,-2.3510,0.091,9.37527,9.37527
1250.00,9.37110,25.101642,0.000418,25.000398,-2.3503,0.091,9.37406,9.37406
1251.00,9.37127,25.101728,0.000417,25.000459,-2.3500,0.091,9.37378,9.37378
1252.00,9.37151,25.101728,0.000415,25.000411,-2.3498,0.091,9.37480,9.37480
1253.00,9.37204,25.101809,0.000416,25.000463,-2.3495,0.092,9.37410,9.37410
1254.00,9.37212,25.101766,0.000414,25.000384,-2.3491,0.092,9.37008,9.37008
1255.00,9.37233,25.101841,0.000415,25.000467,-2.3490,0.092,9.36404,9.36404
1256.00,9.37236,25.101803,0.000416,25.000455,-2.3489,0.092,9.35401,9.35401
1257.00,9.37337,25.101853,0.000418,25.000445,-2.3489,0.092,9.34228,9.34228
1258.00,9.37476,25.101922,0.000415,25.000475,-2.3489,0.092,9.33587,9.33587
1259.00,9.37431,25.102005,0.000416,25.000529,-2.3490,0.093,9.33462,9.33462
1260.00,9.37328,25.102089,0.000413,25.000473,-2.3491,0.093,9.33656,9.33656
@9,2.0001,4.0, 1260.001 
1261.00,9.37781,25.102172,0.000410,25.000468,-2.3491,0.093,9.34178,9.34178
1262.00,9.38205,25.102308,0.000409,25.000566,-2.3491,0.093,9.34705,9.34705
1263.00,9.37006,25.102341,0.000411,25.000542,-2.3488,0.093,9.34873,9.34873
1264.00,9.35097,25.102358,0.000411,25.000517,-2.3483,0.093,9.34924,9.34924
1265.00,9.33931,25.102338,0.000412,25.000523,-2.3480,0.093,9.34851,9.34851
1266.00,9.32792,25.102324,0.000415,25.000455,-2.3476,0.093,9.34823,9.34823
1267.00,9.32814,25.102401,0.000421,25.000500,-2.3472,0.093,9.34872,9.34872
1268.00,9.33814,25.102346,0.000420,25.000464,-2.3468,0.093,9.35119,9.35119
1269.00,9.34453,25.102296,0.000419,25.000440,-2.3466,0.093,9.35475,9.35475
1270.00,9.34838,25.102311,0.000420,25.000434,-2.3463,0.093,9.35836,9.35836
1271.00,9.34863,25.102382,0.000421,25.000520,-2.3459,0.093,9.36181,9.36181
1272.00,9.34810,25.102243,0.000415,25.000400,-2.3457,0.094,9.36480,9.36480
1273.00,9.34902,25.102314,0.000415,25.000458,-2.3455,0.094,9.36655,9.36655
1274.00,9.35127,25.102382,0.000415,25.000449,-2.3449,0.094,9.36733,9.36733
1275.00,9.35354,25.102287,0.000412,25.000271,-2.3442,0.094,9.36862,9.36862
1276.00,9.35527,25.102241,0.000411,25.000185,-2.3435,0.094,9.36871,9.36871
1277.00,9.35623,25.102323,0.000411,25.000210,-2.3430,0.094,9.36884,9.36884
1278.00,9.35793,25.102435,0.000410,25.000250,-2.3428,0.095,9.36974,9.36974
1279.00,9.35951,25.102450,0.000411,25.000244,-2.3430,0.095,9.37056,9.37056
1280.00,9.36080,25.102572,0.000413,25.000420,-2.3432,0.095,9.37125,9.37125
1281.00,9.36213,25.102708,0.000412,25.000546,-2.3433,0.095,9.37299,9.37299
1282.00,9.36351,25.102746,0.000410,25.000542,-2.3430,0.095,9.37434,9.37434
1283.00,9.36495,25.102770,0.000414,25.000489,-2.3428,0.095,9.37575,9.37575
1284.00,9.36664,25.102965,0.000417,25.000627,-2.3424,0.095,9.37745,9.37745
1285.00,9.36845,25.103038,0.000417,25.000594,-2.3423,0.096,9.37949,9.37949
1286.00,9.37019,25.103009,0.000416,25.000515,-2.3421,0.096,9.38041,9.38041
1287.00,9.37165,25.103148,0.000418,25.000630,-2.3420,0.096,9.38109,9.38109
1288.00,9.37272,25.103141,0.000415,25.000617,-2.3419,0.096,9.38071,9.38071
1289.00,9.37357,25.102991,0.000413,25.000377,-2.3421,0.096,9.38064,9.38064
1290.00,9.37461,25.103028,0.000418,25.000363,-2.3420,0.096,9.38160,9.38160
1291.00,9.37586,25.103090,0.000421,25.000340,-2.3421,0.096,9.38352,9.38352
1292.00,9.37689,25.103179,0.000427,25.000350,-2.3419,0.096,9.38491,9.38491
1293.00,9.37771,25.103174,0.000428,25.000285,-2.3413,0.095,9.38601,9.38601
1294.00,9.37845,25.103250,0.000424,25.000433,-2.3407,0.096,9.38528,9.38528
1295.00,9.37923,25.103246,0.000422,25.000482,-2.3404,0.096,9.38243,9.38243
1296.00,9.38041,25.103221,0.000421,25.000465,-2.3398,0.096,9.37928,9.37928
1297.00,9.38151,25.103210,0.000418,25.000393,-2.3394,0.096,9.37754,9.37754
1298.00,9.38245,25.103329,0.000419,25.000442,-2.3391,0.096,9.37677,9.37677
1299.00,9.38313,25.103473,0.000424,25.000469,-2.3385,0.097,9.37720,9.37720
1300.00,9.38214,25.103550,0.000423,25.000437,-2.3381,0.097,9.37767,9.37767
1301.00,9.38144,25.103751,0.000423,25.000555,-2.3378,0.097,9.37816,9.37816
1302.00,9.38141,25.103755,0.000421,25.000517,-2.3376,0.097,9.37808,9.37808
1303.00,9.38179,25.103868,0.000420,25.000621,-2.3376,0.097,9.37819,9.37819
1304.00,9.38129,25.103864,0.000422,25.000549,-2.3376,0.097,9.37862,9.37862
1305.00,9.38070,25.103894,0.000423,25.000629,-2.3374,0.097,9.37861,9.37861
1306.00,9.38035,25.103845,0.000419,25.000530,-2.3372,0.097,9.37859,9.37859
1307.00,9.38025,25.103867,0.000417,25.000531,-2.3372,0.097,9.37912,9.37912
1308.00,9.38006,25.103843,0.000416,25.000434,-2.3371,0.098,9.37977,9.37977
1309.00,9.38021,25.103847,0.000412,25.000497,-2.3370,0.098,9.37970,9.37970
1310.00,9.38001,25.103873,0.000413,25.000442,-2.3371,0.098,9.38018,9.38018
1311.00,9.37951,25.103972,0.000417,25.000556,-2.3371,0.098,9.38081,9.38081
1312.00,9.37901,25.103993,0.000419,25.000581,-2.3369,0.098,9.38041,9.38041
1313.00,9.37857,25.103946,0.000421,25.000580,-2.3366,0.098,9.37852,9.37852
1314.00,9.37812,25.104003,0.000423,25.000551,-2.3362,0.098,9.37694,9.37694
1315.00,9.37804,25.103977,0.000422,25.000438,-2.3357,0.098,9.37575,9.37575
1316.00,9.37816,25.103979,0.000420,25.000400,-2.3352,0.098,9.37594,9.37594
1317.00,9.37843,25.104054,0.000422,25.000410,-2.3349,0.098,9.37635,9.37635
1318.00,9.37857,25.104234,0.000424,25.000486,-2.3350,0.098,9.37771,9.37771
1319.00,9.37842,25.104308,0.000424,25.000547,-2.3348,0.099,9.37806,9.37806
1320.00,9.37824,25.104347,0.000422,25.000635,-2.3346,0.099,9.37808,9.37808
1321.00,9.37819,25.104357,0.000421,25.000558,-2.3346,0.099,9.37635,9.37635
1322.00,9.37809,25.104324,0.000417,25.000462,-2.3346,0.099,9.37545,9.37545
1323.00,9.37774,25.104329,0.000416,25.000430,-2.3344,0.099,9.37433,9.37433
1324.00,9.37764,25.104336,0.000414,25.000340,-2.3342,0.099,9.37512,9.37512
1325.00,9.37739,25.104477,0.000417,25.000347,-2.3341,0.099,9.37723,9.37723
1326.00,9.37741,25.104573,0.000420,25.000412,-2.3340,0.100,9.37954,9.37954
1327.00,9.37709,25.104703,0.000423,25.000470,-2.3338,0.100,9.38139,9.38139
1328.00,9.37752,25.104744,0.000426,25.000489,-2.3332,0.099,9.38286,9.38286
1329.00,9.37798,25.104864,0.000429,25.000538,-2.3329,0.099,9.38427,9.38427
1330.00,9.37865,25.104903,0.000429,25.000486,-2.3324,0.099,9.38544,9.38544
1331.00,9.37928,25.104962,0.000433,25.000508,-2.3319,0.099,9.38571,9.38571
1332.00,9.37960,25.104966,0.000431,25.000518,-2.3316,0.099,9.38639,9.38639
1333.00,9.38024,25.104972,0.000431,25.000511,-2.3312,0.099,9.38643,9.38643
1334.00,9.38083,25.104943,0.000429,25.000490,-2.3308,0.100,9.38462,9.38462
1335.00,9.38105,25.105026,0.000429,25.000558,-2.3305,0.100,9.38149,9.38149
1336.00,9.38062,25.105026,0.000428,25.000552,-2.3303,0.100,9.37967,9.37967
1337.00,9.38039,25.105013,0.000425,25.000534,-2.3298,0.100,9.37865,9.37865
1338.00,9.38058,25.105027,0.000420,25.000502,-2.3298,0.100,9.37899,9.37899
1339.00,9.38112,25.105003,0.000417,25.000455,-2.3298,0.101,9.37949,9.37949
1340.00,9.38201,25.104918,0.000414,25.000406,-2.3298,0.101,9.38176,9.38176
1341.00,9.38288,25.104899,0.000412,25.000328,-2.3296,0.101,9.38334,9.38334
1342.00,9.38295,25.104950,0.000418,25.000356,-2.3295,0.101,9.38339,9.38339
1343.00,9.38270,25.104993,0.000421,25.000377,-2.3290,0.101,9.38243,9.38243
1344.00,9.38251,25.105101,0.000423,25.000474,-2.3287,0.101,9.38127,9.38127
1345.00,9.38285,25.105146,0.000425,25.000504,-2.3285,0.101,9.37912,9.37912
1346.00,9.38250,25.105242,0.000423,25.000504,-2.3282,0.101,9.37809,9.37809
1347.00,9.38171,25.105249,0.000416,25.000411,-2.3280,0.101,9.37743,9.37743
1348.00,9.38145,25.105356,0.000420,25.000432,-2.3279,0.101,9.37736,9.37736
1349.00,9.38102,25.105378,0.000421,25.000421,-2.3277,0.101,9.37796,9.37796
1350.00,9.38020,25.105439,0.000421,25.000403,-2.3273,0.102,9.37896,9.37896
1351.00,9.37964,25.105429,0.000422,25.000428,-2.3272,0.102,9.37953,9.37953
1352.00,9.38020,25.105539,0.000428,25.000566,-2.3271,0.102,9.37965,9.37965
1353.00,9.38021,25.105452,0.000426,25.000526,-2.3269,0.102,9.37937,9.37937
1354.00,9.38027,25.105495,0.000426,25.000515,-2.3266,0.102,9.37805,9.37805
1355.00,9.38010,25.105502,0.000429,25.000537,-2.3264,0.102,9.37613,9.37613
1356.00,9.37911,25.105506,0.000429,25.000497,-2.3258,0.102,9.37372,9.37372
1357.00,9.37849,25.105491,0.000427,25.000394,-2.3254,0.102,9.37260,9.37260
1358.00,9.37800,25.105662,0.000424,25.000466,-2.3251,0.102,9.37214,9.37214
1359.00,9.37759,25.105717,0.000422,25.000441,-2.3249,0.102,9.37330,9.37330
1360.00,9.37669,25.105837,0.000422,25.000449,-2.3247,0.102,9.37412,9.37412
1361.00,9.37638,25.105939,0.000424,25.000510,-2.3247,0.102,9.37461,9.37461
1362.00,9.37649,25.105947,0.000423,25.000522,-2.3247,0.102,9.37435,9.37435
1363.00,9.37612,25.105908,0.000421,25.000446,-2.3244,0.102,9.37532,9.37532
1364.00,9.37588,25.105830,0.000418,25.000431,-2.3242,0.103,9.37642,9.37642
1365.00,9.37573,25.105762,0.000415,25.000404,-2.3241,0.103,9.37832,9.37832
1366.00,9.37631,25.105686,0.000410,25.000338,-2.3237,0.103,9.38045,9.38045
1367.00,9.37688,25.105746,0.000411,25.000378,-2.3230,0.103,9.38270,9.38270
1368.00,9.37719,25.105789,0.000412,25.000451,-2.3225,0.103,9.38348,9.38348
1369.00,9.37759,25.105875,0.000416,25.000408,-2.3220,0.103,9.38390,9.38390
1370.00,9.37760,25.105972,0.000418,25.000378,-2.3216,0.103,9.38296,9.38296
1371.00,9.37753,25.106104,0.000421,25.000465,-2.3216,0.103,9.38142,9.38142
1372.00,9.37745,25.106121,0.000420,25.000415,-2.3216,0.103,9.37924,9.37924
1373.00,9.37771,25.106105,0.000417,25.000318,-2.3217,0.104,9.37726,9.37726
1374.00,9.37808,25.106203,0.000418,25.000377,-2.3218,0.104,9.37436,9.37436
1375.00,9.37738,25.106238,0.000420,25.000386,-2.3215,0.104,9.37242,9.37242
1376.00,9.37690,25.106302,0.000422,25.000401,-2.3209,0.104,9.37098,9.37098
1377.00,9.37685,25.106390,0.000422,25.000412,-2.3208,0.104,9.37105,9.37105
1378.00,9.37685,25.106562,0.000425,25.000494,-2.3204,0.104,9.37074,9.37074
1379.00,9.37703,25.106557,0.000422,25.000472,-2.3199,0.104,9.37170,9.37170
1380.00,9.37739,25.106544,0.000419,25.000483,-2.3195,0.104,9.37276,9.37276
1381.00,9.37719,25.106541,0.000414,25.000420,-2.3192,0.104,9.37383,9.37383
1382.00,9.37685,25.106591,0.000416,25.000469,-2.3187,0.104,9.37486,9.37486
1383.00,9.37648,25.106566,0.000418,25.000456,-2.3183,0.104,9.37667,9.37667
1384.00,9.37593,25.106667,0.000421,25.000509,-2.3185,0.104,9.37830,9.37830
1385.00,9.37573,25.106721,0.000420,25.000469,-2.3185,0.104,9.37824,9.37824
1386.00,9.37558,25.106795,0.000424,25.000519,-2.3184,0.104,9.37717,9.37717
1387.00,9.37528,25.106912,0.000425,25.000532,-2.3183,0.104,9.37525,9.37525
1388.00,9.37444,25.106981,0.000423,25.000459,-2.3179,0.105,9.37224,9.37224
1389.00,9.37385,25.106999,0.000420,25.000417,-2.3172,0.105,9.36889,9.36889
1390.00,9.37323,25.107128,0.000422,25.000546,-2.3167,0.105,9.36796,9.36796
1391.00,9.37273,25.107246,0.000422,25.000592,-2.3165,0.105,9.36834,9.36834
1392.00,9.37272,25.107136,0.000419,25.000454,-2.3162,0.105,9.37003,9.37003
1393.00,9.37321,25.107090,0.000421,25.000484,-2.3162,0.105,9.37370,9.37370
1394.00,9.37334,25.107010,0.000423,25.000443,-2.3161,0.105,9.37617,9.37617
1395.00,9.37324,25.107005,0.000423,25.000407,-2.3161,0.105,9.37731,9.37731
1396.00,9.37335,25.106966,0.000422,25.000396,-2.3161,0.105,9.37727,9.37727
1397.00,9.37440,25.107034,0.000423,25.000551,-2.3160,0.105,9.37612,9.37612
1398.00,9.37449,25.107081,0.000420,25.000605,-2.3161,0.106,9.37390,9.37390
1399.00,9.37411,25.107216,0.000421,25.000681,-2.3160,0.106,9.37298,9.37298
1400.00,9.37291,25.107200,0.000421,25.000628,-2.3156,0.106,9.37315,9.37315
1401.00,9.37287,25.107188,0.000420,25.000542,-2.3152,0.106,9.37429,9.37429
1402.00,9.37285,25.107164,0.000420,25.000464,-2.3147,0.106,9.37490,9.37490
1403.00,9.37290,25.107264,0.000422,25.000491,-2.3142,0.106,9.37475,9.37475
1404.00,9.37343,25.107278,0.000422,25.000450,-2.3135,0.106,9.37138,9.37138
1405.00,9.37420,25.107340,0.000422,25.000461,-2.3128,0.106,9.36526,9.36526
1406.00,9.37517,25.107511,0.000424,25.000530,-2.3123,0.106,9.35714,9.35714
1407.00,9.37565,25.107533,0.000422,25.000455,-2.3121,0.106,9.34889,9.34889
1408.00,9.37433,25.107485,0.000418,25.000362,-2.3119,0.107,9.34229,9.34229
1409.00,9.37423,25.107440,0.000413,25.000333,-2.3122,0.107,9.33900,9.33900
1410.00,9.37514,25.107510,0.000408,25.000362,-2.3121,0.107,9.33849,9.33849
1411.00,9.37648,25.107354,0.000402,25.000270,-2.3120,0.108,9.34120,9.34120
@10,2.0001,4.0, 1410.046 
1412.00,9.37538,25.107434,0.000400,25.000309,-2.3119,0.108,9.34514,9.34514
1413.00,9.37235,25.107510,0.000400,25.000377,-2.3119,0.108,9.34806,9.34806
1414.00,9.35626,25.107675,0.000404,25.000504,-2.3117,0.108,9.35137,9.35137
1415.00,9.34524,25.107609,0.000407,25.000451,-2.3118,0.108,9.35402,9.35402
1416.00,9.33785,25.107690,0.000407,25.000511,-2.3119,0.108,9.35500,9.35500
1417.00,9.33749,25.107810,0.000413,25.000634,-2.3116,0.108,9.35578,9.35578
1418.00,9.33932,25.107878,0.000417,25.000591,-2.3116,0.108,9.35661,9.35661
1419.00,9.34280,25.107812,0.000417,25.000448,-2.3114,0.108,9.35782,9.35782
1420.00,9.34541,25.107836,0.000418,25.000451,-2.3112,0.108,9.35963,9.35963
1421.00,9.34707,25.107780,0.000419,25.000433,-2.3110,0.108,9.36212,9.36212
1422.00,9.34874,25.107683,0.000416,25.000338,-2.3109,0.108,9.36415,9.36415
1423.00,9.35062,25.107627,0.000415,25.000319,-2.3103,0.109,9.36715,9.36715
1424.00,9.35264,25.107706,0.000416,25.000354,-2.3095,0.109,9.37041,9.37041
1425.00,9.35494,25.107836,0.000417,25.000380,-2.3087,0.109,9.37317,9.37317
1426.00,9.35738,25.107889,0.000416,25.000326,-2.3081,0.109,9.37492,9.37492
1427.00,9.35957,25.108065,0.000418,25.000431,-2.3073,0.109,9.37691,9.37691
1428.00,9.36181,25.108084,0.000417,25.000427,-2.3067,0.109,9.37895,9.37895
1429.00,9.36400,25.108070,0.000416,25.000411,-2.3065,0.109,9.38002,9.38002
1430.00,9.36607,25.107932,0.000413,25.000251,-2.3066,0.109,9.38099,9.38099
1431.00,9.36771,25.108040,0.000414,25.000285,-2.3066,0.109,9.38349,9.38349
1432.00,9.36944,25.108015,0.000413,25.000253,-2.3068,0.109,9.38715,9.38715
1433.00,9.37152,25.108010,0.000414,25.000233,-2.3070,0.110,9.38943,9.38943
1434.00,9.37359,25.108094,0.000414,25.000361,-2.3070,0.110,9.39129,9.39129
1435.00,9.37607,25.108201,0.000415,25.000500,-2.3069,0.110,9.39247,9.39247
1436.00,9.37770,25.108193,0.000418,25.000513,-2.3063,0.110,9.39176,9.39176
1437.00,9.37948,25.108190,0.000416,25.000428,-2.3062,0.110,9.38929,9.38929
1438.00,9.38137,25.108236,0.000417,25.000409,-2.3059,0.110,9.38822,9.38822
1439.00,9.38341,25.108146,0.000415,25.000227,-2.3059,0.110,9.38784,9.38784
1440.00,9.38529,25.108273,0.000417,25.000303,-2.3058,0.110,9.38768,9.38768
1441.00,9.38632,25.108216,0.000411,25.000194,-2.3055,0.110,9.38820,9.38820
1442.00,9.38660,25.108202,0.000411,25.000242,-2.3051,0.110,9.38952,9.38952
1443.00,9.38703,25.108253,0.000408,25.000257,-2.3046,0.110,9.38968,9.38968
1444.00,9.38766,25.108323,0.000406,25.000291,-2.3039,0.111,9.38970,9.38970
1445.00,9.38862,25.108336,0.000405,25.000230,-2.3035,0.111,9.39076,9.39076
1446.00,9.38896,25.108532,0.000412,25.000371,-2.3035,0.111,9.39241,9.39241
1447.00,9.38953,25.108683,0.000418,25.000419,-2.3033,0.111,9.39254,9.39254
1448.00,9.38988,25.108800,0.000420,25.000486,-2.3032,0.111,9.39183,9.39183
1449.00,9.38995,25.108838,0.000423,25.000463,-2.3032,0.111,9.39135,9.39135
1450.00,9.39009,25.108871,0.000422,25.000406,-2.3029,0.111,9.38943,9.38943
1451.00,9.38980,25.108927,0.000424,25.000383,-2.3028,0.111,9.38573,9.38573
1452.00,9.38906,25.108961,0.000425,25.000374,-2.3029,0.111,9.38324,9.38324
1453.00,9.38848,25.108976,0.000427,25.000326,-2.3029,0.111,9.38350,9.38350
1454.00,9.38810,25.109052,0.000427,25.000360,-2.3027,0.111,9.38242,9.38242
1455.00,9.38770,25.109081,0.000431,25.000410,-2.3028,0.111,9.38153,9.38153
1456.00,9.38760,25.109110,0.000429,25.000436,-2.3028,0.111,9.38137,9.38137
1457.00,9.38742,25.109139,0.000431,25.000428,-2.3026,0.111,9.38091,9.38091
1458.00,9.38697,25.109103,0.000429,25.000398,-2.3020,0.111,9.37950,9.37950
1459.00,9.38674,25.109148,0.000426,25.000414,-2.3016,0.111,9.37912,9.37912
1460.00,9.38604,25.109274,0.000424,25.000487,-2.3010,0.112,9.37931,9.37931
1461.00,9.38494,25.109373,0.000423,25.000582,-2.3004,0.112,9.38071,9.38071
1462.00,9.38448,25.109398,0.000418,25.000588,-2.3000,0.112,9.38215,9.38215
1463.00,9.38388,25.109501,0.000421,25.000606,-2.3000,0.112,9.38313,9.38313
1464.00,9.38244,25.109537,0.000424,25.000596,-2.2996,0.112,9.38284,9.38284
1465.00,9.38191,25.109526,0.000423,25.000561,-2.2993,0.112,9.38339,9.38339
1466.00,9.38217,25.109353,0.000421,25.000334,-2.2990,0.112,9.38390,9.38390
1467.00,9.38231,25.109457,0.000424,25.000356,-2.2985,0.112,9.38496,9.38496
1468.00,9.38275,25.109426,0.000421,25.000361,-2.2983,0.113,9.38490,9.38490
1469.00,9.38268,25.109481,0.000424,25.000433,-2.2982,0.113,9.38572,9.38572
1470.00,9.38248,25.109521,0.000424,25.000459,-2.2982,0.113,9.38598,9.38598
1471.00,9.38285,25.109551,0.000420,25.000419,-2.2984,0.113,9.38681,9.38681
1472.00,9.38351,25.109452,0.000415,25.000305,-2.2986,0.113,9.38706,9.38706
1473.00,9.38390,25.109562,0.000416,25.000347,-2.2985,0.113,9.38853,9.38853
1474.00,9.38423,25.109588,0.000411,25.000310,-2.2984,0.113,9.38998,9.38998
1475.00,9.38469,25.109536,0.000409,25.000180,-2.2981,0.114,9.39072,9.39072
1476.00,9.38541,25.109726,0.000415,25.000328,-2.2977,0.114,9.39055,9.39055
1477.00,9.38580,25.109786,0.000413,25.000356,-2.2971,0.114,9.38996,9.38996
1478.00,9.38613,25.109823,0.000412,25.000307,-2.2964,0.114,9.38858,9.38858
1479.00,9.38641,25.109863,0.000415,25.000229,-2.2959,0.114,9.38763,9.38763
1480.00,9.38675,25.110010,0.000417,25.000322,-2.2952,0.114,9.38773,9.38773
1481.00,9.38718,25.110022,0.000419,25.000366,-2.2949,0.114,9.38851,9.38851
1482.00,9.38763,25.110093,0.000422,25.000366,-2.2949,0.114,9.38979,9.38979
1483.00,9.38794,25.110164,0.000427,25.000394,-2.2950,0.114,9.38985,9.38985
1484.00,9.38805,25.110136,0.000426,25.000452,-2.2950,0.114,9.38949,9.38949
1485.00,9.38831,25.110077,0.000425,25.000394,-2.2954,0.114,9.38935,9.38935
1486.00,9.38847,25.110099,0.000424,25.000384,-2.2951,0.114,9.38808,9.38808
1487.00,9.38848,25.110139,0.000427,25.000408,-2.2947,0.114,9.38696,9.38696
1488.00,9.38845,25.110153,0.000424,25.000419,-2.2940,0.115,9.38689,9.38689
1489.00,9.38856,25.110317,0.000425,25.000471,-2.2934,0.115,9.38730,9.38730
1490.00,9.38878,25.110448,0.000429,25.000575,-2.2931,0.115,9.38794,9.38794
1491.00,9.38887,25.110403,0.000425,25.000448,-2.2930,0.115,9.38804,9.38804
1492.00,9.38862,25.110379,0.000421,25.000416,-2.2929,0.115,9.38777,9.38777
1493.00,9.38830,25.110410,0.000424,25.000441,-2.2931,0.115,9.38730,9.38730
1494.00,9.38798,25.110354,0.000426,25.000380,-2.2932,0.115,9.38683,9.38683
1495.00,9.38761,25.110364,0.000423,25.000325,-2.2930,0.115,9.38467,9.38467
1496.00,9.38727,25.110500,0.000424,25.000335,-2.2924,0.115,9.38407,9.38407
1497.00,9.38720,25.110594,0.000425,25.000340,-2.2919,0.116,9.38456,9.38456
1498.00,9.38742,25.110593,0.000423,25.000281,-2.2914,0.116,9.38605,9.38605
1499.00,9.38761,25.110578,0.000420,25.000246,-2.2911,0.116,9.38707,9.38707
1500.00,9.38759,25.110564,0.000422,25.000233,-2.2911,0.116,9.38793,9.38793
1501.00,9.38718,25.110535,0.000423,25.000258,-2.2913,0.116,9.38760,9.38760
1502.00,9.38657,25.110628,0.000423,25.000313,-2.2915,0.116,9.38543,9.38543
1503.00,9.38593,25.110777,0.000425,25.000405,-2.2919,0.116,9.38272,9.38272
1504.00,9.38558,25.110861,0.000430,25.000432,-2.2918,0.116,9.38070,9.38070
1505.00,9.38535,25.110987,0.000433,25.000494,-2.2912,0.116,9.38092,9.38092
1506.00,9.38511,25.111119,0.000439,25.000592,-2.2906,0.116,9.38089,9.38089
1507.00,9.38504,25.111072,0.000441,25.000556,-2.2898,0.116,9.38311,9.38311
1508.00,9.38497,25.111001,0.000436,25.000482,-2.2891,0.116,9.38525,9.38525
1509.00,9.38453,25.111105,0.000431,25.000560,-2.2888,0.116,9.38628,9.38628
1510.00,9.38428,25.111079,0.000427,25.000515,-2.2886,0.116,9.38644,9.38644
1511.00,9.38463,25.111054,0.000423,25.000418,-2.2883,0.117,9.38717,9.38717
1512.00,9.38480,25.111178,0.000422,25.000496,-2.2884,0.117,9.38643,9.38643
1513.00,9.38492,25.111197,0.000420,25.000470,-2.2883,0.117,9.38588,9.38588
1514.00,9.38503,25.111222,0.000420,25.000419,-2.2877,0.117,9.38748,9.38748
1515.00,9.38554,25.111295,0.000422,25.000431,-2.2874,0.117,9.38886,9.38886
1516.00,9.38603,25.111323,0.000421,25.000446,-2.2876,0.117,9.38925,9.38925
1517.00,9.38610,25.111253,0.000419,25.000389,-2.2875,0.117,9.38880,9.38880
1518.00,9.38574,25.111258,0.000421,25.000428,-2.2872,0.117,9.38831,9.38831
1519.00,9.38534,25.111311,0.000423,25.000497,-2.2872,0.117,9.38622,9.38622
1520.00,9.38516,25.111260,0.000417,25.000437,-2.2870,0.117,9.38455,9.38455
1521.00,9.38528,25.111393,0.000416,25.000545,-2.2868,0.118,9.38439,9.38439
1522.00,9.38582,25.111495,0.000417,25.000611,-2.2866,0.118,9.38507,9.38507
1523.00,9.38656,25.111676,0.000420,25.000690,-2.2864,0.118,9.38568,9.38568
1524.00,9.38673,25.111663,0.000424,25.000701,-2.2863,0.118,9.38604,9.38604
1525.00,9.38679,25.111658,0.000425,25.000709,-2.2863,0.118,9.38554,9.38554
1526.00,9.38670,25.111594,0.000426,25.000639,-2.2857,0.118,9.38546,9.38546
1527.00,9.38655,25.111582,0.000425,25.000577,-2.2855,0.118,9.38523,9.38523
1528.00,9.38638,25.111521,0.000422,25.000451,-2.2853,0.118,9.38438,9.38438
1529.00,9.38622,25.111596,0.000415,25.000406,-2.2848,0.118,9.38555,9.38555
1530.00,9.38633,25.111838,0.000417,25.000530,-2.2845,0.118,9.38635,9.38635
1531.00,9.38634,25.112021,0.000419,25.000611,-2.2843,0.118,9.38615,9.38615
1532.00,9.38630,25.112137,0.000420,25.000660,-2.2841,0.119,9.38625,9.38625
1533.00,9.38637,25.112262,0.000422,25.000741,-2.2842,0.119,9.38710,9.38710
1534.00,9.38628,25.112368,0.000426,25.000816,-2.2843,0.119,9.38672,9.38672
1535.00,9.38605,25.112325,0.000423,25.000727,-2.2840,0.119,9.38723,9.38723
1536.00,9.38603,25.112325,0.000420,25.000703,-2.2837,0.119,9.38874,9.38874
1537.00,9.38638,25.112322,0.000419,25.000588,-2.2834,0.119,9.38957,9.38957
1538.00,9.38665,25.112270,0.000418,25.000484,-2.2831,0.119,9.38976,9.38976
1539.00,9.38680,25.112220,0.000417,25.000335,-2.2830,0.119,9.38919,9.38919
1540.00,9.38683,25.112293,0.000420,25.000405,-2.2829,0.119,9.38797,9.38797
1541.00,9.38665,25.112165,0.000419,25.000288,-2.2831,0.119,9.38583,9.38583
1542.00,9.38647,25.112211,0.000420,25.000378,-2.2831,0.119,9.38457,9.38457
1543.00,9.38630,25.112306,0.000418,25.000435,-2.2830,0.120,9.38319,9.38319
1544.00,9.38605,25.112404,0.000418,25.000461,-2.2827,0.120,9.38202,9.38202
1545.00,9.38598,25.112373,0.000417,25.000356,-2.2827,0.120,9.38257,9.38257
1546.00,9.38606,25.112528,0.000420,25.000395,-2.2824,0.120,9.38375,9.38375
1547.00,9.38616,25.112442,0.000420,25.000272,-2.2819,0.120,9.38579,9.38579
1548.00,9.38625,25.112447,0.000420,25.000269,-2.2815,0.120,9.38826,9.38826
1549.00,9.38687,25.112394,0.000422,25.000235,-2.2813,0.120,9.38970,9.38970
1550.00,9.38684,25.112436,0.000425,25.000244,-2.2811,0.120,9.38927,9.38927
1551.00,9.38672,25.112405,0.000425,25.000252,-2.2811,0.120,9.38815,9.38815
1552.00,9.38677,25.112496,0.000426,25.000327,-2.2809,0.120,9.38626,9.38626
1553.00,9.38654,25.112575,0.000428,25.000374,-2.2808,0.121,9.38378,9.38378
1554.00,9.38580,25.112666,0.000428,25.000478,-2.2805,0.121,9.37996,9.37996
1555.00,9.38559,25.112734,0.000424,25.000529,-2.2801,0.121,9.37350,9.37350
1556.00,9.38563,25.112758,0.000419,25.000436,-2.2797,0.121,9.36537,9.36537
1557.00,9.38604,25.112861,0.000419,25.000396,-2.2796,0.121,9.35639,9.35639
1558.00,9.38734,25.112825,0.000413,25.000224,-2.2794,0.122,9.35037,9.35037
1559.00,9.38789,25.112798,0.000414,25.000140,-2.2792,0.122,9.34833,9.34833
1560.00,9.38538,25.112773,0.000413,25.000150,-2.2791,0.122,9.35098,9.35098
1561.00,9.38385,25.112833,0.000414,25.000236,-2.2791,0.122,9.35614,9.35614
@11,2.0001,4.0, 1560.104 
1562.00,9.38449,25.112872,0.000413,25.000275,-2.2791,0.122,9.36120,9.36120
1563.00,9.38001,25.112816,0.000414,25.000278,-2.2793,0.122,9.36363,9.36363
1564.00,9.36763,25.113002,0.000414,25.000416,-2.2796,0.122,9.36505,9.36505
1565.00,9.35180,25.113070,0.000414,25.000343,-2.2797,0.122,9.36534,9.36534
1566.00,9.34312,25.113220,0.000418,25.000389,-2.2797,0.122,9.36502,9.36502
1567.00,9.34315,25.113263,0.000415,25.000363,-2.2794,0.123,9.36607,9.36607
1568.00,9.35031,25.113494,0.000416,25.000518,-2.2790,0.123,9.36840,9.36840
1569.00,9.35791,25.113535,0.000416,25.000484,-2.2785,0.123,9.37010,9.37010
1570.00,9.36337,25.113555,0.000418,25.000518,-2.2780,0.123,9.37269,9.37269
1571.00,9.36389,25.113515,0.000416,25.000488,-2.2774,0.123,9.37572,9.37572
1572.00,9.36424,25.113546,0.000417,25.000469,-2.2772,0.123,9.37846,9.37846
1573.00,9.36524,25.113561,0.000418,25.000460,-2.2769,0.123,9.38099,9.38099
1574.00,9.36675,25.113490,0.000415,25.000358,-2.2768,0.123,9.38428,9.38428
1575.00,9.36879,25.113613,0.000413,25.000372,-2.2769,0.124,9.38612,9.38612
1576.00,9.37102,25.113681,0.000417,25.000400,-2.2771,0.124,9.38749,9.38749
1577.00,9.37313,25.113689,0.000422,25.000421,-2.2771,0.124,9.38791,9.38791
1578.00,9.37484,25.113648,0.000424,25.000381,-2.2772,0.123,9.38756,9.38756
1579.00,9.37620,25.113755,0.000421,25.000475,-2.2770,0.124,9.38735,9.38735
1580.00,9.37758,25.113757,0.000423,25.000541,-2.2766,0.124,9.38776,9.38776
1581.00,9.37894,25.113708,0.000424,25.000524,-2.2762,0.124,9.38969,9.38969
1582.00,9.38030,25.113799,0.000424,25.000624,-2.2758,0.124,9.39098,9.39098
1583.00,9.38185,25.113910,0.000425,25.000699,-2.2759,0.124,9.39309,9.39309
1584.00,9.38316,25.113837,0.000426,25.000639,-2.2759,0.124,9.39369,9.39369
1585.00,9.38445,25.114017,0.000427,25.000693,-2.2762,0.124,9.39376,9.39376
1586.00,9.38588,25.114090,0.000423,25.000651,-2.2762,0.124,9.39177,9.39177
1587.00,9.38758,25.114020,0.000419,25.000489,-2.2760,0.124,9.39143,9.39143
1588.00,9.38909,25.114076,0.000421,25.000523,-2.2755,0.124,9.39065,9.39065
1589.00,9.39005,25.114176,0.000423,25.000534,-2.2753,0.124,9.39086,9.39086
1590.00,9.39024,25.113890,0.000413,25.000253,-2.2751,0.125,9.39076,9.39076
1591.00,9.39039,25.113986,0.000413,25.000296,-2.2752,0.125,9.39119,9.39119
1592.00,9.39048,25.114101,0.000413,25.000358,-2.2755,0.125,9.39118,9.39118
1593.00,9.39046,25.114077,0.000408,25.000210,-2.2757,0.125,9.39056,9.39056
1594.00,9.39043,25.114073,0.000408,25.000126,-2.2755,0.125,9.38946,9.38946
1595.00,9.39028,25.114333,0.000419,25.000324,-2.2752,0.125,9.38875,9.38875
1596.00,9.39009,25.114330,0.000421,25.000316,-2.2750,0.125,9.38718,9.38718
1597.00,9.38977,25.114293,0.000421,25.000233,-2.2747,0.126,9.38484,9.38484
1598.00,9.38950,25.114242,0.000425,25.000207,-2.2745,0.125,9.38377,9.38377
1599.00,9.38955,25.114293,0.000424,25.000270,-2.2745,0.126,9.38455,9.38455
1600.00,9.38976,25.114310,0.000416,25.000280,-2.2744,0.126,9.38590,9.38590
1601.00,9.38976,25.114331,0.000414,25.000233,-2.2740,0.126,9.38868,9.38868
1602.00,9.38987,25.114477,0.000419,25.000328,-2.2733,0.126,9.39276,9.39276
1603.00,9.39025,25.114637,0.000420,25.000409,-2.2731,0.126,9.39676,9.39676
1604.00,9.39018,25.114712,0.000421,25.000453,-2.2727,0.126,9.39952,9.39952
1605.00,9.39023,25.114662,0.000427,25.000374,-2.2725,0.126,9.40062,9.40062
1606.00,9.39006,25.114695,0.000430,25.000395,-2.2725,0.126,9.40127,9.40127
1607.00,9.38988,25.114721,0.000425,25.000415,-2.2729,0.126,9.40045,9.40045
1608.00,9.38983,25.114700,0.000424,25.000376,-2.2728,0.126,9.39884,9.39884
1609.00,9.39060,25.114720,0.000425,25.000310,-2.2730,0.126,9.39775,9.39775
1610.00,9.39267,25.114725,0.000423,25.000257,-2.2733,0.127,9.39800,9.39800
1611.00,9.39356,25.114737,0.000421,25.000248,-2.2735,0.127,9.39950,9.39950
1612.00,9.39396,25.114726,0.000424,25.000285,-2.2734,0.127,9.40213,9.40213
1613.00,9.39504,25.114879,0.000427,25.000360,-2.2733,0.127,9.40398,9.40398
1614.00,9.39630,25.114929,0.000424,25.000394,-2.2733,0.127,9.40403,9.40403
1615.00,9.39735,25.115013,0.000425,25.000442,-2.2732,0.127,9.40376,9.40376
1616.00,9.39857,25.115077,0.000427,25.000458,-2.2731,0.127,9.40247,9.40247
1617.00,9.39930,25.115150,0.000428,25.000444,-2.2732,0.127,9.40106,9.40106
1618.00,9.40053,25.115107,0.000425,25.000407,-2.2731,0.127,9.40068,9.40068
1619.00,9.40111,25.115150,0.000427,25.000434,-2.2728,0.127,9.40134,9.40134
1620.00,9.40102,25.115155,0.000429,25.000426,-2.2727,0.127,9.40281,9.40281
1621.00,9.40110,25.115176,0.000427,25.000414,-2.2726,0.127,9.40382,9.40382
1622.00,9.40140,25.115195,0.000426,25.000429,-2.2726,0.128,9.40351,9.40351
1623.00,9.40156,25.115214,0.000428,25.000439,-2.2727,0.128,9.40222,9.40222
1624.00,9.40174,25.115271,0.000429,25.000467,-2.2726,0.128,9.40063,9.40063
1625.00,9.40116,25.115373,0.000428,25.000530,-2.2721,0.128,9.39895,9.39895
1626.00,9.40087,25.115472,0.000430,25.000571,-2.2714,0.128,9.39786,9.39786
1627.00,9.40102,25.115444,0.000428,25.000454,-2.2709,0.128,9.39801,9.39801
1628.00,9.40136,25.115474,0.000428,25.000427,-2.2705,0.128,9.39918,9.39918
1629.00,9.40160,25.115481,0.000428,25.000385,-2.2702,0.128,9.40066,9.40066
1630.00,9.40097,25.115471,0.000427,25.000289,-2.2700,0.128,9.40129,9.40129
1631.00,9.40061,25.115380,0.000425,25.000244,-2.2704,0.128,9.40075,9.40075
1632.00,9.40083,25.115486,0.000427,25.000365,-2.2706,0.128,9.40082,9.40082
1633.00,9.40104,25.115528,0.000427,25.000413,-2.2708,0.128,9.40100,9.40100
1634.00,9.40084,25.115433,0.000427,25.000323,-2.2710,0.128,9.40159,9.40159
1635.00,9.40102,25.115454,0.000429,25.000398,-2.2712,0.129,9.40213,9.40213
1636.00,9.40139,25.115727,0.000433,25.000597,-2.2713,0.129,9.40377,9.40377
1637.00,9.40180,25.115734,0.000432,25.000541,-2.2712,0.129,9.40588,9.40588
1638.00,9.40229,25.115726,0.000427,25.000417,-2.2711,0.129,9.40748,9.40748
1639.00,9.40256,25.115860,0.000428,25.000468,-2.2712,0.129,9.40740,9.40740
1640.00,9.40245,25.116007,0.000430,25.000508,-2.2711,0.129,9.40692,9.40692
1641.00,9.40219,25.115904,0.000427,25.000379,-2.2708,0.129,9.40586,9.40586
1642.00,9.40205,25.115951,0.000429,25.000355,-2.2705,0.129,9.40294,9.40294
1643.00,9.40214,25.115998,0.000431,25.000512,-2.2701,0.129,9.40118,9.40118
1644.00,9.40246,25.115887,0.000426,25.000449,-2.2698,0.129,9.40111,9.40111
1645.00,9.40291,25.115758,0.000422,25.000430,-2.2697,0.130,9.40231,9.40231
1646.00,9.40327,25.115644,0.000423,25.000287,-2.2697,0.130,9.40388,9.40388
1647.00,9.40352,25.115592,0.000426,25.000317,-2.2695,0.129,9.40531,9.40531
1648.00,9.40384,25.115531,0.000422,25.000194,-2.2694,0.130,9.40503,9.40503
1649.00,9.40449,25.115734,0.000428,25.000347,-2.2691,0.129,9.40406,9.40406
1650.00,9.40456,25.115863,0.000432,25.000315,-2.2689,0.129,9.40322,9.40322
1651.00,9.40413,25.115962,0.000432,25.000356,-2.2686,0.130,9.40164,9.40164
1652.00,9.40402,25.116106,0.000429,25.000425,-2.2687,0.130,9.40203,9.40203
1653.00,9.40400,25.116181,0.000431,25.000409,-2.2690,0.130,9.40341,9.40341
1654.00,9.40386,25.116109,0.000427,25.000268,-2.2691,0.130,9.40498,9.40498
1655.00,9.40415,25.116069,0.000423,25.000214,-2.2690,0.130,9.40440,9.40440
1656.00,9.40399,25.116114,0.000424,25.000241,-2.2690,0.130,9.40375,9.40375
1657.00,9.40334,25.116142,0.000425,25.000217,-2.2690,0.130,9.40240,9.40240
1658.00,9.40289,25.116289,0.000425,25.000251,-2.2688,0.131,9.40119,9.40119
1659.00,9.40259,25.116407,0.000428,25.000304,-2.2690,0.131,9.39980,9.39980
1660.00,9.40243,25.116409,0.000426,25.000291,-2.2692,0.131,9.39953,9.39953
1661.00,9.40234,25.116513,0.000425,25.000339,-2.2693,0.131,9.39990,9.39990
1662.00,9.40256,25.116495,0.000419,25.000211,-2.2693,0.131,9.40026,9.40026
1663.00,9.40247,25.116532,0.000422,25.000318,-2.2694,0.131,9.40066,9.40066
1664.00,9.40181,25.116615,0.000421,25.000369,-2.2693,0.131,9.40136,9.40136
1665.00,9.40158,25.116746,0.000423,25.000418,-2.2691,0.131,9.40212,9.40212
1666.00,9.40181,25.116726,0.000422,25.000390,-2.2688,0.131,9.40436,9.40436
1667.00,9.40231,25.116792,0.000423,25.000483,-2.2686,0.131,9.40618,9.40618
1668.00,9.40285,25.116693,0.000422,25.000363,-2.2684,0.131,9.40682,9.40682
1669.00,9.40320,25.116695,0.000424,25.000374,-2.2682,0.132,9.40736,9.40736
1670.00,9.40345,25.116752,0.000423,25.000371,-2.2680,0.132,9.40800,9.40800
1671.00,9.40367,25.116808,0.000427,25.000366,-2.2679,0.132,9.40723,9.40723
1672.00,9.40382,25.116826,0.000430,25.000371,-2.2678,0.132,9.40612,9.40612
1673.00,9.40367,25.116980,0.000431,25.000476,-2.2680,0.132,9.40559,9.40559
1674.00,9.40351,25.117014,0.000428,25.000408,-2.2682,0.132,9.40560,9.40560
1675.00,9.40370,25.117042,0.000429,25.000378,-2.2686,0.132,9.40581,9.40581
1676.00,9.40412,25.117095,0.000429,25.000390,-2.2688,0.132,9.40573,9.40573
1677.00,9.40451,25.117173,0.000432,25.000411,-2.2689,0.132,9.40573,9.40573
1678.00,9.40470,25.117193,0.000428,25.000345,-2.2685,0.132,9.40623,9.40623
1679.00,9.40491,25.117173,0.000427,25.000307,-2.2684,0.132,9.40585,9.40585
1680.00,9.40522,25.117188,0.000427,25.000307,-2.2683,0.132,9.40566,9.40566
1681.00,9.40551,25.117183,0.000426,25.000269,-2.2683,0.133,9.40534,9.40534
1682.00,9.40574,25.117206,0.000423,25.000251,-2.2685,0.133,9.40521,9.40521
1683.00,9.40582,25.117134,0.000425,25.000198,-2.2685,0.133,9.40468,9.40468
1684.00,9.40575,25.117173,0.000427,25.000244,-2.2682,0.133,9.40432,9.40432
1685.00,9.40586,25.117209,0.000428,25.000283,-2.2675,0.133,9.40436,9.40436
1686.00,9.40597,25.117302,0.000428,25.000295,-2.2671,0.133,9.40534,9.40534
1687.00,9.40585,25.117320,0.000425,25.000249,-2.2667,0.133,9.40608,9.40608
1688.00,9.40579,25.117435,0.000427,25.000312,-2.2668,0.133,9.40657,9.40657
1689.00,9.40579,25.117630,0.000429,25.000463,-2.2671,0.133,9.40736,9.40736
1690.00,9.40571,25.117645,0.000429,25.000430,-2.2674,0.133,9.40674,9.40674
1691.00,9.40546,25.117714,0.000431,25.000521,-2.2674,0.133,9.40478,9.40478
1692.00,9.40518,25.117738,0.000432,25.000524,-2.2672,0.133,9.40332,9.40332
1693.00,9.40497,25.117702,0.000429,25.000438,-2.2671,0.133,9.40230,9.40230
1694.00,9.40483,25.117573,0.000428,25.000251,-2.2668,0.133,9.40100,9.40100
1695.00,9.40449,25.117582,0.000428,25.000246,-2.2666,0.133,9.40103,9.40103
1696.00,9.40466,25.117589,0.000426,25.000206,-2.2668,0.134,9.40384,9.40384
1697.00,9.40497,25.117626,0.000426,25.000187,-2.2671,0.134,9.40585,9.40585
1698.00,9.40514,25.117801,0.000428,25.000245,-2.2669,0.134,9.40681,9.40681
1699.00,9.40507,25.117954,0.000429,25.000329,-2.2672,0.134,9.40794,9.40794
1700.00,9.40508,25.118080,0.000428,25.000350,-2.2673,0.134,9.40776,9.40776
1701.00,9.40494,25.118179,0.000428,25.000347,-2.2673,0.134,9.40557,9.40557
1702.00,9.40495,25.118202,0.000431,25.000349,-2.2671,0.134,9.40397,9.40397
1703.00,9.40506,25.118226,0.000434,25.000389,-2.2671,0.134,9.40414,9.40414
1704.00,9.40464,25.118179,0.000431,25.000337,-2.2668,0.134,9.40129,9.40129
1705.00,9.40436,25.118223,0.000431,25.000360,-2.2666,0.134,9.39659,9.39659
1706.00,9.40413,25.118247,0.000430,25.000378,-2.2665,0.134,9.38939,9.38939
1707.00,9.40474,25.118310,0.000424,25.000435,-2.2668,0.135,9.38105,9.38105
1708.00,9.40573,25.118287,0.000422,25.000420,-2.2672,0.135,9.37244,9.37244
1709.00,9.40592,25.118339,0.000419,25.000423,-2.2674,0.135,9.36856,9.36856
1710.00,9.40391,25.118345,0.000415,25.000444,-2.2675,0.136,9.36903,9.36903
1711.00,9.40272,25.118393,0.000414,25.000434,-2.2676,0.136,9.37242,9.37242
@12,2.0001,4.0, 1710.036 
1712.00,9.40327,25.118437,0.000417,25.000405,-2.2671,0.136,9.37713,9.37713
1713.00,9.40500,25.118504,0.000416,25.000406,-2.2666,0.136,9.38118,9.38118
1714.00,9.39200,25.118550,0.000419,25.000439,-2.2662,0.136,9.38354,9.38354
1715.00,9.37896,25.118465,0.000417,25.000328,-2.2662,0.136,9.38403,9.38403
1716.00,9.36703,25.118441,0.000416,25.000350,-2.2660,0.136,9.38456,9.38456
1717.00,9.36305,25.118496,0.000415,25.000403,-2.2659,0.136,9.38525,9.38525
1718.00,9.36707,25.118435,0.000413,25.000309,-2.2657,0.136,9.38666,9.38666
1719.00,9.37246,25.118479,0.000411,25.000302,-2.2656,0.136,9.38879,9.38879
1720.00,9.37800,25.118650,0.000419,25.000425,-2.2656,0.136,9.39102,9.39102
1721.00,9.38002,25.118689,0.000422,25.000360,-2.2653,0.136,9.39376,9.39376
1722.00,9.38118,25.118729,0.000421,25.000320,-2.2652,0.136,9.39639,9.39639
1723.00,9.38262,25.118815,0.000421,25.000357,-2.2656,0.136,9.39936,9.39936
1724.00,9.38448,25.118853,0.000420,25.000363,-2.2661,0.136,9.40178,9.40178
1725.00,9.38657,25.118807,0.000415,25.000293,-2.2664,0.137,9.40456,9.40456
1726.00,9.38885,25.118874,0.000414,25.000289,-2.2668,0.137,9.40572,9.40572
1727.00,9.39102,25.118908,0.000413,25.000271,-2.2674,0.137,9.40652,9.40652
1728.00,9.39302,25.119035,0.000416,25.000331,-2.2675,0.137,9.40622,9.40622
1729.00,9.39462,25.119105,0.000417,25.000358,-2.2673,0.137,9.40554,9.40554
1730.00,9.39575,25.119207,0.000420,25.000341,-2.2671,0.137,9.40521,9.40521
1731.00,9.39708,25.119283,0.000421,25.000409,-2.2665,0.137,9.40591,9.40591
1732.00,9.39838,25.119338,0.000422,25.000403,-2.2663,0.137,9.40639,9.40639
1733.00,9.39951,25.119415,0.000422,25.000451,-2.2663,0.137,9.40670,9.40670
1734.00,9.40040,25.119405,0.000422,25.000400,-2.2663,0.137,9.40649,9.40649
1735.00,9.40103,25.119435,0.000422,25.000392,-2.2660,0.137,9.40483,9.40483
1736.00,9.40168,25.119455,0.000423,25.000426,-2.2662,0.137,9.40293,9.40293
1737.00,9.40251,25.119469,0.000425,25.000460,-2.2662,0.137,9.40276,9.40276
1738.00,9.40340,25.119544,0.000425,25.000473,-2.2661,0.137,9.40297,9.40297
1739.00,9.40413,25.119614,0.000426,25.000503,-2.2662,0.138,9.40391,9.40391
1740.00,9.40471,25.119666,0.000429,25.000503,-2.2666,0.138,9.40528,9.40528
1741.00,9.40506,25.119663,0.000429,25.000391,-2.2670,0.138,9.40599,9.40599
1742.00,9.40534,25.119711,0.000430,25.000388,-2.2672,0.138,9.40549,9.40549
1743.00,9.40521,25.119689,0.000433,25.000338,-2.2671,0.138,9.40507,9.40507
1744.00,9.40494,25.119739,0.000435,25.000376,-2.2667,0.138,9.40392,9.40392
1745.00,9.40482,25.119738,0.000433,25.000373,-2.2662,0.138,9.40307,9.40307
1746.00,9.40460,25.119742,0.000432,25.000385,-2.2658,0.138,9.40290,9.40290
1747.00,9.40452,25.119748,0.000432,25.000329,-2.2656,0.138,9.40221,9.40221
1748.00,9.40425,25.119767,0.000433,25.000404,-2.2657,0.138,9.40137,9.40137
1749.00,9.40391,25.119768,0.000430,25.000353,-2.2661,0.138,9.40089,9.40089
1750.00,9.40368,25.119816,0.000427,25.000375,-2.2665,0.138,9.40078,9.40078
1751.00,9.40332,25.119870,0.000424,25.000360,-2.2666,0.138,9.40071,9.40071
1752.00,9.40300,25.119981,0.000422,25.000439,-2.2663,0.139,9.40096,9.40096
1753.00,9.40285,25.120055,0.000420,25.000446,-2.2661,0.139,9.40221,9.40221
1754.00,9.40309,25.120094,0.000423,25.000408,-2.2658,0.139,9.40421,9.40421
1755.00,9.40335,25.120198,0.000425,25.000487,-2.2656,0.139,9.40472,9.40472
1756.00,9.40354,25.120095,0.000425,25.000403,-2.2657,0.139,9.40477,9.40477
1757.00,9.40347,25.120056,0.000425,25.000382,-2.2659,0.139,9.40446,9.40446
1758.00,9.40300,25.120016,0.000423,25.000246,-2.2661,0.139,9.40212,9.40212
1759.00,9.40227,25.120064,0.000422,25.000252,-2.2662,0.139,9.39845,9.39845
1760.00,9.40147,25.120096,0.000423,25.000218,-2.2660,0.139,9.39610,9.39610
1761.00,9.40092,25.120333,0.000429,25.000405,-2.2659,0.139,9.39448,9.39448
1762.00,9.40052,25.120346,0.000431,25.000379,-2.2660,0.139,9.39404,9.39404
1763.00,9.40025,25.120331,0.000431,25.000434,-2.2658,0.139,9.39516,9.39516
1764.00,9.40013,25.120376,0.000433,25.000557,-2.2658,0.139,9.39661,9.39661
1765.00,9.39993,25.120401,0.000435,25.000586,-2.2659,0.139,9.39859,9.39859
1766.00,9.39981,25.120329,0.000432,25.000460,-2.2658,0.139,9.40032,9.40032
1767.00,9.39976,25.120464,0.000434,25.000520,-2.2657,0.139,9.40147,9.40147
1768.00,9.39950,25.120586,0.000438,25.000524,-2.2658,0.139,9.40246,9.40246
1769.00,9.39979,25.120547,0.000434,25.000385,-2.2659,0.139,9.40394,9.40394
1770.00,9.40035,25.120547,0.000429,25.000374,-2.2660,0.140,9.40485,9.40485
1771.00,9.40028,25.120632,0.000429,25.000454,-2.2662,0.140,9.40556,9.40556
1772.00,9.40068,25.120586,0.000429,25.000404,-2.2661,0.140,9.40558,9.40558
1773.00,9.40119,25.120522,0.000423,25.000300,-2.2660,0.140,9.40583,9.40583
1774.00,9.40146,25.120674,0.000424,25.000377,-2.2658,0.140,9.40678,9.40678
1775.00,9.40143,25.120763,0.000428,25.000318,-2.2659,0.140,9.40611,9.40611
1776.00,9.40139,25.120770,0.000428,25.000272,-2.2659,0.140,9.40499,9.40499
1777.00,9.40139,25.120760,0.000427,25.000245,-2.2662,0.140,9.40470,9.40470
1778.00,9.40167,25.120870,0.000430,25.000324,-2.2664,0.140,9.40446,9.40446
1779.00,9.40225,25.120799,0.000430,25.000263,-2.2666,0.140,9.40301,9.40301
1780.00,9.40295,25.120799,0.000426,25.000338,-2.2667,0.141,9.40380,9.40380
1781.00,9.40367,25.120780,0.000422,25.000305,-2.2666,0.141,9.40511,9.40511
1782.00,9.40426,25.120915,0.000423,25.000340,-2.2665,0.141,9.40643,9.40643
1783.00,9.40479,25.120941,0.000421,25.000331,-2.2664,0.141,9.40749,9.40749
1784.00,9.40541,25.121085,0.000423,25.000407,-2.2663,0.141,9.40889,9.40889
1785.00,9.40588,25.121071,0.000426,25.000304,-2.2663,0.141,9.40896,9.40896
1786.00,9.40612,25.121147,0.000431,25.000303,-2.2664,0.141,9.41007,9.41007
1787.00,9.40666,25.121216,0.000435,25.000355,-2.2661,0.141,9.41089,9.41089
1788.00,9.40707,25.121305,0.000440,25.000403,-2.2657,0.141,9.41109,9.41109
1789.00,9.40723,25.121305,0.000441,25.000389,-2.2657,0.141,9.41018,9.41018
1790.00,9.40713,25.121406,0.000440,25.000473,-2.2657,0.141,9.40934,9.40934
1791.00,9.40699,25.121461,0.000438,25.000509,-2.2658,0.141,9.40739,9.40739
1792.00,9.40687,25.121405,0.000432,25.000444,-2.2662,0.141,9.40587,9.40587
1793.00,9.40704,25.121392,0.000428,25.000436,-2.2664,0.141,9.40529,9.40529
1794.00,9.40705,25.121350,0.000422,25.000353,-2.2665,0.142,9.40580,9.40580
1795.00,9.40707,25.121355,0.000422,25.000357,-2.2665,0.142,9.40585,9.40585
1796.00,9.40762,25.121317,0.000420,25.000270,-2.2663,0.142,9.40550,9.40550
1797.00,9.40806,25.121337,0.000421,25.000280,-2.2660,0.142,9.40542,9.40542
1798.00,9.40829,25.121489,0.000427,25.000386,-2.2662,0.142,9.40550,9.40550
1799.00,9.40778,25.121661,0.000434,25.000516,-2.2663,0.142,9.40624,9.40624
1800.00,9.40760,25.121696,0.000433,25.000482,-2.2663,0.142,9.40781,9.40781
1801.00,9.40799,25.121863,0.000436,25.000577,-2.2665,0.142,9.40983,9.40983
1802.00,9.40823,25.121906,0.000435,25.000537,-2.2669,0.142,9.41111,9.41111
1803.00,9.40831,25.121787,0.000430,25.000401,-2.2671,0.142,9.41213,9.41213
1804.00,9.40833,25.121733,0.000427,25.000329,-2.2670,0.142,9.41387,9.41387
1805.00,9.40891,25.121790,0.000429,25.000338,-2.2671,0.142,9.41479,9.41479
1806.00,9.40913,25.121803,0.000430,25.000347,-2.2672,0.142,9.41481,9.41481
1807.00,9.40890,25.121908,0.000434,25.000450,-2.2672,0.142,9.41518,9.41518
1808.00,9.40931,25.121936,0.000432,25.000369,-2.2671,0.143,9.41513,9.41513
1809.00,9.40974,25.122020,0.000430,25.000345,-2.2671,0.143,9.41303,9.41303
1810.00,9.40979,25.122044,0.000432,25.000300,-2.2668,0.143,9.41091,9.41091
1811.00,9.40985,25.122054,0.000431,25.000273,-2.2667,0.143,9.40940,9.40940
1812.00,9.41020,25.122111,0.000430,25.000251,-2.2667,0.143,9.40771,9.40771
1813.00,9.41018,25.122318,0.000435,25.000437,-2.2667,0.143,9.40687,9.40687
1814.00,9.41002,25.122392,0.000437,25.000515,-2.2666,0.143,9.40704,9.40704
1815.00,9.41036,25.122528,0.000436,25.000648,-2.2669,0.143,9.40841,9.40841
1816.00,9.41090,25.122556,0.000435,25.000627,-2.2668,0.143,9.40941,9.40941
1817.00,9.41129,25.122561,0.000435,25.000641,-2.2665,0.143,9.40955,9.40955
1818.00,9.41133,25.122517,0.000433,25.000588,-2.2665,0.143,9.40931,9.40931
1819.00,9.41129,25.122371,0.000429,25.000438,-2.2666,0.143,9.40880,9.40880
1820.00,9.41085,25.122289,0.000425,25.000373,-2.2668,0.144,9.40778,9.40778
1821.00,9.41053,25.122310,0.000426,25.000438,-2.2670,0.144,9.40672,9.40672
1822.00,9.40999,25.122318,0.000425,25.000403,-2.2672,0.144,9.40679,9.40679
1823.00,9.40979,25.122382,0.000425,25.000448,-2.2672,0.144,9.40767,9.40767
1824.00,9.40943,25.122470,0.000425,25.000490,-2.2672,0.144,9.40927,9.40927
1825.00,9.40959,25.122533,0.000429,25.000483,-2.2669,0.144,9.41188,9.41188
1826.00,9.40987,25.122581,0.000428,25.000469,-2.2669,0.144,9.41432,9.41432
1827.00,9.41009,25.122570,0.000424,25.000441,-2.2673,0.144,9.41643,9.41643
1828.00,9.41012,25.122472,0.000422,25.000337,-2.2676,0.145,9.41640,9.41640
1829.00,9.41012,25.122438,0.000422,25.000266,-2.2680,0.144,9.41510,9.41510
1830.00,9.41065,25.122527,0.000421,25.000339,-2.2685,0.145,9.41252,9.41252
1831.00,9.41113,25.122493,0.000419,25.000263,-2.2686,0.145,9.41069,9.41069
1832.00,9.41116,25.122594,0.000423,25.000322,-2.2683,0.145,9.40881,9.40881
1833.00,9.41152,25.122638,0.000421,25.000292,-2.2681,0.145,9.40778,9.40778
1834.00,9.41122,25.122774,0.000421,25.000367,-2.2681,0.145,9.40717,9.40717
1835.00,9.41068,25.122677,0.000418,25.000215,-2.2684,0.145,9.40707,9.40707
1836.00,9.41029,25.122776,0.000419,25.000270,-2.2687,0.145,9.40706,9.40706
1837.00,9.40999,25.122852,0.000420,25.000247,-2.2688,0.145,9.40797,9.40797
1838.00,9.41023,25.123017,0.000426,25.000291,-2.2690,0.145,9.40842,9.40842
1839.00,9.41063,25.123132,0.000428,25.000310,-2.2691,0.145,9.40943,9.40943
1840.00,9.41067,25.123272,0.000429,25.000369,-2.2689,0.145,9.41098,9.41098
1841.00,9.41090,25.123313,0.000428,25.000346,-2.2688,0.145,9.41208,9.41208
1842.00,9.41122,25.123348,0.000430,25.000378,-2.2693,0.145,9.41224,9.41224
1843.00,9.41129,25.123196,0.000427,25.000364,-2.2695,0.146,9.41218,9.41218
1844.00,9.41101,25.123225,0.000430,25.000453,-2.2695,0.146,9.41120,9.41120
1845.00,9.41042,25.123184,0.000429,25.000386,-2.2694,0.146,9.40963,9.40963
1846.00,9.40968,25.123179,0.000431,25.000352,-2.2691,0.146,9.40739,9.40739
1847.00,9.40895,25.123224,0.000428,25.000373,-2.2683,0.146,9.40566,9.40566
1848.00,9.40849,25.123431,0.000433,25.000452,-2.2680,0.146,9.40490,9.40490
1849.00,9.40809,25.123374,0.000430,25.000351,-2.2680,0.146,9.40403,9.40403
1850.00,9.40788,25.123429,0.000432,25.000355,-2.2681,0.146,9.40370,9.40370
1851.00,9.40779,25.123562,0.000431,25.000434,-2.2684,0.146,9.40442,9.40442
1852.00,9.40761,25.123561,0.000431,25.000366,-2.2690,0.146,9.40369,9.40369
1853.00,9.40753,25.123607,0.000429,25.000383,-2.2695,0.146,9.40309,9.40309
1854.00,9.40764,25.123791,0.000430,25.000502,-2.2699,0.146,9.40094,9.40094
1855.00,9.40731,25.123825,0.000427,25.000548,-2.2701,0.147,9.39676,9.39676
1856.00,9.40655,25.123806,0.000427,25.000529,-2.2701,0.147,9.39084,9.39084
1857.00,9.40530,25.123756,0.000421,25.000522,-2.2699,0.147,9.38470,9.38470
1858.00,9.40413,25.123688,0.000416,25.000440,-2.2694,0.147,9.37841,9.37841
1859.00,9.40379,25.123634,0.000414,25.000365,-2.2688,0.147,9.37650,9.37650
1860.00,9.40379,25.123740,0.000417,25.000388,-2.2686,0.148,9.37750,9.37750
1861.00,9.40353,25.123738,0.000416,25.000361,-2.2687,0.148,9.38134,9.38134
@13,2.0001,4.0, 1860.028 
1862.00,9.40097,25.123876,0.000420,25.000424,-2.2689,0.148,9.38684,9.38684
1863.00,9.39973,25.123854,0.000421,25.000383,-2.2693,0.148,9.39111,9.39111
1864.00,9.39204,25.123812,0.000421,25.000379,-2.2696,0.148,9.39255,9.39255
1865.00,9.38361,25.123761,0.000420,25.000356,-2.2697,0.148,9.39149,9.39149
1866.00,9.37547,25.123849,0.000422,25.000405,-2.2698,0.148,9.39005,9.39005
1867.00,9.37298,25.123780,0.000423,25.000356,-2.2698,0.148,9.38805,9.38805
1868.00,9.37371,25.123969,0.000425,25.000523,-2.2699,0.148,9.38786,9.38786
1869.00,9.38206,25.124074,0.000422,25.000566,-2.2700,0.148,9.38979,9.38979
1870.00,9.38884,25.124132,0.000422,25.000629,-2.2703,0.148,9.39301,9.39301
1871.00,9.39243,25.124214,0.000425,25.000696,-2.2704,0.148,9.39623,9.39623
1872.00,9.39141,25.124175,0.000423,25.000568,-2.2708,0.148,9.40069,9.40069
1873.00,9.39006,25.124169,0.000422,25.000474,-2.2709,0.149,9.40325,9.40325
1874.00,9.39045,25.124289,0.000427,25.000549,-2.2711,0.149,9.40513,9.40513
1875.00,9.39208,25.124394,0.000428,25.000564,-2.2713,0.148,9.40737,9.40737
1876.00,9.39417,25.124462,0.000424,25.000540,-2.2714,0.149,9.40881,9.40881
1877.00,9.39557,25.124707,0.000427,25.000722,-2.2710,0.149,9.40893,9.40893
1878.00,9.39616,25.124735,0.000431,25.000717,-2.2709,0.148,9.40938,9.40938
1879.00,9.39735,25.124721,0.000428,25.000640,-2.2706,0.149,9.40942,9.40942
1880.00,9.39906,25.124710,0.000427,25.000583,-2.2700,0.149,9.40996,9.40996
1881.00,9.40014,25.124691,0.000432,25.000588,-2.2700,0.149,9.41113,9.41113
1882.00,9.40147,25.124657,0.000435,25.000588,-2.2703,0.149,9.41206,9.41206
1883.00,9.40294,25.124681,0.000437,25.000579,-2.2706,0.149,9.41394,9.41394
1884.00,9.40430,25.124610,0.000436,25.000475,-2.2708,0.149,9.41585,9.41585
1885.00,9.40598,25.124675,0.000438,25.000501,-2.2713,0.149,9.41646,9.41646
1886.00,9.40764,25.124592,0.000434,25.000400,-2.2714,0.149,9.41641,9.41641
1887.00,9.40864,25.124567,0.000431,25.000342,-2.2714,0.149,9.41488,9.41488
1888.00,9.41008,25.124593,0.000429,25.000349,-2.2714,0.149,9.41252,9.41252
1889.00,9.41137,25.124723,0.000430,25.000403,-2.2716,0.149,9.41075,9.41075
1890.00,9.41165,25.124687,0.000430,25.000327,-2.2715,0.149,9.40957,9.40957
1891.00,9.41133,25.124792,0.000430,25.000365,-2.2718,0.150,9.40796,9.40796
1892.00,9.41117,25.124902,0.000431,25.000408,-2.2718,0.150,9.40895,9.40895
1893.00,9.41159,25.124907,0.000427,25.000343,-2.2719,0.150,9.41031,9.41031
1894.00,9.41177,25.124908,0.000427,25.000318,-2.2718,0.150,9.41183,9.41183
1895.00,9.41213,25.125112,0.000428,25.000423,-2.2719,0.150,9.41354,9.41354
1896.00,9.41255,25.125275,0.000428,25.000442,-2.2719,0.150,9.41524,9.41524
1897.00,9.41253,25.125401,0.000428,25.000451,-2.2721,0.150,9.41565,9.41565
1898.00,9.41317,25.125585,0.000434,25.000583,-2.2722,0.150,9.41444,9.41444
1899.00,9.41335,25.125552,0.000437,25.000516,-2.2724,0.150,9.41192,9.41192
1900.00,9.41259,25.125473,0.000437,25.000483,-2.2723,0.150,9.40997,9.40997
1901.00,9.41221,25.125474,0.000439,25.000494,-2.2720,0.150,9.40829,9.40829
1902.00,9.41182,25.125365,0.000436,25.000399,-2.2719,0.150,9.40647,9.40647
1903.00,9.41118,25.125381,0.000435,25.000429,-2.2720,0.150,9.40612,9.40612
1904.00,9.41056,25.125542,0.000436,25.000574,-2.2721,0.150,9.40779,9.40779
1905.00,9.41080,25.125583,0.000436,25.000580,-2.2724,0.150,9.40843,9.40843
1906.00,9.41119,25.125576,0.000436,25.000580,-2.2727,0.150,9.40894,9.40894
1907.00,9.41132,25.125683,0.000436,25.000636,-2.2728,0.150,9.40958,9.40958
1908.00,9.41059,25.125670,0.000432,25.000536,-2.2727,0.151,9.40958,9.40958
1909.00,9.41080,25.125729,0.000430,25.000561,-2.2727,0.151,9.40863,9.40863
1910.00,9.41042,25.125745,0.000427,25.000518,-2.2727,0.151,9.40849,9.40849
1911.00,9.41014,25.125734,0.000426,25.000467,-2.2725,0.151,9.40955,9.40955
1912.00,9.41012,25.125760,0.000426,25.000454,-2.2724,0.151,9.41018,9.41018
1913.00,9.40997,25.125764,0.000427,25.000424,-2.2727,0.151,9.41167,9.41167
1914.00,9.40921,25.125799,0.000426,25.000337,-2.2730,0.151,9.41226,9.41226
1915.00,9.40931,25.125898,0.000426,25.000386,-2.2734,0.151,9.41178,9.41178
1916.00,9.40906,25.126030,0.000425,25.000438,-2.2740,0.151,9.41134,9.41134
1917.00,9.40922,25.126022,0.000427,25.000417,-2.2743,0.151,9.41188,9.41188
1918.00,9.40974,25.126045,0.000427,25.000418,-2.2744,0.151,9.41120,9.41120
1919.00,9.40997,25.126037,0.000427,25.000502,-2.2743,0.152,9.41070,9.41070
1920.00,9.41059,25.125951,0.000429,25.000406,-2.2743,0.151,9.41086,9.41086
1921.00,9.41044,25.125932,0.000427,25.000412,-2.2746,0.152,9.41016,9.41016
1922.00,9.41038,25.126033,0.000425,25.000408,-2.2746,0.152,9.40977,9.40977
1923.00,9.41058,25.126099,0.000422,25.000456,-2.2747,0.152,9.41053,9.41053
1924.00,9.41077,25.126103,0.000422,25.000376,-2.2748,0.152,9.41143,9.41143
1925.00,9.41083,25.126204,0.000421,25.000463,-2.2747,0.152,9.41210,9.41210
1926.00,9.41062,25.126215,0.000425,25.000443,-2.2744,0.152,9.41104,9.41104
1927.00,9.41051,25.126192,0.000428,25.000472,-2.2742,0.152,9.40972,9.40972
1928.00,9.41046,25.126140,0.000430,25.000403,-2.2742,0.152,9.40860,9.40860
1929.00,9.41062,25.126122,0.000431,25.000366,-2.2741,0.152,9.40884,9.40884
1930.00,9.41110,25.126144,0.000432,25.000376,-2.2740,0.152,9.41033,9.41033
1931.00,9.41130,25.126149,0.000429,25.000311,-2.2742,0.152,9.41271,9.41271
1932.00,9.41141,25.126289,0.000428,25.000340,-2.2745,0.153,9.41476,9.41476
1933.00,9.41153,25.126413,0.000428,25.000382,-2.2749,0.153,9.41546,9.41546
1934.00,9.41161,25.126502,0.000429,25.000392,-2.2754,0.153,9.41381,9.41381
1935.00,9.41147,25.126667,0.000432,25.000435,-2.2759,0.153,9.41085,9.41085
1936.00,9.41177,25.126766,0.000434,25.000502,-2.2764,0.153,9.40819,9.40819
1937.00,9.41211,25.126727,0.000434,25.000491,-2.2767,0.153,9.40538,9.40538
1938.00,9.41220,25.126854,0.000437,25.000568,-2.2769,0.153,9.40431,9.40431
1939.00,9.41186,25.126951,0.000439,25.000654,-2.2769,0.153,9.40486,9.40486
1940.00,9.41079,25.126882,0.000438,25.000608,-2.2766,0.153,9.40608,9.40608
1941.00,9.40965,25.126899,0.000439,25.000613,-2.2763,0.153,9.40727,9.40727
1942.00,9.40896,25.127013,0.000436,25.000644,-2.2759,0.153,9.40913,9.40913
1943.00,9.40908,25.126972,0.000434,25.000526,-2.2757,0.153,9.41129,9.41129
1944.00,9.40930,25.126945,0.000431,25.000460,-2.2755,0.153,9.41266,9.41266
1945.00,9.40983,25.127029,0.000428,25.000442,-2.2759,0.154,9.41261,9.41261
1946.00,9.41020,25.127100,0.000428,25.000416,-2.2762,0.154,9.41316,9.41316
1947.00,9.41069,25.127120,0.000428,25.000378,-2.2763,0.154,9.41242,9.41242
1948.00,9.41029,25.127218,0.000430,25.000474,-2.2764,0.154,9.41066,9.41066
1949.00,9.40954,25.127279,0.000431,25.000479,-2.2763,0.154,9.40919,9.40919
1950.00,9.40927,25.127330,0.000433,25.000522,-2.2760,0.154,9.40877,9.40877
1951.00,9.40923,25.127398,0.000433,25.000604,-2.2759,0.154,9.40828,9.40828
1952.00,9.40904,25.127361,0.000436,25.000571,-2.2761,0.154,9.40831,9.40831
1953.00,9.40863,25.127307,0.000435,25.000480,-2.2766,0.154,9.40775,9.40775
1954.00,9.40845,25.127447,0.000437,25.000550,-2.2773,0.154,9.40713,9.40713
1955.00,9.40852,25.127426,0.000437,25.000521,-2.2779,0.154,9.40595,9.40595
1956.00,9.40868,25.127437,0.000439,25.000490,-2.2781,0.154,9.40456,9.40456
1957.00,9.40837,25.127508,0.000437,25.000538,-2.2782,0.154,9.40332,9.40332
1958.00,9.40816,25.127707,0.000440,25.000753,-2.2784,0.154,9.40243,9.40243
1959.00,9.40779,25.127601,0.000440,25.000674,-2.2782,0.154,9.40132,9.40132
1960.00,9.40732,25.127621,0.000442,25.000661,-2.2778,0.154,9.40092,9.40092
1961.00,9.40700,25.127688,0.000444,25.000682,-2.2776,0.154,9.40179,9.40179
1962.00,9.40673,25.127679,0.000445,25.000641,-2.2776,0.154,9.40168,9.40168
1963.00,9.40606,25.127558,0.000443,25.000458,-2.2772,0.154,9.40188,9.40188
1964.00,9.40541,25.127667,0.000444,25.000507,-2.2771,0.154,9.40290,9.40290
1965.00,9.40502,25.127806,0.000440,25.000554,-2.2771,0.154,9.40376,9.40376
1966.00,9.40461,25.127755,0.000435,25.000503,-2.2772,0.155,9.40279,9.40279
1967.00,9.40416,25.127921,0.000435,25.000581,-2.2773,0.155,9.40265,9.40265
1968.00,9.40382,25.127996,0.000435,25.000614,-2.2779,0.155,9.40265,9.40265
1969.00,9.40338,25.127919,0.000434,25.000486,-2.2784,0.155,9.40281,9.40281
1970.00,9.40317,25.127874,0.000435,25.000434,-2.2790,0.155,9.40283,9.40283
1971.00,9.40318,25.127913,0.000436,25.000408,-2.2793,0.155,9.40279,9.40279
1972.00,9.40277,25.127970,0.000434,25.000478,-2.2795,0.155,9.40300,9.40300
1973.00,9.40261,25.128044,0.000433,25.000531,-2.2794,0.155,9.40347,9.40347
1974.00,9.40251,25.128175,0.000430,25.000636,-2.2794,0.156,9.40274,9.40274
1975.00,9.40246,25.128252,0.000433,25.000714,-2.2794,0.156,9.40254,9.40254
1976.00,9.40255,25.128280,0.000434,25.000725,-2.2794,0.156,9.40341,9.40341
1977.00,9.40277,25.128266,0.000433,25.000591,-2.2796,0.156,9.40360,9.40360
1978.00,9.40289,25.128232,0.000430,25.000480,-2.2796,0.156,9.40386,9.40386
1979.00,9.40312,25.128402,0.000438,25.000553,-2.2794,0.156,9.40452,9.40452
1980.00,9.40332,25.128415,0.000438,25.000457,-2.2795,0.156,9.40404,9.40404
1981.00,9.40308,25.128486,0.000439,25.000467,-2.2797,0.156,9.40266,9.40266
1982.00,9.40287,25.128458,0.000441,25.000502,-2.2798,0.156,9.40212,9.40212
1983.00,9.40280,25.128515,0.000443,25.000557,-2.2801,0.156,9.40120,9.40120
1984.00,9.40275,25.128485,0.000441,25.000515,-2.2804,0.156,9.40071,9.40071
1985.00,9.40263,25.128528,0.000440,25.000580,-2.2805,0.156,9.40110,9.40110
1986.00,9.40266,25.128567,0.000441,25.000641,-2.2805,0.156,9.40172,9.40172
1987.00,9.40264,25.128598,0.000442,25.000617,-2.2806,0.156,9.40184,9.40184
1988.00,9.40267,25.128590,0.000441,25.000556,-2.2806,0.156,9.40247,9.40247
1989.00,9.40266,25.128537,0.000437,25.000521,-2.2803,0.156,9.40187,9.40187
1990.00,9.40220,25.128577,0.000437,25.000528,-2.2798,0.156,9.40028,9.40028
1991.00,9.40191,25.128603,0.000432,25.000435,-2.2796,0.157,9.39983,9.39983
1992.00,9.40194,25.128687,0.000429,25.000431,-2.2794,0.157,9.40005,9.40005
1993.00,9.40177,25.128804,0.000431,25.000535,-2.2794,0.157,9.39902,9.39902
1994.00,9.40154,25.128847,0.000428,25.000492,-2.2798,0.157,9.39810,9.39810
1995.00,9.40117,25.128802,0.000424,25.000397,-2.2805,0.157,9.39887,9.39887
1996.00,9.40110,25.128948,0.000428,25.000516,-2.2811,0.157,9.40011,9.40011
1997.00,9.40106,25.128914,0.000427,25.000459,-2.2815,0.157,9.40029,9.40029
1998.00,9.40108,25.128953,0.000428,25.000458,-2.2821,0.157,9.40149,9.40149
1999.00,9.40101,25.129003,0.000432,25.000549,-2.2823,0.157,9.40297,9.40297
2000.00,9.40086,25.129123,0.000436,25.000623,-2.2824,0.157,9.40305,9.40305
2001.00,9.40077,25.129171,0.000437,25.000596,-2.2822,0.157,9.40113,9.40113
2002.00,9.40066,25.129311,0.000437,25.000663,-2.2824,0.157,9.40048,9.40048
2003.00,9.40072,25.129290,0.000436,25.000601,-2.2823,0.157,9.39950,9.39950
2004.00,9.40037,25.129381,0.000436,25.000634,-2.2823,0.158,9.39615,9.39615
2005.00,9.40023,25.129392,0.000435,25.000620,-2.2825,0.158,9.39073,9.39073
2006.00,9.40028,25.129356,0.000434,25.000587,-2.2827,0.158,9.38398,9.38398
2007.00,9.40045,25.129288,0.000434,25.000559,-2.2826,0.158,9.37692,9.37692
2008.00,9.40104,25.129344,0.000432,25.000640,-2.2823,0.158,9.37116,9.37116
2009.00,9.40133,25.129357,0.000427,25.000636,-2.2823,0.158,9.36965,9.36965
2010.00,9.40031,25.129409,0.000425,25.000619,-2.2825,0.158,9.37092,9.37092
2011.00,9.39841,25.129477,0.000424,25.000602,-2.2829,0.159,9.37575,9.37575
@14,2.0001,4.0, 2010.072 
2012.00,9.39858,25.129575,0.000423,25.000602,-2.2833,0.159,9.38112,9.38112
2013.00,9.39720,25.129575,0.000422,25.000548,-2.2839,0.159,9.38511,9.38511
2014.00,9.38564,25.129545,0.000423,25.000449,-2.2844,0.159,9.38572,9.38572
2015.00,9.37413,25.129586,0.000422,25.000461,-2.2845,0.159,9.38434,9.38434
2016.00,9.36516,25.129524,0.000421,25.000477,-2.2845,0.159,9.38114,9.38114
2017.00,9.36676,25.129503,0.000421,25.000490,-2.2843,0.159,9.37719,9.37719
2018.00,9.37156,25.129588,0.000427,25.000472,-2.2839,0.159,9.37457,9.37457
2019.00,9.37574,25.129727,0.000432,25.000585,-2.2835,0.159,9.37457,9.37457
2020.00,9.37860,25.129677,0.000434,25.000516,-2.2833,0.159,9.37694,9.37694
2021.00,9.37804,25.129808,0.000438,25.000557,-2.2834,0.159,9.37985,9.37985
2022.00,9.38005,25.129780,0.000438,25.000507,-2.2838,0.159,9.38426,9.38426
2023.00,9.38196,25.129794,0.000438,25.000545,-2.2842,0.159,9.38800,9.38800
2024.00,9.38098,25.129702,0.000432,25.000404,-2.2844,0.159,9.39075,9.39075
2025.00,9.37887,25.129749,0.000431,25.000454,-2.2847,0.159,9.39293,9.39293
2026.00,9.37969,25.129718,0.000428,25.000428,-2.2847,0.159,9.39570,9.39570
2027.00,9.38142,25.129797,0.000431,25.000478,-2.2847,0.159,9.39706,9.39706
2028.00,9.38180,25.129793,0.000430,25.000422,-2.2850,0.159,9.39846,9.39846
2029.00,9.38221,25.129881,0.000435,25.000484,-2.2854,0.159,9.39949,9.39949
2030.00,9.38462,25.130042,0.000440,25.000592,-2.2857,0.159,9.39940,9.39940
2031.00,9.38665,25.129968,0.000433,25.000446,-2.2860,0.160,9.39830,9.39830
2032.00,9.38816,25.130001,0.000432,25.000393,-2.2862,0.160,9.39778,9.39778
2033.00,9.38898,25.130112,0.000427,25.000434,-2.2865,0.160,9.39715,9.39715
2034.00,9.38996,25.130121,0.000425,25.000404,-2.2869,0.160,9.39751,9.39751
2035.00,9.39127,25.130128,0.000419,25.000354,-2.2873,0.160,9.39865,9.39865
2036.00,9.39269,25.130340,0.000426,25.000526,-2.2877,0.160,9.39983,9.39983
2037.00,9.39406,25.130488,0.000426,25.000600,-2.2880,0.161,9.40003,9.40003
2038.00,9.39533,25.130520,0.000430,25.000620,-2.2881,0.161,9.39995,9.39995
2039.00,9.39664,25.130633,0.000431,25.000670,-2.2881,0.161,9.39871,9.39871
2040.00,9.39709,25.130640,0.000431,25.000560,-2.2882,0.160,9.39727,9.39727
2041.00,9.39734,25.130743,0.000433,25.000594,-2.2882,0.160,9.39695,9.39695
2042.00,9.39792,25.130729,0.000437,25.000605,-2.2881,0.160,9.39684,9.39684
2043.00,9.39808,25.130690,0.000434,25.000521,-2.2882,0.161,9.39664,9.39664
2044.00,9.39810,25.130668,0.000432,25.000492,-2.2883,0.161,9.39710,9.39710
2045.00,9.39823,25.130736,0.000433,25.000583,-2.2882,0.161,9.39752,9.39752
2046.00,9.39812,25.130708,0.000432,25.000584,-2.2883,0.161,9.39696,9.39696
2047.00,9.39794,25.130717,0.000428,25.000510,-2.2887,0.161,9.39684,9.39684
2048.00,9.39761,25.130720,0.000432,25.000523,-2.2888,0.161,9.39525,9.39525
2049.00,9.39687,25.130809,0.000436,25.000609,-2.2887,0.161,9.39306,9.39306
2050.00,9.39634,25.130753,0.000441,25.000630,-2.2889,0.161,9.39145,9.39145
2051.00,9.39628,25.130778,0.000445,25.000609,-2.2889,0.161,9.39193,9.39193
2052.00,9.39658,25.130785,0.000448,25.000664,-2.2886,0.161,9.39291,9.39291
2053.00,9.39662,25.130783,0.000447,25.000642,-2.2886,0.161,9.39415,9.39415
2054.00,9.39629,25.130772,0.000443,25.000575,-2.2889,0.161,9.39537,9.39537
2055.00,9.39576,25.130825,0.000438,25.000539,-2.2892,0.161,9.39552,9.39552
2056.00,9.39537,25.130835,0.000434,25.000535,-2.2897,0.161,9.39374,9.39374
2057.00,9.39519,25.130919,0.000431,25.000525,-2.2901,0.161,9.39180,9.39180
2058.00,9.39498,25.131085,0.000431,25.000607,-2.2902,0.161,9.39025,9.39025
2059.00,9.39452,25.131099,0.000431,25.000525,-2.2903,0.161,9.38916,9.38916
2060.00,9.39394,25.131190,0.000434,25.000549,-2.2902,0.161,9.38974,9.38974
2061.00,9.39315,25.131187,0.000431,25.000467,-2.2902,0.162,9.38974,9.38974
2062.00,9.39265,25.131270,0.000435,25.000503,-2.2903,0.162,9.38804,9.38804
2063.00,9.39201,25.131285,0.000434,25.000461,-2.2906,0.162,9.38737,9.38737
2064.00,9.39174,25.131341,0.000432,25.000528,-2.2909,0.162,9.38829,9.38829
2065.00,9.39094,25.131306,0.000432,25.000451,-2.2911,0.162,9.38883,9.38883
2066.00,9.39100,25.131355,0.000434,25.000453,-2.2911,0.162,9.38985,9.38985
2067.00,9.39130,25.131237,0.000429,25.000340,-2.2912,0.162,9.39245,9.39245
2068.00,9.39155,25.131313,0.000430,25.000397,-2.2913,0.162,9.39573,9.39573
2069.00,9.39236,25.131382,0.000432,25.000398,-2.2912,0.162,9.39862,9.39862
2070.00,9.39317,25.131527,0.000433,25.000464,-2.2912,0.162,9.40163,9.40163
2071.00,9.39262,25.131521,0.000435,25.000463,-2.2913,0.162,9.40509,9.40509
2072.00,9.39230,25.131650,0.000443,25.000543,-2.2915,0.162,9.40643,9.40643
2073.00,9.39264,25.131733,0.000446,25.000550,-2.2917,0.162,9.40681,9.40681
2074.00,9.39386,25.131663,0.000446,25.000482,-2.2919,0.162,9.40639,9.40639
2075.00,9.39562,25.131685,0.000443,25.000507,-2.2921,0.162,9.40605,9.40605
2076.00,9.39665,25.131767,0.000441,25.000527,-2.2926,0.163,9.40501,9.40501
2077.00,9.39772,25.131830,0.000436,25.000515,-2.2925,0.163,9.40560,9.40560
2078.00,9.39970,25.131765,0.000430,25.000377,-2.2924,0.163,9.40617,9.40617
2079.00,9.40163,25.131947,0.000432,25.000435,-2.2926,0.163,9.40600,9.40600
2080.00,9.40256,25.132048,0.000436,25.000449,-2.2926,0.163,9.40555,9.40555
2081.00,9.40297,25.132164,0.000437,25.000439,-2.2923,0.163,9.40581,9.40581
2082.00,9.40325,25.132228,0.000438,25.000424,-2.2926,0.163,9.40591,9.40591
2083.00,9.40423,25.132244,0.000436,25.000455,-2.2930,0.163,9.40606,9.40606
2084.00,9.40469,25.132234,0.000437,25.000445,-2.2929,0.163,9.40708,9.40708
2085.00,9.40501,25.132148,0.000434,25.000411,-2.2929,0.163,9.40783,9.40783
2086.00,9.40556,25.132127,0.000436,25.000414,-2.2930,0.163,9.40768,9.40768
2087.00,9.40621,25.132185,0.000435,25.000481,-2.2929,0.163,9.40831,9.40831
2088.00,9.40683,25.132165,0.000436,25.000454,-2.2930,0.163,9.40904,9.40904
2089.00,9.40693,25.132159,0.000433,25.000429,-2.2937,0.164,9.40763,9.40763
2090.00,9.40646,25.132180,0.000434,25.000408,-2.2943,0.164,9.40506,9.40506
2091.00,9.40571,25.132076,0.000431,25.000364,-2.2948,0.164,9.40313,9.40313
2092.00,9.40545,25.132073,0.000434,25.000349,-2.2953,0.164,9.40236,9.40236
2093.00,9.40570,25.132199,0.000436,25.000434,-2.2955,0.164,9.40188,9.40188
2094.00,9.40580,25.132287,0.000440,25.000516,-2.2956,0.164,9.40257,9.40257
2095.00,9.40565,25.132364,0.000441,25.000551,-2.2957,0.164,9.40410,9.40410
2096.00,9.40565,25.132460,0.000444,25.000531,-2.2958,0.164,9.40619,9.40619
2097.00,9.40574,25.132509,0.000441,25.000514,-2.2958,0.164,9.40708,9.40708
2098.00,9.40552,25.132534,0.000439,25.000505,-2.2960,0.164,9.40771,9.40771
2099.00,9.40528,25.132494,0.000436,25.000389,-2.2960,0.164,9.40830,9.40830
2100.00,9.40526,25.132438,0.000434,25.000296,-2.2957,0.164,9.40816,9.40816
2101.00,9.40586,25.132537,0.000432,25.000355,-2.2956,0.164,9.40731,9.40731
2102.00,9.40615,25.132496,0.000429,25.000297,-2.2957,0.164,9.40624,9.40624
2103.00,9.40592,25.132503,0.000431,25.000266,-2.2955,0.164,9.40490,9.40490
2104.00,9.40574,25.132601,0.000433,25.000319,-2.2955,0.164,9.40392,9.40392
2105.00,9.40549,25.132733,0.000434,25.000338,-2.2960,0.165,9.40427,9.40427
2106.00,9.40536,25.132688,0.000432,25.000309,-2.2964,0.165,9.40456,9.40456
2107.00,9.40514,25.132679,0.000431,25.000303,-2.2966,0.165,9.40481,9.40481
2108.00,9.40501,25.132726,0.000432,25.000343,-2.2972,0.165,9.40686,9.40686
2109.00,9.40547,25.132694,0.000428,25.000352,-2.2975,0.165,9.40986,9.40986
2110.00,9.40657,25.132641,0.000426,25.000367,-2.2976,0.165,9.41149,9.41149
2111.00,9.40728,25.132773,0.000430,25.000448,-2.2978,0.165,9.41198,9.41198
2112.00,9.40757,25.132929,0.000435,25.000550,-2.2978,0.165,9.41226,9.41226
2113.00,9.40753,25.132937,0.000435,25.000527,-2.2979,0.165,9.41040,9.41040
2114.00,9.40773,25.132998,0.000438,25.000538,-2.2982,0.165,9.40693,9.40693
2115.00,9.40775,25.133056,0.000439,25.000562,-2.2983,0.165,9.40407,9.40407
2116.00,9.40745,25.133108,0.000437,25.000541,-2.2987,0.165,9.40273,9.40273
2117.00,9.40784,25.133149,0.000436,25.000472,-2.2992,0.165,9.40213,9.40213
2118.00,9.40767,25.133300,0.000432,25.000531,-2.2991,0.165,9.40279,9.40279
2119.00,9.40662,25.133393,0.000431,25.000531,-2.2991,0.166,9.40490,9.40490
2120.00,9.40646,25.133516,0.000431,25.000550,-2.2993,0.166,9.40747,9.40747
2121.00,9.40670,25.133548,0.000429,25.000537,-2.2992,0.166,9.40963,9.40963
2122.00,9.40725,25.133532,0.000426,25.000478,-2.2990,0.166,9.41105,9.41105
2123.00,9.40775,25.133522,0.000428,25.000408,-2.2993,0.166,9.41118,9.41118
2124.00,9.40812,25.133534,0.000426,25.000375,-2.2993,0.166,9.41033,9.41033
2125.00,9.40827,25.133649,0.000426,25.000412,-2.2993,0.166,9.40903,9.40903
2126.00,9.40828,25.133714,0.000426,25.000388,-2.2995,0.166,9.40855,9.40855
2127.00,9.40724,25.133811,0.000432,25.000496,-2.2996,0.166,9.40786,9.40786
2128.00,9.40697,25.133861,0.000434,25.000519,-2.2996,0.166,9.40809,9.40809
2129.00,9.40718,25.133948,0.000434,25.000576,-2.3001,0.166,9.40843,9.40843
2130.00,9.40735,25.133864,0.000435,25.000477,-2.3003,0.166,9.40848,9.40848
2131.00,9.40713,25.133883,0.000439,25.000521,-2.3005,0.166,9.40734,9.40734
2132.00,9.40695,25.133886,0.000441,25.000465,-2.3009,0.166,9.40634,9.40634
2133.00,9.40680,25.133859,0.000438,25.000460,-2.3011,0.166,9.40507,9.40507
2134.00,9.40686,25.133888,0.000440,25.000485,-2.3010,0.166,9.40450,9.40450
2135.00,9.40726,25.133861,0.000439,25.000484,-2.3011,0.166,9.40537,9.40537
2136.00,9.40785,25.133889,0.000433,25.000484,-2.3011,0.166,9.40678,9.40678
2137.00,9.40821,25.133871,0.000426,25.000533,-2.3011,0.167,9.40816,9.40816
2138.00,9.40847,25.133938,0.000427,25.000572,-2.3014,0.167,9.40971,9.40971
2139.00,9.40846,25.133951,0.000428,25.000605,-2.3016,0.167,9.41022,9.41022
2140.00,9.40822,25.133998,0.000428,25.000600,-2.3018,0.167,9.40998,9.40998
2141.00,9.40817,25.133955,0.000427,25.000538,-2.3019,0.167,9.40970,9.40970
2142.00,9.40795,25.134052,0.000432,25.000501,-2.3019,0.167,9.40889,9.40889
2143.00,9.40777,25.134121,0.000430,25.000445,-2.3016,0.167,9.40852,9.40852
2144.00,9.40792,25.134182,0.000425,25.000408,-2.3015,0.167,9.40889,9.40889
2145.00,9.40813,25.134223,0.000423,25.000416,-2.3017,0.167,9.40921,9.40921
2146.00,9.40828,25.134429,0.000429,25.000558,-2.3021,0.167,9.40937,9.40937
2147.00,9.40844,25.134432,0.000426,25.000624,-2.3027,0.167,9.41103,9.41103
2148.00,9.40875,25.134476,0.000432,25.000708,-2.3033,0.167,9.41218,9.41218
2149.00,9.40908,25.134494,0.000436,25.000636,-2.3035,0.167,9.41350,9.41350
2150.00,9.40944,25.134569,0.000433,25.000605,-2.3034,0.168,9.41390,9.41390
2151.00,9.40974,25.134470,0.000427,25.000443,-2.3029,0.168,9.41367,9.41367
2152.00,9.40995,25.134497,0.000428,25.000418,-2.3025,0.168,9.41220,9.41220
2153.00,9.41044,25.134472,0.000421,25.000306,-2.3024,0.168,9.40998,9.40998
2154.00,9.41071,25.134543,0.000421,25.000436,-2.3028,0.168,9.40489,9.40489
2155.00,9.41072,25.134549,0.000424,25.000535,-2.3033,0.168,9.39723,9.39723
2156.00,9.41088,25.134561,0.000429,25.000615,-2.3040,0.168,9.38884,9.38884
2157.00,9.41127,25.134498,0.000427,25.000442,-2.3045,0.168,9.37989,9.37989
2158.00,9.41192,25.134543,0.000426,25.000512,-2.3048,0.168,9.37240,9.37240
2159.00,9.41239,25.134476,0.000422,25.000334,-2.3052,0.168,9.36915,9.36915
2160.00,9.41223,25.134603,0.000423,25.000362,-2.3056,0.168,9.37071,9.37071
2161.00,9.40962,25.134641,0.000419,25.000304,-2.3057,0.169,9.37449,9.37449
@15,2.0001,4.0, 2160.002 
2162.00,9.40729,25.134891,0.000420,25.000526,-2.3060,0.169,9.37992,9.37992
2163.00,9.40417,25.134915,0.000420,25.000454,-2.3062,0.169,9.38413,9.38413
2164.00,9.39148,25.134925,0.000422,25.000473,-2.3062,0.169,9.38587,9.38587
2165.00,9.37443,25.134943,0.000422,25.000472,-2.3062,0.169,9.38593,9.38593
2166.00,9.36715,25.134954,0.000425,25.000500,-2.3062,0.169,9.38590,9.38590
2167.00,9.36568,25.134866,0.000424,25.000416,-2.3061,0.169,9.38517,9.38517
2168.00,9.36970,25.134990,0.000427,25.000548,-2.3058,0.169,9.38586,9.38586
2169.00,9.37464,25.134995,0.000426,25.000549,-2.3058,0.170,9.38733,9.38733
2170.00,9.37987,25.134948,0.000422,25.000459,-2.3057,0.170,9.38982,9.38982
2171.00,9.38178,25.135038,0.000422,25.000433,-2.3058,0.170,9.39284,9.39284
2172.00,9.38231,25.135139,0.000422,25.000489,-2.3063,0.170,9.39580,9.39580
2173.00,9.38339,25.135106,0.000424,25.000403,-2.3067,0.170,9.39800,9.39800
2174.00,9.38496,25.135279,0.000431,25.000527,-2.3069,0.170,9.40140,9.40140
2175.00,9.38701,25.135371,0.000435,25.000580,-2.3071,0.170,9.40351,9.40351
2176.00,9.38909,25.135357,0.000439,25.000599,-2.3072,0.170,9.40374,9.40374
2177.00,9.39103,25.135386,0.000441,25.000612,-2.3075,0.170,9.40385,9.40385
2178.00,9.39285,25.135307,0.000436,25.000530,-2.3077,0.170,9.40379,9.40379
2179.00,9.39417,25.135317,0.000435,25.000501,-2.3080,0.170,9.40261,9.40261
2180.00,9.39498,25.135343,0.000439,25.000493,-2.3082,0.170,9.40254,9.40254
2181.00,9.39580,25.135423,0.000438,25.000489,-2.3084,0.170,9.40398,9.40398
2182.00,9.39690,25.135296,0.000437,25.000378,-2.3083,0.170,9.40627,9.40627
2183.00,9.39826,25.135435,0.000441,25.000534,-2.3081,0.170,9.40757,9.40757
2184.00,9.39946,25.135431,0.000439,25.000549,-2.3079,0.170,9.40939,9.40939
2185.00,9.40102,25.135408,0.000434,25.000482,-2.3078,0.170,9.41084,9.41084
2186.00,9.40246,25.135468,0.000431,25.000473,-2.3077,0.170,9.41135,9.41135
2187.00,9.40351,25.135551,0.000432,25.000477,-2.3079,0.170,9.41062,9.41062
2188.00,9.40478,25.135554,0.000429,25.000382,-2.3083,0.171,9.41133,9.41133
2189.00,9.40611,25.135567,0.000429,25.000307,-2.3087,0.171,9.41073,9.41073
2190.00,9.40690,25.135547,0.000431,25.000243,-2.3089,0.170,9.40986,9.40986
2191.00,9.40745,25.135518,0.000430,25.000213,-2.3092,0.170,9.40947,9.40947
2192.00,9.40757,25.135612,0.000430,25.000268,-2.3095,0.171,9.40868,9.40868
2193.00,9.40752,25.135711,0.000432,25.000334,-2.3097,0.171,9.40756,9.40756
2194.00,9.40749,25.135759,0.000432,25.000366,-2.3097,0.171,9.40706,9.40706
2195.00,9.40758,25.135839,0.000427,25.000450,-2.3100,0.171,9.40783,9.40783
2196.00,9.40796,25.135844,0.000429,25.000465,-2.3104,0.171,9.40765,9.40765
2197.00,9.40820,25.135883,0.000431,25.000521,-2.3107,0.171,9.40792,9.40792
2198.00,9.40848,25.135825,0.000433,25.000499,-2.3109,0.171,9.40809,9.40809
2199.00,9.40869,25.135898,0.000436,25.000508,-2.3112,0.171,9.40785,9.40785
2200.00,9.40877,25.135902,0.000440,25.000464,-2.3114,0.171,9.40656,9.40656
2201.00,9.40871,25.135895,0.000438,25.000439,-2.3114,0.171,9.40610,9.40610
2202.00,9.40852,25.135871,0.000432,25.000297,-2.3115,0.171,9.40617,9.40617
2203.00,9.40832,25.135931,0.000425,25.000202,-2.3116,0.171,9.40563,9.40563
2204.00,9.40796,25.135879,0.000422,25.000149,-2.3116,0.172,9.40492,9.40492
2205.00,9.40740,25.135991,0.000421,25.000175,-2.3118,0.172,9.40459,9.40459
2206.00,9.40703,25.136119,0.000420,25.000213,-2.3118,0.172,9.40453,9.40453
2207.00,9.40694,25.136172,0.000421,25.000277,-2.3123,0.172,9.40460,9.40460
2208.00,9.40672,25.136273,0.000425,25.000418,-2.3126,0.172,9.40511,9.40511
2209.00,9.40654,25.136346,0.000425,25.000435,-2.3127,0.172,9.40611,9.40611
2210.00,9.40647,25.136311,0.000426,25.000412,-2.3126,0.172,9.40696,9.40696
2211.00,9.40652,25.136320,0.000427,25.000442,-2.3128,0.172,9.40759,9.40759
2212.00,9.40651,25.136439,0.000428,25.000440,-2.3128,0.172,9.40776,9.40776
2213.00,9.40663,25.136513,0.000427,25.000463,-2.3130,0.172,9.40768,9.40768
2214.00,9.40669,25.136694,0.000430,25.000586,-2.3135,0.172,9.40789,9.40789
2215.00,9.40659,25.136760,0.000428,25.000599,-2.3139,0.172,9.40772,9.40772
2216.00,9.40639,25.136787,0.000424,25.000517,-2.3141,0.172,9.40737,9.40737
2217.00,9.40645,25.136913,0.000425,25.000665,-2.3139,0.172,9.40741,9.40741
2218.00,9.40641,25.136865,0.000426,25.000554,-2.3139,0.172,9.40701,9.40701
2219.00,9.40637,25.136812,0.000425,25.000449,-2.3140,0.172,9.40661,9.40661
2220.00,9.40621,25.136973,0.000425,25.000548,-2.3144,0.173,9.40482,9.40482
2221.00,9.40573,25.137121,0.000431,25.000672,-2.3149,0.173,9.40248,9.40248
2222.00,9.40524,25.137075,0.000429,25.000544,-2.3154,0.173,9.40037,9.40037
2223.00,9.40491,25.137212,0.000431,25.000618,-2.3157,0.173,9.39961,9.39961
2224.00,9.40489,25.137230,0.000431,25.000619,-2.3158,0.173,9.39950,9.39950
2225.00,9.40505,25.137269,0.000433,25.000623,-2.3156,0.173,9.40063,9.40063
2226.00,9.40509,25.137253,0.000432,25.000537,-2.3154,0.173,9.40330,9.40330
2227.00,9.40491,25.137288,0.000433,25.000554,-2.3155,0.173,9.40587,9.40587
2228.00,9.40467,25.137273,0.000431,25.000487,-2.3155,0.173,9.40778,9.40778
2229.00,9.40424,25.137338,0.000430,25.000507,-2.3157,0.173,9.40767,9.40767
2230.00,9.40478,25.137335,0.000427,25.000444,-2.3159,0.173,9.40672,9.40672
2231.00,9.40482,25.137412,0.000427,25.000515,-2.3161,0.174,9.40524,9.40524
2232.00,9.40438,25.137418,0.000430,25.000482,-2.3161,0.174,9.40401,9.40401
2233.00,9.40415,25.137451,0.000432,25.000588,-2.3163,0.174,9.40170,9.40170
2234.00,9.40392,25.137464,0.000430,25.000550,-2.3164,0.174,9.39932,9.39932
2235.00,9.40311,25.137433,0.000430,25.000550,-2.3166,0.174,9.39829,9.39829
2236.00,9.40247,25.137451,0.000427,25.000508,-2.3169,0.174,9.39730,9.39730
2237.00,9.40206,25.137491,0.000426,25.000516,-2.3171,0.174,9.39642,9.39642
2238.00,9.40244,25.137627,0.000427,25.000578,-2.3171,0.174,9.39712,9.39712
2239.00,9.40265,25.137681,0.000429,25.000661,-2.3174,0.174,9.40003,9.40003
2240.00,9.40213,25.137699,0.000433,25.000650,-2.3177,0.174,9.40352,9.40352
2241.00,9.40242,25.137775,0.000436,25.000706,-2.3180,0.174,9.40486,9.40486
2242.00,9.40273,25.137830,0.000437,25.000692,-2.3184,0.174,9.40639,9.40639
2243.00,9.40234,25.137908,0.000436,25.000683,-2.3187,0.174,9.40713,9.40713
2244.00,9.40237,25.137917,0.000438,25.000593,-2.3185,0.174,9.40639,9.40639
2245.00,9.40282,25.138028,0.000440,25.000618,-2.3184,0.174,9.40459,9.40459
2246.00,9.40262,25.138060,0.000440,25.000613,-2.3182,0.174,9.40419,9.40419
2247.00,9.40200,25.138149,0.000437,25.000681,-2.3182,0.174,9.40287,9.40287
2248.00,9.40213,25.137953,0.000434,25.000473,-2.3181,0.174,9.40197,9.40197
2249.00,9.40212,25.137998,0.000434,25.000521,-2.3185,0.174,9.40087,9.40087
2250.00,9.40199,25.138038,0.000433,25.000522,-2.3190,0.174,9.40059,9.40059
2251.00,9.40174,25.137983,0.000433,25.000477,-2.3195,0.175,9.40063,9.40063
2252.00,9.40162,25.137964,0.000435,25.000444,-2.3199,0.174,9.40041,9.40041
2253.00,9.40152,25.138185,0.000437,25.000591,-2.3202,0.175,9.39992,9.39992
2254.00,9.40157,25.138251,0.000431,25.000576,-2.3206,0.175,9.39925,9.39925
2255.00,9.40167,25.138314,0.000433,25.000650,-2.3208,0.175,9.39872,9.39872
2256.00,9.40207,25.138465,0.000438,25.000711,-2.3209,0.175,9.39946,9.39946
2257.00,9.40245,25.138473,0.000441,25.000674,-2.3209,0.175,9.40043,9.40043
2258.00,9.40241,25.138382,0.000441,25.000536,-2.3211,0.175,9.40013,9.40013
2259.00,9.40203,25.138361,0.000446,25.000502,-2.3212,0.175,9.40091,9.40091
2260.00,9.40149,25.138453,0.000445,25.000498,-2.3215,0.175,9.40116,9.40116
2261.00,9.40112,25.138420,0.000439,25.000413,-2.3216,0.175,9.40001,9.40001
2262.00,9.40069,25.138467,0.000432,25.000391,-2.3218,0.175,9.39925,9.39925
2263.00,9.40037,25.138523,0.000432,25.000459,-2.3219,0.175,9.39917,9.39917
2264.00,9.40013,25.138539,0.000432,25.000440,-2.3219,0.175,9.39842,9.39842
2265.00,9.39996,25.138573,0.000431,25.000488,-2.3216,0.175,9.39757,9.39757
2266.00,9.39965,25.138600,0.000431,25.000521,-2.3216,0.175,9.39707,9.39707
2267.00,9.39918,25.138721,0.000437,25.000634,-2.3216,0.175,9.39631,9.39631
2268.00,9.39914,25.138802,0.000437,25.000691,-2.3216,0.175,9.39620,9.39620
2269.00,9.39898,25.138819,0.000437,25.000664,-2.3219,0.176,9.39796,9.39796
2270.00,9.39911,25.138737,0.000435,25.000557,-2.3225,0.176,9.39881,9.39881
2271.00,9.39895,25.138780,0.000432,25.000547,-2.3230,0.176,9.39943,9.39943
2272.00,9.39899,25.138770,0.000430,25.000468,-2.3234,0.176,9.39974,9.39974
2273.00,9.39893,25.138759,0.000428,25.000401,-2.3240,0.176,9.39923,9.39923
2274.00,9.39906,25.138809,0.000428,25.000474,-2.3242,0.176,9.39744,9.39744
2275.00,9.39868,25.138832,0.000426,25.000455,-2.3243,0.176,9.39597,9.39597
2276.00,9.39800,25.138822,0.000427,25.000485,-2.3243,0.176,9.39501,9.39501
2277.00,9.39756,25.138891,0.000426,25.000575,-2.3245,0.176,9.39432,9.39432
2278.00,9.39741,25.138947,0.000432,25.000623,-2.3246,0.176,9.39488,9.39488
2279.00,9.39737,25.139057,0.000431,25.000646,-2.3247,0.176,9.39579,9.39579
2280.00,9.39733,25.139116,0.000432,25.000587,-2.3246,0.176,9.39672,9.39672
2281.00,9.39707,25.139218,0.000432,25.000539,-2.3243,0.176,9.39555,9.39555
2282.00,9.39657,25.139171,0.000429,25.000405,-2.3241,0.176,9.39498,9.39498
2283.00,9.39647,25.139162,0.000424,25.000367,-2.3238,0.176,9.39489,9.39489
2284.00,9.39644,25.139232,0.000426,25.000444,-2.3236,0.177,9.39429,9.39429
2285.00,9.39639,25.139306,0.000426,25.000557,-2.3239,0.177,9.39496,9.39496
2286.00,9.39650,25.139328,0.000427,25.000612,-2.3244,0.177,9.39682,9.39682
2287.00,9.39664,25.139372,0.000431,25.000650,-2.3249,0.177,9.39800,9.39800
2288.00,9.39666,25.139360,0.000431,25.000574,-2.3258,0.177,9.39905,9.39905
2289.00,9.39652,25.139408,0.000429,25.000554,-2.3266,0.177,9.40124,9.40124
2290.00,9.39630,25.139379,0.000430,25.000469,-2.3267,0.177,9.40235,9.40235
2291.00,9.39677,25.139367,0.000433,25.000422,-2.3268,0.177,9.40291,9.40291
2292.00,9.39744,25.139396,0.000431,25.000413,-2.3270,0.177,9.40277,9.40277
2293.00,9.39782,25.139565,0.000434,25.000561,-2.3271,0.177,9.40218,9.40218
2294.00,9.39805,25.139584,0.000435,25.000501,-2.3272,0.177,9.40066,9.40066
2295.00,9.39830,25.139641,0.000437,25.000505,-2.3278,0.177,9.40068,9.40068
2296.00,9.39883,25.139800,0.000434,25.000581,-2.3283,0.177,9.40184,9.40184
2297.00,9.39936,25.139948,0.000434,25.000618,-2.3288,0.177,9.40437,9.40437
2298.00,9.39964,25.140036,0.000434,25.000556,-2.3291,0.177,9.40597,9.40597
2299.00,9.40049,25.140103,0.000435,25.000576,-2.3289,0.178,9.40642,9.40642
2300.00,9.40153,25.140291,0.000436,25.000740,-2.3290,0.178,9.40555,9.40555
2301.00,9.40231,25.140331,0.000440,25.000818,-2.3287,0.178,9.40411,9.40411
2302.00,9.40228,25.140357,0.000442,25.000894,-2.3283,0.178,9.40279,9.40279
2303.00,9.40242,25.140340,0.000443,25.000897,-2.3280,0.178,9.40267,9.40267
2304.00,9.40282,25.140319,0.000440,25.000861,-2.3281,0.178,9.40083,9.40083
2305.00,9.40331,25.140205,0.000440,25.000709,-2.3280,0.178,9.39594,9.39594
2306.00,9.40317,25.140184,0.000439,25.000614,-2.3282,0.178,9.38922,9.38922
2307.00,9.40312,25.140094,0.000435,25.000512,-2.3285,0.178,9.38115,9.38115
2308.00,9.40418,25.140110,0.000432,25.000565,-2.3292,0.178,9.37402,9.37402
2309.00,9.40452,25.140159,0.000431,25.000572,-2.3299,0.178,9.37119,9.37119
2310.00,9.40287,25.140257,0.000425,25.000609,-2.3303,0.178,9.37338,9.37338
2311.00,9.40190,25.140235,0.000418,25.000530,-2.3306,0.179,9.37784,9.37784
@16,2.0001,4.0, 2310.044 
2312.00,9.40356,25.140331,0.000417,25.000569,-2.3310,0.179,9.38303,9.38303
2313.00,9.40559,25.140287,0.000417,25.000464,-2.3311,0.179,9.38750,9.38750
2314.00,9.39239,25.140347,0.000420,25.000532,-2.3310,0.179,9.38989,9.38989
2315.00,9.37711,25.140340,0.000421,25.000490,-2.3313,0.179,9.39013,9.39013
2316.00,9.36742,25.140416,0.000425,25.000547,-2.3318,0.179,9.39020,9.39020
2317.00,9.36622,25.140528,0.000428,25.000584,-2.3319,0.179,9.39099,9.39099
2318.00,9.37032,25.140635,0.000430,25.000654,-2.3318,0.179,9.39122,9.39122
2319.00,9.37845,25.140667,0.000426,25.000573,-2.3318,0.179,9.39216,9.39216
2320.00,9.38552,25.140788,0.000432,25.000660,-2.3318,0.179,9.39350,9.39350
2321.00,9.38772,25.140837,0.000431,25.000636,-2.3315,0.179,9.39490,9.39490
2322.00,9.38851,25.140769,0.000429,25.000538,-2.3316,0.180,9.39674,9.39674
2323.00,9.38908,25.140813,0.000428,25.000504,-2.3319,0.180,9.39863,9.39863
2324.00,9.39005,25.140762,0.000432,25.000494,-2.3322,0.180,9.40058,9.40058
2325.00,9.39104,25.140756,0.000429,25.000490,-2.3326,0.180,9.40385,9.40385
2326.00,9.39254,25.140768,0.000427,25.000475,-2.3333,0.180,9.40677,9.40677
2327.00,9.39432,25.140882,0.000430,25.000533,-2.3335,0.180,9.40790,9.40790
2328.00,9.39602,25.140949,0.000433,25.000576,-2.3338,0.180,9.40865,9.40865
2329.00,9.39735,25.141048,0.000430,25.000570,-2.3340,0.180,9.41003,9.41003
2330.00,9.39870,25.141132,0.000431,25.000575,-2.3340,0.180,9.41007,9.41007
2331.00,9.39989,25.141206,0.000438,25.000592,-2.3340,0.180,9.41019,9.41019
2332.00,9.40100,25.141220,0.000438,25.000542,-2.3342,0.180,9.41058,9.41058
2333.00,9.40231,25.141276,0.000436,25.000532,-2.3343,0.180,9.41114,9.41114
2334.00,9.40386,25.141346,0.000438,25.000584,-2.3348,0.180,9.41052,9.41052
2335.00,9.40463,25.141333,0.000436,25.000537,-2.3352,0.180,9.40939,9.40939
2336.00,9.40503,25.141312,0.000429,25.000515,-2.3357,0.180,9.40953,9.40953
2337.00,9.40592,25.141354,0.000425,25.000536,-2.3361,0.180,9.40997,9.40997
2338.00,9.40665,25.141374,0.000428,25.000551,-2.3361,0.181,9.40914,9.40914
2339.00,9.40718,25.141326,0.000426,25.000533,-2.3358,0.181,9.40894,9.40894
2340.00,9.40786,25.141292,0.000424,25.000477,-2.3357,0.181,9.40980,9.40980
2341.00,9.40863,25.141378,0.000427,25.000548,-2.3356,0.181,9.40907,9.40907
2342.00,9.40900,25.141352,0.000428,25.000544,-2.3354,0.181,9.40840,9.40840
2343.00,9.40938,25.141437,0.000423,25.000593,-2.3355,0.181,9.40936,9.40936
2344.00,9.40964,25.141414,0.000423,25.000513,-2.3358,0.181,9.40940,9.40940
2345.00,9.40969,25.141483,0.000422,25.000505,-2.3363,0.181,9.40903,9.40903
2346.00,9.40956,25.141435,0.000420,25.000407,-2.3364,0.181,9.40954,9.40954
2347.00,9.40974,25.141371,0.000420,25.000260,-2.3366,0.181,9.41068,9.41068
2348.00,9.41015,25.141320,0.000420,25.000200,-2.3368,0.181,9.41156,9.41156
2349.00,9.41034,25.141450,0.000420,25.000261,-2.3369,0.182,9.41234,9.41234
2350.00,9.41019,25.141497,0.000423,25.000349,-2.3368,0.182,9.41226,9.41226
2351.00,9.40998,25.141423,0.000424,25.000298,-2.3367,0.182,9.41130,9.41130
2352.00,9.40976,25.141487,0.000426,25.000403,-2.3367,0.181,9.40964,9.40964
2353.00,9.40949,25.141442,0.000429,25.000336,-2.3371,0.181,9.40724,9.40724
2354.00,9.40922,25.141460,0.000432,25.000352,-2.3371,0.181,9.40592,9.40592
2355.00,9.40922,25.141460,0.000433,25.000268,-2.3370,0.181,9.40509,9.40509
2356.00,9.40886,25.141522,0.000431,25.000245,-2.3373,0.181,9.40406,9.40406
2357.00,9.40829,25.141584,0.000431,25.000238,-2.3378,0.182,9.40395,9.40395
2358.00,9.40829,25.141609,0.000429,25.000231,-2.3381,0.182,9.40562,9.40562
2359.00,9.40833,25.141640,0.000427,25.000242,-2.3383,0.182,9.40644,9.40644
2360.00,9.40833,25.141696,0.000427,25.000306,-2.3387,0.182,9.40668,9.40668
2361.00,9.40808,25.141842,0.000430,25.000418,-2.3387,0.182,9.40683,9.40683
2362.00,9.40783,25.141927,0.000433,25.000456,-2.3382,0.182,9.40665,9.40665
2363.00,9.40762,25.141961,0.000434,25.000470,-2.3380,0.182,9.40568,9.40568
2364.00,9.40767,25.142066,0.000437,25.000504,-2.3382,0.182,9.40653,9.40653
2365.00,9.40783,25.141981,0.000435,25.000366,-2.3385,0.182,9.40771,9.40771
2366.00,9.40742,25.142078,0.000433,25.000379,-2.3389,0.182,9.40904,9.40904
2367.00,9.40666,25.142143,0.000431,25.000358,-2.3396,0.182,9.40867,9.40867
2368.00,9.40672,25.142289,0.000432,25.000395,-2.3402,0.182,9.40754,9.40754
2369.00,9.40635,25.142272,0.000428,25.000304,-2.3406,0.182,9.40506,9.40506
2370.00,9.40605,25.142389,0.000427,25.000380,-2.3411,0.183,9.40356,9.40356
2371.00,9.40569,25.142383,0.000427,25.000378,-2.3416,0.183,9.40365,9.40365
2372.00,9.40585,25.142415,0.000426,25.000461,-2.3417,0.183,9.40537,9.40537
2373.00,9.40599,25.142413,0.000426,25.000435,-2.3417,0.183,9.40785,9.40785
2374.00,9.40650,25.142443,0.000429,25.000414,-2.3419,0.183,9.41047,9.41047
2375.00,9.40695,25.142484,0.000429,25.000413,-2.3420,0.183,9.41155,9.41155
2376.00,9.40666,25.142561,0.000433,25.000408,-2.3419,0.183,9.41179,9.41179
2377.00,9.40729,25.142799,0.000442,25.000523,-2.3419,0.183,9.41096,9.41096
2378.00,9.40764,25.142839,0.000445,25.000567,-2.3419,0.183,9.40898,9.40898
2379.00,9.40782,25.142961,0.000449,25.000725,-2.3416,0.183,9.40584,9.40584
2380.00,9.40832,25.142935,0.000455,25.000671,-2.3413,0.183,9.40294,9.40294
2381.00,9.40813,25.142957,0.000452,25.000636,-2.3414,0.183,9.40023,9.40023
2382.00,9.40698,25.142789,0.000449,25.000475,-2.3414,0.183,9.39872,9.39872
2383.00,9.40588,25.142708,0.000442,25.000358,-2.3418,0.183,9.39806,9.39806
2384.00,9.40518,25.142669,0.000435,25.000269,-2.3423,0.183,9.39755,9.39755
2385.00,9.40447,25.142885,0.000434,25.000455,-2.3426,0.183,9.39704,9.39704
2386.00,9.40454,25.142902,0.000430,25.000480,-2.3427,0.183,9.39728,9.39728
2387.00,9.40491,25.142907,0.000425,25.000430,-2.3429,0.184,9.39790,9.39790
2388.00,9.40432,25.142979,0.000427,25.000458,-2.3429,0.184,9.39868,9.39868
2389.00,9.40304,25.142894,0.000424,25.000279,-2.3430,0.184,9.40051,9.40051
2390.00,9.40285,25.142897,0.000423,25.000193,-2.3433,0.184,9.40258,9.40258
2391.00,9.40300,25.142982,0.000428,25.000216,-2.3439,0.184,9.40376,9.40376
2392.00,9.40299,25.142957,0.000425,25.000187,-2.3443,0.184,9.40331,9.40331
2393.00,9.40213,25.143179,0.000428,25.000291,-2.3446,0.184,9.40223,9.40223
2394.00,9.40116,25.143353,0.000430,25.000410,-2.3451,0.184,9.40108,9.40108
2395.00,9.40021,25.143300,0.000428,25.000314,-2.3452,0.184,9.40025,9.40025
2396.00,9.39970,25.143352,0.000429,25.000305,-2.3451,0.184,9.40011,9.40011
2397.00,9.39994,25.143464,0.000433,25.000307,-2.3450,0.184,9.40051,9.40051
2398.00,9.39993,25.143375,0.000430,25.000228,-2.3451,0.184,9.40149,9.40149
2399.00,9.40027,25.143366,0.000432,25.000231,-2.3452,0.184,9.40165,9.40165
2400.00,9.40034,25.143487,0.000434,25.000334,-2.3451,0.184,9.40150,9.40150
2401.00,9.40045,25.143532,0.000428,25.000298,-2.3451,0.184,9.40127,9.40127
2402.00,9.40087,25.143616,0.000425,25.000328,-2.3455,0.184,9.40257,9.40257
2403.00,9.40128,25.143685,0.000424,25.000326,-2.3460,0.185,9.40370,9.40370
2404.00,9.40181,25.143767,0.000423,25.000361,-2.3463,0.185,9.40514,9.40514
2405.00,9.40230,25.143834,0.000423,25.000376,-2.3468,0.185,9.40576,9.40576
2406.00,9.40257,25.143762,0.000426,25.000318,-2.3470,0.185,9.40509,9.40509
2407.00,9.40251,25.143789,0.000425,25.000331,-2.3470,0.185,9.40340,9.40340
2408.00,9.40241,25.143903,0.000424,25.000416,-2.3469,0.185,9.40211,9.40211
2409.00,9.40224,25.143958,0.000421,25.000473,-2.3469,0.185,9.40068,9.40068
2410.00,9.40216,25.143882,0.000417,25.000388,-2.3469,0.185,9.40071,9.40071
2411.00,9.40256,25.144057,0.000418,25.000481,-2.3473,0.186,9.40173,9.40173
2412.00,9.40263,25.144138,0.000420,25.000566,-2.3476,0.186,9.40191,9.40191
2413.00,9.40257,25.144108,0.000426,25.000491,-2.3478,0.185,9.40073,9.40073
2414.00,9.40273,25.144224,0.000431,25.000519,-2.3477,0.185,9.40142,9.40142
2415.00,9.40247,25.144288,0.000434,25.000512,-2.3476,0.185,9.40164,9.40164
2416.00,9.40236,25.144260,0.000435,25.000426,-2.3475,0.185,9.40035,9.40035
2417.00,9.40191,25.144289,0.000436,25.000385,-2.3476,0.185,9.39861,9.39861
2418.00,9.40140,25.144303,0.000435,25.000365,-2.3476,0.185,9.39836,9.39836
2419.00,9.40102,25.144234,0.000429,25.000310,-2.3477,0.185,9.39617,9.39617
2420.00,9.40075,25.144295,0.000429,25.000341,-2.3480,0.185,9.39468,9.39468
2421.00,9.40053,25.144301,0.000427,25.000372,-2.3482,0.186,9.39401,9.39401
2422.00,9.39996,25.144379,0.000428,25.000401,-2.3483,0.186,9.39435,9.39435
2423.00,9.39918,25.144407,0.000427,25.000431,-2.3485,0.186,9.39422,9.39422
2424.00,9.39844,25.144517,0.000433,25.000480,-2.3488,0.186,9.39527,9.39527
2425.00,9.39824,25.144621,0.000433,25.000537,-2.3488,0.186,9.39625,9.39625
2426.00,9.39785,25.144558,0.000431,25.000495,-2.3488,0.186,9.39766,9.39766
2427.00,9.39800,25.144566,0.000431,25.000510,-2.3491,0.186,9.39890,9.39890
2428.00,9.39824,25.144745,0.000434,25.000620,-2.3494,0.186,9.39950,9.39950
2429.00,9.39808,25.144719,0.000435,25.000527,-2.3495,0.186,9.39912,9.39912
2430.00,9.39799,25.144633,0.000436,25.000452,-2.3499,0.186,9.39920,9.39920
2431.00,9.39784,25.144832,0.000439,25.000603,-2.3502,0.186,9.39841,9.39841
2432.00,9.39738,25.144879,0.000437,25.000571,-2.3503,0.186,9.39700,9.39700
2433.00,9.39709,25.144658,0.000432,25.000287,-2.3506,0.186,9.39570,9.39570
2434.00,9.39659,25.144712,0.000426,25.000343,-2.3510,0.186,9.39504,9.39504
2435.00,9.39617,25.144789,0.000423,25.000437,-2.3512,0.187,9.39367,9.39367
2436.00,9.39591,25.144762,0.000422,25.000357,-2.3514,0.187,9.39403,9.39403
2437.00,9.39632,25.144689,0.000421,25.000266,-2.3516,0.187,9.39585,9.39585
2438.00,9.39663,25.144945,0.000424,25.000520,-2.3514,0.187,9.39735,9.39735
2439.00,9.39671,25.144978,0.000425,25.000469,-2.3514,0.187,9.39746,9.39746
2440.00,9.39668,25.145143,0.000432,25.000482,-2.3514,0.187,9.39744,9.39744
2441.00,9.39685,25.145223,0.000431,25.000510,-2.3514,0.187,9.39641,9.39641
2442.00,9.39693,25.145240,0.000428,25.000498,-2.3516,0.187,9.39499,9.39499
2443.00,9.39676,25.145217,0.000429,25.000443,-2.3521,0.187,9.39458,9.39458
2444.00,9.39650,25.145279,0.000428,25.000482,-2.3526,0.188,9.39539,9.39539
2445.00,9.39597,25.145176,0.000424,25.000374,-2.3530,0.188,9.39543,9.39543
2446.00,9.39588,25.145231,0.000425,25.000388,-2.3534,0.188,9.39482,9.39482
2447.00,9.39585,25.145348,0.000428,25.000481,-2.3536,0.188,9.39430,9.39430
2448.00,9.39553,25.145384,0.000433,25.000517,-2.3534,0.188,9.39449,9.39449
2449.00,9.39505,25.145392,0.000437,25.000549,-2.3530,0.187,9.39438,9.39438
2450.00,9.39519,25.145403,0.000440,25.000534,-2.3529,0.187,9.39505,9.39505
2451.00,9.39523,25.145434,0.000443,25.000555,-2.3529,0.187,9.39522,9.39522
2452.00,9.39508,25.145511,0.000446,25.000583,-2.3530,0.187,9.39511,9.39511
2453.00,9.39522,25.145587,0.000440,25.000571,-2.3535,0.187,9.39448,9.39448
2454.00,9.39545,25.145590,0.000438,25.000483,-2.3544,0.187,9.39198,9.39198
2455.00,9.39486,25.145631,0.000436,25.000508,-2.3550,0.188,9.38569,9.38569
2456.00,9.39458,25.145503,0.000429,25.000395,-2.3553,0.188,9.37765,9.37765
2457.00,9.39475,25.145614,0.000432,25.000491,-2.3555,0.188,9.36776,9.36776
2458.00,9.39443,25.145724,0.000430,25.000562,-2.3555,0.188,9.35873,9.35873
2459.00,9.39426,25.145637,0.000422,25.000551,-2.3554,0.188,9.35450,9.35450
2460.00,9.39491,25.145789,0.000419,25.000708,-2.3552,0.189,9.35699,9.35699
2461.00,9.39366,25.145869,0.000418,25.000720,-2.3552,0.189,9.36368,9.36368
@17,2.0001,4.0, 2460.086 
2462.00,9.39252,25.145713,0.000412,25.000500,-2.3554,0.189,9.37324,9.37324
2463.00,9.39460,25.145641,0.000413,25.000421,-2.3558,0.189,9.38163,9.38163
2464.00,9.38419,25.145870,0.000419,25.000490,-2.3560,0.189,9.38723,9.38723
2465.00,9.36540,25.145757,0.000417,25.000243,-2.3564,0.189,9.38932,9.38932
2466.00,9.35163,25.145756,0.000418,25.000182,-2.3567,0.189,9.38935,9.38935
2467.00,9.34529,25.145800,0.000417,25.000278,-2.3570,0.189,9.38772,9.38772
2468.00,9.34957,25.145839,0.000415,25.000262,-2.3571,0.189,9.38649,9.38649
2469.00,9.36322,25.145783,0.000414,25.000202,-2.3572,0.189,9.38565,9.38565
2470.00,9.37764,25.145962,0.000419,25.000455,-2.3572,0.190,9.38602,9.38602
2471.00,9.38488,25.146068,0.000424,25.000604,-2.3573,0.190,9.38841,9.38841
2472.00,9.38909,25.146106,0.000427,25.000536,-2.3573,0.190,9.39249,9.39249
2473.00,9.38948,25.146089,0.000430,25.000534,-2.3571,0.189,9.39635,9.39635
2474.00,9.38802,25.146177,0.000435,25.000634,-2.3571,0.189,9.40005,9.40005
2475.00,9.38752,25.146204,0.000436,25.000558,-2.3573,0.189,9.40372,9.40372
2476.00,9.38856,25.146214,0.000435,25.000464,-2.3574,0.189,9.40594,9.40594
2477.00,9.39081,25.146271,0.000437,25.000519,-2.3573,0.189,9.40637,9.40637
2478.00,9.39254,25.146165,0.000433,25.000396,-2.3575,0.189,9.40697,9.40697
2479.00,9.39296,25.146066,0.000428,25.000178,-2.3576,0.189,9.40693,9.40693
2480.00,9.39361,25.146141,0.000425,25.000189,-2.3577,0.190,9.40680,9.40680
2481.00,9.39599,25.146310,0.000431,25.000326,-2.3576,0.190,9.40640,9.40640
2482.00,9.39844,25.146425,0.000428,25.000360,-2.3577,0.190,9.40650,9.40650
2483.00,9.39984,25.146673,0.000433,25.000526,-2.3579,0.190,9.40565,9.40565
2484.00,9.40084,25.146830,0.000435,25.000719,-2.3582,0.190,9.40492,9.40492
2485.00,9.40144,25.146879,0.000435,25.000740,-2.3585,0.190,9.40332,9.40332
2486.00,9.40151,25.146905,0.000432,25.000693,-2.3590,0.190,9.40182,9.40182
2487.00,9.40134,25.146919,0.000432,25.000652,-2.3596,0.190,9.40093,9.40093
2488.00,9.40212,25.146931,0.000429,25.000553,-2.3601,0.190,9.40188,9.40188
2489.00,9.40322,25.147012,0.000428,25.000505,-2.3600,0.190,9.40320,9.40320
2490.00,9.40426,25.146949,0.000426,25.000411,-2.3603,0.191,9.40509,9.40509
2491.00,9.40495,25.146947,0.000426,25.000385,-2.3604,0.191,9.40628,9.40628
2492.00,9.40505,25.146992,0.000427,25.000431,-2.3605,0.191,9.40627,9.40627
2493.00,9.40493,25.147037,0.000429,25.000513,-2.3606,0.191,9.40498,9.40498
2494.00,9.40485,25.147072,0.000434,25.000544,-2.3610,0.191,9.40405,9.40405
2495.00,9.40460,25.147110,0.000438,25.000568,-2.3612,0.191,9.40305,9.40305
2496.00,9.40431,25.147115,0.000438,25.000566,-2.3612,0.191,9.40349,9.40349
2497.00,9.40404,25.147092,0.000440,25.000482,-2.3614,0.190,9.40455,9.40455
2498.00,9.40400,25.147064,0.000440,25.000379,-2.3618,0.190,9.40668,9.40668
2499.00,9.40435,25.147121,0.000436,25.000382,-2.3621,0.190,9.40962,9.40962
2500.00,9.40524,25.147176,0.000436,25.000368,-2.3622,0.190,9.41136,9.41136
2501.00,9.40547,25.147248,0.000437,25.000402,-2.3624,0.191,9.41175,9.41175
2502.00,9.40584,25.147236,0.000432,25.000403,-2.3628,0.191,9.41236,9.41236
2503.00,9.40616,25.147198,0.000429,25.000415,-2.3631,0.191,9.41144,9.41144
2504.00,9.40640,25.147084,0.000428,25.000291,-2.3633,0.191,9.40856,9.40856
2505.00,9.40713,25.147089,0.000429,25.000285,-2.3635,0.191,9.40466,9.40466
2506.00,9.40767,25.147139,0.000428,25.000324,-2.3636,0.191,9.40172,9.40172
2507.00,9.40758,25.147264,0.000430,25.000371,-2.3632,0.191,9.39914,9.39914
2508.00,9.40713,25.147380,0.000434,25.000377,-2.3630,0.191,9.39826,9.39826
2509.00,9.40551,25.147486,0.000432,25.000435,-2.3630,0.191,9.39846,9.39846
2510.00,9.40519,25.147591,0.000429,25.000537,-2.3630,0.192,9.40229,9.40229
2511.00,9.40561,25.147623,0.000430,25.000493,-2.3635,0.191,9.40709,9.40709
2512.00,9.40576,25.147689,0.000432,25.000500,-2.3638,0.192,9.41072,9.41072
2513.00,9.40517,25.147748,0.000431,25.000570,-2.3640,0.192,9.41200,9.41200
2514.00,9.40304,25.147873,0.000435,25.000713,-2.3643,0.192,9.41142,9.41142
2515.00,9.40352,25.147707,0.000429,25.000496,-2.3646,0.192,9.40897,9.40897
2516.00,9.40551,25.147758,0.000429,25.000557,-2.3646,0.192,9.40681,9.40681
2517.00,9.40551,25.147691,0.000429,25.000536,-2.3649,0.192,9.40466,9.40466
2518.00,9.40483,25.147737,0.000429,25.000579,-2.3651,0.192,9.40370,9.40370
2519.00,9.40547,25.147653,0.000428,25.000486,-2.3651,0.192,9.40456,9.40456
2520.00,9.40510,25.147770,0.000434,25.000633,-2.3653,0.192,9.40587,9.40587
2521.00,9.40591,25.147635,0.000429,25.000457,-2.3658,0.192,9.40552,9.40552
2522.00,9.40809,25.147681,0.000427,25.000469,-2.3658,0.193,9.40666,9.40666
2523.00,9.40893,25.147683,0.000426,25.000379,-2.3662,0.193,9.40837,9.40837
2524.00,9.40818,25.147787,0.000426,25.000388,-2.3667,0.193,9.40870,9.40870
2525.00,9.40782,25.147952,0.000426,25.000396,-2.3671,0.193,9.40880,9.40880
2526.00,9.40793,25.148109,0.000430,25.000462,-2.3669,0.193,9.41023,9.41023
2527.00,9.40820,25.148210,0.000431,25.000536,-2.3670,0.193,9.41118,9.41118
2528.00,9.40845,25.148247,0.000430,25.000521,-2.3668,0.193,9.41203,9.41203
2529.00,9.40932,25.148218,0.000426,25.000428,-2.3663,0.193,9.41477,9.41477
2530.00,9.41011,25.148309,0.000427,25.000506,-2.3660,0.193,9.41674,9.41674
2531.00,9.40971,25.148366,0.000428,25.000510,-2.3663,0.193,9.41637,9.41637
2532.00,9.40951,25.148384,0.000426,25.000441,-2.3666,0.193,9.41521,9.41521
2533.00,9.40945,25.148514,0.000425,25.000568,-2.3669,0.193,9.41347,9.41347
2534.00,9.40978,25.148556,0.000428,25.000559,-2.3672,0.193,9.41024,9.41024
2535.00,9.41052,25.148380,0.000424,25.000321,-2.3673,0.193,9.40787,9.40787
2536.00,9.41120,25.148284,0.000421,25.000224,-2.3675,0.194,9.40728,9.40728
2537.00,9.41100,25.148234,0.000421,25.000143,-2.3678,0.194,9.40838,9.40838
2538.00,9.41073,25.148213,0.000425,25.000080,-2.3681,0.194,9.40949,9.40949
2539.00,9.41120,25.148221,0.000426,25.000100,-2.3687,0.194,9.41063,9.41063
2540.00,9.41133,25.148324,0.000427,25.000108,-2.3691,0.193,9.41143,9.41143
2541.00,9.41178,25.148496,0.000430,25.000188,-2.3694,0.193,9.41236,9.41236
2542.00,9.41199,25.148608,0.000430,25.000238,-2.3696,0.193,9.41172,9.41172
2543.00,9.41182,25.148606,0.000429,25.000094,-2.3698,0.193,9.41211,9.41211
2544.00,9.41196,25.148667,0.000429,25.000033,-2.3699,0.194,9.41251,9.41251
2545.00,9.41191,25.148814,0.000432,25.000212,-2.3700,0.194,9.41199,9.41199
2546.00,9.41125,25.148917,0.000434,25.000308,-2.3701,0.194,9.41009,9.41009
2547.00,9.41124,25.149027,0.000436,25.000358,-2.3705,0.194,9.40856,9.40856
2548.00,9.41048,25.149065,0.000432,25.000393,-2.3706,0.194,9.40547,9.40547
2549.00,9.40961,25.149141,0.000433,25.000499,-2.3708,0.194,9.40393,9.40393
2550.00,9.40895,25.148993,0.000430,25.000283,-2.3707,0.194,9.40355,9.40355
2551.00,9.40866,25.148965,0.000430,25.000177,-2.3709,0.194,9.40360,9.40360
2552.00,9.40871,25.149055,0.000429,25.000205,-2.3707,0.194,9.40325,9.40325
2553.00,9.40908,25.149066,0.000429,25.000164,-2.3707,0.195,9.40430,9.40430
2554.00,9.40860,25.149130,0.000429,25.000191,-2.3708,0.195,9.40610,9.40610
2555.00,9.40785,25.149369,0.000434,25.000487,-2.3713,0.195,9.40786,9.40786
2556.00,9.40713,25.149321,0.000431,25.000455,-2.3714,0.195,9.40961,9.40961
2557.00,9.40754,25.149223,0.000432,25.000421,-2.3716,0.195,9.41134,9.41134
2558.00,9.40814,25.149266,0.000436,25.000484,-2.3717,0.194,9.41165,9.41165
2559.00,9.40823,25.149246,0.000435,25.000458,-2.3720,0.195,9.40988,9.40988
2560.00,9.40799,25.149151,0.000430,25.000279,-2.3718,0.195,9.40840,9.40840
2561.00,9.40727,25.149282,0.000435,25.000308,-2.3718,0.195,9.40728,9.40728
2562.00,9.40676,25.149417,0.000435,25.000338,-2.3719,0.195,9.40596,9.40596
2563.00,9.40723,25.149613,0.000435,25.000469,-2.3722,0.195,9.40560,9.40560
2564.00,9.40717,25.149568,0.000432,25.000377,-2.3722,0.195,9.40575,9.40575
2565.00,9.40693,25.149712,0.000434,25.000494,-2.3725,0.195,9.40543,9.40543
2566.00,9.40676,25.149727,0.000432,25.000556,-2.3727,0.195,9.40583,9.40583
2567.00,9.40676,25.149661,0.000433,25.000512,-2.3730,0.195,9.40696,9.40696
2568.00,9.40705,25.149687,0.000436,25.000554,-2.3731,0.195,9.40677,9.40677
2569.00,9.40703,25.149765,0.000439,25.000601,-2.3732,0.195,9.40602,9.40602
2570.00,9.40686,25.149610,0.000432,25.000409,-2.3732,0.195,9.40533,9.40533
2571.00,9.40669,25.149632,0.000432,25.000414,-2.3734,0.195,9.40402,9.40402
2572.00,9.40657,25.149718,0.000430,25.000418,-2.3734,0.196,9.40189,9.40189
2573.00,9.40641,25.149615,0.000424,25.000217,-2.3736,0.196,9.40077,9.40077
2574.00,9.40584,25.149799,0.000423,25.000333,-2.3739,0.196,9.40029,9.40029
2575.00,9.40514,25.149967,0.000427,25.000464,-2.3740,0.196,9.40019,9.40019
2576.00,9.40452,25.150068,0.000426,25.000493,-2.3741,0.196,9.40026,9.40026
2577.00,9.40408,25.150113,0.000427,25.000517,-2.3743,0.196,9.40161,9.40161
2578.00,9.40387,25.150271,0.000435,25.000749,-2.3741,0.196,9.40282,9.40282
2579.00,9.40386,25.150191,0.000436,25.000678,-2.3741,0.196,9.40329,9.40329
2580.00,9.40359,25.150142,0.000438,25.000582,-2.3743,0.196,9.40243,9.40243
2581.00,9.40303,25.150058,0.000436,25.000465,-2.3744,0.196,9.40095,9.40095
2582.00,9.40254,25.150066,0.000435,25.000437,-2.3745,0.196,9.39899,9.39899
2583.00,9.40214,25.149956,0.000432,25.000278,-2.3746,0.196,9.39715,9.39715
2584.00,9.40171,25.150033,0.000431,25.000342,-2.3745,0.196,9.39670,9.39670
2585.00,9.40167,25.150197,0.000432,25.000477,-2.3743,0.196,9.39872,9.39872
2586.00,9.40141,25.150329,0.000434,25.000542,-2.3742,0.196,9.40063,9.40063
2587.00,9.40080,25.150372,0.000434,25.000538,-2.3744,0.197,9.40227,9.40227
2588.00,9.40056,25.150483,0.000431,25.000492,-2.3746,0.197,9.40334,9.40334
2589.00,9.40055,25.150529,0.000432,25.000450,-2.3751,0.197,9.40268,9.40268
2590.00,9.40095,25.150512,0.000434,25.000367,-2.3755,0.197,9.40082,9.40082
2591.00,9.40081,25.150596,0.000437,25.000438,-2.3758,0.197,9.39994,9.39994
2592.00,9.40057,25.150687,0.000440,25.000543,-2.3759,0.197,9.39858,9.39858
2593.00,9.40060,25.150701,0.000443,25.000583,-2.3759,0.196,9.39743,9.39743
2594.00,9.40047,25.150793,0.000441,25.000619,-2.3759,0.196,9.39761,9.39761
2595.00,9.40007,25.150807,0.000437,25.000626,-2.3760,0.197,9.39682,9.39682
2596.00,9.39960,25.150754,0.000429,25.000510,-2.3760,0.197,9.39561,9.39561
2597.00,9.39891,25.150912,0.000428,25.000517,-2.3759,0.197,9.39418,9.39418
2598.00,9.39824,25.151113,0.000428,25.000646,-2.3761,0.197,9.39327,9.39327
2599.00,9.39761,25.151154,0.000425,25.000662,-2.3761,0.198,9.39254,9.39254
2600.00,9.39740,25.151263,0.000428,25.000717,-2.3762,0.198,9.39349,9.39349
2601.00,9.39762,25.151380,0.000433,25.000794,-2.3764,0.198,9.39478,9.39478
2602.00,9.39778,25.151269,0.000434,25.000683,-2.3767,0.198,9.39625,9.39625
2603.00,9.39788,25.151202,0.000434,25.000569,-2.3769,0.197,9.39755,9.39755
2604.00,9.39739,25.151225,0.000435,25.000530,-2.3770,0.197,9.39658,9.39658
2605.00,9.39646,25.151245,0.000431,25.000467,-2.3773,0.198,9.39168,9.39168
2606.00,9.39594,25.151197,0.000429,25.000417,-2.3774,0.198,9.38336,9.38336
2607.00,9.39555,25.151099,0.000422,25.000297,-2.3775,0.198,9.37418,9.37418
2608.00,9.39521,25.151065,0.000417,25.000303,-2.3779,0.198,9.36567,9.36567
2609.00,9.39505,25.151085,0.000418,25.000333,-2.3783,0.198,9.36093,9.36093
2610.00,9.39617,25.151144,0.000421,25.000394,-2.3787,0.198,9.36217,9.36217
2611.00,9.39828,25.151263,0.000418,25.000467,-2.3789,0.199,9.36731,9.36731
2612.00,9.39807,25.151446,0.000422,25.000596,-2.3790,0.199,9.37471,9.37471
@18,2.0001,4.0, 2610.021 
2613.00,9.39732,25.151497,0.000423,25.000586,-2.3786,0.199,9.38193,9.38193
2614.00,9.38904,25.151516,0.000422,25.000548,-2.3780,0.199,9.38672,9.38672
2615.00,9.37356,25.151425,0.000420,25.000465,-2.3775,0.199,9.38707,9.38707
2616.00,9.35879,25.151375,0.000423,25.000408,-2.3772,0.199,9.38635,9.38635
2617.00,9.35306,25.151315,0.000424,25.000399,-2.3771,0.199,9.38496,9.38496
2618.00,9.35603,25.151315,0.000425,25.000370,-2.3774,0.199,9.38364,9.38364
2619.00,9.36547,25.151396,0.000430,25.000420,-2.3778,0.199,9.38429,9.38429
2620.00,9.37953,25.151541,0.000434,25.000496,-2.3783,0.199,9.38654,9.38654
2621.00,9.38495,25.151566,0.000431,25.000420,-2.3781,0.199,9.38898,9.38898
2622.00,9.38785,25.151624,0.000432,25.000362,-2.3782,0.199,9.39181,9.39181
2623.00,9.38665,25.151786,0.000435,25.000428,-2.3780,0.199,9.39416,9.39416
2624.00,9.38536,25.151755,0.000434,25.000420,-2.3781,0.199,9.39527,9.39527
2625.00,9.38625,25.151777,0.000433,25.000427,-2.3781,0.199,9.39580,9.39580
2626.00,9.38750,25.151855,0.000436,25.000524,-2.3784,0.199,9.39620,9.39620
2627.00,9.38882,25.151939,0.000435,25.000592,-2.3784,0.199,9.39643,9.39643
2628.00,9.38978,25.151881,0.000432,25.000582,-2.3786,0.200,9.39634,9.39634
2629.00,9.39039,25.151949,0.000426,25.000532,-2.3785,0.200,9.39559,9.39559
2630.00,9.39112,25.152019,0.000425,25.000514,-2.3785,0.200,9.39575,9.39575
2631.00,9.39161,25.152043,0.000424,25.000432,-2.3787,0.200,9.39683,9.39683
2632.00,9.39237,25.152156,0.000428,25.000499,-2.3789,0.200,9.39788,9.39788
2633.00,9.39307,25.152175,0.000428,25.000398,-2.3792,0.200,9.39965,9.39965
2634.00,9.39383,25.152229,0.000433,25.000377,-2.3794,0.200,9.40179,9.40179
2635.00,9.39478,25.152332,0.000431,25.000409,-2.3793,0.200,9.40329,9.40329
2636.00,9.39583,25.152378,0.000430,25.000431,-2.3792,0.200,9.40337,9.40337
2637.00,9.39680,25.152380,0.000428,25.000388,-2.3790,0.200,9.40317,9.40317
2638.00,9.39767,25.152454,0.000429,25.000449,-2.3789,0.201,9.40157,9.40157
2639.00,9.39803,25.152590,0.000430,25.000559,-2.3791,0.201,9.39972,9.39972
2640.00,9.39856,25.152475,0.000432,25.000469,-2.3793,0.201,9.39850,9.39850
2641.00,9.39888,25.152519,0.000436,25.000500,-2.3795,0.200,9.39869,9.39869
2642.00,9.39892,25.152548,0.000436,25.000480,-2.3798,0.201,9.39906,9.39906
2643.00,9.39929,25.152564,0.000437,25.000469,-2.3796,0.201,9.40032,9.40032
2644.00,9.39958,25.152524,0.000438,25.000407,-2.3792,0.200,9.40140,9.40140
2645.00,9.39972,25.152573,0.000435,25.000455,-2.3790,0.201,9.40197,9.40197
2646.00,9.40000,25.152713,0.000437,25.000579,-2.3788,0.201,9.40149,9.40149
2647.00,9.40027,25.152662,0.000436,25.000524,-2.3788,0.201,9.40127,9.40127
2648.00,9.40037,25.152794,0.000439,25.000614,-2.3793,0.201,9.40024,9.40024
2649.00,9.40059,25.152813,0.000434,25.000576,-2.3798,0.201,9.39870,9.39870
2650.00,9.40087,25.152914,0.000433,25.000542,-2.3801,0.201,9.39682,9.39682
2651.00,9.40024,25.152889,0.000428,25.000436,-2.3801,0.201,9.39623,9.39623
2652.00,9.39979,25.153016,0.000428,25.000448,-2.3800,0.201,9.39503,9.39503
2653.00,9.39936,25.153142,0.000428,25.000422,-2.3794,0.201,9.39413,9.39413
2654.00,9.39871,25.153052,0.000423,25.000303,-2.3793,0.202,9.39364,9.39364
2655.00,9.39812,25.153229,0.000426,25.000445,-2.3794,0.202,9.39453,9.39453
2656.00,9.39786,25.153187,0.000425,25.000304,-2.3798,0.202,9.39539,9.39539
2657.00,9.39769,25.153175,0.000425,25.000267,-2.3801,0.202,9.39570,9.39570
2658.00,9.39780,25.153250,0.000426,25.000406,-2.3807,0.202,9.39703,9.39703
2659.00,9.39783,25.153602,0.000435,25.000677,-2.3810,0.202,9.39901,9.39901
2660.00,9.39805,25.153404,0.000433,25.000518,-2.3814,0.202,9.39958,9.39958
2661.00,9.39808,25.153510,0.000437,25.000680,-2.3817,0.202,9.39851,9.39851
2662.00,9.39770,25.153636,0.000439,25.000822,-2.3818,0.202,9.39801,9.39801
2663.00,9.39734,25.153506,0.000437,25.000656,-2.3817,0.202,9.39738,9.39738
2664.00,9.39700,25.153332,0.000437,25.000546,-2.3816,0.202,9.39732,9.39732
2665.00,9.39692,25.153443,0.000439,25.000564,-2.3812,0.202,9.39861,9.39861
2666.00,9.39741,25.153564,0.000439,25.000539,-2.3808,0.202,9.40040,9.40040
2667.00,9.39756,25.153504,0.000439,25.000355,-2.3807,0.202,9.40095,9.40095
2668.00,9.39726,25.153610,0.000436,25.000398,-2.3808,0.202,9.39977,9.39977
2669.00,9.39686,25.153663,0.000434,25.000341,-2.3810,0.202,9.39691,9.39691
2670.00,9.39691,25.153748,0.000431,25.000346,-2.3811,0.202,9.39398,9.39398
2671.00,9.39670,25.153632,0.000429,25.000282,-2.3813,0.203,9.39215,9.39215
2672.00,9.39696,25.153738,0.000427,25.000427,-2.3813,0.203,9.39288,9.39288
2673.00,9.39732,25.153757,0.000432,25.000451,-2.3812,0.203,9.39519,9.39519
2674.00,9.39709,25.153733,0.000432,25.000392,-2.3812,0.203,9.39759,9.39759
2675.00,9.39652,25.153583,0.000430,25.000318,-2.3813,0.203,9.39925,9.39925
2676.00,9.39641,25.153647,0.000436,25.000301,-2.3814,0.203,9.39943,9.39943
2677.00,9.39639,25.153636,0.000439,25.000280,-2.3816,0.203,9.39868,9.39868
2678.00,9.39625,25.153618,0.000438,25.000183,-2.3818,0.202,9.39810,9.39810
2679.00,9.39729,25.153635,0.000441,25.000192,-2.3818,0.202,9.39952,9.39952
2680.00,9.39716,25.153767,0.000442,25.000202,-2.3819,0.203,9.40065,9.40065
2681.00,9.39589,25.153833,0.000438,25.000241,-2.3819,0.203,9.40212,9.40212
2682.00,9.39598,25.153949,0.000435,25.000230,-2.3818,0.203,9.40407,9.40407
2683.00,9.39695,25.153952,0.000432,25.000240,-2.3817,0.203,9.40566,9.40566
2684.00,9.39795,25.154153,0.000430,25.000391,-2.3817,0.203,9.40558,9.40558
2685.00,9.39901,25.154252,0.000435,25.000488,-2.3816,0.203,9.40457,9.40457
2686.00,9.39938,25.154172,0.000435,25.000425,-2.3815,0.203,9.40432,9.40432
2687.00,9.40001,25.154184,0.000440,25.000542,-2.3816,0.203,9.40230,9.40230
2688.00,9.40107,25.154149,0.000438,25.000497,-2.3817,0.203,9.39882,9.39882
2689.00,9.40057,25.154136,0.000437,25.000469,-2.3820,0.203,9.39443,9.39443
2690.00,9.39925,25.154111,0.000434,25.000385,-2.3822,0.204,9.39165,9.39165
2691.00,9.39925,25.154234,0.000433,25.000412,-2.3822,0.204,9.38866,9.38866
2692.00,9.39901,25.154044,0.000423,25.000166,-2.3821,0.204,9.38649,9.38649
2693.00,9.39909,25.154199,0.000427,25.000263,-2.3820,0.204,9.38574,9.38574
2694.00,9.39937,25.154105,0.000429,25.000190,-2.3819,0.204,9.38680,9.38680
2695.00,9.39873,25.154099,0.000430,25.000252,-2.3823,0.204,9.38780,9.38780
2696.00,9.39741,25.154102,0.000433,25.000290,-2.3826,0.204,9.38889,9.38889
2697.00,9.39455,25.154178,0.000434,25.000319,-2.3827,0.204,9.39009,9.39009
2698.00,9.39196,25.154197,0.000434,25.000269,-2.3825,0.204,9.39060,9.39060
2699.00,9.39065,25.154286,0.000432,25.000311,-2.3823,0.204,9.39032,9.39032
2700.00,9.39025,25.154338,0.000433,25.000229,-2.3818,0.204,9.39101,9.39101
2701.00,9.39053,25.154286,0.000429,25.000161,-2.3816,0.204,9.39186,9.39186
2702.00,9.39039,25.154444,0.000436,25.000249,-2.3815,0.204,9.39340,9.39340
2703.00,9.39073,25.154570,0.000436,25.000333,-2.3815,0.204,9.39571,9.39571
2704.00,9.39168,25.154684,0.000436,25.000365,-2.3816,0.204,9.39789,9.39789
2705.00,9.39231,25.154932,0.000437,25.000621,-2.3814,0.205,9.39882,9.39882
2706.00,9.39213,25.155066,0.000439,25.000744,-2.3814,0.205,9.39800,9.39800
2707.00,9.39166,25.155117,0.000434,25.000816,-2.3814,0.205,9.39643,9.39643
2708.00,9.39200,25.154998,0.000431,25.000711,-2.3817,0.205,9.39514,9.39514
2709.00,9.39283,25.154978,0.000432,25.000665,-2.3818,0.205,9.39509,9.39509
2710.00,9.39373,25.154879,0.000430,25.000480,-2.3819,0.205,9.39429,9.39429
2711.00,9.39403,25.155028,0.000431,25.000538,-2.3818,0.205,9.39496,9.39496
2712.00,9.39427,25.155095,0.000434,25.000488,-2.3817,0.205,9.39587,9.39587
2713.00,9.39445,25.155180,0.000434,25.000607,-2.3817,0.205,9.39682,9.39682
2714.00,9.39488,25.155228,0.000432,25.000688,-2.3819,0.205,9.39668,9.39668
2715.00,9.39532,25.155270,0.000433,25.000825,-2.3819,0.205,9.39658,9.39658
2716.00,9.39519,25.155177,0.000429,25.000728,-2.3821,0.206,9.39498,9.39498
2717.00,9.39491,25.155148,0.000425,25.000666,-2.3822,0.206,9.39369,9.39369
2718.00,9.39479,25.155175,0.000425,25.000546,-2.3824,0.206,9.39162,9.39162
2719.00,9.39485,25.155169,0.000425,25.000473,-2.3824,0.206,9.39010,9.39010
2720.00,9.39492,25.155278,0.000424,25.000474,-2.3825,0.206,9.38981,9.38981
2721.00,9.39477,25.155383,0.000427,25.000528,-2.3825,0.206,9.39085,9.39085
2722.00,9.39439,25.155383,0.000427,25.000564,-2.3824,0.206,9.39139,9.39139
2723.00,9.39379,25.155360,0.000426,25.000565,-2.3820,0.206,9.39288,9.39288
2724.00,9.39361,25.155311,0.000425,25.000450,-2.3815,0.206,9.39440,9.39440
2725.00,9.39368,25.155249,0.000426,25.000319,-2.3810,0.206,9.39588,9.39588
2726.00,9.39390,25.155193,0.000426,25.000186,-2.3810,0.206,9.39739,9.39739
2727.00,9.39449,25.155228,0.000428,25.000149,-2.3812,0.206,9.39781,9.39781
2728.00,9.39471,25.155355,0.000432,25.000256,-2.3815,0.206,9.39734,9.39734
2729.00,9.39448,25.155464,0.000432,25.000346,-2.3823,0.206,9.39583,9.39583
2730.00,9.39407,25.155546,0.000434,25.000423,-2.3830,0.206,9.39353,9.39353
2731.00,9.39390,25.155582,0.000434,25.000494,-2.3829,0.206,9.39206,9.39206
2732.00,9.39374,25.155603,0.000432,25.000563,-2.3828,0.206,9.39200,9.39200
2733.00,9.39364,25.155527,0.000430,25.000420,-2.3826,0.207,9.39251,9.39251
2734.00,9.39344,25.155629,0.000431,25.000442,-2.3822,0.207,9.39351,9.39351
2735.00,9.39351,25.155512,0.000426,25.000278,-2.3817,0.207,9.39518,9.39518
2736.00,9.39395,25.155566,0.000427,25.000252,-2.3815,0.207,9.39512,9.39512
2737.00,9.39452,25.155614,0.000430,25.000214,-2.3815,0.207,9.39551,9.39551
2738.00,9.39482,25.155673,0.000430,25.000265,-2.3815,0.207,9.39536,9.39536
2739.00,9.39484,25.155667,0.000428,25.000249,-2.3814,0.207,9.39519,9.39519
2740.00,9.39488,25.155840,0.000428,25.000425,-2.3815,0.207,9.39449,9.39449
2741.00,9.39500,25.155866,0.000423,25.000496,-2.3818,0.208,9.39430,9.39430
2742.00,9.39482,25.155912,0.000420,25.000518,-2.3817,0.208,9.39342,9.39342
2743.00,9.39453,25.156050,0.000418,25.000628,-2.3815,0.208,9.39224,9.39224
2744.00,9.39430,25.156120,0.000419,25.000692,-2.3812,0.208,9.39252,9.39252
2745.00,9.39432,25.156157,0.000426,25.000718,-2.3811,0.208,9.39406,9.39406
2746.00,9.39430,25.156253,0.000432,25.000734,-2.3810,0.208,9.39538,9.39538
2747.00,9.39423,25.156356,0.000435,25.000773,-2.3812,0.208,9.39605,9.39605
2748.00,9.39429,25.156412,0.000435,25.000763,-2.3814,0.208,9.39782,9.39782
2749.00,9.39466,25.156412,0.000433,25.000679,-2.3818,0.208,9.39838,9.39838
2750.00,9.39511,25.156421,0.000430,25.000533,-2.3820,0.208,9.39764,9.39764
2751.00,9.39540,25.156459,0.000432,25.000511,-2.3822,0.208,9.39686,9.39686
2752.00,9.39544,25.156557,0.000432,25.000522,-2.3821,0.208,9.39630,9.39630
2753.00,9.39541,25.156568,0.000431,25.000511,-2.3818,0.208,9.39485,9.39485
2754.00,9.39543,25.156530,0.000429,25.000467,-2.3814,0.208,9.39370,9.39370
2755.00,9.39523,25.156591,0.000426,25.000586,-2.3812,0.208,9.39302,9.39302
2756.00,9.39519,25.156659,0.000422,25.000639,-2.3807,0.209,9.38954,9.38954
2757.00,9.39561,25.156569,0.000417,25.000520,-2.3808,0.209,9.38315,9.38315
2758.00,9.39646,25.156612,0.000417,25.000462,-2.3814,0.209,9.37502,9.37502
2759.00,9.39653,25.156761,0.000416,25.000529,-2.3817,0.209,9.36601,9.36601
2760.00,9.39594,25.156770,0.000415,25.000435,-2.3817,0.209,9.35917,9.35917
2761.00,9.39486,25.156775,0.000414,25.000354,-2.3821,0.210,9.35832,9.35832
2762.00,9.39271,25.156646,0.000413,25.000278,-2.3820,0.210,9.36220,9.36220
@19,2.0001,4.0, 2760.096 
2763.00,9.39162,25.156545,0.000410,25.000264,-2.3815,0.210,9.36819,9.36819
2764.00,9.39291,25.156517,0.000410,25.000308,-2.3815,0.210,9.37545,9.37545
2765.00,9.39267,25.156566,0.000409,25.000373,-2.3818,0.210,9.37901,9.37901
2766.00,9.37757,25.156572,0.000409,25.000371,-2.3820,0.210,9.37952,9.37952
2767.00,9.36086,25.156783,0.000416,25.000518,-2.3821,0.210,9.37882,9.37882
2768.00,9.35183,25.156814,0.000420,25.000432,-2.3824,0.210,9.37831,9.37831
2769.00,9.34920,25.156851,0.000424,25.000394,-2.3826,0.210,9.37729,9.37729
2770.00,9.35944,25.156816,0.000424,25.000391,-2.3826,0.210,9.37801,9.37801
2771.00,9.37323,25.156920,0.000424,25.000471,-2.3824,0.210,9.37877,9.37877
2772.00,9.37909,25.156966,0.000422,25.000489,-2.3822,0.210,9.37962,9.37962
2773.00,9.38040,25.157015,0.000419,25.000519,-2.3821,0.211,9.38042,9.38042
2774.00,9.37908,25.157104,0.000419,25.000607,-2.3817,0.211,9.38230,9.38230
2775.00,9.37875,25.157196,0.000422,25.000609,-2.3813,0.211,9.38356,9.38356
2776.00,9.37895,25.157244,0.000426,25.000594,-2.3810,0.211,9.38526,9.38526
2777.00,9.37928,25.157244,0.000425,25.000556,-2.3807,0.211,9.38778,9.38778
2778.00,9.38025,25.157225,0.000426,25.000514,-2.3805,0.211,9.39010,9.39010
2779.00,9.38134,25.157125,0.000424,25.000341,-2.3805,0.211,9.39036,9.39036
2780.00,9.38262,25.157182,0.000425,25.000346,-2.3806,0.211,9.39009,9.39009
2781.00,9.38308,25.157222,0.000429,25.000378,-2.3806,0.211,9.38956,9.38956
2782.00,9.38346,25.157279,0.000432,25.000357,-2.3806,0.210,9.38730,9.38730
2783.00,9.38356,25.157381,0.000430,25.000436,-2.3809,0.211,9.38564,9.38564
2784.00,9.38360,25.157480,0.000431,25.000500,-2.3812,0.211,9.38453,9.38453
2785.00,9.38380,25.157417,0.000430,25.000427,-2.3814,0.211,9.38350,9.38350
2786.00,9.38448,25.157456,0.000425,25.000398,-2.3812,0.211,9.38333,9.38333
2787.00,9.38462,25.157513,0.000423,25.000471,-2.3810,0.211,9.38357,9.38357
2788.00,9.38526,25.157590,0.000423,25.000490,-2.3807,0.211,9.38349,9.38349
2789.00,9.38580,25.157623,0.000421,25.000469,-2.3804,0.212,9.38382,9.38382
2790.00,9.38575,25.157751,0.000421,25.000563,-2.3800,0.212,9.38579,9.38579
2791.00,9.38605,25.157793,0.000419,25.000595,-2.3801,0.212,9.38730,9.38730
2792.00,9.38676,25.157765,0.000418,25.000531,-2.3804,0.212,9.38993,9.38993
2793.00,9.38755,25.157849,0.000422,25.000578,-2.3802,0.212,9.39213,9.39213
2794.00,9.38796,25.157997,0.000423,25.000678,-2.3799,0.212,9.39352,9.39352
2795.00,9.38823,25.157984,0.000424,25.000658,-2.3798,0.213,9.39430,9.39430
2796.00,9.38853,25.157993,0.000426,25.000623,-2.3795,0.213,9.39402,9.39402
2797.00,9.38854,25.158120,0.000427,25.000644,-2.3791,0.212,9.39310,9.39310
2798.00,9.38833,25.158068,0.000427,25.000548,-2.3791,0.212,9.39363,9.39363
2799.00,9.38832,25.158082,0.000432,25.000565,-2.3794,0.212,9.39494,9.39494
2800.00,9.38883,25.158073,0.000433,25.000517,-2.3795,0.212,9.39453,9.39453
2801.00,9.38967,25.158093,0.000432,25.000534,-2.3799,0.212,9.39483,9.39483
2802.00,9.39045,25.158169,0.000435,25.000595,-2.3803,0.212,9.39536,9.39536
2803.00,9.39075,25.158285,0.000435,25.000660,-2.3803,0.212,9.39428,9.39428
2804.00,9.39108,25.158318,0.000431,25.000613,-2.3800,0.212,9.39269,9.39269
2805.00,9.39144,25.158384,0.000430,25.000603,-2.3799,0.213,9.39228,9.39228
2806.00,9.39206,25.158413,0.000432,25.000566,-2.3798,0.213,9.39273,9.39273
2807.00,9.39293,25.158353,0.000431,25.000441,-2.3797,0.213,9.39377,9.39377
2808.00,9.39352,25.158251,0.000430,25.000346,-2.3798,0.213,9.39471,9.39471
2809.00,9.39414,25.158304,0.000432,25.000344,-2.3800,0.213,9.39673,9.39673
2810.00,9.39466,25.158308,0.000433,25.000326,-2.3797,0.213,9.39900,9.39900
2811.00,9.39525,25.158292,0.000431,25.000316,-2.3789,0.213,9.40004,9.40004
2812.00,9.39536,25.158358,0.000430,25.000389,-2.3784,0.213,9.39882,9.39882
2813.00,9.39523,25.158442,0.000430,25.000404,-2.3780,0.213,9.39840,9.39840
2814.00,9.39540,25.158498,0.000430,25.000507,-2.3778,0.213,9.39707,9.39707
2815.00,9.39577,25.158580,0.000429,25.000567,-2.3781,0.214,9.39559,9.39559
2816.00,9.39582,25.158546,0.000425,25.000502,-2.3788,0.214,9.39456,9.39456
2817.00,9.39558,25.158481,0.000424,25.000430,-2.3796,0.214,9.39634,9.39634
2818.00,9.39588,25.158597,0.000427,25.000516,-2.3800,0.214,9.39865,9.39865
2819.00,9.39676,25.158566,0.000424,25.000392,-2.3801,0.214,9.40160,9.40160
2820.00,9.39731,25.158611,0.000425,25.000319,-2.3802,0.214,9.40424,9.40424
2821.00,9.39798,25.158744,0.000428,25.000354,-2.3802,0.214,9.40583,9.40583
2822.00,9.39857,25.158874,0.000428,25.000460,-2.3798,0.214,9.40487,9.40487
2823.00,9.39947,25.158879,0.000424,25.000462,-2.3795,0.214,9.40193,9.40193
2824.00,9.40014,25.159010,0.000430,25.000585,-2.3793,0.214,9.39810,9.39810
2825.00,9.40028,25.159097,0.000431,25.000722,-2.3791,0.214,9.39558,9.39558
2826.00,9.40017,25.159088,0.000433,25.000685,-2.3787,0.214,9.39513,9.39513
2827.00,9.40105,25.159047,0.000432,25.000644,-2.3784,0.214,9.39579,9.39579
2828.00,9.40044,25.159076,0.000431,25.000633,-2.3782,0.214,9.39628,9.39628
2829.00,9.39904,25.159023,0.000426,25.000489,-2.3780,0.214,9.39699,9.39699
2830.00,9.39910,25.159015,0.000426,25.000398,-2.3779,0.214,9.39787,9.39787
2831.00,9.39994,25.159204,0.000428,25.000538,-2.3778,0.215,9.39806,9.39806
2832.00,9.40044,25.159407,0.000429,25.000635,-2.3778,0.215,9.39819,9.39819
2833.00,9.39982,25.159522,0.000428,25.000626,-2.3778,0.215,9.39957,9.39957
2834.00,9.39945,25.159640,0.000431,25.000676,-2.3779,0.215,9.40136,9.40136
2835.00,9.39926,25.159724,0.000427,25.000697,-2.3776,0.215,9.40156,9.40156
2836.00,9.39915,25.159667,0.000424,25.000589,-2.3774,0.215,9.40083,9.40083
2837.00,9.39941,25.159567,0.000424,25.000446,-2.3775,0.215,9.39892,9.39892
2838.00,9.39897,25.159556,0.000423,25.000421,-2.3775,0.215,9.39691,9.39691
2839.00,9.39810,25.159481,0.000422,25.000408,-2.3775,0.215,9.39447,9.39447
2840.00,9.39732,25.159476,0.000425,25.000398,-2.3775,0.215,9.39246,9.39246
2841.00,9.39665,25.159553,0.000423,25.000472,-2.3776,0.215,9.39100,9.39100
2842.00,9.39609,25.159761,0.000425,25.000604,-2.3773,0.215,9.39081,9.39081
2843.00,9.39593,25.159829,0.000426,25.000671,-2.3767,0.215,9.39111,9.39111
2844.00,9.39631,25.159835,0.000425,25.000621,-2.3764,0.215,9.39149,9.39149
2845.00,9.39611,25.159918,0.000423,25.000634,-2.3764,0.216,9.39175,9.39175
2846.00,9.39575,25.159924,0.000426,25.000606,-2.3762,0.216,9.39408,9.39408
2847.00,9.39548,25.159801,0.000423,25.000462,-2.3763,0.216,9.39713,9.39713
2848.00,9.39638,25.159868,0.000425,25.000496,-2.3764,0.216,9.39990,9.39990
2849.00,9.39724,25.160023,0.000428,25.000552,-2.3763,0.216,9.40253,9.40253
2850.00,9.39742,25.159995,0.000429,25.000503,-2.3763,0.216,9.40435,9.40435
2851.00,9.39698,25.160033,0.000429,25.000491,-2.3763,0.216,9.40473,9.40473
2852.00,9.39631,25.160117,0.000429,25.000520,-2.3764,0.216,9.40427,9.40427
2853.00,9.39589,25.160149,0.000428,25.000500,-2.3766,0.216,9.40375,9.40375
2854.00,9.39641,25.160078,0.000427,25.000445,-2.3768,0.216,9.40413,9.40413
2855.00,9.39770,25.160089,0.000425,25.000418,-2.3771,0.217,9.40652,9.40652
2856.00,9.39933,25.160048,0.000422,25.000339,-2.3772,0.217,9.40853,9.40853
2857.00,9.40018,25.160056,0.000422,25.000343,-2.3770,0.217,9.41023,9.41023
2858.00,9.40102,25.160009,0.000422,25.000252,-2.3766,0.217,9.41070,9.41070
2859.00,9.40242,25.160048,0.000421,25.000237,-2.3764,0.217,9.41095,9.41095
2860.00,9.40371,25.160229,0.000423,25.000405,-2.3761,0.217,9.40969,9.40969
2861.00,9.40418,25.160382,0.000426,25.000517,-2.3760,0.217,9.40798,9.40798
2862.00,9.40439,25.160492,0.000430,25.000556,-2.3762,0.217,9.40618,9.40618
2863.00,9.40534,25.160561,0.000432,25.000592,-2.3766,0.217,9.40605,9.40605
2864.00,9.40672,25.160590,0.000431,25.000552,-2.3767,0.217,9.40612,9.40612
2865.00,9.40688,25.160517,0.000430,25.000419,-2.3769,0.217,9.40581,9.40581
2866.00,9.40691,25.160548,0.000431,25.000410,-2.3771,0.217,9.40675,9.40675
2867.00,9.40695,25.160540,0.000428,25.000414,-2.3771,0.217,9.40833,9.40833
2868.00,9.40726,25.160572,0.000429,25.000433,-2.3769,0.217,9.40844,9.40844
2869.00,9.40723,25.160683,0.000431,25.000549,-2.3768,0.217,9.40821,9.40821
2870.00,9.40755,25.160768,0.000431,25.000597,-2.3767,0.217,9.40904,9.40904
2871.00,9.40801,25.160721,0.000426,25.000542,-2.3762,0.218,9.40872,9.40872
2872.00,9.40824,25.160705,0.000426,25.000488,-2.3758,0.218,9.40910,9.40910
2873.00,9.40862,25.160734,0.000421,25.000455,-2.3752,0.218,9.40961,9.40961
2874.00,9.40874,25.160621,0.000420,25.000372,-2.3746,0.218,9.40996,9.40996
2875.00,9.40880,25.160616,0.000424,25.000357,-2.3741,0.218,9.41047,9.41047
2876.00,9.40867,25.160666,0.000426,25.000346,-2.3739,0.218,9.41081,9.41081
2877.00,9.40837,25.160720,0.000427,25.000356,-2.3738,0.218,9.40914,9.40914
2878.00,9.40817,25.160746,0.000429,25.000354,-2.3740,0.218,9.40869,9.40869
2879.00,9.40826,25.160869,0.000432,25.000409,-2.3740,0.218,9.40851,9.40851
2880.00,9.40816,25.160944,0.000433,25.000411,-2.3740,0.218,9.40746,9.40746
2881.00,9.40815,25.160921,0.000431,25.000399,-2.3740,0.218,9.40603,9.40603
2882.00,9.40813,25.160929,0.000427,25.000467,-2.3741,0.219,9.40625,9.40625
2883.00,9.40826,25.160941,0.000423,25.000503,-2.3742,0.219,9.40646,9.40646
2884.00,9.40825,25.160944,0.000422,25.000456,-2.3744,0.219,9.40625,9.40625
2885.00,9.40837,25.160957,0.000417,25.000484,-2.3746,0.219,9.40699,9.40699
2886.00,9.40849,25.161106,0.000418,25.000558,-2.3749,0.219,9.40819,9.40819
2887.00,9.40848,25.161142,0.000421,25.000476,-2.3750,0.219,9.40957,9.40957
2888.00,9.40868,25.161209,0.000423,25.000469,-2.3748,0.219,9.41052,9.41052
2889.00,9.40897,25.161301,0.000423,25.000487,-2.3745,0.219,9.41169,9.41169
2890.00,9.40924,25.161292,0.000424,25.000401,-2.3745,0.219,9.41241,9.41241
2891.00,9.40947,25.161204,0.000425,25.000292,-2.3742,0.219,9.41321,9.41321
2892.00,9.40953,25.161287,0.000427,25.000275,-2.3740,0.219,9.41245,9.41245
2893.00,9.40927,25.161353,0.000427,25.000239,-2.3739,0.219,9.41158,9.41158
2894.00,9.40939,25.161346,0.000424,25.000217,-2.3740,0.219,9.41092,9.41092
2895.00,9.40931,25.161461,0.000420,25.000273,-2.3737,0.220,9.41021,9.41021
2896.00,9.40926,25.161545,0.000419,25.000325,-2.3736,0.220,9.40961,9.40961
2897.00,9.40952,25.161546,0.000418,25.000367,-2.3736,0.220,9.41086,9.41086
2898.00,9.41001,25.161484,0.000418,25.000334,-2.3734,0.220,9.41209,9.41209
2899.00,9.41024,25.161532,0.000419,25.000352,-2.3730,0.220,9.41238,9.41238
2900.00,9.41040,25.161451,0.000421,25.000306,-2.3732,0.220,9.41268,9.41268
2901.00,9.41074,25.161478,0.000421,25.000289,-2.3734,0.220,9.41283,9.41283
2902.00,9.41105,25.161541,0.000418,25.000295,-2.3734,0.220,9.41181,9.41181
2903.00,9.41126,25.161647,0.000416,25.000295,-2.3736,0.220,9.41127,9.41127
2904.00,9.41156,25.161787,0.000418,25.000380,-2.3739,0.221,9.41211,9.41211
2905.00,9.41201,25.161851,0.000416,25.000377,-2.3739,0.221,9.41355,9.41355
2906.00,9.41235,25.161856,0.000417,25.000315,-2.3736,0.221,9.41517,9.41517
2907.00,9.41280,25.161945,0.000418,25.000320,-2.3733,0.221,9.41670,9.41670
2908.00,9.41299,25.162031,0.000419,25.000384,-2.3731,0.221,9.41741,9.41741
2909.00,9.41312,25.161976,0.000420,25.000272,-2.3731,0.221,9.41727,9.41727
2910.00,9.41328,25.162096,0.000425,25.000339,-2.3727,0.221,9.41704,9.41704
2911.00,9.41347,25.162166,0.000425,25.000425,-2.3724,0.221,9.41640,9.41640
2912.00,9.41357,25.162101,0.000427,25.000390,-2.3722,0.221,9.41515,9.41515
