# Supplementary material for: HSL1 and BAM1/2 impact epidermal cell development by sensing distinct signaling peptides
Source: Nat Commun. 2022 Feb 15;13:876. doi: 10.1038/s41467-022-28558-4 (PMC8847575; doi:10.1038/s41467-022-28558-4)
Supplement: Supplementary file 4 — Source Data [file 41467_2022_28558_MOESM4_ESM.zip › Source Data/Source Data/Figure S10/Exp1_BAM1_CLE9.itc]

$ITC
$ 19 
$NOT
$ 25 
$ 60 
$ 500 
$ 10 
$ 2 
$ADCGainCode:  0 
$False,True,True
$ 0.4 , 0.8 , 150 , 5 
$ 2 , 4 , 150 , 5 
$ 2 , 4 , 150 , 5 
$ 2 , 4 , 150 , 5 
$ 2 , 4 , 150 , 5 
$ 2 , 4 , 150 , 5 
$ 2 , 4 , 150 , 5 
$ 2 , 4 , 150 , 5 
$ 2 , 4 , 150 , 5 
$ 2 , 4 , 150 , 5 
$ 2 , 4 , 150 , 5 
$ 2 , 4 , 150 , 5 
$ 2 , 4 , 150 , 5 
$ 2 , 4 , 150 , 5 
$ 2 , 4 , 150 , 5 
$ 2 , 4 , 150 , 5 
$ 2 , 4 , 150 , 5 
$ 2 , 4 , 150 , 5 
$ 2 , 4 , 150 , 5 
# 0 
# 0.15 
# 0.015 
# 0.2035 
# 25 
# 4 
# 8.15 
# 1 
?BAM1_15uM_CLE9_2Hyp_150uM
% MICROCALITC_MAL1177627
% 0.2035 
% 4 
%-0.586102 , 29.61604 
%-0.348256 , 29.40329 
% 0.8333333 
% 167740 , 167730 
% 0.25 , 81 
%-0.015695 ,-0.033946 
%-20 , 8 
% 0 , 0 
% 0 
% 128000       127744 
% 43.1 
% 500 , 750 , 1000 , 750 
% 0.06978023945 ,-0.002252194966 ,-3.244915618586E-05 , 1.349203907274E-06 ,-9.058983361606E-09 
% MicroCalITC Ver: 1.29.32 Run time:9/20/2020 5:36:46 PM
@0
5.00,9.50202,25.049508,0.000430,25.000559,-1.9539,0.036,9.49462,9.49462
6.00,9.49853,25.049530,0.000428,25.000532,-1.9540,0.036,9.49646,9.49646
7.00,9.49860,25.049523,0.000430,25.000530,-1.9541,0.036,9.49713,9.49713
8.00,9.49800,25.049568,0.000429,25.000567,-1.9542,0.037,9.49595,9.49595
9.00,9.49697,25.049570,0.000425,25.000484,-1.9542,0.037,9.49317,9.49317
10.00,9.49597,25.049555,0.000423,25.000442,-1.9542,0.037,9.49121,9.49121
11.00,9.49510,25.049535,0.000425,25.000423,-1.9542,0.037,9.48925,9.48925
12.00,9.49439,25.049567,0.000422,25.000420,-1.9542,0.037,9.48765,9.48765
13.00,9.49365,25.049665,0.000426,25.000501,-1.9541,0.037,9.48730,9.48730
14.00,9.49304,25.049744,0.000428,25.000567,-1.9541,0.037,9.48747,9.48747
15.00,9.49254,25.049858,0.000431,25.000624,-1.9541,0.037,9.48802,9.48802
16.00,9.49191,25.049996,0.000431,25.000686,-1.9542,0.037,9.48936,9.48936
17.00,9.49149,25.050081,0.000431,25.000722,-1.9545,0.037,9.49161,9.49161
18.00,9.49174,25.050145,0.000431,25.000633,-1.9549,0.037,9.49318,9.49318
19.00,9.49218,25.050160,0.000433,25.000612,-1.9553,0.037,9.49500,9.49500
20.00,9.49243,25.050106,0.000430,25.000538,-1.9555,0.037,9.49620,9.49620
21.00,9.49274,25.050043,0.000429,25.000458,-1.9556,0.037,9.49689,9.49689
22.00,9.49327,25.050073,0.000429,25.000393,-1.9556,0.037,9.49791,9.49791
23.00,9.49336,25.050039,0.000421,25.000400,-1.9556,0.038,9.49892,9.49892
24.00,9.49352,25.050167,0.000420,25.000502,-1.9556,0.038,9.50047,9.50047
25.00,9.49376,25.050254,0.000418,25.000531,-1.9559,0.038,9.50073,9.50073
26.00,9.49377,25.050315,0.000417,25.000594,-1.9563,0.038,9.50015,9.50015
27.00,9.49398,25.050388,0.000422,25.000730,-1.9566,0.038,9.49951,9.49951
28.00,9.49450,25.050412,0.000426,25.000731,-1.9566,0.038,9.50008,9.50008
29.00,9.49530,25.050287,0.000422,25.000521,-1.9567,0.038,9.49999,9.49999
30.00,9.49612,25.050311,0.000422,25.000497,-1.9566,0.038,9.50100,9.50100
31.00,9.49682,25.050347,0.000422,25.000432,-1.9565,0.038,9.50219,9.50219
32.00,9.49753,25.050319,0.000417,25.000328,-1.9565,0.039,9.50279,9.50279
33.00,9.49831,25.050332,0.000414,25.000319,-1.9567,0.039,9.50270,9.50270
34.00,9.49902,25.050440,0.000417,25.000386,-1.9569,0.039,9.50177,9.50177
35.00,9.49937,25.050407,0.000416,25.000297,-1.9571,0.039,9.49995,9.49995
36.00,9.49952,25.050503,0.000419,25.000311,-1.9572,0.039,9.49823,9.49823
37.00,9.49935,25.050667,0.000424,25.000404,-1.9573,0.039,9.49712,9.49712
38.00,9.49931,25.050821,0.000427,25.000414,-1.9574,0.039,9.49581,9.49581
39.00,9.49945,25.050816,0.000426,25.000431,-1.9574,0.039,9.49586,9.49586
40.00,9.49957,25.050951,0.000433,25.000596,-1.9573,0.039,9.49684,9.49684
41.00,9.49958,25.050985,0.000429,25.000666,-1.9573,0.039,9.49757,9.49757
42.00,9.49949,25.051034,0.000426,25.000663,-1.9574,0.039,9.49817,9.49817
43.00,9.49939,25.050974,0.000422,25.000637,-1.9575,0.039,9.49899,9.49899
44.00,9.49926,25.051063,0.000422,25.000686,-1.9576,0.040,9.49871,9.49871
45.00,9.49903,25.051055,0.000416,25.000591,-1.9577,0.040,9.49809,9.49809
46.00,9.49892,25.051132,0.000418,25.000594,-1.9577,0.040,9.49775,9.49775
47.00,9.49896,25.051149,0.000418,25.000622,-1.9577,0.040,9.49761,9.49761
48.00,9.49882,25.051181,0.000422,25.000644,-1.9576,0.040,9.49731,9.49731
49.00,9.49857,25.051248,0.000424,25.000636,-1.9573,0.040,9.49710,9.49710
50.00,9.49805,25.051307,0.000428,25.000685,-1.9572,0.040,9.49610,9.49610
51.00,9.49745,25.051274,0.000425,25.000626,-1.9571,0.040,9.49546,9.49546
52.00,9.49695,25.051318,0.000426,25.000603,-1.9569,0.040,9.49406,9.49406
53.00,9.49687,25.051421,0.000426,25.000603,-1.9567,0.040,9.48720,9.48720
54.00,9.49712,25.051408,0.000421,25.000565,-1.9570,0.040,9.47770,9.47770
55.00,9.49719,25.051498,0.000422,25.000582,-1.9572,0.040,9.46911,9.46911
56.00,9.49681,25.051484,0.000422,25.000548,-1.9574,0.040,9.46086,9.46086
57.00,9.49625,25.051505,0.000423,25.000519,-1.9578,0.041,9.45383,9.45383
58.00,9.49583,25.051518,0.000423,25.000532,-1.9582,0.041,9.45282,9.45282
59.00,9.49505,25.051609,0.000425,25.000575,-1.9583,0.041,9.45542,9.45542
60.00,9.49222,25.051594,0.000423,25.000535,-1.9584,0.041,9.45903,9.45903
@1,0.4000,0.8, 60.0540000000037 
61.00,9.49278,25.051734,0.000424,25.000600,-1.9585,0.041,9.46228,9.46228
62.00,9.49108,25.051801,0.000423,25.000659,-1.9586,0.041,9.46540,9.46540
63.00,9.46420,25.051787,0.000424,25.000630,-1.9585,0.041,9.46809,9.46809
64.00,9.44845,25.051816,0.000426,25.000595,-1.9585,0.041,9.47094,9.47094
65.00,9.44966,25.051894,0.000427,25.000607,-1.9583,0.041,9.47344,9.47344
66.00,9.45275,25.051883,0.000429,25.000638,-1.9583,0.041,9.47546,9.47546
67.00,9.45591,25.051862,0.000431,25.000571,-1.9584,0.041,9.47668,9.47668
68.00,9.45908,25.051898,0.000428,25.000537,-1.9586,0.041,9.47797,9.47797
69.00,9.46181,25.051914,0.000425,25.000583,-1.9590,0.041,9.47912,9.47912
70.00,9.46444,25.051929,0.000426,25.000533,-1.9593,0.041,9.47991,9.47991
71.00,9.46633,25.051954,0.000425,25.000383,-1.9593,0.041,9.48098,9.48098
72.00,9.46820,25.051998,0.000422,25.000401,-1.9593,0.042,9.48225,9.48225
73.00,9.46986,25.052059,0.000424,25.000477,-1.9594,0.042,9.48333,9.48333
74.00,9.47140,25.052160,0.000425,25.000487,-1.9593,0.042,9.48389,9.48389
75.00,9.47330,25.052303,0.000426,25.000591,-1.9592,0.042,9.48436,9.48436
76.00,9.47501,25.052349,0.000426,25.000691,-1.9594,0.042,9.48457,9.48457
77.00,9.47650,25.052374,0.000429,25.000713,-1.9596,0.042,9.48455,9.48455
78.00,9.47787,25.052383,0.000429,25.000634,-1.9597,0.042,9.48488,9.48488
79.00,9.47933,25.052408,0.000431,25.000639,-1.9600,0.042,9.48682,9.48682
80.00,9.48097,25.052352,0.000431,25.000615,-1.9602,0.042,9.48883,9.48883
81.00,9.48213,25.052465,0.000429,25.000671,-1.9602,0.042,9.48942,9.48942
82.00,9.48288,25.052530,0.000425,25.000630,-1.9601,0.042,9.48920,9.48920
83.00,9.48336,25.052659,0.000428,25.000701,-1.9601,0.042,9.48830,9.48830
84.00,9.48371,25.052796,0.000426,25.000723,-1.9599,0.043,9.48526,9.48526
85.00,9.48369,25.052895,0.000425,25.000712,-1.9598,0.043,9.48155,9.48155
86.00,9.48357,25.052924,0.000428,25.000687,-1.9598,0.043,9.47910,9.47910
87.00,9.48382,25.053065,0.000430,25.000742,-1.9598,0.043,9.47822,9.47822
88.00,9.48413,25.053120,0.000427,25.000750,-1.9598,0.043,9.47796,9.47796
89.00,9.48409,25.053060,0.000431,25.000653,-1.9600,0.043,9.47919,9.47919
90.00,9.48397,25.053114,0.000433,25.000616,-1.9600,0.043,9.48103,9.48103
91.00,9.48374,25.053191,0.000434,25.000608,-1.9602,0.043,9.48234,9.48234
92.00,9.48390,25.053188,0.000434,25.000569,-1.9603,0.043,9.48238,9.48238
93.00,9.48362,25.053166,0.000433,25.000513,-1.9604,0.043,9.48183,9.48183
94.00,9.48311,25.053141,0.000428,25.000493,-1.9605,0.043,9.48025,9.48025
95.00,9.48263,25.053182,0.000427,25.000520,-1.9606,0.043,9.47843,9.47843
96.00,9.48224,25.053133,0.000428,25.000454,-1.9606,0.043,9.47702,9.47702
97.00,9.48161,25.053171,0.000428,25.000505,-1.9607,0.043,9.47532,9.47532
98.00,9.48091,25.053244,0.000429,25.000515,-1.9608,0.043,9.47402,9.47402
99.00,9.47984,25.053330,0.000429,25.000562,-1.9608,0.043,9.47246,9.47246
100.00,9.47844,25.053316,0.000426,25.000556,-1.9609,0.043,9.47117,9.47117
101.00,9.47770,25.053416,0.000424,25.000643,-1.9606,0.043,9.47100,9.47100
102.00,9.47715,25.053400,0.000423,25.000582,-1.9604,0.044,9.47177,9.47177
103.00,9.47679,25.053352,0.000422,25.000524,-1.9600,0.044,9.47276,9.47276
104.00,9.47645,25.053335,0.000425,25.000469,-1.9598,0.044,9.47308,9.47308
105.00,9.47610,25.053347,0.000425,25.000474,-1.9597,0.044,9.47336,9.47336
106.00,9.47597,25.053302,0.000425,25.000397,-1.9599,0.044,9.47341,9.47341
107.00,9.47585,25.053276,0.000420,25.000346,-1.9601,0.044,9.47318,9.47318
108.00,9.47557,25.053301,0.000422,25.000383,-1.9604,0.044,9.47319,9.47319
109.00,9.47534,25.053369,0.000418,25.000456,-1.9605,0.045,9.47523,9.47523
110.00,9.47518,25.053375,0.000419,25.000428,-1.9607,0.045,9.47683,9.47683
111.00,9.47481,25.053391,0.000417,25.000410,-1.9608,0.045,9.47725,9.47725
112.00,9.47452,25.053485,0.000420,25.000485,-1.9610,0.045,9.47722,9.47722
113.00,9.47415,25.053651,0.000419,25.000604,-1.9611,0.045,9.47579,9.47579
114.00,9.47380,25.053701,0.000420,25.000591,-1.9612,0.045,9.47408,9.47408
115.00,9.47359,25.053714,0.000420,25.000593,-1.9612,0.045,9.47223,9.47223
116.00,9.47322,25.053694,0.000421,25.000607,-1.9612,0.045,9.47082,9.47082
117.00,9.47312,25.053683,0.000422,25.000538,-1.9612,0.045,9.47041,9.47041
118.00,9.47320,25.053631,0.000424,25.000435,-1.9613,0.045,9.47126,9.47126
119.00,9.47355,25.053608,0.000423,25.000439,-1.9613,0.045,9.47067,9.47067
120.00,9.47346,25.053727,0.000424,25.000488,-1.9613,0.045,9.47124,9.47124
121.00,9.47331,25.053872,0.000424,25.000505,-1.9612,0.045,9.47134,9.47134
122.00,9.47317,25.053916,0.000420,25.000490,-1.9612,0.045,9.47081,9.47081
123.00,9.47273,25.053960,0.000415,25.000446,-1.9611,0.046,9.46992,9.46992
124.00,9.47234,25.054077,0.000415,25.000454,-1.9613,0.046,9.46898,9.46898
125.00,9.47215,25.054106,0.000412,25.000435,-1.9614,0.046,9.46809,9.46809
126.00,9.47202,25.054052,0.000412,25.000396,-1.9616,0.046,9.46817,9.46817
127.00,9.47184,25.054100,0.000414,25.000451,-1.9617,0.046,9.46895,9.46895
128.00,9.47183,25.054091,0.000418,25.000460,-1.9618,0.046,9.46989,9.46989
129.00,9.47157,25.054047,0.000422,25.000458,-1.9620,0.046,9.47134,9.47134
130.00,9.47106,25.054033,0.000425,25.000440,-1.9623,0.046,9.47196,9.47196
131.00,9.47070,25.054130,0.000426,25.000479,-1.9626,0.046,9.47166,9.47166
132.00,9.47033,25.054198,0.000424,25.000458,-1.9630,0.046,9.47066,9.47066
133.00,9.47019,25.054347,0.000419,25.000510,-1.9633,0.046,9.46982,9.46982
134.00,9.47015,25.054501,0.000415,25.000483,-1.9634,0.046,9.46945,9.46945
135.00,9.47010,25.054509,0.000411,25.000407,-1.9634,0.047,9.46934,9.46934
136.00,9.47032,25.054604,0.000408,25.000367,-1.9633,0.047,9.47069,9.47069
137.00,9.47062,25.054641,0.000414,25.000366,-1.9632,0.047,9.47266,9.47266
138.00,9.47085,25.054648,0.000418,25.000375,-1.9631,0.047,9.47391,9.47391
139.00,9.47105,25.054608,0.000421,25.000365,-1.9630,0.047,9.47500,9.47500
140.00,9.47124,25.054799,0.000425,25.000468,-1.9631,0.047,9.47552,9.47552
141.00,9.47126,25.054939,0.000427,25.000622,-1.9631,0.047,9.47462,9.47462
142.00,9.47135,25.054950,0.000424,25.000645,-1.9631,0.047,9.47331,9.47331
143.00,9.47137,25.054951,0.000421,25.000635,-1.9631,0.047,9.47181,9.47181
144.00,9.47125,25.055037,0.000423,25.000712,-1.9632,0.047,9.46914,9.46914
145.00,9.47107,25.054965,0.000420,25.000611,-1.9630,0.047,9.46681,9.46681
146.00,9.47070,25.054900,0.000420,25.000452,-1.9630,0.047,9.46522,9.46522
147.00,9.47035,25.055022,0.000421,25.000500,-1.9629,0.047,9.46407,9.46407
148.00,9.47000,25.055108,0.000423,25.000488,-1.9628,0.048,9.46380,9.46380
149.00,9.46964,25.055249,0.000425,25.000505,-1.9628,0.048,9.46426,9.46426
150.00,9.46923,25.055404,0.000430,25.000616,-1.9628,0.047,9.46425,9.46425
151.00,9.46871,25.055509,0.000430,25.000721,-1.9628,0.048,9.46351,9.46351
152.00,9.46831,25.055530,0.000432,25.000658,-1.9627,0.048,9.46238,9.46238
153.00,9.46782,25.055578,0.000434,25.000658,-1.9625,0.048,9.45994,9.45994
154.00,9.46715,25.055471,0.000427,25.000576,-1.9623,0.048,9.45791,9.45791
155.00,9.46632,25.055318,0.000419,25.000438,-1.9622,0.048,9.45765,9.45765
156.00,9.46564,25.055253,0.000417,25.000423,-1.9622,0.048,9.45849,9.45849
157.00,9.46503,25.055212,0.000413,25.000391,-1.9624,0.049,9.45909,9.45909
158.00,9.46415,25.055141,0.000415,25.000334,-1.9626,0.049,9.45908,9.45908
159.00,9.46321,25.055126,0.000420,25.000305,-1.9630,0.048,9.46069,9.46069
160.00,9.46251,25.055136,0.000423,25.000295,-1.9635,0.048,9.46143,9.46143
161.00,9.46204,25.055139,0.000423,25.000271,-1.9637,0.048,9.46228,9.46228
162.00,9.46186,25.055188,0.000425,25.000324,-1.9639,0.048,9.46376,9.46376
163.00,9.46188,25.055284,0.000423,25.000361,-1.9641,0.048,9.46637,9.46637
164.00,9.46211,25.055382,0.000420,25.000448,-1.9641,0.049,9.46747,9.46747
165.00,9.46196,25.055509,0.000420,25.000583,-1.9641,0.049,9.46805,9.46805
166.00,9.46201,25.055548,0.000419,25.000615,-1.9641,0.049,9.46759,9.46759
167.00,9.46263,25.055562,0.000421,25.000630,-1.9642,0.049,9.46654,9.46654
168.00,9.46269,25.055486,0.000421,25.000608,-1.9644,0.049,9.46591,9.46591
169.00,9.46272,25.055462,0.000421,25.000568,-1.9646,0.049,9.46432,9.46432
170.00,9.46282,25.055450,0.000418,25.000533,-1.9646,0.049,9.46313,9.46313
171.00,9.46272,25.055489,0.000419,25.000504,-1.9647,0.049,9.46305,9.46305
172.00,9.46293,25.055564,0.000412,25.000471,-1.9645,0.050,9.46264,9.46264
173.00,9.46323,25.055667,0.000412,25.000443,-1.9643,0.050,9.46247,9.46247
174.00,9.46367,25.055672,0.000413,25.000360,-1.9643,0.050,9.46313,9.46313
175.00,9.46401,25.055834,0.000414,25.000434,-1.9644,0.050,9.46390,9.46390
176.00,9.46424,25.055947,0.000417,25.000472,-1.9644,0.050,9.46464,9.46464
177.00,9.46453,25.055966,0.000419,25.000486,-1.9646,0.050,9.46596,9.46596
178.00,9.46520,25.056044,0.000419,25.000562,-1.9646,0.050,9.46727,9.46727
179.00,9.46564,25.056121,0.000419,25.000672,-1.9646,0.050,9.46781,9.46781
180.00,9.46573,25.056096,0.000419,25.000593,-1.9645,0.050,9.46808,9.46808
181.00,9.46583,25.056159,0.000423,25.000651,-1.9645,0.050,9.46841,9.46841
182.00,9.46579,25.056215,0.000428,25.000634,-1.9644,0.050,9.46854,9.46854
183.00,9.46590,25.056252,0.000427,25.000630,-1.9643,0.050,9.46810,9.46810
184.00,9.46586,25.056328,0.000428,25.000605,-1.9643,0.050,9.46811,9.46811
185.00,9.46578,25.056393,0.000430,25.000644,-1.9642,0.050,9.46793,9.46793
186.00,9.46576,25.056373,0.000425,25.000560,-1.9642,0.050,9.46704,9.46704
187.00,9.46582,25.056493,0.000421,25.000661,-1.9643,0.050,9.46628,9.46628
188.00,9.46584,25.056566,0.000423,25.000669,-1.9642,0.050,9.46559,9.46559
189.00,9.46596,25.056606,0.000421,25.000652,-1.9643,0.050,9.46493,9.46493
190.00,9.46607,25.056709,0.000423,25.000721,-1.9643,0.051,9.46442,9.46442
191.00,9.46605,25.056746,0.000423,25.000692,-1.9641,0.051,9.46399,9.46399
192.00,9.46602,25.056738,0.000423,25.000637,-1.9639,0.051,9.46356,9.46356
193.00,9.46617,25.056793,0.000423,25.000634,-1.9640,0.051,9.46403,9.46403
194.00,9.46632,25.056934,0.000425,25.000679,-1.9640,0.051,9.46438,9.46438
195.00,9.46633,25.056936,0.000421,25.000625,-1.9642,0.051,9.46469,9.46469
196.00,9.46617,25.057081,0.000424,25.000703,-1.9645,0.051,9.46484,9.46484
197.00,9.46589,25.057037,0.000423,25.000608,-1.9649,0.051,9.46416,9.46416
198.00,9.46542,25.056984,0.000421,25.000531,-1.9653,0.052,9.46306,9.46306
199.00,9.46513,25.056966,0.000426,25.000559,-1.9656,0.051,9.46257,9.46257
200.00,9.46488,25.056942,0.000430,25.000551,-1.9659,0.051,9.46190,9.46190
201.00,9.46452,25.056830,0.000426,25.000485,-1.9660,0.051,9.46192,9.46192
202.00,9.46410,25.056891,0.000428,25.000557,-1.9661,0.051,9.46206,9.46206
203.00,9.46381,25.056887,0.000430,25.000559,-1.9662,0.051,9.45519,9.45519
204.00,9.46349,25.056949,0.000425,25.000585,-1.9663,0.051,9.43432,9.43432
205.00,9.46341,25.056923,0.000419,25.000530,-1.9663,0.052,9.39868,9.39868
206.00,9.46336,25.056920,0.000419,25.000522,-1.9664,0.052,9.34651,9.34651
207.00,9.46313,25.056977,0.000417,25.000490,-1.9663,0.052,9.28345,9.28345
208.00,9.46244,25.057131,0.000423,25.000592,-1.9662,0.052,9.22316,9.22316
209.00,9.46192,25.057087,0.000422,25.000492,-1.9660,0.052,9.17605,9.17605
210.00,9.46292,25.057241,0.000424,25.000528,-1.9659,0.052,9.14534,9.14534
@2,2.0001,4.0, 210.002 
211.00,9.46500,25.057308,0.000422,25.000497,-1.9658,0.052,9.13419,9.13419
212.00,9.46001,25.057360,0.000422,25.000473,-1.9658,0.052,9.13976,9.13976
213.00,9.42600,25.057393,0.000417,25.000438,-1.9656,0.053,9.15492,9.15492
214.00,9.35784,25.057417,0.000416,25.000370,-1.9657,0.053,9.17661,9.17661
215.00,9.28355,25.057350,0.000414,25.000274,-1.9658,0.053,9.19973,9.19973
216.00,9.20438,25.057417,0.000416,25.000320,-1.9659,0.053,9.22253,9.22253
217.00,9.14553,25.057456,0.000416,25.000415,-1.9660,0.053,9.24337,9.24337
218.00,9.12520,25.057440,0.000416,25.000369,-1.9664,0.053,9.26330,9.26330
219.00,9.12248,25.057502,0.000415,25.000431,-1.9666,0.053,9.28047,9.28047
220.00,9.12999,25.057671,0.000420,25.000547,-1.9668,0.053,9.29805,9.29805
221.00,9.14865,25.057772,0.000420,25.000554,-1.9670,0.053,9.31509,9.31509
222.00,9.17296,25.057840,0.000426,25.000542,-1.9671,0.053,9.33120,9.33120
223.00,9.20103,25.057947,0.000425,25.000578,-1.9672,0.053,9.34497,9.34497
224.00,9.23042,25.058079,0.000430,25.000653,-1.9671,0.053,9.35689,9.35689
225.00,9.24570,25.058091,0.000430,25.000628,-1.9671,0.053,9.36635,9.36635
226.00,9.26238,25.058085,0.000428,25.000584,-1.9671,0.053,9.37509,9.37509
227.00,9.27740,25.058158,0.000425,25.000576,-1.9671,0.053,9.38253,9.38253
228.00,9.30025,25.058174,0.000429,25.000584,-1.9671,0.053,9.38804,9.38804
229.00,9.31665,25.058189,0.000425,25.000523,-1.9673,0.054,9.39418,9.39418
230.00,9.33349,25.058303,0.000423,25.000579,-1.9673,0.054,9.40064,9.40064
231.00,9.34773,25.058365,0.000422,25.000599,-1.9673,0.054,9.40551,9.40551
232.00,9.35792,25.058408,0.000421,25.000599,-1.9673,0.054,9.41120,9.41120
233.00,9.36766,25.058468,0.000418,25.000556,-1.9673,0.054,9.41704,9.41704
234.00,9.37494,25.058440,0.000416,25.000542,-1.9673,0.054,9.42085,9.42085
235.00,9.38124,25.058392,0.000416,25.000506,-1.9675,0.054,9.42433,9.42433
236.00,9.38744,25.058455,0.000416,25.000596,-1.9678,0.054,9.42707,9.42707
237.00,9.39332,25.058391,0.000419,25.000544,-1.9681,0.054,9.42907,9.42907
238.00,9.39867,25.058366,0.000417,25.000555,-1.9682,0.054,9.43123,9.43123
239.00,9.40435,25.058335,0.000414,25.000494,-1.9682,0.055,9.43450,9.43450
240.00,9.40887,25.058376,0.000414,25.000481,-1.9683,0.055,9.43753,9.43753
241.00,9.41240,25.058438,0.000418,25.000486,-1.9683,0.055,9.44005,9.44005
242.00,9.41606,25.058541,0.000414,25.000559,-1.9684,0.055,9.44226,9.44226
243.00,9.41908,25.058643,0.000418,25.000650,-1.9687,0.055,9.44361,9.44361
244.00,9.42178,25.058717,0.000422,25.000733,-1.9690,0.055,9.44371,9.44371
245.00,9.42491,25.058794,0.000425,25.000783,-1.9693,0.055,9.44371,9.44371
246.00,9.42841,25.058741,0.000422,25.000652,-1.9694,0.055,9.44408,9.44408
247.00,9.43215,25.058790,0.000422,25.000668,-1.9694,0.055,9.44446,9.44446
248.00,9.43502,25.058796,0.000418,25.000644,-1.9693,0.056,9.44510,9.44510
249.00,9.43644,25.058816,0.000418,25.000594,-1.9692,0.056,9.44588,9.44588
250.00,9.43753,25.058827,0.000417,25.000592,-1.9691,0.056,9.44590,9.44590
251.00,9.43861,25.058804,0.000418,25.000618,-1.9693,0.056,9.44613,9.44613
252.00,9.43985,25.058828,0.000422,25.000619,-1.9695,0.056,9.44583,9.44583
253.00,9.44095,25.058892,0.000427,25.000662,-1.9697,0.055,9.44622,9.44622
254.00,9.44208,25.058963,0.000427,25.000662,-1.9698,0.055,9.44626,9.44626
255.00,9.44296,25.058950,0.000425,25.000567,-1.9698,0.056,9.44635,9.44635
256.00,9.44375,25.059111,0.000428,25.000649,-1.9699,0.056,9.44666,9.44666
257.00,9.44460,25.059208,0.000425,25.000675,-1.9699,0.056,9.44726,9.44726
258.00,9.44516,25.059218,0.000423,25.000584,-1.9701,0.056,9.44660,9.44660
259.00,9.44559,25.059410,0.000427,25.000759,-1.9701,0.056,9.44717,9.44717
260.00,9.44581,25.059586,0.000432,25.000904,-1.9699,0.056,9.44745,9.44745
261.00,9.44591,25.059518,0.000429,25.000805,-1.9697,0.056,9.44725,9.44725
262.00,9.44615,25.059498,0.000428,25.000715,-1.9695,0.056,9.44737,9.44737
263.00,9.44631,25.059656,0.000429,25.000815,-1.9694,0.056,9.44762,9.44762
264.00,9.44642,25.059560,0.000424,25.000641,-1.9696,0.057,9.44652,9.44652
265.00,9.44644,25.059603,0.000422,25.000628,-1.9698,0.057,9.44600,9.44600
266.00,9.44646,25.059819,0.000427,25.000791,-1.9697,0.057,9.44599,9.44599
267.00,9.44646,25.059815,0.000430,25.000779,-1.9697,0.057,9.44537,9.44537
268.00,9.44640,25.059763,0.000428,25.000729,-1.9697,0.057,9.44487,9.44487
269.00,9.44629,25.059756,0.000428,25.000731,-1.9697,0.057,9.44511,9.44511
270.00,9.44621,25.059640,0.000423,25.000571,-1.9700,0.057,9.44502,9.44502
271.00,9.44631,25.059542,0.000417,25.000415,-1.9703,0.057,9.44593,9.44593
272.00,9.44675,25.059629,0.000417,25.000506,-1.9705,0.057,9.44813,9.44813
273.00,9.44721,25.059690,0.000419,25.000530,-1.9707,0.057,9.44989,9.44989
274.00,9.44716,25.059824,0.000424,25.000581,-1.9708,0.057,9.44974,9.44974
275.00,9.44709,25.059995,0.000431,25.000745,-1.9710,0.057,9.44965,9.44965
276.00,9.44687,25.060096,0.000438,25.000777,-1.9713,0.057,9.44750,9.44750
277.00,9.44640,25.060169,0.000437,25.000762,-1.9718,0.057,9.44366,9.44366
278.00,9.44581,25.060120,0.000439,25.000679,-1.9721,0.057,9.43993,9.43993
279.00,9.44525,25.060180,0.000439,25.000746,-1.9722,0.057,9.43838,9.43838
280.00,9.44484,25.060193,0.000440,25.000719,-1.9722,0.057,9.43692,9.43692
281.00,9.44452,25.060187,0.000440,25.000787,-1.9722,0.057,9.43595,9.43595
282.00,9.44425,25.060134,0.000440,25.000767,-1.9720,0.057,9.43600,9.43600
283.00,9.44354,25.060216,0.000439,25.000835,-1.9717,0.058,9.43774,9.43774
284.00,9.44295,25.060178,0.000435,25.000766,-1.9716,0.058,9.43909,9.43909
285.00,9.44292,25.060123,0.000431,25.000743,-1.9716,0.058,9.44104,9.44104
286.00,9.44324,25.060237,0.000426,25.000762,-1.9717,0.058,9.44402,9.44402
287.00,9.44332,25.060315,0.000423,25.000695,-1.9719,0.058,9.44689,9.44689
288.00,9.44368,25.060408,0.000422,25.000649,-1.9723,0.058,9.44775,9.44775
289.00,9.44383,25.060559,0.000424,25.000722,-1.9728,0.058,9.44808,9.44808
290.00,9.44392,25.060644,0.000425,25.000680,-1.9731,0.059,9.44861,9.44861
291.00,9.44417,25.060670,0.000431,25.000629,-1.9734,0.058,9.44916,9.44916
292.00,9.44396,25.060738,0.000436,25.000694,-1.9735,0.058,9.44860,9.44860
293.00,9.44336,25.060680,0.000437,25.000697,-1.9735,0.058,9.44895,9.44895
294.00,9.44371,25.060597,0.000433,25.000609,-1.9734,0.058,9.45022,9.45022
295.00,9.44405,25.060654,0.000430,25.000643,-1.9733,0.058,9.45009,9.45009
296.00,9.44433,25.060650,0.000428,25.000682,-1.9732,0.059,9.44908,9.44908
297.00,9.44472,25.060558,0.000427,25.000644,-1.9729,0.059,9.44838,9.44838
298.00,9.44521,25.060498,0.000426,25.000619,-1.9729,0.059,9.44753,9.44753
299.00,9.44566,25.060463,0.000427,25.000630,-1.9729,0.059,9.44595,9.44595
300.00,9.44607,25.060459,0.000433,25.000657,-1.9730,0.059,9.44571,9.44571
301.00,9.44666,25.060448,0.000429,25.000574,-1.9731,0.059,9.44608,9.44608
302.00,9.44750,25.060477,0.000425,25.000473,-1.9735,0.059,9.44762,9.44762
303.00,9.44812,25.060587,0.000429,25.000423,-1.9737,0.059,9.44928,9.44928
304.00,9.44862,25.060720,0.000427,25.000436,-1.9739,0.059,9.45102,9.45102
305.00,9.44887,25.060834,0.000424,25.000417,-1.9739,0.059,9.45120,9.45120
306.00,9.44890,25.060949,0.000426,25.000480,-1.9739,0.059,9.45130,9.45130
307.00,9.44891,25.061144,0.000429,25.000668,-1.9739,0.059,9.45094,9.45094
308.00,9.44905,25.061264,0.000427,25.000756,-1.9740,0.059,9.45104,9.45104
309.00,9.44936,25.061301,0.000425,25.000751,-1.9741,0.059,9.45068,9.45068
310.00,9.44946,25.061270,0.000421,25.000707,-1.9742,0.060,9.45048,9.45048
311.00,9.44921,25.061276,0.000422,25.000632,-1.9742,0.060,9.44970,9.44970
312.00,9.44899,25.061268,0.000419,25.000524,-1.9741,0.060,9.44862,9.44862
313.00,9.44892,25.061304,0.000416,25.000502,-1.9741,0.060,9.44771,9.44771
314.00,9.44881,25.061352,0.000420,25.000508,-1.9738,0.060,9.44717,9.44717
315.00,9.44865,25.061369,0.000422,25.000484,-1.9739,0.060,9.44713,9.44713
316.00,9.44872,25.061436,0.000421,25.000497,-1.9740,0.060,9.44834,9.44834
317.00,9.44906,25.061417,0.000420,25.000528,-1.9740,0.060,9.44973,9.44973
318.00,9.44943,25.061388,0.000422,25.000510,-1.9742,0.060,9.45046,9.45046
319.00,9.44978,25.061361,0.000420,25.000472,-1.9746,0.060,9.45096,9.45096
320.00,9.45007,25.061384,0.000421,25.000465,-1.9749,0.060,9.45182,9.45182
321.00,9.45020,25.061401,0.000421,25.000548,-1.9752,0.060,9.45128,9.45128
322.00,9.45006,25.061465,0.000420,25.000540,-1.9755,0.060,9.45072,9.45072
323.00,9.45004,25.061544,0.000419,25.000557,-1.9755,0.060,9.45086,9.45086
324.00,9.44992,25.061598,0.000421,25.000589,-1.9756,0.060,9.45048,9.45048
325.00,9.44982,25.061710,0.000421,25.000700,-1.9756,0.061,9.44996,9.44996
326.00,9.44989,25.061698,0.000419,25.000625,-1.9757,0.061,9.45023,9.45023
327.00,9.44991,25.061660,0.000417,25.000562,-1.9758,0.061,9.45043,9.45043
328.00,9.44985,25.061763,0.000421,25.000645,-1.9760,0.061,9.45011,9.45011
329.00,9.44978,25.061841,0.000420,25.000652,-1.9761,0.061,9.45061,9.45061
330.00,9.44986,25.061758,0.000417,25.000507,-1.9761,0.061,9.45070,9.45070
331.00,9.44993,25.061905,0.000417,25.000567,-1.9759,0.061,9.45029,9.45029
332.00,9.45015,25.061951,0.000417,25.000572,-1.9756,0.061,9.45046,9.45046
333.00,9.45042,25.061966,0.000415,25.000547,-1.9753,0.062,9.45028,9.45028
334.00,9.45045,25.061998,0.000413,25.000551,-1.9750,0.062,9.45005,9.45005
335.00,9.45066,25.062064,0.000414,25.000599,-1.9750,0.062,9.45058,9.45058
336.00,9.45080,25.061977,0.000415,25.000538,-1.9752,0.062,9.45140,9.45140
337.00,9.45083,25.062164,0.000420,25.000647,-1.9756,0.062,9.45168,9.45168
338.00,9.45078,25.062162,0.000422,25.000559,-1.9760,0.062,9.45194,9.45194
339.00,9.45090,25.062258,0.000426,25.000568,-1.9763,0.062,9.45256,9.45256
340.00,9.45088,25.062384,0.000427,25.000584,-1.9766,0.062,9.45230,9.45230
341.00,9.45086,25.062473,0.000425,25.000551,-1.9769,0.062,9.45150,9.45150
342.00,9.45076,25.062448,0.000426,25.000517,-1.9769,0.062,9.45021,9.45021
343.00,9.45045,25.062514,0.000426,25.000534,-1.9769,0.062,9.44858,9.44858
344.00,9.45007,25.062518,0.000426,25.000498,-1.9769,0.062,9.44673,9.44673
345.00,9.44982,25.062470,0.000428,25.000464,-1.9768,0.062,9.44521,9.44521
346.00,9.44957,25.062540,0.000430,25.000479,-1.9767,0.062,9.44475,9.44475
347.00,9.44935,25.062613,0.000430,25.000473,-1.9768,0.062,9.44456,9.44456
348.00,9.44900,25.062640,0.000429,25.000521,-1.9769,0.062,9.44427,9.44427
349.00,9.44864,25.062660,0.000426,25.000554,-1.9771,0.063,9.44484,9.44484
350.00,9.44850,25.062754,0.000427,25.000585,-1.9770,0.063,9.44584,9.44584
351.00,9.44847,25.062808,0.000426,25.000671,-1.9771,0.063,9.44582,9.44582
352.00,9.44820,25.062771,0.000425,25.000638,-1.9771,0.063,9.44477,9.44477
353.00,9.44789,25.062794,0.000425,25.000607,-1.9769,0.063,9.43917,9.43917
354.00,9.44724,25.062805,0.000429,25.000557,-1.9770,0.063,9.42042,9.42042
355.00,9.44632,25.062865,0.000428,25.000574,-1.9771,0.063,9.38646,9.38646
356.00,9.44548,25.062832,0.000427,25.000484,-1.9772,0.063,9.33779,9.33779
357.00,9.44523,25.062973,0.000430,25.000571,-1.9773,0.063,9.27854,9.27854
358.00,9.44576,25.063002,0.000428,25.000577,-1.9774,0.063,9.21875,9.21875
359.00,9.44597,25.063062,0.000428,25.000608,-1.9775,0.063,9.16987,9.16987
360.00,9.44747,25.063133,0.000433,25.000651,-1.9775,0.063,9.13851,9.13851
@3,2.0001,4.0, 360.049000000006 
361.00,9.44602,25.063126,0.000434,25.000570,-1.9776,0.063,9.12639,9.12639
362.00,9.44043,25.063024,0.000425,25.000386,-1.9776,0.063,9.13029,9.13029
363.00,9.41422,25.063113,0.000424,25.000383,-1.9778,0.064,9.14418,9.14418
364.00,9.35275,25.063094,0.000422,25.000310,-1.9778,0.064,9.16413,9.16413
365.00,9.27822,25.062998,0.000416,25.000203,-1.9777,0.064,9.18490,9.18490
366.00,9.20270,25.063080,0.000416,25.000280,-1.9776,0.064,9.20472,9.20472
367.00,9.14476,25.063197,0.000418,25.000392,-1.9775,0.064,9.22332,9.22332
368.00,9.11589,25.063213,0.000424,25.000423,-1.9774,0.064,9.24109,9.24109
369.00,9.10865,25.063313,0.000427,25.000508,-1.9775,0.064,9.25787,9.25787
370.00,9.12147,25.063472,0.000429,25.000586,-1.9775,0.064,9.27396,9.27396
371.00,9.14205,25.063552,0.000430,25.000627,-1.9774,0.064,9.29088,9.29088
372.00,9.16385,25.063511,0.000431,25.000556,-1.9774,0.064,9.30858,9.30858
373.00,9.18529,25.063465,0.000425,25.000491,-1.9774,0.064,9.32474,9.32474
374.00,9.20813,25.063433,0.000420,25.000420,-1.9776,0.064,9.33939,9.33939
375.00,9.22512,25.063400,0.000419,25.000396,-1.9778,0.064,9.35465,9.35465
376.00,9.24114,25.063354,0.000419,25.000384,-1.9782,0.065,9.36802,9.36802
377.00,9.25691,25.063549,0.000422,25.000559,-1.9785,0.065,9.37794,9.37794
378.00,9.27405,25.063542,0.000421,25.000560,-1.9788,0.065,9.38608,9.38608
379.00,9.29202,25.063659,0.000424,25.000648,-1.9789,0.065,9.39294,9.39294
380.00,9.30580,25.063625,0.000423,25.000536,-1.9791,0.065,9.39688,9.39688
381.00,9.32562,25.063682,0.000423,25.000507,-1.9792,0.065,9.39861,9.39861
382.00,9.34529,25.063701,0.000420,25.000465,-1.9793,0.065,9.40033,9.40033
383.00,9.35490,25.063848,0.000424,25.000473,-1.9794,0.065,9.40343,9.40343
384.00,9.36543,25.063805,0.000423,25.000402,-1.9794,0.065,9.40644,9.40644
385.00,9.38182,25.063848,0.000426,25.000486,-1.9793,0.065,9.40962,9.40962
386.00,9.39069,25.063808,0.000425,25.000449,-1.9792,0.065,9.41334,9.41334
387.00,9.39360,25.063682,0.000423,25.000314,-1.9792,0.065,9.41672,9.41672
388.00,9.39605,25.063750,0.000423,25.000400,-1.9793,0.066,9.41878,9.41878
389.00,9.39832,25.063846,0.000421,25.000452,-1.9795,0.066,9.42096,9.42096
390.00,9.40153,25.063987,0.000422,25.000502,-1.9796,0.066,9.42307,9.42307
391.00,9.40449,25.064139,0.000425,25.000528,-1.9796,0.066,9.42589,9.42589
392.00,9.40702,25.064235,0.000427,25.000596,-1.9796,0.066,9.42795,9.42795
393.00,9.40983,25.064255,0.000425,25.000558,-1.9796,0.066,9.43026,9.43026
394.00,9.41250,25.064252,0.000425,25.000505,-1.9798,0.066,9.43040,9.43040
395.00,9.41429,25.064351,0.000425,25.000526,-1.9801,0.066,9.43093,9.43093
396.00,9.41611,25.064416,0.000422,25.000581,-1.9802,0.066,9.43060,9.43060
397.00,9.41806,25.064517,0.000427,25.000661,-1.9805,0.066,9.43125,9.43125
398.00,9.42007,25.064419,0.000427,25.000519,-1.9806,0.066,9.43158,9.43158
399.00,9.42232,25.064491,0.000428,25.000555,-1.9805,0.066,9.43335,9.43335
400.00,9.42413,25.064433,0.000427,25.000581,-1.9805,0.066,9.43396,9.43396
401.00,9.42550,25.064387,0.000430,25.000519,-1.9807,0.066,9.43468,9.43468
402.00,9.42755,25.064356,0.000428,25.000438,-1.9807,0.066,9.43505,9.43505
403.00,9.42855,25.064435,0.000429,25.000503,-1.9807,0.066,9.43563,9.43563
404.00,9.42955,25.064487,0.000430,25.000526,-1.9806,0.066,9.43558,9.43558
405.00,9.43059,25.064559,0.000428,25.000485,-1.9806,0.067,9.43613,9.43613
406.00,9.43135,25.064645,0.000426,25.000549,-1.9808,0.067,9.43566,9.43566
407.00,9.43199,25.064702,0.000425,25.000599,-1.9808,0.067,9.43512,9.43512
408.00,9.43265,25.064806,0.000424,25.000663,-1.9809,0.067,9.43429,9.43429
409.00,9.43315,25.064815,0.000422,25.000601,-1.9812,0.067,9.43402,9.43402
410.00,9.43349,25.064753,0.000421,25.000507,-1.9814,0.067,9.43371,9.43371
411.00,9.43376,25.064848,0.000423,25.000505,-1.9816,0.067,9.43397,9.43397
412.00,9.43373,25.064896,0.000420,25.000450,-1.9818,0.067,9.43386,9.43386
413.00,9.43387,25.064966,0.000423,25.000417,-1.9821,0.067,9.43412,9.43412
414.00,9.43414,25.065066,0.000425,25.000486,-1.9822,0.067,9.43500,9.43500
415.00,9.43472,25.065136,0.000426,25.000534,-1.9822,0.067,9.43568,9.43568
416.00,9.43490,25.065137,0.000426,25.000528,-1.9820,0.068,9.43550,9.43550
417.00,9.43501,25.065160,0.000426,25.000545,-1.9821,0.068,9.43602,9.43602
418.00,9.43495,25.065119,0.000426,25.000544,-1.9822,0.068,9.43559,9.43559
419.00,9.43479,25.065088,0.000424,25.000506,-1.9823,0.068,9.43402,9.43402
420.00,9.43463,25.065161,0.000424,25.000537,-1.9826,0.068,9.43281,9.43281
421.00,9.43449,25.065228,0.000421,25.000602,-1.9829,0.068,9.43247,9.43247
422.00,9.43431,25.065328,0.000425,25.000653,-1.9829,0.068,9.43215,9.43215
423.00,9.43421,25.065313,0.000422,25.000686,-1.9829,0.068,9.43304,9.43304
424.00,9.43424,25.065266,0.000421,25.000623,-1.9829,0.068,9.43392,9.43392
425.00,9.43427,25.065329,0.000425,25.000671,-1.9828,0.068,9.43478,9.43478
426.00,9.43430,25.065266,0.000427,25.000607,-1.9827,0.068,9.43549,9.43549
427.00,9.43444,25.065165,0.000425,25.000507,-1.9827,0.068,9.43595,9.43595
428.00,9.43463,25.065288,0.000426,25.000490,-1.9827,0.068,9.43635,9.43635
429.00,9.43486,25.065482,0.000430,25.000643,-1.9829,0.068,9.43694,9.43694
430.00,9.43509,25.065502,0.000426,25.000561,-1.9831,0.069,9.43730,9.43730
431.00,9.43516,25.065642,0.000427,25.000636,-1.9833,0.069,9.43754,9.43754
432.00,9.43524,25.065799,0.000425,25.000751,-1.9836,0.069,9.43682,9.43682
433.00,9.43528,25.065801,0.000425,25.000734,-1.9838,0.069,9.43647,9.43647
434.00,9.43534,25.065819,0.000425,25.000688,-1.9841,0.069,9.43598,9.43598
435.00,9.43509,25.065888,0.000430,25.000791,-1.9843,0.069,9.43538,9.43538
436.00,9.43521,25.065839,0.000427,25.000744,-1.9846,0.069,9.43567,9.43567
437.00,9.43532,25.065820,0.000430,25.000694,-1.9849,0.069,9.43680,9.43680
438.00,9.43552,25.065868,0.000431,25.000739,-1.9851,0.069,9.43622,9.43622
439.00,9.43559,25.065753,0.000427,25.000646,-1.9852,0.069,9.43639,9.43639
440.00,9.43609,25.065778,0.000426,25.000575,-1.9851,0.070,9.43818,9.43818
441.00,9.43679,25.065800,0.000427,25.000541,-1.9853,0.070,9.43981,9.43981
442.00,9.43741,25.065851,0.000428,25.000518,-1.9853,0.070,9.44101,9.44101
443.00,9.43781,25.065903,0.000430,25.000469,-1.9850,0.070,9.44260,9.44260
444.00,9.43801,25.065952,0.000431,25.000427,-1.9849,0.069,9.44286,9.44286
445.00,9.43790,25.065913,0.000432,25.000437,-1.9848,0.069,9.44053,9.44053
446.00,9.43782,25.065964,0.000431,25.000404,-1.9844,0.069,9.43768,9.43768
447.00,9.43775,25.066041,0.000430,25.000424,-1.9844,0.069,9.43521,9.43521
448.00,9.43763,25.066031,0.000427,25.000382,-1.9846,0.069,9.43286,9.43286
449.00,9.43720,25.066122,0.000423,25.000500,-1.9846,0.070,9.43187,9.43187
450.00,9.43695,25.066288,0.000422,25.000557,-1.9848,0.070,9.43225,9.43225
451.00,9.43667,25.066275,0.000418,25.000505,-1.9852,0.070,9.43300,9.43300
452.00,9.43672,25.066243,0.000418,25.000482,-1.9852,0.070,9.43441,9.43441
453.00,9.43686,25.066329,0.000422,25.000527,-1.9855,0.070,9.43575,9.43575
454.00,9.43697,25.066474,0.000427,25.000529,-1.9858,0.070,9.43606,9.43606
455.00,9.43681,25.066390,0.000424,25.000418,-1.9860,0.070,9.43588,9.43588
456.00,9.43652,25.066533,0.000428,25.000529,-1.9862,0.070,9.43523,9.43523
457.00,9.43638,25.066576,0.000427,25.000502,-1.9864,0.070,9.43435,9.43435
458.00,9.43620,25.066561,0.000425,25.000485,-1.9865,0.071,9.43371,9.43371
459.00,9.43631,25.066545,0.000426,25.000492,-1.9866,0.071,9.43472,9.43472
460.00,9.43637,25.066591,0.000425,25.000443,-1.9867,0.071,9.43609,9.43609
461.00,9.43603,25.066681,0.000425,25.000426,-1.9867,0.071,9.43746,9.43746
462.00,9.43575,25.066776,0.000424,25.000474,-1.9868,0.071,9.43823,9.43823
463.00,9.43543,25.066817,0.000425,25.000469,-1.9867,0.071,9.43903,9.43903
464.00,9.43541,25.066739,0.000423,25.000379,-1.9867,0.071,9.43915,9.43915
465.00,9.43559,25.066784,0.000424,25.000542,-1.9867,0.071,9.43863,9.43863
466.00,9.43578,25.066678,0.000422,25.000494,-1.9867,0.071,9.43780,9.43780
467.00,9.43603,25.066725,0.000425,25.000568,-1.9868,0.071,9.43794,9.43794
468.00,9.43643,25.066726,0.000424,25.000621,-1.9870,0.071,9.43815,9.43815
469.00,9.43686,25.066794,0.000423,25.000628,-1.9874,0.072,9.43845,9.43845
470.00,9.43726,25.066773,0.000425,25.000503,-1.9875,0.072,9.43899,9.43899
471.00,9.43758,25.066842,0.000429,25.000530,-1.9876,0.071,9.44055,9.44055
472.00,9.43790,25.066814,0.000429,25.000450,-1.9877,0.071,9.44144,9.44144
473.00,9.43815,25.066953,0.000431,25.000490,-1.9878,0.071,9.44232,9.44232
474.00,9.43837,25.067048,0.000433,25.000569,-1.9878,0.071,9.44172,9.44172
475.00,9.43859,25.067130,0.000430,25.000584,-1.9881,0.072,9.44119,9.44119
476.00,9.43882,25.067239,0.000429,25.000636,-1.9883,0.072,9.43986,9.43986
477.00,9.43896,25.067248,0.000425,25.000586,-1.9886,0.072,9.43890,9.43890
478.00,9.43933,25.067252,0.000424,25.000519,-1.9888,0.072,9.43886,9.43886
479.00,9.43975,25.067343,0.000426,25.000563,-1.9889,0.072,9.43985,9.43985
480.00,9.43978,25.067464,0.000431,25.000619,-1.9890,0.072,9.44018,9.44018
481.00,9.43961,25.067486,0.000428,25.000577,-1.9891,0.072,9.43950,9.43950
482.00,9.43924,25.067672,0.000429,25.000670,-1.9891,0.072,9.43823,9.43823
483.00,9.43891,25.067744,0.000426,25.000677,-1.9891,0.072,9.43563,9.43563
484.00,9.43863,25.067635,0.000419,25.000499,-1.9890,0.072,9.43421,9.43421
485.00,9.43866,25.067664,0.000415,25.000495,-1.9890,0.073,9.43401,9.43401
486.00,9.43868,25.067659,0.000417,25.000504,-1.9890,0.073,9.43498,9.43498
487.00,9.43872,25.067595,0.000416,25.000407,-1.9889,0.073,9.43611,9.43611
488.00,9.43862,25.067657,0.000419,25.000445,-1.9889,0.073,9.43786,9.43786
489.00,9.43840,25.067838,0.000424,25.000560,-1.9891,0.073,9.43837,9.43837
490.00,9.43834,25.067843,0.000426,25.000563,-1.9894,0.073,9.43828,9.43828
491.00,9.43803,25.067876,0.000424,25.000543,-1.9896,0.073,9.43871,9.43871
492.00,9.43780,25.067876,0.000424,25.000576,-1.9897,0.073,9.43888,9.43888
493.00,9.43776,25.067864,0.000424,25.000543,-1.9899,0.073,9.43910,9.43910
494.00,9.43787,25.067871,0.000423,25.000532,-1.9901,0.073,9.43907,9.43907
495.00,9.43786,25.067939,0.000425,25.000528,-1.9899,0.073,9.43889,9.43889
496.00,9.43790,25.067929,0.000426,25.000425,-1.9899,0.073,9.43869,9.43869
497.00,9.43810,25.068004,0.000426,25.000425,-1.9900,0.073,9.43941,9.43941
498.00,9.43816,25.068082,0.000423,25.000421,-1.9901,0.073,9.43965,9.43965
499.00,9.43799,25.068156,0.000421,25.000459,-1.9901,0.074,9.43998,9.43998
500.00,9.43791,25.068173,0.000420,25.000458,-1.9901,0.074,9.44058,9.44058
501.00,9.43806,25.068366,0.000423,25.000568,-1.9902,0.074,9.44052,9.44052
502.00,9.43870,25.068460,0.000424,25.000595,-1.9901,0.074,9.43965,9.43965
503.00,9.43921,25.068459,0.000424,25.000595,-1.9899,0.074,9.43546,9.43546
504.00,9.43936,25.068519,0.000424,25.000584,-1.9897,0.074,9.42099,9.42099
505.00,9.43950,25.068544,0.000425,25.000532,-1.9900,0.074,9.39340,9.39340
506.00,9.43967,25.068446,0.000422,25.000473,-1.9904,0.074,9.35190,9.35190
507.00,9.43971,25.068316,0.000421,25.000396,-1.9907,0.074,9.29824,9.29824
508.00,9.44010,25.068371,0.000423,25.000425,-1.9911,0.074,9.24203,9.24203
509.00,9.44046,25.068433,0.000425,25.000518,-1.9914,0.074,9.19466,9.19466
510.00,9.43989,25.068447,0.000423,25.000550,-1.9914,0.074,9.16118,9.16118
@4,2.0001,4.0, 510.088000000003 
511.00,9.43887,25.068581,0.000423,25.000636,-1.9913,0.074,9.14441,9.14441
512.00,9.43807,25.068766,0.000424,25.000697,-1.9913,0.075,9.14479,9.14479
513.00,9.41983,25.068837,0.000424,25.000741,-1.9914,0.075,9.15533,9.15533
514.00,9.36732,25.068733,0.000422,25.000546,-1.9915,0.075,9.17158,9.17158
515.00,9.30232,25.068743,0.000423,25.000496,-1.9915,0.075,9.18967,9.18967
516.00,9.23136,25.068733,0.000423,25.000457,-1.9915,0.075,9.20872,9.20872
517.00,9.17025,25.068729,0.000422,25.000470,-1.9916,0.075,9.22531,9.22531
518.00,9.13934,25.068715,0.000420,25.000394,-1.9919,0.075,9.24122,9.24122
519.00,9.13070,25.068826,0.000419,25.000461,-1.9921,0.075,9.25607,9.25607
520.00,9.13497,25.068960,0.000421,25.000594,-1.9924,0.075,9.27138,9.27138
521.00,9.14775,25.069047,0.000421,25.000673,-1.9926,0.075,9.28693,9.28693
522.00,9.17173,25.069146,0.000422,25.000697,-1.9927,0.076,9.30334,9.30334
523.00,9.19181,25.069158,0.000421,25.000718,-1.9925,0.076,9.31881,9.31881
524.00,9.21176,25.069097,0.000421,25.000675,-1.9922,0.076,9.33352,9.33352
525.00,9.22547,25.069056,0.000420,25.000603,-1.9921,0.076,9.34672,9.34672
526.00,9.24262,25.069033,0.000418,25.000497,-1.9920,0.076,9.35721,9.35721
527.00,9.25481,25.068947,0.000418,25.000383,-1.9919,0.076,9.36600,9.36600
528.00,9.27130,25.069056,0.000422,25.000398,-1.9920,0.076,9.37317,9.37317
529.00,9.28618,25.069106,0.000425,25.000386,-1.9920,0.076,9.37871,9.37871
530.00,9.30200,25.069188,0.000424,25.000362,-1.9920,0.076,9.38346,9.38346
531.00,9.32042,25.069169,0.000422,25.000325,-1.9921,0.076,9.38749,9.38749
532.00,9.33676,25.069287,0.000424,25.000473,-1.9924,0.076,9.39070,9.39070
533.00,9.34868,25.069263,0.000421,25.000454,-1.9927,0.076,9.39410,9.39410
534.00,9.35895,25.069313,0.000420,25.000481,-1.9929,0.077,9.39800,9.39800
535.00,9.36628,25.069248,0.000420,25.000416,-1.9932,0.077,9.40196,9.40196
536.00,9.37227,25.069402,0.000427,25.000590,-1.9935,0.077,9.40679,9.40679
537.00,9.37691,25.069458,0.000427,25.000579,-1.9937,0.077,9.41105,9.41105
538.00,9.38095,25.069592,0.000427,25.000682,-1.9938,0.077,9.41471,9.41471
539.00,9.38523,25.069628,0.000426,25.000697,-1.9941,0.077,9.41590,9.41590
540.00,9.38962,25.069669,0.000432,25.000819,-1.9943,0.077,9.41697,9.41697
541.00,9.39305,25.069555,0.000429,25.000718,-1.9945,0.077,9.41732,9.41732
542.00,9.39627,25.069599,0.000434,25.000715,-1.9947,0.077,9.41718,9.41718
543.00,9.40045,25.069589,0.000437,25.000674,-1.9948,0.077,9.41732,9.41732
544.00,9.40381,25.069663,0.000437,25.000674,-1.9949,0.077,9.41867,9.41867
545.00,9.40613,25.069773,0.000436,25.000638,-1.9948,0.077,9.41906,9.41906
546.00,9.40774,25.069929,0.000437,25.000637,-1.9947,0.077,9.41897,9.41897
547.00,9.40987,25.069966,0.000432,25.000600,-1.9946,0.077,9.41941,9.41941
548.00,9.41096,25.070008,0.000434,25.000587,-1.9947,0.077,9.41889,9.41889
549.00,9.41200,25.069941,0.000435,25.000521,-1.9948,0.077,9.41870,9.41870
550.00,9.41349,25.069923,0.000434,25.000486,-1.9949,0.077,9.41896,9.41896
551.00,9.41489,25.069901,0.000429,25.000482,-1.9950,0.077,9.41940,9.41940
552.00,9.41620,25.069891,0.000426,25.000428,-1.9952,0.077,9.41987,9.41987
553.00,9.41747,25.069868,0.000422,25.000349,-1.9953,0.078,9.42136,9.42136
554.00,9.41849,25.069955,0.000423,25.000389,-1.9953,0.078,9.42233,9.42233
555.00,9.41919,25.070051,0.000422,25.000457,-1.9955,0.078,9.42284,9.42284
556.00,9.41965,25.070121,0.000428,25.000479,-1.9954,0.078,9.42330,9.42330
557.00,9.41997,25.070181,0.000429,25.000570,-1.9955,0.078,9.42450,9.42450
558.00,9.42047,25.070190,0.000424,25.000569,-1.9954,0.078,9.42518,9.42518
559.00,9.42116,25.070217,0.000422,25.000627,-1.9955,0.078,9.42658,9.42658
560.00,9.42186,25.070263,0.000421,25.000645,-1.9955,0.078,9.42746,9.42746
561.00,9.42235,25.070345,0.000417,25.000716,-1.9957,0.078,9.42892,9.42892
562.00,9.42294,25.070307,0.000416,25.000674,-1.9958,0.078,9.42912,9.42912
563.00,9.42348,25.070412,0.000418,25.000748,-1.9960,0.078,9.42939,9.42939
564.00,9.42395,25.070483,0.000419,25.000730,-1.9961,0.078,9.42930,9.42930
565.00,9.42454,25.070581,0.000419,25.000803,-1.9959,0.078,9.42990,9.42990
566.00,9.42516,25.070573,0.000422,25.000746,-1.9957,0.078,9.43072,9.43072
567.00,9.42601,25.070666,0.000427,25.000733,-1.9954,0.078,9.43213,9.43213
568.00,9.42677,25.070718,0.000427,25.000677,-1.9953,0.078,9.43237,9.43237
569.00,9.42733,25.070798,0.000429,25.000708,-1.9953,0.078,9.43188,9.43188
570.00,9.42765,25.070778,0.000431,25.000621,-1.9955,0.078,9.43119,9.43119
571.00,9.42808,25.070831,0.000429,25.000622,-1.9959,0.078,9.43036,9.43036
572.00,9.42854,25.070852,0.000424,25.000624,-1.9963,0.079,9.42899,9.42899
573.00,9.42871,25.070888,0.000424,25.000673,-1.9966,0.079,9.42787,9.42787
574.00,9.42875,25.070861,0.000421,25.000620,-1.9968,0.079,9.42787,9.42787
575.00,9.42917,25.070839,0.000415,25.000540,-1.9969,0.079,9.42930,9.42930
576.00,9.42975,25.070836,0.000414,25.000501,-1.9968,0.079,9.43006,9.43006
577.00,9.42993,25.070917,0.000418,25.000496,-1.9967,0.079,9.43115,9.43115
578.00,9.43023,25.070956,0.000419,25.000474,-1.9968,0.079,9.43279,9.43279
579.00,9.43065,25.070991,0.000423,25.000419,-1.9968,0.079,9.43432,9.43432
580.00,9.43104,25.071140,0.000428,25.000530,-1.9970,0.079,9.43456,9.43456
581.00,9.43133,25.071215,0.000428,25.000577,-1.9972,0.079,9.43455,9.43455
582.00,9.43156,25.071213,0.000429,25.000602,-1.9974,0.079,9.43446,9.43446
583.00,9.43177,25.071220,0.000428,25.000550,-1.9975,0.079,9.43438,9.43438
584.00,9.43189,25.071307,0.000424,25.000680,-1.9977,0.080,9.43348,9.43348
585.00,9.43194,25.071259,0.000422,25.000625,-1.9978,0.080,9.43247,9.43247
586.00,9.43175,25.071293,0.000422,25.000588,-1.9979,0.080,9.43149,9.43149
587.00,9.43151,25.071326,0.000421,25.000564,-1.9979,0.080,9.43112,9.43112
588.00,9.43146,25.071317,0.000420,25.000562,-1.9978,0.080,9.43084,9.43084
589.00,9.43146,25.071336,0.000422,25.000487,-1.9978,0.080,9.43042,9.43042
590.00,9.43163,25.071466,0.000420,25.000517,-1.9979,0.080,9.43039,9.43039
591.00,9.43169,25.071559,0.000420,25.000531,-1.9979,0.080,9.43078,9.43078
592.00,9.43167,25.071645,0.000421,25.000539,-1.9981,0.080,9.42994,9.42994
593.00,9.43173,25.071808,0.000426,25.000643,-1.9983,0.080,9.42966,9.42966
594.00,9.43209,25.071930,0.000430,25.000722,-1.9985,0.080,9.43062,9.43062
595.00,9.43226,25.071891,0.000432,25.000707,-1.9986,0.080,9.43131,9.43131
596.00,9.43203,25.071938,0.000433,25.000743,-1.9987,0.080,9.43074,9.43074
597.00,9.43178,25.071974,0.000433,25.000723,-1.9988,0.080,9.43093,9.43093
598.00,9.43147,25.072053,0.000429,25.000671,-1.9990,0.081,9.43048,9.43048
599.00,9.43120,25.072091,0.000426,25.000585,-1.9992,0.081,9.42978,9.42978
600.00,9.43094,25.072145,0.000427,25.000547,-1.9994,0.081,9.42896,9.42896
601.00,9.43056,25.072174,0.000427,25.000519,-1.9996,0.081,9.42830,9.42830
602.00,9.42995,25.072180,0.000429,25.000528,-1.9998,0.081,9.42650,9.42650
603.00,9.42936,25.072090,0.000432,25.000499,-1.9998,0.081,9.42545,9.42545
604.00,9.42902,25.072098,0.000431,25.000560,-1.9999,0.081,9.42517,9.42517
605.00,9.42902,25.072169,0.000431,25.000583,-1.9999,0.081,9.42551,9.42551
606.00,9.42902,25.072169,0.000434,25.000554,-2.0000,0.081,9.42583,9.42583
607.00,9.42867,25.072297,0.000436,25.000593,-1.9999,0.081,9.42613,9.42613
608.00,9.42810,25.072421,0.000434,25.000642,-2.0000,0.081,9.42612,9.42612
609.00,9.42773,25.072452,0.000433,25.000651,-2.0002,0.081,9.42473,9.42473
610.00,9.42736,25.072410,0.000435,25.000642,-2.0004,0.081,9.42247,9.42247
611.00,9.42679,25.072439,0.000431,25.000621,-2.0008,0.081,9.42133,9.42133
612.00,9.42646,25.072426,0.000425,25.000598,-2.0011,0.081,9.42152,9.42152
613.00,9.42606,25.072357,0.000425,25.000549,-2.0013,0.082,9.42218,9.42218
614.00,9.42565,25.072279,0.000423,25.000432,-2.0013,0.082,9.42414,9.42414
615.00,9.42546,25.072326,0.000421,25.000430,-2.0013,0.082,9.42620,9.42620
616.00,9.42580,25.072392,0.000421,25.000525,-2.0012,0.082,9.42790,9.42790
617.00,9.42589,25.072391,0.000419,25.000538,-2.0013,0.082,9.42974,9.42974
618.00,9.42599,25.072407,0.000415,25.000482,-2.0013,0.082,9.42994,9.42994
619.00,9.42580,25.072559,0.000420,25.000610,-2.0014,0.082,9.42871,9.42871
620.00,9.42556,25.072598,0.000420,25.000617,-2.0015,0.082,9.42762,9.42762
621.00,9.42549,25.072642,0.000422,25.000612,-2.0019,0.082,9.42736,9.42736
622.00,9.42589,25.072738,0.000424,25.000561,-2.0022,0.083,9.42752,9.42752
623.00,9.42637,25.072743,0.000427,25.000508,-2.0024,0.082,9.42803,9.42803
624.00,9.42658,25.072791,0.000426,25.000459,-2.0026,0.082,9.42869,9.42869
625.00,9.42658,25.072747,0.000422,25.000378,-2.0028,0.082,9.42988,9.42988
626.00,9.42655,25.072713,0.000421,25.000350,-2.0027,0.083,9.42970,9.42970
627.00,9.42667,25.072710,0.000422,25.000380,-2.0027,0.083,9.42858,9.42858
628.00,9.42700,25.072802,0.000420,25.000463,-2.0028,0.083,9.42843,9.42843
629.00,9.42754,25.072809,0.000422,25.000452,-2.0028,0.083,9.42878,9.42878
630.00,9.42811,25.072910,0.000423,25.000481,-2.0027,0.083,9.42884,9.42884
631.00,9.42839,25.072933,0.000419,25.000394,-2.0027,0.083,9.42941,9.42941
632.00,9.42883,25.072919,0.000418,25.000420,-2.0026,0.083,9.43024,9.43024
633.00,9.42903,25.073027,0.000421,25.000524,-2.0026,0.083,9.42969,9.42969
634.00,9.42898,25.073080,0.000418,25.000586,-2.0026,0.083,9.42925,9.42925
635.00,9.42875,25.073172,0.000423,25.000648,-2.0027,0.083,9.42845,9.42845
636.00,9.42868,25.073093,0.000423,25.000579,-2.0028,0.083,9.42828,9.42828
637.00,9.42863,25.073140,0.000425,25.000538,-2.0030,0.083,9.42763,9.42763
638.00,9.42843,25.073155,0.000426,25.000467,-2.0032,0.083,9.42758,9.42758
639.00,9.42842,25.073131,0.000425,25.000400,-2.0034,0.083,9.42680,9.42680
640.00,9.42834,25.073106,0.000422,25.000363,-2.0037,0.084,9.42637,9.42637
641.00,9.42850,25.073310,0.000424,25.000526,-2.0040,0.084,9.42684,9.42684
642.00,9.42860,25.073277,0.000422,25.000481,-2.0043,0.084,9.42819,9.42819
643.00,9.42869,25.073256,0.000417,25.000527,-2.0046,0.084,9.42911,9.42911
644.00,9.42878,25.073352,0.000418,25.000600,-2.0048,0.084,9.43060,9.43060
645.00,9.42892,25.073453,0.000422,25.000647,-2.0049,0.084,9.43233,9.43233
646.00,9.42909,25.073415,0.000418,25.000524,-2.0048,0.084,9.43218,9.43218
647.00,9.42926,25.073552,0.000420,25.000598,-2.0045,0.084,9.43112,9.43112
648.00,9.42928,25.073682,0.000424,25.000626,-2.0043,0.084,9.43042,9.43042
649.00,9.42917,25.073728,0.000423,25.000587,-2.0042,0.084,9.42983,9.42983
650.00,9.42900,25.073746,0.000422,25.000624,-2.0044,0.084,9.42819,9.42819
651.00,9.42879,25.073816,0.000427,25.000693,-2.0046,0.084,9.42735,9.42735
652.00,9.42861,25.073853,0.000429,25.000663,-2.0050,0.084,9.42642,9.42642
653.00,9.42874,25.073883,0.000431,25.000621,-2.0053,0.084,9.42196,9.42196
654.00,9.42883,25.073950,0.000434,25.000645,-2.0055,0.084,9.40797,9.40797
655.00,9.42919,25.074075,0.000435,25.000698,-2.0057,0.084,9.38292,9.38292
656.00,9.42988,25.074112,0.000433,25.000719,-2.0060,0.085,9.34447,9.34447
657.00,9.42929,25.074134,0.000430,25.000740,-2.0062,0.085,9.29517,9.29517
658.00,9.42853,25.074100,0.000427,25.000721,-2.0066,0.085,9.24336,9.24336
659.00,9.42723,25.073974,0.000425,25.000647,-2.0070,0.085,9.19794,9.19794
660.00,9.42630,25.073843,0.000422,25.000481,-2.0072,0.085,9.16377,9.16377
@5,2.0001,4.0, 660.018000000004 
661.00,9.42600,25.073941,0.000423,25.000527,-2.0072,0.085,9.14459,9.14459
662.00,9.42440,25.073994,0.000424,25.000529,-2.0073,0.085,9.14048,9.14048
663.00,9.40488,25.074079,0.000427,25.000540,-2.0071,0.085,9.14681,9.14681
664.00,9.35859,25.074243,0.000423,25.000603,-2.0071,0.086,9.15924,9.15924
665.00,9.29961,25.074271,0.000423,25.000581,-2.0072,0.086,9.17487,9.17487
666.00,9.23427,25.074305,0.000424,25.000556,-2.0074,0.086,9.19130,9.19130
667.00,9.17836,25.074362,0.000423,25.000572,-2.0073,0.086,9.20699,9.20699
668.00,9.14638,25.074315,0.000419,25.000532,-2.0073,0.086,9.22228,9.22228
669.00,9.13161,25.074317,0.000425,25.000499,-2.0073,0.086,9.23763,9.23763
670.00,9.12901,25.074461,0.000430,25.000589,-2.0074,0.086,9.25565,9.25565
671.00,9.13836,25.074414,0.000428,25.000594,-2.0075,0.086,9.27477,9.27477
672.00,9.15759,25.074403,0.000429,25.000594,-2.0077,0.086,9.29439,9.29439
673.00,9.17776,25.074423,0.000432,25.000593,-2.0080,0.086,9.31252,9.31252
674.00,9.19366,25.074516,0.000430,25.000650,-2.0081,0.086,9.32860,9.32860
675.00,9.20689,25.074423,0.000425,25.000545,-2.0080,0.086,9.34032,9.34032
676.00,9.22044,25.074500,0.000422,25.000501,-2.0082,0.086,9.34948,9.34948
677.00,9.23610,25.074463,0.000418,25.000389,-2.0083,0.087,9.35619,9.35619
678.00,9.25418,25.074538,0.000416,25.000371,-2.0083,0.087,9.36156,9.36156
679.00,9.27063,25.074577,0.000417,25.000337,-2.0083,0.087,9.36579,9.36579
680.00,9.29703,25.074719,0.000417,25.000428,-2.0085,0.087,9.36910,9.36910
681.00,9.31604,25.074707,0.000417,25.000418,-2.0086,0.087,9.37116,9.37116
682.00,9.33392,25.074825,0.000422,25.000530,-2.0086,0.087,9.37228,9.37228
683.00,9.34430,25.074949,0.000423,25.000650,-2.0088,0.087,9.37266,9.37266
684.00,9.35043,25.074952,0.000421,25.000655,-2.0090,0.087,9.37438,9.37438
685.00,9.35606,25.075023,0.000423,25.000682,-2.0092,0.087,9.37676,9.37676
686.00,9.36037,25.075123,0.000427,25.000766,-2.0095,0.087,9.37941,9.37941
687.00,9.36294,25.075120,0.000427,25.000714,-2.0098,0.087,9.38246,9.38246
688.00,9.36495,25.075111,0.000426,25.000619,-2.0102,0.087,9.38533,9.38533
689.00,9.36757,25.075112,0.000426,25.000544,-2.0105,0.087,9.38825,9.38825
690.00,9.37011,25.075094,0.000429,25.000480,-2.0107,0.087,9.39088,9.39088
691.00,9.37297,25.075117,0.000426,25.000375,-2.0109,0.087,9.39405,9.39405
692.00,9.37597,25.075160,0.000424,25.000354,-2.0110,0.087,9.39685,9.39685
693.00,9.37889,25.075167,0.000422,25.000355,-2.0110,0.088,9.40067,9.40067
694.00,9.38162,25.075231,0.000423,25.000416,-2.0111,0.088,9.40265,9.40265
695.00,9.38428,25.075262,0.000418,25.000417,-2.0111,0.088,9.40414,9.40414
696.00,9.38649,25.075332,0.000419,25.000488,-2.0110,0.088,9.40512,9.40512
697.00,9.38845,25.075536,0.000423,25.000654,-2.0110,0.088,9.40636,9.40636
698.00,9.39040,25.075641,0.000429,25.000706,-2.0111,0.088,9.40768,9.40768
699.00,9.39259,25.075666,0.000429,25.000695,-2.0111,0.088,9.40902,9.40902
700.00,9.39479,25.075723,0.000430,25.000709,-2.0111,0.088,9.41061,9.41061
701.00,9.39665,25.075733,0.000425,25.000671,-2.0110,0.088,9.41213,9.41213
702.00,9.39872,25.075710,0.000424,25.000588,-2.0110,0.088,9.41373,9.41373
703.00,9.40096,25.075712,0.000423,25.000572,-2.0109,0.088,9.41485,9.41485
704.00,9.40314,25.075759,0.000424,25.000552,-2.0112,0.088,9.41650,9.41650
705.00,9.40498,25.075840,0.000427,25.000561,-2.0115,0.088,9.41797,9.41797
706.00,9.40679,25.075934,0.000432,25.000602,-2.0119,0.088,9.41938,9.41938
707.00,9.40838,25.075908,0.000434,25.000510,-2.0122,0.088,9.41966,9.41966
708.00,9.40988,25.075918,0.000429,25.000487,-2.0124,0.088,9.41925,9.41925
709.00,9.41113,25.075853,0.000425,25.000397,-2.0125,0.088,9.41835,9.41835
710.00,9.41211,25.075830,0.000423,25.000379,-2.0126,0.089,9.41781,9.41781
711.00,9.41295,25.075811,0.000423,25.000399,-2.0125,0.089,9.41652,9.41652
712.00,9.41355,25.075912,0.000421,25.000460,-2.0127,0.089,9.41557,9.41557
713.00,9.41387,25.075898,0.000418,25.000329,-2.0129,0.089,9.41398,9.41398
714.00,9.41392,25.076046,0.000422,25.000465,-2.0129,0.089,9.41216,9.41216
715.00,9.41405,25.076102,0.000422,25.000471,-2.0129,0.089,9.41027,9.41027
716.00,9.41419,25.076139,0.000420,25.000368,-2.0130,0.089,9.40911,9.40911
717.00,9.41438,25.076152,0.000423,25.000367,-2.0132,0.089,9.40890,9.40890
718.00,9.41439,25.076272,0.000426,25.000517,-2.0134,0.089,9.40943,9.40943
719.00,9.41446,25.076375,0.000429,25.000561,-2.0139,0.089,9.41135,9.41135
720.00,9.41471,25.076492,0.000429,25.000625,-2.0143,0.089,9.41306,9.41306
721.00,9.41478,25.076569,0.000430,25.000699,-2.0145,0.089,9.41436,9.41436
722.00,9.41487,25.076579,0.000430,25.000650,-2.0146,0.089,9.41513,9.41513
723.00,9.41477,25.076654,0.000433,25.000680,-2.0146,0.089,9.41584,9.41584
724.00,9.41447,25.076598,0.000429,25.000600,-2.0146,0.090,9.41552,9.41552
725.00,9.41424,25.076625,0.000431,25.000623,-2.0144,0.090,9.41520,9.41520
726.00,9.41402,25.076560,0.000427,25.000530,-2.0145,0.090,9.41557,9.41557
727.00,9.41386,25.076593,0.000423,25.000538,-2.0145,0.090,9.41556,9.41556
728.00,9.41375,25.076617,0.000423,25.000535,-2.0144,0.090,9.41559,9.41559
729.00,9.41379,25.076680,0.000423,25.000553,-2.0145,0.090,9.41643,9.41643
730.00,9.41395,25.076682,0.000424,25.000524,-2.0146,0.090,9.41732,9.41732
731.00,9.41410,25.076885,0.000430,25.000653,-2.0147,0.090,9.41769,9.41769
732.00,9.41416,25.076910,0.000433,25.000674,-2.0147,0.090,9.41691,9.41691
733.00,9.41413,25.076849,0.000430,25.000580,-2.0148,0.090,9.41591,9.41591
734.00,9.41425,25.076797,0.000427,25.000496,-2.0147,0.090,9.41429,9.41429
735.00,9.41453,25.076804,0.000424,25.000431,-2.0147,0.090,9.41331,9.41331
736.00,9.41495,25.076757,0.000424,25.000387,-2.0147,0.090,9.41312,9.41312
737.00,9.41541,25.076832,0.000421,25.000435,-2.0148,0.091,9.41530,9.41530
738.00,9.41615,25.076986,0.000422,25.000542,-2.0151,0.091,9.41862,9.41862
739.00,9.41676,25.077119,0.000425,25.000620,-2.0154,0.091,9.42142,9.42142
740.00,9.41712,25.077227,0.000427,25.000748,-2.0157,0.091,9.42379,9.42379
741.00,9.41769,25.077265,0.000427,25.000775,-2.0158,0.091,9.42542,9.42542
742.00,9.41808,25.077243,0.000429,25.000739,-2.0160,0.091,9.42560,9.42560
743.00,9.41844,25.077213,0.000429,25.000687,-2.0161,0.091,9.42409,9.42409
744.00,9.41880,25.077207,0.000428,25.000630,-2.0161,0.091,9.42387,9.42387
745.00,9.41919,25.077221,0.000425,25.000511,-2.0161,0.091,9.42300,9.42300
746.00,9.41956,25.077275,0.000424,25.000435,-2.0162,0.091,9.42266,9.42266
747.00,9.41994,25.077369,0.000426,25.000453,-2.0161,0.091,9.42247,9.42247
748.00,9.42032,25.077465,0.000427,25.000532,-2.0161,0.091,9.42336,9.42336
749.00,9.42066,25.077534,0.000427,25.000601,-2.0165,0.092,9.42373,9.42373
750.00,9.42095,25.077486,0.000429,25.000592,-2.0168,0.092,9.42427,9.42427
751.00,9.42126,25.077461,0.000429,25.000618,-2.0170,0.092,9.42457,9.42457
752.00,9.42175,25.077540,0.000432,25.000666,-2.0173,0.092,9.42506,9.42506
753.00,9.42248,25.077580,0.000433,25.000622,-2.0175,0.092,9.42557,9.42557
754.00,9.42336,25.077561,0.000433,25.000591,-2.0175,0.092,9.42610,9.42610
755.00,9.42405,25.077631,0.000433,25.000624,-2.0178,0.092,9.42637,9.42637
756.00,9.42446,25.077652,0.000432,25.000605,-2.0180,0.092,9.42551,9.42551
757.00,9.42450,25.077581,0.000427,25.000500,-2.0180,0.092,9.42461,9.42461
758.00,9.42436,25.077534,0.000425,25.000472,-2.0180,0.092,9.42423,9.42423
759.00,9.42437,25.077609,0.000424,25.000536,-2.0180,0.092,9.42400,9.42400
760.00,9.42442,25.077670,0.000423,25.000544,-2.0179,0.092,9.42403,9.42403
761.00,9.42441,25.077684,0.000424,25.000571,-2.0180,0.092,9.42485,9.42485
762.00,9.42436,25.077689,0.000419,25.000580,-2.0181,0.092,9.42536,9.42536
763.00,9.42450,25.077746,0.000421,25.000601,-2.0184,0.093,9.42530,9.42530
764.00,9.42471,25.077717,0.000418,25.000542,-2.0186,0.093,9.42546,9.42546
765.00,9.42495,25.077668,0.000417,25.000500,-2.0186,0.093,9.42587,9.42587
766.00,9.42530,25.077678,0.000416,25.000458,-2.0186,0.093,9.42683,9.42683
767.00,9.42555,25.077869,0.000423,25.000562,-2.0189,0.093,9.42739,9.42739
768.00,9.42554,25.077907,0.000424,25.000498,-2.0190,0.093,9.42709,9.42709
769.00,9.42559,25.078054,0.000430,25.000515,-2.0191,0.093,9.42677,9.42677
770.00,9.42560,25.078164,0.000431,25.000517,-2.0194,0.093,9.42636,9.42636
771.00,9.42575,25.078317,0.000432,25.000597,-2.0198,0.093,9.42626,9.42626
772.00,9.42587,25.078322,0.000430,25.000593,-2.0201,0.093,9.42603,9.42603
773.00,9.42588,25.078328,0.000427,25.000633,-2.0203,0.093,9.42686,9.42686
774.00,9.42589,25.078344,0.000421,25.000698,-2.0204,0.093,9.42759,9.42759
775.00,9.42597,25.078275,0.000416,25.000645,-2.0204,0.093,9.42760,9.42760
776.00,9.42596,25.078286,0.000415,25.000625,-2.0205,0.093,9.42637,9.42637
777.00,9.42619,25.078195,0.000414,25.000440,-2.0204,0.093,9.42644,9.42644
778.00,9.42636,25.078256,0.000415,25.000452,-2.0205,0.093,9.42611,9.42611
779.00,9.42630,25.078237,0.000415,25.000404,-2.0207,0.094,9.42532,9.42532
780.00,9.42636,25.078369,0.000420,25.000536,-2.0209,0.093,9.42617,9.42617
781.00,9.42659,25.078302,0.000420,25.000486,-2.0210,0.094,9.42730,9.42730
782.00,9.42680,25.078404,0.000418,25.000595,-2.0210,0.094,9.42761,9.42761
783.00,9.42694,25.078482,0.000418,25.000605,-2.0208,0.094,9.42790,9.42790
784.00,9.42698,25.078558,0.000422,25.000632,-2.0207,0.094,9.42817,9.42817
785.00,9.42691,25.078613,0.000424,25.000602,-2.0207,0.094,9.42705,9.42705
786.00,9.42656,25.078786,0.000424,25.000634,-2.0207,0.094,9.42529,9.42529
787.00,9.42621,25.078804,0.000425,25.000606,-2.0207,0.094,9.42466,9.42466
788.00,9.42623,25.078707,0.000424,25.000534,-2.0209,0.094,9.42440,9.42440
789.00,9.42624,25.078666,0.000423,25.000463,-2.0210,0.094,9.42335,9.42335
790.00,9.42601,25.078702,0.000423,25.000495,-2.0213,0.094,9.42305,9.42305
791.00,9.42590,25.078641,0.000428,25.000423,-2.0217,0.094,9.42435,9.42435
792.00,9.42593,25.078712,0.000429,25.000443,-2.0222,0.094,9.42559,9.42559
793.00,9.42609,25.078981,0.000431,25.000616,-2.0226,0.094,9.42590,9.42590
794.00,9.42598,25.079118,0.000432,25.000630,-2.0229,0.094,9.42648,9.42648
795.00,9.42566,25.079055,0.000427,25.000514,-2.0230,0.094,9.42588,9.42588
796.00,9.42553,25.079189,0.000425,25.000644,-2.0229,0.095,9.42520,9.42520
797.00,9.42550,25.079285,0.000427,25.000743,-2.0228,0.095,9.42411,9.42411
798.00,9.42541,25.079187,0.000426,25.000638,-2.0228,0.095,9.42310,9.42310
799.00,9.42521,25.079246,0.000427,25.000715,-2.0228,0.095,9.42245,9.42245
800.00,9.42486,25.079321,0.000428,25.000778,-2.0228,0.095,9.42237,9.42237
801.00,9.42436,25.079358,0.000431,25.000751,-2.0229,0.095,9.42195,9.42195
802.00,9.42402,25.079308,0.000431,25.000714,-2.0232,0.095,9.42226,9.42226
803.00,9.42371,25.079412,0.000432,25.000739,-2.0234,0.095,9.42027,9.42027
804.00,9.42379,25.079406,0.000429,25.000660,-2.0237,0.095,9.40898,9.40898
805.00,9.42374,25.079422,0.000431,25.000650,-2.0240,0.095,9.38591,9.38591
806.00,9.42383,25.079411,0.000425,25.000664,-2.0245,0.095,9.35094,9.35094
807.00,9.42283,25.079446,0.000422,25.000624,-2.0248,0.095,9.30529,9.30529
808.00,9.42207,25.079444,0.000419,25.000596,-2.0249,0.095,9.25581,9.25581
809.00,9.42184,25.079508,0.000419,25.000614,-2.0250,0.096,9.21282,9.21282
810.00,9.42086,25.079638,0.000419,25.000620,-2.0250,0.096,9.18088,9.18088
@6,2.0001,4.0, 810.060000000005 
811.00,9.42174,25.079676,0.000419,25.000578,-2.0250,0.096,9.16079,9.16079
812.00,9.42589,25.079690,0.000421,25.000544,-2.0247,0.096,9.15301,9.15301
813.00,9.41195,25.079688,0.000425,25.000468,-2.0247,0.096,9.15499,9.15499
814.00,9.36482,25.079614,0.000422,25.000394,-2.0247,0.096,9.16262,9.16262
815.00,9.30469,25.079590,0.000420,25.000321,-2.0248,0.096,9.17218,9.17218
816.00,9.24672,25.079655,0.000418,25.000315,-2.0250,0.096,9.18515,9.18515
817.00,9.19818,25.079806,0.000417,25.000350,-2.0254,0.096,9.19770,9.19770
818.00,9.16509,25.079887,0.000418,25.000379,-2.0258,0.096,9.21151,9.21151
819.00,9.15004,25.079944,0.000418,25.000365,-2.0262,0.096,9.22519,9.22519
820.00,9.14497,25.080033,0.000421,25.000471,-2.0265,0.096,9.24077,9.24077
821.00,9.14636,25.079975,0.000421,25.000415,-2.0265,0.096,9.25625,9.25625
822.00,9.15904,25.079929,0.000420,25.000404,-2.0266,0.096,9.27286,9.27286
823.00,9.17482,25.079899,0.000418,25.000406,-2.0266,0.097,9.28876,9.28876
824.00,9.18802,25.080045,0.000420,25.000547,-2.0265,0.097,9.30392,9.30392
825.00,9.19292,25.080056,0.000418,25.000492,-2.0262,0.097,9.31805,9.31805
826.00,9.21082,25.080169,0.000419,25.000525,-2.0264,0.097,9.33137,9.33137
827.00,9.22204,25.080203,0.000419,25.000542,-2.0265,0.097,9.34351,9.34351
828.00,9.24366,25.080329,0.000422,25.000584,-2.0266,0.097,9.35301,9.35301
829.00,9.25659,25.080287,0.000421,25.000441,-2.0270,0.097,9.36141,9.36141
830.00,9.27069,25.080309,0.000419,25.000396,-2.0276,0.097,9.36798,9.36798
831.00,9.28843,25.080365,0.000417,25.000471,-2.0279,0.097,9.37158,9.37158
832.00,9.30498,25.080406,0.000415,25.000452,-2.0281,0.097,9.37328,9.37328
833.00,9.32304,25.080379,0.000414,25.000399,-2.0282,0.097,9.37471,9.37471
834.00,9.33208,25.080405,0.000412,25.000437,-2.0282,0.098,9.37574,9.37574
835.00,9.34173,25.080480,0.000415,25.000497,-2.0280,0.098,9.37715,9.37715
836.00,9.35417,25.080497,0.000415,25.000462,-2.0278,0.098,9.38022,9.38022
837.00,9.36298,25.080530,0.000418,25.000425,-2.0279,0.098,9.38476,9.38476
838.00,9.36697,25.080612,0.000418,25.000417,-2.0279,0.098,9.38938,9.38938
839.00,9.36897,25.080614,0.000417,25.000375,-2.0280,0.098,9.39318,9.39318
840.00,9.37107,25.080681,0.000416,25.000444,-2.0283,0.098,9.39767,9.39767
841.00,9.37385,25.080762,0.000420,25.000484,-2.0286,0.098,9.40036,9.40036
842.00,9.37754,25.080835,0.000421,25.000563,-2.0289,0.098,9.40192,9.40192
843.00,9.38065,25.080824,0.000418,25.000554,-2.0292,0.098,9.40371,9.40371
844.00,9.38401,25.080859,0.000419,25.000578,-2.0296,0.098,9.40612,9.40612
845.00,9.38644,25.080909,0.000422,25.000557,-2.0300,0.098,9.40789,9.40789
846.00,9.38877,25.080813,0.000419,25.000410,-2.0302,0.098,9.41016,9.41016
847.00,9.39158,25.080808,0.000414,25.000340,-2.0303,0.098,9.41173,9.41173
848.00,9.39435,25.080893,0.000417,25.000406,-2.0303,0.098,9.41297,9.41297
849.00,9.39665,25.081006,0.000420,25.000482,-2.0302,0.099,9.41379,9.41379
850.00,9.39868,25.080975,0.000421,25.000396,-2.0301,0.098,9.41461,9.41461
851.00,9.40044,25.081048,0.000421,25.000369,-2.0301,0.099,9.41496,9.41496
852.00,9.40255,25.081129,0.000423,25.000467,-2.0301,0.099,9.41557,9.41557
853.00,9.40442,25.081163,0.000423,25.000461,-2.0302,0.099,9.41533,9.41533
854.00,9.40621,25.081210,0.000424,25.000437,-2.0304,0.099,9.41554,9.41554
855.00,9.40806,25.081274,0.000425,25.000509,-2.0306,0.099,9.41580,9.41580
856.00,9.40965,25.081299,0.000425,25.000582,-2.0307,0.099,9.41590,9.41590
857.00,9.41089,25.081335,0.000429,25.000536,-2.0308,0.099,9.41637,9.41637
858.00,9.41181,25.081248,0.000428,25.000404,-2.0309,0.099,9.41712,9.41712
859.00,9.41276,25.081259,0.000426,25.000444,-2.0310,0.099,9.41762,9.41762
860.00,9.41362,25.081243,0.000420,25.000361,-2.0310,0.099,9.41763,9.41763
861.00,9.41442,25.081308,0.000422,25.000385,-2.0310,0.099,9.41852,9.41852
862.00,9.41526,25.081325,0.000422,25.000396,-2.0309,0.099,9.41895,9.41895
863.00,9.41592,25.081389,0.000423,25.000427,-2.0310,0.099,9.41893,9.41893
864.00,9.41621,25.081449,0.000421,25.000401,-2.0313,0.100,9.41867,9.41867
865.00,9.41657,25.081604,0.000423,25.000524,-2.0316,0.100,9.41877,9.41877
866.00,9.41677,25.081658,0.000425,25.000519,-2.0321,0.100,9.41816,9.41816
867.00,9.41705,25.081685,0.000421,25.000460,-2.0323,0.100,9.41778,9.41778
868.00,9.41721,25.081742,0.000422,25.000462,-2.0322,0.100,9.41768,9.41768
869.00,9.41734,25.081813,0.000427,25.000473,-2.0324,0.100,9.41803,9.41803
870.00,9.41763,25.081766,0.000428,25.000395,-2.0323,0.100,9.41886,9.41886
871.00,9.41803,25.081801,0.000426,25.000382,-2.0322,0.100,9.42059,9.42059
872.00,9.41851,25.081866,0.000429,25.000394,-2.0324,0.100,9.42184,9.42184
873.00,9.41895,25.081961,0.000431,25.000488,-2.0327,0.100,9.42282,9.42282
874.00,9.41919,25.081952,0.000429,25.000465,-2.0330,0.100,9.42265,9.42265
875.00,9.41912,25.082034,0.000430,25.000515,-2.0334,0.100,9.42052,9.42052
876.00,9.41874,25.082134,0.000429,25.000576,-2.0338,0.100,9.41731,9.41731
877.00,9.41843,25.082155,0.000426,25.000579,-2.0340,0.100,9.41415,9.41415
878.00,9.41780,25.082258,0.000427,25.000625,-2.0343,0.101,9.41030,9.41030
879.00,9.41704,25.082191,0.000425,25.000514,-2.0346,0.101,9.40767,9.40767
880.00,9.41642,25.082220,0.000423,25.000482,-2.0349,0.101,9.40645,9.40645
881.00,9.41580,25.082195,0.000428,25.000431,-2.0351,0.101,9.40571,9.40571
882.00,9.41513,25.082262,0.000431,25.000497,-2.0354,0.101,9.40518,9.40518
883.00,9.41477,25.082345,0.000431,25.000582,-2.0353,0.101,9.40645,9.40645
884.00,9.41434,25.082483,0.000435,25.000670,-2.0352,0.101,9.40714,9.40714
885.00,9.41376,25.082480,0.000434,25.000632,-2.0352,0.101,9.40742,9.40742
886.00,9.41316,25.082610,0.000432,25.000689,-2.0351,0.101,9.40815,9.40815
887.00,9.41268,25.082626,0.000432,25.000646,-2.0351,0.101,9.40839,9.40839
888.00,9.41212,25.082592,0.000433,25.000560,-2.0353,0.101,9.40781,9.40781
889.00,9.41155,25.082626,0.000432,25.000581,-2.0354,0.101,9.40742,9.40742
890.00,9.41085,25.082661,0.000436,25.000630,-2.0355,0.101,9.40733,9.40733
891.00,9.41009,25.082605,0.000437,25.000604,-2.0357,0.101,9.40762,9.40762
892.00,9.40941,25.082647,0.000433,25.000562,-2.0361,0.101,9.40839,9.40839
893.00,9.40874,25.082658,0.000428,25.000503,-2.0362,0.101,9.40893,9.40893
894.00,9.40810,25.082682,0.000430,25.000457,-2.0362,0.101,9.40907,9.40907
895.00,9.40772,25.082740,0.000428,25.000415,-2.0362,0.101,9.40957,9.40957
896.00,9.40764,25.082892,0.000430,25.000505,-2.0362,0.101,9.40863,9.40863
897.00,9.40747,25.082872,0.000431,25.000518,-2.0360,0.101,9.40791,9.40791
898.00,9.40747,25.082829,0.000431,25.000508,-2.0361,0.101,9.40692,9.40692
899.00,9.40761,25.082880,0.000429,25.000573,-2.0363,0.102,9.40728,9.40728
900.00,9.40786,25.082923,0.000430,25.000593,-2.0364,0.102,9.40758,9.40758
901.00,9.40804,25.082835,0.000428,25.000502,-2.0365,0.102,9.40815,9.40815
902.00,9.40831,25.082895,0.000426,25.000514,-2.0366,0.102,9.40911,9.40911
903.00,9.40845,25.083008,0.000427,25.000586,-2.0367,0.102,9.41017,9.41017
904.00,9.40853,25.083061,0.000426,25.000594,-2.0368,0.102,9.41043,9.41043
905.00,9.40853,25.083059,0.000425,25.000603,-2.0371,0.102,9.40955,9.40955
906.00,9.40842,25.083166,0.000422,25.000628,-2.0375,0.102,9.40908,9.40908
907.00,9.40834,25.083144,0.000426,25.000586,-2.0378,0.102,9.40779,9.40779
908.00,9.40816,25.083109,0.000429,25.000553,-2.0380,0.102,9.40600,9.40600
909.00,9.40784,25.083136,0.000429,25.000540,-2.0383,0.102,9.40416,9.40416
910.00,9.40757,25.083088,0.000428,25.000464,-2.0386,0.102,9.40292,9.40292
911.00,9.40709,25.083075,0.000430,25.000418,-2.0388,0.102,9.40122,9.40122
912.00,9.40643,25.083261,0.000433,25.000524,-2.0389,0.102,9.39963,9.39963
913.00,9.40576,25.083313,0.000432,25.000494,-2.0390,0.102,9.39878,9.39878
914.00,9.40533,25.083324,0.000432,25.000492,-2.0392,0.102,9.39909,9.39909
915.00,9.40519,25.083432,0.000433,25.000599,-2.0393,0.103,9.40050,9.40050
916.00,9.40521,25.083403,0.000434,25.000552,-2.0393,0.103,9.40250,9.40250
917.00,9.40519,25.083339,0.000430,25.000474,-2.0393,0.103,9.40413,9.40413
918.00,9.40512,25.083426,0.000429,25.000483,-2.0393,0.103,9.40526,9.40526
919.00,9.40490,25.083546,0.000430,25.000490,-2.0393,0.103,9.40506,9.40506
920.00,9.40449,25.083647,0.000428,25.000426,-2.0392,0.103,9.40422,9.40422
921.00,9.40421,25.083747,0.000424,25.000466,-2.0392,0.103,9.40379,9.40379
922.00,9.40405,25.083887,0.000422,25.000465,-2.0393,0.103,9.40393,9.40393
923.00,9.40370,25.084045,0.000422,25.000535,-2.0394,0.103,9.40544,9.40544
924.00,9.40326,25.083963,0.000418,25.000505,-2.0395,0.103,9.40775,9.40775
925.00,9.40393,25.083953,0.000418,25.000481,-2.0396,0.103,9.40940,9.40940
926.00,9.40431,25.084000,0.000421,25.000525,-2.0396,0.104,9.40988,9.40988
927.00,9.40442,25.083897,0.000421,25.000495,-2.0396,0.104,9.41022,9.41022
928.00,9.40460,25.083735,0.000420,25.000361,-2.0396,0.104,9.40958,9.40958
929.00,9.40488,25.083909,0.000423,25.000459,-2.0396,0.104,9.40762,9.40762
930.00,9.40484,25.083912,0.000424,25.000446,-2.0396,0.104,9.40553,9.40553
931.00,9.40500,25.083945,0.000424,25.000398,-2.0399,0.104,9.40459,9.40459
932.00,9.40538,25.083997,0.000426,25.000369,-2.0403,0.104,9.40416,9.40416
933.00,9.40584,25.084032,0.000428,25.000386,-2.0404,0.104,9.40421,9.40421
934.00,9.40619,25.083986,0.000426,25.000307,-2.0407,0.104,9.40444,9.40444
935.00,9.40607,25.084129,0.000424,25.000390,-2.0410,0.104,9.40408,9.40408
936.00,9.40540,25.084149,0.000425,25.000377,-2.0410,0.104,9.40186,9.40186
937.00,9.40464,25.084181,0.000424,25.000447,-2.0410,0.104,9.39889,9.39889
938.00,9.40389,25.084219,0.000423,25.000464,-2.0411,0.104,9.39502,9.39502
939.00,9.40313,25.084195,0.000423,25.000381,-2.0412,0.104,9.39140,9.39140
940.00,9.40243,25.084113,0.000421,25.000244,-2.0413,0.104,9.38956,9.38956
941.00,9.40180,25.084255,0.000423,25.000368,-2.0416,0.104,9.38952,9.38952
942.00,9.40117,25.084249,0.000419,25.000287,-2.0419,0.105,9.39015,9.39015
943.00,9.40025,25.084408,0.000419,25.000312,-2.0421,0.105,9.39223,9.39223
944.00,9.39898,25.084635,0.000425,25.000461,-2.0422,0.105,9.39473,9.39473
945.00,9.39781,25.084729,0.000429,25.000551,-2.0423,0.105,9.39611,9.39611
946.00,9.39769,25.084716,0.000429,25.000475,-2.0424,0.105,9.39785,9.39785
947.00,9.39780,25.084897,0.000432,25.000563,-2.0424,0.105,9.39951,9.39951
948.00,9.39802,25.084981,0.000434,25.000601,-2.0425,0.105,9.40057,9.40057
949.00,9.39784,25.084900,0.000429,25.000527,-2.0428,0.105,9.40099,9.40099
950.00,9.39799,25.085047,0.000430,25.000564,-2.0430,0.105,9.40267,9.40267
951.00,9.39824,25.085056,0.000427,25.000541,-2.0432,0.105,9.40365,9.40365
952.00,9.39779,25.085105,0.000427,25.000568,-2.0432,0.105,9.40448,9.40448
953.00,9.39690,25.085057,0.000425,25.000496,-2.0433,0.105,9.40253,9.40253
954.00,9.39702,25.085138,0.000425,25.000532,-2.0433,0.105,9.39442,9.39442
955.00,9.39819,25.085033,0.000419,25.000478,-2.0435,0.106,9.37597,9.37597
956.00,9.39999,25.085139,0.000422,25.000564,-2.0437,0.106,9.34734,9.34734
957.00,9.40138,25.085109,0.000425,25.000536,-2.0440,0.106,9.30961,9.30961
958.00,9.40239,25.085084,0.000424,25.000556,-2.0442,0.106,9.26817,9.26817
959.00,9.40365,25.085067,0.000423,25.000459,-2.0442,0.106,9.22938,9.22938
960.00,9.40420,25.085092,0.000422,25.000444,-2.0442,0.106,9.19836,9.19836
@7,2.0001,4.0, 960.102000000006 
961.00,9.40615,25.084954,0.000418,25.000253,-2.0441,0.106,9.17800,9.17800
962.00,9.40625,25.084961,0.000413,25.000184,-2.0442,0.106,9.16845,9.16845
963.00,9.39364,25.084941,0.000412,25.000128,-2.0443,0.106,9.16680,9.16680
964.00,9.36010,25.084976,0.000412,25.000176,-2.0446,0.106,9.17096,9.17096
965.00,9.31283,25.085011,0.000416,25.000193,-2.0446,0.106,9.17778,9.17778
966.00,9.26288,25.085112,0.000418,25.000224,-2.0447,0.106,9.18564,9.18564
967.00,9.21839,25.085145,0.000415,25.000250,-2.0447,0.106,9.19523,9.19523
968.00,9.18673,25.085312,0.000415,25.000338,-2.0445,0.107,9.20507,9.20507
969.00,9.16647,25.085319,0.000418,25.000318,-2.0446,0.107,9.21597,9.21597
970.00,9.15795,25.085415,0.000419,25.000369,-2.0448,0.107,9.22904,9.22904
971.00,9.16102,25.085535,0.000418,25.000502,-2.0451,0.107,9.24315,9.24315
972.00,9.17047,25.085603,0.000421,25.000509,-2.0453,0.107,9.25699,9.25699
973.00,9.17849,25.085730,0.000424,25.000565,-2.0455,0.107,9.27224,9.27224
974.00,9.18701,25.085863,0.000425,25.000612,-2.0457,0.107,9.28745,9.28745
975.00,9.19191,25.085977,0.000424,25.000642,-2.0459,0.107,9.30155,9.30155
976.00,9.20045,25.085955,0.000424,25.000527,-2.0461,0.107,9.31478,9.31478
977.00,9.21834,25.085996,0.000422,25.000521,-2.0461,0.107,9.32595,9.32595
978.00,9.22767,25.085949,0.000422,25.000471,-2.0464,0.107,9.33497,9.33497
979.00,9.24152,25.085970,0.000424,25.000409,-2.0465,0.107,9.34219,9.34219
980.00,9.25723,25.085853,0.000422,25.000331,-2.0466,0.107,9.34835,9.34835
981.00,9.27097,25.085904,0.000423,25.000428,-2.0467,0.107,9.35374,9.35374
982.00,9.28752,25.085981,0.000431,25.000535,-2.0471,0.107,9.35904,9.35904
983.00,9.30394,25.085996,0.000431,25.000527,-2.0475,0.107,9.36378,9.36378
984.00,9.31752,25.085998,0.000429,25.000588,-2.0478,0.107,9.36855,9.36855
985.00,9.32789,25.086126,0.000427,25.000632,-2.0480,0.108,9.37277,9.37277
986.00,9.33560,25.086227,0.000426,25.000643,-2.0481,0.108,9.37622,9.37622
987.00,9.34176,25.086198,0.000422,25.000576,-2.0483,0.108,9.37892,9.37892
988.00,9.34733,25.086310,0.000419,25.000628,-2.0483,0.108,9.38264,9.38264
989.00,9.35256,25.086327,0.000417,25.000544,-2.0485,0.108,9.38534,9.38534
990.00,9.35710,25.086420,0.000420,25.000590,-2.0486,0.108,9.38808,9.38808
991.00,9.36105,25.086277,0.000417,25.000421,-2.0486,0.108,9.39077,9.39077
992.00,9.36502,25.086250,0.000413,25.000372,-2.0486,0.109,9.39279,9.39279
993.00,9.36853,25.086179,0.000416,25.000329,-2.0484,0.108,9.39248,9.39248
994.00,9.37101,25.086171,0.000415,25.000342,-2.0483,0.108,9.39255,9.39255
995.00,9.37376,25.086065,0.000412,25.000222,-2.0483,0.108,9.39262,9.39262
996.00,9.37755,25.086176,0.000418,25.000376,-2.0486,0.108,9.39274,9.39274
997.00,9.38091,25.086131,0.000418,25.000320,-2.0492,0.108,9.39335,9.39335
998.00,9.38302,25.086125,0.000418,25.000282,-2.0497,0.108,9.39504,9.39504
999.00,9.38480,25.086232,0.000423,25.000357,-2.0501,0.108,9.39727,9.39727
1000.00,9.38705,25.086299,0.000425,25.000423,-2.0503,0.109,9.39919,9.39919
1001.00,9.38915,25.086363,0.000422,25.000426,-2.0504,0.109,9.40078,9.40078
1002.00,9.39091,25.086533,0.000426,25.000539,-2.0503,0.109,9.40148,9.40148
1003.00,9.39224,25.086624,0.000427,25.000582,-2.0501,0.109,9.40145,9.40145
1004.00,9.39332,25.086630,0.000426,25.000564,-2.0502,0.109,9.40009,9.40009
1005.00,9.39418,25.086714,0.000425,25.000580,-2.0502,0.109,9.39853,9.39853
1006.00,9.39504,25.086838,0.000429,25.000620,-2.0502,0.109,9.39805,9.39805
1007.00,9.39602,25.086883,0.000427,25.000578,-2.0502,0.109,9.39786,9.39786
1008.00,9.39662,25.086975,0.000429,25.000576,-2.0504,0.109,9.39839,9.39839
1009.00,9.39713,25.087011,0.000431,25.000552,-2.0508,0.109,9.40003,9.40003
1010.00,9.39775,25.087028,0.000432,25.000567,-2.0511,0.110,9.40204,9.40204
1011.00,9.39840,25.087015,0.000433,25.000572,-2.0513,0.110,9.40321,9.40321
1012.00,9.39902,25.087029,0.000434,25.000571,-2.0516,0.110,9.40467,9.40467
1013.00,9.39975,25.086971,0.000431,25.000516,-2.0518,0.110,9.40596,9.40596
1014.00,9.40062,25.086936,0.000433,25.000473,-2.0518,0.110,9.40653,9.40653
1015.00,9.40132,25.086979,0.000434,25.000434,-2.0520,0.110,9.40674,9.40674
1016.00,9.40188,25.087014,0.000434,25.000396,-2.0524,0.110,9.40635,9.40635
1017.00,9.40229,25.087111,0.000432,25.000422,-2.0525,0.110,9.40609,9.40609
1018.00,9.40274,25.087177,0.000433,25.000400,-2.0526,0.110,9.40606,9.40606
1019.00,9.40315,25.087342,0.000430,25.000476,-2.0526,0.110,9.40638,9.40638
1020.00,9.40340,25.087466,0.000429,25.000556,-2.0526,0.110,9.40672,9.40672
1021.00,9.40366,25.087520,0.000426,25.000536,-2.0524,0.111,9.40775,9.40775
1022.00,9.40410,25.087563,0.000426,25.000535,-2.0524,0.111,9.40919,9.40919
1023.00,9.40485,25.087550,0.000427,25.000506,-2.0526,0.111,9.41022,9.41022
1024.00,9.40543,25.087486,0.000428,25.000422,-2.0527,0.111,9.41019,9.41019
1025.00,9.40618,25.087388,0.000429,25.000339,-2.0529,0.110,9.41088,9.41088
1026.00,9.40691,25.087276,0.000428,25.000257,-2.0534,0.110,9.41138,9.41138
1027.00,9.40746,25.087286,0.000429,25.000243,-2.0537,0.111,9.41131,9.41131
1028.00,9.40804,25.087365,0.000428,25.000325,-2.0539,0.111,9.41077,9.41077
1029.00,9.40840,25.087599,0.000434,25.000539,-2.0542,0.111,9.41108,9.41108
1030.00,9.40854,25.087608,0.000435,25.000506,-2.0544,0.111,9.40984,9.40984
1031.00,9.40865,25.087628,0.000435,25.000467,-2.0544,0.111,9.40960,9.40960
1032.00,9.40892,25.087708,0.000437,25.000515,-2.0543,0.111,9.40981,9.40981
1033.00,9.40918,25.087736,0.000439,25.000507,-2.0544,0.111,9.40967,9.40967
1034.00,9.40920,25.087718,0.000433,25.000442,-2.0542,0.111,9.40942,9.40942
1035.00,9.40934,25.087765,0.000430,25.000425,-2.0541,0.111,9.41025,9.41025
1036.00,9.40950,25.087850,0.000430,25.000453,-2.0541,0.111,9.40984,9.40984
1037.00,9.40988,25.087825,0.000429,25.000409,-2.0541,0.111,9.41014,9.41014
1038.00,9.41020,25.087912,0.000431,25.000432,-2.0542,0.111,9.41028,9.41028
1039.00,9.41024,25.087921,0.000429,25.000396,-2.0544,0.111,9.41042,9.41042
1040.00,9.41026,25.087941,0.000426,25.000367,-2.0546,0.112,9.41016,9.41016
1041.00,9.41020,25.088015,0.000428,25.000434,-2.0549,0.112,9.40947,9.40947
1042.00,9.40988,25.088046,0.000428,25.000411,-2.0549,0.112,9.40729,9.40729
1043.00,9.40943,25.088031,0.000426,25.000344,-2.0551,0.112,9.40645,9.40645
1044.00,9.40922,25.088015,0.000427,25.000302,-2.0553,0.112,9.40562,9.40562
1045.00,9.40904,25.088074,0.000431,25.000368,-2.0556,0.112,9.40559,9.40559
1046.00,9.40889,25.088176,0.000430,25.000432,-2.0558,0.112,9.40636,9.40636
1047.00,9.40876,25.088225,0.000428,25.000472,-2.0562,0.112,9.40752,9.40752
1048.00,9.40872,25.088230,0.000427,25.000471,-2.0564,0.112,9.40870,9.40870
1049.00,9.40897,25.088266,0.000427,25.000504,-2.0563,0.112,9.41107,9.41107
1050.00,9.40949,25.088351,0.000427,25.000511,-2.0562,0.112,9.41309,9.41309
1051.00,9.40986,25.088408,0.000428,25.000500,-2.0564,0.112,9.41398,9.41398
1052.00,9.40993,25.088497,0.000431,25.000476,-2.0565,0.112,9.41468,9.41468
1053.00,9.40993,25.088580,0.000434,25.000478,-2.0565,0.112,9.41469,9.41469
1054.00,9.41007,25.088639,0.000433,25.000465,-2.0567,0.112,9.41321,9.41321
1055.00,9.41002,25.088713,0.000434,25.000531,-2.0568,0.112,9.41104,9.41104
1056.00,9.41004,25.088748,0.000433,25.000516,-2.0569,0.112,9.41064,9.41064
1057.00,9.41012,25.088813,0.000434,25.000573,-2.0570,0.112,9.41069,9.41069
1058.00,9.41010,25.088953,0.000436,25.000709,-2.0573,0.112,9.41105,9.41105
1059.00,9.41037,25.088943,0.000435,25.000699,-2.0573,0.113,9.41277,9.41277
1060.00,9.41085,25.088910,0.000433,25.000621,-2.0574,0.113,9.41515,9.41515
1061.00,9.41154,25.088883,0.000435,25.000564,-2.0575,0.113,9.41648,9.41648
1062.00,9.41218,25.088801,0.000432,25.000476,-2.0575,0.113,9.41714,9.41714
1063.00,9.41271,25.088781,0.000429,25.000420,-2.0574,0.113,9.41734,9.41734
1064.00,9.41314,25.088820,0.000431,25.000424,-2.0574,0.113,9.41648,9.41648
1065.00,9.41350,25.088875,0.000431,25.000475,-2.0574,0.113,9.41516,9.41516
1066.00,9.41367,25.088946,0.000429,25.000544,-2.0576,0.113,9.41369,9.41369
1067.00,9.41368,25.089038,0.000429,25.000583,-2.0577,0.113,9.41239,9.41239
1068.00,9.41387,25.089018,0.000429,25.000522,-2.0577,0.113,9.41269,9.41269
1069.00,9.41379,25.089066,0.000430,25.000533,-2.0577,0.113,9.41257,9.41257
1070.00,9.41354,25.089157,0.000432,25.000547,-2.0578,0.113,9.41328,9.41328
1071.00,9.41366,25.089099,0.000431,25.000439,-2.0579,0.114,9.41398,9.41398
1072.00,9.41371,25.089178,0.000432,25.000468,-2.0580,0.114,9.41452,9.41452
1073.00,9.41374,25.089302,0.000432,25.000513,-2.0583,0.114,9.41397,9.41397
1074.00,9.41381,25.089280,0.000431,25.000448,-2.0588,0.114,9.41342,9.41342
1075.00,9.41394,25.089405,0.000432,25.000491,-2.0590,0.114,9.41222,9.41222
1076.00,9.41391,25.089631,0.000437,25.000650,-2.0592,0.114,9.41105,9.41105
1077.00,9.41371,25.089596,0.000434,25.000565,-2.0593,0.114,9.41043,9.41043
1078.00,9.41365,25.089580,0.000433,25.000511,-2.0592,0.114,9.41058,9.41058
1079.00,9.41353,25.089671,0.000433,25.000499,-2.0593,0.114,9.41126,9.41126
1080.00,9.41313,25.089608,0.000430,25.000465,-2.0593,0.114,9.41152,9.41152
1081.00,9.41284,25.089538,0.000428,25.000443,-2.0593,0.114,9.41253,9.41253
1082.00,9.41268,25.089498,0.000430,25.000461,-2.0594,0.114,9.41302,9.41302
1083.00,9.41257,25.089475,0.000430,25.000488,-2.0594,0.114,9.41325,9.41325
1084.00,9.41254,25.089448,0.000426,25.000490,-2.0593,0.114,9.41252,9.41252
1085.00,9.41248,25.089437,0.000428,25.000437,-2.0594,0.115,9.41325,9.41325
1086.00,9.41259,25.089497,0.000426,25.000429,-2.0594,0.115,9.41298,9.41298
1087.00,9.41276,25.089658,0.000425,25.000488,-2.0595,0.115,9.41336,9.41336
1088.00,9.41275,25.089825,0.000426,25.000530,-2.0597,0.115,9.41366,9.41366
1089.00,9.41295,25.089887,0.000429,25.000529,-2.0599,0.115,9.41587,9.41587
1090.00,9.41327,25.089959,0.000428,25.000565,-2.0599,0.115,9.41644,9.41644
1091.00,9.41331,25.089972,0.000431,25.000559,-2.0600,0.115,9.41655,9.41655
1092.00,9.41328,25.089942,0.000432,25.000482,-2.0601,0.115,9.41616,9.41616
1093.00,9.41324,25.089933,0.000432,25.000464,-2.0600,0.115,9.41438,9.41438
1094.00,9.41295,25.090092,0.000436,25.000555,-2.0601,0.115,9.41177,9.41177
1095.00,9.41295,25.090099,0.000435,25.000486,-2.0599,0.115,9.40955,9.40955
1096.00,9.41280,25.090193,0.000434,25.000471,-2.0598,0.115,9.40895,9.40895
1097.00,9.41289,25.090338,0.000434,25.000567,-2.0597,0.115,9.40894,9.40894
1098.00,9.41283,25.090394,0.000432,25.000585,-2.0596,0.115,9.40966,9.40966
1099.00,9.41274,25.090435,0.000429,25.000631,-2.0597,0.115,9.41054,9.41054
1100.00,9.41269,25.090465,0.000427,25.000623,-2.0600,0.115,9.41103,9.41103
1101.00,9.41252,25.090378,0.000426,25.000535,-2.0603,0.115,9.41085,9.41085
1102.00,9.41232,25.090333,0.000425,25.000474,-2.0605,0.115,9.41040,9.41040
1103.00,9.41221,25.090379,0.000428,25.000502,-2.0608,0.115,9.40931,9.40931
1104.00,9.41204,25.090348,0.000431,25.000466,-2.0610,0.115,9.40253,9.40253
1105.00,9.41161,25.090452,0.000434,25.000529,-2.0609,0.115,9.38957,9.38957
1106.00,9.41030,25.090524,0.000431,25.000550,-2.0608,0.115,9.36749,9.36749
1107.00,9.40972,25.090642,0.000431,25.000605,-2.0607,0.116,9.33673,9.33673
1108.00,9.41013,25.090589,0.000428,25.000495,-2.0606,0.116,9.29894,9.29894
1109.00,9.41065,25.090548,0.000424,25.000381,-2.0604,0.116,9.26118,9.26118
1110.00,9.41021,25.090469,0.000423,25.000279,-2.0605,0.116,9.22788,9.22788
@8,2.0001,4.0, 1110.037 
1111.00,9.40855,25.090519,0.000425,25.000333,-2.0607,0.116,9.20405,9.20405
1112.00,9.40886,25.090533,0.000425,25.000299,-2.0610,0.116,9.19077,9.19077
1113.00,9.40519,25.090612,0.000422,25.000321,-2.0612,0.116,9.18710,9.18710
1114.00,9.37863,25.090711,0.000421,25.000371,-2.0614,0.116,9.19002,9.19002
1115.00,9.34481,25.090867,0.000421,25.000498,-2.0614,0.117,9.19565,9.19565
1116.00,9.29890,25.090941,0.000422,25.000470,-2.0614,0.117,9.20193,9.20193
1117.00,9.25574,25.090905,0.000420,25.000441,-2.0615,0.117,9.20720,9.20720
1118.00,9.21667,25.091013,0.000424,25.000525,-2.0616,0.117,9.21285,9.21285
1119.00,9.19000,25.091027,0.000420,25.000543,-2.0616,0.117,9.21874,9.21874
1120.00,9.17859,25.091022,0.000418,25.000516,-2.0615,0.117,9.22638,9.22638
1121.00,9.17976,25.091028,0.000416,25.000463,-2.0615,0.117,9.23626,9.23626
1122.00,9.18921,25.091037,0.000413,25.000476,-2.0613,0.117,9.24869,9.24869
1123.00,9.19823,25.090907,0.000409,25.000362,-2.0611,0.117,9.26118,9.26118
1124.00,9.20454,25.090910,0.000414,25.000329,-2.0611,0.117,9.27502,9.27502
1125.00,9.20664,25.090880,0.000412,25.000280,-2.0611,0.118,9.28940,9.28940
1126.00,9.21097,25.090944,0.000410,25.000351,-2.0611,0.118,9.30354,9.30354
1127.00,9.21582,25.090991,0.000412,25.000355,-2.0612,0.118,9.31552,9.31552
1128.00,9.22648,25.091125,0.000414,25.000439,-2.0613,0.118,9.32580,9.32580
1129.00,9.23384,25.091237,0.000415,25.000468,-2.0616,0.118,9.33502,9.33502
1130.00,9.24483,25.091338,0.000419,25.000492,-2.0617,0.118,9.34262,9.34262
1131.00,9.26052,25.091344,0.000423,25.000536,-2.0618,0.118,9.34879,9.34879
1132.00,9.27775,25.091409,0.000425,25.000595,-2.0619,0.118,9.35418,9.35418
1133.00,9.28895,25.091401,0.000427,25.000562,-2.0619,0.118,9.35971,9.35971
1134.00,9.30307,25.091463,0.000426,25.000605,-2.0618,0.118,9.36459,9.36459
1135.00,9.31669,25.091467,0.000424,25.000612,-2.0618,0.118,9.36880,9.36880
1136.00,9.32962,25.091549,0.000424,25.000596,-2.0618,0.118,9.37198,9.37198
1137.00,9.33617,25.091651,0.000427,25.000591,-2.0618,0.118,9.37517,9.37517
1138.00,9.34248,25.091753,0.000428,25.000653,-2.0618,0.118,9.37839,9.37839
1139.00,9.34824,25.091726,0.000427,25.000620,-2.0617,0.118,9.38114,9.38114
1140.00,9.35319,25.091752,0.000426,25.000617,-2.0616,0.118,9.38358,9.38358
1141.00,9.35743,25.091772,0.000425,25.000598,-2.0617,0.118,9.38686,9.38686
1142.00,9.36127,25.091726,0.000425,25.000539,-2.0618,0.118,9.39003,9.39003
1143.00,9.36481,25.091757,0.000425,25.000529,-2.0620,0.118,9.39271,9.39271
1144.00,9.36834,25.091704,0.000423,25.000432,-2.0624,0.118,9.39500,9.39500
1145.00,9.37173,25.091848,0.000426,25.000487,-2.0627,0.118,9.39759,9.39759
1146.00,9.37523,25.091870,0.000429,25.000515,-2.0629,0.118,9.39890,9.39890
1147.00,9.37843,25.091924,0.000428,25.000558,-2.0630,0.119,9.39984,9.39984
1148.00,9.38148,25.091935,0.000427,25.000566,-2.0628,0.119,9.40062,9.40062
1149.00,9.38433,25.092057,0.000431,25.000678,-2.0626,0.119,9.40216,9.40216
1150.00,9.38729,25.091964,0.000433,25.000616,-2.0625,0.119,9.40298,9.40298
1151.00,9.38949,25.091998,0.000428,25.000569,-2.0622,0.119,9.40396,9.40396
1152.00,9.39144,25.092020,0.000426,25.000539,-2.0621,0.119,9.40508,9.40508
1153.00,9.39354,25.092115,0.000427,25.000503,-2.0623,0.119,9.40655,9.40655
1154.00,9.39549,25.092176,0.000424,25.000483,-2.0623,0.119,9.40732,9.40732
1155.00,9.39729,25.092373,0.000427,25.000579,-2.0623,0.119,9.40876,9.40876
1156.00,9.39912,25.092361,0.000431,25.000509,-2.0623,0.119,9.41041,9.41041
1157.00,9.40078,25.092475,0.000433,25.000519,-2.0623,0.119,9.41113,9.41113
1158.00,9.40211,25.092423,0.000432,25.000454,-2.0624,0.119,9.41090,9.41090
1159.00,9.40321,25.092452,0.000434,25.000437,-2.0623,0.119,9.41066,9.41066
1160.00,9.40431,25.092313,0.000428,25.000310,-2.0623,0.119,9.41014,9.41014
1161.00,9.40518,25.092440,0.000429,25.000459,-2.0622,0.119,9.40838,9.40838
1162.00,9.40557,25.092458,0.000429,25.000460,-2.0621,0.120,9.40737,9.40737
1163.00,9.40606,25.092535,0.000431,25.000498,-2.0621,0.120,9.40706,9.40706
1164.00,9.40650,25.092551,0.000428,25.000483,-2.0624,0.120,9.40695,9.40695
1165.00,9.40711,25.092601,0.000433,25.000450,-2.0626,0.120,9.40779,9.40779
1166.00,9.40770,25.092658,0.000433,25.000419,-2.0628,0.120,9.40912,9.40912
1167.00,9.40821,25.092835,0.000434,25.000541,-2.0629,0.120,9.41038,9.41038
1168.00,9.40877,25.092808,0.000433,25.000521,-2.0628,0.120,9.41156,9.41156
1169.00,9.40906,25.092829,0.000434,25.000498,-2.0624,0.120,9.41148,9.41148
1170.00,9.40911,25.092962,0.000432,25.000634,-2.0623,0.120,9.40982,9.40982
1171.00,9.40900,25.092916,0.000430,25.000573,-2.0621,0.120,9.40770,9.40770
1172.00,9.40872,25.092719,0.000428,25.000463,-2.0621,0.120,9.40494,9.40494
1173.00,9.40826,25.092813,0.000432,25.000596,-2.0622,0.120,9.40156,9.40156
1174.00,9.40733,25.092867,0.000434,25.000659,-2.0624,0.120,9.39873,9.39873
1175.00,9.40652,25.092951,0.000436,25.000712,-2.0623,0.120,9.39666,9.39666
1176.00,9.40574,25.093009,0.000433,25.000715,-2.0622,0.120,9.39644,9.39644
1177.00,9.40515,25.093177,0.000431,25.000751,-2.0621,0.120,9.39677,9.39677
1178.00,9.40459,25.093187,0.000428,25.000557,-2.0621,0.121,9.39747,9.39747
1179.00,9.40419,25.093274,0.000427,25.000575,-2.0621,0.121,9.39933,9.39933
1180.00,9.40379,25.093210,0.000422,25.000479,-2.0622,0.121,9.40103,9.40103
1181.00,9.40378,25.093139,0.000423,25.000440,-2.0625,0.121,9.40151,9.40151
1182.00,9.40360,25.093095,0.000424,25.000369,-2.0627,0.121,9.40148,9.40148
1183.00,9.40330,25.093196,0.000428,25.000484,-2.0628,0.121,9.40244,9.40244
1184.00,9.40307,25.093171,0.000430,25.000485,-2.0631,0.121,9.40280,9.40280
1185.00,9.40270,25.093202,0.000433,25.000476,-2.0634,0.121,9.40223,9.40223
1186.00,9.40232,25.093295,0.000434,25.000510,-2.0635,0.121,9.40281,9.40281
1187.00,9.40188,25.093363,0.000436,25.000606,-2.0636,0.121,9.40343,9.40343
1188.00,9.40158,25.093393,0.000434,25.000618,-2.0637,0.121,9.40423,9.40423
1189.00,9.40140,25.093438,0.000432,25.000628,-2.0634,0.121,9.40462,9.40462
1190.00,9.40139,25.093452,0.000429,25.000564,-2.0630,0.121,9.40627,9.40627
1191.00,9.40171,25.093499,0.000426,25.000595,-2.0625,0.121,9.40680,9.40680
1192.00,9.40209,25.093610,0.000426,25.000677,-2.0622,0.121,9.40750,9.40750
1193.00,9.40260,25.093609,0.000424,25.000669,-2.0620,0.122,9.40774,9.40774
1194.00,9.40325,25.093707,0.000424,25.000646,-2.0620,0.122,9.40754,9.40754
1195.00,9.40387,25.093760,0.000425,25.000692,-2.0622,0.122,9.40739,9.40739
1196.00,9.40449,25.093858,0.000424,25.000685,-2.0627,0.122,9.40755,9.40755
1197.00,9.40491,25.093841,0.000420,25.000541,-2.0631,0.122,9.40854,9.40854
1198.00,9.40564,25.093881,0.000419,25.000500,-2.0634,0.122,9.40972,9.40972
1199.00,9.40630,25.093888,0.000417,25.000492,-2.0636,0.122,9.41097,9.41097
1200.00,9.40658,25.093990,0.000417,25.000556,-2.0636,0.122,9.41088,9.41088
1201.00,9.40681,25.093985,0.000420,25.000567,-2.0635,0.122,9.41059,9.41059
1202.00,9.40707,25.094053,0.000421,25.000602,-2.0632,0.122,9.40974,9.40974
1203.00,9.40747,25.094117,0.000420,25.000626,-2.0632,0.123,9.40889,9.40889
1204.00,9.40782,25.094181,0.000422,25.000626,-2.0632,0.123,9.40892,9.40892
1205.00,9.40828,25.094115,0.000420,25.000566,-2.0632,0.123,9.40976,9.40976
1206.00,9.40870,25.094185,0.000419,25.000620,-2.0633,0.123,9.41054,9.41054
1207.00,9.40910,25.094165,0.000420,25.000615,-2.0634,0.123,9.41123,9.41123
1208.00,9.40939,25.094153,0.000423,25.000607,-2.0634,0.123,9.41192,9.41192
1209.00,9.40971,25.094091,0.000421,25.000568,-2.0635,0.123,9.41179,9.41179
1210.00,9.40984,25.094154,0.000421,25.000582,-2.0637,0.123,9.41162,9.41162
1211.00,9.41011,25.094096,0.000422,25.000453,-2.0637,0.123,9.41249,9.41249
1212.00,9.41048,25.093992,0.000417,25.000292,-2.0637,0.123,9.41299,9.41299
1213.00,9.41067,25.093979,0.000413,25.000214,-2.0634,0.123,9.41230,9.41230
1214.00,9.41074,25.094119,0.000419,25.000296,-2.0632,0.123,9.41160,9.41160
1215.00,9.41080,25.094242,0.000422,25.000306,-2.0630,0.123,9.41072,9.41072
1216.00,9.41070,25.094315,0.000420,25.000334,-2.0629,0.123,9.40939,9.40939
1217.00,9.41076,25.094447,0.000422,25.000451,-2.0629,0.123,9.40893,9.40893
1218.00,9.41057,25.094447,0.000421,25.000467,-2.0631,0.124,9.40853,9.40853
1219.00,9.41045,25.094384,0.000417,25.000347,-2.0632,0.124,9.40974,9.40974
1220.00,9.41060,25.094378,0.000417,25.000291,-2.0633,0.124,9.41074,9.41074
1221.00,9.41082,25.094512,0.000419,25.000368,-2.0634,0.124,9.41132,9.41132
1222.00,9.41112,25.094656,0.000422,25.000449,-2.0634,0.124,9.41206,9.41206
1223.00,9.41148,25.094931,0.000429,25.000610,-2.0633,0.124,9.41374,9.41374
1224.00,9.41182,25.095086,0.000429,25.000665,-2.0634,0.124,9.41477,9.41477
1225.00,9.41212,25.095117,0.000429,25.000673,-2.0633,0.124,9.41572,9.41572
1226.00,9.41231,25.095175,0.000432,25.000681,-2.0633,0.124,9.41625,9.41625
1227.00,9.41244,25.095152,0.000431,25.000585,-2.0633,0.124,9.41610,9.41610
1228.00,9.41244,25.095062,0.000426,25.000435,-2.0632,0.124,9.41476,9.41476
1229.00,9.41226,25.095076,0.000425,25.000454,-2.0631,0.124,9.41305,9.41305
1230.00,9.41236,25.095128,0.000422,25.000506,-2.0630,0.125,9.41242,9.41242
1231.00,9.41232,25.095215,0.000423,25.000557,-2.0629,0.125,9.41179,9.41179
1232.00,9.41220,25.095395,0.000425,25.000658,-2.0628,0.125,9.41195,9.41195
1233.00,9.41238,25.095462,0.000429,25.000716,-2.0629,0.125,9.41290,9.41290
1234.00,9.41258,25.095454,0.000428,25.000674,-2.0630,0.125,9.41314,9.41314
1235.00,9.41283,25.095473,0.000427,25.000601,-2.0630,0.125,9.41315,9.41315
1236.00,9.41315,25.095385,0.000425,25.000467,-2.0631,0.125,9.41358,9.41358
1237.00,9.41327,25.095356,0.000426,25.000464,-2.0630,0.125,9.41325,9.41325
1238.00,9.41343,25.095337,0.000424,25.000413,-2.0629,0.125,9.41282,9.41282
1239.00,9.41350,25.095370,0.000426,25.000413,-2.0628,0.125,9.41265,9.41265
1240.00,9.41341,25.095450,0.000426,25.000502,-2.0628,0.125,9.41260,9.41260
1241.00,9.41348,25.095555,0.000427,25.000606,-2.0625,0.125,9.41236,9.41236
1242.00,9.41341,25.095558,0.000423,25.000582,-2.0625,0.125,9.41189,9.41189
1243.00,9.41313,25.095622,0.000421,25.000588,-2.0624,0.126,9.41131,9.41131
1244.00,9.41276,25.095657,0.000421,25.000599,-2.0624,0.126,9.41130,9.41130
1245.00,9.41244,25.095644,0.000419,25.000554,-2.0623,0.126,9.41121,9.41121
1246.00,9.41227,25.095614,0.000418,25.000454,-2.0623,0.126,9.41114,9.41114
1247.00,9.41212,25.095602,0.000417,25.000411,-2.0622,0.126,9.41101,9.41101
1248.00,9.41197,25.095554,0.000417,25.000402,-2.0623,0.126,9.41083,9.41083
1249.00,9.41195,25.095634,0.000418,25.000426,-2.0623,0.126,9.41057,9.41057
1250.00,9.41193,25.095842,0.000425,25.000564,-2.0624,0.126,9.41084,9.41084
1251.00,9.41203,25.095945,0.000428,25.000613,-2.0625,0.126,9.41133,9.41133
1252.00,9.41204,25.095985,0.000430,25.000608,-2.0626,0.126,9.41190,9.41190
1253.00,9.41184,25.096091,0.000430,25.000585,-2.0626,0.126,9.41208,9.41208
1254.00,9.41168,25.096082,0.000428,25.000572,-2.0624,0.126,9.40976,9.40976
1255.00,9.41154,25.096026,0.000423,25.000484,-2.0621,0.126,9.40073,9.40073
1256.00,9.41144,25.096039,0.000416,25.000465,-2.0619,0.127,9.38456,9.38456
1257.00,9.41134,25.096009,0.000409,25.000393,-2.0617,0.127,9.36117,9.36117
1258.00,9.41162,25.096111,0.000410,25.000549,-2.0617,0.127,9.33205,9.33205
1259.00,9.41146,25.096076,0.000410,25.000479,-2.0618,0.127,9.30088,9.30088
1260.00,9.41229,25.096092,0.000411,25.000494,-2.0618,0.127,9.27260,9.27260
1261.00,9.41363,25.096089,0.000410,25.000506,-2.0617,0.128,9.25128,9.25128
@9,2.0001,4.0, 1260.11 
1262.00,9.41207,25.096224,0.000416,25.000587,-2.0618,0.128,9.23692,9.23692
1263.00,9.40946,25.096212,0.000418,25.000517,-2.0617,0.127,9.22958,9.22958
1264.00,9.39815,25.096368,0.000424,25.000624,-2.0617,0.127,9.22692,9.22692
1265.00,9.36897,25.096311,0.000425,25.000547,-2.0617,0.127,9.22711,9.22711
1266.00,9.33343,25.096323,0.000428,25.000509,-2.0618,0.127,9.22757,9.22757
1267.00,9.29543,25.096344,0.000426,25.000498,-2.0617,0.127,9.22902,9.22902
1268.00,9.26411,25.096379,0.000422,25.000469,-2.0617,0.128,9.23001,9.23001
1269.00,9.24247,25.096437,0.000416,25.000435,-2.0617,0.128,9.23196,9.23196
1270.00,9.22786,25.096497,0.000413,25.000441,-2.0617,0.128,9.23572,9.23572
1271.00,9.22679,25.096562,0.000413,25.000442,-2.0618,0.128,9.24123,9.24123
1272.00,9.22377,25.096634,0.000416,25.000456,-2.0618,0.128,9.24887,9.24887
1273.00,9.22727,25.096787,0.000420,25.000546,-2.0620,0.129,9.25942,9.25942
1274.00,9.22916,25.096797,0.000422,25.000533,-2.0620,0.128,9.27156,9.27156
1275.00,9.22848,25.096958,0.000426,25.000641,-2.0620,0.128,9.28396,9.28396
1276.00,9.22926,25.097025,0.000428,25.000723,-2.0619,0.128,9.29714,9.29714
1277.00,9.23090,25.096931,0.000424,25.000648,-2.0617,0.129,9.31027,9.31027
1278.00,9.23220,25.096910,0.000425,25.000644,-2.0614,0.129,9.32120,9.32120
1279.00,9.23900,25.096954,0.000424,25.000713,-2.0614,0.129,9.32948,9.32948
1280.00,9.24741,25.096930,0.000420,25.000677,-2.0616,0.129,9.33677,9.33677
1281.00,9.25694,25.096989,0.000420,25.000638,-2.0618,0.129,9.34187,9.34187
1282.00,9.26921,25.097041,0.000420,25.000637,-2.0619,0.129,9.34390,9.34390
1283.00,9.28492,25.096982,0.000417,25.000563,-2.0621,0.129,9.34679,9.34679
1284.00,9.29960,25.096919,0.000416,25.000458,-2.0621,0.130,9.34991,9.34991
1285.00,9.30958,25.096876,0.000415,25.000369,-2.0618,0.130,9.35350,9.35350
1286.00,9.32282,25.096846,0.000417,25.000431,-2.0616,0.130,9.35874,9.35874
1287.00,9.33210,25.096880,0.000421,25.000471,-2.0613,0.129,9.36587,9.36587
1288.00,9.33669,25.096862,0.000423,25.000416,-2.0612,0.129,9.37260,9.37260
1289.00,9.33976,25.097064,0.000429,25.000594,-2.0610,0.129,9.37912,9.37912
1290.00,9.34312,25.097037,0.000431,25.000592,-2.0610,0.129,9.38395,9.38395
1291.00,9.34778,25.097040,0.000430,25.000519,-2.0609,0.129,9.38716,9.38716
1292.00,9.35333,25.097104,0.000428,25.000573,-2.0610,0.129,9.38912,9.38912
1293.00,9.35837,25.097178,0.000426,25.000593,-2.0609,0.130,9.39032,9.39032
1294.00,9.36237,25.097116,0.000425,25.000534,-2.0609,0.130,9.39236,9.39236
1295.00,9.36659,25.097221,0.000423,25.000523,-2.0609,0.130,9.39475,9.39475
1296.00,9.37148,25.097304,0.000423,25.000518,-2.0608,0.130,9.39639,9.39639
1297.00,9.37539,25.097424,0.000425,25.000478,-2.0605,0.130,9.39778,9.39778
1298.00,9.37854,25.097449,0.000426,25.000482,-2.0605,0.130,9.39952,9.39952
1299.00,9.38156,25.097455,0.000426,25.000394,-2.0606,0.130,9.39988,9.39988
1300.00,9.38375,25.097437,0.000429,25.000397,-2.0607,0.130,9.40044,9.40044
1301.00,9.38580,25.097372,0.000427,25.000370,-2.0608,0.130,9.40186,9.40186
1302.00,9.38789,25.097296,0.000425,25.000408,-2.0609,0.130,9.40416,9.40416
1303.00,9.39122,25.097389,0.000425,25.000456,-2.0608,0.131,9.40614,9.40614
1304.00,9.39361,25.097506,0.000427,25.000542,-2.0605,0.131,9.40779,9.40779
1305.00,9.39600,25.097579,0.000425,25.000591,-2.0603,0.131,9.40922,9.40922
1306.00,9.39794,25.097781,0.000430,25.000700,-2.0600,0.131,9.40957,9.40957
1307.00,9.39939,25.097813,0.000432,25.000626,-2.0599,0.131,9.40908,9.40908
1308.00,9.40055,25.097827,0.000433,25.000581,-2.0599,0.131,9.40851,9.40851
1309.00,9.40171,25.097840,0.000431,25.000529,-2.0599,0.131,9.40930,9.40930
1310.00,9.40305,25.097938,0.000433,25.000557,-2.0599,0.131,9.41039,9.41039
1311.00,9.40432,25.097946,0.000427,25.000461,-2.0599,0.131,9.41174,9.41174
1312.00,9.40553,25.098020,0.000427,25.000477,-2.0599,0.131,9.41335,9.41335
1313.00,9.40655,25.098149,0.000423,25.000517,-2.0600,0.132,9.41387,9.41387
1314.00,9.40736,25.098265,0.000423,25.000593,-2.0600,0.132,9.41361,9.41361
1315.00,9.40793,25.098254,0.000422,25.000535,-2.0601,0.132,9.41302,9.41302
1316.00,9.40865,25.098233,0.000422,25.000549,-2.0602,0.132,9.41316,9.41316
1317.00,9.40957,25.098289,0.000423,25.000546,-2.0601,0.132,9.41353,9.41353
1318.00,9.41041,25.098364,0.000425,25.000594,-2.0601,0.132,9.41477,9.41477
1319.00,9.41121,25.098390,0.000425,25.000590,-2.0603,0.132,9.41581,9.41581
1320.00,9.41197,25.098505,0.000426,25.000680,-2.0603,0.132,9.41658,9.41658
1321.00,9.41259,25.098541,0.000428,25.000664,-2.0603,0.132,9.41705,9.41705
1322.00,9.41312,25.098620,0.000429,25.000729,-2.0602,0.132,9.41744,9.41744
1323.00,9.41347,25.098582,0.000430,25.000699,-2.0600,0.132,9.41723,9.41723
1324.00,9.41388,25.098498,0.000428,25.000607,-2.0598,0.132,9.41809,9.41809
1325.00,9.41456,25.098433,0.000426,25.000529,-2.0597,0.132,9.41951,9.41951
1326.00,9.41524,25.098408,0.000423,25.000528,-2.0595,0.132,9.42050,9.42050
1327.00,9.41587,25.098409,0.000423,25.000558,-2.0595,0.132,9.42003,9.42003
1328.00,9.41604,25.098464,0.000428,25.000580,-2.0596,0.132,9.41814,9.41814
1329.00,9.41588,25.098640,0.000430,25.000672,-2.0596,0.132,9.41555,9.41555
1330.00,9.41561,25.098717,0.000431,25.000639,-2.0595,0.132,9.41302,9.41302
1331.00,9.41540,25.098878,0.000431,25.000668,-2.0595,0.132,9.41036,9.41036
1332.00,9.41515,25.098987,0.000429,25.000649,-2.0597,0.132,9.40932,9.40932
1333.00,9.41506,25.099003,0.000420,25.000574,-2.0597,0.133,9.41032,9.41032
1334.00,9.41524,25.098949,0.000416,25.000482,-2.0597,0.133,9.41134,9.41134
1335.00,9.41545,25.098953,0.000414,25.000469,-2.0597,0.133,9.41137,9.41137
1336.00,9.41530,25.098886,0.000414,25.000388,-2.0596,0.133,9.41221,9.41221
1337.00,9.41495,25.098869,0.000416,25.000362,-2.0595,0.133,9.41269,9.41269
1338.00,9.41463,25.098868,0.000419,25.000421,-2.0594,0.133,9.41266,9.41266
1339.00,9.41444,25.098906,0.000420,25.000479,-2.0595,0.133,9.41252,9.41252
1340.00,9.41433,25.098956,0.000422,25.000509,-2.0596,0.133,9.41322,9.41322
1341.00,9.41427,25.099023,0.000423,25.000561,-2.0595,0.133,9.41388,9.41388
1342.00,9.41428,25.099033,0.000420,25.000539,-2.0593,0.134,9.41500,9.41500
1343.00,9.41436,25.099076,0.000420,25.000530,-2.0592,0.134,9.41650,9.41650
1344.00,9.41443,25.099153,0.000423,25.000568,-2.0589,0.134,9.41807,9.41807
1345.00,9.41428,25.099212,0.000426,25.000626,-2.0586,0.134,9.41895,9.41895
1346.00,9.41409,25.099231,0.000427,25.000635,-2.0585,0.134,9.41954,9.41954
1347.00,9.41395,25.099227,0.000428,25.000595,-2.0585,0.134,9.41872,9.41872
1348.00,9.41413,25.099301,0.000432,25.000618,-2.0585,0.134,9.41794,9.41794
1349.00,9.41463,25.099273,0.000433,25.000526,-2.0585,0.134,9.41803,9.41803
1350.00,9.41533,25.099245,0.000430,25.000418,-2.0585,0.134,9.41890,9.41890
1351.00,9.41597,25.099364,0.000431,25.000434,-2.0584,0.134,9.41949,9.41949
1352.00,9.41647,25.099467,0.000430,25.000480,-2.0583,0.134,9.42042,9.42042
1353.00,9.41696,25.099518,0.000427,25.000472,-2.0582,0.134,9.42163,9.42163
1354.00,9.41735,25.099591,0.000422,25.000467,-2.0581,0.134,9.42164,9.42164
1355.00,9.41782,25.099685,0.000424,25.000480,-2.0580,0.134,9.42150,9.42150
1356.00,9.41844,25.099695,0.000424,25.000487,-2.0580,0.135,9.42198,9.42198
1357.00,9.41883,25.099712,0.000426,25.000534,-2.0579,0.135,9.42167,9.42167
1358.00,9.41909,25.099644,0.000425,25.000498,-2.0578,0.135,9.42077,9.42077
1359.00,9.41930,25.099591,0.000421,25.000455,-2.0577,0.135,9.41867,9.41867
1360.00,9.41902,25.099693,0.000423,25.000569,-2.0576,0.135,9.41597,9.41597
1361.00,9.41865,25.099646,0.000423,25.000570,-2.0575,0.135,9.41268,9.41268
1362.00,9.41803,25.099642,0.000423,25.000513,-2.0574,0.135,9.41005,9.41005
1363.00,9.41722,25.099722,0.000429,25.000554,-2.0571,0.135,9.40652,9.40652
1364.00,9.41624,25.099777,0.000434,25.000630,-2.0568,0.135,9.40475,9.40475
1365.00,9.41517,25.099718,0.000430,25.000581,-2.0564,0.135,9.40183,9.40183
1366.00,9.41378,25.099801,0.000428,25.000577,-2.0563,0.135,9.39808,9.39808
1367.00,9.41317,25.099828,0.000426,25.000567,-2.0561,0.135,9.39522,9.39522
1368.00,9.41213,25.099767,0.000419,25.000462,-2.0561,0.135,9.39403,9.39403
1369.00,9.41017,25.099785,0.000419,25.000440,-2.0563,0.135,9.39243,9.39243
1370.00,9.40865,25.099785,0.000420,25.000430,-2.0564,0.135,9.39266,9.39266
1371.00,9.40750,25.099729,0.000421,25.000397,-2.0565,0.136,9.39558,9.39558
1372.00,9.40679,25.099766,0.000424,25.000403,-2.0564,0.136,9.39881,9.39881
1373.00,9.40584,25.099798,0.000423,25.000414,-2.0563,0.136,9.40188,9.40188
1374.00,9.40409,25.099919,0.000421,25.000503,-2.0563,0.136,9.40511,9.40511
1375.00,9.40335,25.099929,0.000419,25.000501,-2.0562,0.136,9.40801,9.40801
1376.00,9.40250,25.099982,0.000413,25.000421,-2.0560,0.136,9.40948,9.40948
1377.00,9.40324,25.100041,0.000411,25.000399,-2.0559,0.136,9.41128,9.41128
1378.00,9.40386,25.100199,0.000414,25.000459,-2.0558,0.136,9.41301,9.41301
1379.00,9.40326,25.100205,0.000414,25.000385,-2.0557,0.136,9.41535,9.41535
1380.00,9.40277,25.100292,0.000412,25.000336,-2.0556,0.136,9.41783,9.41783
1381.00,9.40380,25.100364,0.000418,25.000396,-2.0556,0.136,9.42044,9.42044
1382.00,9.40542,25.100374,0.000415,25.000381,-2.0557,0.136,9.42169,9.42169
1383.00,9.40713,25.100379,0.000413,25.000335,-2.0558,0.137,9.42209,9.42209
1384.00,9.40822,25.100544,0.000413,25.000388,-2.0558,0.137,9.42183,9.42183
1385.00,9.40928,25.100707,0.000416,25.000473,-2.0561,0.137,9.42123,9.42123
1386.00,9.41058,25.100784,0.000417,25.000464,-2.0560,0.137,9.41963,9.41963
1387.00,9.41237,25.100860,0.000420,25.000497,-2.0557,0.137,9.41908,9.41908
1388.00,9.41345,25.100899,0.000421,25.000518,-2.0554,0.137,9.41862,9.41862
1389.00,9.41457,25.100708,0.000420,25.000409,-2.0550,0.137,9.41888,9.41888
1390.00,9.41585,25.100758,0.000424,25.000495,-2.0546,0.137,9.41871,9.41871
1391.00,9.41682,25.100766,0.000426,25.000578,-2.0544,0.137,9.41907,9.41907
1392.00,9.41740,25.100887,0.000427,25.000647,-2.0544,0.137,9.41884,9.41884
1393.00,9.41790,25.100955,0.000426,25.000652,-2.0545,0.137,9.41851,9.41851
1394.00,9.41822,25.101131,0.000431,25.000726,-2.0546,0.137,9.41762,9.41762
1395.00,9.41852,25.101087,0.000427,25.000576,-2.0546,0.137,9.41673,9.41673
1396.00,9.41873,25.101189,0.000425,25.000544,-2.0545,0.138,9.41651,9.41651
1397.00,9.41920,25.101212,0.000421,25.000487,-2.0545,0.138,9.41815,9.41815
1398.00,9.41973,25.101331,0.000420,25.000558,-2.0543,0.138,9.42071,9.42071
1399.00,9.42010,25.101408,0.000419,25.000593,-2.0542,0.138,9.42215,9.42215
1400.00,9.42003,25.101418,0.000418,25.000579,-2.0540,0.138,9.42288,9.42288
1401.00,9.41954,25.101418,0.000418,25.000535,-2.0537,0.138,9.42136,9.42136
1402.00,9.41884,25.101388,0.000418,25.000506,-2.0536,0.138,9.41761,9.41761
1403.00,9.41860,25.101370,0.000419,25.000456,-2.0536,0.138,9.41263,9.41263
1404.00,9.41859,25.101331,0.000416,25.000433,-2.0536,0.138,9.40581,9.40581
1405.00,9.41864,25.101384,0.000417,25.000528,-2.0536,0.138,9.39622,9.39622
1406.00,9.41842,25.101435,0.000416,25.000620,-2.0535,0.139,9.38268,9.38268
1407.00,9.41850,25.101483,0.000417,25.000717,-2.0531,0.139,9.36452,9.36452
1408.00,9.41891,25.101441,0.000418,25.000646,-2.0527,0.139,9.34286,9.34286
1409.00,9.41995,25.101405,0.000416,25.000539,-2.0526,0.139,9.32029,9.32029
1410.00,9.41713,25.101452,0.000416,25.000502,-2.0526,0.139,9.30006,9.30006
1411.00,9.41000,25.101491,0.000416,25.000435,-2.0528,0.139,9.28475,9.28475
@10,2.0001,4.0, 1410.258 
1412.00,9.40690,25.101588,0.000415,25.000414,-2.0532,0.139,9.27449,9.27449
1413.00,9.40272,25.101674,0.000415,25.000425,-2.0534,0.140,9.26826,9.26826
1414.00,9.39072,25.101818,0.000419,25.000512,-2.0532,0.140,9.26483,9.26483
1415.00,9.36956,25.101802,0.000420,25.000451,-2.0530,0.140,9.26170,9.26170
1416.00,9.34167,25.101862,0.000421,25.000494,-2.0528,0.140,9.26003,9.26003
1417.00,9.31666,25.101827,0.000420,25.000460,-2.0526,0.140,9.25804,9.25804
1418.00,9.29573,25.101821,0.000419,25.000457,-2.0525,0.140,9.25668,9.25668
1419.00,9.27787,25.101753,0.000415,25.000440,-2.0522,0.140,9.25586,9.25586
1420.00,9.26957,25.101821,0.000416,25.000543,-2.0519,0.140,9.25730,9.25730
1421.00,9.26611,25.101759,0.000416,25.000503,-2.0517,0.140,9.25932,9.25932
1422.00,9.26502,25.101739,0.000418,25.000448,-2.0515,0.140,9.26462,9.26462
1423.00,9.26391,25.101738,0.000422,25.000471,-2.0513,0.140,9.27140,9.27140
1424.00,9.25999,25.101824,0.000423,25.000463,-2.0515,0.140,9.28122,9.28122
1425.00,9.25297,25.101955,0.000421,25.000512,-2.0516,0.140,9.29316,9.29316
1426.00,9.25571,25.102082,0.000424,25.000537,-2.0516,0.140,9.30516,9.30516
1427.00,9.25554,25.102030,0.000419,25.000533,-2.0515,0.141,9.31653,9.31653
1428.00,9.25720,25.102127,0.000420,25.000581,-2.0514,0.141,9.32708,9.32708
1429.00,9.25696,25.102180,0.000419,25.000570,-2.0511,0.141,9.33555,9.33555
1430.00,9.26023,25.102082,0.000418,25.000423,-2.0507,0.141,9.34254,9.34254
1431.00,9.26848,25.102149,0.000417,25.000485,-2.0505,0.141,9.34912,9.34912
1432.00,9.28173,25.102366,0.000423,25.000561,-2.0504,0.141,9.35429,9.35429
1433.00,9.29154,25.102394,0.000421,25.000518,-2.0504,0.141,9.35981,9.35981
1434.00,9.30585,25.102381,0.000425,25.000527,-2.0505,0.141,9.36595,9.36595
1435.00,9.31960,25.102488,0.000424,25.000585,-2.0506,0.141,9.37198,9.37198
1436.00,9.32813,25.102486,0.000423,25.000558,-2.0506,0.141,9.37704,9.37704
1437.00,9.33591,25.102500,0.000420,25.000552,-2.0504,0.141,9.38208,9.38208
1438.00,9.34197,25.102543,0.000417,25.000573,-2.0502,0.141,9.38524,9.38524
1439.00,9.34782,25.102622,0.000417,25.000583,-2.0501,0.142,9.38637,9.38637
1440.00,9.35395,25.102670,0.000420,25.000605,-2.0499,0.142,9.38652,9.38652
1441.00,9.35921,25.102738,0.000418,25.000600,-2.0498,0.142,9.38725,9.38725
1442.00,9.36462,25.102843,0.000420,25.000643,-2.0497,0.142,9.38801,9.38801
1443.00,9.36962,25.102925,0.000424,25.000665,-2.0497,0.142,9.39010,9.39010
1444.00,9.37252,25.103010,0.000425,25.000674,-2.0493,0.142,9.39314,9.39314
1445.00,9.37496,25.102923,0.000423,25.000503,-2.0490,0.142,9.39638,9.39638
1446.00,9.37777,25.102851,0.000423,25.000370,-2.0488,0.142,9.39913,9.39913
1447.00,9.38035,25.102794,0.000421,25.000268,-2.0485,0.142,9.40061,9.40061
1448.00,9.38301,25.102933,0.000421,25.000380,-2.0483,0.142,9.40178,9.40178
1449.00,9.38646,25.102937,0.000419,25.000383,-2.0484,0.142,9.40255,9.40255
1450.00,9.38912,25.103083,0.000420,25.000526,-2.0484,0.143,9.40349,9.40349
1451.00,9.39152,25.103228,0.000423,25.000620,-2.0483,0.143,9.40507,9.40507
1452.00,9.39390,25.103315,0.000424,25.000728,-2.0484,0.143,9.40698,9.40698
1453.00,9.39565,25.103281,0.000426,25.000672,-2.0483,0.143,9.40846,9.40846
1454.00,9.39724,25.103348,0.000427,25.000704,-2.0482,0.143,9.41025,9.41025
1455.00,9.39886,25.103541,0.000431,25.000809,-2.0485,0.143,9.41207,9.41207
1456.00,9.40043,25.103567,0.000434,25.000771,-2.0486,0.143,9.41363,9.41363
1457.00,9.40202,25.103563,0.000435,25.000687,-2.0486,0.143,9.41506,9.41506
1458.00,9.40336,25.103585,0.000431,25.000644,-2.0488,0.143,9.41606,9.41606
1459.00,9.40483,25.103548,0.000433,25.000538,-2.0484,0.143,9.41673,9.41673
1460.00,9.40641,25.103506,0.000431,25.000474,-2.0481,0.143,9.41697,9.41697
1461.00,9.40802,25.103570,0.000427,25.000570,-2.0478,0.143,9.41734,9.41734
1462.00,9.40944,25.103664,0.000428,25.000628,-2.0478,0.143,9.41767,9.41767
1463.00,9.41064,25.103630,0.000428,25.000522,-2.0474,0.143,9.41820,9.41820
1464.00,9.41149,25.103656,0.000427,25.000584,-2.0474,0.143,9.41818,9.41818
1465.00,9.41239,25.103613,0.000423,25.000517,-2.0474,0.144,9.41896,9.41896
1466.00,9.41335,25.103579,0.000424,25.000435,-2.0473,0.144,9.41950,9.41950
1467.00,9.41442,25.103541,0.000422,25.000419,-2.0473,0.144,9.42023,9.42023
1468.00,9.41545,25.103639,0.000424,25.000520,-2.0474,0.144,9.42074,9.42074
1469.00,9.41623,25.103849,0.000428,25.000672,-2.0474,0.144,9.42140,9.42140
1470.00,9.41693,25.103942,0.000430,25.000775,-2.0475,0.144,9.42119,9.42119
1471.00,9.41753,25.104002,0.000432,25.000814,-2.0475,0.144,9.42042,9.42042
1472.00,9.41789,25.104066,0.000434,25.000754,-2.0472,0.144,9.41948,9.41948
1473.00,9.41836,25.103966,0.000431,25.000691,-2.0470,0.144,9.41947,9.41947
1474.00,9.41890,25.103865,0.000425,25.000545,-2.0467,0.144,9.42041,9.42041
1475.00,9.41943,25.103822,0.000423,25.000467,-2.0466,0.144,9.42160,9.42160
1476.00,9.41989,25.103812,0.000424,25.000448,-2.0465,0.144,9.42297,9.42297
1477.00,9.42022,25.103897,0.000428,25.000508,-2.0464,0.144,9.42413,9.42413
1478.00,9.42051,25.104031,0.000433,25.000549,-2.0464,0.144,9.42419,9.42419
1479.00,9.42085,25.104091,0.000437,25.000549,-2.0465,0.144,9.42443,9.42443
1480.00,9.42136,25.104138,0.000435,25.000476,-2.0463,0.144,9.42470,9.42470
1481.00,9.42176,25.104283,0.000434,25.000516,-2.0460,0.144,9.42456,9.42456
1482.00,9.42198,25.104147,0.000427,25.000371,-2.0459,0.144,9.42447,9.42447
1483.00,9.42230,25.104151,0.000425,25.000332,-2.0458,0.145,9.42578,9.42578
1484.00,9.42276,25.104249,0.000424,25.000383,-2.0456,0.145,9.42553,9.42553
1485.00,9.42300,25.104308,0.000425,25.000478,-2.0458,0.145,9.42472,9.42472
1486.00,9.42306,25.104306,0.000424,25.000424,-2.0459,0.145,9.42445,9.42445
1487.00,9.42318,25.104485,0.000423,25.000531,-2.0458,0.145,9.42466,9.42466
1488.00,9.42308,25.104613,0.000426,25.000636,-2.0458,0.145,9.42261,9.42261
1489.00,9.42289,25.104637,0.000428,25.000641,-2.0458,0.145,9.42098,9.42098
1490.00,9.42262,25.104690,0.000429,25.000636,-2.0456,0.145,9.41868,9.41868
1491.00,9.42220,25.104768,0.000429,25.000730,-2.0454,0.146,9.41631,9.41631
1492.00,9.42187,25.104764,0.000429,25.000774,-2.0453,0.145,9.41375,9.41375
1493.00,9.42155,25.104780,0.000428,25.000734,-2.0452,0.146,9.41277,9.41277
1494.00,9.42114,25.104692,0.000423,25.000628,-2.0450,0.146,9.41281,9.41281
1495.00,9.42078,25.104613,0.000420,25.000545,-2.0448,0.146,9.41455,9.41455
1496.00,9.42067,25.104617,0.000424,25.000495,-2.0446,0.146,9.41732,9.41732
1497.00,9.42058,25.104601,0.000422,25.000462,-2.0446,0.146,9.42063,9.42063
1498.00,9.42031,25.104654,0.000419,25.000503,-2.0445,0.146,9.42343,9.42343
1499.00,9.42067,25.104716,0.000420,25.000530,-2.0446,0.146,9.42555,9.42555
1500.00,9.42122,25.104794,0.000422,25.000604,-2.0448,0.146,9.42705,9.42705
1501.00,9.42130,25.104832,0.000420,25.000665,-2.0449,0.147,9.42725,9.42725
1502.00,9.42139,25.104942,0.000425,25.000724,-2.0449,0.147,9.42655,9.42655
1503.00,9.42126,25.104878,0.000425,25.000647,-2.0450,0.146,9.42561,9.42561
1504.00,9.42093,25.104947,0.000429,25.000715,-2.0450,0.146,9.42498,9.42498
1505.00,9.42066,25.105037,0.000431,25.000737,-2.0449,0.147,9.42409,9.42409
1506.00,9.42068,25.104946,0.000428,25.000610,-2.0449,0.147,9.42459,9.42459
1507.00,9.42115,25.105090,0.000425,25.000661,-2.0449,0.147,9.42540,9.42540
1508.00,9.42181,25.105261,0.000428,25.000773,-2.0446,0.147,9.42634,9.42634
1509.00,9.42233,25.105218,0.000425,25.000679,-2.0444,0.147,9.42712,9.42712
1510.00,9.42308,25.105338,0.000425,25.000757,-2.0442,0.147,9.42880,9.42880
1511.00,9.42415,25.105413,0.000425,25.000755,-2.0439,0.147,9.42944,9.42944
1512.00,9.42515,25.105328,0.000424,25.000655,-2.0438,0.147,9.43002,9.43002
1513.00,9.42601,25.105351,0.000422,25.000616,-2.0436,0.147,9.43019,9.43019
1514.00,9.42673,25.105406,0.000418,25.000661,-2.0433,0.147,9.43003,9.43003
1515.00,9.42705,25.105413,0.000416,25.000625,-2.0432,0.148,9.42880,9.42880
1516.00,9.42725,25.105508,0.000418,25.000667,-2.0430,0.148,9.42795,9.42795
1517.00,9.42737,25.105575,0.000418,25.000641,-2.0426,0.148,9.42763,9.42763
1518.00,9.42739,25.105559,0.000418,25.000599,-2.0424,0.148,9.42735,9.42735
1519.00,9.42740,25.105674,0.000424,25.000623,-2.0422,0.148,9.42753,9.42753
1520.00,9.42733,25.105580,0.000425,25.000533,-2.0420,0.148,9.42729,9.42729
1521.00,9.42719,25.105537,0.000426,25.000513,-2.0418,0.148,9.42667,9.42667
1522.00,9.42715,25.105531,0.000426,25.000547,-2.0415,0.148,9.42560,9.42560
1523.00,9.42724,25.105582,0.000426,25.000620,-2.0414,0.148,9.42540,9.42540
1524.00,9.42734,25.105662,0.000429,25.000724,-2.0413,0.148,9.42495,9.42495
1525.00,9.42754,25.105686,0.000427,25.000719,-2.0414,0.148,9.42560,9.42560
1526.00,9.42751,25.105764,0.000425,25.000761,-2.0415,0.148,9.42560,9.42560
1527.00,9.42732,25.105809,0.000430,25.000739,-2.0417,0.148,9.42554,9.42554
1528.00,9.42721,25.105807,0.000428,25.000629,-2.0417,0.148,9.42622,9.42622
1529.00,9.42731,25.105789,0.000425,25.000518,-2.0414,0.148,9.42686,9.42686
1530.00,9.42730,25.105906,0.000426,25.000589,-2.0410,0.148,9.42695,9.42695
1531.00,9.42703,25.106014,0.000426,25.000622,-2.0408,0.149,9.42764,9.42764
1532.00,9.42686,25.106018,0.000420,25.000666,-2.0406,0.149,9.42760,9.42760
1533.00,9.42643,25.106011,0.000422,25.000676,-2.0405,0.149,9.42650,9.42650
1534.00,9.42634,25.105990,0.000421,25.000612,-2.0407,0.149,9.42598,9.42598
1535.00,9.42630,25.106072,0.000424,25.000637,-2.0410,0.149,9.42523,9.42523
1536.00,9.42624,25.106067,0.000424,25.000566,-2.0412,0.149,9.42481,9.42481
1537.00,9.42614,25.106114,0.000422,25.000513,-2.0411,0.149,9.42560,9.42560
1538.00,9.42608,25.106169,0.000421,25.000476,-2.0412,0.149,9.42632,9.42632
1539.00,9.42611,25.106294,0.000423,25.000558,-2.0411,0.149,9.42674,9.42674
1540.00,9.42618,25.106248,0.000421,25.000471,-2.0409,0.149,9.42708,9.42708
1541.00,9.42622,25.106199,0.000419,25.000457,-2.0408,0.150,9.42710,9.42710
1542.00,9.42634,25.106221,0.000424,25.000444,-2.0406,0.149,9.42691,9.42691
1543.00,9.42645,25.106282,0.000428,25.000565,-2.0402,0.149,9.42673,9.42673
1544.00,9.42652,25.106301,0.000427,25.000589,-2.0397,0.149,9.42671,9.42671
1545.00,9.42653,25.106377,0.000428,25.000649,-2.0394,0.149,9.42670,9.42670
1546.00,9.42647,25.106469,0.000429,25.000672,-2.0392,0.150,9.42625,9.42625
1547.00,9.42642,25.106636,0.000431,25.000797,-2.0391,0.150,9.42543,9.42543
1548.00,9.42621,25.106653,0.000428,25.000746,-2.0390,0.150,9.42451,9.42451
1549.00,9.42586,25.106624,0.000425,25.000709,-2.0389,0.150,9.42360,9.42360
1550.00,9.42574,25.106623,0.000428,25.000678,-2.0389,0.150,9.42392,9.42392
1551.00,9.42562,25.106620,0.000429,25.000666,-2.0388,0.150,9.42377,9.42377
1552.00,9.42553,25.106483,0.000422,25.000525,-2.0388,0.150,9.42503,9.42503
1553.00,9.42577,25.106523,0.000420,25.000497,-2.0390,0.150,9.42668,9.42668
1554.00,9.42585,25.106637,0.000422,25.000560,-2.0390,0.150,9.42609,9.42609
1555.00,9.42566,25.106645,0.000416,25.000530,-2.0388,0.151,9.42221,9.42221
1556.00,9.42539,25.106819,0.000414,25.000636,-2.0386,0.151,9.41538,9.41538
1557.00,9.42520,25.106940,0.000417,25.000741,-2.0385,0.151,9.40416,9.40416
1558.00,9.42478,25.106979,0.000417,25.000756,-2.0382,0.151,9.38939,9.38939
1559.00,9.42437,25.106953,0.000418,25.000729,-2.0382,0.151,9.37396,9.37396
1560.00,9.42491,25.106984,0.000419,25.000713,-2.0383,0.151,9.35809,9.35809
1561.00,9.42599,25.106911,0.000416,25.000621,-2.0381,0.151,9.34476,9.34476
@11,2.0001,4.0, 1560.08300000001 
1562.00,9.42926,25.106963,0.000417,25.000613,-2.0377,0.151,9.33403,9.33403
1563.00,9.42765,25.107065,0.000417,25.000640,-2.0376,0.151,9.32702,9.32702
1564.00,9.42044,25.107158,0.000415,25.000553,-2.0373,0.152,9.32253,9.32253
1565.00,9.40797,25.107342,0.000414,25.000630,-2.0370,0.152,9.32130,9.32130
1566.00,9.38928,25.107383,0.000415,25.000655,-2.0369,0.152,9.32018,9.32018
1567.00,9.37337,25.107365,0.000415,25.000648,-2.0369,0.152,9.32010,9.32010
1568.00,9.35616,25.107286,0.000413,25.000614,-2.0368,0.152,9.31956,9.31956
1569.00,9.34306,25.107257,0.000415,25.000693,-2.0366,0.152,9.31854,9.31854
1570.00,9.32994,25.107155,0.000413,25.000645,-2.0365,0.153,9.31657,9.31657
1571.00,9.32484,25.107155,0.000412,25.000674,-2.0363,0.153,9.31627,9.31627
1572.00,9.32343,25.107240,0.000413,25.000677,-2.0362,0.153,9.31712,9.31712
1573.00,9.32236,25.107325,0.000414,25.000699,-2.0360,0.153,9.31912,9.31912
1574.00,9.32120,25.107342,0.000412,25.000665,-2.0357,0.153,9.32376,9.32376
1575.00,9.31967,25.107374,0.000414,25.000674,-2.0354,0.153,9.33081,9.33081
1576.00,9.31862,25.107468,0.000416,25.000673,-2.0351,0.153,9.33878,9.33878
1577.00,9.31806,25.107492,0.000415,25.000683,-2.0348,0.154,9.34621,9.34621
1578.00,9.31828,25.107559,0.000416,25.000754,-2.0346,0.154,9.35355,9.35355
1579.00,9.31869,25.107544,0.000414,25.000664,-2.0346,0.154,9.35936,9.35936
1580.00,9.32004,25.107631,0.000418,25.000700,-2.0347,0.154,9.36488,9.36488
1581.00,9.32374,25.107719,0.000421,25.000765,-2.0347,0.154,9.36917,9.36917
1582.00,9.32901,25.107775,0.000425,25.000787,-2.0349,0.154,9.37297,9.37297
1583.00,9.33296,25.107768,0.000426,25.000713,-2.0350,0.154,9.37632,9.37632
1584.00,9.33867,25.107941,0.000432,25.000871,-2.0351,0.154,9.38008,9.38008
1585.00,9.34554,25.108039,0.000434,25.000935,-2.0348,0.154,9.38379,9.38379
1586.00,9.35134,25.107962,0.000431,25.000812,-2.0346,0.154,9.38804,9.38804
1587.00,9.35628,25.108042,0.000430,25.000848,-2.0342,0.154,9.39176,9.39176
1588.00,9.36064,25.108038,0.000429,25.000819,-2.0340,0.154,9.39443,9.39443
1589.00,9.36528,25.108094,0.000426,25.000838,-2.0336,0.154,9.39696,9.39696
1590.00,9.36917,25.107974,0.000421,25.000692,-2.0336,0.155,9.39817,9.39817
1591.00,9.37344,25.108072,0.000422,25.000774,-2.0336,0.155,9.39907,9.39907
1592.00,9.37736,25.108059,0.000422,25.000745,-2.0336,0.155,9.40105,9.40105
1593.00,9.38158,25.108084,0.000422,25.000712,-2.0334,0.155,9.40420,9.40420
1594.00,9.38550,25.108051,0.000423,25.000642,-2.0331,0.155,9.40714,9.40714
1595.00,9.38857,25.108102,0.000422,25.000650,-2.0328,0.155,9.41113,9.41113
1596.00,9.39146,25.108163,0.000423,25.000679,-2.0326,0.155,9.41462,9.41462
1597.00,9.39446,25.108170,0.000420,25.000654,-2.0326,0.155,9.41796,9.41796
1598.00,9.39749,25.108231,0.000421,25.000729,-2.0328,0.155,9.42046,9.42046
1599.00,9.40010,25.108233,0.000420,25.000682,-2.0333,0.155,9.42093,9.42093
1600.00,9.40219,25.108322,0.000424,25.000707,-2.0335,0.155,9.41948,9.41948
1601.00,9.40452,25.108280,0.000426,25.000576,-2.0334,0.155,9.41732,9.41732
1602.00,9.40681,25.108330,0.000425,25.000522,-2.0330,0.155,9.41467,9.41467
1603.00,9.40834,25.108393,0.000427,25.000536,-2.0326,0.155,9.41291,9.41291
1604.00,9.40911,25.108476,0.000427,25.000643,-2.0321,0.155,9.41264,9.41264
1605.00,9.41012,25.108614,0.000425,25.000790,-2.0318,0.156,9.41396,9.41396
1606.00,9.41134,25.108692,0.000426,25.000866,-2.0316,0.156,9.41688,9.41688
1607.00,9.41269,25.108707,0.000429,25.000914,-2.0317,0.156,9.41952,9.41952
1608.00,9.41443,25.108730,0.000428,25.000896,-2.0316,0.156,9.42209,9.42209
1609.00,9.41613,25.108761,0.000427,25.000822,-2.0316,0.156,9.42562,9.42562
1610.00,9.41748,25.108702,0.000428,25.000700,-2.0316,0.156,9.42800,9.42800
1611.00,9.41889,25.108693,0.000424,25.000623,-2.0314,0.156,9.42885,9.42885
1612.00,9.41984,25.108776,0.000425,25.000635,-2.0311,0.156,9.42885,9.42885
1613.00,9.42063,25.108891,0.000425,25.000635,-2.0309,0.156,9.42859,9.42859
1614.00,9.42131,25.109001,0.000428,25.000711,-2.0306,0.156,9.42734,9.42734
1615.00,9.42171,25.109069,0.000423,25.000708,-2.0302,0.156,9.42723,9.42723
1616.00,9.42242,25.109090,0.000422,25.000726,-2.0300,0.156,9.42780,9.42780
1617.00,9.42287,25.109062,0.000417,25.000703,-2.0297,0.157,9.42899,9.42899
1618.00,9.42314,25.109038,0.000414,25.000706,-2.0295,0.157,9.42953,9.42953
1619.00,9.42364,25.109027,0.000413,25.000658,-2.0294,0.157,9.43061,9.43061
1620.00,9.42468,25.109032,0.000417,25.000625,-2.0293,0.157,9.43102,9.43102
1621.00,9.42568,25.109101,0.000419,25.000613,-2.0293,0.157,9.43190,9.43190
1622.00,9.42690,25.109217,0.000421,25.000657,-2.0291,0.157,9.43237,9.43237
1623.00,9.42795,25.109318,0.000426,25.000698,-2.0290,0.157,9.43398,9.43398
1624.00,9.42911,25.109368,0.000425,25.000756,-2.0288,0.157,9.43508,9.43508
1625.00,9.43016,25.109402,0.000427,25.000797,-2.0286,0.157,9.43634,9.43634
1626.00,9.43100,25.109525,0.000428,25.000891,-2.0282,0.157,9.43638,9.43638
1627.00,9.43140,25.109554,0.000429,25.000864,-2.0281,0.157,9.43617,9.43617
1628.00,9.43176,25.109545,0.000429,25.000841,-2.0281,0.157,9.43546,9.43546
1629.00,9.43193,25.109529,0.000429,25.000799,-2.0281,0.157,9.43517,9.43517
1630.00,9.43225,25.109536,0.000428,25.000775,-2.0282,0.157,9.43495,9.43495
1631.00,9.43263,25.109495,0.000426,25.000715,-2.0282,0.157,9.43555,9.43555
1632.00,9.43322,25.109458,0.000429,25.000641,-2.0280,0.157,9.43663,9.43663
1633.00,9.43380,25.109467,0.000429,25.000589,-2.0278,0.157,9.43727,9.43727
1634.00,9.43442,25.109542,0.000427,25.000584,-2.0275,0.157,9.43746,9.43746
1635.00,9.43477,25.109582,0.000426,25.000639,-2.0271,0.158,9.43748,9.43748
1636.00,9.43509,25.109648,0.000425,25.000692,-2.0270,0.158,9.43630,9.43630
1637.00,9.43561,25.109776,0.000419,25.000785,-2.0269,0.158,9.43474,9.43474
1638.00,9.43563,25.109768,0.000419,25.000761,-2.0268,0.158,9.43436,9.43436
1639.00,9.43544,25.109786,0.000420,25.000742,-2.0267,0.158,9.43447,9.43447
1640.00,9.43566,25.109767,0.000418,25.000614,-2.0266,0.158,9.43427,9.43427
1641.00,9.43583,25.109814,0.000421,25.000570,-2.0266,0.158,9.43541,9.43541
1642.00,9.43595,25.109856,0.000425,25.000546,-2.0266,0.158,9.43644,9.43644
1643.00,9.43600,25.109901,0.000422,25.000554,-2.0265,0.159,9.43682,9.43682
1644.00,9.43595,25.109824,0.000421,25.000442,-2.0264,0.159,9.43662,9.43662
1645.00,9.43585,25.109959,0.000424,25.000524,-2.0263,0.159,9.43629,9.43629
1646.00,9.43579,25.109920,0.000423,25.000481,-2.0261,0.159,9.43650,9.43650
1647.00,9.43614,25.109872,0.000421,25.000433,-2.0258,0.159,9.43747,9.43747
1648.00,9.43640,25.109969,0.000426,25.000486,-2.0258,0.159,9.43736,9.43736
1649.00,9.43650,25.110152,0.000430,25.000642,-2.0258,0.159,9.43740,9.43740
1650.00,9.43646,25.110214,0.000433,25.000685,-2.0256,0.159,9.43777,9.43777
1651.00,9.43648,25.110261,0.000430,25.000632,-2.0253,0.159,9.43759,9.43759
1652.00,9.43646,25.110357,0.000432,25.000681,-2.0250,0.159,9.43737,9.43737
1653.00,9.43659,25.110402,0.000428,25.000731,-2.0247,0.159,9.43803,9.43803
1654.00,9.43676,25.110402,0.000425,25.000652,-2.0244,0.160,9.43913,9.43913
1655.00,9.43706,25.110384,0.000421,25.000614,-2.0244,0.160,9.44048,9.44048
1656.00,9.43745,25.110440,0.000425,25.000710,-2.0244,0.160,9.44138,9.44138
1657.00,9.43793,25.110381,0.000426,25.000605,-2.0244,0.160,9.44139,9.44139
1658.00,9.43825,25.110467,0.000432,25.000602,-2.0245,0.160,9.44105,9.44105
1659.00,9.43840,25.110607,0.000434,25.000744,-2.0246,0.160,9.44063,9.44063
1660.00,9.43844,25.110636,0.000433,25.000754,-2.0247,0.160,9.43910,9.43910
1661.00,9.43830,25.110694,0.000432,25.000757,-2.0247,0.160,9.43733,9.43733
1662.00,9.43817,25.110765,0.000432,25.000838,-2.0248,0.160,9.43655,9.43655
1663.00,9.43823,25.110622,0.000430,25.000679,-2.0246,0.160,9.43650,9.43650
1664.00,9.43821,25.110504,0.000427,25.000567,-2.0243,0.160,9.43564,9.43564
1665.00,9.43819,25.110490,0.000427,25.000502,-2.0240,0.160,9.43538,9.43538
1666.00,9.43818,25.110496,0.000427,25.000487,-2.0238,0.160,9.43623,9.43623
1667.00,9.43813,25.110643,0.000428,25.000553,-2.0237,0.160,9.43737,9.43737
1668.00,9.43822,25.110819,0.000428,25.000668,-2.0234,0.161,9.43764,9.43764
1669.00,9.43842,25.110924,0.000429,25.000679,-2.0232,0.161,9.43870,9.43870
1670.00,9.43856,25.111005,0.000426,25.000701,-2.0230,0.161,9.43925,9.43925
1671.00,9.43848,25.111098,0.000428,25.000721,-2.0228,0.161,9.43870,9.43870
1672.00,9.43831,25.111005,0.000425,25.000602,-2.0225,0.161,9.43743,9.43743
1673.00,9.43813,25.111011,0.000423,25.000525,-2.0223,0.161,9.43730,9.43730
1674.00,9.43815,25.110998,0.000425,25.000509,-2.0221,0.161,9.43748,9.43748
1675.00,9.43805,25.111072,0.000430,25.000536,-2.0219,0.161,9.43779,9.43779
1676.00,9.43765,25.111028,0.000431,25.000452,-2.0214,0.161,9.43758,9.43758
1677.00,9.43740,25.110969,0.000431,25.000381,-2.0211,0.161,9.43802,9.43802
1678.00,9.43732,25.111085,0.000432,25.000482,-2.0211,0.161,9.43798,9.43798
1679.00,9.43735,25.111124,0.000428,25.000432,-2.0211,0.161,9.43745,9.43745
1680.00,9.43731,25.111091,0.000425,25.000403,-2.0213,0.161,9.43711,9.43711
1681.00,9.43746,25.111282,0.000424,25.000558,-2.0216,0.161,9.43763,9.43763
1682.00,9.43761,25.111426,0.000425,25.000711,-2.0216,0.161,9.43754,9.43754
1683.00,9.43754,25.111348,0.000423,25.000623,-2.0215,0.161,9.43729,9.43729
1684.00,9.43765,25.111391,0.000422,25.000645,-2.0213,0.162,9.43725,9.43725
1685.00,9.43784,25.111495,0.000424,25.000668,-2.0210,0.162,9.43775,9.43775
1686.00,9.43802,25.111480,0.000423,25.000630,-2.0208,0.162,9.43849,9.43849
1687.00,9.43816,25.111558,0.000425,25.000584,-2.0208,0.162,9.43934,9.43934
1688.00,9.43804,25.111618,0.000425,25.000605,-2.0208,0.162,9.43947,9.43947
1689.00,9.43795,25.111628,0.000426,25.000615,-2.0207,0.162,9.43918,9.43918
1690.00,9.43781,25.111643,0.000426,25.000646,-2.0206,0.162,9.43860,9.43860
1691.00,9.43780,25.111586,0.000423,25.000563,-2.0204,0.163,9.43778,9.43778
1692.00,9.43795,25.111567,0.000421,25.000540,-2.0202,0.163,9.43726,9.43726
1693.00,9.43803,25.111642,0.000426,25.000582,-2.0199,0.163,9.43726,9.43726
1694.00,9.43798,25.111686,0.000427,25.000594,-2.0196,0.163,9.43788,9.43788
1695.00,9.43806,25.111710,0.000426,25.000592,-2.0193,0.163,9.43917,9.43917
1696.00,9.43828,25.111720,0.000426,25.000585,-2.0191,0.163,9.43949,9.43949
1697.00,9.43829,25.111738,0.000426,25.000590,-2.0189,0.163,9.43898,9.43898
1698.00,9.43829,25.111769,0.000423,25.000602,-2.0189,0.163,9.43886,9.43886
1699.00,9.43806,25.111828,0.000423,25.000546,-2.0187,0.163,9.43747,9.43747
1700.00,9.43788,25.111964,0.000427,25.000568,-2.0186,0.163,9.43585,9.43585
1701.00,9.43787,25.112194,0.000432,25.000699,-2.0183,0.163,9.43573,9.43573
1702.00,9.43796,25.112234,0.000432,25.000727,-2.0181,0.163,9.43679,9.43679
1703.00,9.43807,25.112280,0.000435,25.000748,-2.0179,0.163,9.43736,9.43736
1704.00,9.43783,25.112327,0.000438,25.000823,-2.0174,0.163,9.43778,9.43778
1705.00,9.43758,25.112248,0.000433,25.000740,-2.0170,0.163,9.43679,9.43679
1706.00,9.43759,25.112171,0.000427,25.000700,-2.0168,0.164,9.43318,9.43318
1707.00,9.43771,25.112163,0.000423,25.000606,-2.0165,0.164,9.42680,9.42680
1708.00,9.43760,25.112156,0.000418,25.000566,-2.0164,0.164,9.41825,9.41825
1709.00,9.43635,25.112165,0.000411,25.000536,-2.0165,0.164,9.40886,9.40886
1710.00,9.43633,25.112190,0.000411,25.000552,-2.0165,0.165,9.39897,9.39897
1711.00,9.43768,25.112309,0.000414,25.000583,-2.0164,0.165,9.39032,9.39032
@12,2.0001,4.0, 1710.235 
1712.00,9.43976,25.112409,0.000414,25.000605,-2.0162,0.165,9.38350,9.38350
1713.00,9.43864,25.112371,0.000415,25.000519,-2.0159,0.165,9.37941,9.37941
1714.00,9.43363,25.112469,0.000422,25.000618,-2.0157,0.165,9.37688,9.37688
1715.00,9.42808,25.112545,0.000424,25.000656,-2.0154,0.165,9.37469,9.37469
1716.00,9.41969,25.112454,0.000422,25.000586,-2.0152,0.165,9.37323,9.37323
1717.00,9.40837,25.112474,0.000425,25.000659,-2.0151,0.165,9.37193,9.37193
1718.00,9.39758,25.112643,0.000427,25.000759,-2.0148,0.165,9.37003,9.37003
1719.00,9.38994,25.112645,0.000424,25.000663,-2.0148,0.165,9.36707,9.36707
1720.00,9.38527,25.112717,0.000422,25.000639,-2.0150,0.165,9.36532,9.36532
1721.00,9.38263,25.112811,0.000425,25.000654,-2.0151,0.165,9.36457,9.36457
1722.00,9.37997,25.112920,0.000429,25.000640,-2.0152,0.165,9.36434,9.36434
1723.00,9.37756,25.112907,0.000429,25.000614,-2.0153,0.165,9.36601,9.36601
1724.00,9.37546,25.112990,0.000430,25.000705,-2.0153,0.165,9.36993,9.36993
1725.00,9.37284,25.113009,0.000430,25.000751,-2.0153,0.165,9.37471,9.37471
1726.00,9.37116,25.113074,0.000428,25.000797,-2.0152,0.166,9.37926,9.37926
1727.00,9.37049,25.113078,0.000424,25.000810,-2.0151,0.166,9.38327,9.38327
1728.00,9.37075,25.113108,0.000422,25.000809,-2.0150,0.166,9.38607,9.38607
1729.00,9.37103,25.113141,0.000419,25.000757,-2.0147,0.166,9.38851,9.38851
1730.00,9.37194,25.113242,0.000420,25.000792,-2.0142,0.166,9.38985,9.38985
1731.00,9.37311,25.113285,0.000422,25.000790,-2.0139,0.166,9.39140,9.39140
1732.00,9.37456,25.113331,0.000423,25.000810,-2.0136,0.166,9.39394,9.39394
1733.00,9.37620,25.113445,0.000425,25.000836,-2.0131,0.166,9.39537,9.39537
1734.00,9.37798,25.113482,0.000429,25.000855,-2.0127,0.166,9.39620,9.39620
1735.00,9.38047,25.113408,0.000429,25.000728,-2.0124,0.166,9.39802,9.39802
1736.00,9.38243,25.113333,0.000428,25.000601,-2.0122,0.166,9.40016,9.40016
1737.00,9.38452,25.113340,0.000426,25.000534,-2.0120,0.166,9.40129,9.40129
1738.00,9.38713,25.113267,0.000424,25.000456,-2.0121,0.166,9.40382,9.40382
1739.00,9.38958,25.113252,0.000422,25.000410,-2.0123,0.166,9.40623,9.40623
1740.00,9.39215,25.113308,0.000422,25.000444,-2.0124,0.167,9.40943,9.40943
1741.00,9.39459,25.113448,0.000423,25.000563,-2.0123,0.167,9.41213,9.41213
1742.00,9.39730,25.113522,0.000424,25.000648,-2.0122,0.167,9.41526,9.41526
1743.00,9.39963,25.113596,0.000425,25.000700,-2.0122,0.167,9.41637,9.41637
1744.00,9.40155,25.113590,0.000425,25.000654,-2.0119,0.167,9.41727,9.41727
1745.00,9.40298,25.113678,0.000422,25.000665,-2.0117,0.167,9.41622,9.41622
1746.00,9.40414,25.113703,0.000420,25.000591,-2.0114,0.167,9.41506,9.41506
1747.00,9.40562,25.113802,0.000421,25.000594,-2.0111,0.167,9.41359,9.41359
1748.00,9.40688,25.113839,0.000420,25.000562,-2.0109,0.168,9.41432,9.41432
1749.00,9.40846,25.114013,0.000420,25.000688,-2.0109,0.168,9.41604,9.41604
1750.00,9.40986,25.114036,0.000422,25.000710,-2.0108,0.168,9.41835,9.41835
1751.00,9.41127,25.114104,0.000426,25.000810,-2.0108,0.168,9.42050,9.42050
1752.00,9.41269,25.114084,0.000425,25.000759,-2.0107,0.168,9.42403,9.42403
1753.00,9.41444,25.114173,0.000430,25.000833,-2.0104,0.168,9.42684,9.42684
1754.00,9.41618,25.114096,0.000432,25.000762,-2.0100,0.168,9.42835,9.42835
1755.00,9.41770,25.114079,0.000432,25.000740,-2.0099,0.168,9.42942,9.42942
1756.00,9.41892,25.113980,0.000429,25.000623,-2.0098,0.168,9.42982,9.42982
1757.00,9.41988,25.114048,0.000432,25.000660,-2.0095,0.168,9.42866,9.42866
1758.00,9.42099,25.114051,0.000432,25.000632,-2.0093,0.168,9.42770,9.42770
1759.00,9.42179,25.114049,0.000428,25.000554,-2.0091,0.168,9.42718,9.42718
1760.00,9.42258,25.114113,0.000431,25.000575,-2.0086,0.168,9.42788,9.42788
1761.00,9.42343,25.114220,0.000434,25.000585,-2.0082,0.168,9.42979,9.42979
1762.00,9.42422,25.114204,0.000430,25.000575,-2.0080,0.168,9.43211,9.43211
1763.00,9.42506,25.114214,0.000426,25.000521,-2.0078,0.169,9.43313,9.43313
1764.00,9.42594,25.114235,0.000425,25.000482,-2.0077,0.169,9.43435,9.43435
1765.00,9.42703,25.114270,0.000424,25.000491,-2.0079,0.169,9.43481,9.43481
1766.00,9.42817,25.114286,0.000422,25.000540,-2.0079,0.169,9.43490,9.43490
1767.00,9.42929,25.114300,0.000423,25.000513,-2.0079,0.169,9.43459,9.43459
1768.00,9.43041,25.114305,0.000424,25.000513,-2.0077,0.169,9.43621,9.43621
1769.00,9.43136,25.114427,0.000426,25.000600,-2.0074,0.169,9.43694,9.43694
1770.00,9.43208,25.114492,0.000423,25.000575,-2.0072,0.169,9.43718,9.43718
1771.00,9.43265,25.114497,0.000423,25.000562,-2.0069,0.169,9.43740,9.43740
1772.00,9.43317,25.114529,0.000422,25.000615,-2.0067,0.170,9.43843,9.43843
1773.00,9.43367,25.114541,0.000421,25.000653,-2.0066,0.170,9.43834,9.43834
1774.00,9.43412,25.114587,0.000426,25.000725,-2.0067,0.170,9.43925,9.43925
1775.00,9.43468,25.114510,0.000428,25.000679,-2.0066,0.170,9.43973,9.43973
1776.00,9.43516,25.114639,0.000429,25.000712,-2.0065,0.170,9.43987,9.43987
1777.00,9.43587,25.114707,0.000430,25.000660,-2.0065,0.170,9.43996,9.43996
1778.00,9.43661,25.114775,0.000428,25.000632,-2.0065,0.170,9.44015,9.44015
1779.00,9.43729,25.114828,0.000426,25.000602,-2.0064,0.170,9.44008,9.44008
1780.00,9.43779,25.114945,0.000429,25.000657,-2.0063,0.170,9.43984,9.43984
1781.00,9.43800,25.114924,0.000429,25.000651,-2.0062,0.170,9.44025,9.44025
1782.00,9.43813,25.114926,0.000428,25.000659,-2.0061,0.170,9.43974,9.43974
1783.00,9.43830,25.114911,0.000433,25.000674,-2.0058,0.170,9.43905,9.43905
1784.00,9.43869,25.114891,0.000433,25.000618,-2.0056,0.170,9.43960,9.43960
1785.00,9.43918,25.114974,0.000432,25.000658,-2.0054,0.170,9.44072,9.44072
1786.00,9.43956,25.115012,0.000432,25.000679,-2.0052,0.170,9.44164,9.44164
1787.00,9.44003,25.115104,0.000431,25.000695,-2.0051,0.170,9.44272,9.44272
1788.00,9.44030,25.115198,0.000430,25.000684,-2.0050,0.171,9.44400,9.44400
1789.00,9.44055,25.115249,0.000427,25.000730,-2.0048,0.171,9.44356,9.44356
1790.00,9.44063,25.115228,0.000426,25.000677,-2.0045,0.171,9.44262,9.44262
1791.00,9.44067,25.115243,0.000425,25.000632,-2.0041,0.171,9.44072,9.44072
1792.00,9.44059,25.115374,0.000430,25.000715,-2.0036,0.171,9.44008,9.44008
1793.00,9.44072,25.115464,0.000430,25.000743,-2.0034,0.171,9.43996,9.43996
1794.00,9.44090,25.115546,0.000431,25.000807,-2.0034,0.171,9.44058,9.44058
1795.00,9.44111,25.115584,0.000431,25.000820,-2.0033,0.171,9.44177,9.44177
1796.00,9.44122,25.115624,0.000431,25.000749,-2.0031,0.171,9.44208,9.44208
1797.00,9.44110,25.115502,0.000428,25.000650,-2.0030,0.171,9.44164,9.44164
1798.00,9.44102,25.115479,0.000430,25.000650,-2.0030,0.171,9.44075,9.44075
1799.00,9.44082,25.115466,0.000431,25.000583,-2.0028,0.171,9.43923,9.43923
1800.00,9.44088,25.115489,0.000431,25.000574,-2.0027,0.171,9.43814,9.43814
1801.00,9.44085,25.115481,0.000428,25.000587,-2.0027,0.172,9.43832,9.43832
1802.00,9.44074,25.115543,0.000428,25.000611,-2.0025,0.172,9.43891,9.43891
1803.00,9.44094,25.115477,0.000422,25.000538,-2.0022,0.172,9.43932,9.43932
1804.00,9.44086,25.115440,0.000419,25.000531,-2.0019,0.172,9.43989,9.43989
1805.00,9.44074,25.115463,0.000418,25.000499,-2.0017,0.172,9.44015,9.44015
1806.00,9.44059,25.115615,0.000420,25.000593,-2.0016,0.172,9.44068,9.44068
1807.00,9.44053,25.115583,0.000420,25.000505,-2.0016,0.172,9.44212,9.44212
1808.00,9.44101,25.115748,0.000425,25.000571,-2.0015,0.172,9.44512,9.44512
1809.00,9.44161,25.115842,0.000424,25.000568,-2.0014,0.172,9.44788,9.44788
1810.00,9.44221,25.115979,0.000420,25.000656,-2.0013,0.172,9.44977,9.44977
1811.00,9.44268,25.115951,0.000423,25.000592,-2.0012,0.173,9.45049,9.45049
1812.00,9.44294,25.115997,0.000424,25.000617,-2.0011,0.173,9.44918,9.44918
1813.00,9.44282,25.116032,0.000423,25.000641,-2.0009,0.173,9.44553,9.44553
1814.00,9.44252,25.116052,0.000426,25.000644,-2.0008,0.173,9.44184,9.44184
1815.00,9.44258,25.115933,0.000430,25.000556,-2.0005,0.173,9.43842,9.43842
1816.00,9.44314,25.115971,0.000430,25.000626,-2.0001,0.173,9.43611,9.43611
1817.00,9.44324,25.115985,0.000425,25.000580,-1.9997,0.173,9.43433,9.43433
1818.00,9.44250,25.116024,0.000426,25.000589,-1.9996,0.173,9.43415,9.43415
1819.00,9.44205,25.116054,0.000422,25.000560,-1.9994,0.173,9.43486,9.43486
1820.00,9.44155,25.116038,0.000420,25.000544,-1.9992,0.173,9.43665,9.43665
1821.00,9.44141,25.115980,0.000418,25.000433,-1.9991,0.173,9.43800,9.43800
1822.00,9.44133,25.116133,0.000423,25.000563,-1.9989,0.173,9.43923,9.43923
1823.00,9.44120,25.116110,0.000418,25.000467,-1.9987,0.174,9.43977,9.43977
1824.00,9.44109,25.116251,0.000421,25.000561,-1.9986,0.174,9.43967,9.43967
1825.00,9.44103,25.116452,0.000426,25.000614,-1.9987,0.174,9.43937,9.43937
1826.00,9.44111,25.116670,0.000427,25.000691,-1.9987,0.174,9.43996,9.43996
1827.00,9.44099,25.116721,0.000427,25.000666,-1.9984,0.174,9.44001,9.44001
1828.00,9.44036,25.116847,0.000430,25.000713,-1.9982,0.174,9.44020,9.44020
1829.00,9.43961,25.116766,0.000425,25.000604,-1.9979,0.174,9.44077,9.44077
1830.00,9.43902,25.116809,0.000424,25.000624,-1.9976,0.174,9.44048,9.44048
1831.00,9.43843,25.116756,0.000423,25.000607,-1.9973,0.174,9.43841,9.43841
1832.00,9.43778,25.116722,0.000418,25.000567,-1.9970,0.174,9.43643,9.43643
1833.00,9.43738,25.116716,0.000416,25.000595,-1.9967,0.174,9.43517,9.43517
1834.00,9.43729,25.116792,0.000420,25.000628,-1.9966,0.174,9.43398,9.43398
1835.00,9.43743,25.116725,0.000417,25.000556,-1.9964,0.175,9.43391,9.43391
1836.00,9.43784,25.116775,0.000419,25.000551,-1.9964,0.175,9.43585,9.43585
1837.00,9.43824,25.116762,0.000420,25.000507,-1.9962,0.175,9.43805,9.43805
1838.00,9.43868,25.116738,0.000424,25.000460,-1.9959,0.175,9.44030,9.44030
1839.00,9.43905,25.116736,0.000421,25.000471,-1.9956,0.175,9.44294,9.44294
1840.00,9.43902,25.116835,0.000423,25.000520,-1.9954,0.175,9.44453,9.44453
1841.00,9.43950,25.116849,0.000421,25.000523,-1.9950,0.175,9.44526,9.44526
1842.00,9.44003,25.116905,0.000422,25.000525,-1.9951,0.175,9.44651,9.44651
1843.00,9.44043,25.117005,0.000419,25.000526,-1.9953,0.175,9.44674,9.44674
1844.00,9.44084,25.117033,0.000417,25.000493,-1.9954,0.175,9.44666,9.44666
1845.00,9.44139,25.117075,0.000416,25.000491,-1.9954,0.176,9.44746,9.44746
1846.00,9.44176,25.117127,0.000416,25.000506,-1.9955,0.176,9.44811,9.44811
1847.00,9.44221,25.117197,0.000420,25.000589,-1.9955,0.176,9.44934,9.44934
1848.00,9.44298,25.117190,0.000425,25.000607,-1.9954,0.175,9.45097,9.45097
1849.00,9.44356,25.117287,0.000429,25.000675,-1.9952,0.175,9.45162,9.45162
1850.00,9.44410,25.117293,0.000425,25.000695,-1.9949,0.175,9.45177,9.45177
1851.00,9.44488,25.117306,0.000422,25.000653,-1.9947,0.176,9.45233,9.45233
1852.00,9.44592,25.117388,0.000417,25.000657,-1.9944,0.176,9.45189,9.45189
1853.00,9.44715,25.117480,0.000412,25.000688,-1.9940,0.176,9.45127,9.45127
1854.00,9.44831,25.117502,0.000411,25.000673,-1.9937,0.176,9.45037,9.45037
1855.00,9.44923,25.117575,0.000417,25.000649,-1.9934,0.176,9.44912,9.44912
1856.00,9.44965,25.117589,0.000422,25.000641,-1.9931,0.176,9.44715,9.44715
1857.00,9.45031,25.117508,0.000420,25.000527,-1.9928,0.176,9.44513,9.44513
1858.00,9.45111,25.117498,0.000418,25.000526,-1.9925,0.177,9.44166,9.44166
1859.00,9.45176,25.117420,0.000414,25.000403,-1.9924,0.177,9.43778,9.43778
1860.00,9.45182,25.117445,0.000411,25.000453,-1.9923,0.177,9.43239,9.43239
1861.00,9.45123,25.117451,0.000407,25.000440,-1.9922,0.177,9.42700,9.42700
@13,2.0001,4.0, 1860.06 
1862.00,9.45066,25.117553,0.000410,25.000488,-1.9921,0.177,9.42165,9.42165
1863.00,9.44998,25.117606,0.000413,25.000447,-1.9920,0.177,9.41793,9.41793
1864.00,9.44729,25.117704,0.000415,25.000440,-1.9917,0.177,9.41657,9.41657
1865.00,9.44461,25.117687,0.000415,25.000365,-1.9914,0.178,9.41807,9.41807
1866.00,9.44010,25.117788,0.000417,25.000395,-1.9913,0.178,9.42028,9.42028
1867.00,9.43520,25.117771,0.000412,25.000348,-1.9912,0.178,9.42166,9.42166
1868.00,9.43158,25.117870,0.000411,25.000399,-1.9910,0.178,9.42236,9.42236
1869.00,9.42819,25.117983,0.000417,25.000505,-1.9909,0.178,9.42107,9.42107
1870.00,9.42716,25.118109,0.000419,25.000549,-1.9910,0.178,9.41876,9.41876
1871.00,9.42652,25.118160,0.000419,25.000630,-1.9909,0.178,9.41510,9.41510
1872.00,9.42521,25.118183,0.000421,25.000642,-1.9908,0.178,9.41301,9.41301
1873.00,9.42353,25.118200,0.000421,25.000639,-1.9909,0.178,9.41141,9.41141
1874.00,9.42188,25.118174,0.000419,25.000570,-1.9907,0.179,9.41192,9.41192
1875.00,9.42048,25.118088,0.000418,25.000455,-1.9904,0.179,9.41368,9.41368
1876.00,9.41998,25.118160,0.000415,25.000404,-1.9900,0.179,9.41625,9.41625
1877.00,9.41870,25.118262,0.000417,25.000455,-1.9897,0.179,9.41877,9.41877
1878.00,9.41779,25.118287,0.000417,25.000395,-1.9893,0.179,9.42214,9.42214
1879.00,9.41791,25.118351,0.000416,25.000435,-1.9890,0.179,9.42539,9.42539
1880.00,9.41870,25.118451,0.000415,25.000472,-1.9889,0.179,9.42746,9.42746
1881.00,9.41938,25.118487,0.000415,25.000429,-1.9890,0.179,9.43060,9.43060
1882.00,9.41973,25.118544,0.000418,25.000438,-1.9889,0.179,9.43349,9.43349
1883.00,9.42100,25.118526,0.000416,25.000409,-1.9887,0.180,9.43514,9.43514
1884.00,9.42266,25.118488,0.000413,25.000348,-1.9887,0.180,9.43536,9.43536
1885.00,9.42353,25.118564,0.000414,25.000471,-1.9887,0.180,9.43519,9.43519
1886.00,9.42378,25.118578,0.000418,25.000543,-1.9886,0.180,9.43459,9.43459
1887.00,9.42421,25.118579,0.000418,25.000531,-1.9885,0.180,9.43462,9.43462
1888.00,9.42522,25.118752,0.000425,25.000741,-1.9885,0.180,9.43435,9.43435
1889.00,9.42631,25.118864,0.000431,25.000812,-1.9884,0.180,9.43487,9.43487
1890.00,9.42748,25.118939,0.000432,25.000804,-1.9883,0.180,9.43617,9.43617
1891.00,9.42898,25.118921,0.000431,25.000735,-1.9882,0.180,9.43792,9.43792
1892.00,9.43068,25.118957,0.000431,25.000701,-1.9880,0.180,9.43890,9.43890
1893.00,9.43214,25.118892,0.000425,25.000547,-1.9879,0.180,9.44015,9.44015
1894.00,9.43363,25.118865,0.000424,25.000549,-1.9878,0.180,9.44129,9.44129
1895.00,9.43476,25.118761,0.000420,25.000443,-1.9876,0.181,9.44245,9.44245
1896.00,9.43584,25.118801,0.000418,25.000436,-1.9874,0.181,9.44229,9.44229
1897.00,9.43675,25.118856,0.000418,25.000520,-1.9872,0.181,9.44169,9.44169
1898.00,9.43746,25.118872,0.000421,25.000588,-1.9871,0.181,9.44144,9.44144
1899.00,9.43801,25.119040,0.000422,25.000703,-1.9869,0.181,9.44188,9.44188
1900.00,9.43870,25.119131,0.000427,25.000794,-1.9867,0.181,9.44207,9.44207
1901.00,9.43910,25.119198,0.000429,25.000888,-1.9865,0.181,9.44215,9.44215
1902.00,9.43949,25.119254,0.000432,25.000879,-1.9863,0.181,9.44370,9.44370
1903.00,9.44000,25.119285,0.000434,25.000821,-1.9861,0.181,9.44519,9.44519
1904.00,9.44059,25.119121,0.000433,25.000639,-1.9858,0.181,9.44547,9.44547
1905.00,9.44125,25.119142,0.000431,25.000591,-1.9857,0.181,9.44578,9.44578
1906.00,9.44187,25.119071,0.000431,25.000489,-1.9855,0.181,9.44617,9.44617
1907.00,9.44233,25.119102,0.000430,25.000523,-1.9853,0.181,9.44538,9.44538
1908.00,9.44272,25.119121,0.000430,25.000499,-1.9852,0.181,9.44518,9.44518
1909.00,9.44323,25.119223,0.000428,25.000550,-1.9849,0.181,9.44521,9.44521
1910.00,9.44371,25.119299,0.000426,25.000578,-1.9845,0.181,9.44544,9.44544
1911.00,9.44403,25.119382,0.000424,25.000579,-1.9843,0.182,9.44597,9.44597
1912.00,9.44419,25.119410,0.000421,25.000508,-1.9842,0.182,9.44650,9.44650
1913.00,9.44447,25.119501,0.000420,25.000515,-1.9839,0.182,9.44662,9.44662
1914.00,9.44474,25.119625,0.000418,25.000572,-1.9837,0.182,9.44694,9.44694
1915.00,9.44494,25.119667,0.000421,25.000553,-1.9835,0.182,9.44677,9.44677
1916.00,9.44525,25.119694,0.000423,25.000576,-1.9831,0.182,9.44762,9.44762
1917.00,9.44569,25.119783,0.000425,25.000679,-1.9827,0.182,9.44797,9.44797
1918.00,9.44596,25.119764,0.000425,25.000711,-1.9826,0.182,9.44719,9.44719
1919.00,9.44617,25.119803,0.000427,25.000697,-1.9825,0.182,9.44752,9.44752
1920.00,9.44641,25.119905,0.000426,25.000736,-1.9826,0.182,9.44824,9.44824
1921.00,9.44685,25.120049,0.000429,25.000786,-1.9827,0.182,9.44900,9.44900
1922.00,9.44745,25.120026,0.000428,25.000721,-1.9829,0.182,9.45080,9.45080
1923.00,9.44778,25.120088,0.000428,25.000713,-1.9830,0.182,9.45228,9.45228
1924.00,9.44791,25.120108,0.000431,25.000792,-1.9829,0.182,9.45243,9.45243
1925.00,9.44819,25.120035,0.000428,25.000750,-1.9829,0.183,9.45298,9.45298
1926.00,9.44852,25.120085,0.000427,25.000760,-1.9827,0.183,9.45177,9.45177
1927.00,9.44870,25.120097,0.000426,25.000739,-1.9825,0.183,9.45022,9.45022
1928.00,9.44901,25.120155,0.000425,25.000723,-1.9822,0.183,9.45055,9.45055
1929.00,9.44933,25.120257,0.000424,25.000675,-1.9819,0.183,9.45096,9.45096
1930.00,9.44954,25.120476,0.000425,25.000864,-1.9816,0.184,9.45036,9.45036
1931.00,9.44977,25.120381,0.000423,25.000713,-1.9814,0.184,9.45155,9.45155
1932.00,9.45025,25.120375,0.000428,25.000603,-1.9812,0.183,9.45294,9.45294
1933.00,9.45061,25.120394,0.000429,25.000655,-1.9812,0.183,9.45282,9.45282
1934.00,9.45074,25.120400,0.000428,25.000669,-1.9811,0.183,9.45216,9.45216
1935.00,9.45088,25.120318,0.000429,25.000575,-1.9807,0.183,9.45267,9.45267
1936.00,9.45113,25.120424,0.000432,25.000750,-1.9805,0.183,9.45227,9.45227
1937.00,9.45120,25.120476,0.000432,25.000892,-1.9803,0.183,9.45149,9.45149
1938.00,9.45160,25.120449,0.000433,25.000870,-1.9801,0.184,9.45186,9.45186
1939.00,9.45198,25.120350,0.000433,25.000794,-1.9800,0.184,9.45231,9.45231
1940.00,9.45198,25.120224,0.000430,25.000579,-1.9800,0.184,9.45222,9.45222
1941.00,9.45212,25.120240,0.000424,25.000471,-1.9799,0.184,9.45283,9.45283
1942.00,9.45204,25.120297,0.000416,25.000408,-1.9797,0.184,9.45309,9.45309
1943.00,9.45198,25.120288,0.000413,25.000292,-1.9793,0.184,9.45327,9.45327
1944.00,9.45230,25.120383,0.000413,25.000237,-1.9789,0.184,9.45428,9.45428
1945.00,9.45248,25.120569,0.000415,25.000387,-1.9787,0.185,9.45496,9.45496
1946.00,9.45264,25.120644,0.000420,25.000441,-1.9785,0.185,9.45463,9.45463
1947.00,9.45297,25.120672,0.000423,25.000472,-1.9784,0.185,9.45500,9.45500
1948.00,9.45323,25.120764,0.000426,25.000564,-1.9783,0.185,9.45510,9.45510
1949.00,9.45322,25.120769,0.000427,25.000617,-1.9785,0.185,9.45419,9.45419
1950.00,9.45327,25.120842,0.000431,25.000713,-1.9785,0.185,9.45355,9.45355
1951.00,9.45353,25.120787,0.000430,25.000677,-1.9784,0.185,9.45496,9.45496
1952.00,9.45381,25.120871,0.000433,25.000665,-1.9783,0.185,9.45616,9.45616
1953.00,9.45413,25.121048,0.000434,25.000741,-1.9781,0.185,9.45693,9.45693
1954.00,9.45448,25.121126,0.000434,25.000731,-1.9778,0.185,9.45803,9.45803
1955.00,9.45479,25.121010,0.000428,25.000550,-1.9777,0.185,9.45862,9.45862
1956.00,9.45493,25.121055,0.000430,25.000505,-1.9776,0.185,9.45773,9.45773
1957.00,9.45512,25.121117,0.000430,25.000554,-1.9773,0.185,9.45647,9.45647
1958.00,9.45519,25.120990,0.000427,25.000432,-1.9771,0.185,9.45558,9.45558
1959.00,9.45538,25.120952,0.000426,25.000445,-1.9769,0.185,9.45524,9.45524
1960.00,9.45554,25.121020,0.000428,25.000509,-1.9766,0.185,9.45503,9.45503
1961.00,9.45555,25.121060,0.000426,25.000533,-1.9765,0.186,9.45489,9.45489
1962.00,9.45568,25.120978,0.000424,25.000467,-1.9765,0.186,9.45541,9.45541
1963.00,9.45573,25.121049,0.000424,25.000476,-1.9765,0.186,9.45500,9.45500
1964.00,9.45561,25.121117,0.000426,25.000497,-1.9764,0.186,9.45504,9.45504
1965.00,9.45564,25.121230,0.000427,25.000534,-1.9762,0.186,9.45534,9.45534
1966.00,9.45572,25.121329,0.000428,25.000606,-1.9760,0.186,9.45571,9.45571
1967.00,9.45591,25.121468,0.000426,25.000630,-1.9757,0.186,9.45590,9.45590
1968.00,9.45605,25.121550,0.000427,25.000677,-1.9753,0.186,9.45704,9.45704
1969.00,9.45631,25.121619,0.000428,25.000657,-1.9750,0.186,9.45780,9.45780
1970.00,9.45687,25.121711,0.000428,25.000706,-1.9749,0.186,9.45973,9.45973
1971.00,9.45726,25.121736,0.000427,25.000684,-1.9747,0.187,9.46076,9.46076
1972.00,9.45730,25.121763,0.000429,25.000726,-1.9746,0.187,9.46113,9.46113
1973.00,9.45710,25.121738,0.000430,25.000709,-1.9744,0.187,9.46051,9.46051
1974.00,9.45696,25.121817,0.000431,25.000780,-1.9741,0.187,9.45931,9.45931
1975.00,9.45671,25.121728,0.000428,25.000642,-1.9739,0.187,9.45636,9.45636
1976.00,9.45642,25.121725,0.000427,25.000643,-1.9736,0.187,9.45361,9.45361
1977.00,9.45601,25.121680,0.000426,25.000581,-1.9734,0.187,9.45097,9.45097
1978.00,9.45567,25.121658,0.000426,25.000523,-1.9732,0.187,9.44944,9.44944
1979.00,9.45522,25.121650,0.000424,25.000483,-1.9732,0.187,9.44776,9.44776
1980.00,9.45501,25.121679,0.000427,25.000538,-1.9731,0.187,9.44701,9.44701
1981.00,9.45463,25.121725,0.000429,25.000571,-1.9730,0.187,9.44627,9.44627
1982.00,9.45392,25.121826,0.000428,25.000602,-1.9727,0.187,9.44505,9.44505
1983.00,9.45333,25.121946,0.000428,25.000677,-1.9725,0.187,9.44414,9.44414
1984.00,9.45257,25.122011,0.000424,25.000697,-1.9724,0.187,9.44451,9.44451
1985.00,9.45216,25.122065,0.000426,25.000704,-1.9722,0.188,9.44457,9.44457
1986.00,9.45172,25.122110,0.000425,25.000678,-1.9718,0.188,9.44555,9.44555
1987.00,9.45143,25.122026,0.000425,25.000595,-1.9718,0.188,9.44804,9.44804
1988.00,9.45126,25.122049,0.000428,25.000591,-1.9718,0.188,9.45063,9.45063
1989.00,9.45114,25.121998,0.000431,25.000502,-1.9716,0.188,9.45234,9.45234
1990.00,9.45075,25.122062,0.000428,25.000533,-1.9713,0.188,9.45372,9.45372
1991.00,9.45029,25.122170,0.000427,25.000577,-1.9711,0.188,9.45456,9.45456
1992.00,9.44972,25.122348,0.000428,25.000648,-1.9709,0.188,9.45391,9.45391
1993.00,9.44937,25.122419,0.000427,25.000717,-1.9707,0.188,9.45248,9.45248
1994.00,9.44901,25.122571,0.000428,25.000838,-1.9704,0.188,9.45094,9.45094
1995.00,9.44867,25.122570,0.000429,25.000743,-1.9703,0.188,9.44843,9.44843
1996.00,9.44826,25.122530,0.000429,25.000655,-1.9703,0.188,9.44652,9.44652
1997.00,9.44826,25.122499,0.000427,25.000602,-1.9702,0.189,9.44596,9.44596
1998.00,9.44812,25.122450,0.000425,25.000475,-1.9703,0.189,9.44489,9.44489
1999.00,9.44807,25.122480,0.000422,25.000400,-1.9702,0.189,9.44498,9.44498
2000.00,9.44835,25.122574,0.000422,25.000442,-1.9698,0.189,9.44742,9.44742
2001.00,9.44886,25.122526,0.000423,25.000371,-1.9693,0.189,9.45006,9.45006
2002.00,9.44956,25.122600,0.000425,25.000423,-1.9688,0.189,9.45178,9.45178
2003.00,9.45028,25.122735,0.000426,25.000507,-1.9683,0.189,9.45423,9.45423
2004.00,9.45063,25.122744,0.000430,25.000559,-1.9681,0.189,9.45543,9.45543
2005.00,9.45042,25.122787,0.000430,25.000648,-1.9682,0.189,9.45631,9.45631
2006.00,9.44964,25.122937,0.000428,25.000811,-1.9684,0.190,9.45588,9.45588
2007.00,9.44888,25.122945,0.000427,25.000810,-1.9685,0.190,9.45602,9.45602
2008.00,9.44881,25.122932,0.000423,25.000733,-1.9686,0.190,9.45692,9.45692
2009.00,9.45016,25.123065,0.000421,25.000765,-1.9685,0.190,9.45758,9.45758
2010.00,9.45226,25.123019,0.000415,25.000641,-1.9683,0.190,9.45550,9.45550
2011.00,9.45616,25.122947,0.000411,25.000520,-1.9680,0.191,9.45378,9.45378
@14,2.0001,4.0, 2010.20800000001 
2012.00,9.45598,25.123018,0.000409,25.000533,-1.9679,0.191,9.45173,9.45173
2013.00,9.45498,25.123029,0.000409,25.000554,-1.9676,0.191,9.44908,9.44908
2014.00,9.45579,25.122903,0.000407,25.000519,-1.9675,0.191,9.44768,9.44768
2015.00,9.45629,25.122936,0.000409,25.000573,-1.9673,0.191,9.44782,9.44782
2016.00,9.45592,25.123026,0.000412,25.000644,-1.9669,0.191,9.44858,9.44858
2017.00,9.45419,25.122946,0.000412,25.000560,-1.9665,0.191,9.44917,9.44917
2018.00,9.45315,25.122984,0.000415,25.000591,-1.9663,0.191,9.44970,9.44970
2019.00,9.45268,25.123037,0.000417,25.000615,-1.9661,0.191,9.44902,9.44902
2020.00,9.45229,25.123113,0.000421,25.000630,-1.9659,0.191,9.44846,9.44846
2021.00,9.45171,25.123111,0.000423,25.000609,-1.9658,0.191,9.44726,9.44726
2022.00,9.45106,25.123137,0.000424,25.000612,-1.9657,0.191,9.44636,9.44636
2023.00,9.45051,25.123124,0.000420,25.000598,-1.9655,0.192,9.44528,9.44528
2024.00,9.45001,25.123137,0.000419,25.000472,-1.9654,0.192,9.44477,9.44477
2025.00,9.44954,25.123133,0.000417,25.000410,-1.9653,0.192,9.44529,9.44529
2026.00,9.44911,25.123134,0.000416,25.000365,-1.9652,0.192,9.44620,9.44620
2027.00,9.44880,25.123291,0.000415,25.000495,-1.9651,0.192,9.44709,9.44709
2028.00,9.44846,25.123352,0.000418,25.000490,-1.9647,0.192,9.44897,9.44897
2029.00,9.44817,25.123344,0.000415,25.000510,-1.9642,0.192,9.45077,9.45077
2030.00,9.44821,25.123346,0.000416,25.000528,-1.9638,0.193,9.45192,9.45192
2031.00,9.44862,25.123345,0.000417,25.000506,-1.9634,0.193,9.45328,9.45328
2032.00,9.44918,25.123332,0.000420,25.000421,-1.9633,0.193,9.45530,9.45530
2033.00,9.44966,25.123446,0.000421,25.000451,-1.9634,0.193,9.45528,9.45528
2034.00,9.45001,25.123585,0.000424,25.000493,-1.9635,0.193,9.45611,9.45611
2035.00,9.45039,25.123623,0.000424,25.000467,-1.9634,0.193,9.45674,9.45674
2036.00,9.45083,25.123790,0.000426,25.000553,-1.9634,0.193,9.45749,9.45749
2037.00,9.45128,25.123794,0.000425,25.000556,-1.9632,0.193,9.45704,9.45704
2038.00,9.45170,25.123754,0.000426,25.000566,-1.9631,0.193,9.45822,9.45822
2039.00,9.45223,25.123703,0.000425,25.000574,-1.9629,0.193,9.45864,9.45864
2040.00,9.45288,25.123728,0.000424,25.000542,-1.9628,0.193,9.45884,9.45884
2041.00,9.45356,25.123689,0.000419,25.000449,-1.9626,0.193,9.45889,9.45889
2042.00,9.45431,25.123840,0.000419,25.000479,-1.9623,0.194,9.45915,9.45915
2043.00,9.45496,25.123834,0.000418,25.000352,-1.9619,0.194,9.45897,9.45897
2044.00,9.45576,25.123885,0.000423,25.000318,-1.9616,0.193,9.45917,9.45917
2045.00,9.45647,25.123950,0.000428,25.000412,-1.9613,0.193,9.45973,9.45973
2046.00,9.45708,25.123986,0.000432,25.000470,-1.9613,0.193,9.46007,9.46007
2047.00,9.45782,25.123842,0.000433,25.000433,-1.9613,0.193,9.46104,9.46104
2048.00,9.45836,25.123830,0.000432,25.000442,-1.9613,0.193,9.46191,9.46191
2049.00,9.45891,25.123856,0.000428,25.000389,-1.9612,0.193,9.46300,9.46300
2050.00,9.45935,25.123948,0.000427,25.000422,-1.9611,0.194,9.46257,9.46257
2051.00,9.45960,25.124011,0.000424,25.000445,-1.9608,0.194,9.46256,9.46256
2052.00,9.45985,25.124104,0.000425,25.000487,-1.9605,0.194,9.46248,9.46248
2053.00,9.46023,25.124215,0.000426,25.000537,-1.9601,0.194,9.46315,9.46315
2054.00,9.46072,25.124327,0.000429,25.000641,-1.9600,0.194,9.46265,9.46265
2055.00,9.46099,25.124331,0.000427,25.000592,-1.9598,0.194,9.46315,9.46315
2056.00,9.46118,25.124421,0.000429,25.000635,-1.9596,0.194,9.46359,9.46359
2057.00,9.46149,25.124519,0.000426,25.000593,-1.9594,0.194,9.46412,9.46412
2058.00,9.46182,25.124628,0.000430,25.000690,-1.9592,0.194,9.46367,9.46367
2059.00,9.46210,25.124570,0.000426,25.000564,-1.9590,0.194,9.46418,9.46418
2060.00,9.46232,25.124675,0.000428,25.000645,-1.9588,0.195,9.46392,9.46392
2061.00,9.46254,25.124667,0.000429,25.000646,-1.9586,0.195,9.46274,9.46274
2062.00,9.46225,25.124599,0.000432,25.000627,-1.9587,0.194,9.46066,9.46066
2063.00,9.46203,25.124561,0.000427,25.000544,-1.9587,0.195,9.45949,9.45949
2064.00,9.46204,25.124644,0.000427,25.000612,-1.9586,0.195,9.45836,9.45836
2065.00,9.46207,25.124658,0.000427,25.000550,-1.9586,0.195,9.45864,9.45864
2066.00,9.46206,25.124699,0.000426,25.000488,-1.9587,0.195,9.45904,9.45904
2067.00,9.46183,25.124666,0.000423,25.000388,-1.9585,0.195,9.45985,9.45985
2068.00,9.46169,25.124726,0.000427,25.000385,-1.9584,0.195,9.46003,9.46003
2069.00,9.46146,25.124756,0.000426,25.000413,-1.9583,0.195,9.46016,9.46016
2070.00,9.46138,25.124781,0.000424,25.000393,-1.9581,0.195,9.45954,9.45954
2071.00,9.46130,25.124692,0.000423,25.000289,-1.9578,0.195,9.45887,9.45887
2072.00,9.46088,25.124863,0.000426,25.000424,-1.9575,0.195,9.45796,9.45796
2073.00,9.46043,25.124890,0.000425,25.000411,-1.9572,0.195,9.45781,9.45781
2074.00,9.46027,25.124926,0.000422,25.000424,-1.9569,0.196,9.45855,9.45855
2075.00,9.46035,25.124991,0.000424,25.000426,-1.9565,0.196,9.45970,9.45970
2076.00,9.46048,25.125097,0.000422,25.000470,-1.9562,0.196,9.46101,9.46101
2077.00,9.46032,25.125207,0.000421,25.000550,-1.9562,0.196,9.46259,9.46259
2078.00,9.46034,25.125227,0.000420,25.000568,-1.9561,0.196,9.46403,9.46403
2079.00,9.46037,25.125328,0.000424,25.000550,-1.9558,0.196,9.46429,9.46429
2080.00,9.46057,25.125307,0.000423,25.000534,-1.9556,0.196,9.46532,9.46532
2081.00,9.46099,25.125459,0.000424,25.000586,-1.9554,0.196,9.46614,9.46614
2082.00,9.46161,25.125375,0.000421,25.000414,-1.9550,0.196,9.46789,9.46789
2083.00,9.46236,25.125425,0.000421,25.000416,-1.9548,0.196,9.46962,9.46962
2084.00,9.46300,25.125408,0.000421,25.000479,-1.9545,0.197,9.47106,9.47106
2085.00,9.46348,25.125352,0.000419,25.000450,-1.9544,0.197,9.47149,9.47149
2086.00,9.46413,25.125345,0.000420,25.000533,-1.9544,0.197,9.47119,9.47119
2087.00,9.46444,25.125347,0.000421,25.000507,-1.9544,0.197,9.46961,9.46961
2088.00,9.46458,25.125401,0.000422,25.000505,-1.9543,0.197,9.46719,9.46719
2089.00,9.46466,25.125506,0.000424,25.000474,-1.9544,0.197,9.46488,9.46488
2090.00,9.46474,25.125723,0.000431,25.000610,-1.9543,0.197,9.46306,9.46306
2091.00,9.46502,25.125732,0.000429,25.000540,-1.9541,0.197,9.46239,9.46239
2092.00,9.46533,25.125803,0.000429,25.000650,-1.9540,0.197,9.46200,9.46200
2093.00,9.46558,25.125700,0.000428,25.000543,-1.9538,0.197,9.46133,9.46133
2094.00,9.46564,25.125673,0.000428,25.000458,-1.9537,0.197,9.46139,9.46139
2095.00,9.46538,25.125705,0.000425,25.000415,-1.9534,0.197,9.46092,9.46092
2096.00,9.46539,25.125732,0.000427,25.000387,-1.9532,0.197,9.46021,9.46021
2097.00,9.46493,25.125839,0.000432,25.000437,-1.9529,0.197,9.45945,9.45945
2098.00,9.46446,25.125987,0.000433,25.000586,-1.9525,0.198,9.45871,9.45871
2099.00,9.46400,25.125924,0.000432,25.000574,-1.9522,0.198,9.45817,9.45817
2100.00,9.46372,25.125866,0.000432,25.000526,-1.9520,0.198,9.45856,9.45856
2101.00,9.46337,25.125895,0.000434,25.000536,-1.9518,0.198,9.45934,9.45934
2102.00,9.46321,25.125988,0.000429,25.000593,-1.9516,0.198,9.46097,9.46097
2103.00,9.46271,25.126108,0.000429,25.000635,-1.9516,0.198,9.46245,9.46245
2104.00,9.46222,25.126276,0.000431,25.000732,-1.9514,0.198,9.46325,9.46325
2105.00,9.46171,25.126364,0.000430,25.000766,-1.9510,0.198,9.46337,9.46337
2106.00,9.46138,25.126436,0.000425,25.000769,-1.9507,0.199,9.46324,9.46324
2107.00,9.46131,25.126372,0.000427,25.000675,-1.9505,0.199,9.46294,9.46294
2108.00,9.46145,25.126331,0.000428,25.000562,-1.9503,0.199,9.46392,9.46392
2109.00,9.46177,25.126335,0.000427,25.000551,-1.9501,0.199,9.46480,9.46480
2110.00,9.46216,25.126299,0.000424,25.000522,-1.9500,0.199,9.46635,9.46635
2111.00,9.46245,25.126385,0.000429,25.000668,-1.9498,0.199,9.46748,9.46748
2112.00,9.46276,25.126471,0.000427,25.000668,-1.9496,0.199,9.46865,9.46865
2113.00,9.46339,25.126513,0.000424,25.000720,-1.9495,0.199,9.46996,9.46996
2114.00,9.46409,25.126433,0.000421,25.000611,-1.9493,0.199,9.47128,9.47128
2115.00,9.46465,25.126386,0.000418,25.000504,-1.9491,0.199,9.47147,9.47147
2116.00,9.46519,25.126392,0.000414,25.000409,-1.9489,0.200,9.47191,9.47191
2117.00,9.46575,25.126407,0.000414,25.000420,-1.9486,0.200,9.47162,9.47162
2118.00,9.46631,25.126472,0.000416,25.000413,-1.9485,0.200,9.47019,9.47019
2119.00,9.46687,25.126648,0.000415,25.000545,-1.9484,0.200,9.46920,9.46920
2120.00,9.46744,25.126825,0.000422,25.000642,-1.9482,0.200,9.46979,9.46979
2121.00,9.46809,25.126856,0.000424,25.000608,-1.9482,0.200,9.47063,9.47063
2122.00,9.46846,25.126896,0.000428,25.000547,-1.9481,0.200,9.47110,9.47110
2123.00,9.46877,25.126875,0.000424,25.000514,-1.9479,0.200,9.47170,9.47170
2124.00,9.46908,25.126931,0.000428,25.000489,-1.9476,0.200,9.47122,9.47122
2125.00,9.46908,25.126977,0.000429,25.000529,-1.9474,0.199,9.46876,9.46876
2126.00,9.46907,25.126923,0.000430,25.000487,-1.9471,0.199,9.46639,9.46639
2127.00,9.46898,25.127014,0.000426,25.000578,-1.9468,0.200,9.46417,9.46417
2128.00,9.46869,25.127133,0.000431,25.000647,-1.9466,0.200,9.46258,9.46258
2129.00,9.46853,25.127209,0.000430,25.000698,-1.9466,0.200,9.46211,9.46211
2130.00,9.46833,25.127191,0.000427,25.000649,-1.9465,0.200,9.46278,9.46278
2131.00,9.46812,25.127364,0.000428,25.000771,-1.9463,0.200,9.46298,9.46298
2132.00,9.46780,25.127282,0.000428,25.000667,-1.9463,0.200,9.46351,9.46351
2133.00,9.46739,25.127239,0.000424,25.000620,-1.9461,0.201,9.46411,9.46411
2134.00,9.46695,25.127158,0.000422,25.000566,-1.9458,0.201,9.46431,9.46431
2135.00,9.46650,25.127136,0.000422,25.000581,-1.9455,0.201,9.46386,9.46386
2136.00,9.46611,25.127084,0.000419,25.000512,-1.9454,0.201,9.46420,9.46420
2137.00,9.46589,25.127122,0.000419,25.000530,-1.9453,0.201,9.46463,9.46463
2138.00,9.46587,25.127187,0.000420,25.000570,-1.9450,0.201,9.46513,9.46513
2139.00,9.46581,25.127248,0.000420,25.000575,-1.9448,0.201,9.46515,9.46515
2140.00,9.46545,25.127307,0.000419,25.000599,-1.9447,0.201,9.46563,9.46563
2141.00,9.46523,25.127245,0.000416,25.000505,-1.9446,0.202,9.46716,9.46716
2142.00,9.46528,25.127324,0.000420,25.000619,-1.9443,0.202,9.46916,9.46916
2143.00,9.46546,25.127295,0.000420,25.000583,-1.9441,0.202,9.46997,9.46997
2144.00,9.46554,25.127313,0.000420,25.000635,-1.9439,0.202,9.47086,9.47086
2145.00,9.46581,25.127365,0.000421,25.000667,-1.9436,0.202,9.47187,9.47187
2146.00,9.46622,25.127425,0.000422,25.000708,-1.9433,0.202,9.47106,9.47106
2147.00,9.46645,25.127404,0.000418,25.000631,-1.9432,0.202,9.46910,9.46910
2148.00,9.46683,25.127462,0.000417,25.000620,-1.9431,0.202,9.46885,9.46885
2149.00,9.46709,25.127496,0.000419,25.000557,-1.9430,0.202,9.46843,9.46843
2150.00,9.46734,25.127436,0.000419,25.000433,-1.9430,0.202,9.46832,9.46832
2151.00,9.46744,25.127585,0.000423,25.000531,-1.9429,0.202,9.46757,9.46757
2152.00,9.46763,25.127677,0.000425,25.000547,-1.9428,0.202,9.46754,9.46754
2153.00,9.46774,25.127783,0.000426,25.000544,-1.9427,0.202,9.46741,9.46741
2154.00,9.46811,25.127776,0.000421,25.000434,-1.9426,0.202,9.46761,9.46761
2155.00,9.46854,25.127844,0.000420,25.000408,-1.9423,0.203,9.46742,9.46742
2156.00,9.46891,25.127747,0.000417,25.000301,-1.9422,0.203,9.46907,9.46907
2157.00,9.46888,25.127766,0.000418,25.000287,-1.9419,0.203,9.47099,9.47099
2158.00,9.46802,25.127799,0.000419,25.000316,-1.9416,0.203,9.47279,9.47279
2159.00,9.46737,25.127968,0.000421,25.000524,-1.9412,0.203,9.47394,9.47394
2160.00,9.46726,25.128055,0.000421,25.000593,-1.9409,0.203,9.47413,9.47413
2161.00,9.46636,25.128203,0.000421,25.000685,-1.9407,0.203,9.47284,9.47284
@15,2.0001,4.0, 2160.033 
2162.00,9.46491,25.128273,0.000417,25.000748,-1.9407,0.203,9.47092,9.47092
2163.00,9.46792,25.128236,0.000417,25.000732,-1.9407,0.204,9.46804,9.46804
2164.00,9.46903,25.128189,0.000416,25.000633,-1.9407,0.204,9.46602,9.46602
2165.00,9.47100,25.128248,0.000416,25.000667,-1.9408,0.204,9.46604,9.46604
2166.00,9.47202,25.128228,0.000414,25.000584,-1.9406,0.204,9.46644,9.46644
2167.00,9.47108,25.128124,0.000413,25.000523,-1.9401,0.204,9.46722,9.46722
2168.00,9.46992,25.128130,0.000407,25.000510,-1.9396,0.204,9.46848,9.46848
2169.00,9.46967,25.128199,0.000408,25.000600,-1.9393,0.204,9.46972,9.46972
2170.00,9.46959,25.128096,0.000407,25.000519,-1.9389,0.204,9.47094,9.47094
2171.00,9.46985,25.128082,0.000408,25.000547,-1.9386,0.205,9.47217,9.47217
2172.00,9.47035,25.128253,0.000414,25.000642,-1.9386,0.205,9.47303,9.47303
2173.00,9.47058,25.128327,0.000422,25.000692,-1.9387,0.205,9.47334,9.47334
2174.00,9.47078,25.128283,0.000423,25.000590,-1.9388,0.205,9.47396,9.47396
2175.00,9.47107,25.128372,0.000426,25.000603,-1.9386,0.204,9.47345,9.47345
2176.00,9.47114,25.128520,0.000425,25.000642,-1.9384,0.205,9.47283,9.47283
2177.00,9.47097,25.128555,0.000421,25.000573,-1.9381,0.205,9.47208,9.47208
2178.00,9.47064,25.128680,0.000420,25.000603,-1.9379,0.205,9.47220,9.47220
2179.00,9.47043,25.128724,0.000418,25.000597,-1.9376,0.205,9.47160,9.47160
2180.00,9.47029,25.128792,0.000416,25.000623,-1.9376,0.205,9.47078,9.47078
2181.00,9.47038,25.128758,0.000414,25.000601,-1.9378,0.205,9.47044,9.47044
2182.00,9.47047,25.128745,0.000415,25.000553,-1.9379,0.205,9.46972,9.46972
2183.00,9.47059,25.128752,0.000416,25.000576,-1.9376,0.205,9.46865,9.46865
2184.00,9.47062,25.128821,0.000419,25.000635,-1.9373,0.205,9.46708,9.46708
2185.00,9.47044,25.128882,0.000420,25.000697,-1.9368,0.205,9.46598,9.46598
2186.00,9.47024,25.128857,0.000420,25.000685,-1.9364,0.206,9.46567,9.46567
2187.00,9.47047,25.128872,0.000421,25.000699,-1.9361,0.206,9.46813,9.46813
2188.00,9.47114,25.128813,0.000421,25.000563,-1.9359,0.206,9.47175,9.47175
2189.00,9.47180,25.128769,0.000419,25.000502,-1.9358,0.206,9.47533,9.47533
2190.00,9.47209,25.128753,0.000418,25.000513,-1.9356,0.206,9.47851,9.47851
2191.00,9.47238,25.128887,0.000424,25.000587,-1.9353,0.206,9.48112,9.48112
2192.00,9.47262,25.128931,0.000423,25.000654,-1.9351,0.206,9.48080,9.48080
2193.00,9.47268,25.129053,0.000425,25.000837,-1.9350,0.206,9.47826,9.47826
2194.00,9.47257,25.129145,0.000424,25.000896,-1.9348,0.206,9.47609,9.47609
2195.00,9.47286,25.129250,0.000425,25.000877,-1.9349,0.206,9.47421,9.47421
2196.00,9.47314,25.129360,0.000426,25.000942,-1.9350,0.206,9.47239,9.47239
2197.00,9.47344,25.129311,0.000423,25.000814,-1.9348,0.206,9.47074,9.47074
2198.00,9.47310,25.129249,0.000419,25.000670,-1.9346,0.207,9.46964,9.46964
2199.00,9.47281,25.129238,0.000418,25.000581,-1.9346,0.207,9.46939,9.46939
2200.00,9.47225,25.129216,0.000417,25.000561,-1.9345,0.207,9.46944,9.46944
2201.00,9.47207,25.129242,0.000413,25.000462,-1.9344,0.207,9.46917,9.46917
2202.00,9.47250,25.129334,0.000417,25.000472,-1.9343,0.207,9.47020,9.47020
2203.00,9.47277,25.129503,0.000419,25.000519,-1.9341,0.207,9.47145,9.47145
2204.00,9.47290,25.129603,0.000423,25.000527,-1.9335,0.207,9.47158,9.47158
2205.00,9.47329,25.129604,0.000420,25.000419,-1.9329,0.207,9.47192,9.47192
2206.00,9.47356,25.129548,0.000421,25.000377,-1.9326,0.207,9.47166,9.47166
2207.00,9.47355,25.129691,0.000422,25.000450,-1.9324,0.207,9.47232,9.47232
2208.00,9.47341,25.129719,0.000425,25.000441,-1.9323,0.207,9.47315,9.47315
2209.00,9.47303,25.129688,0.000423,25.000428,-1.9325,0.207,9.47460,9.47460
2210.00,9.47288,25.129794,0.000426,25.000524,-1.9324,0.207,9.47567,9.47567
2211.00,9.47285,25.129964,0.000425,25.000643,-1.9322,0.208,9.47811,9.47811
2212.00,9.47299,25.129961,0.000421,25.000604,-1.9319,0.208,9.47904,9.47904
2213.00,9.47316,25.129990,0.000419,25.000578,-1.9316,0.208,9.47876,9.47876
2214.00,9.47337,25.130091,0.000414,25.000600,-1.9314,0.208,9.47839,9.47839
2215.00,9.47363,25.130160,0.000414,25.000635,-1.9313,0.209,9.47714,9.47714
2216.00,9.47352,25.130135,0.000416,25.000601,-1.9311,0.208,9.47441,9.47441
2217.00,9.47328,25.130127,0.000416,25.000645,-1.9309,0.208,9.47177,9.47177
2218.00,9.47342,25.130120,0.000417,25.000628,-1.9307,0.208,9.47106,9.47106
2219.00,9.47378,25.130137,0.000422,25.000611,-1.9307,0.208,9.47129,9.47129
2220.00,9.47408,25.130147,0.000424,25.000539,-1.9305,0.208,9.47201,9.47201
2221.00,9.47434,25.130065,0.000424,25.000433,-1.9304,0.208,9.47373,9.47373
2222.00,9.47450,25.130175,0.000430,25.000473,-1.9302,0.208,9.47492,9.47492
2223.00,9.47458,25.130297,0.000430,25.000573,-1.9300,0.209,9.47570,9.47570
2224.00,9.47480,25.130415,0.000428,25.000693,-1.9298,0.209,9.47518,9.47518
2225.00,9.47493,25.130451,0.000428,25.000802,-1.9296,0.209,9.47468,9.47468
2226.00,9.47521,25.130592,0.000428,25.000911,-1.9294,0.209,9.47387,9.47387
2227.00,9.47491,25.130479,0.000425,25.000774,-1.9292,0.209,9.47356,9.47356
2228.00,9.47466,25.130478,0.000427,25.000793,-1.9290,0.209,9.47276,9.47276
2229.00,9.47453,25.130429,0.000430,25.000721,-1.9287,0.209,9.47315,9.47315
2230.00,9.47442,25.130469,0.000429,25.000667,-1.9284,0.209,9.47373,9.47373
2231.00,9.47434,25.130463,0.000427,25.000616,-1.9281,0.209,9.47483,9.47483
2232.00,9.47413,25.130590,0.000425,25.000712,-1.9279,0.209,9.47596,9.47596
2233.00,9.47410,25.130471,0.000423,25.000564,-1.9278,0.209,9.47698,9.47698
2234.00,9.47416,25.130499,0.000423,25.000581,-1.9277,0.209,9.47696,9.47696
2235.00,9.47409,25.130438,0.000419,25.000543,-1.9276,0.210,9.47590,9.47590
2236.00,9.47405,25.130364,0.000417,25.000511,-1.9276,0.210,9.47408,9.47408
2237.00,9.47422,25.130419,0.000419,25.000536,-1.9274,0.210,9.47293,9.47293
2238.00,9.47439,25.130525,0.000420,25.000582,-1.9270,0.210,9.47220,9.47220
2239.00,9.47442,25.130553,0.000420,25.000550,-1.9267,0.210,9.47222,9.47222
2240.00,9.47435,25.130664,0.000425,25.000563,-1.9265,0.210,9.47300,9.47300
2241.00,9.47424,25.130871,0.000431,25.000694,-1.9263,0.210,9.47383,9.47383
2242.00,9.47411,25.130845,0.000431,25.000701,-1.9261,0.210,9.47397,9.47397
2243.00,9.47406,25.130872,0.000428,25.000730,-1.9259,0.210,9.47399,9.47399
2244.00,9.47398,25.130934,0.000429,25.000811,-1.9258,0.210,9.47342,9.47342
2245.00,9.47388,25.130999,0.000425,25.000819,-1.9256,0.210,9.47280,9.47280
2246.00,9.47386,25.130866,0.000422,25.000620,-1.9255,0.210,9.47268,9.47268
2247.00,9.47395,25.130911,0.000423,25.000548,-1.9255,0.210,9.47340,9.47340
2248.00,9.47411,25.130945,0.000426,25.000552,-1.9255,0.210,9.47344,9.47344
2249.00,9.47411,25.130912,0.000423,25.000463,-1.9253,0.210,9.47336,9.47336
2250.00,9.47392,25.130879,0.000426,25.000447,-1.9251,0.210,9.47359,9.47359
2251.00,9.47362,25.130885,0.000425,25.000411,-1.9249,0.211,9.47326,9.47326
2252.00,9.47338,25.130945,0.000426,25.000445,-1.9246,0.211,9.47279,9.47279
2253.00,9.47334,25.130945,0.000423,25.000386,-1.9244,0.211,9.47397,9.47397
2254.00,9.47348,25.131018,0.000423,25.000406,-1.9244,0.211,9.47499,9.47499
2255.00,9.47358,25.131048,0.000421,25.000426,-1.9244,0.211,9.47548,9.47548
2256.00,9.47372,25.131148,0.000418,25.000513,-1.9243,0.211,9.47498,9.47498
2257.00,9.47358,25.131176,0.000416,25.000536,-1.9241,0.212,9.47395,9.47395
2258.00,9.47347,25.131232,0.000413,25.000577,-1.9238,0.212,9.47210,9.47210
2259.00,9.47323,25.131221,0.000414,25.000547,-1.9234,0.212,9.47096,9.47096
2260.00,9.47319,25.131358,0.000417,25.000601,-1.9232,0.212,9.47094,9.47094
2261.00,9.47319,25.131290,0.000421,25.000526,-1.9228,0.212,9.47183,9.47183
2262.00,9.47314,25.131265,0.000421,25.000457,-1.9225,0.212,9.47228,9.47228
2263.00,9.47310,25.131325,0.000425,25.000409,-1.9225,0.212,9.47319,9.47319
2264.00,9.47320,25.131418,0.000425,25.000416,-1.9224,0.212,9.47360,9.47360
2265.00,9.47336,25.131425,0.000425,25.000388,-1.9222,0.212,9.47397,9.47397
2266.00,9.47365,25.131604,0.000424,25.000485,-1.9221,0.212,9.47534,9.47534
2267.00,9.47395,25.131703,0.000425,25.000499,-1.9220,0.212,9.47734,9.47734
2268.00,9.47428,25.131745,0.000427,25.000563,-1.9219,0.212,9.47859,9.47859
2269.00,9.47458,25.131780,0.000428,25.000592,-1.9218,0.212,9.47935,9.47935
2270.00,9.47490,25.131760,0.000428,25.000554,-1.9216,0.212,9.48003,9.48003
2271.00,9.47528,25.131778,0.000431,25.000542,-1.9215,0.212,9.47941,9.47941
2272.00,9.47551,25.131757,0.000430,25.000513,-1.9213,0.212,9.47901,9.47901
2273.00,9.47569,25.131813,0.000431,25.000532,-1.9211,0.212,9.47864,9.47864
2274.00,9.47553,25.131865,0.000429,25.000538,-1.9211,0.213,9.47785,9.47785
2275.00,9.47540,25.131931,0.000429,25.000542,-1.9211,0.213,9.47675,9.47675
2276.00,9.47552,25.132010,0.000428,25.000610,-1.9210,0.213,9.47620,9.47620
2277.00,9.47583,25.132078,0.000429,25.000648,-1.9212,0.213,9.47527,9.47527
2278.00,9.47615,25.132010,0.000426,25.000569,-1.9211,0.213,9.47505,9.47505
2279.00,9.47658,25.131987,0.000425,25.000596,-1.9209,0.213,9.47632,9.47632
2280.00,9.47691,25.131995,0.000425,25.000628,-1.9205,0.213,9.47745,9.47745
2281.00,9.47717,25.132057,0.000426,25.000616,-1.9203,0.213,9.47830,9.47830
2282.00,9.47746,25.132103,0.000425,25.000655,-1.9200,0.213,9.47884,9.47884
2283.00,9.47773,25.132093,0.000425,25.000614,-1.9197,0.214,9.47888,9.47888
2284.00,9.47779,25.132151,0.000423,25.000585,-1.9192,0.214,9.47773,9.47773
2285.00,9.47782,25.132183,0.000421,25.000541,-1.9189,0.214,9.47737,9.47737
2286.00,9.47788,25.132080,0.000415,25.000440,-1.9187,0.214,9.47728,9.47728
2287.00,9.47772,25.132172,0.000416,25.000440,-1.9185,0.214,9.47733,9.47733
2288.00,9.47755,25.132337,0.000419,25.000517,-1.9185,0.214,9.47733,9.47733
2289.00,9.47744,25.132367,0.000419,25.000464,-1.9186,0.214,9.47795,9.47795
2290.00,9.47755,25.132426,0.000418,25.000488,-1.9186,0.214,9.47867,9.47867
2291.00,9.47770,25.132632,0.000424,25.000623,-1.9184,0.214,9.47962,9.47962
2292.00,9.47798,25.132613,0.000424,25.000558,-1.9182,0.214,9.48065,9.48065
2293.00,9.47805,25.132646,0.000424,25.000540,-1.9178,0.214,9.48112,9.48112
2294.00,9.47824,25.132689,0.000423,25.000555,-1.9176,0.215,9.48169,9.48169
2295.00,9.47864,25.132741,0.000423,25.000600,-1.9173,0.215,9.48168,9.48168
2296.00,9.47888,25.132673,0.000419,25.000466,-1.9173,0.215,9.48070,9.48070
2297.00,9.47899,25.132706,0.000417,25.000488,-1.9170,0.215,9.47951,9.47951
2298.00,9.47914,25.132740,0.000419,25.000502,-1.9167,0.215,9.47909,9.47909
2299.00,9.47899,25.132839,0.000421,25.000557,-1.9164,0.215,9.47798,9.47798
2300.00,9.47868,25.132875,0.000424,25.000477,-1.9163,0.215,9.47654,9.47654
2301.00,9.47854,25.133006,0.000427,25.000558,-1.9159,0.215,9.47682,9.47682
2302.00,9.47874,25.132995,0.000428,25.000517,-1.9158,0.215,9.47793,9.47793
2303.00,9.47891,25.132971,0.000427,25.000475,-1.9158,0.215,9.47798,9.47798
2304.00,9.47920,25.132955,0.000427,25.000463,-1.9158,0.215,9.47667,9.47667
2305.00,9.47935,25.132956,0.000425,25.000457,-1.9157,0.215,9.47571,9.47571
2306.00,9.47948,25.132911,0.000423,25.000404,-1.9157,0.215,9.47423,9.47423
2307.00,9.47903,25.133012,0.000423,25.000498,-1.9157,0.215,9.47225,9.47225
2308.00,9.47842,25.133067,0.000423,25.000527,-1.9155,0.216,9.47170,9.47170
2309.00,9.47778,25.133088,0.000423,25.000551,-1.9152,0.216,9.47408,9.47408
2310.00,9.47776,25.133137,0.000424,25.000583,-1.9149,0.216,9.47482,9.47482
2311.00,9.47905,25.133286,0.000424,25.000667,-1.9146,0.216,9.47377,9.47377
@16,2.0001,4.0, 2310.103 
2312.00,9.48220,25.133347,0.000423,25.000646,-1.9142,0.216,9.47285,9.47285
2313.00,9.47763,25.133467,0.000424,25.000657,-1.9138,0.216,9.47059,9.47059
2314.00,9.47377,25.133552,0.000422,25.000635,-1.9134,0.216,9.46795,9.46795
2315.00,9.47364,25.133614,0.000422,25.000622,-1.9132,0.216,9.46722,9.46722
2316.00,9.47450,25.133499,0.000420,25.000492,-1.9131,0.217,9.46869,9.46869
2317.00,9.47334,25.133447,0.000420,25.000428,-1.9132,0.217,9.47012,9.47012
2318.00,9.47217,25.133392,0.000417,25.000391,-1.9133,0.217,9.47288,9.47288
2319.00,9.47190,25.133334,0.000417,25.000318,-1.9135,0.217,9.47519,9.47519
2320.00,9.47236,25.133288,0.000416,25.000291,-1.9134,0.217,9.47671,9.47671
2321.00,9.47295,25.133385,0.000419,25.000391,-1.9132,0.217,9.47708,9.47708
2322.00,9.47324,25.133539,0.000418,25.000449,-1.9129,0.217,9.47751,9.47751
2323.00,9.47319,25.133631,0.000419,25.000475,-1.9125,0.217,9.47756,9.47756
2324.00,9.47351,25.133752,0.000424,25.000557,-1.9122,0.217,9.47819,9.47819
2325.00,9.47415,25.133863,0.000423,25.000530,-1.9119,0.218,9.47886,9.47886
2326.00,9.47456,25.133884,0.000421,25.000418,-1.9116,0.218,9.47919,9.47919
2327.00,9.47470,25.133882,0.000419,25.000405,-1.9114,0.218,9.47847,9.47847
2328.00,9.47477,25.133926,0.000419,25.000404,-1.9113,0.218,9.47765,9.47765
2329.00,9.47461,25.133976,0.000413,25.000393,-1.9113,0.218,9.47694,9.47694
2330.00,9.47466,25.134037,0.000415,25.000474,-1.9111,0.218,9.47643,9.47643
2331.00,9.47512,25.134025,0.000419,25.000522,-1.9109,0.218,9.47689,9.47689
2332.00,9.47574,25.134014,0.000421,25.000472,-1.9107,0.218,9.47822,9.47822
2333.00,9.47646,25.134067,0.000423,25.000486,-1.9106,0.218,9.47933,9.47933
2334.00,9.47720,25.134083,0.000427,25.000453,-1.9104,0.218,9.47992,9.47992
2335.00,9.47790,25.134158,0.000428,25.000447,-1.9102,0.218,9.48108,9.48108
2336.00,9.47868,25.134263,0.000426,25.000514,-1.9102,0.218,9.48294,9.48294
2337.00,9.47937,25.134373,0.000428,25.000520,-1.9102,0.218,9.48424,9.48424
2338.00,9.47973,25.134474,0.000432,25.000550,-1.9100,0.218,9.48466,9.48466
2339.00,9.47994,25.134424,0.000429,25.000506,-1.9098,0.219,9.48510,9.48510
2340.00,9.48017,25.134341,0.000428,25.000437,-1.9096,0.219,9.48482,9.48482
2341.00,9.48050,25.134382,0.000426,25.000408,-1.9093,0.219,9.48376,9.48376
2342.00,9.48091,25.134374,0.000423,25.000440,-1.9087,0.219,9.48370,9.48370
2343.00,9.48131,25.134374,0.000418,25.000435,-1.9085,0.219,9.48414,9.48414
2344.00,9.48152,25.134502,0.000424,25.000499,-1.9083,0.219,9.48426,9.48426
2345.00,9.48165,25.134566,0.000429,25.000585,-1.9082,0.219,9.48455,9.48455
2346.00,9.48183,25.134610,0.000435,25.000652,-1.9082,0.219,9.48422,9.48422
2347.00,9.48213,25.134625,0.000438,25.000652,-1.9081,0.219,9.48329,9.48329
2348.00,9.48254,25.134583,0.000439,25.000549,-1.9079,0.219,9.48316,9.48316
2349.00,9.48298,25.134609,0.000438,25.000569,-1.9075,0.219,9.48303,9.48303
2350.00,9.48314,25.134567,0.000431,25.000499,-1.9072,0.219,9.48251,9.48251
2351.00,9.48336,25.134560,0.000427,25.000517,-1.9071,0.219,9.48306,9.48306
2352.00,9.48360,25.134563,0.000426,25.000500,-1.9068,0.220,9.48350,9.48350
2353.00,9.48373,25.134542,0.000428,25.000521,-1.9067,0.220,9.48337,9.48337
2354.00,9.48383,25.134513,0.000426,25.000461,-1.9066,0.220,9.48281,9.48281
2355.00,9.48365,25.134606,0.000431,25.000561,-1.9065,0.220,9.48202,9.48202
2356.00,9.48325,25.134526,0.000429,25.000466,-1.9064,0.220,9.48127,9.48127
2357.00,9.48293,25.134613,0.000432,25.000518,-1.9065,0.220,9.48070,9.48070
2358.00,9.48273,25.134696,0.000436,25.000585,-1.9063,0.220,9.48011,9.48011
2359.00,9.48262,25.134810,0.000439,25.000681,-1.9061,0.220,9.48009,9.48009
2360.00,9.48250,25.134894,0.000436,25.000688,-1.9058,0.220,9.48092,9.48092
2361.00,9.48248,25.135024,0.000438,25.000731,-1.9054,0.220,9.48133,9.48133
2362.00,9.48252,25.134959,0.000432,25.000689,-1.9051,0.220,9.48234,9.48234
2363.00,9.48257,25.134997,0.000427,25.000661,-1.9049,0.220,9.48430,9.48430
2364.00,9.48290,25.134972,0.000427,25.000597,-1.9048,0.220,9.48622,9.48622
2365.00,9.48319,25.134975,0.000428,25.000516,-1.9047,0.220,9.48777,9.48777
2366.00,9.48343,25.135000,0.000426,25.000422,-1.9047,0.220,9.48843,9.48843
2367.00,9.48366,25.135119,0.000426,25.000442,-1.9047,0.220,9.48865,9.48865
2368.00,9.48382,25.135065,0.000421,25.000386,-1.9046,0.221,9.48739,9.48739
2369.00,9.48372,25.135135,0.000424,25.000442,-1.9044,0.221,9.48574,9.48574
2370.00,9.48376,25.135104,0.000424,25.000414,-1.9045,0.221,9.48443,9.48443
2371.00,9.48382,25.135099,0.000425,25.000443,-1.9043,0.221,9.48431,9.48431
2372.00,9.48400,25.135098,0.000426,25.000439,-1.9042,0.221,9.48502,9.48502
2373.00,9.48436,25.135105,0.000426,25.000445,-1.9041,0.221,9.48635,9.48635
2374.00,9.48487,25.135100,0.000422,25.000368,-1.9037,0.221,9.48895,9.48895
2375.00,9.48561,25.135168,0.000424,25.000397,-1.9032,0.221,9.49080,9.49080
2376.00,9.48628,25.135280,0.000427,25.000438,-1.9026,0.221,9.49192,9.49192
2377.00,9.48665,25.135339,0.000430,25.000390,-1.9022,0.221,9.49139,9.49139
2378.00,9.48702,25.135509,0.000430,25.000432,-1.9020,0.221,9.49076,9.49076
2379.00,9.48725,25.135587,0.000432,25.000441,-1.9019,0.221,9.48861,9.48861
2380.00,9.48747,25.135684,0.000430,25.000464,-1.9019,0.222,9.48721,9.48721
2381.00,9.48765,25.135679,0.000428,25.000457,-1.9019,0.222,9.48641,9.48641
2382.00,9.48776,25.135799,0.000428,25.000509,-1.9019,0.222,9.48599,9.48599
2383.00,9.48766,25.135818,0.000431,25.000511,-1.9019,0.222,9.48512,9.48512
2384.00,9.48712,25.135894,0.000429,25.000604,-1.9018,0.222,9.48405,9.48405
2385.00,9.48639,25.135923,0.000435,25.000651,-1.9017,0.222,9.48153,9.48153
2386.00,9.48567,25.135986,0.000437,25.000631,-1.9018,0.222,9.47905,9.47905
2387.00,9.48494,25.135883,0.000434,25.000605,-1.9017,0.222,9.47553,9.47553
2388.00,9.48406,25.135873,0.000433,25.000592,-1.9014,0.222,9.47290,9.47290
2389.00,9.48362,25.135846,0.000433,25.000529,-1.9011,0.222,9.47230,9.47230
2390.00,9.48335,25.135912,0.000431,25.000458,-1.9007,0.222,9.47374,9.47374
2391.00,9.48315,25.136059,0.000430,25.000533,-1.9003,0.223,9.47431,9.47431
2392.00,9.48248,25.136140,0.000430,25.000521,-1.8999,0.223,9.47614,9.47614
2393.00,9.48126,25.136240,0.000431,25.000591,-1.8997,0.223,9.47732,9.47732
2394.00,9.48047,25.136234,0.000429,25.000558,-1.8997,0.223,9.47701,9.47701
2395.00,9.47987,25.136254,0.000428,25.000590,-1.8998,0.223,9.47550,9.47550
2396.00,9.47909,25.136235,0.000429,25.000541,-1.9002,0.223,9.47494,9.47494
2397.00,9.47826,25.136319,0.000429,25.000586,-1.9004,0.223,9.47425,9.47425
2398.00,9.47743,25.136349,0.000431,25.000581,-1.9004,0.223,9.47416,9.47416
2399.00,9.47692,25.136439,0.000433,25.000612,-1.9003,0.223,9.47504,9.47504
2400.00,9.47697,25.136498,0.000434,25.000662,-1.9001,0.223,9.47710,9.47710
2401.00,9.47691,25.136497,0.000435,25.000687,-1.8998,0.223,9.47857,9.47857
2402.00,9.47666,25.136512,0.000435,25.000670,-1.8994,0.223,9.48018,9.48018
2403.00,9.47638,25.136493,0.000431,25.000615,-1.8989,0.224,9.48055,9.48055
2404.00,9.47610,25.136496,0.000429,25.000597,-1.8987,0.224,9.47966,9.47966
2405.00,9.47602,25.136442,0.000427,25.000525,-1.8985,0.224,9.47813,9.47813
2406.00,9.47613,25.136509,0.000426,25.000537,-1.8982,0.224,9.47648,9.47648
2407.00,9.47618,25.136514,0.000427,25.000537,-1.8980,0.224,9.47489,9.47489
2408.00,9.47646,25.136559,0.000429,25.000534,-1.8978,0.224,9.47430,9.47430
2409.00,9.47656,25.136516,0.000430,25.000507,-1.8977,0.224,9.47455,9.47455
2410.00,9.47650,25.136445,0.000429,25.000486,-1.8975,0.224,9.47486,9.47486
2411.00,9.47630,25.136264,0.000426,25.000408,-1.8973,0.224,9.47506,9.47506
2412.00,9.47617,25.136292,0.000427,25.000419,-1.8972,0.225,9.47513,9.47513
2413.00,9.47608,25.136261,0.000427,25.000411,-1.8971,0.225,9.47528,9.47528
2414.00,9.47617,25.136313,0.000426,25.000393,-1.8970,0.224,9.47588,9.47588
2415.00,9.47648,25.136388,0.000428,25.000419,-1.8965,0.224,9.47640,9.47640
2416.00,9.47660,25.136548,0.000433,25.000511,-1.8962,0.224,9.47613,9.47613
2417.00,9.47661,25.136540,0.000433,25.000505,-1.8961,0.224,9.47654,9.47654
2418.00,9.47677,25.136606,0.000433,25.000569,-1.8958,0.225,9.47731,9.47731
2419.00,9.47701,25.136693,0.000434,25.000696,-1.8956,0.225,9.47825,9.47825
2420.00,9.47709,25.136716,0.000431,25.000674,-1.8957,0.225,9.47873,9.47873
2421.00,9.47703,25.136762,0.000430,25.000658,-1.8957,0.225,9.48033,9.48033
2422.00,9.47701,25.136791,0.000427,25.000628,-1.8955,0.225,9.48137,9.48137
2423.00,9.47721,25.136859,0.000428,25.000611,-1.8955,0.225,9.48294,9.48294
2424.00,9.47771,25.136954,0.000430,25.000567,-1.8955,0.225,9.48311,9.48311
2425.00,9.47823,25.137151,0.000433,25.000654,-1.8952,0.225,9.48394,9.48394
2426.00,9.47872,25.137184,0.000430,25.000602,-1.8950,0.226,9.48441,9.48441
2427.00,9.47923,25.137248,0.000429,25.000694,-1.8949,0.226,9.48484,9.48484
2428.00,9.47973,25.137334,0.000431,25.000794,-1.8947,0.226,9.48433,9.48433
2429.00,9.48019,25.137195,0.000430,25.000685,-1.8945,0.226,9.48432,9.48432
2430.00,9.48058,25.137091,0.000430,25.000672,-1.8945,0.226,9.48420,9.48420
2431.00,9.48106,25.137118,0.000431,25.000749,-1.8944,0.226,9.48437,9.48437
2432.00,9.48155,25.137213,0.000438,25.000779,-1.8943,0.226,9.48443,9.48443
2433.00,9.48198,25.137158,0.000435,25.000644,-1.8941,0.226,9.48410,9.48410
2434.00,9.48219,25.137258,0.000430,25.000676,-1.8938,0.227,9.48333,9.48333
2435.00,9.48234,25.137325,0.000432,25.000610,-1.8936,0.227,9.48325,9.48325
2436.00,9.48273,25.137336,0.000432,25.000537,-1.8932,0.227,9.48291,9.48291
2437.00,9.48320,25.137290,0.000430,25.000449,-1.8929,0.227,9.48288,9.48288
2438.00,9.48343,25.137286,0.000430,25.000441,-1.8926,0.227,9.48245,9.48245
2439.00,9.48348,25.137317,0.000434,25.000440,-1.8922,0.227,9.48338,9.48338
2440.00,9.48360,25.137365,0.000430,25.000465,-1.8918,0.227,9.48322,9.48322
2441.00,9.48369,25.137422,0.000430,25.000484,-1.8917,0.227,9.48322,9.48322
2442.00,9.48373,25.137446,0.000430,25.000493,-1.8914,0.227,9.48279,9.48279
2443.00,9.48362,25.137487,0.000430,25.000521,-1.8914,0.227,9.48291,9.48291
2444.00,9.48342,25.137526,0.000428,25.000584,-1.8915,0.227,9.48268,9.48268
2445.00,9.48341,25.137561,0.000433,25.000628,-1.8917,0.227,9.48271,9.48271
2446.00,9.48324,25.137565,0.000435,25.000611,-1.8917,0.227,9.48222,9.48222
2447.00,9.48315,25.137623,0.000433,25.000621,-1.8918,0.227,9.48248,9.48248
2448.00,9.48307,25.137671,0.000436,25.000594,-1.8916,0.227,9.48228,9.48228
2449.00,9.48284,25.137792,0.000442,25.000646,-1.8912,0.227,9.48195,9.48195
2450.00,9.48283,25.137871,0.000442,25.000634,-1.8909,0.227,9.48183,9.48183
2451.00,9.48268,25.137938,0.000441,25.000678,-1.8906,0.227,9.48194,9.48194
2452.00,9.48248,25.138000,0.000442,25.000723,-1.8904,0.227,9.48137,9.48137
2453.00,9.48238,25.138104,0.000441,25.000838,-1.8904,0.227,9.48122,9.48122
2454.00,9.48243,25.138000,0.000436,25.000719,-1.8904,0.228,9.48118,9.48118
2455.00,9.48225,25.137984,0.000433,25.000744,-1.8901,0.228,9.48178,9.48178
2456.00,9.48219,25.137905,0.000431,25.000652,-1.8899,0.228,9.48284,9.48284
2457.00,9.48196,25.137894,0.000427,25.000580,-1.8897,0.228,9.48381,9.48381
2458.00,9.48193,25.137859,0.000427,25.000467,-1.8895,0.228,9.48354,9.48354
2459.00,9.48167,25.137999,0.000428,25.000572,-1.8894,0.228,9.48156,9.48156
2460.00,9.48144,25.138036,0.000424,25.000529,-1.8893,0.229,9.47719,9.47719
2461.00,9.48158,25.138175,0.000425,25.000605,-1.8890,0.229,9.47140,9.47140
@17,2.0001,4.0, 2460.037 
2462.00,9.48031,25.138325,0.000427,25.000704,-1.8887,0.229,9.46695,9.46695
2463.00,9.48000,25.138410,0.000428,25.000778,-1.8886,0.229,9.46453,9.46453
2464.00,9.48243,25.138395,0.000425,25.000734,-1.8885,0.229,9.46417,9.46417
2465.00,9.48313,25.138373,0.000425,25.000687,-1.8884,0.229,9.46659,9.46659
2466.00,9.48035,25.138402,0.000423,25.000683,-1.8885,0.229,9.47090,9.47090
2467.00,9.47640,25.138292,0.000419,25.000567,-1.8884,0.229,9.47504,9.47504
2468.00,9.47454,25.138325,0.000420,25.000507,-1.8882,0.229,9.47838,9.47838
2469.00,9.47336,25.138318,0.000420,25.000459,-1.8880,0.229,9.48061,9.48061
2470.00,9.47329,25.138375,0.000421,25.000479,-1.8879,0.230,9.48170,9.48170
2471.00,9.47455,25.138466,0.000426,25.000549,-1.8877,0.229,9.48332,9.48332
2472.00,9.47552,25.138572,0.000429,25.000596,-1.8876,0.229,9.48454,9.48454
2473.00,9.47633,25.138554,0.000426,25.000529,-1.8874,0.230,9.48599,9.48599
2474.00,9.47652,25.138734,0.000431,25.000611,-1.8873,0.230,9.48772,9.48772
2475.00,9.47593,25.138838,0.000432,25.000628,-1.8870,0.230,9.48882,9.48882
2476.00,9.47715,25.138758,0.000429,25.000532,-1.8867,0.230,9.48969,9.48969
2477.00,9.47847,25.138771,0.000430,25.000451,-1.8865,0.230,9.49006,9.49006
2478.00,9.47949,25.138810,0.000429,25.000491,-1.8865,0.230,9.49044,9.49044
2479.00,9.48027,25.138780,0.000424,25.000443,-1.8864,0.230,9.49060,9.49060
2480.00,9.48149,25.138691,0.000421,25.000353,-1.8864,0.230,9.49191,9.49191
2481.00,9.48319,25.138852,0.000421,25.000418,-1.8864,0.230,9.49153,9.49153
2482.00,9.48536,25.138837,0.000416,25.000401,-1.8862,0.231,9.49072,9.49072
2483.00,9.48631,25.138855,0.000416,25.000409,-1.8858,0.231,9.49077,9.49077
2484.00,9.48714,25.138853,0.000420,25.000433,-1.8854,0.231,9.49254,9.49254
2485.00,9.48844,25.138909,0.000424,25.000504,-1.8852,0.231,9.49326,9.49326
2486.00,9.48940,25.138857,0.000422,25.000441,-1.8849,0.231,9.49459,9.49459
2487.00,9.49002,25.138958,0.000428,25.000549,-1.8847,0.231,9.49538,9.49538
2488.00,9.49033,25.139086,0.000429,25.000636,-1.8845,0.231,9.49498,9.49498
2489.00,9.49064,25.139057,0.000427,25.000574,-1.8843,0.231,9.49237,9.49237
2490.00,9.49098,25.139135,0.000425,25.000572,-1.8841,0.231,9.48982,9.48982
2491.00,9.49138,25.139195,0.000429,25.000549,-1.8841,0.231,9.48734,9.48734
2492.00,9.49130,25.139279,0.000428,25.000515,-1.8841,0.231,9.48566,9.48566
2493.00,9.49054,25.139240,0.000426,25.000430,-1.8841,0.231,9.48499,9.48499
2494.00,9.49041,25.139314,0.000427,25.000401,-1.8842,0.231,9.48623,9.48623
2495.00,9.49053,25.139364,0.000427,25.000413,-1.8843,0.232,9.48728,9.48728
2496.00,9.49054,25.139421,0.000426,25.000490,-1.8842,0.232,9.48856,9.48856
2497.00,9.49054,25.139366,0.000426,25.000443,-1.8839,0.232,9.49088,9.49088
2498.00,9.49064,25.139394,0.000427,25.000461,-1.8836,0.232,9.49224,9.49224
2499.00,9.49083,25.139396,0.000429,25.000538,-1.8833,0.232,9.49237,9.49237
2500.00,9.49091,25.139382,0.000430,25.000539,-1.8828,0.232,9.49360,9.49360
2501.00,9.49116,25.139298,0.000428,25.000475,-1.8825,0.232,9.49469,9.49469
2502.00,9.49150,25.139292,0.000429,25.000494,-1.8825,0.232,9.49500,9.49500
2503.00,9.49182,25.139301,0.000429,25.000526,-1.8826,0.232,9.49518,9.49518
2504.00,9.49166,25.139345,0.000428,25.000533,-1.8825,0.233,9.49457,9.49457
2505.00,9.49124,25.139420,0.000429,25.000597,-1.8825,0.233,9.49375,9.49375
2506.00,9.49105,25.139499,0.000431,25.000589,-1.8823,0.232,9.49329,9.49329
2507.00,9.49109,25.139487,0.000429,25.000516,-1.8821,0.233,9.49326,9.49326
2508.00,9.49137,25.139549,0.000431,25.000502,-1.8819,0.233,9.49361,9.49361
2509.00,9.49168,25.139583,0.000433,25.000438,-1.8816,0.233,9.49439,9.49439
2510.00,9.49210,25.139672,0.000437,25.000416,-1.8816,0.232,9.49472,9.49472
2511.00,9.49255,25.139708,0.000437,25.000382,-1.8816,0.232,9.49453,9.49453
2512.00,9.49293,25.139752,0.000440,25.000446,-1.8816,0.232,9.49357,9.49357
2513.00,9.49342,25.139829,0.000439,25.000445,-1.8815,0.232,9.49337,9.49337
2514.00,9.49358,25.139904,0.000435,25.000504,-1.8814,0.233,9.49250,9.49250
2515.00,9.49337,25.139786,0.000429,25.000433,-1.8811,0.233,9.49148,9.49148
2516.00,9.49340,25.139732,0.000423,25.000443,-1.8809,0.233,9.49139,9.49139
2517.00,9.49352,25.139788,0.000422,25.000405,-1.8808,0.233,9.49238,9.49238
2518.00,9.49375,25.139778,0.000423,25.000398,-1.8806,0.233,9.49337,9.49337
2519.00,9.49401,25.139815,0.000423,25.000388,-1.8806,0.233,9.49499,9.49499
2520.00,9.49423,25.139978,0.000424,25.000466,-1.8805,0.234,9.49704,9.49704
2521.00,9.49427,25.140117,0.000426,25.000471,-1.8803,0.234,9.49803,9.49803
2522.00,9.49433,25.140228,0.000425,25.000557,-1.8801,0.234,9.49809,9.49809
2523.00,9.49439,25.140228,0.000422,25.000460,-1.8799,0.234,9.49750,9.49750
2524.00,9.49462,25.140287,0.000423,25.000448,-1.8798,0.234,9.49682,9.49682
2525.00,9.49482,25.140295,0.000419,25.000372,-1.8796,0.234,9.49512,9.49512
2526.00,9.49474,25.140385,0.000423,25.000419,-1.8796,0.234,9.49408,9.49408
2527.00,9.49442,25.140371,0.000426,25.000334,-1.8795,0.234,9.49321,9.49321
2528.00,9.49424,25.140471,0.000428,25.000454,-1.8794,0.234,9.49247,9.49247
2529.00,9.49418,25.140475,0.000427,25.000448,-1.8793,0.234,9.49239,9.49239
2530.00,9.49421,25.140455,0.000431,25.000469,-1.8792,0.234,9.49349,9.49349
2531.00,9.49449,25.140380,0.000432,25.000454,-1.8790,0.234,9.49536,9.49536
2532.00,9.49488,25.140468,0.000432,25.000518,-1.8789,0.234,9.49596,9.49596
2533.00,9.49485,25.140450,0.000431,25.000465,-1.8788,0.234,9.49596,9.49596
2534.00,9.49484,25.140452,0.000428,25.000464,-1.8787,0.235,9.49588,9.49588
2535.00,9.49517,25.140507,0.000426,25.000487,-1.8786,0.235,9.49543,9.49543
2536.00,9.49532,25.140537,0.000424,25.000478,-1.8785,0.235,9.49408,9.49408
2537.00,9.49542,25.140520,0.000419,25.000485,-1.8785,0.235,9.49436,9.49436
2538.00,9.49524,25.140437,0.000419,25.000350,-1.8784,0.235,9.49427,9.49427
2539.00,9.49494,25.140542,0.000429,25.000395,-1.8783,0.235,9.49422,9.49422
2540.00,9.49474,25.140599,0.000433,25.000403,-1.8782,0.235,9.49443,9.49443
2541.00,9.49454,25.140670,0.000434,25.000378,-1.8781,0.235,9.49430,9.49430
2542.00,9.49443,25.140744,0.000434,25.000400,-1.8779,0.235,9.49400,9.49400
2543.00,9.49430,25.140981,0.000434,25.000593,-1.8777,0.235,9.49419,9.49419
2544.00,9.49425,25.140989,0.000427,25.000552,-1.8776,0.236,9.49482,9.49482
2545.00,9.49446,25.141025,0.000425,25.000521,-1.8774,0.236,9.49509,9.49509
2546.00,9.49460,25.141068,0.000424,25.000557,-1.8770,0.236,9.49468,9.49468
2547.00,9.49459,25.141067,0.000428,25.000532,-1.8766,0.236,9.49411,9.49411
2548.00,9.49457,25.141077,0.000432,25.000536,-1.8763,0.236,9.49359,9.49359
2549.00,9.49439,25.141084,0.000433,25.000571,-1.8760,0.236,9.49238,9.49238
2550.00,9.49427,25.141043,0.000434,25.000551,-1.8759,0.236,9.49173,9.49173
2551.00,9.49396,25.141037,0.000434,25.000559,-1.8760,0.236,9.49182,9.49182
2552.00,9.49361,25.141060,0.000432,25.000579,-1.8762,0.236,9.49175,9.49175
2553.00,9.49336,25.140974,0.000429,25.000505,-1.8763,0.236,9.49068,9.49068
2554.00,9.49312,25.140964,0.000428,25.000453,-1.8764,0.236,9.49090,9.49090
2555.00,9.49303,25.141032,0.000428,25.000480,-1.8764,0.236,9.49081,9.49081
2556.00,9.49296,25.141067,0.000430,25.000456,-1.8763,0.236,9.49053,9.49053
2557.00,9.49270,25.141104,0.000431,25.000438,-1.8762,0.236,9.49075,9.49075
2558.00,9.49271,25.141194,0.000431,25.000433,-1.8761,0.236,9.49258,9.49258
2559.00,9.49274,25.141271,0.000432,25.000518,-1.8758,0.236,9.49285,9.49285
2560.00,9.49265,25.141256,0.000428,25.000531,-1.8756,0.237,9.49260,9.49260
2561.00,9.49253,25.141377,0.000429,25.000587,-1.8754,0.237,9.49310,9.49310
2562.00,9.49251,25.141437,0.000433,25.000598,-1.8752,0.237,9.49323,9.49323
2563.00,9.49238,25.141546,0.000433,25.000681,-1.8751,0.237,9.49222,9.49222
2564.00,9.49209,25.141571,0.000433,25.000631,-1.8751,0.237,9.49125,9.49125
2565.00,9.49172,25.141699,0.000436,25.000636,-1.8748,0.237,9.49145,9.49145
2566.00,9.49174,25.141731,0.000436,25.000630,-1.8743,0.237,9.49178,9.49178
2567.00,9.49198,25.141700,0.000431,25.000607,-1.8738,0.237,9.49277,9.49277
2568.00,9.49225,25.141705,0.000434,25.000569,-1.8733,0.237,9.49391,9.49391
2569.00,9.49251,25.141832,0.000436,25.000562,-1.8729,0.237,9.49569,9.49569
2570.00,9.49273,25.141904,0.000436,25.000488,-1.8725,0.237,9.49629,9.49629
2571.00,9.49288,25.141980,0.000436,25.000478,-1.8721,0.237,9.49630,9.49630
2572.00,9.49301,25.142099,0.000439,25.000467,-1.8715,0.237,9.49576,9.49576
2573.00,9.49329,25.142120,0.000435,25.000489,-1.8711,0.237,9.49549,9.49549
2574.00,9.49368,25.142107,0.000433,25.000487,-1.8710,0.238,9.49509,9.49509
2575.00,9.49376,25.142069,0.000431,25.000504,-1.8712,0.238,9.49516,9.49516
2576.00,9.49400,25.142016,0.000430,25.000486,-1.8715,0.238,9.49539,9.49539
2577.00,9.49423,25.142048,0.000428,25.000531,-1.8720,0.238,9.49625,9.49625
2578.00,9.49458,25.142088,0.000429,25.000486,-1.8719,0.238,9.49695,9.49695
2579.00,9.49479,25.142034,0.000428,25.000417,-1.8717,0.238,9.49764,9.49764
2580.00,9.49514,25.142161,0.000428,25.000500,-1.8715,0.238,9.49872,9.49872
2581.00,9.49554,25.142197,0.000432,25.000474,-1.8715,0.238,9.49891,9.49891
2582.00,9.49561,25.142303,0.000433,25.000495,-1.8712,0.238,9.49817,9.49817
2583.00,9.49598,25.142362,0.000435,25.000498,-1.8713,0.238,9.49857,9.49857
2584.00,9.49641,25.142494,0.000436,25.000554,-1.8713,0.238,9.49804,9.49804
2585.00,9.49657,25.142512,0.000437,25.000541,-1.8714,0.238,9.49599,9.49599
2586.00,9.49648,25.142551,0.000432,25.000579,-1.8712,0.239,9.49522,9.49522
2587.00,9.49639,25.142503,0.000432,25.000518,-1.8711,0.239,9.49512,9.49512
2588.00,9.49634,25.142480,0.000427,25.000502,-1.8709,0.239,9.49463,9.49463
2589.00,9.49644,25.142476,0.000424,25.000553,-1.8708,0.239,9.49495,9.49495
2590.00,9.49650,25.142410,0.000424,25.000508,-1.8703,0.239,9.49648,9.49648
2591.00,9.49662,25.142408,0.000428,25.000496,-1.8697,0.239,9.49711,9.49711
2592.00,9.49667,25.142389,0.000425,25.000492,-1.8694,0.239,9.49731,9.49731
2593.00,9.49682,25.142415,0.000428,25.000461,-1.8692,0.239,9.49722,9.49722
2594.00,9.49680,25.142467,0.000433,25.000427,-1.8688,0.239,9.49684,9.49684
2595.00,9.49703,25.142582,0.000432,25.000468,-1.8688,0.239,9.49735,9.49735
2596.00,9.49711,25.142569,0.000430,25.000410,-1.8687,0.240,9.49678,9.49678
2597.00,9.49672,25.142638,0.000432,25.000420,-1.8685,0.239,9.49499,9.49499
2598.00,9.49610,25.142676,0.000430,25.000438,-1.8683,0.240,9.49307,9.49307
2599.00,9.49571,25.142689,0.000430,25.000417,-1.8683,0.240,9.49263,9.49263
2600.00,9.49553,25.142593,0.000429,25.000353,-1.8681,0.240,9.49167,9.49167
2601.00,9.49532,25.142718,0.000427,25.000419,-1.8681,0.240,9.49209,9.49209
2602.00,9.49522,25.142759,0.000428,25.000458,-1.8680,0.240,9.49282,9.49282
2603.00,9.49484,25.142774,0.000427,25.000456,-1.8678,0.240,9.49376,9.49376
2604.00,9.49495,25.142880,0.000430,25.000520,-1.8675,0.240,9.49355,9.49355
2605.00,9.49501,25.142928,0.000430,25.000442,-1.8674,0.240,9.49230,9.49230
2606.00,9.49468,25.143009,0.000430,25.000450,-1.8673,0.240,9.49081,9.49081
2607.00,9.49418,25.143081,0.000432,25.000442,-1.8673,0.240,9.49055,9.49055
2608.00,9.49361,25.143199,0.000433,25.000505,-1.8673,0.240,9.49017,9.49017
2609.00,9.49249,25.143165,0.000426,25.000466,-1.8673,0.240,9.48927,9.48927
2610.00,9.49279,25.143313,0.000425,25.000609,-1.8672,0.241,9.48800,9.48800
2611.00,9.49429,25.143319,0.000425,25.000586,-1.8670,0.241,9.48658,9.48658
2612.00,9.49243,25.143267,0.000421,25.000513,-1.8666,0.241,9.48492,9.48492
@18,2.0001,4.0, 2610.094 
2613.00,9.49208,25.143226,0.000420,25.000450,-1.8663,0.241,9.48320,9.48320
2614.00,9.49108,25.143298,0.000419,25.000471,-1.8660,0.242,9.48194,9.48194
2615.00,9.49060,25.143315,0.000418,25.000432,-1.8657,0.242,9.48266,9.48266
2616.00,9.48983,25.143300,0.000418,25.000405,-1.8656,0.242,9.48512,9.48512
2617.00,9.48826,25.143381,0.000420,25.000460,-1.8655,0.242,9.48882,9.48882
2618.00,9.48714,25.143369,0.000419,25.000397,-1.8655,0.242,9.49304,9.49304
2619.00,9.48707,25.143349,0.000419,25.000342,-1.8655,0.242,9.49686,9.49686
2620.00,9.48855,25.143326,0.000418,25.000317,-1.8655,0.242,9.49926,9.49926
2621.00,9.48991,25.143413,0.000418,25.000392,-1.8653,0.242,9.50034,9.50034
2622.00,9.49066,25.143447,0.000422,25.000368,-1.8652,0.242,9.49963,9.49963
2623.00,9.49059,25.143526,0.000425,25.000472,-1.8651,0.242,9.49935,9.49935
2624.00,9.49071,25.143529,0.000425,25.000496,-1.8650,0.242,9.49920,9.49920
2625.00,9.49084,25.143530,0.000427,25.000493,-1.8648,0.242,9.49940,9.49940
2626.00,9.49147,25.143482,0.000428,25.000445,-1.8647,0.242,9.50015,9.50015
2627.00,9.49265,25.143528,0.000429,25.000493,-1.8646,0.242,9.50156,9.50156
2628.00,9.49364,25.143608,0.000431,25.000553,-1.8645,0.242,9.50166,9.50166
2629.00,9.49468,25.143637,0.000432,25.000511,-1.8643,0.242,9.50138,9.50138
2630.00,9.49520,25.143721,0.000433,25.000539,-1.8643,0.242,9.50114,9.50114
2631.00,9.49604,25.143715,0.000431,25.000516,-1.8642,0.243,9.50032,9.50032
2632.00,9.49682,25.143678,0.000424,25.000500,-1.8639,0.243,9.49900,9.49900
2633.00,9.49763,25.143612,0.000420,25.000426,-1.8637,0.243,9.49818,9.49818
2634.00,9.49843,25.143620,0.000423,25.000463,-1.8636,0.243,9.49808,9.49808
2635.00,9.49910,25.143658,0.000424,25.000508,-1.8634,0.243,9.49775,9.49775
2636.00,9.49961,25.143749,0.000427,25.000479,-1.8632,0.243,9.49846,9.49846
2637.00,9.49990,25.143862,0.000433,25.000517,-1.8632,0.243,9.49946,9.49946
2638.00,9.49980,25.143986,0.000434,25.000550,-1.8632,0.243,9.49966,9.49966
2639.00,9.49965,25.144085,0.000433,25.000534,-1.8630,0.243,9.49984,9.49984
2640.00,9.49977,25.144179,0.000433,25.000566,-1.8629,0.243,9.50129,9.50129
2641.00,9.49997,25.144230,0.000434,25.000612,-1.8628,0.243,9.50123,9.50123
2642.00,9.50015,25.144161,0.000434,25.000545,-1.8628,0.243,9.50101,9.50101
2643.00,9.50023,25.144144,0.000434,25.000538,-1.8626,0.243,9.50135,9.50135
2644.00,9.50032,25.144192,0.000437,25.000606,-1.8624,0.243,9.50231,9.50231
2645.00,9.50045,25.144158,0.000437,25.000525,-1.8623,0.244,9.50186,9.50186
2646.00,9.50050,25.144152,0.000434,25.000493,-1.8623,0.244,9.50161,9.50161
2647.00,9.50044,25.144203,0.000430,25.000500,-1.8622,0.244,9.50220,9.50220
2648.00,9.50041,25.144176,0.000425,25.000405,-1.8621,0.244,9.50260,9.50260
2649.00,9.50056,25.144114,0.000422,25.000308,-1.8621,0.244,9.50248,9.50248
2650.00,9.50082,25.144078,0.000418,25.000328,-1.8620,0.245,9.50280,9.50280
2651.00,9.50100,25.144093,0.000417,25.000335,-1.8619,0.245,9.50309,9.50309
2652.00,9.50122,25.144145,0.000421,25.000384,-1.8618,0.245,9.50283,9.50283
2653.00,9.50148,25.144199,0.000426,25.000443,-1.8618,0.245,9.50257,9.50257
2654.00,9.50147,25.144349,0.000430,25.000540,-1.8616,0.245,9.50113,9.50113
2655.00,9.50139,25.144436,0.000432,25.000534,-1.8613,0.245,9.49936,9.49936
2656.00,9.50114,25.144512,0.000435,25.000585,-1.8609,0.245,9.49804,9.49804
2657.00,9.50089,25.144569,0.000432,25.000547,-1.8604,0.245,9.49716,9.49716
2658.00,9.50065,25.144753,0.000435,25.000667,-1.8601,0.245,9.49587,9.49587
2659.00,9.50058,25.144709,0.000430,25.000597,-1.8599,0.245,9.49649,9.49649
2660.00,9.50050,25.144698,0.000431,25.000547,-1.8599,0.245,9.49731,9.49731
2661.00,9.50025,25.144668,0.000430,25.000473,-1.8600,0.245,9.49823,9.49823
2662.00,9.50029,25.144722,0.000432,25.000511,-1.8602,0.245,9.49908,9.49908
2663.00,9.50042,25.144809,0.000434,25.000566,-1.8603,0.245,9.50107,9.50107
2664.00,9.50043,25.144932,0.000437,25.000657,-1.8602,0.245,9.50203,9.50203
2665.00,9.50043,25.145057,0.000436,25.000718,-1.8601,0.246,9.50249,9.50249
2666.00,9.50047,25.145118,0.000435,25.000746,-1.8599,0.246,9.50238,9.50238
2667.00,9.50036,25.145092,0.000434,25.000726,-1.8598,0.246,9.50214,9.50214
2668.00,9.50045,25.145027,0.000428,25.000618,-1.8594,0.246,9.50270,9.50270
2669.00,9.50065,25.145003,0.000428,25.000560,-1.8593,0.246,9.50291,9.50291
2670.00,9.50057,25.144931,0.000430,25.000465,-1.8593,0.246,9.50265,9.50265
2671.00,9.50031,25.145017,0.000432,25.000556,-1.8594,0.246,9.50208,9.50208
2672.00,9.50010,25.145049,0.000433,25.000491,-1.8592,0.246,9.50175,9.50175
2673.00,9.50001,25.145021,0.000433,25.000436,-1.8590,0.246,9.50045,9.50045
2674.00,9.50011,25.144922,0.000431,25.000280,-1.8587,0.246,9.49949,9.49949
2675.00,9.50028,25.145051,0.000428,25.000370,-1.8585,0.246,9.49904,9.49904
2676.00,9.50042,25.145039,0.000429,25.000312,-1.8582,0.246,9.49896,9.49896
2677.00,9.50033,25.145083,0.000427,25.000315,-1.8582,0.246,9.49818,9.49818
2678.00,9.50061,25.145013,0.000425,25.000211,-1.8582,0.246,9.49846,9.49846
2679.00,9.50076,25.145167,0.000427,25.000333,-1.8582,0.247,9.49938,9.49938
2680.00,9.50106,25.145169,0.000428,25.000286,-1.8581,0.247,9.50049,9.50049
2681.00,9.50122,25.145270,0.000427,25.000303,-1.8579,0.247,9.50145,9.50145
2682.00,9.50118,25.145365,0.000429,25.000363,-1.8577,0.247,9.50238,9.50238
2683.00,9.50100,25.145491,0.000432,25.000484,-1.8574,0.247,9.50178,9.50178
2684.00,9.50071,25.145469,0.000432,25.000456,-1.8571,0.247,9.50039,9.50039
2685.00,9.50042,25.145447,0.000434,25.000498,-1.8570,0.247,9.49929,9.49929
2686.00,9.50038,25.145371,0.000437,25.000456,-1.8570,0.247,9.49894,9.49894
2687.00,9.50027,25.145317,0.000438,25.000447,-1.8568,0.247,9.49821,9.49821
2688.00,9.49989,25.145320,0.000439,25.000366,-1.8565,0.247,9.49793,9.49793
2689.00,9.49944,25.145384,0.000441,25.000415,-1.8564,0.247,9.49814,9.49814
2690.00,9.49937,25.145367,0.000437,25.000353,-1.8561,0.247,9.49883,9.49883
2691.00,9.49944,25.145448,0.000437,25.000415,-1.8557,0.247,9.49859,9.49859
2692.00,9.49939,25.145547,0.000436,25.000498,-1.8554,0.247,9.49829,9.49829
2693.00,9.49926,25.145637,0.000433,25.000594,-1.8553,0.247,9.49910,9.49910
2694.00,9.49942,25.145670,0.000433,25.000612,-1.8554,0.247,9.49990,9.49990
2695.00,9.49946,25.145762,0.000431,25.000715,-1.8553,0.247,9.49942,9.49942
2696.00,9.49961,25.145760,0.000428,25.000632,-1.8553,0.248,9.49988,9.49988
2697.00,9.49973,25.145680,0.000425,25.000462,-1.8554,0.248,9.50012,9.50012
2698.00,9.49966,25.145599,0.000426,25.000386,-1.8555,0.248,9.49944,9.49944
2699.00,9.49955,25.145631,0.000426,25.000424,-1.8554,0.248,9.49939,9.49939
2700.00,9.49944,25.145671,0.000430,25.000356,-1.8552,0.248,9.50022,9.50022
2701.00,9.49945,25.145736,0.000429,25.000434,-1.8550,0.248,9.50027,9.50027
2702.00,9.49946,25.145796,0.000429,25.000504,-1.8549,0.248,9.50146,9.50146
2703.00,9.49961,25.145902,0.000428,25.000556,-1.8547,0.249,9.50223,9.50223
2704.00,9.49985,25.145925,0.000430,25.000514,-1.8547,0.248,9.50282,9.50282
2705.00,9.50023,25.146006,0.000428,25.000547,-1.8548,0.249,9.50303,9.50303
2706.00,9.50055,25.145990,0.000428,25.000527,-1.8546,0.249,9.50434,9.50434
2707.00,9.50105,25.146034,0.000431,25.000545,-1.8543,0.248,9.50539,9.50539
2708.00,9.50157,25.146027,0.000430,25.000538,-1.8541,0.248,9.50619,9.50619
2709.00,9.50194,25.146091,0.000428,25.000577,-1.8538,0.249,9.50619,9.50619
2710.00,9.50203,25.146034,0.000428,25.000488,-1.8533,0.249,9.50535,9.50535
2711.00,9.50209,25.146154,0.000428,25.000523,-1.8530,0.249,9.50448,9.50448
2712.00,9.50246,25.146279,0.000428,25.000565,-1.8527,0.249,9.50385,9.50385
2713.00,9.50281,25.146304,0.000427,25.000558,-1.8524,0.249,9.50361,9.50361
2714.00,9.50277,25.146339,0.000428,25.000535,-1.8523,0.249,9.50235,9.50235
2715.00,9.50274,25.146459,0.000431,25.000622,-1.8523,0.249,9.50286,9.50286
2716.00,9.50298,25.146413,0.000433,25.000554,-1.8522,0.249,9.50329,9.50329
2717.00,9.50332,25.146401,0.000434,25.000558,-1.8523,0.249,9.50352,9.50352
2718.00,9.50368,25.146483,0.000435,25.000559,-1.8523,0.249,9.50308,9.50308
2719.00,9.50374,25.146431,0.000431,25.000464,-1.8523,0.249,9.50374,9.50374
2720.00,9.50387,25.146423,0.000428,25.000479,-1.8522,0.249,9.50456,9.50456
2721.00,9.50410,25.146474,0.000424,25.000526,-1.8522,0.249,9.50468,9.50468
2722.00,9.50427,25.146525,0.000421,25.000558,-1.8521,0.250,9.50407,9.50407
2723.00,9.50414,25.146428,0.000418,25.000501,-1.8518,0.250,9.50351,9.50351
2724.00,9.50406,25.146562,0.000422,25.000641,-1.8518,0.250,9.50368,9.50368
2725.00,9.50394,25.146678,0.000426,25.000674,-1.8517,0.250,9.50278,9.50278
2726.00,9.50382,25.146816,0.000430,25.000730,-1.8517,0.250,9.50241,9.50241
2727.00,9.50361,25.146734,0.000430,25.000653,-1.8515,0.250,9.50246,9.50246
2728.00,9.50341,25.146877,0.000432,25.000744,-1.8514,0.250,9.50324,9.50324
2729.00,9.50320,25.146864,0.000429,25.000652,-1.8512,0.250,9.50242,9.50242
2730.00,9.50299,25.146746,0.000424,25.000509,-1.8510,0.250,9.50157,9.50157
2731.00,9.50279,25.146600,0.000418,25.000355,-1.8508,0.250,9.50015,9.50015
2732.00,9.50256,25.146628,0.000420,25.000287,-1.8505,0.250,9.49992,9.49992
2733.00,9.50253,25.146753,0.000424,25.000317,-1.8505,0.250,9.50044,9.50044
2734.00,9.50280,25.146915,0.000425,25.000449,-1.8506,0.250,9.50240,9.50240
2735.00,9.50326,25.147120,0.000428,25.000627,-1.8505,0.251,9.50467,9.50467
2736.00,9.50352,25.147149,0.000427,25.000642,-1.8506,0.251,9.50721,9.50721
2737.00,9.50369,25.147266,0.000421,25.000749,-1.8506,0.251,9.50859,9.50859
2738.00,9.50404,25.147098,0.000415,25.000637,-1.8503,0.251,9.51004,9.51004
2739.00,9.50448,25.146908,0.000417,25.000474,-1.8500,0.251,9.50991,9.50991
2740.00,9.50451,25.146885,0.000416,25.000464,-1.8498,0.251,9.50916,9.50916
2741.00,9.50454,25.146911,0.000415,25.000441,-1.8496,0.251,9.50858,9.50858
2742.00,9.50476,25.146898,0.000419,25.000333,-1.8494,0.251,9.50816,9.50816
2743.00,9.50505,25.147039,0.000420,25.000362,-1.8494,0.251,9.50704,9.50704
2744.00,9.50536,25.147179,0.000417,25.000436,-1.8492,0.252,9.50746,9.50746
2745.00,9.50576,25.147082,0.000414,25.000296,-1.8490,0.252,9.50858,9.50858
2746.00,9.50624,25.147150,0.000417,25.000306,-1.8490,0.252,9.50993,9.50993
2747.00,9.50667,25.147169,0.000418,25.000326,-1.8490,0.252,9.51073,9.51073
2748.00,9.50691,25.147140,0.000419,25.000276,-1.8489,0.252,9.51046,9.51046
2749.00,9.50723,25.147215,0.000422,25.000346,-1.8487,0.252,9.51037,9.51037
2750.00,9.50782,25.147307,0.000426,25.000386,-1.8486,0.252,9.51025,9.51025
2751.00,9.50841,25.147352,0.000426,25.000416,-1.8484,0.252,9.50926,9.50926
2752.00,9.50909,25.147430,0.000427,25.000481,-1.8482,0.252,9.51006,9.51006
2753.00,9.50954,25.147566,0.000431,25.000609,-1.8481,0.252,9.51121,9.51121
2754.00,9.50964,25.147507,0.000429,25.000516,-1.8481,0.252,9.51041,9.51041
2755.00,9.50967,25.147533,0.000426,25.000536,-1.8479,0.252,9.50868,9.50868
2756.00,9.50951,25.147579,0.000430,25.000568,-1.8478,0.252,9.50744,9.50744
2757.00,9.51005,25.147551,0.000429,25.000516,-1.8477,0.252,9.50495,9.50495
2758.00,9.51062,25.147505,0.000427,25.000442,-1.8475,0.253,9.50346,9.50346
2759.00,9.51072,25.147600,0.000430,25.000497,-1.8474,0.253,9.50272,9.50272
2760.00,9.51032,25.147681,0.000432,25.000506,-1.8472,0.253,9.50146,9.50146
2761.00,9.51124,25.147814,0.000427,25.000597,-1.8468,0.253,9.49940,9.49940
2762.00,9.51314,25.147954,0.000426,25.000684,-1.8465,0.253,9.49708,9.49708
@19,2.0001,4.0, 2760.24400000001 
2763.00,9.51143,25.148049,0.000426,25.000673,-1.8465,0.253,9.49466,9.49466
2764.00,9.50692,25.148024,0.000424,25.000613,-1.8465,0.253,9.49334,9.49334
2765.00,9.50528,25.148041,0.000424,25.000592,-1.8465,0.253,9.49441,9.49441
2766.00,9.50450,25.148045,0.000424,25.000547,-1.8465,0.254,9.49641,9.49641
2767.00,9.50217,25.148082,0.000422,25.000485,-1.8465,0.254,9.49821,9.49821
2768.00,9.50042,25.148157,0.000423,25.000529,-1.8462,0.254,9.50009,9.50009
2769.00,9.50018,25.148251,0.000425,25.000594,-1.8459,0.254,9.50165,9.50165
2770.00,9.50029,25.148247,0.000423,25.000547,-1.8458,0.254,9.50176,9.50176
2771.00,9.50055,25.148211,0.000426,25.000500,-1.8458,0.254,9.50193,9.50193
2772.00,9.50068,25.148231,0.000427,25.000543,-1.8457,0.254,9.50311,9.50311
2773.00,9.50060,25.148254,0.000424,25.000573,-1.8456,0.254,9.50345,9.50345
2774.00,9.50017,25.148213,0.000419,25.000463,-1.8454,0.254,9.50374,9.50374
2775.00,9.50047,25.148301,0.000420,25.000509,-1.8452,0.254,9.50485,9.50485
2776.00,9.50083,25.148441,0.000418,25.000549,-1.8449,0.255,9.50626,9.50626
2777.00,9.50119,25.148506,0.000416,25.000543,-1.8447,0.255,9.50680,9.50680
2778.00,9.50128,25.148512,0.000419,25.000499,-1.8445,0.255,9.50644,9.50644
2779.00,9.50110,25.148620,0.000425,25.000533,-1.8443,0.254,9.50566,9.50566
2780.00,9.50132,25.148632,0.000425,25.000467,-1.8439,0.255,9.50573,9.50573
2781.00,9.50207,25.148600,0.000424,25.000378,-1.8437,0.255,9.50534,9.50534
2782.00,9.50282,25.148584,0.000422,25.000330,-1.8436,0.255,9.50487,9.50487
2783.00,9.50361,25.148677,0.000417,25.000394,-1.8435,0.255,9.50595,9.50595
2784.00,9.50424,25.148742,0.000415,25.000461,-1.8432,0.255,9.50662,9.50662
2785.00,9.50446,25.148841,0.000419,25.000576,-1.8430,0.255,9.50593,9.50593
2786.00,9.50467,25.148887,0.000421,25.000596,-1.8428,0.255,9.50560,9.50560
2787.00,9.50497,25.148989,0.000425,25.000665,-1.8427,0.256,9.50619,9.50619
2788.00,9.50535,25.148987,0.000431,25.000627,-1.8424,0.255,9.50644,9.50644
2789.00,9.50568,25.148979,0.000431,25.000565,-1.8423,0.255,9.50761,9.50761
2790.00,9.50608,25.148970,0.000429,25.000528,-1.8423,0.255,9.50849,9.50849
2791.00,9.50643,25.148923,0.000431,25.000548,-1.8423,0.255,9.50931,9.50931
2792.00,9.50675,25.148845,0.000431,25.000508,-1.8421,0.255,9.50942,9.50942
2793.00,9.50678,25.148847,0.000430,25.000492,-1.8420,0.255,9.50803,9.50803
2794.00,9.50664,25.148844,0.000428,25.000524,-1.8420,0.256,9.50660,9.50660
2795.00,9.50653,25.148826,0.000429,25.000491,-1.8419,0.256,9.50553,9.50553
2796.00,9.50629,25.148955,0.000430,25.000570,-1.8416,0.256,9.50432,9.50432
2797.00,9.50601,25.149064,0.000432,25.000579,-1.8417,0.256,9.50302,9.50302
2798.00,9.50582,25.149030,0.000430,25.000506,-1.8418,0.256,9.50306,9.50306
2799.00,9.50602,25.149129,0.000431,25.000521,-1.8416,0.256,9.50417,9.50417
2800.00,9.50631,25.149128,0.000431,25.000421,-1.8415,0.256,9.50508,9.50508
2801.00,9.50631,25.149128,0.000429,25.000351,-1.8413,0.256,9.50618,9.50618
2802.00,9.50648,25.149144,0.000426,25.000348,-1.8410,0.256,9.50776,9.50776
2803.00,9.50673,25.149280,0.000429,25.000423,-1.8407,0.256,9.50975,9.50975
2804.00,9.50693,25.149237,0.000423,25.000368,-1.8408,0.256,9.50994,9.50994
2805.00,9.50719,25.149313,0.000424,25.000452,-1.8407,0.256,9.51004,9.51004
2806.00,9.50732,25.149381,0.000425,25.000540,-1.8405,0.257,9.50932,9.50932
2807.00,9.50709,25.149300,0.000425,25.000452,-1.8403,0.257,9.50754,9.50754
2808.00,9.50683,25.149196,0.000423,25.000328,-1.8401,0.257,9.50596,9.50596
2809.00,9.50654,25.149226,0.000428,25.000290,-1.8397,0.257,9.50472,9.50472
2810.00,9.50620,25.149236,0.000428,25.000257,-1.8393,0.257,9.50364,9.50364
2811.00,9.50593,25.149262,0.000428,25.000187,-1.8391,0.257,9.50317,9.50317
2812.00,9.50566,25.149384,0.000428,25.000204,-1.8390,0.257,9.50407,9.50407
2813.00,9.50572,25.149612,0.000423,25.000365,-1.8388,0.257,9.50500,9.50500
2814.00,9.50607,25.149697,0.000421,25.000410,-1.8388,0.257,9.50599,9.50599
2815.00,9.50646,25.149790,0.000420,25.000439,-1.8389,0.257,9.50798,9.50798
2816.00,9.50689,25.149780,0.000418,25.000394,-1.8389,0.258,9.50971,9.50971
2817.00,9.50729,25.149818,0.000417,25.000425,-1.8388,0.258,9.51051,9.51051
2818.00,9.50759,25.149732,0.000422,25.000346,-1.8387,0.258,9.51009,9.51009
2819.00,9.50768,25.149735,0.000425,25.000346,-1.8384,0.258,9.50972,9.50972
2820.00,9.50762,25.149719,0.000421,25.000356,-1.8380,0.258,9.50888,9.50888
2821.00,9.50757,25.149749,0.000418,25.000363,-1.8377,0.258,9.50786,9.50786
2822.00,9.50755,25.149764,0.000421,25.000412,-1.8375,0.258,9.50819,9.50819
2823.00,9.50771,25.149825,0.000421,25.000440,-1.8373,0.258,9.51013,9.51013
2824.00,9.50794,25.149888,0.000420,25.000463,-1.8374,0.258,9.51173,9.51173
2825.00,9.50816,25.150000,0.000425,25.000515,-1.8377,0.258,9.51271,9.51271
2826.00,9.50841,25.150024,0.000428,25.000483,-1.8377,0.258,9.51369,9.51369
2827.00,9.50882,25.149998,0.000423,25.000393,-1.8375,0.259,9.51315,9.51315
2828.00,9.50917,25.150027,0.000423,25.000402,-1.8374,0.259,9.51255,9.51255
2829.00,9.50963,25.150037,0.000422,25.000381,-1.8371,0.259,9.51169,9.51169
2830.00,9.50991,25.150009,0.000423,25.000347,-1.8368,0.259,9.51058,9.51058
2831.00,9.51018,25.150021,0.000423,25.000359,-1.8366,0.259,9.51032,9.51032
2832.00,9.51044,25.150108,0.000425,25.000401,-1.8364,0.259,9.51015,9.51015
2833.00,9.51053,25.150151,0.000420,25.000394,-1.8362,0.259,9.50920,9.50920
2834.00,9.51060,25.150186,0.000419,25.000375,-1.8361,0.259,9.50953,9.50953
2835.00,9.51057,25.150214,0.000416,25.000372,-1.8360,0.259,9.50975,9.50975
2836.00,9.51037,25.150259,0.000417,25.000381,-1.8359,0.259,9.50895,9.50895
2837.00,9.51008,25.150225,0.000419,25.000353,-1.8359,0.259,9.50879,9.50879
2838.00,9.51014,25.150259,0.000424,25.000365,-1.8359,0.259,9.50899,9.50899
2839.00,9.51035,25.150293,0.000425,25.000411,-1.8359,0.259,9.50916,9.50916
2840.00,9.51066,25.150338,0.000424,25.000398,-1.8358,0.259,9.51016,9.51016
2841.00,9.51098,25.150346,0.000422,25.000390,-1.8357,0.259,9.51165,9.51165
2842.00,9.51127,25.150402,0.000422,25.000397,-1.8355,0.260,9.51316,9.51316
2843.00,9.51126,25.150478,0.000424,25.000456,-1.8355,0.260,9.51395,9.51395
2844.00,9.51117,25.150536,0.000425,25.000494,-1.8354,0.260,9.51423,9.51423
2845.00,9.51124,25.150546,0.000428,25.000490,-1.8353,0.260,9.51472,9.51472
2846.00,9.51134,25.150658,0.000431,25.000565,-1.8351,0.260,9.51449,9.51449
2847.00,9.51145,25.150759,0.000430,25.000639,-1.8348,0.260,9.51419,9.51419
2848.00,9.51162,25.150652,0.000428,25.000534,-1.8343,0.260,9.51430,9.51430
2849.00,9.51174,25.150728,0.000429,25.000510,-1.8338,0.260,9.51479,9.51479
2850.00,9.51202,25.150763,0.000430,25.000507,-1.8336,0.260,9.51403,9.51403
2851.00,9.51221,25.150813,0.000431,25.000479,-1.8337,0.260,9.51363,9.51363
2852.00,9.51221,25.150867,0.000431,25.000442,-1.8336,0.260,9.51314,9.51314
2853.00,9.51255,25.151036,0.000432,25.000512,-1.8336,0.260,9.51386,9.51386
2854.00,9.51290,25.151071,0.000435,25.000520,-1.8337,0.260,9.51372,9.51372
2855.00,9.51305,25.151133,0.000433,25.000537,-1.8336,0.260,9.51379,9.51379
2856.00,9.51330,25.151126,0.000430,25.000479,-1.8334,0.260,9.51418,9.51418
2857.00,9.51360,25.151108,0.000426,25.000412,-1.8335,0.261,9.51411,9.51411
2858.00,9.51361,25.151124,0.000422,25.000367,-1.8334,0.261,9.51238,9.51238
2859.00,9.51364,25.151084,0.000417,25.000299,-1.8335,0.261,9.51195,9.51195
2860.00,9.51367,25.151149,0.000417,25.000350,-1.8334,0.261,9.51224,9.51224
2861.00,9.51367,25.151110,0.000418,25.000361,-1.8331,0.261,9.51223,9.51223
2862.00,9.51349,25.151125,0.000421,25.000433,-1.8330,0.261,9.51194,9.51194
2863.00,9.51332,25.151094,0.000430,25.000461,-1.8328,0.261,9.51265,9.51265
2864.00,9.51317,25.151110,0.000428,25.000513,-1.8325,0.261,9.51150,9.51150
2865.00,9.51272,25.151090,0.000426,25.000446,-1.8323,0.261,9.50993,9.50993
2866.00,9.51232,25.151214,0.000430,25.000471,-1.8321,0.261,9.50880,9.50880
2867.00,9.51214,25.151346,0.000434,25.000502,-1.8318,0.261,9.50911,9.50911
2868.00,9.51191,25.151391,0.000428,25.000461,-1.8315,0.261,9.50821,9.50821
2869.00,9.51163,25.151547,0.000429,25.000509,-1.8313,0.261,9.50862,9.50862
2870.00,9.51130,25.151723,0.000433,25.000606,-1.8312,0.261,9.50867,9.50867
2871.00,9.51100,25.151731,0.000428,25.000569,-1.8309,0.261,9.50849,9.50849
2872.00,9.51092,25.151662,0.000423,25.000534,-1.8307,0.262,9.50819,9.50819
2873.00,9.51070,25.151645,0.000424,25.000525,-1.8306,0.262,9.50888,9.50888
2874.00,9.51044,25.151636,0.000429,25.000535,-1.8305,0.262,9.50971,9.50971
2875.00,9.51039,25.151494,0.000428,25.000445,-1.8303,0.262,9.51217,9.51217
2876.00,9.51082,25.151523,0.000432,25.000496,-1.8303,0.262,9.51377,9.51377
2877.00,9.51081,25.151669,0.000435,25.000544,-1.8302,0.262,9.51405,9.51405
2878.00,9.51082,25.151837,0.000438,25.000642,-1.8302,0.262,9.51319,9.51319
2879.00,9.51046,25.151756,0.000436,25.000545,-1.8301,0.262,9.51108,9.51108
2880.00,9.51008,25.151849,0.000438,25.000580,-1.8300,0.262,9.50900,9.50900
2881.00,9.50987,25.151854,0.000434,25.000588,-1.8299,0.262,9.50819,9.50819
2882.00,9.50989,25.151799,0.000434,25.000543,-1.8298,0.262,9.50867,9.50867
2883.00,9.51012,25.151682,0.000433,25.000433,-1.8295,0.262,9.51040,9.51040
2884.00,9.51028,25.151754,0.000432,25.000483,-1.8295,0.262,9.51228,9.51228
2885.00,9.51055,25.151829,0.000432,25.000489,-1.8295,0.262,9.51290,9.51290
2886.00,9.51081,25.151893,0.000432,25.000511,-1.8292,0.262,9.51267,9.51267
2887.00,9.51095,25.151978,0.000430,25.000541,-1.8290,0.263,9.51133,9.51133
2888.00,9.51074,25.152106,0.000426,25.000519,-1.8288,0.263,9.50892,9.50892
2889.00,9.51020,25.152135,0.000427,25.000493,-1.8284,0.263,9.50681,9.50681
2890.00,9.50997,25.151958,0.000425,25.000398,-1.8281,0.263,9.50528,9.50528
2891.00,9.50986,25.152024,0.000428,25.000381,-1.8280,0.263,9.50427,9.50427
2892.00,9.50970,25.151999,0.000426,25.000355,-1.8279,0.263,9.50480,9.50480
2893.00,9.50971,25.152136,0.000430,25.000521,-1.8276,0.263,9.50628,9.50628
2894.00,9.50969,25.152204,0.000427,25.000515,-1.8276,0.263,9.50790,9.50790
2895.00,9.50915,25.152420,0.000427,25.000637,-1.8276,0.263,9.50809,9.50809
2896.00,9.50868,25.152361,0.000424,25.000586,-1.8275,0.263,9.50909,9.50909
2897.00,9.50851,25.152457,0.000426,25.000625,-1.8275,0.263,9.50913,9.50913
2898.00,9.50853,25.152345,0.000423,25.000526,-1.8277,0.264,9.50913,9.50913
2899.00,9.50897,25.152408,0.000429,25.000594,-1.8276,0.263,9.50989,9.50989
2900.00,9.50942,25.152448,0.000427,25.000602,-1.8274,0.264,9.51193,9.51193
2901.00,9.50962,25.152531,0.000430,25.000654,-1.8272,0.264,9.51266,9.51266
2902.00,9.50965,25.152532,0.000429,25.000630,-1.8269,0.264,9.51353,9.51353
2903.00,9.50958,25.152552,0.000430,25.000594,-1.8265,0.264,9.51450,9.51450
2904.00,9.50967,25.152578,0.000427,25.000548,-1.8262,0.264,9.51389,9.51389
2905.00,9.50961,25.152610,0.000427,25.000500,-1.8262,0.264,9.51309,9.51309
2906.00,9.50977,25.152612,0.000426,25.000463,-1.8263,0.264,9.51388,9.51388
2907.00,9.51023,25.152744,0.000427,25.000525,-1.8264,0.264,9.51450,9.51450
2908.00,9.51070,25.152738,0.000424,25.000514,-1.8265,0.264,9.51374,9.51374
2909.00,9.51120,25.152732,0.000424,25.000495,-1.8266,0.264,9.51430,9.51430
2910.00,9.51167,25.152728,0.000427,25.000464,-1.8266,0.264,9.51433,9.51433
2911.00,9.51194,25.152848,0.000425,25.000531,-1.8264,0.264,9.51275,9.51275
2912.00,9.51214,25.152738,0.000421,25.000407,-1.8259,0.265,9.51144,9.51144
