# Supplementary material for: HSL1 and BAM1/2 impact epidermal cell development by sensing distinct signaling peptides
Source: Nat Commun. 2022 Feb 15;13:876. doi: 10.1038/s41467-022-28558-4 (PMC8847575; doi:10.1038/s41467-022-28558-4)
Supplement: Supplementary file 4 — Source Data [file 41467_2022_28558_MOESM4_ESM.zip › Source Data/Source Data/Figure S10/Exp2_BAM1_CLE9 R109PV111P]

$ITC
$ 19 
$NOT
$ 25 
$ 60 
$ 500 
$ 10 
$ 2 
$ADCGainCode:  0 
$False,True,True
$ 0.4 , 0.8 , 150 , 5 
$ 2 , 4 , 150 , 5 
$ 2 , 4 , 150 , 5 
$ 2 , 4 , 150 , 5 
$ 2 , 4 , 150 , 5 
$ 2 , 4 , 150 , 5 
$ 2 , 4 , 150 , 5 
$ 2 , 4 , 150 , 5 
$ 2 , 4 , 150 , 5 
$ 2 , 4 , 150 , 5 
$ 2 , 4 , 150 , 5 
$ 2 , 4 , 150 , 5 
$ 2 , 4 , 150 , 5 
$ 2 , 4 , 150 , 5 
$ 2 , 4 , 150 , 5 
$ 2 , 4 , 150 , 5 
$ 2 , 4 , 150 , 5 
$ 2 , 4 , 150 , 5 
$ 2 , 4 , 150 , 5 
# 0 
# 0.45 
# 0.015 
# 0.2035 
# 25 
# 4 
# 8.15 
# 1 
?BAM1_15uM_CLE9_P1P3_450uM_4
% MICROCALITC_MAL1177627
% 0.2035 
% 4 
%-0.586102 , 29.61604 
%-0.348256 , 29.40329 
% 0.8333333 
% 167740 , 167730 
% 0.25 , 81 
%-0.015695 ,-0.033946 
%-20 , 8 
% 0 , 0 
% 0 
% 128000       127744 
% 43.1 
% 500 , 750 , 1000 , 750 
% 0.06978023945 ,-0.002252194966 ,-3.244915618586E-05 , 1.349203907274E-06 ,-9.058983361606E-09 
% MicroCalITC Ver: 1.29.32 Run time:2/26/2021 12:26:08 PM
@0
5.00,9.36173,25.017476,0.000398,25.038257,-2.6975,-0.176,9.36546,9.36546
6.00,9.36300,25.017471,0.000400,25.038235,-2.6969,-0.176,9.36504,9.36504
7.00,9.36335,25.017371,0.000398,25.038165,-2.6962,-0.176,9.36445,9.36445
8.00,9.36363,25.017402,0.000395,25.038186,-2.6956,-0.175,9.36319,9.36319
9.00,9.36355,25.017477,0.000398,25.038232,-2.6949,-0.175,9.36285,9.36285
10.00,9.36373,25.017523,0.000398,25.038203,-2.6942,-0.175,9.36287,9.36287
11.00,9.36396,25.017548,0.000399,25.038179,-2.6936,-0.175,9.36198,9.36198
12.00,9.36427,25.017719,0.000404,25.038274,-2.6929,-0.175,9.36179,9.36179
13.00,9.36433,25.017702,0.000407,25.038243,-2.6921,-0.175,9.36166,9.36166
14.00,9.36421,25.017718,0.000405,25.038200,-2.6915,-0.175,9.36192,9.36192
15.00,9.36388,25.017752,0.000404,25.038247,-2.6908,-0.175,9.36140,9.36140
16.00,9.36357,25.017884,0.000405,25.038320,-2.6902,-0.174,9.36123,9.36123
17.00,9.36345,25.017950,0.000404,25.038291,-2.6895,-0.174,9.36099,9.36099
18.00,9.36336,25.018009,0.000402,25.038308,-2.6889,-0.174,9.36200,9.36200
19.00,9.36345,25.018109,0.000402,25.038339,-2.6883,-0.174,9.36303,9.36303
20.00,9.36352,25.018235,0.000403,25.038353,-2.6877,-0.174,9.36440,9.36440
21.00,9.36334,25.018235,0.000403,25.038350,-2.6870,-0.174,9.36530,9.36530
22.00,9.36342,25.018253,0.000401,25.038337,-2.6864,-0.173,9.36662,9.36662
23.00,9.36344,25.018267,0.000399,25.038263,-2.6858,-0.173,9.36667,9.36667
24.00,9.36343,25.018402,0.000403,25.038355,-2.6852,-0.173,9.36629,9.36629
25.00,9.36361,25.018378,0.000403,25.038340,-2.6846,-0.173,9.36581,9.36581
26.00,9.36354,25.018325,0.000399,25.038261,-2.6840,-0.173,9.36517,9.36517
27.00,9.36334,25.018424,0.000400,25.038369,-2.6834,-0.173,9.36388,9.36388
28.00,9.36335,25.018550,0.000399,25.038460,-2.6828,-0.172,9.36339,9.36339
29.00,9.36358,25.018511,0.000396,25.038369,-2.6822,-0.172,9.36381,9.36381
30.00,9.36389,25.018535,0.000396,25.038333,-2.6816,-0.172,9.36455,9.36455
31.00,9.36417,25.018658,0.000399,25.038358,-2.6810,-0.172,9.36534,9.36534
32.00,9.36429,25.018678,0.000399,25.038280,-2.6803,-0.172,9.36598,9.36598
33.00,9.36445,25.018712,0.000403,25.038259,-2.6797,-0.172,9.36616,9.36616
34.00,9.36464,25.018711,0.000404,25.038255,-2.6791,-0.172,9.36593,9.36593
35.00,9.36491,25.018778,0.000403,25.038273,-2.6785,-0.172,9.36546,9.36546
36.00,9.36523,25.018811,0.000402,25.038323,-2.6779,-0.171,9.36561,9.36561
37.00,9.36553,25.018926,0.000399,25.038350,-2.6772,-0.171,9.36667,9.36667
38.00,9.36579,25.018965,0.000394,25.038299,-2.6764,-0.171,9.36821,9.36821
39.00,9.36607,25.019028,0.000395,25.038296,-2.6757,-0.171,9.36902,9.36902
40.00,9.36623,25.019003,0.000391,25.038255,-2.6750,-0.171,9.36943,9.36943
41.00,9.36641,25.019003,0.000390,25.038183,-2.6744,-0.170,9.36983,9.36983
42.00,9.36644,25.018994,0.000393,25.038161,-2.6738,-0.170,9.36960,9.36960
43.00,9.36657,25.019036,0.000394,25.038238,-2.6732,-0.170,9.36888,9.36888
44.00,9.36674,25.019027,0.000392,25.038141,-2.6726,-0.170,9.36829,9.36829
45.00,9.36672,25.019098,0.000393,25.038146,-2.6719,-0.170,9.36759,9.36759
46.00,9.36694,25.019245,0.000392,25.038265,-2.6712,-0.170,9.36779,9.36779
47.00,9.36745,25.019227,0.000394,25.038246,-2.6706,-0.170,9.36763,9.36763
48.00,9.36772,25.019255,0.000394,25.038243,-2.6700,-0.170,9.36806,9.36806
49.00,9.36790,25.019309,0.000395,25.038352,-2.6694,-0.170,9.36850,9.36850
50.00,9.36790,25.019380,0.000395,25.038393,-2.6688,-0.169,9.36909,9.36909
51.00,9.36796,25.019372,0.000400,25.038349,-2.6682,-0.169,9.36861,9.36861
52.00,9.36829,25.019453,0.000402,25.038356,-2.6676,-0.169,9.36845,9.36845
53.00,9.36865,25.019464,0.000403,25.038307,-2.6669,-0.169,9.36111,9.36111
54.00,9.36872,25.019521,0.000403,25.038283,-2.6664,-0.169,9.35086,9.35086
55.00,9.36842,25.019601,0.000404,25.038265,-2.6658,-0.169,9.34332,9.34332
56.00,9.36828,25.019610,0.000399,25.038195,-2.6652,-0.169,9.33802,9.33802
57.00,9.36815,25.019642,0.000396,25.038232,-2.6646,-0.169,9.33553,9.33553
58.00,9.36879,25.019678,0.000394,25.038258,-2.6640,-0.168,9.34209,9.34209
59.00,9.36878,25.019756,0.000397,25.038347,-2.6635,-0.168,9.35337,9.35337
60.00,9.36859,25.019733,0.000398,25.038321,-2.6628,-0.168,9.36218,9.36218
@1,0.4000,0.8, 60.0500000000029 
61.00,9.36812,25.019810,0.000399,25.038396,-2.6622,-0.168,9.36816,9.36816
62.00,9.36748,25.019917,0.000402,25.038431,-2.6616,-0.168,9.37078,9.37078
63.00,9.33304,25.019948,0.000402,25.038428,-2.6609,-0.168,9.37185,9.37185
64.00,9.31758,25.019943,0.000399,25.038324,-2.6603,-0.168,9.37101,9.37101
65.00,9.33040,25.019975,0.000400,25.038316,-2.6597,-0.168,9.36974,9.36974
66.00,9.34175,25.020004,0.000399,25.038291,-2.6591,-0.167,9.36967,9.36967
67.00,9.35563,25.019958,0.000398,25.038242,-2.6585,-0.167,9.36963,9.36963
68.00,9.36526,25.020054,0.000398,25.038237,-2.6580,-0.167,9.36932,9.36932
69.00,9.37212,25.020070,0.000398,25.038252,-2.6575,-0.167,9.36890,9.36890
70.00,9.37208,25.020030,0.000394,25.038251,-2.6568,-0.167,9.36938,9.36938
71.00,9.37131,25.019975,0.000392,25.038181,-2.6561,-0.167,9.36946,9.36946
72.00,9.37079,25.020048,0.000390,25.038167,-2.6554,-0.166,9.36930,9.36930
73.00,9.37052,25.020139,0.000391,25.038203,-2.6547,-0.166,9.36942,9.36942
74.00,9.37020,25.020304,0.000391,25.038244,-2.6540,-0.166,9.37064,9.37064
75.00,9.37021,25.020431,0.000391,25.038214,-2.6534,-0.166,9.36983,9.36983
76.00,9.37022,25.020658,0.000393,25.038336,-2.6528,-0.166,9.36944,9.36944
77.00,9.37011,25.020691,0.000392,25.038341,-2.6522,-0.166,9.37064,9.37064
78.00,9.37035,25.020682,0.000388,25.038294,-2.6516,-0.165,9.37147,9.37147
79.00,9.37057,25.020685,0.000384,25.038300,-2.6510,-0.165,9.37160,9.37160
80.00,9.37030,25.020799,0.000386,25.038373,-2.6505,-0.165,9.37274,9.37274
81.00,9.37034,25.020831,0.000388,25.038303,-2.6499,-0.165,9.37313,9.37313
82.00,9.37051,25.020950,0.000389,25.038325,-2.6494,-0.165,9.37249,9.37249
83.00,9.37057,25.021036,0.000393,25.038421,-2.6488,-0.164,9.37232,9.37232
84.00,9.37068,25.021065,0.000397,25.038352,-2.6482,-0.165,9.37153,9.37153
85.00,9.37084,25.021119,0.000398,25.038360,-2.6476,-0.164,9.37076,9.37076
86.00,9.37089,25.021079,0.000396,25.038325,-2.6470,-0.164,9.37054,9.37054
87.00,9.37078,25.021120,0.000397,25.038372,-2.6465,-0.164,9.37079,9.37079
88.00,9.37098,25.021158,0.000398,25.038303,-2.6458,-0.164,9.37121,9.37121
89.00,9.37137,25.021278,0.000400,25.038399,-2.6452,-0.164,9.37235,9.37235
90.00,9.37157,25.021324,0.000399,25.038414,-2.6446,-0.163,9.37321,9.37321
91.00,9.37164,25.021298,0.000399,25.038383,-2.6440,-0.163,9.37341,9.37341
92.00,9.37178,25.021292,0.000402,25.038349,-2.6435,-0.163,9.37404,9.37404
93.00,9.37219,25.021310,0.000401,25.038338,-2.6430,-0.163,9.37413,9.37413
94.00,9.37232,25.021352,0.000403,25.038343,-2.6425,-0.163,9.37411,9.37411
95.00,9.37270,25.021404,0.000407,25.038400,-2.6419,-0.163,9.37457,9.37457
96.00,9.37293,25.021527,0.000411,25.038479,-2.6413,-0.163,9.37508,9.37508
97.00,9.37299,25.021563,0.000409,25.038528,-2.6407,-0.163,9.37428,9.37428
98.00,9.37285,25.021568,0.000406,25.038571,-2.6400,-0.163,9.37366,9.37366
99.00,9.37280,25.021486,0.000404,25.038549,-2.6394,-0.162,9.37382,9.37382
100.00,9.37301,25.021468,0.000401,25.038467,-2.6388,-0.162,9.37334,9.37334
101.00,9.37300,25.021521,0.000400,25.038459,-2.6381,-0.162,9.37354,9.37354
102.00,9.37328,25.021671,0.000400,25.038483,-2.6375,-0.162,9.37435,9.37435
103.00,9.37334,25.021730,0.000398,25.038393,-2.6368,-0.162,9.37426,9.37426
104.00,9.37336,25.021847,0.000391,25.038283,-2.6362,-0.161,9.37373,9.37373
105.00,9.37361,25.021917,0.000387,25.038236,-2.6355,-0.161,9.37387,9.37387
106.00,9.37389,25.021968,0.000387,25.038189,-2.6348,-0.161,9.37422,9.37422
107.00,9.37415,25.021922,0.000385,25.038051,-2.6342,-0.161,9.37406,9.37406
108.00,9.37404,25.021959,0.000387,25.038014,-2.6337,-0.161,9.37360,9.37360
109.00,9.37379,25.021991,0.000390,25.038019,-2.6331,-0.161,9.37323,9.37323
110.00,9.37385,25.021953,0.000391,25.038034,-2.6325,-0.161,9.37429,9.37429
111.00,9.37431,25.022005,0.000388,25.038083,-2.6320,-0.160,9.37557,9.37557
112.00,9.37487,25.022084,0.000390,25.038103,-2.6314,-0.160,9.37746,9.37746
113.00,9.37533,25.022200,0.000392,25.038187,-2.6308,-0.160,9.38078,9.38078
114.00,9.37560,25.022251,0.000393,25.038236,-2.6302,-0.160,9.38295,9.38295
115.00,9.37599,25.022314,0.000392,25.038249,-2.6296,-0.160,9.38263,9.38263
116.00,9.37639,25.022367,0.000395,25.038231,-2.6291,-0.160,9.38147,9.38147
117.00,9.37669,25.022402,0.000393,25.038261,-2.6285,-0.159,9.37980,9.37980
118.00,9.37709,25.022340,0.000392,25.038211,-2.6279,-0.159,9.37772,9.37772
119.00,9.37771,25.022441,0.000393,25.038261,-2.6273,-0.159,9.37656,9.37656
120.00,9.37833,25.022582,0.000395,25.038253,-2.6267,-0.159,9.37701,9.37701
121.00,9.37814,25.022683,0.000393,25.038309,-2.6261,-0.159,9.37755,9.37755
122.00,9.37781,25.022707,0.000393,25.038341,-2.6256,-0.159,9.37867,9.37867
123.00,9.37792,25.022881,0.000394,25.038444,-2.6251,-0.158,9.37951,9.37951
124.00,9.37824,25.022830,0.000397,25.038368,-2.6246,-0.158,9.38024,9.38024
125.00,9.37850,25.022742,0.000400,25.038300,-2.6241,-0.158,9.37988,9.37988
126.00,9.37865,25.022604,0.000400,25.038154,-2.6236,-0.158,9.38015,9.38015
127.00,9.37879,25.022554,0.000398,25.038055,-2.6229,-0.158,9.37971,9.37971
128.00,9.37903,25.022566,0.000397,25.038037,-2.6223,-0.158,9.37903,9.37903
129.00,9.37947,25.022675,0.000396,25.038109,-2.6217,-0.157,9.37878,9.37878
130.00,9.37966,25.022820,0.000395,25.038220,-2.6210,-0.157,9.37890,9.37890
131.00,9.37947,25.022973,0.000396,25.038345,-2.6204,-0.157,9.37831,9.37831
132.00,9.37932,25.023086,0.000400,25.038373,-2.6198,-0.157,9.37887,9.37887
133.00,9.37918,25.022978,0.000398,25.038202,-2.6192,-0.157,9.38012,9.38012
134.00,9.37904,25.022946,0.000396,25.038116,-2.6187,-0.157,9.38028,9.38028
135.00,9.37903,25.022953,0.000392,25.038064,-2.6181,-0.157,9.38073,9.38073
136.00,9.37920,25.023063,0.000392,25.038117,-2.6176,-0.157,9.38092,9.38092
137.00,9.37930,25.023176,0.000392,25.038248,-2.6170,-0.156,9.38049,9.38049
138.00,9.37964,25.023318,0.000394,25.038355,-2.6165,-0.156,9.38081,9.38081
139.00,9.38010,25.023377,0.000395,25.038378,-2.6159,-0.156,9.38168,9.38168
140.00,9.38026,25.023528,0.000399,25.038483,-2.6153,-0.156,9.38161,9.38161
141.00,9.38028,25.023502,0.000401,25.038423,-2.6148,-0.156,9.38172,9.38172
142.00,9.38026,25.023584,0.000403,25.038410,-2.6143,-0.156,9.38174,9.38174
143.00,9.38018,25.023661,0.000404,25.038426,-2.6138,-0.156,9.38035,9.38035
144.00,9.38004,25.023703,0.000401,25.038411,-2.6133,-0.156,9.37923,9.37923
145.00,9.38005,25.023660,0.000401,25.038325,-2.6128,-0.155,9.37912,9.37912
146.00,9.38004,25.023701,0.000398,25.038279,-2.6123,-0.155,9.37907,9.37907
147.00,9.38007,25.023665,0.000397,25.038239,-2.6117,-0.155,9.37945,9.37945
148.00,9.38028,25.023712,0.000397,25.038302,-2.6112,-0.155,9.38050,9.38050
149.00,9.38052,25.023806,0.000399,25.038372,-2.6106,-0.155,9.38178,9.38178
150.00,9.38088,25.023862,0.000402,25.038371,-2.6100,-0.155,9.38276,9.38276
151.00,9.38115,25.023854,0.000402,25.038330,-2.6093,-0.154,9.38295,9.38295
152.00,9.38113,25.023896,0.000403,25.038289,-2.6087,-0.154,9.38267,9.38267
153.00,9.38097,25.023875,0.000404,25.038183,-2.6081,-0.154,9.38165,9.38165
154.00,9.38077,25.023931,0.000405,25.038188,-2.6075,-0.154,9.38041,9.38041
155.00,9.38080,25.023971,0.000405,25.038209,-2.6069,-0.154,9.37971,9.37971
156.00,9.38076,25.024057,0.000408,25.038220,-2.6064,-0.154,9.37945,9.37945
157.00,9.38078,25.024142,0.000404,25.038255,-2.6058,-0.154,9.37918,9.37918
158.00,9.38063,25.024204,0.000403,25.038265,-2.6052,-0.154,9.37979,9.37979
159.00,9.38035,25.024185,0.000400,25.038166,-2.6048,-0.154,9.38009,9.38009
160.00,9.38041,25.024173,0.000398,25.038121,-2.6043,-0.153,9.38025,9.38025
161.00,9.38047,25.024289,0.000398,25.038279,-2.6038,-0.153,9.38018,9.38018
162.00,9.38046,25.024245,0.000398,25.038237,-2.6033,-0.153,9.38010,9.38010
163.00,9.38037,25.024245,0.000398,25.038259,-2.6028,-0.153,9.37914,9.37914
164.00,9.38029,25.024325,0.000401,25.038404,-2.6023,-0.152,9.37932,9.37932
165.00,9.38046,25.024422,0.000402,25.038461,-2.6017,-0.152,9.37932,9.37932
166.00,9.38061,25.024407,0.000404,25.038400,-2.6010,-0.152,9.38005,9.38005
167.00,9.38071,25.024559,0.000407,25.038477,-2.6004,-0.152,9.38101,9.38101
168.00,9.38076,25.024733,0.000408,25.038518,-2.5998,-0.152,9.38240,9.38240
169.00,9.38075,25.024800,0.000410,25.038487,-2.5991,-0.152,9.38277,9.38277
170.00,9.38063,25.024833,0.000411,25.038462,-2.5985,-0.152,9.38295,9.38295
171.00,9.38058,25.024832,0.000410,25.038443,-2.5979,-0.152,9.38272,9.38272
172.00,9.38075,25.024884,0.000410,25.038473,-2.5973,-0.152,9.38211,9.38211
173.00,9.38081,25.024865,0.000411,25.038457,-2.5968,-0.152,9.38161,9.38161
174.00,9.38079,25.024892,0.000408,25.038419,-2.5963,-0.152,9.38074,9.38074
175.00,9.38056,25.024908,0.000405,25.038320,-2.5958,-0.151,9.37906,9.37906
176.00,9.38033,25.025062,0.000404,25.038352,-2.5952,-0.151,9.37784,9.37784
177.00,9.38013,25.024955,0.000404,25.038184,-2.5947,-0.151,9.37703,9.37703
178.00,9.38004,25.024931,0.000401,25.038118,-2.5941,-0.151,9.37703,9.37703
179.00,9.38010,25.024946,0.000402,25.038124,-2.5935,-0.151,9.37798,9.37798
180.00,9.38022,25.024996,0.000404,25.038202,-2.5929,-0.150,9.37959,9.37959
181.00,9.38033,25.024961,0.000401,25.038181,-2.5924,-0.150,9.38102,9.38102
182.00,9.38045,25.025083,0.000399,25.038240,-2.5918,-0.150,9.38184,9.38184
183.00,9.38060,25.025205,0.000401,25.038283,-2.5912,-0.150,9.38132,9.38132
184.00,9.38058,25.025275,0.000401,25.038260,-2.5907,-0.150,9.37977,9.37977
185.00,9.38033,25.025374,0.000403,25.038272,-2.5902,-0.150,9.37908,9.37908
186.00,9.37995,25.025405,0.000401,25.038237,-2.5898,-0.150,9.37886,9.37886
187.00,9.37961,25.025383,0.000403,25.038216,-2.5893,-0.149,9.37998,9.37998
188.00,9.37958,25.025343,0.000400,25.038146,-2.5887,-0.149,9.38177,9.38177
189.00,9.38020,25.025323,0.000399,25.038095,-2.5882,-0.149,9.38367,9.38367
190.00,9.38050,25.025312,0.000400,25.038097,-2.5877,-0.149,9.38414,9.38414
191.00,9.38048,25.025388,0.000402,25.038119,-2.5872,-0.149,9.38459,9.38459
192.00,9.38059,25.025441,0.000401,25.038110,-2.5868,-0.149,9.38342,9.38342
193.00,9.38048,25.025490,0.000404,25.038153,-2.5863,-0.149,9.38079,9.38079
194.00,9.38044,25.025479,0.000404,25.038191,-2.5857,-0.149,9.37807,9.37807
195.00,9.38103,25.025476,0.000403,25.038204,-2.5852,-0.149,9.37752,9.37752
196.00,9.38108,25.025435,0.000403,25.038140,-2.5847,-0.148,9.37756,9.37756
197.00,9.38065,25.025477,0.000401,25.038174,-2.5841,-0.148,9.37888,9.37888
198.00,9.38070,25.025582,0.000401,25.038212,-2.5836,-0.148,9.38139,9.38139
199.00,9.38110,25.025699,0.000400,25.038231,-2.5830,-0.148,9.38419,9.38419
200.00,9.38118,25.025857,0.000395,25.038287,-2.5825,-0.147,9.38643,9.38643
201.00,9.38134,25.025971,0.000395,25.038372,-2.5819,-0.147,9.38752,9.38752
202.00,9.38190,25.026009,0.000396,25.038299,-2.5813,-0.147,9.38685,9.38685
203.00,9.38206,25.026011,0.000393,25.038264,-2.5807,-0.147,9.38363,9.38363
204.00,9.38174,25.026024,0.000394,25.038227,-2.5802,-0.147,9.37810,9.37810
205.00,9.38141,25.025982,0.000398,25.038154,-2.5797,-0.147,9.36779,9.36779
206.00,9.38219,25.026051,0.000399,25.038162,-2.5791,-0.147,9.35171,9.35171
207.00,9.38317,25.026165,0.000405,25.038245,-2.5786,-0.147,9.33195,9.33195
208.00,9.38616,25.026260,0.000408,25.038302,-2.5781,-0.147,9.31111,9.31111
209.00,9.38755,25.026306,0.000405,25.038283,-2.5775,-0.146,9.28991,9.28991
210.00,9.38912,25.026360,0.000407,25.038260,-2.5770,-0.146,9.27308,9.27308
@2,2.0001,4.0, 210.095000000001 
211.00,9.38924,25.026287,0.000405,25.038172,-2.5764,-0.146,9.26480,9.26480
212.00,9.38277,25.026311,0.000400,25.038178,-2.5758,-0.146,9.26531,9.26531
213.00,9.37023,25.026316,0.000398,25.038134,-2.5752,-0.146,9.27260,9.27260
214.00,9.35831,25.026385,0.000400,25.038183,-2.5747,-0.145,9.28428,9.28428
215.00,9.33780,25.026491,0.000399,25.038225,-2.5741,-0.145,9.29778,9.29778
216.00,9.30904,25.026641,0.000405,25.038249,-2.5736,-0.145,9.30996,9.30996
217.00,9.28442,25.026671,0.000405,25.038228,-2.5731,-0.145,9.31920,9.31920
218.00,9.26593,25.026816,0.000410,25.038306,-2.5725,-0.145,9.32656,9.32656
219.00,9.25261,25.026783,0.000409,25.038254,-2.5720,-0.145,9.33359,9.33359
220.00,9.25394,25.026713,0.000406,25.038151,-2.5715,-0.145,9.34027,9.34027
221.00,9.26760,25.026762,0.000401,25.038190,-2.5710,-0.145,9.34692,9.34692
222.00,9.28676,25.026845,0.000400,25.038217,-2.5706,-0.144,9.35386,9.35386
223.00,9.30225,25.026745,0.000396,25.038195,-2.5701,-0.144,9.36030,9.36030
224.00,9.31095,25.026845,0.000397,25.038273,-2.5695,-0.144,9.36530,9.36530
225.00,9.32128,25.026923,0.000403,25.038437,-2.5689,-0.144,9.36923,9.36923
226.00,9.32860,25.026850,0.000404,25.038349,-2.5684,-0.144,9.37165,9.37165
227.00,9.33355,25.026878,0.000402,25.038354,-2.5677,-0.144,9.37234,9.37234
228.00,9.33907,25.026948,0.000399,25.038280,-2.5672,-0.144,9.37168,9.37168
229.00,9.34610,25.027098,0.000399,25.038271,-2.5667,-0.143,9.37202,9.37202
230.00,9.35462,25.027082,0.000394,25.038112,-2.5662,-0.143,9.37240,9.37240
231.00,9.36186,25.027239,0.000394,25.038160,-2.5657,-0.143,9.37381,9.37381
232.00,9.36643,25.027282,0.000393,25.038058,-2.5653,-0.142,9.37559,9.37559
233.00,9.36883,25.027367,0.000395,25.038108,-2.5648,-0.142,9.37750,9.37750
234.00,9.36961,25.027284,0.000393,25.038097,-2.5643,-0.142,9.37877,9.37877
235.00,9.37004,25.027435,0.000396,25.038177,-2.5638,-0.142,9.37981,9.37981
236.00,9.37155,25.027473,0.000398,25.038240,-2.5632,-0.142,9.38025,9.38025
237.00,9.37265,25.027443,0.000401,25.038271,-2.5626,-0.142,9.38142,9.38142
238.00,9.37382,25.027564,0.000405,25.038323,-2.5620,-0.142,9.38302,9.38302
239.00,9.37519,25.027750,0.000410,25.038360,-2.5614,-0.142,9.38318,9.38318
240.00,9.37615,25.027848,0.000416,25.038403,-2.5608,-0.142,9.38325,9.38325
241.00,9.37731,25.027847,0.000417,25.038323,-2.5603,-0.142,9.38327,9.38327
242.00,9.37783,25.028018,0.000420,25.038401,-2.5597,-0.142,9.38242,9.38242
243.00,9.37846,25.028033,0.000417,25.038428,-2.5592,-0.142,9.38151,9.38151
244.00,9.37885,25.028018,0.000413,25.038399,-2.5586,-0.142,9.38191,9.38191
245.00,9.37924,25.028024,0.000411,25.038424,-2.5581,-0.141,9.38267,9.38267
246.00,9.37995,25.028081,0.000409,25.038491,-2.5575,-0.141,9.38308,9.38308
247.00,9.38116,25.028144,0.000406,25.038528,-2.5569,-0.141,9.38389,9.38389
248.00,9.38171,25.028053,0.000405,25.038387,-2.5564,-0.141,9.38466,9.38466
249.00,9.38210,25.028003,0.000402,25.038319,-2.5559,-0.141,9.38551,9.38551
250.00,9.38255,25.028035,0.000396,25.038241,-2.5554,-0.140,9.38534,9.38534
251.00,9.38291,25.028195,0.000396,25.038311,-2.5550,-0.140,9.38548,9.38548
252.00,9.38317,25.028097,0.000393,25.038168,-2.5544,-0.140,9.38514,9.38514
253.00,9.38360,25.028208,0.000395,25.038191,-2.5540,-0.140,9.38542,9.38542
254.00,9.38384,25.028351,0.000400,25.038236,-2.5535,-0.140,9.38535,9.38535
255.00,9.38415,25.028410,0.000402,25.038269,-2.5530,-0.140,9.38576,9.38576
256.00,9.38433,25.028262,0.000400,25.038074,-2.5526,-0.140,9.38576,9.38576
257.00,9.38448,25.028288,0.000403,25.038094,-2.5523,-0.140,9.38667,9.38667
258.00,9.38456,25.028374,0.000404,25.038207,-2.5519,-0.140,9.38688,9.38688
259.00,9.38482,25.028389,0.000402,25.038239,-2.5514,-0.139,9.38751,9.38751
260.00,9.38517,25.028472,0.000404,25.038307,-2.5510,-0.139,9.38732,9.38732
261.00,9.38540,25.028610,0.000402,25.038368,-2.5505,-0.139,9.38790,9.38790
262.00,9.38577,25.028703,0.000398,25.038377,-2.5499,-0.139,9.38836,9.38836
263.00,9.38633,25.028609,0.000395,25.038193,-2.5494,-0.139,9.38968,9.38968
264.00,9.38705,25.028628,0.000396,25.038115,-2.5490,-0.139,9.39120,9.39120
265.00,9.38767,25.028587,0.000397,25.038008,-2.5485,-0.138,9.39333,9.39333
266.00,9.38823,25.028575,0.000401,25.038052,-2.5479,-0.138,9.39481,9.39481
267.00,9.38869,25.028730,0.000406,25.038245,-2.5475,-0.138,9.39515,9.39515
268.00,9.38895,25.028922,0.000409,25.038379,-2.5470,-0.138,9.39469,9.39469
269.00,9.38930,25.028986,0.000408,25.038441,-2.5465,-0.138,9.39361,9.39361
270.00,9.38959,25.029065,0.000405,25.038485,-2.5460,-0.138,9.39262,9.39262
271.00,9.39007,25.029298,0.000404,25.038590,-2.5456,-0.138,9.39224,9.39224
272.00,9.39057,25.029310,0.000404,25.038467,-2.5452,-0.137,9.39273,9.39273
273.00,9.39099,25.029307,0.000401,25.038388,-2.5447,-0.137,9.39400,9.39400
274.00,9.39151,25.029414,0.000400,25.038444,-2.5442,-0.137,9.39450,9.39450
275.00,9.39194,25.029428,0.000403,25.038434,-2.5437,-0.137,9.39400,9.39400
276.00,9.39194,25.029301,0.000401,25.038280,-2.5432,-0.137,9.39288,9.39288
277.00,9.39203,25.029304,0.000400,25.038279,-2.5427,-0.137,9.39221,9.39221
278.00,9.39224,25.029365,0.000400,25.038359,-2.5423,-0.137,9.39111,9.39111
279.00,9.39245,25.029277,0.000400,25.038203,-2.5418,-0.137,9.39096,9.39096
280.00,9.39276,25.029308,0.000401,25.038161,-2.5414,-0.137,9.39178,9.39178
281.00,9.39315,25.029419,0.000404,25.038249,-2.5409,-0.137,9.39327,9.39327
282.00,9.39341,25.029525,0.000407,25.038259,-2.5405,-0.137,9.39405,9.39405
283.00,9.39322,25.029589,0.000408,25.038280,-2.5400,-0.137,9.39446,9.39446
284.00,9.39286,25.029771,0.000411,25.038422,-2.5396,-0.136,9.39420,9.39420
285.00,9.39299,25.029886,0.000408,25.038527,-2.5392,-0.136,9.39364,9.39364
286.00,9.39289,25.029831,0.000402,25.038428,-2.5388,-0.136,9.39250,9.39250
287.00,9.39265,25.029741,0.000397,25.038413,-2.5383,-0.136,9.39145,9.39145
288.00,9.39263,25.029679,0.000400,25.038364,-2.5378,-0.136,9.39108,9.39108
289.00,9.39268,25.029615,0.000399,25.038313,-2.5374,-0.136,9.39128,9.39128
290.00,9.39286,25.029652,0.000402,25.038302,-2.5369,-0.135,9.39243,9.39243
291.00,9.39305,25.029780,0.000408,25.038408,-2.5365,-0.135,9.39372,9.39372
292.00,9.39315,25.029902,0.000412,25.038403,-2.5361,-0.135,9.39481,9.39481
293.00,9.39291,25.029929,0.000407,25.038345,-2.5357,-0.135,9.39423,9.39423
294.00,9.39259,25.030067,0.000409,25.038418,-2.5354,-0.135,9.39350,9.39350
295.00,9.39251,25.030095,0.000406,25.038410,-2.5349,-0.135,9.39244,9.39244
296.00,9.39278,25.030078,0.000404,25.038328,-2.5345,-0.135,9.39152,9.39152
297.00,9.39275,25.030044,0.000404,25.038272,-2.5341,-0.135,9.39072,9.39072
298.00,9.39275,25.030100,0.000408,25.038258,-2.5336,-0.135,9.39127,9.39127
299.00,9.39278,25.030072,0.000409,25.038217,-2.5332,-0.135,9.39211,9.39211
300.00,9.39263,25.030018,0.000409,25.038146,-2.5328,-0.134,9.39187,9.39187
301.00,9.39234,25.030092,0.000408,25.038200,-2.5324,-0.134,9.39124,9.39124
302.00,9.39214,25.030101,0.000405,25.038237,-2.5320,-0.134,9.39096,9.39096
303.00,9.39192,25.030175,0.000402,25.038264,-2.5316,-0.134,9.39068,9.39068
304.00,9.39185,25.030288,0.000403,25.038322,-2.5312,-0.134,9.39083,9.39083
305.00,9.39197,25.030454,0.000404,25.038398,-2.5307,-0.133,9.39113,9.39113
306.00,9.39195,25.030456,0.000404,25.038391,-2.5302,-0.133,9.39128,9.39128
307.00,9.39195,25.030537,0.000404,25.038440,-2.5297,-0.133,9.39135,9.39135
308.00,9.39203,25.030509,0.000406,25.038458,-2.5293,-0.133,9.39193,9.39193
309.00,9.39201,25.030539,0.000404,25.038502,-2.5289,-0.133,9.39150,9.39150
310.00,9.39199,25.030565,0.000407,25.038493,-2.5285,-0.133,9.39237,9.39237
311.00,9.39183,25.030646,0.000409,25.038512,-2.5281,-0.133,9.39276,9.39276
312.00,9.39161,25.030666,0.000411,25.038369,-2.5277,-0.133,9.39320,9.39320
313.00,9.39163,25.030777,0.000412,25.038372,-2.5273,-0.133,9.39314,9.39314
314.00,9.39201,25.030729,0.000413,25.038262,-2.5269,-0.133,9.39461,9.39461
315.00,9.39245,25.030631,0.000408,25.038113,-2.5266,-0.132,9.39534,9.39534
316.00,9.39261,25.030642,0.000407,25.038075,-2.5262,-0.132,9.39653,9.39653
317.00,9.39300,25.030826,0.000411,25.038263,-2.5259,-0.132,9.39651,9.39651
318.00,9.39284,25.030922,0.000411,25.038296,-2.5256,-0.132,9.39499,9.39499
319.00,9.39258,25.030990,0.000409,25.038287,-2.5252,-0.132,9.39351,9.39351
320.00,9.39275,25.031177,0.000410,25.038439,-2.5248,-0.132,9.39255,9.39255
321.00,9.39295,25.031143,0.000409,25.038399,-2.5244,-0.132,9.39155,9.39155
322.00,9.39324,25.031032,0.000406,25.038335,-2.5240,-0.131,9.39203,9.39203
323.00,9.39330,25.031004,0.000402,25.038349,-2.5236,-0.131,9.39343,9.39343
324.00,9.39357,25.031022,0.000401,25.038329,-2.5233,-0.131,9.39383,9.39383
325.00,9.39388,25.031035,0.000400,25.038266,-2.5229,-0.131,9.39329,9.39329
326.00,9.39396,25.031206,0.000402,25.038408,-2.5225,-0.131,9.39345,9.39345
327.00,9.39397,25.031393,0.000405,25.038499,-2.5221,-0.130,9.39346,9.39346
328.00,9.39386,25.031544,0.000412,25.038553,-2.5217,-0.131,9.39402,9.39402
329.00,9.39378,25.031536,0.000415,25.038508,-2.5213,-0.131,9.39424,9.39424
330.00,9.39398,25.031561,0.000417,25.038537,-2.5209,-0.130,9.39498,9.39498
331.00,9.39415,25.031456,0.000414,25.038363,-2.5205,-0.130,9.39522,9.39522
332.00,9.39432,25.031387,0.000412,25.038245,-2.5201,-0.130,9.39604,9.39604
333.00,9.39476,25.031311,0.000412,25.038146,-2.5196,-0.130,9.39733,9.39733
334.00,9.39497,25.031398,0.000413,25.038192,-2.5192,-0.130,9.39799,9.39799
335.00,9.39483,25.031432,0.000415,25.038192,-2.5187,-0.130,9.39813,9.39813
336.00,9.39459,25.031582,0.000418,25.038261,-2.5182,-0.130,9.39736,9.39736
337.00,9.39432,25.031632,0.000417,25.038237,-2.5179,-0.130,9.39532,9.39532
338.00,9.39430,25.031750,0.000411,25.038266,-2.5175,-0.130,9.39325,9.39325
339.00,9.39462,25.031868,0.000409,25.038315,-2.5172,-0.129,9.39261,9.39261
340.00,9.39475,25.031820,0.000404,25.038162,-2.5168,-0.129,9.39311,9.39311
341.00,9.39485,25.031844,0.000403,25.038136,-2.5165,-0.129,9.39417,9.39417
342.00,9.39507,25.031975,0.000409,25.038194,-2.5162,-0.129,9.39562,9.39562
343.00,9.39533,25.031919,0.000410,25.038101,-2.5158,-0.129,9.39575,9.39575
344.00,9.39558,25.031920,0.000407,25.038051,-2.5154,-0.129,9.39472,9.39472
345.00,9.39561,25.032112,0.000411,25.038228,-2.5150,-0.129,9.39382,9.39382
346.00,9.39534,25.032243,0.000412,25.038325,-2.5146,-0.129,9.39299,9.39299
347.00,9.39500,25.032285,0.000408,25.038311,-2.5142,-0.128,9.39235,9.39235
348.00,9.39490,25.032425,0.000410,25.038430,-2.5139,-0.128,9.39381,9.39381
349.00,9.39483,25.032469,0.000412,25.038435,-2.5135,-0.128,9.39627,9.39627
350.00,9.39540,25.032427,0.000406,25.038339,-2.5132,-0.128,9.39749,9.39749
351.00,9.39558,25.032429,0.000405,25.038295,-2.5129,-0.128,9.39873,9.39873
352.00,9.39530,25.032403,0.000404,25.038328,-2.5126,-0.128,9.39903,9.39903
353.00,9.39497,25.032382,0.000398,25.038264,-2.5122,-0.127,9.39593,9.39593
354.00,9.39539,25.032342,0.000395,25.038229,-2.5119,-0.127,9.39036,9.39036
355.00,9.39596,25.032439,0.000399,25.038351,-2.5116,-0.127,9.38212,9.38212
356.00,9.39579,25.032404,0.000402,25.038323,-2.5112,-0.127,9.36971,9.36971
357.00,9.39585,25.032427,0.000403,25.038285,-2.5109,-0.127,9.35283,9.35283
358.00,9.39719,25.032561,0.000410,25.038356,-2.5106,-0.127,9.33375,9.33375
359.00,9.39933,25.032579,0.000415,25.038341,-2.5103,-0.127,9.31486,9.31486
360.00,9.39993,25.032550,0.000413,25.038270,-2.5100,-0.127,9.29964,9.29964
@3,2.0001,4.0, 360.027000000002 
361.00,9.39824,25.032682,0.000410,25.038335,-2.5098,-0.127,9.29078,9.29078
362.00,9.39384,25.032815,0.000412,25.038422,-2.5096,-0.127,9.29034,9.29034
363.00,9.38440,25.032797,0.000408,25.038336,-2.5094,-0.126,9.29721,9.29721
364.00,9.37428,25.032971,0.000410,25.038420,-2.5091,-0.126,9.30800,9.30800
365.00,9.35871,25.033054,0.000412,25.038458,-2.5088,-0.126,9.31947,9.31947
366.00,9.33625,25.033120,0.000413,25.038470,-2.5084,-0.126,9.33047,9.33047
367.00,9.31033,25.033192,0.000412,25.038466,-2.5080,-0.126,9.33903,9.33903
368.00,9.28913,25.033179,0.000411,25.038459,-2.5076,-0.126,9.34560,9.34560
369.00,9.28004,25.033214,0.000411,25.038472,-2.5073,-0.125,9.35308,9.35308
370.00,9.28287,25.033367,0.000414,25.038548,-2.5070,-0.125,9.36012,9.36012
371.00,9.29197,25.033254,0.000411,25.038431,-2.5068,-0.125,9.36626,9.36626
372.00,9.30806,25.033160,0.000408,25.038296,-2.5065,-0.125,9.37163,9.37163
373.00,9.32334,25.033262,0.000408,25.038330,-2.5061,-0.125,9.37683,9.37683
374.00,9.33382,25.033200,0.000406,25.038271,-2.5057,-0.125,9.37925,9.37925
375.00,9.34044,25.033051,0.000401,25.038102,-2.5053,-0.124,9.38076,9.38076
376.00,9.34607,25.033028,0.000401,25.038113,-2.5050,-0.124,9.38111,9.38111
377.00,9.35075,25.033047,0.000404,25.038145,-2.5047,-0.124,9.38198,9.38198
378.00,9.35636,25.033061,0.000408,25.038146,-2.5044,-0.124,9.38265,9.38265
379.00,9.37097,25.033095,0.000408,25.038107,-2.5040,-0.124,9.38349,9.38349
380.00,9.37538,25.033068,0.000406,25.038031,-2.5037,-0.124,9.38461,9.38461
381.00,9.37708,25.033273,0.000410,25.038109,-2.5034,-0.124,9.38681,9.38681
382.00,9.37906,25.033428,0.000407,25.038155,-2.5031,-0.124,9.38837,9.38837
383.00,9.37955,25.033434,0.000402,25.038117,-2.5028,-0.124,9.38905,9.38905
384.00,9.38066,25.033623,0.000401,25.038235,-2.5024,-0.124,9.38920,9.38920
385.00,9.38202,25.033710,0.000405,25.038290,-2.5021,-0.124,9.39012,9.39012
386.00,9.38311,25.033610,0.000400,25.038153,-2.5017,-0.123,9.39089,9.39089
387.00,9.38394,25.033638,0.000399,25.038158,-2.5013,-0.123,9.39159,9.39159
388.00,9.38505,25.033707,0.000399,25.038195,-2.5010,-0.123,9.39246,9.39246
389.00,9.38598,25.033650,0.000399,25.038107,-2.5007,-0.123,9.39408,9.39408
390.00,9.38703,25.033760,0.000400,25.038160,-2.5003,-0.123,9.39480,9.39480
391.00,9.38801,25.033971,0.000404,25.038285,-2.5000,-0.123,9.39512,9.39512
392.00,9.38901,25.033994,0.000406,25.038326,-2.4996,-0.123,9.39637,9.39637
393.00,9.39007,25.034113,0.000411,25.038422,-2.4992,-0.122,9.39801,9.39801
394.00,9.39088,25.034188,0.000414,25.038450,-2.4989,-0.122,9.39795,9.39795
395.00,9.39148,25.034215,0.000411,25.038451,-2.4987,-0.122,9.39766,9.39766
396.00,9.39228,25.034139,0.000407,25.038339,-2.4984,-0.122,9.39841,9.39841
397.00,9.39320,25.034091,0.000406,25.038212,-2.4982,-0.122,9.39807,9.39807
398.00,9.39394,25.033996,0.000400,25.038003,-2.4978,-0.122,9.39735,9.39735
399.00,9.39441,25.034037,0.000398,25.038000,-2.4975,-0.122,9.39734,9.39734
400.00,9.39496,25.034065,0.000400,25.037966,-2.4971,-0.121,9.39846,9.39846
401.00,9.39543,25.034143,0.000402,25.038024,-2.4968,-0.121,9.39832,9.39832
402.00,9.39601,25.034272,0.000405,25.038078,-2.4966,-0.121,9.39935,9.39935
403.00,9.39674,25.034437,0.000412,25.038271,-2.4963,-0.121,9.40002,9.40002
404.00,9.39727,25.034425,0.000412,25.038233,-2.4959,-0.121,9.40068,9.40068
405.00,9.39773,25.034656,0.000419,25.038401,-2.4956,-0.121,9.40056,9.40056
406.00,9.39798,25.034663,0.000417,25.038391,-2.4953,-0.121,9.39965,9.39965
407.00,9.39792,25.034720,0.000416,25.038412,-2.4949,-0.121,9.39803,9.39803
408.00,9.39826,25.034692,0.000415,25.038361,-2.4946,-0.121,9.39772,9.39772
409.00,9.39841,25.034787,0.000413,25.038436,-2.4943,-0.121,9.39778,9.39778
410.00,9.39860,25.034745,0.000407,25.038348,-2.4941,-0.120,9.39697,9.39697
411.00,9.39847,25.034892,0.000411,25.038383,-2.4938,-0.120,9.39741,9.39741
412.00,9.39849,25.034914,0.000410,25.038364,-2.4935,-0.120,9.39838,9.39838
413.00,9.39838,25.034963,0.000410,25.038299,-2.4932,-0.120,9.39807,9.39807
414.00,9.39833,25.035103,0.000415,25.038342,-2.4929,-0.120,9.39816,9.39816
415.00,9.39861,25.035226,0.000421,25.038442,-2.4926,-0.120,9.39992,9.39992
416.00,9.39890,25.035224,0.000420,25.038421,-2.4923,-0.120,9.40120,9.40120
417.00,9.39916,25.035216,0.000420,25.038408,-2.4920,-0.120,9.40134,9.40134
418.00,9.39941,25.035318,0.000422,25.038495,-2.4918,-0.120,9.40212,9.40212
419.00,9.39958,25.035195,0.000418,25.038338,-2.4915,-0.120,9.40302,9.40302
420.00,9.39992,25.035073,0.000414,25.038221,-2.4912,-0.120,9.40215,9.40215
421.00,9.39997,25.035253,0.000416,25.038356,-2.4910,-0.120,9.40168,9.40168
422.00,9.39991,25.035297,0.000416,25.038282,-2.4907,-0.119,9.40172,9.40172
423.00,9.39979,25.035268,0.000414,25.038165,-2.4904,-0.119,9.40098,9.40098
424.00,9.39959,25.035355,0.000413,25.038255,-2.4901,-0.119,9.39891,9.39891
425.00,9.39942,25.035384,0.000411,25.038207,-2.4897,-0.119,9.39879,9.39879
426.00,9.39967,25.035371,0.000410,25.038121,-2.4894,-0.119,9.39898,9.39898
427.00,9.40008,25.035407,0.000411,25.038165,-2.4892,-0.119,9.39946,9.39946
428.00,9.40030,25.035552,0.000411,25.038253,-2.4890,-0.119,9.40044,9.40044
429.00,9.40047,25.035618,0.000414,25.038223,-2.4888,-0.119,9.40205,9.40205
430.00,9.40068,25.035653,0.000414,25.038207,-2.4886,-0.118,9.40271,9.40271
431.00,9.40109,25.035690,0.000414,25.038236,-2.4884,-0.118,9.40295,9.40295
432.00,9.40127,25.035729,0.000410,25.038232,-2.4882,-0.118,9.40278,9.40278
433.00,9.40142,25.035776,0.000413,25.038255,-2.4881,-0.118,9.40199,9.40199
434.00,9.40141,25.035779,0.000412,25.038221,-2.4879,-0.118,9.40157,9.40157
435.00,9.40116,25.035844,0.000415,25.038232,-2.4877,-0.118,9.40140,9.40140
436.00,9.40118,25.035847,0.000416,25.038201,-2.4875,-0.118,9.40139,9.40139
437.00,9.40126,25.036028,0.000422,25.038347,-2.4872,-0.118,9.40063,9.40063
438.00,9.40107,25.035915,0.000420,25.038188,-2.4870,-0.118,9.40083,9.40083
439.00,9.40112,25.035924,0.000421,25.038161,-2.4867,-0.118,9.40183,9.40183
440.00,9.40100,25.036098,0.000419,25.038323,-2.4864,-0.117,9.40108,9.40108
441.00,9.40099,25.036168,0.000419,25.038363,-2.4862,-0.117,9.40066,9.40066
442.00,9.40104,25.036049,0.000415,25.038150,-2.4859,-0.117,9.40145,9.40145
443.00,9.40114,25.036099,0.000416,25.038195,-2.4857,-0.117,9.40155,9.40155
444.00,9.40129,25.036237,0.000419,25.038318,-2.4854,-0.117,9.40027,9.40027
445.00,9.40144,25.036180,0.000418,25.038234,-2.4852,-0.117,9.40031,9.40031
446.00,9.40136,25.036187,0.000421,25.038242,-2.4850,-0.117,9.40032,9.40032
447.00,9.40127,25.036380,0.000426,25.038442,-2.4848,-0.117,9.40005,9.40005
448.00,9.40120,25.036403,0.000421,25.038515,-2.4846,-0.117,9.40019,9.40019
449.00,9.40108,25.036401,0.000419,25.038521,-2.4843,-0.117,9.40050,9.40050
450.00,9.40104,25.036508,0.000423,25.038557,-2.4841,-0.117,9.40145,9.40145
451.00,9.40108,25.036451,0.000418,25.038405,-2.4839,-0.116,9.40221,9.40221
452.00,9.40112,25.036535,0.000416,25.038394,-2.4837,-0.116,9.40255,9.40255
453.00,9.40121,25.036606,0.000418,25.038296,-2.4834,-0.116,9.40235,9.40235
454.00,9.40113,25.036628,0.000416,25.038217,-2.4831,-0.116,9.40116,9.40116
455.00,9.40083,25.036567,0.000413,25.038076,-2.4829,-0.116,9.39583,9.39583
456.00,9.40129,25.036683,0.000414,25.038165,-2.4826,-0.116,9.38979,9.38979
457.00,9.40124,25.036709,0.000416,25.038204,-2.4823,-0.116,9.38537,9.38537
458.00,9.40126,25.036799,0.000418,25.038267,-2.4821,-0.116,9.38291,9.38291
459.00,9.40156,25.036930,0.000423,25.038374,-2.4819,-0.116,9.38273,9.38273
460.00,9.40202,25.037017,0.000422,25.038425,-2.4816,-0.116,9.38519,9.38519
461.00,9.40241,25.037024,0.000423,25.038418,-2.4814,-0.116,9.38904,9.38904
462.00,9.40249,25.036906,0.000420,25.038266,-2.4811,-0.116,9.39210,9.39210
463.00,9.40014,25.036986,0.000419,25.038289,-2.4808,-0.115,9.39403,9.39403
464.00,9.39426,25.037040,0.000416,25.038256,-2.4805,-0.115,9.39457,9.39457
465.00,9.37776,25.037121,0.000418,25.038328,-2.4803,-0.115,9.39664,9.39664
466.00,9.37570,25.037276,0.000416,25.038337,-2.4800,-0.115,9.39785,9.39785
467.00,9.38144,25.037449,0.000416,25.038365,-2.4798,-0.115,9.39848,9.39848
468.00,9.38517,25.037563,0.000420,25.038426,-2.4797,-0.114,9.39875,9.39875
469.00,9.38785,25.037468,0.000418,25.038265,-2.4795,-0.114,9.39913,9.39913
470.00,9.38991,25.037483,0.000416,25.038208,-2.4793,-0.114,9.39861,9.39861
471.00,9.39160,25.037620,0.000418,25.038337,-2.4792,-0.114,9.39787,9.39787
472.00,9.39272,25.037632,0.000417,25.038314,-2.4790,-0.114,9.39781,9.39781
473.00,9.39336,25.037592,0.000413,25.038272,-2.4787,-0.114,9.39786,9.39786
474.00,9.39384,25.037777,0.000417,25.038435,-2.4785,-0.114,9.39778,9.39778
475.00,9.39434,25.037807,0.000421,25.038387,-2.4782,-0.114,9.39803,9.39803
476.00,9.39519,25.037748,0.000421,25.038235,-2.4780,-0.114,9.39871,9.39871
477.00,9.39648,25.037816,0.000422,25.038264,-2.4777,-0.114,9.39992,9.39992
478.00,9.39755,25.037754,0.000420,25.038099,-2.4774,-0.114,9.40114,9.40114
479.00,9.39819,25.037719,0.000419,25.037994,-2.4772,-0.114,9.40220,9.40220
480.00,9.39859,25.037848,0.000419,25.038061,-2.4770,-0.113,9.40173,9.40173
481.00,9.39876,25.037919,0.000417,25.038056,-2.4767,-0.113,9.40075,9.40075
482.00,9.39880,25.037975,0.000419,25.038117,-2.4765,-0.113,9.39924,9.39924
483.00,9.39895,25.038139,0.000420,25.038257,-2.4763,-0.113,9.39835,9.39835
484.00,9.39901,25.038233,0.000422,25.038354,-2.4761,-0.113,9.39673,9.39673
485.00,9.39893,25.038263,0.000419,25.038428,-2.4760,-0.113,9.39668,9.39668
486.00,9.39883,25.038227,0.000415,25.038477,-2.4758,-0.113,9.39648,9.39648
487.00,9.39883,25.038260,0.000413,25.038443,-2.4757,-0.113,9.39688,9.39688
488.00,9.39895,25.038278,0.000413,25.038382,-2.4756,-0.112,9.39744,9.39744
489.00,9.39902,25.038358,0.000409,25.038379,-2.4754,-0.112,9.39944,9.39944
490.00,9.39865,25.038432,0.000409,25.038326,-2.4752,-0.112,9.40149,9.40149
491.00,9.39880,25.038414,0.000410,25.038185,-2.4750,-0.112,9.40311,9.40311
492.00,9.39955,25.038498,0.000410,25.038216,-2.4749,-0.112,9.40365,9.40365
493.00,9.39997,25.038465,0.000408,25.038191,-2.4748,-0.112,9.40293,9.40293
494.00,9.40010,25.038397,0.000407,25.038115,-2.4747,-0.112,9.40181,9.40181
495.00,9.40005,25.038419,0.000409,25.038140,-2.4745,-0.111,9.40034,9.40034
496.00,9.39971,25.038520,0.000412,25.038248,-2.4744,-0.111,9.40002,9.40002
497.00,9.39959,25.038391,0.000407,25.038097,-2.4742,-0.111,9.39981,9.39981
498.00,9.39969,25.038489,0.000409,25.038176,-2.4740,-0.111,9.39961,9.39961
499.00,9.39971,25.038661,0.000414,25.038203,-2.4738,-0.111,9.39997,9.39997
500.00,9.39978,25.038680,0.000412,25.038134,-2.4736,-0.111,9.40121,9.40121
501.00,9.40020,25.038787,0.000414,25.038161,-2.4734,-0.111,9.40232,9.40232
502.00,9.40049,25.038880,0.000420,25.038239,-2.4732,-0.111,9.40370,9.40370
503.00,9.40093,25.039003,0.000421,25.038271,-2.4731,-0.111,9.40316,9.40316
504.00,9.40172,25.038947,0.000417,25.038271,-2.4729,-0.111,9.39975,9.39975
505.00,9.40157,25.038922,0.000414,25.038269,-2.4728,-0.111,9.39279,9.39279
506.00,9.40097,25.039017,0.000409,25.038330,-2.4726,-0.110,9.38163,9.38163
507.00,9.40086,25.039173,0.000406,25.038399,-2.4724,-0.110,9.36564,9.36564
508.00,9.40127,25.039223,0.000405,25.038430,-2.4722,-0.110,9.34763,9.34763
509.00,9.40201,25.039301,0.000405,25.038402,-2.4721,-0.110,9.32988,9.32988
510.00,9.40379,25.039281,0.000405,25.038238,-2.4719,-0.109,9.31569,9.31569
@4,2.0001,4.0, 510.065000000002 
511.00,9.40529,25.039246,0.000405,25.038124,-2.4718,-0.109,9.30704,9.30704
512.00,9.40599,25.039172,0.000404,25.038024,-2.4717,-0.109,9.30574,9.30574
513.00,9.39664,25.039150,0.000404,25.037953,-2.4716,-0.109,9.31154,9.31154
514.00,9.38426,25.039190,0.000406,25.038008,-2.4714,-0.109,9.32102,9.32102
515.00,9.36990,25.039347,0.000406,25.038255,-2.4713,-0.109,9.33110,9.33110
516.00,9.34951,25.039258,0.000404,25.038195,-2.4712,-0.109,9.34196,9.34196
517.00,9.32786,25.039260,0.000405,25.038171,-2.4711,-0.108,9.35109,9.35109
518.00,9.30665,25.039377,0.000409,25.038267,-2.4710,-0.108,9.35892,9.35892
519.00,9.29556,25.039399,0.000409,25.038258,-2.4708,-0.108,9.36667,9.36667
520.00,9.29919,25.039418,0.000409,25.038188,-2.4706,-0.108,9.37402,9.37402
521.00,9.30635,25.039541,0.000412,25.038235,-2.4704,-0.108,9.37903,9.37903
522.00,9.32132,25.039586,0.000412,25.038210,-2.4703,-0.108,9.38249,9.38249
523.00,9.33553,25.039425,0.000405,25.038034,-2.4702,-0.108,9.38469,9.38469
524.00,9.34267,25.039430,0.000401,25.038049,-2.4701,-0.108,9.38646,9.38646
525.00,9.34971,25.039406,0.000397,25.038053,-2.4699,-0.108,9.38755,9.38755
526.00,9.36054,25.039503,0.000397,25.038148,-2.4698,-0.108,9.38960,9.38960
527.00,9.36703,25.039600,0.000401,25.038251,-2.4696,-0.108,9.39245,9.39245
528.00,9.37428,25.039858,0.000408,25.038391,-2.4694,-0.107,9.39499,9.39499
529.00,9.37964,25.039804,0.000409,25.038239,-2.4692,-0.107,9.39702,9.39702
530.00,9.38154,25.039718,0.000412,25.038101,-2.4691,-0.108,9.39853,9.39853
531.00,9.38350,25.039711,0.000410,25.038004,-2.4689,-0.107,9.39882,9.39882
532.00,9.38588,25.039675,0.000404,25.037855,-2.4688,-0.107,9.39901,9.39901
533.00,9.38809,25.039560,0.000400,25.037762,-2.4687,-0.107,9.39849,9.39849
534.00,9.38966,25.039679,0.000401,25.037838,-2.4686,-0.107,9.39705,9.39705
535.00,9.39091,25.039764,0.000398,25.037814,-2.4685,-0.107,9.39612,9.39612
536.00,9.39159,25.039838,0.000401,25.037878,-2.4683,-0.107,9.39664,9.39664
537.00,9.39218,25.039844,0.000401,25.037922,-2.4682,-0.107,9.39631,9.39631
538.00,9.39321,25.040013,0.000404,25.038027,-2.4680,-0.107,9.39641,9.39641
539.00,9.39430,25.040108,0.000404,25.038063,-2.4679,-0.106,9.39735,9.39735
540.00,9.39484,25.040217,0.000407,25.038154,-2.4678,-0.106,9.39867,9.39867
541.00,9.39563,25.040175,0.000405,25.038086,-2.4677,-0.106,9.39916,9.39916
542.00,9.39650,25.040380,0.000412,25.038189,-2.4676,-0.106,9.40023,9.40023
543.00,9.39759,25.040408,0.000412,25.038205,-2.4674,-0.106,9.40190,9.40190
544.00,9.39833,25.040418,0.000411,25.038160,-2.4672,-0.106,9.40337,9.40337
545.00,9.39900,25.040529,0.000410,25.038205,-2.4671,-0.106,9.40452,9.40452
546.00,9.39971,25.040634,0.000412,25.038221,-2.4670,-0.106,9.40522,9.40522
547.00,9.40011,25.040678,0.000411,25.038242,-2.4669,-0.105,9.40504,9.40504
548.00,9.40024,25.040753,0.000414,25.038220,-2.4668,-0.105,9.40503,9.40503
549.00,9.40050,25.040863,0.000418,25.038295,-2.4667,-0.105,9.40525,9.40525
550.00,9.40098,25.040826,0.000417,25.038231,-2.4666,-0.105,9.40570,9.40570
551.00,9.40153,25.040730,0.000414,25.038176,-2.4665,-0.105,9.40603,9.40603
552.00,9.40198,25.040685,0.000415,25.038094,-2.4664,-0.105,9.40716,9.40716
553.00,9.40242,25.040668,0.000414,25.038055,-2.4663,-0.105,9.40741,9.40741
554.00,9.40299,25.040585,0.000408,25.037973,-2.4662,-0.105,9.40738,9.40738
555.00,9.40377,25.040779,0.000415,25.038117,-2.4662,-0.105,9.40706,9.40706
556.00,9.40413,25.041058,0.000419,25.038251,-2.4661,-0.104,9.40665,9.40665
557.00,9.40439,25.041146,0.000418,25.038333,-2.4660,-0.104,9.40613,9.40613
558.00,9.40496,25.041212,0.000421,25.038358,-2.4658,-0.104,9.40579,9.40579
559.00,9.40513,25.041315,0.000427,25.038396,-2.4657,-0.104,9.40437,9.40437
560.00,9.40516,25.041176,0.000424,25.038240,-2.4656,-0.104,9.40371,9.40371
561.00,9.40530,25.041112,0.000424,25.038225,-2.4654,-0.104,9.40346,9.40346
562.00,9.40536,25.041083,0.000423,25.038134,-2.4654,-0.104,9.40311,9.40311
563.00,9.40537,25.041186,0.000423,25.038160,-2.4653,-0.104,9.40337,9.40337
564.00,9.40543,25.041334,0.000423,25.038215,-2.4652,-0.104,9.40465,9.40465
565.00,9.40543,25.041585,0.000427,25.038375,-2.4651,-0.104,9.40521,9.40521
566.00,9.40539,25.041556,0.000427,25.038259,-2.4650,-0.104,9.40527,9.40527
567.00,9.40545,25.041527,0.000426,25.038191,-2.4648,-0.104,9.40581,9.40581
568.00,9.40563,25.041350,0.000423,25.038044,-2.4646,-0.104,9.40610,9.40610
569.00,9.40561,25.041205,0.000420,25.037886,-2.4645,-0.104,9.40571,9.40571
570.00,9.40534,25.041192,0.000417,25.037872,-2.4644,-0.103,9.40455,9.40455
571.00,9.40495,25.041238,0.000416,25.037897,-2.4644,-0.103,9.40379,9.40379
572.00,9.40482,25.041308,0.000419,25.037945,-2.4643,-0.104,9.40446,9.40446
573.00,9.40498,25.041532,0.000420,25.038113,-2.4643,-0.103,9.40502,9.40502
574.00,9.40522,25.041554,0.000415,25.038131,-2.4642,-0.103,9.40645,9.40645
575.00,9.40529,25.041504,0.000414,25.038059,-2.4641,-0.103,9.40736,9.40736
576.00,9.40506,25.041640,0.000419,25.038170,-2.4639,-0.103,9.40714,9.40714
577.00,9.40482,25.041796,0.000419,25.038312,-2.4637,-0.103,9.40550,9.40550
578.00,9.40481,25.041810,0.000420,25.038222,-2.4636,-0.103,9.40452,9.40452
579.00,9.40510,25.041949,0.000422,25.038316,-2.4636,-0.103,9.40367,9.40367
580.00,9.40522,25.042041,0.000420,25.038278,-2.4635,-0.103,9.40441,9.40441
581.00,9.40520,25.042083,0.000419,25.038251,-2.4634,-0.103,9.40543,9.40543
582.00,9.40510,25.042127,0.000419,25.038176,-2.4633,-0.102,9.40572,9.40572
583.00,9.40531,25.042166,0.000416,25.038217,-2.4633,-0.102,9.40492,9.40492
584.00,9.40543,25.042261,0.000418,25.038256,-2.4632,-0.102,9.40365,9.40365
585.00,9.40526,25.042299,0.000419,25.038227,-2.4631,-0.102,9.40288,9.40288
586.00,9.40480,25.042337,0.000416,25.038181,-2.4631,-0.102,9.40314,9.40314
587.00,9.40461,25.042444,0.000416,25.038280,-2.4631,-0.102,9.40399,9.40399
588.00,9.40476,25.042484,0.000419,25.038278,-2.4630,-0.102,9.40426,9.40426
589.00,9.40487,25.042517,0.000422,25.038243,-2.4630,-0.102,9.40476,9.40476
590.00,9.40498,25.042583,0.000425,25.038345,-2.4629,-0.102,9.40459,9.40459
591.00,9.40478,25.042613,0.000424,25.038363,-2.4628,-0.102,9.40525,9.40525
592.00,9.40467,25.042624,0.000423,25.038337,-2.4627,-0.101,9.40551,9.40551
593.00,9.40497,25.042612,0.000420,25.038308,-2.4626,-0.101,9.40653,9.40653
594.00,9.40487,25.042591,0.000418,25.038288,-2.4625,-0.101,9.40756,9.40756
595.00,9.40492,25.042552,0.000415,25.038243,-2.4624,-0.101,9.40835,9.40835
596.00,9.40531,25.042527,0.000417,25.038177,-2.4623,-0.101,9.40779,9.40779
597.00,9.40562,25.042542,0.000417,25.038107,-2.4622,-0.101,9.40705,9.40705
598.00,9.40560,25.042663,0.000420,25.038116,-2.4622,-0.101,9.40651,9.40651
599.00,9.40538,25.042760,0.000419,25.038170,-2.4621,-0.101,9.40569,9.40569
600.00,9.40529,25.042786,0.000418,25.038134,-2.4621,-0.101,9.40428,9.40428
601.00,9.40511,25.042841,0.000418,25.038181,-2.4620,-0.101,9.40447,9.40447
602.00,9.40531,25.042731,0.000413,25.038049,-2.4620,-0.100,9.40532,9.40532
603.00,9.40559,25.042609,0.000410,25.037928,-2.4619,-0.100,9.40565,9.40565
604.00,9.40591,25.042525,0.000411,25.037830,-2.4618,-0.100,9.40599,9.40599
605.00,9.40596,25.042623,0.000412,25.037911,-2.4617,-0.100,9.40626,9.40626
606.00,9.40585,25.042704,0.000413,25.037870,-2.4617,-0.100,9.40579,9.40579
607.00,9.40575,25.042874,0.000414,25.037972,-2.4617,-0.100,9.40500,9.40500
608.00,9.40577,25.043007,0.000419,25.038074,-2.4616,-0.100,9.40487,9.40487
609.00,9.40605,25.043240,0.000422,25.038199,-2.4616,-0.100,9.40501,9.40501
610.00,9.40614,25.043411,0.000427,25.038223,-2.4615,-0.100,9.40601,9.40601
611.00,9.40620,25.043482,0.000430,25.038310,-2.4614,-0.100,9.40664,9.40664
612.00,9.40603,25.043567,0.000434,25.038383,-2.4613,-0.100,9.40718,9.40718
613.00,9.40610,25.043693,0.000435,25.038447,-2.4612,-0.100,9.40809,9.40809
614.00,9.40639,25.043640,0.000432,25.038409,-2.4611,-0.100,9.40939,9.40939
615.00,9.40680,25.043535,0.000425,25.038299,-2.4610,-0.100,9.41172,9.41172
616.00,9.40742,25.043594,0.000422,25.038278,-2.4610,-0.100,9.41407,9.41407
617.00,9.40824,25.043597,0.000420,25.038248,-2.4610,-0.099,9.41707,9.41707
618.00,9.40906,25.043646,0.000419,25.038242,-2.4609,-0.099,9.41919,9.41919
619.00,9.40980,25.043721,0.000416,25.038287,-2.4608,-0.099,9.42011,9.42011
620.00,9.41050,25.043944,0.000423,25.038436,-2.4608,-0.099,9.41927,9.41927
621.00,9.41088,25.043959,0.000424,25.038430,-2.4608,-0.099,9.41795,9.41795
622.00,9.41157,25.044088,0.000425,25.038463,-2.4607,-0.099,9.41673,9.41673
623.00,9.41266,25.044037,0.000421,25.038406,-2.4606,-0.099,9.41578,9.41578
624.00,9.41384,25.044007,0.000419,25.038337,-2.4605,-0.099,9.41446,9.41446
625.00,9.41405,25.043802,0.000413,25.038197,-2.4604,-0.099,9.41276,9.41276
626.00,9.41423,25.043901,0.000416,25.038263,-2.4603,-0.099,9.41160,9.41160
627.00,9.41366,25.043783,0.000409,25.038102,-2.4602,-0.098,9.40966,9.40966
628.00,9.41325,25.043884,0.000410,25.038128,-2.4602,-0.098,9.40816,9.40816
629.00,9.41365,25.044015,0.000412,25.038153,-2.4602,-0.098,9.40720,9.40720
630.00,9.41325,25.044106,0.000412,25.038213,-2.4602,-0.098,9.40745,9.40745
631.00,9.41305,25.044012,0.000409,25.038127,-2.4602,-0.098,9.40802,9.40802
632.00,9.41343,25.044008,0.000411,25.038121,-2.4601,-0.098,9.40849,9.40849
633.00,9.41323,25.043982,0.000409,25.038082,-2.4600,-0.098,9.40897,9.40897
634.00,9.41245,25.044070,0.000408,25.038076,-2.4600,-0.098,9.40971,9.40971
635.00,9.41212,25.044222,0.000410,25.038070,-2.4599,-0.098,9.41062,9.41062
636.00,9.41188,25.044356,0.000408,25.038054,-2.4599,-0.098,9.41123,9.41123
637.00,9.41189,25.044484,0.000409,25.038103,-2.4599,-0.097,9.41152,9.41152
638.00,9.41128,25.044638,0.000412,25.038125,-2.4599,-0.097,9.41079,9.41079
639.00,9.41066,25.044655,0.000418,25.038119,-2.4599,-0.098,9.41041,9.41041
640.00,9.41032,25.044610,0.000414,25.038086,-2.4599,-0.097,9.40989,9.40989
641.00,9.41009,25.044602,0.000415,25.038112,-2.4600,-0.097,9.40909,9.40909
642.00,9.40985,25.044614,0.000414,25.038128,-2.4599,-0.097,9.40900,9.40900
643.00,9.40952,25.044604,0.000413,25.038178,-2.4598,-0.097,9.41001,9.41001
644.00,9.40938,25.044694,0.000413,25.038274,-2.4597,-0.097,9.40982,9.40982
645.00,9.40920,25.044764,0.000417,25.038322,-2.4597,-0.097,9.40827,9.40827
646.00,9.40935,25.044825,0.000415,25.038307,-2.4595,-0.097,9.40663,9.40663
647.00,9.40920,25.044973,0.000419,25.038385,-2.4595,-0.097,9.40474,9.40474
648.00,9.40850,25.045018,0.000421,25.038359,-2.4595,-0.097,9.40358,9.40358
649.00,9.40835,25.044930,0.000417,25.038237,-2.4594,-0.097,9.40344,9.40344
650.00,9.40828,25.044927,0.000416,25.038134,-2.4594,-0.097,9.40399,9.40399
651.00,9.40807,25.045065,0.000420,25.038203,-2.4594,-0.097,9.40479,9.40479
652.00,9.40787,25.045072,0.000419,25.038185,-2.4594,-0.096,9.40593,9.40593
653.00,9.40751,25.045023,0.000414,25.038120,-2.4594,-0.096,9.40388,9.40388
654.00,9.40679,25.045036,0.000412,25.038108,-2.4594,-0.096,9.39931,9.39931
655.00,9.40652,25.045135,0.000413,25.038215,-2.4594,-0.096,9.39251,9.39251
656.00,9.40600,25.045070,0.000408,25.038180,-2.4594,-0.095,9.38238,9.38238
657.00,9.40499,25.045169,0.000406,25.038249,-2.4594,-0.095,9.36891,9.36891
658.00,9.40405,25.045298,0.000407,25.038298,-2.4595,-0.095,9.35431,9.35431
659.00,9.40505,25.045420,0.000409,25.038299,-2.4594,-0.095,9.33937,9.33937
660.00,9.40553,25.045449,0.000405,25.038265,-2.4594,-0.095,9.32694,9.32694
@5,2.0001,4.0, 660.002999999997 
661.00,9.40542,25.045591,0.000405,25.038289,-2.4593,-0.094,9.31948,9.31948
662.00,9.40570,25.045625,0.000404,25.038238,-2.4592,-0.094,9.31693,9.31693
663.00,9.39623,25.045685,0.000403,25.038247,-2.4591,-0.094,9.32044,9.32044
664.00,9.38323,25.045628,0.000398,25.038204,-2.4590,-0.094,9.32880,9.32880
665.00,9.37133,25.045513,0.000398,25.038111,-2.4589,-0.094,9.33936,9.33936
666.00,9.35458,25.045531,0.000402,25.038080,-2.4589,-0.094,9.34933,9.34933
667.00,9.33917,25.045617,0.000406,25.038112,-2.4589,-0.094,9.35899,9.35899
668.00,9.32312,25.045672,0.000408,25.038137,-2.4589,-0.094,9.36754,9.36754
669.00,9.30877,25.045729,0.000410,25.038168,-2.4588,-0.094,9.37476,9.37476
670.00,9.30927,25.045804,0.000409,25.038180,-2.4588,-0.094,9.37980,9.37980
671.00,9.31726,25.045742,0.000405,25.038147,-2.4587,-0.093,9.38486,9.38486
672.00,9.32647,25.045543,0.000400,25.038006,-2.4586,-0.093,9.38952,9.38952
673.00,9.34069,25.045513,0.000402,25.037998,-2.4585,-0.093,9.39235,9.39235
674.00,9.35044,25.045620,0.000401,25.038043,-2.4585,-0.093,9.39375,9.39375
675.00,9.36192,25.045838,0.000404,25.038232,-2.4585,-0.093,9.39622,9.39622
676.00,9.36715,25.045965,0.000409,25.038326,-2.4586,-0.093,9.39811,9.39811
677.00,9.37452,25.046091,0.000412,25.038349,-2.4586,-0.093,9.39967,9.39967
678.00,9.38075,25.046059,0.000412,25.038220,-2.4587,-0.093,9.40146,9.40146
679.00,9.38458,25.046172,0.000419,25.038295,-2.4587,-0.093,9.40362,9.40362
680.00,9.38788,25.046205,0.000421,25.038276,-2.4587,-0.093,9.40429,9.40429
681.00,9.38995,25.046229,0.000420,25.038258,-2.4586,-0.092,9.40444,9.40444
682.00,9.39248,25.046339,0.000420,25.038311,-2.4585,-0.092,9.40434,9.40434
683.00,9.39430,25.046419,0.000420,25.038327,-2.4585,-0.092,9.40321,9.40321
684.00,9.39564,25.046409,0.000420,25.038293,-2.4584,-0.092,9.40281,9.40281
685.00,9.39810,25.046336,0.000416,25.038187,-2.4584,-0.092,9.40243,9.40243
686.00,9.39948,25.046125,0.000411,25.037953,-2.4583,-0.092,9.40234,9.40234
687.00,9.39975,25.046103,0.000410,25.037993,-2.4583,-0.092,9.40300,9.40300
688.00,9.40016,25.046248,0.000412,25.038180,-2.4584,-0.092,9.40448,9.40448
689.00,9.40099,25.046153,0.000407,25.038074,-2.4585,-0.091,9.40559,9.40559
690.00,9.40189,25.046335,0.000411,25.038186,-2.4585,-0.091,9.40649,9.40649
691.00,9.40269,25.046565,0.000417,25.038327,-2.4586,-0.091,9.40723,9.40723
692.00,9.40332,25.046740,0.000421,25.038381,-2.4586,-0.091,9.40729,9.40729
693.00,9.40385,25.046707,0.000419,25.038263,-2.4586,-0.091,9.40745,9.40745
694.00,9.40470,25.046917,0.000423,25.038327,-2.4586,-0.091,9.40676,9.40676
695.00,9.40501,25.046876,0.000422,25.038162,-2.4586,-0.091,9.40647,9.40647
696.00,9.40507,25.046918,0.000420,25.038157,-2.4586,-0.091,9.40566,9.40566
697.00,9.40496,25.046966,0.000418,25.038157,-2.4586,-0.091,9.40089,9.40089
698.00,9.40500,25.047014,0.000419,25.038181,-2.4585,-0.091,9.39487,9.39487
699.00,9.40525,25.046944,0.000418,25.038163,-2.4585,-0.091,9.39097,9.39097
700.00,9.40571,25.046988,0.000419,25.038264,-2.4584,-0.091,9.38887,9.38887
701.00,9.40651,25.046938,0.000418,25.038165,-2.4584,-0.091,9.38659,9.38659
702.00,9.40646,25.046834,0.000418,25.038050,-2.4583,-0.091,9.38830,9.38830
703.00,9.40614,25.046887,0.000421,25.038074,-2.4582,-0.091,9.39235,9.39235
704.00,9.40595,25.047016,0.000424,25.038166,-2.4583,-0.091,9.39530,9.39530
705.00,9.40417,25.046897,0.000422,25.038025,-2.4583,-0.091,9.39684,9.39684
706.00,9.40170,25.047044,0.000426,25.038191,-2.4584,-0.091,9.39831,9.39831
707.00,9.38561,25.047151,0.000427,25.038242,-2.4585,-0.090,9.39830,9.39830
708.00,9.37996,25.047216,0.000424,25.038235,-2.4586,-0.090,9.39812,9.39812
709.00,9.38533,25.047251,0.000422,25.038185,-2.4587,-0.090,9.39717,9.39717
710.00,9.38833,25.047513,0.000427,25.038407,-2.4587,-0.090,9.39653,9.39653
711.00,9.39136,25.047543,0.000425,25.038367,-2.4587,-0.090,9.39679,9.39679
712.00,9.39290,25.047567,0.000423,25.038356,-2.4587,-0.090,9.39811,9.39811
713.00,9.39345,25.047667,0.000426,25.038409,-2.4588,-0.090,9.39947,9.39947
714.00,9.39400,25.047707,0.000427,25.038400,-2.4587,-0.090,9.40203,9.40203
715.00,9.39483,25.047682,0.000427,25.038318,-2.4587,-0.090,9.40330,9.40330
716.00,9.39611,25.047760,0.000427,25.038364,-2.4587,-0.090,9.40354,9.40354
717.00,9.39676,25.047845,0.000429,25.038388,-2.4587,-0.089,9.40372,9.40372
718.00,9.39763,25.047840,0.000429,25.038316,-2.4586,-0.089,9.40301,9.40301
719.00,9.39879,25.047884,0.000431,25.038364,-2.4586,-0.089,9.40257,9.40257
720.00,9.39958,25.047881,0.000428,25.038326,-2.4585,-0.089,9.40288,9.40288
721.00,9.40039,25.047956,0.000429,25.038287,-2.4585,-0.089,9.40437,9.40437
722.00,9.40084,25.048014,0.000427,25.038287,-2.4585,-0.089,9.40534,9.40534
723.00,9.40133,25.048076,0.000424,25.038346,-2.4585,-0.089,9.40672,9.40672
724.00,9.40157,25.048097,0.000420,25.038240,-2.4586,-0.089,9.40617,9.40617
725.00,9.40215,25.048236,0.000421,25.038276,-2.4587,-0.088,9.40514,9.40514
726.00,9.40223,25.048284,0.000421,25.038313,-2.4588,-0.088,9.40443,9.40443
727.00,9.40269,25.048213,0.000422,25.038231,-2.4588,-0.088,9.40517,9.40517
728.00,9.40335,25.048181,0.000424,25.038089,-2.4589,-0.088,9.40490,9.40490
729.00,9.40389,25.048231,0.000426,25.038089,-2.4590,-0.088,9.40568,9.40568
730.00,9.40437,25.048230,0.000425,25.038041,-2.4590,-0.089,9.40638,9.40638
731.00,9.40449,25.048292,0.000428,25.038086,-2.4589,-0.089,9.40595,9.40595
732.00,9.40481,25.048363,0.000429,25.038136,-2.4588,-0.089,9.40505,9.40505
733.00,9.40464,25.048414,0.000425,25.038172,-2.4588,-0.088,9.40488,9.40488
734.00,9.40478,25.048438,0.000428,25.038246,-2.4587,-0.088,9.40583,9.40583
735.00,9.40530,25.048287,0.000424,25.038153,-2.4588,-0.088,9.40712,9.40712
736.00,9.40556,25.048281,0.000424,25.038087,-2.4588,-0.088,9.40833,9.40833
737.00,9.40612,25.048315,0.000419,25.038045,-2.4589,-0.088,9.40924,9.40924
738.00,9.40637,25.048466,0.000424,25.038181,-2.4589,-0.088,9.41016,9.41016
739.00,9.40669,25.048560,0.000424,25.038215,-2.4589,-0.088,9.40910,9.40910
740.00,9.40669,25.048826,0.000429,25.038401,-2.4589,-0.088,9.40821,9.40821
741.00,9.40671,25.048999,0.000425,25.038503,-2.4589,-0.088,9.40757,9.40757
742.00,9.40666,25.048985,0.000427,25.038449,-2.4589,-0.088,9.40606,9.40606
743.00,9.40682,25.048998,0.000427,25.038459,-2.4589,-0.088,9.40511,9.40511
744.00,9.40655,25.048928,0.000422,25.038342,-2.4590,-0.088,9.40619,9.40619
745.00,9.40698,25.048940,0.000420,25.038267,-2.4590,-0.088,9.40737,9.40737
746.00,9.40733,25.048892,0.000419,25.038132,-2.4591,-0.088,9.40749,9.40749
747.00,9.40717,25.049131,0.000422,25.038256,-2.4592,-0.087,9.40751,9.40751
748.00,9.40686,25.049116,0.000418,25.038106,-2.4592,-0.087,9.40692,9.40692
749.00,9.40663,25.049393,0.000423,25.038258,-2.4593,-0.087,9.40493,9.40493
750.00,9.40646,25.049577,0.000427,25.038374,-2.4593,-0.087,9.40261,9.40261
751.00,9.40674,25.049694,0.000431,25.038505,-2.4592,-0.087,9.40279,9.40279
752.00,9.40666,25.049621,0.000428,25.038428,-2.4593,-0.087,9.40331,9.40331
753.00,9.40612,25.049732,0.000428,25.038502,-2.4593,-0.087,9.40415,9.40415
754.00,9.40573,25.049632,0.000425,25.038447,-2.4593,-0.087,9.40508,9.40508
755.00,9.40565,25.049528,0.000421,25.038392,-2.4594,-0.086,9.40554,9.40554
756.00,9.40535,25.049408,0.000419,25.038285,-2.4594,-0.086,9.40536,9.40536
757.00,9.40530,25.049393,0.000419,25.038267,-2.4595,-0.086,9.40597,9.40597
758.00,9.40532,25.049406,0.000421,25.038262,-2.4595,-0.086,9.40544,9.40544
759.00,9.40542,25.049465,0.000422,25.038247,-2.4596,-0.086,9.40601,9.40601
760.00,9.40563,25.049480,0.000421,25.038145,-2.4596,-0.086,9.40722,9.40722
761.00,9.40572,25.049636,0.000419,25.038157,-2.4596,-0.086,9.40752,9.40752
762.00,9.40598,25.049870,0.000425,25.038329,-2.4597,-0.086,9.40789,9.40789
763.00,9.40625,25.049747,0.000418,25.038202,-2.4597,-0.086,9.40869,9.40869
764.00,9.40625,25.049785,0.000422,25.038255,-2.4598,-0.086,9.40819,9.40819
765.00,9.40578,25.049838,0.000428,25.038275,-2.4598,-0.086,9.40678,9.40678
766.00,9.40546,25.049828,0.000431,25.038298,-2.4598,-0.086,9.40623,9.40623
767.00,9.40544,25.049717,0.000424,25.038152,-2.4598,-0.086,9.40445,9.40445
768.00,9.40544,25.049895,0.000428,25.038295,-2.4598,-0.086,9.40387,9.40387
769.00,9.40561,25.049912,0.000426,25.038258,-2.4598,-0.085,9.40351,9.40351
770.00,9.40580,25.049940,0.000427,25.038302,-2.4600,-0.085,9.40422,9.40422
771.00,9.40603,25.049936,0.000425,25.038243,-2.4601,-0.085,9.40511,9.40511
772.00,9.40604,25.050025,0.000430,25.038327,-2.4602,-0.085,9.40577,9.40577
773.00,9.40597,25.050051,0.000433,25.038275,-2.4603,-0.085,9.40597,9.40597
774.00,9.40601,25.050157,0.000434,25.038276,-2.4604,-0.085,9.40612,9.40612
775.00,9.40608,25.050230,0.000430,25.038232,-2.4604,-0.085,9.40574,9.40574
776.00,9.40603,25.050306,0.000431,25.038250,-2.4603,-0.085,9.40506,9.40506
777.00,9.40595,25.050348,0.000429,25.038211,-2.4603,-0.085,9.40545,9.40545
778.00,9.40588,25.050433,0.000426,25.038267,-2.4604,-0.085,9.40504,9.40504
779.00,9.40579,25.050430,0.000425,25.038279,-2.4604,-0.085,9.40476,9.40476
780.00,9.40548,25.050558,0.000425,25.038389,-2.4605,-0.084,9.40449,9.40449
781.00,9.40514,25.050549,0.000423,25.038375,-2.4605,-0.084,9.40355,9.40355
782.00,9.40480,25.050599,0.000421,25.038425,-2.4605,-0.084,9.40284,9.40284
783.00,9.40443,25.050572,0.000420,25.038355,-2.4606,-0.084,9.40198,9.40198
784.00,9.40402,25.050593,0.000420,25.038287,-2.4606,-0.084,9.40115,9.40115
785.00,9.40382,25.050566,0.000418,25.038178,-2.4608,-0.084,9.40078,9.40078
786.00,9.40380,25.050691,0.000422,25.038245,-2.4609,-0.084,9.40157,9.40157
787.00,9.40400,25.050671,0.000422,25.038156,-2.4609,-0.084,9.40258,9.40258
788.00,9.40425,25.050765,0.000424,25.038202,-2.4610,-0.084,9.40414,9.40414
789.00,9.40430,25.050729,0.000423,25.038141,-2.4609,-0.084,9.40513,9.40513
790.00,9.40431,25.050847,0.000425,25.038273,-2.4609,-0.084,9.40620,9.40620
791.00,9.40429,25.050863,0.000424,25.038213,-2.4609,-0.084,9.40693,9.40693
792.00,9.40440,25.050949,0.000428,25.038267,-2.4609,-0.084,9.40702,9.40702
793.00,9.40436,25.050963,0.000425,25.038224,-2.4609,-0.084,9.40686,9.40686
794.00,9.40434,25.051053,0.000426,25.038277,-2.4611,-0.083,9.40736,9.40736
795.00,9.40452,25.050986,0.000427,25.038184,-2.4611,-0.083,9.40593,9.40593
796.00,9.40450,25.051076,0.000425,25.038227,-2.4612,-0.083,9.40429,9.40429
797.00,9.40407,25.051135,0.000423,25.038184,-2.4613,-0.083,9.40297,9.40297
798.00,9.40384,25.051151,0.000429,25.038146,-2.4613,-0.083,9.40191,9.40191
799.00,9.40367,25.051228,0.000428,25.038203,-2.4614,-0.083,9.40100,9.40100
800.00,9.40365,25.051325,0.000428,25.038222,-2.4615,-0.083,9.40164,9.40164
801.00,9.40377,25.051228,0.000427,25.038104,-2.4616,-0.083,9.40272,9.40272
802.00,9.40404,25.051268,0.000426,25.038125,-2.4617,-0.083,9.40351,9.40351
803.00,9.40453,25.051316,0.000420,25.038186,-2.4618,-0.083,9.40285,9.40285
804.00,9.40459,25.051357,0.000416,25.038135,-2.4619,-0.082,9.39915,9.39915
805.00,9.40416,25.051406,0.000414,25.038165,-2.4621,-0.082,9.39290,9.39290
806.00,9.40387,25.051438,0.000412,25.038169,-2.4621,-0.082,9.38230,9.38230
807.00,9.40294,25.051508,0.000411,25.038186,-2.4621,-0.082,9.36831,9.36831
808.00,9.40192,25.051525,0.000411,25.038160,-2.4622,-0.082,9.35336,9.35336
809.00,9.40269,25.051530,0.000411,25.038191,-2.4623,-0.082,9.33944,9.33944
810.00,9.40332,25.051564,0.000409,25.038227,-2.4623,-0.081,9.32743,9.32743
@6,2.0001,4.0, 810.044000000002 
811.00,9.40488,25.051696,0.000407,25.038334,-2.4624,-0.081,9.32109,9.32109
812.00,9.40500,25.051703,0.000404,25.038317,-2.4624,-0.081,9.31984,9.31984
813.00,9.39871,25.051748,0.000404,25.038309,-2.4624,-0.081,9.32363,9.32363
814.00,9.38438,25.051810,0.000403,25.038227,-2.4623,-0.080,9.33162,9.33162
815.00,9.37040,25.051892,0.000407,25.038203,-2.4623,-0.080,9.34206,9.34206
816.00,9.35253,25.051953,0.000411,25.038190,-2.4623,-0.080,9.35216,9.35216
817.00,9.33559,25.052011,0.000413,25.038231,-2.4623,-0.080,9.36225,9.36225
818.00,9.32395,25.052135,0.000415,25.038294,-2.4624,-0.080,9.36982,9.36982
819.00,9.31466,25.052127,0.000416,25.038303,-2.4625,-0.080,9.37604,9.37604
820.00,9.31056,25.052157,0.000416,25.038294,-2.4627,-0.080,9.38228,9.38228
821.00,9.32080,25.052092,0.000417,25.038232,-2.4628,-0.080,9.38769,9.38769
822.00,9.32943,25.052167,0.000419,25.038215,-2.4629,-0.080,9.39110,9.39110
823.00,9.34293,25.052162,0.000414,25.038166,-2.4629,-0.080,9.39383,9.39383
824.00,9.35461,25.052244,0.000413,25.038254,-2.4630,-0.080,9.39539,9.39539
825.00,9.36260,25.052255,0.000412,25.038203,-2.4630,-0.080,9.39636,9.39636
826.00,9.37107,25.052385,0.000411,25.038269,-2.4630,-0.079,9.39692,9.39692
827.00,9.37789,25.052367,0.000411,25.038229,-2.4631,-0.079,9.39761,9.39761
828.00,9.38234,25.052445,0.000415,25.038291,-2.4631,-0.079,9.39810,9.39810
829.00,9.38747,25.052589,0.000416,25.038315,-2.4632,-0.079,9.39871,9.39871
830.00,9.39044,25.052768,0.000418,25.038500,-2.4633,-0.079,9.39838,9.39838
831.00,9.39159,25.052865,0.000420,25.038544,-2.4635,-0.079,9.39790,9.39790
832.00,9.39332,25.052954,0.000423,25.038565,-2.4636,-0.079,9.39776,9.39776
833.00,9.39408,25.053005,0.000426,25.038556,-2.4637,-0.079,9.39827,9.39827
834.00,9.39454,25.053008,0.000433,25.038571,-2.4638,-0.079,9.39867,9.39867
835.00,9.39515,25.052932,0.000436,25.038469,-2.4638,-0.079,9.39924,9.39924
836.00,9.39599,25.052986,0.000436,25.038425,-2.4637,-0.079,9.40028,9.40028
837.00,9.39659,25.053042,0.000436,25.038488,-2.4638,-0.079,9.40119,9.40119
838.00,9.39748,25.053135,0.000436,25.038490,-2.4639,-0.079,9.40215,9.40215
839.00,9.39859,25.053179,0.000433,25.038471,-2.4639,-0.079,9.40347,9.40347
840.00,9.39939,25.053177,0.000429,25.038341,-2.4640,-0.079,9.40489,9.40489
841.00,9.40002,25.053146,0.000426,25.038330,-2.4640,-0.079,9.40561,9.40561
842.00,9.40035,25.053118,0.000424,25.038223,-2.4640,-0.079,9.40572,9.40572
843.00,9.40080,25.053167,0.000423,25.038212,-2.4641,-0.079,9.40581,9.40581
844.00,9.40137,25.053216,0.000420,25.038128,-2.4642,-0.078,9.40571,9.40571
845.00,9.40178,25.053315,0.000420,25.038217,-2.4644,-0.078,9.40456,9.40456
846.00,9.40179,25.053292,0.000416,25.038157,-2.4645,-0.078,9.40377,9.40377
847.00,9.40205,25.053393,0.000417,25.038203,-2.4646,-0.078,9.40390,9.40390
848.00,9.40226,25.053374,0.000416,25.038172,-2.4646,-0.078,9.40337,9.40337
849.00,9.40264,25.053431,0.000416,25.038248,-2.4647,-0.078,9.40402,9.40402
850.00,9.40329,25.053382,0.000414,25.038171,-2.4647,-0.078,9.40565,9.40565
851.00,9.40373,25.053451,0.000417,25.038200,-2.4647,-0.078,9.40572,9.40572
852.00,9.40392,25.053443,0.000417,25.038209,-2.4648,-0.078,9.40536,9.40536
853.00,9.40425,25.053383,0.000416,25.038181,-2.4648,-0.078,9.40642,9.40642
854.00,9.40452,25.053380,0.000416,25.038121,-2.4648,-0.078,9.40557,9.40557
855.00,9.40490,25.053469,0.000417,25.038155,-2.4648,-0.077,9.40546,9.40546
856.00,9.40535,25.053563,0.000418,25.038187,-2.4649,-0.077,9.40700,9.40700
857.00,9.40571,25.053641,0.000417,25.038277,-2.4650,-0.077,9.40849,9.40849
858.00,9.40594,25.053859,0.000419,25.038401,-2.4652,-0.077,9.40854,9.40854
859.00,9.40610,25.053924,0.000419,25.038416,-2.4654,-0.077,9.41001,9.41001
860.00,9.40613,25.053968,0.000421,25.038397,-2.4656,-0.077,9.40959,9.40959
861.00,9.40626,25.054073,0.000418,25.038412,-2.4657,-0.077,9.40887,9.40887
862.00,9.40627,25.054087,0.000419,25.038331,-2.4657,-0.077,9.40693,9.40693
863.00,9.40604,25.054014,0.000418,25.038231,-2.4658,-0.077,9.40530,9.40530
864.00,9.40615,25.054158,0.000424,25.038358,-2.4657,-0.077,9.40340,9.40340
865.00,9.40651,25.054300,0.000424,25.038488,-2.4657,-0.077,9.40251,9.40251
866.00,9.40669,25.054300,0.000424,25.038467,-2.4658,-0.076,9.40260,9.40260
867.00,9.40625,25.054385,0.000425,25.038464,-2.4658,-0.076,9.40396,9.40396
868.00,9.40638,25.054407,0.000426,25.038451,-2.4659,-0.076,9.40602,9.40602
869.00,9.40622,25.054437,0.000424,25.038422,-2.4660,-0.076,9.40692,9.40692
870.00,9.40651,25.054416,0.000422,25.038330,-2.4661,-0.076,9.40860,9.40860
871.00,9.40659,25.054387,0.000421,25.038247,-2.4662,-0.076,9.40873,9.40873
872.00,9.40684,25.054362,0.000418,25.038163,-2.4663,-0.076,9.40894,9.40894
873.00,9.40708,25.054449,0.000422,25.038106,-2.4664,-0.076,9.40859,9.40859
874.00,9.40702,25.054430,0.000418,25.037992,-2.4666,-0.076,9.40913,9.40913
875.00,9.40699,25.054506,0.000419,25.038043,-2.4667,-0.076,9.40805,9.40805
876.00,9.40684,25.054562,0.000422,25.038135,-2.4667,-0.076,9.40740,9.40740
877.00,9.40658,25.054705,0.000425,25.038308,-2.4667,-0.076,9.40715,9.40715
878.00,9.40653,25.054779,0.000421,25.038388,-2.4667,-0.076,9.40689,9.40689
879.00,9.40652,25.054837,0.000425,25.038441,-2.4667,-0.076,9.40599,9.40599
880.00,9.40622,25.054807,0.000426,25.038396,-2.4667,-0.076,9.40522,9.40522
881.00,9.40595,25.054928,0.000432,25.038404,-2.4667,-0.076,9.40443,9.40443
882.00,9.40589,25.054912,0.000432,25.038257,-2.4667,-0.076,9.40438,9.40438
883.00,9.40625,25.055007,0.000434,25.038346,-2.4668,-0.076,9.40422,9.40422
884.00,9.40658,25.055067,0.000433,25.038373,-2.4669,-0.076,9.40500,9.40500
885.00,9.40686,25.055095,0.000431,25.038297,-2.4669,-0.075,9.40586,9.40586
886.00,9.40674,25.055210,0.000428,25.038363,-2.4670,-0.075,9.40544,9.40544
887.00,9.40634,25.055283,0.000430,25.038442,-2.4671,-0.075,9.40436,9.40436
888.00,9.40605,25.055287,0.000434,25.038389,-2.4672,-0.075,9.40420,9.40420
889.00,9.40590,25.055317,0.000434,25.038330,-2.4673,-0.075,9.40246,9.40246
890.00,9.40544,25.055395,0.000435,25.038372,-2.4673,-0.075,9.40161,9.40161
891.00,9.40497,25.055404,0.000434,25.038347,-2.4674,-0.075,9.40214,9.40214
892.00,9.40466,25.055353,0.000427,25.038252,-2.4675,-0.075,9.40231,9.40231
893.00,9.40427,25.055333,0.000421,25.038191,-2.4675,-0.075,9.40248,9.40248
894.00,9.40413,25.055298,0.000421,25.038171,-2.4676,-0.075,9.40416,9.40416
895.00,9.40418,25.055333,0.000423,25.038171,-2.4677,-0.075,9.40573,9.40573
896.00,9.40447,25.055308,0.000426,25.038127,-2.4677,-0.075,9.40575,9.40575
897.00,9.40432,25.055427,0.000429,25.038201,-2.4677,-0.075,9.40566,9.40566
898.00,9.40414,25.055435,0.000431,25.038180,-2.4678,-0.075,9.40516,9.40516
899.00,9.40394,25.055543,0.000431,25.038264,-2.4679,-0.075,9.40422,9.40422
900.00,9.40402,25.055601,0.000430,25.038316,-2.4681,-0.074,9.40277,9.40277
901.00,9.40410,25.055604,0.000430,25.038279,-2.4682,-0.074,9.40348,9.40348
902.00,9.40413,25.055558,0.000432,25.038235,-2.4683,-0.075,9.40389,9.40389
903.00,9.40381,25.055649,0.000434,25.038267,-2.4684,-0.074,9.40353,9.40353
904.00,9.40368,25.055591,0.000432,25.038187,-2.4685,-0.074,9.40323,9.40323
905.00,9.40358,25.055558,0.000434,25.038127,-2.4686,-0.074,9.40345,9.40345
906.00,9.40351,25.055693,0.000433,25.038192,-2.4687,-0.074,9.40308,9.40308
907.00,9.40366,25.055724,0.000429,25.038114,-2.4688,-0.074,9.40306,9.40306
908.00,9.40380,25.055712,0.000425,25.038123,-2.4688,-0.074,9.40454,9.40454
909.00,9.40425,25.055735,0.000425,25.038060,-2.4689,-0.074,9.40645,9.40645
910.00,9.40464,25.055735,0.000418,25.037971,-2.4690,-0.074,9.40678,9.40678
911.00,9.40464,25.055668,0.000418,25.037912,-2.4691,-0.074,9.40623,9.40623
912.00,9.40463,25.055716,0.000419,25.037949,-2.4692,-0.074,9.40582,9.40582
913.00,9.40459,25.055802,0.000419,25.037916,-2.4693,-0.073,9.40494,9.40494
914.00,9.40454,25.055931,0.000418,25.038025,-2.4694,-0.073,9.40405,9.40405
915.00,9.40435,25.056101,0.000420,25.038140,-2.4695,-0.073,9.40378,9.40378
916.00,9.40422,25.056165,0.000415,25.038155,-2.4696,-0.073,9.40446,9.40446
917.00,9.40437,25.056196,0.000414,25.038184,-2.4697,-0.072,9.40489,9.40489
918.00,9.40453,25.056219,0.000418,25.038260,-2.4698,-0.073,9.40544,9.40544
919.00,9.40470,25.056084,0.000416,25.038151,-2.4699,-0.073,9.40622,9.40622
920.00,9.40468,25.056132,0.000419,25.038144,-2.4700,-0.073,9.40740,9.40740
921.00,9.40509,25.056248,0.000424,25.038243,-2.4700,-0.073,9.40785,9.40785
922.00,9.40546,25.056317,0.000427,25.038283,-2.4700,-0.073,9.40796,9.40796
923.00,9.40551,25.056377,0.000426,25.038259,-2.4700,-0.073,9.40746,9.40746
924.00,9.40571,25.056656,0.000429,25.038489,-2.4700,-0.072,9.40655,9.40655
925.00,9.40591,25.056587,0.000429,25.038418,-2.4701,-0.072,9.40628,9.40628
926.00,9.40617,25.056496,0.000428,25.038252,-2.4702,-0.072,9.40624,9.40624
927.00,9.40624,25.056545,0.000430,25.038241,-2.4703,-0.072,9.40632,9.40632
928.00,9.40619,25.056528,0.000428,25.038197,-2.4704,-0.072,9.40674,9.40674
929.00,9.40590,25.056447,0.000427,25.038029,-2.4705,-0.072,9.40639,9.40639
930.00,9.40578,25.056578,0.000426,25.038150,-2.4706,-0.072,9.40585,9.40585
931.00,9.40595,25.056663,0.000426,25.038211,-2.4708,-0.072,9.40538,9.40538
932.00,9.40596,25.056869,0.000427,25.038357,-2.4710,-0.072,9.40459,9.40459
933.00,9.40591,25.056890,0.000425,25.038349,-2.4711,-0.071,9.40326,9.40326
934.00,9.40569,25.056836,0.000421,25.038267,-2.4711,-0.071,9.40348,9.40348
935.00,9.40573,25.056864,0.000422,25.038247,-2.4711,-0.071,9.40383,9.40383
936.00,9.40590,25.057038,0.000426,25.038346,-2.4711,-0.071,9.40423,9.40423
937.00,9.40607,25.056959,0.000426,25.038219,-2.4711,-0.071,9.40578,9.40578
938.00,9.40608,25.057052,0.000433,25.038246,-2.4712,-0.072,9.40618,9.40618
939.00,9.40557,25.057203,0.000439,25.038372,-2.4714,-0.072,9.40443,9.40443
940.00,9.40491,25.057180,0.000439,25.038342,-2.4715,-0.072,9.40258,9.40258
941.00,9.40438,25.057038,0.000432,25.038168,-2.4716,-0.072,9.40078,9.40078
942.00,9.40419,25.057072,0.000429,25.038147,-2.4716,-0.071,9.39939,9.39939
943.00,9.40396,25.057144,0.000429,25.038202,-2.4717,-0.071,9.39992,9.39992
944.00,9.40384,25.057265,0.000427,25.038237,-2.4717,-0.071,9.40143,9.40143
945.00,9.40367,25.057425,0.000428,25.038261,-2.4718,-0.071,9.40228,9.40228
946.00,9.40333,25.057565,0.000431,25.038340,-2.4718,-0.071,9.40418,9.40418
947.00,9.40307,25.057637,0.000431,25.038313,-2.4719,-0.071,9.40487,9.40487
948.00,9.40281,25.057740,0.000428,25.038288,-2.4720,-0.071,9.40389,9.40389
949.00,9.40290,25.057686,0.000426,25.038196,-2.4721,-0.071,9.40409,9.40409
950.00,9.40317,25.057615,0.000426,25.038108,-2.4722,-0.071,9.40509,9.40509
951.00,9.40326,25.057609,0.000425,25.038087,-2.4724,-0.071,9.40398,9.40398
952.00,9.40362,25.057645,0.000427,25.038180,-2.4725,-0.071,9.40291,9.40291
953.00,9.40343,25.057597,0.000425,25.038120,-2.4726,-0.070,9.40085,9.40085
954.00,9.40293,25.057603,0.000425,25.038112,-2.4726,-0.070,9.39663,9.39663
955.00,9.40263,25.057660,0.000422,25.038172,-2.4727,-0.070,9.38963,9.38963
956.00,9.40353,25.057751,0.000421,25.038242,-2.4728,-0.070,9.38117,9.38117
957.00,9.40425,25.057735,0.000414,25.038174,-2.4728,-0.069,9.36986,9.36986
958.00,9.40423,25.057865,0.000413,25.038299,-2.4729,-0.069,9.35739,9.35739
959.00,9.40400,25.058042,0.000413,25.038445,-2.4730,-0.069,9.34426,9.34426
960.00,9.40436,25.058154,0.000411,25.038429,-2.4732,-0.069,9.33279,9.33279
@7,2.0001,4.0, 960.082000000002 
961.00,9.40192,25.058175,0.000412,25.038363,-2.4733,-0.069,9.32526,9.32526
962.00,9.39847,25.058130,0.000407,25.038277,-2.4734,-0.069,9.32380,9.32380
963.00,9.38950,25.058082,0.000403,25.038192,-2.4735,-0.068,9.32798,9.32798
964.00,9.38400,25.058132,0.000402,25.038156,-2.4736,-0.068,9.33701,9.33701
965.00,9.37225,25.058117,0.000401,25.038120,-2.4737,-0.068,9.34870,9.34870
966.00,9.35929,25.058156,0.000399,25.038159,-2.4737,-0.068,9.36107,9.36107
967.00,9.34398,25.058321,0.000405,25.038312,-2.4738,-0.068,9.37135,9.37135
968.00,9.32746,25.058310,0.000406,25.038263,-2.4738,-0.068,9.38010,9.38010
969.00,9.31838,25.058304,0.000405,25.038190,-2.4738,-0.068,9.38494,9.38494
970.00,9.31507,25.058364,0.000406,25.038232,-2.4739,-0.067,9.38877,9.38877
971.00,9.32171,25.058517,0.000406,25.038287,-2.4741,-0.067,9.39141,9.39141
972.00,9.33650,25.058716,0.000410,25.038358,-2.4741,-0.067,9.39385,9.39385
973.00,9.34836,25.058847,0.000412,25.038444,-2.4742,-0.067,9.39571,9.39571
974.00,9.36363,25.058953,0.000415,25.038507,-2.4743,-0.067,9.39863,9.39863
975.00,9.37335,25.059030,0.000418,25.038475,-2.4744,-0.067,9.40108,9.40108
976.00,9.38280,25.059027,0.000421,25.038436,-2.4744,-0.067,9.40254,9.40254
977.00,9.38764,25.058905,0.000420,25.038312,-2.4746,-0.067,9.40305,9.40305
978.00,9.38893,25.058935,0.000424,25.038280,-2.4747,-0.067,9.40276,9.40276
979.00,9.39157,25.058854,0.000423,25.038241,-2.4748,-0.067,9.40197,9.40197
980.00,9.39393,25.058836,0.000425,25.038308,-2.4749,-0.067,9.40113,9.40113
981.00,9.39580,25.058738,0.000423,25.038298,-2.4749,-0.067,9.40093,9.40093
982.00,9.39670,25.058759,0.000423,25.038282,-2.4749,-0.067,9.40066,9.40066
983.00,9.39712,25.058844,0.000425,25.038301,-2.4750,-0.067,9.40114,9.40114
984.00,9.39770,25.058929,0.000428,25.038279,-2.4752,-0.067,9.40200,9.40200
985.00,9.39820,25.058916,0.000426,25.038198,-2.4753,-0.067,9.40225,9.40225
986.00,9.39902,25.059080,0.000428,25.038204,-2.4754,-0.067,9.40231,9.40231
987.00,9.39988,25.059158,0.000426,25.038233,-2.4755,-0.067,9.40253,9.40253
988.00,9.40029,25.059175,0.000426,25.038251,-2.4756,-0.067,9.40272,9.40272
989.00,9.40114,25.059198,0.000423,25.038253,-2.4756,-0.066,9.40294,9.40294
990.00,9.40167,25.059333,0.000426,25.038337,-2.4756,-0.066,9.40320,9.40320
991.00,9.40214,25.059403,0.000427,25.038434,-2.4757,-0.066,9.40363,9.40363
992.00,9.40247,25.059390,0.000425,25.038399,-2.4758,-0.066,9.40415,9.40415
993.00,9.40270,25.059495,0.000425,25.038470,-2.4759,-0.066,9.40451,9.40451
994.00,9.40292,25.059552,0.000427,25.038526,-2.4760,-0.066,9.40528,9.40528
995.00,9.40317,25.059561,0.000429,25.038522,-2.4761,-0.066,9.40631,9.40631
996.00,9.40327,25.059411,0.000427,25.038324,-2.4762,-0.066,9.40632,9.40632
997.00,9.40335,25.059498,0.000428,25.038315,-2.4763,-0.066,9.40637,9.40637
998.00,9.40351,25.059493,0.000427,25.038247,-2.4764,-0.066,9.40602,9.40602
999.00,9.40372,25.059514,0.000426,25.038184,-2.4766,-0.066,9.40542,9.40542
1000.00,9.40406,25.059492,0.000423,25.038122,-2.4767,-0.065,9.40511,9.40511
1001.00,9.40435,25.059715,0.000426,25.038276,-2.4769,-0.065,9.40545,9.40545
1002.00,9.40453,25.059734,0.000427,25.038333,-2.4770,-0.065,9.40551,9.40551
1003.00,9.40480,25.059762,0.000429,25.038333,-2.4771,-0.065,9.40639,9.40639
1004.00,9.40497,25.059796,0.000430,25.038381,-2.4772,-0.065,9.40675,9.40675
1005.00,9.40524,25.059889,0.000428,25.038445,-2.4773,-0.065,9.40681,9.40681
1006.00,9.40544,25.059808,0.000427,25.038324,-2.4774,-0.065,9.40665,9.40665
1007.00,9.40567,25.059824,0.000424,25.038243,-2.4775,-0.065,9.40713,9.40713
1008.00,9.40589,25.059911,0.000422,25.038290,-2.4776,-0.065,9.40699,9.40699
1009.00,9.40609,25.060003,0.000420,25.038298,-2.4777,-0.065,9.40740,9.40740
1010.00,9.40636,25.060066,0.000423,25.038264,-2.4778,-0.065,9.40779,9.40779
1011.00,9.40662,25.060142,0.000425,25.038284,-2.4779,-0.065,9.40829,9.40829
1012.00,9.40666,25.060250,0.000426,25.038354,-2.4781,-0.065,9.40762,9.40762
1013.00,9.40667,25.060300,0.000428,25.038285,-2.4782,-0.065,9.40722,9.40722
1014.00,9.40653,25.060491,0.000430,25.038356,-2.4784,-0.065,9.40613,9.40613
1015.00,9.40619,25.060589,0.000430,25.038413,-2.4784,-0.065,9.40416,9.40416
1016.00,9.40582,25.060549,0.000429,25.038349,-2.4785,-0.065,9.40273,9.40273
1017.00,9.40575,25.060518,0.000430,25.038252,-2.4786,-0.065,9.40265,9.40265
1018.00,9.40583,25.060529,0.000427,25.038256,-2.4787,-0.065,9.40333,9.40333
1019.00,9.40612,25.060394,0.000423,25.038124,-2.4788,-0.064,9.40459,9.40459
1020.00,9.40637,25.060299,0.000417,25.038009,-2.4789,-0.064,9.40715,9.40715
1021.00,9.40656,25.060587,0.000418,25.038194,-2.4791,-0.064,9.40891,9.40891
1022.00,9.40674,25.060702,0.000418,25.038330,-2.4792,-0.064,9.40982,9.40982
1023.00,9.40678,25.060718,0.000421,25.038364,-2.4793,-0.064,9.40965,9.40965
1024.00,9.40681,25.060678,0.000423,25.038336,-2.4794,-0.064,9.40889,9.40889
1025.00,9.40677,25.060779,0.000431,25.038420,-2.4794,-0.064,9.40751,9.40751
1026.00,9.40668,25.060833,0.000434,25.038463,-2.4795,-0.064,9.40609,9.40609
1027.00,9.40656,25.060773,0.000431,25.038353,-2.4796,-0.064,9.40504,9.40504
1028.00,9.40628,25.060712,0.000429,25.038214,-2.4797,-0.064,9.40482,9.40482
1029.00,9.40614,25.060737,0.000424,25.038222,-2.4799,-0.063,9.40450,9.40450
1030.00,9.40590,25.060802,0.000422,25.038210,-2.4800,-0.063,9.40462,9.40462
1031.00,9.40580,25.060648,0.000419,25.038073,-2.4802,-0.063,9.40540,9.40540
1032.00,9.40585,25.060733,0.000422,25.038053,-2.4803,-0.063,9.40604,9.40604
1033.00,9.40591,25.060920,0.000422,25.038189,-2.4804,-0.063,9.40615,9.40615
1034.00,9.40609,25.061100,0.000422,25.038254,-2.4805,-0.063,9.40693,9.40693
1035.00,9.40654,25.061217,0.000423,25.038283,-2.4806,-0.063,9.40730,9.40730
1036.00,9.40691,25.061478,0.000428,25.038435,-2.4806,-0.063,9.40743,9.40743
1037.00,9.40700,25.061685,0.000432,25.038591,-2.4807,-0.063,9.40722,9.40722
1038.00,9.40701,25.061685,0.000433,25.038536,-2.4808,-0.063,9.40743,9.40743
1039.00,9.40717,25.061830,0.000441,25.038615,-2.4809,-0.063,9.40859,9.40859
1040.00,9.40716,25.061932,0.000441,25.038719,-2.4810,-0.063,9.40885,9.40885
1041.00,9.40705,25.061837,0.000435,25.038647,-2.4811,-0.063,9.40918,9.40918
1042.00,9.40697,25.061794,0.000435,25.038628,-2.4813,-0.063,9.40929,9.40929
1043.00,9.40683,25.061829,0.000434,25.038566,-2.4815,-0.063,9.40869,9.40869
1044.00,9.40680,25.061631,0.000433,25.038366,-2.4817,-0.063,9.40727,9.40727
1045.00,9.40686,25.061520,0.000433,25.038196,-2.4818,-0.063,9.40666,9.40666
1046.00,9.40712,25.061465,0.000435,25.038062,-2.4820,-0.063,9.40589,9.40589
1047.00,9.40723,25.061452,0.000433,25.037981,-2.4821,-0.063,9.40552,9.40552
1048.00,9.40701,25.061465,0.000432,25.038004,-2.4822,-0.063,9.40544,9.40544
1049.00,9.40706,25.061595,0.000428,25.038035,-2.4823,-0.062,9.40544,9.40544
1050.00,9.40711,25.061702,0.000425,25.038086,-2.4824,-0.062,9.40500,9.40500
1051.00,9.40693,25.061924,0.000424,25.038205,-2.4825,-0.062,9.40395,9.40395
1052.00,9.40653,25.062070,0.000425,25.038285,-2.4827,-0.062,9.40379,9.40379
1053.00,9.40651,25.062158,0.000427,25.038318,-2.4828,-0.062,9.40449,9.40449
1054.00,9.40640,25.062232,0.000429,25.038335,-2.4829,-0.062,9.40353,9.40353
1055.00,9.40607,25.062313,0.000431,25.038389,-2.4830,-0.062,9.40357,9.40357
1056.00,9.40600,25.062224,0.000432,25.038337,-2.4830,-0.062,9.40490,9.40490
1057.00,9.40609,25.062218,0.000429,25.038322,-2.4831,-0.062,9.40617,9.40617
1058.00,9.40623,25.062192,0.000425,25.038296,-2.4833,-0.062,9.40596,9.40596
1059.00,9.40593,25.062143,0.000422,25.038285,-2.4835,-0.061,9.40671,9.40671
1060.00,9.40550,25.062201,0.000418,25.038253,-2.4836,-0.061,9.40807,9.40807
1061.00,9.40541,25.062264,0.000414,25.038179,-2.4838,-0.061,9.40901,9.40901
1062.00,9.40594,25.062368,0.000416,25.038162,-2.4839,-0.061,9.40954,9.40954
1063.00,9.40629,25.062521,0.000418,25.038167,-2.4840,-0.061,9.40996,9.40996
1064.00,9.40634,25.062714,0.000423,25.038269,-2.4840,-0.061,9.40906,9.40906
1065.00,9.40651,25.062708,0.000428,25.038244,-2.4842,-0.061,9.40723,9.40723
1066.00,9.40651,25.062756,0.000433,25.038311,-2.4843,-0.061,9.40581,9.40581
1067.00,9.40620,25.062751,0.000433,25.038347,-2.4845,-0.061,9.40472,9.40472
1068.00,9.40612,25.062788,0.000439,25.038430,-2.4846,-0.061,9.40407,9.40407
1069.00,9.40616,25.062779,0.000439,25.038416,-2.4848,-0.061,9.40493,9.40493
1070.00,9.40663,25.062726,0.000438,25.038359,-2.4849,-0.061,9.40607,9.40607
1071.00,9.40682,25.062697,0.000435,25.038333,-2.4850,-0.061,9.40663,9.40663
1072.00,9.40725,25.062709,0.000437,25.038291,-2.4851,-0.061,9.40676,9.40676
1073.00,9.40707,25.062701,0.000430,25.038225,-2.4852,-0.061,9.40816,9.40816
1074.00,9.40696,25.062707,0.000427,25.038219,-2.4854,-0.061,9.40904,9.40904
1075.00,9.40702,25.062822,0.000428,25.038298,-2.4855,-0.060,9.40820,9.40820
1076.00,9.40742,25.062914,0.000427,25.038340,-2.4857,-0.060,9.40630,9.40630
1077.00,9.40681,25.062890,0.000422,25.038298,-2.4859,-0.060,9.40442,9.40442
1078.00,9.40625,25.062998,0.000425,25.038367,-2.4861,-0.060,9.40268,9.40268
1079.00,9.40621,25.063028,0.000427,25.038334,-2.4863,-0.060,9.40189,9.40189
1080.00,9.40571,25.063064,0.000426,25.038416,-2.4864,-0.060,9.40171,9.40171
1081.00,9.40507,25.063148,0.000427,25.038405,-2.4866,-0.060,9.40238,9.40238
1082.00,9.40546,25.063308,0.000431,25.038507,-2.4867,-0.060,9.40352,9.40352
1083.00,9.40548,25.063279,0.000429,25.038470,-2.4868,-0.060,9.40362,9.40362
1084.00,9.40539,25.063355,0.000428,25.038462,-2.4869,-0.060,9.40348,9.40348
1085.00,9.40514,25.063414,0.000431,25.038415,-2.4870,-0.060,9.40379,9.40379
1086.00,9.40467,25.063518,0.000430,25.038520,-2.4871,-0.060,9.40516,9.40516
1087.00,9.40451,25.063523,0.000430,25.038513,-2.4872,-0.060,9.40670,9.40670
1088.00,9.40452,25.063521,0.000427,25.038442,-2.4873,-0.059,9.40826,9.40826
1089.00,9.40502,25.063484,0.000425,25.038392,-2.4874,-0.059,9.40909,9.40909
1090.00,9.40568,25.063502,0.000424,25.038341,-2.4875,-0.059,9.40892,9.40892
1091.00,9.40550,25.063444,0.000425,25.038285,-2.4875,-0.059,9.40692,9.40692
1092.00,9.40492,25.063449,0.000425,25.038218,-2.4877,-0.059,9.40401,9.40401
1093.00,9.40437,25.063521,0.000427,25.038249,-2.4878,-0.059,9.40176,9.40176
1094.00,9.40386,25.063596,0.000429,25.038350,-2.4880,-0.059,9.40051,9.40051
1095.00,9.40414,25.063608,0.000427,25.038334,-2.4881,-0.059,9.40055,9.40055
1096.00,9.40452,25.063702,0.000427,25.038295,-2.4883,-0.059,9.40162,9.40162
1097.00,9.40452,25.063720,0.000426,25.038320,-2.4884,-0.059,9.40387,9.40387
1098.00,9.40486,25.063788,0.000426,25.038348,-2.4885,-0.059,9.40479,9.40479
1099.00,9.40490,25.063838,0.000423,25.038302,-2.4887,-0.059,9.40425,9.40425
1100.00,9.40485,25.063829,0.000421,25.038196,-2.4889,-0.059,9.40329,9.40329
1101.00,9.40473,25.063818,0.000418,25.038210,-2.4891,-0.059,9.40338,9.40338
1102.00,9.40490,25.063873,0.000418,25.038205,-2.4892,-0.058,9.40321,9.40321
1103.00,9.40429,25.063909,0.000416,25.038191,-2.4892,-0.058,9.40313,9.40313
1104.00,9.40401,25.064037,0.000417,25.038225,-2.4892,-0.058,9.40158,9.40158
1105.00,9.40282,25.064196,0.000417,25.038373,-2.4893,-0.058,9.39822,9.39822
1106.00,9.40223,25.064314,0.000418,25.038378,-2.4894,-0.058,9.38998,9.38998
1107.00,9.40302,25.064358,0.000414,25.038351,-2.4895,-0.058,9.37828,9.37828
1108.00,9.40339,25.064391,0.000412,25.038298,-2.4897,-0.057,9.36518,9.36518
1109.00,9.40326,25.064419,0.000411,25.038340,-2.4897,-0.057,9.35135,9.35135
1110.00,9.40133,25.064463,0.000409,25.038364,-2.4898,-0.057,9.33918,9.33918
@8,2.0001,4.0, 1110.017 
1111.00,9.40390,25.064457,0.000409,25.038325,-2.4899,-0.057,9.33174,9.33174
1112.00,9.40710,25.064514,0.000409,25.038297,-2.4900,-0.057,9.33021,9.33021
1113.00,9.40479,25.064615,0.000412,25.038387,-2.4901,-0.057,9.33291,9.33291
1114.00,9.39257,25.064699,0.000414,25.038377,-2.4903,-0.057,9.34124,9.34124
1115.00,9.38124,25.064666,0.000413,25.038267,-2.4905,-0.057,9.35082,9.35082
1116.00,9.36295,25.064686,0.000412,25.038246,-2.4907,-0.056,9.36086,9.36086
1117.00,9.34927,25.064789,0.000415,25.038366,-2.4910,-0.056,9.36906,9.36906
1118.00,9.33988,25.064828,0.000414,25.038400,-2.4912,-0.056,9.37637,9.37637
1119.00,9.32364,25.064817,0.000409,25.038366,-2.4913,-0.056,9.38215,9.38215
1120.00,9.32049,25.064915,0.000409,25.038426,-2.4914,-0.056,9.38807,9.38807
1121.00,9.32617,25.064910,0.000409,25.038468,-2.4915,-0.055,9.39275,9.39275
1122.00,9.34144,25.064859,0.000408,25.038370,-2.4915,-0.055,9.39608,9.39608
1123.00,9.35356,25.064865,0.000412,25.038309,-2.4917,-0.055,9.39827,9.39827
1124.00,9.36470,25.064887,0.000417,25.038341,-2.4918,-0.055,9.40026,9.40026
1125.00,9.36949,25.064828,0.000419,25.038260,-2.4920,-0.055,9.40085,9.40085
1126.00,9.37589,25.064975,0.000422,25.038263,-2.4921,-0.055,9.40225,9.40225
1127.00,9.38267,25.065104,0.000424,25.038304,-2.4923,-0.055,9.40361,9.40361
1128.00,9.38826,25.065117,0.000421,25.038298,-2.4925,-0.055,9.40413,9.40413
1129.00,9.39181,25.065276,0.000419,25.038368,-2.4926,-0.055,9.40499,9.40499
1130.00,9.39414,25.065312,0.000419,25.038334,-2.4928,-0.055,9.40638,9.40638
1131.00,9.39595,25.065298,0.000416,25.038317,-2.4929,-0.055,9.40599,9.40599
1132.00,9.39749,25.065156,0.000413,25.038147,-2.4931,-0.055,9.40525,9.40525
1133.00,9.39884,25.065261,0.000417,25.038208,-2.4932,-0.055,9.40562,9.40562
1134.00,9.39956,25.065003,0.000414,25.037890,-2.4934,-0.055,9.40483,9.40483
1135.00,9.40009,25.065060,0.000415,25.037917,-2.4936,-0.054,9.40468,9.40468
1136.00,9.40087,25.065004,0.000417,25.037816,-2.4937,-0.055,9.40538,9.40538
1137.00,9.40221,25.065110,0.000419,25.037953,-2.4938,-0.054,9.40653,9.40653
1138.00,9.40334,25.065131,0.000420,25.037960,-2.4939,-0.054,9.40644,9.40644
1139.00,9.40431,25.065299,0.000424,25.038173,-2.4940,-0.054,9.40587,9.40587
1140.00,9.40478,25.065447,0.000428,25.038311,-2.4942,-0.054,9.40476,9.40476
1141.00,9.40450,25.065623,0.000429,25.038427,-2.4944,-0.054,9.40329,9.40329
1142.00,9.40433,25.065787,0.000430,25.038484,-2.4946,-0.054,9.40209,9.40209
1143.00,9.40433,25.065806,0.000428,25.038410,-2.4948,-0.054,9.40121,9.40121
1144.00,9.40443,25.065993,0.000431,25.038529,-2.4949,-0.054,9.40248,9.40248
1145.00,9.40473,25.066017,0.000428,25.038470,-2.4949,-0.054,9.40367,9.40367
1146.00,9.40482,25.066106,0.000429,25.038472,-2.4951,-0.054,9.40518,9.40518
1147.00,9.40490,25.066114,0.000427,25.038422,-2.4952,-0.054,9.40667,9.40667
1148.00,9.40518,25.066157,0.000429,25.038432,-2.4954,-0.054,9.40733,9.40733
1149.00,9.40496,25.066113,0.000425,25.038310,-2.4956,-0.054,9.40608,9.40608
1150.00,9.40466,25.066187,0.000423,25.038300,-2.4958,-0.053,9.40498,9.40498
1151.00,9.40438,25.066129,0.000419,25.038243,-2.4960,-0.053,9.40298,9.40298
1152.00,9.40437,25.066163,0.000416,25.038204,-2.4962,-0.053,9.40162,9.40162
1153.00,9.40416,25.066233,0.000413,25.038186,-2.4963,-0.053,9.40141,9.40141
1154.00,9.40407,25.066303,0.000417,25.038180,-2.4964,-0.053,9.40187,9.40187
1155.00,9.40397,25.066316,0.000422,25.038188,-2.4965,-0.053,9.40253,9.40253
1156.00,9.40386,25.066394,0.000424,25.038192,-2.4966,-0.053,9.40388,9.40388
1157.00,9.40367,25.066476,0.000428,25.038209,-2.4968,-0.053,9.40435,9.40435
1158.00,9.40364,25.066514,0.000430,25.038182,-2.4969,-0.053,9.40508,9.40508
1159.00,9.40385,25.066573,0.000429,25.038209,-2.4970,-0.053,9.40587,9.40587
1160.00,9.40423,25.066613,0.000427,25.038200,-2.4971,-0.053,9.40726,9.40726
1161.00,9.40497,25.066650,0.000429,25.038228,-2.4972,-0.053,9.40893,9.40893
1162.00,9.40531,25.066625,0.000427,25.038183,-2.4974,-0.053,9.40875,9.40875
1163.00,9.40547,25.066673,0.000425,25.038215,-2.4975,-0.053,9.40879,9.40879
1164.00,9.40564,25.066607,0.000422,25.038123,-2.4977,-0.053,9.40827,9.40827
1165.00,9.40536,25.066699,0.000419,25.038167,-2.4979,-0.052,9.40612,9.40612
1166.00,9.40514,25.066711,0.000417,25.038145,-2.4980,-0.052,9.40430,9.40430
1167.00,9.40488,25.066761,0.000421,25.038248,-2.4981,-0.052,9.40439,9.40439
1168.00,9.40496,25.066781,0.000423,25.038187,-2.4982,-0.052,9.40393,9.40393
1169.00,9.40550,25.066847,0.000424,25.038186,-2.4983,-0.052,9.40426,9.40426
1170.00,9.40596,25.066808,0.000423,25.038109,-2.4984,-0.052,9.40522,9.40522
1171.00,9.40595,25.066960,0.000430,25.038187,-2.4985,-0.052,9.40609,9.40609
1172.00,9.40602,25.067041,0.000426,25.038145,-2.4987,-0.052,9.40715,9.40715
1173.00,9.40636,25.067139,0.000425,25.038229,-2.4988,-0.052,9.40855,9.40855
1174.00,9.40660,25.067208,0.000424,25.038274,-2.4989,-0.052,9.40795,9.40795
1175.00,9.40656,25.067335,0.000430,25.038344,-2.4991,-0.052,9.40767,9.40767
1176.00,9.40660,25.067304,0.000427,25.038261,-2.4993,-0.052,9.40728,9.40728
1177.00,9.40667,25.067409,0.000430,25.038284,-2.4994,-0.052,9.40659,9.40659
1178.00,9.40668,25.067465,0.000433,25.038292,-2.4996,-0.052,9.40504,9.40504
1179.00,9.40646,25.067544,0.000435,25.038297,-2.4998,-0.052,9.40478,9.40478
1180.00,9.40613,25.067598,0.000431,25.038263,-2.4999,-0.052,9.40485,9.40485
1181.00,9.40562,25.067716,0.000426,25.038295,-2.5000,-0.051,9.40510,9.40510
1182.00,9.40562,25.067773,0.000424,25.038300,-2.5000,-0.051,9.40452,9.40452
1183.00,9.40568,25.067864,0.000422,25.038333,-2.5001,-0.051,9.40384,9.40384
1184.00,9.40537,25.067848,0.000422,25.038296,-2.5001,-0.051,9.40342,9.40342
1185.00,9.40541,25.067825,0.000421,25.038278,-2.5003,-0.051,9.40288,9.40288
1186.00,9.40516,25.067892,0.000423,25.038334,-2.5004,-0.051,9.40170,9.40170
1187.00,9.40507,25.067800,0.000426,25.038315,-2.5006,-0.051,9.40195,9.40195
1188.00,9.40512,25.067800,0.000427,25.038348,-2.5007,-0.051,9.40316,9.40316
1189.00,9.40511,25.067869,0.000429,25.038415,-2.5009,-0.051,9.40441,9.40441
1190.00,9.40509,25.067792,0.000428,25.038352,-2.5009,-0.051,9.40457,9.40457
1191.00,9.40477,25.067759,0.000430,25.038328,-2.5010,-0.051,9.40426,9.40426
1192.00,9.40421,25.067849,0.000430,25.038377,-2.5011,-0.051,9.40314,9.40314
1193.00,9.40373,25.067771,0.000428,25.038266,-2.5012,-0.051,9.40268,9.40268
1194.00,9.40369,25.067797,0.000424,25.038269,-2.5013,-0.050,9.40238,9.40238
1195.00,9.40379,25.067902,0.000427,25.038296,-2.5014,-0.050,9.40273,9.40273
1196.00,9.40376,25.067886,0.000426,25.038254,-2.5014,-0.050,9.40384,9.40384
1197.00,9.40380,25.067813,0.000422,25.038118,-2.5015,-0.050,9.40609,9.40609
1198.00,9.40384,25.068014,0.000423,25.038244,-2.5016,-0.050,9.40735,9.40735
1199.00,9.40430,25.068131,0.000425,25.038292,-2.5016,-0.050,9.40763,9.40763
1200.00,9.40421,25.068228,0.000423,25.038333,-2.5018,-0.050,9.40776,9.40776
1201.00,9.40432,25.068399,0.000424,25.038409,-2.5019,-0.050,9.40703,9.40703
1202.00,9.40464,25.068525,0.000427,25.038456,-2.5021,-0.050,9.40581,9.40581
1203.00,9.40454,25.068470,0.000424,25.038327,-2.5022,-0.050,9.40521,9.40521
1204.00,9.40485,25.068462,0.000425,25.038253,-2.5023,-0.050,9.40601,9.40601
1205.00,9.40535,25.068510,0.000424,25.038271,-2.5023,-0.050,9.40703,9.40703
1206.00,9.40569,25.068456,0.000419,25.038159,-2.5023,-0.049,9.40784,9.40784
1207.00,9.40579,25.068586,0.000423,25.038234,-2.5024,-0.049,9.40803,9.40803
1208.00,9.40577,25.068592,0.000423,25.038286,-2.5025,-0.049,9.40790,9.40790
1209.00,9.40574,25.068520,0.000425,25.038241,-2.5026,-0.049,9.40689,9.40689
1210.00,9.40594,25.068492,0.000429,25.038253,-2.5027,-0.049,9.40489,9.40489
1211.00,9.40588,25.068609,0.000434,25.038427,-2.5028,-0.050,9.40357,9.40357
1212.00,9.40633,25.068492,0.000429,25.038389,-2.5029,-0.050,9.40232,9.40232
1213.00,9.40625,25.068585,0.000432,25.038405,-2.5030,-0.050,9.40122,9.40122
1214.00,9.40572,25.068742,0.000430,25.038508,-2.5030,-0.049,9.40032,9.40032
1215.00,9.40527,25.068722,0.000427,25.038419,-2.5031,-0.049,9.40026,9.40026
1216.00,9.40496,25.068670,0.000424,25.038304,-2.5032,-0.049,9.40112,9.40112
1217.00,9.40474,25.068632,0.000423,25.038187,-2.5032,-0.049,9.40216,9.40216
1218.00,9.40441,25.068615,0.000416,25.038120,-2.5033,-0.049,9.40331,9.40331
1219.00,9.40427,25.068485,0.000410,25.037890,-2.5035,-0.049,9.40444,9.40444
1220.00,9.40433,25.068665,0.000411,25.037977,-2.5036,-0.048,9.40519,9.40519
1221.00,9.40447,25.068645,0.000408,25.037934,-2.5037,-0.048,9.40516,9.40516
1222.00,9.40441,25.068808,0.000411,25.038101,-2.5038,-0.048,9.40475,9.40475
1223.00,9.40423,25.068734,0.000415,25.038058,-2.5039,-0.048,9.40398,9.40398
1224.00,9.40391,25.068771,0.000419,25.038108,-2.5040,-0.048,9.40293,9.40293
1225.00,9.40344,25.068776,0.000420,25.038082,-2.5040,-0.048,9.40291,9.40291
1226.00,9.40331,25.068945,0.000425,25.038136,-2.5041,-0.048,9.40337,9.40337
1227.00,9.40324,25.069090,0.000424,25.038185,-2.5042,-0.048,9.40366,9.40366
1228.00,9.40318,25.069266,0.000425,25.038267,-2.5042,-0.048,9.40375,9.40375
1229.00,9.40302,25.069556,0.000428,25.038487,-2.5043,-0.048,9.40417,9.40417
1230.00,9.40296,25.069653,0.000428,25.038586,-2.5043,-0.048,9.40390,9.40390
1231.00,9.40317,25.069630,0.000428,25.038545,-2.5044,-0.048,9.40328,9.40328
1232.00,9.40321,25.069421,0.000424,25.038218,-2.5044,-0.048,9.40251,9.40251
1233.00,9.40332,25.069422,0.000424,25.038149,-2.5045,-0.048,9.40247,9.40247
1234.00,9.40342,25.069422,0.000422,25.038108,-2.5046,-0.048,9.40239,9.40239
1235.00,9.40351,25.069393,0.000419,25.038024,-2.5046,-0.047,9.40215,9.40215
1236.00,9.40354,25.069493,0.000419,25.038097,-2.5047,-0.047,9.40234,9.40234
1237.00,9.40358,25.069709,0.000421,25.038327,-2.5048,-0.047,9.40349,9.40349
1238.00,9.40366,25.069842,0.000423,25.038455,-2.5049,-0.047,9.40416,9.40416
1239.00,9.40358,25.069783,0.000421,25.038319,-2.5050,-0.047,9.40503,9.40503
1240.00,9.40378,25.069885,0.000423,25.038370,-2.5051,-0.047,9.40663,9.40663
1241.00,9.40406,25.069949,0.000420,25.038366,-2.5052,-0.047,9.40760,9.40760
1242.00,9.40421,25.070084,0.000424,25.038338,-2.5052,-0.047,9.40750,9.40750
1243.00,9.40433,25.070066,0.000424,25.038151,-2.5053,-0.047,9.40708,9.40708
1244.00,9.40440,25.070258,0.000430,25.038269,-2.5054,-0.047,9.40629,9.40629
1245.00,9.40447,25.070271,0.000432,25.038172,-2.5056,-0.047,9.40502,9.40502
1246.00,9.40435,25.070337,0.000437,25.038204,-2.5057,-0.047,9.40393,9.40393
1247.00,9.40437,25.070419,0.000436,25.038298,-2.5058,-0.047,9.40459,9.40459
1248.00,9.40466,25.070445,0.000435,25.038337,-2.5058,-0.047,9.40540,9.40540
1249.00,9.40485,25.070440,0.000436,25.038326,-2.5059,-0.047,9.40610,9.40610
1250.00,9.40509,25.070535,0.000437,25.038387,-2.5058,-0.047,9.40663,9.40663
1251.00,9.40507,25.070482,0.000432,25.038245,-2.5058,-0.047,9.40656,9.40656
1252.00,9.40535,25.070477,0.000430,25.038242,-2.5058,-0.047,9.40478,9.40478
1253.00,9.40559,25.070529,0.000428,25.038321,-2.5058,-0.046,9.40162,9.40162
1254.00,9.40596,25.070577,0.000422,25.038282,-2.5058,-0.046,9.39749,9.39749
1255.00,9.40599,25.070540,0.000419,25.038271,-2.5058,-0.046,9.39142,9.39142
1256.00,9.40558,25.070577,0.000417,25.038304,-2.5057,-0.046,9.38286,9.38286
1257.00,9.40521,25.070541,0.000415,25.038279,-2.5057,-0.045,9.37233,9.37233
1258.00,9.40555,25.070549,0.000413,25.038317,-2.5057,-0.045,9.36059,9.36059
1259.00,9.40621,25.070542,0.000413,25.038347,-2.5058,-0.045,9.34829,9.34829
1260.00,9.40538,25.070487,0.000406,25.038240,-2.5058,-0.045,9.33772,9.33772
1261.00,9.40355,25.070486,0.000404,25.038226,-2.5059,-0.045,9.33184,9.33184
@9,2.0001,4.0, 1260.056 
1262.00,9.39958,25.070648,0.000406,25.038279,-2.5061,-0.045,9.33094,9.33094
1263.00,9.39250,25.070708,0.000404,25.038178,-2.5062,-0.044,9.33484,9.33484
1264.00,9.38620,25.070850,0.000401,25.038241,-2.5062,-0.044,9.34312,9.34312
1265.00,9.37569,25.071077,0.000406,25.038375,-2.5062,-0.044,9.35434,9.35434
1266.00,9.36020,25.071124,0.000405,25.038372,-2.5063,-0.044,9.36459,9.36459
1267.00,9.34668,25.071142,0.000403,25.038345,-2.5063,-0.044,9.37436,9.37436
1268.00,9.33422,25.071257,0.000405,25.038375,-2.5062,-0.044,9.38273,9.38273
1269.00,9.32494,25.071248,0.000406,25.038291,-2.5062,-0.044,9.38868,9.38868
1270.00,9.32314,25.071347,0.000409,25.038352,-2.5062,-0.044,9.39282,9.39282
1271.00,9.33078,25.071466,0.000414,25.038444,-2.5061,-0.043,9.39620,9.39620
1272.00,9.34218,25.071430,0.000415,25.038417,-2.5061,-0.043,9.39781,9.39781
1273.00,9.35358,25.071488,0.000419,25.038496,-2.5061,-0.043,9.39862,9.39862
1274.00,9.36620,25.071466,0.000418,25.038544,-2.5062,-0.043,9.39963,9.39963
1275.00,9.37876,25.071365,0.000413,25.038459,-2.5063,-0.043,9.40034,9.40034
1276.00,9.38272,25.071366,0.000414,25.038378,-2.5064,-0.043,9.40176,9.40176
1277.00,9.38931,25.071365,0.000415,25.038346,-2.5065,-0.043,9.40357,9.40357
1278.00,9.39268,25.071233,0.000413,25.038291,-2.5065,-0.043,9.40499,9.40499
1279.00,9.39456,25.071277,0.000417,25.038301,-2.5064,-0.043,9.40619,9.40619
1280.00,9.39586,25.071318,0.000419,25.038339,-2.5063,-0.043,9.40766,9.40766
1281.00,9.39743,25.071314,0.000414,25.038349,-2.5063,-0.043,9.40818,9.40818
1282.00,9.39896,25.071371,0.000417,25.038344,-2.5062,-0.043,9.40829,9.40829
1283.00,9.40024,25.071574,0.000421,25.038386,-2.5062,-0.043,9.40717,9.40717
1284.00,9.40115,25.071611,0.000419,25.038318,-2.5061,-0.043,9.40585,9.40585
1285.00,9.40190,25.071578,0.000421,25.038197,-2.5061,-0.043,9.40375,9.40375
1286.00,9.40226,25.071602,0.000426,25.038204,-2.5061,-0.043,9.40245,9.40245
1287.00,9.40250,25.071687,0.000424,25.038227,-2.5061,-0.043,9.40167,9.40167
1288.00,9.40319,25.071624,0.000423,25.038137,-2.5062,-0.042,9.40300,9.40300
1289.00,9.40387,25.071649,0.000422,25.038113,-2.5062,-0.042,9.40489,9.40489
1290.00,9.40448,25.071885,0.000426,25.038312,-2.5063,-0.042,9.40747,9.40747
1291.00,9.40511,25.071929,0.000423,25.038285,-2.5063,-0.042,9.40895,9.40895
1292.00,9.40576,25.071857,0.000423,25.038171,-2.5064,-0.042,9.41035,9.41035
1293.00,9.40629,25.072003,0.000424,25.038313,-2.5064,-0.042,9.41030,9.41030
1294.00,9.40673,25.072028,0.000422,25.038350,-2.5064,-0.042,9.41000,9.41000
1295.00,9.40687,25.072014,0.000421,25.038272,-2.5063,-0.042,9.40868,9.40868
1296.00,9.40690,25.072066,0.000422,25.038325,-2.5063,-0.041,9.40872,9.40872
1297.00,9.40692,25.072192,0.000425,25.038467,-2.5062,-0.041,9.40718,9.40718
1298.00,9.40689,25.072287,0.000423,25.038460,-2.5061,-0.041,9.40601,9.40601
1299.00,9.40663,25.072393,0.000430,25.038441,-2.5061,-0.041,9.40461,9.40461
1300.00,9.40614,25.072448,0.000428,25.038477,-2.5061,-0.041,9.40390,9.40390
1301.00,9.40569,25.072494,0.000430,25.038399,-2.5061,-0.041,9.40173,9.40173
1302.00,9.40531,25.072500,0.000428,25.038306,-2.5061,-0.041,9.40142,9.40142
1303.00,9.40538,25.072415,0.000427,25.038196,-2.5061,-0.041,9.40232,9.40232
1304.00,9.40585,25.072387,0.000423,25.038206,-2.5061,-0.041,9.40309,9.40309
1305.00,9.40591,25.072424,0.000427,25.038215,-2.5061,-0.041,9.40403,9.40403
1306.00,9.40617,25.072566,0.000424,25.038254,-2.5062,-0.041,9.40597,9.40597
1307.00,9.40609,25.072716,0.000425,25.038310,-2.5062,-0.041,9.40675,9.40675
1308.00,9.40619,25.072789,0.000427,25.038296,-2.5061,-0.041,9.40660,9.40660
1309.00,9.40620,25.072922,0.000429,25.038342,-2.5060,-0.041,9.40717,9.40717
1310.00,9.40612,25.072883,0.000422,25.038203,-2.5060,-0.040,9.40727,9.40727
1311.00,9.40586,25.072927,0.000429,25.038255,-2.5060,-0.041,9.40687,9.40687
1312.00,9.40554,25.072967,0.000431,25.038280,-2.5060,-0.041,9.40577,9.40577
1313.00,9.40517,25.073056,0.000428,25.038346,-2.5061,-0.041,9.40518,9.40518
1314.00,9.40494,25.073087,0.000425,25.038336,-2.5061,-0.040,9.40482,9.40482
1315.00,9.40503,25.073231,0.000429,25.038445,-2.5062,-0.040,9.40507,9.40507
1316.00,9.40507,25.073319,0.000425,25.038394,-2.5062,-0.040,9.40586,9.40586
1317.00,9.40529,25.073264,0.000423,25.038283,-2.5062,-0.040,9.40790,9.40790
1318.00,9.40564,25.073363,0.000425,25.038308,-2.5062,-0.040,9.40915,9.40915
1319.00,9.40603,25.073451,0.000423,25.038345,-2.5062,-0.040,9.40967,9.40967
1320.00,9.40662,25.073490,0.000424,25.038306,-2.5062,-0.040,9.40919,9.40919
1321.00,9.40693,25.073532,0.000424,25.038366,-2.5061,-0.040,9.40869,9.40869
1322.00,9.40708,25.073593,0.000423,25.038404,-2.5060,-0.040,9.40768,9.40768
1323.00,9.40723,25.073544,0.000424,25.038316,-2.5059,-0.040,9.40675,9.40675
1324.00,9.40721,25.073542,0.000432,25.038243,-2.5058,-0.040,9.40627,9.40627
1325.00,9.40691,25.073485,0.000431,25.038219,-2.5058,-0.040,9.40651,9.40651
1326.00,9.40688,25.073467,0.000429,25.038218,-2.5058,-0.040,9.40607,9.40607
1327.00,9.40692,25.073668,0.000432,25.038378,-2.5058,-0.040,9.40645,9.40645
1328.00,9.40689,25.073731,0.000431,25.038468,-2.5058,-0.039,9.40613,9.40613
1329.00,9.40669,25.073709,0.000427,25.038387,-2.5058,-0.039,9.40572,9.40572
1330.00,9.40661,25.073826,0.000427,25.038421,-2.5057,-0.039,9.40571,9.40571
1331.00,9.40668,25.073909,0.000423,25.038392,-2.5057,-0.039,9.40637,9.40637
1332.00,9.40688,25.073901,0.000421,25.038319,-2.5056,-0.039,9.40634,9.40634
1333.00,9.40724,25.073977,0.000422,25.038292,-2.5056,-0.039,9.40742,9.40742
1334.00,9.40734,25.074076,0.000421,25.038380,-2.5056,-0.039,9.40718,9.40718
1335.00,9.40708,25.074120,0.000422,25.038368,-2.5056,-0.039,9.40651,9.40651
1336.00,9.40680,25.074161,0.000424,25.038423,-2.5056,-0.039,9.40553,9.40553
1337.00,9.40643,25.074069,0.000426,25.038382,-2.5057,-0.039,9.40473,9.40473
1338.00,9.40623,25.074047,0.000426,25.038354,-2.5057,-0.039,9.40447,9.40447
1339.00,9.40612,25.074145,0.000430,25.038369,-2.5056,-0.039,9.40600,9.40600
1340.00,9.40617,25.074192,0.000429,25.038394,-2.5054,-0.039,9.40784,9.40784
1341.00,9.40652,25.074273,0.000429,25.038384,-2.5053,-0.039,9.41048,9.41048
1342.00,9.40736,25.074461,0.000431,25.038486,-2.5052,-0.039,9.41292,9.41292
1343.00,9.40788,25.074581,0.000427,25.038490,-2.5051,-0.038,9.41431,9.41431
1344.00,9.40813,25.074559,0.000425,25.038458,-2.5051,-0.038,9.41388,9.41388
1345.00,9.40810,25.074517,0.000422,25.038376,-2.5052,-0.038,9.41180,9.41180
1346.00,9.40808,25.074525,0.000421,25.038339,-2.5052,-0.038,9.40838,9.40838
1347.00,9.40847,25.074539,0.000420,25.038280,-2.5052,-0.038,9.40530,9.40530
1348.00,9.40875,25.074542,0.000420,25.038278,-2.5052,-0.038,9.40315,9.40315
1349.00,9.40849,25.074630,0.000420,25.038336,-2.5052,-0.037,9.40207,9.40207
1350.00,9.40782,25.074786,0.000424,25.038480,-2.5051,-0.037,9.40278,9.40278
1351.00,9.40722,25.074891,0.000426,25.038558,-2.5050,-0.037,9.40532,9.40532
1352.00,9.40747,25.074804,0.000422,25.038439,-2.5049,-0.037,9.40761,9.40761
1353.00,9.40800,25.074763,0.000419,25.038378,-2.5049,-0.037,9.40862,9.40862
1354.00,9.40819,25.074769,0.000420,25.038274,-2.5049,-0.037,9.41009,9.41009
1355.00,9.40839,25.074740,0.000417,25.038126,-2.5049,-0.037,9.41108,9.41108
1356.00,9.40872,25.074793,0.000417,25.038163,-2.5049,-0.037,9.40999,9.40999
1357.00,9.40892,25.074912,0.000421,25.038267,-2.5048,-0.037,9.40960,9.40960
1358.00,9.40878,25.074976,0.000424,25.038340,-2.5048,-0.037,9.41058,9.41058
1359.00,9.40780,25.075085,0.000424,25.038475,-2.5048,-0.037,9.40990,9.40990
1360.00,9.40694,25.075178,0.000427,25.038548,-2.5049,-0.037,9.40872,9.40872
1361.00,9.40735,25.075124,0.000426,25.038428,-2.5048,-0.037,9.40840,9.40840
1362.00,9.40735,25.075104,0.000425,25.038351,-2.5049,-0.037,9.40765,9.40765
1363.00,9.40723,25.075180,0.000424,25.038335,-2.5048,-0.037,9.40640,9.40640
1364.00,9.40709,25.075184,0.000426,25.038314,-2.5047,-0.036,9.40639,9.40639
1365.00,9.40735,25.075173,0.000426,25.038234,-2.5045,-0.037,9.40768,9.40768
1366.00,9.40765,25.075233,0.000427,25.038280,-2.5044,-0.037,9.40727,9.40727
1367.00,9.40774,25.075339,0.000425,25.038355,-2.5042,-0.036,9.40627,9.40627
1368.00,9.40779,25.075461,0.000424,25.038394,-2.5040,-0.036,9.40517,9.40517
1369.00,9.40804,25.075547,0.000424,25.038346,-2.5039,-0.036,9.40353,9.40353
1370.00,9.40746,25.075611,0.000419,25.038343,-2.5039,-0.036,9.40170,9.40170
1371.00,9.40708,25.075630,0.000421,25.038317,-2.5038,-0.036,9.40259,9.40259
1372.00,9.40666,25.075767,0.000426,25.038358,-2.5037,-0.036,9.40475,9.40475
1373.00,9.40662,25.075749,0.000430,25.038356,-2.5036,-0.036,9.40619,9.40619
1374.00,9.40662,25.075724,0.000428,25.038380,-2.5036,-0.036,9.40709,9.40709
1375.00,9.40626,25.075847,0.000432,25.038512,-2.5036,-0.036,9.40787,9.40787
1376.00,9.40571,25.075833,0.000429,25.038491,-2.5036,-0.036,9.40730,9.40730
1377.00,9.40573,25.075738,0.000428,25.038481,-2.5035,-0.036,9.40482,9.40482
1378.00,9.40576,25.075781,0.000428,25.038493,-2.5034,-0.035,9.40345,9.40345
1379.00,9.40575,25.075747,0.000428,25.038419,-2.5033,-0.035,9.40409,9.40409
1380.00,9.40562,25.075638,0.000425,25.038276,-2.5032,-0.035,9.40444,9.40444
1381.00,9.40500,25.075704,0.000423,25.038220,-2.5031,-0.035,9.40468,9.40468
1382.00,9.40475,25.075725,0.000422,25.038154,-2.5031,-0.035,9.40548,9.40548
1383.00,9.40509,25.075597,0.000419,25.038023,-2.5030,-0.035,9.40691,9.40691
1384.00,9.40518,25.075689,0.000422,25.038126,-2.5030,-0.035,9.40687,9.40687
1385.00,9.40518,25.075820,0.000424,25.038280,-2.5029,-0.035,9.40633,9.40633
1386.00,9.40519,25.075874,0.000427,25.038380,-2.5028,-0.035,9.40645,9.40645
1387.00,9.40576,25.075954,0.000429,25.038416,-2.5027,-0.035,9.40721,9.40721
1388.00,9.40620,25.076221,0.000434,25.038604,-2.5025,-0.035,9.40753,9.40753
1389.00,9.40626,25.076236,0.000432,25.038502,-2.5024,-0.035,9.40800,9.40800
1390.00,9.40635,25.076213,0.000432,25.038405,-2.5022,-0.035,9.40709,9.40709
1391.00,9.40631,25.076260,0.000430,25.038376,-2.5022,-0.035,9.40635,9.40635
1392.00,9.40616,25.076328,0.000428,25.038382,-2.5022,-0.035,9.40735,9.40735
1393.00,9.40654,25.076154,0.000425,25.038176,-2.5022,-0.034,9.40993,9.40993
1394.00,9.40600,25.076255,0.000424,25.038187,-2.5021,-0.034,9.41198,9.41198
1395.00,9.40658,25.076425,0.000423,25.038263,-2.5020,-0.034,9.41362,9.41362
1396.00,9.40670,25.076426,0.000423,25.038190,-2.5020,-0.034,9.41317,9.41317
1397.00,9.40674,25.076436,0.000421,25.038163,-2.5018,-0.034,9.40977,9.40977
1398.00,9.40675,25.076651,0.000422,25.038299,-2.5016,-0.034,9.40559,9.40559
1399.00,9.40678,25.076665,0.000422,25.038319,-2.5015,-0.034,9.40389,9.40389
1400.00,9.40604,25.076645,0.000423,25.038298,-2.5014,-0.034,9.40374,9.40374
1401.00,9.40529,25.076642,0.000425,25.038329,-2.5013,-0.034,9.40578,9.40578
1402.00,9.41293,25.076743,0.000425,25.038366,-2.5012,-0.034,9.40851,9.40851
1403.00,9.41884,25.076763,0.000420,25.038342,-2.5011,-0.033,9.40838,9.40838
1404.00,9.41778,25.076763,0.000421,25.038333,-2.5009,-0.033,9.40429,9.40429
1405.00,9.41002,25.076775,0.000418,25.038340,-2.5008,-0.033,9.39778,9.39778
1406.00,9.40202,25.076891,0.000412,25.038400,-2.5008,-0.033,9.38868,9.38868
1407.00,9.40032,25.076880,0.000409,25.038380,-2.5006,-0.033,9.37831,9.37831
1408.00,9.40400,25.077039,0.000411,25.038524,-2.5005,-0.032,9.36713,9.36713
1409.00,9.40595,25.077215,0.000410,25.038642,-2.5004,-0.032,9.35597,9.35597
1410.00,9.40982,25.077171,0.000405,25.038496,-2.5002,-0.032,9.34790,9.34790
1411.00,9.41101,25.077143,0.000402,25.038409,-2.5000,-0.031,9.34275,9.34275
@10,2.0001,4.0, 1410.008 
1412.00,9.40891,25.077173,0.000405,25.038368,-2.4998,-0.031,9.34084,9.34084
1413.00,9.40117,25.077144,0.000405,25.038277,-2.4997,-0.031,9.34452,9.34452
1414.00,9.39017,25.077117,0.000406,25.038164,-2.4996,-0.031,9.35199,9.35199
1415.00,9.37681,25.077289,0.000411,25.038284,-2.4996,-0.031,9.36083,9.36083
1416.00,9.36601,25.077518,0.000416,25.038450,-2.4995,-0.031,9.37061,9.37061
1417.00,9.35735,25.077566,0.000414,25.038486,-2.4995,-0.031,9.38038,9.38038
1418.00,9.34525,25.077476,0.000413,25.038411,-2.4993,-0.031,9.38796,9.38796
1419.00,9.33641,25.077459,0.000412,25.038413,-2.4991,-0.031,9.39424,9.39424
1420.00,9.33736,25.077376,0.000410,25.038365,-2.4989,-0.031,9.39892,9.39892
1421.00,9.33991,25.077220,0.000406,25.038259,-2.4988,-0.031,9.40165,9.40165
1422.00,9.34798,25.077384,0.000411,25.038372,-2.4987,-0.031,9.40367,9.40367
1423.00,9.36366,25.077512,0.000410,25.038422,-2.4987,-0.030,9.40493,9.40493
1424.00,9.37166,25.077549,0.000408,25.038433,-2.4986,-0.030,9.40587,9.40587
1425.00,9.38059,25.077709,0.000412,25.038465,-2.4986,-0.030,9.40694,9.40694
1426.00,9.38916,25.077755,0.000414,25.038438,-2.4985,-0.030,9.40822,9.40822
1427.00,9.39591,25.077675,0.000408,25.038308,-2.4984,-0.030,9.40917,9.40917
1428.00,9.39972,25.077596,0.000405,25.038193,-2.4982,-0.030,9.41009,9.41009
1429.00,9.40123,25.077748,0.000405,25.038244,-2.4980,-0.030,9.41071,9.41071
1430.00,9.40284,25.077687,0.000401,25.038185,-2.4978,-0.030,9.41057,9.41057
1431.00,9.40406,25.077784,0.000401,25.038184,-2.4977,-0.029,9.41033,9.41033
1432.00,9.40525,25.077847,0.000406,25.038207,-2.4976,-0.029,9.40925,9.40925
1433.00,9.40608,25.078007,0.000412,25.038313,-2.4976,-0.029,9.40836,9.40836
1434.00,9.40630,25.078001,0.000416,25.038289,-2.4976,-0.030,9.40791,9.40791
1435.00,9.40646,25.078100,0.000418,25.038360,-2.4976,-0.029,9.40827,9.40827
1436.00,9.40679,25.078064,0.000416,25.038301,-2.4974,-0.029,9.40826,9.40826
1437.00,9.40741,25.078135,0.000414,25.038341,-2.4973,-0.029,9.40854,9.40854
1438.00,9.40788,25.078092,0.000412,25.038275,-2.4971,-0.029,9.40856,9.40856
1439.00,9.40812,25.078116,0.000412,25.038270,-2.4969,-0.029,9.40865,9.40865
1440.00,9.40851,25.078133,0.000412,25.038298,-2.4968,-0.029,9.40923,9.40923
1441.00,9.40910,25.078323,0.000416,25.038429,-2.4967,-0.029,9.41090,9.41090
1442.00,9.40964,25.078376,0.000415,25.038434,-2.4965,-0.029,9.41226,9.41226
1443.00,9.40998,25.078576,0.000417,25.038514,-2.4964,-0.028,9.41343,9.41343
1444.00,9.41020,25.078618,0.000414,25.038542,-2.4962,-0.028,9.41386,9.41386
1445.00,9.41030,25.078591,0.000411,25.038400,-2.4960,-0.028,9.41343,9.41343
1446.00,9.41059,25.078633,0.000411,25.038417,-2.4958,-0.028,9.41349,9.41349
1447.00,9.41091,25.078628,0.000414,25.038382,-2.4956,-0.028,9.41382,9.41382
1448.00,9.41091,25.078625,0.000412,25.038342,-2.4954,-0.028,9.41307,9.41307
1449.00,9.41100,25.078699,0.000412,25.038308,-2.4953,-0.028,9.41244,9.41244
1450.00,9.41098,25.078925,0.000420,25.038485,-2.4952,-0.028,9.41169,9.41169
1451.00,9.41092,25.079031,0.000423,25.038565,-2.4952,-0.028,9.40948,9.40948
1452.00,9.41084,25.079059,0.000421,25.038532,-2.4951,-0.028,9.40883,9.40883
1453.00,9.41102,25.079128,0.000425,25.038603,-2.4951,-0.028,9.40946,9.40946
1454.00,9.41124,25.079094,0.000428,25.038551,-2.4950,-0.028,9.41121,9.41121
1455.00,9.41166,25.079046,0.000424,25.038491,-2.4949,-0.028,9.41350,9.41350
1456.00,9.41212,25.078905,0.000419,25.038309,-2.4948,-0.028,9.41625,9.41625
1457.00,9.41263,25.078988,0.000421,25.038374,-2.4948,-0.028,9.41740,9.41740
1458.00,9.41309,25.078986,0.000420,25.038344,-2.4947,-0.027,9.41810,9.41810
1459.00,9.41356,25.079117,0.000420,25.038473,-2.4946,-0.027,9.41782,9.41782
1460.00,9.41361,25.079146,0.000419,25.038447,-2.4945,-0.027,9.41675,9.41675
1461.00,9.41368,25.079378,0.000419,25.038562,-2.4943,-0.027,9.41553,9.41553
1462.00,9.41385,25.079340,0.000417,25.038470,-2.4941,-0.027,9.41387,9.41387
1463.00,9.41398,25.079472,0.000418,25.038544,-2.4938,-0.027,9.41204,9.41204
1464.00,9.41370,25.079501,0.000415,25.038473,-2.4936,-0.027,9.41202,9.41202
1465.00,9.41347,25.079540,0.000414,25.038459,-2.4935,-0.026,9.41280,9.41280
1466.00,9.41350,25.079380,0.000413,25.038323,-2.4934,-0.026,9.41183,9.41183
1467.00,9.41305,25.079421,0.000415,25.038333,-2.4933,-0.026,9.41150,9.41150
1468.00,9.41285,25.079372,0.000411,25.038274,-2.4931,-0.026,9.41203,9.41203
1469.00,9.41309,25.079229,0.000413,25.038166,-2.4929,-0.026,9.41195,9.41195
1470.00,9.41370,25.079276,0.000415,25.038200,-2.4927,-0.026,9.41059,9.41059
1471.00,9.41411,25.079315,0.000415,25.038221,-2.4926,-0.026,9.41075,9.41075
1472.00,9.41383,25.079397,0.000417,25.038230,-2.4924,-0.026,9.41106,9.41106
1473.00,9.41333,25.079356,0.000418,25.038193,-2.4923,-0.026,9.41036,9.41036
1474.00,9.41279,25.079453,0.000418,25.038215,-2.4920,-0.026,9.40932,9.40932
1475.00,9.41203,25.079453,0.000419,25.038169,-2.4919,-0.026,9.40974,9.40974
1476.00,9.41152,25.079489,0.000416,25.038144,-2.4918,-0.026,9.41007,9.41007
1477.00,9.41109,25.079507,0.000415,25.038173,-2.4918,-0.026,9.41089,9.41089
1478.00,9.41080,25.079635,0.000417,25.038249,-2.4917,-0.025,9.41322,9.41322
1479.00,9.41093,25.079691,0.000417,25.038280,-2.4917,-0.025,9.41474,9.41474
1480.00,9.41154,25.079804,0.000418,25.038361,-2.4917,-0.025,9.41637,9.41637
1481.00,9.41237,25.079897,0.000420,25.038368,-2.4916,-0.025,9.41863,9.41863
1482.00,9.41303,25.079995,0.000421,25.038346,-2.4914,-0.025,9.41960,9.41960
1483.00,9.41354,25.080078,0.000421,25.038311,-2.4912,-0.025,9.41940,9.41940
1484.00,9.41378,25.080141,0.000422,25.038314,-2.4911,-0.025,9.41853,9.41853
1485.00,9.41341,25.080160,0.000420,25.038317,-2.4909,-0.025,9.41614,9.41614
1486.00,9.41350,25.080142,0.000416,25.038328,-2.4908,-0.025,9.41363,9.41363
1487.00,9.41349,25.080187,0.000419,25.038361,-2.4906,-0.025,9.41287,9.41287
1488.00,9.41375,25.080156,0.000416,25.038316,-2.4905,-0.025,9.41190,9.41190
1489.00,9.41356,25.080234,0.000418,25.038397,-2.4904,-0.025,9.41118,9.41118
1490.00,9.41342,25.080191,0.000419,25.038293,-2.4902,-0.025,9.41169,9.41169
1491.00,9.41374,25.080280,0.000421,25.038312,-2.4900,-0.024,9.41219,9.41219
1492.00,9.41437,25.080277,0.000416,25.038243,-2.4898,-0.024,9.41151,9.41151
1493.00,9.41480,25.080222,0.000414,25.038148,-2.4896,-0.024,9.41137,9.41137
1494.00,9.41491,25.080146,0.000415,25.038058,-2.4894,-0.024,9.41221,9.41221
1495.00,9.41465,25.080310,0.000417,25.038169,-2.4893,-0.024,9.41343,9.41343
1496.00,9.41446,25.080322,0.000419,25.038143,-2.4891,-0.024,9.41435,9.41435
1497.00,9.41464,25.080448,0.000420,25.038247,-2.4889,-0.024,9.41451,9.41451
1498.00,9.41447,25.080675,0.000420,25.038347,-2.4888,-0.024,9.41513,9.41513
1499.00,9.41434,25.080823,0.000417,25.038379,-2.4887,-0.023,9.41503,9.41503
1500.00,9.41420,25.080790,0.000412,25.038307,-2.4885,-0.023,9.41495,9.41495
1501.00,9.41378,25.080857,0.000411,25.038305,-2.4884,-0.023,9.41366,9.41366
1502.00,9.41326,25.080835,0.000412,25.038197,-2.4882,-0.023,9.41346,9.41346
1503.00,9.41299,25.080844,0.000413,25.038267,-2.4881,-0.023,9.41337,9.41337
1504.00,9.41296,25.081026,0.000420,25.038391,-2.4879,-0.023,9.41434,9.41434
1505.00,9.41341,25.081118,0.000421,25.038447,-2.4878,-0.023,9.41438,9.41438
1506.00,9.41375,25.081117,0.000422,25.038440,-2.4877,-0.023,9.41516,9.41516
1507.00,9.41379,25.081161,0.000423,25.038557,-2.4876,-0.023,9.41606,9.41606
1508.00,9.41403,25.081203,0.000425,25.038555,-2.4874,-0.023,9.41779,9.41779
1509.00,9.41453,25.081205,0.000423,25.038504,-2.4873,-0.023,9.41826,9.41826
1510.00,9.41517,25.081269,0.000425,25.038484,-2.4872,-0.023,9.41838,9.41838
1511.00,9.41553,25.081385,0.000427,25.038493,-2.4871,-0.023,9.41829,9.41829
1512.00,9.41592,25.081439,0.000426,25.038377,-2.4870,-0.023,9.41795,9.41795
1513.00,9.41586,25.081355,0.000430,25.038243,-2.4868,-0.023,9.41764,9.41764
1514.00,9.41591,25.081378,0.000430,25.038205,-2.4867,-0.023,9.41700,9.41700
1515.00,9.41608,25.081428,0.000428,25.038204,-2.4865,-0.023,9.41552,9.41552
1516.00,9.41611,25.081508,0.000424,25.038257,-2.4864,-0.022,9.41362,9.41362
1517.00,9.41570,25.081407,0.000417,25.038182,-2.4862,-0.022,9.41097,9.41097
1518.00,9.41531,25.081478,0.000414,25.038188,-2.4861,-0.022,9.40738,9.40738
1519.00,9.41534,25.081574,0.000415,25.038307,-2.4859,-0.022,9.40560,9.40560
1520.00,9.41568,25.081566,0.000417,25.038287,-2.4857,-0.022,9.40612,9.40612
1521.00,9.41546,25.081602,0.000422,25.038274,-2.4856,-0.022,9.40817,9.40817
1522.00,9.41537,25.081761,0.000430,25.038356,-2.4854,-0.022,9.41053,9.41053
1523.00,9.41389,25.081907,0.000430,25.038413,-2.4853,-0.022,9.41384,9.41384
1524.00,9.41290,25.081923,0.000428,25.038417,-2.4852,-0.022,9.41598,9.41598
1525.00,9.41089,25.081969,0.000427,25.038378,-2.4851,-0.022,9.41647,9.41647
1526.00,9.40855,25.081920,0.000427,25.038303,-2.4850,-0.022,9.41669,9.41669
1527.00,9.40935,25.082039,0.000424,25.038398,-2.4848,-0.022,9.41633,9.41633
1528.00,9.41051,25.081990,0.000420,25.038388,-2.4846,-0.021,9.41477,9.41477
1529.00,9.41188,25.081895,0.000417,25.038220,-2.4844,-0.021,9.41434,9.41434
1530.00,9.41229,25.081957,0.000416,25.038286,-2.4842,-0.021,9.41506,9.41506
1531.00,9.41241,25.082006,0.000415,25.038354,-2.4842,-0.021,9.41590,9.41590
1532.00,9.41307,25.081882,0.000417,25.038236,-2.4841,-0.021,9.41613,9.41613
1533.00,9.41305,25.081989,0.000421,25.038297,-2.4841,-0.021,9.41555,9.41555
1534.00,9.41295,25.082099,0.000422,25.038373,-2.4840,-0.021,9.41456,9.41456
1535.00,9.41301,25.082069,0.000420,25.038309,-2.4838,-0.021,9.41268,9.41268
1536.00,9.41302,25.082096,0.000419,25.038249,-2.4835,-0.021,9.41041,9.41041
1537.00,9.41358,25.082213,0.000418,25.038298,-2.4833,-0.021,9.40992,9.40992
1538.00,9.41409,25.082234,0.000419,25.038247,-2.4831,-0.021,9.41041,9.41041
1539.00,9.41413,25.082302,0.000418,25.038197,-2.4829,-0.020,9.41155,9.41155
1540.00,9.41412,25.082474,0.000419,25.038301,-2.4827,-0.020,9.41376,9.41376
1541.00,9.41382,25.082668,0.000419,25.038424,-2.4826,-0.020,9.41602,9.41602
1542.00,9.41361,25.082745,0.000420,25.038456,-2.4825,-0.020,9.41757,9.41757
1543.00,9.41425,25.082881,0.000421,25.038549,-2.4823,-0.020,9.41788,9.41788
1544.00,9.41441,25.082899,0.000422,25.038579,-2.4822,-0.020,9.41716,9.41716
1545.00,9.41430,25.082970,0.000422,25.038640,-2.4820,-0.020,9.41709,9.41709
1546.00,9.41443,25.082968,0.000422,25.038666,-2.4819,-0.020,9.41717,9.41717
1547.00,9.41433,25.083006,0.000422,25.038725,-2.4817,-0.020,9.41719,9.41719
1548.00,9.41375,25.082956,0.000419,25.038654,-2.4815,-0.020,9.41799,9.41799
1549.00,9.41437,25.083031,0.000416,25.038676,-2.4813,-0.019,9.41785,9.41785
1550.00,9.41486,25.082982,0.000415,25.038587,-2.4811,-0.019,9.41644,9.41644
1551.00,9.41493,25.082988,0.000415,25.038501,-2.4809,-0.019,9.41495,9.41495
1552.00,9.41520,25.083070,0.000417,25.038441,-2.4808,-0.019,9.41472,9.41472
1553.00,9.41525,25.083071,0.000414,25.038359,-2.4807,-0.019,9.41370,9.41370
1554.00,9.41587,25.083019,0.000413,25.038257,-2.4805,-0.019,9.41089,9.41089
1555.00,9.41666,25.083038,0.000411,25.038209,-2.4803,-0.019,9.40629,9.40629
1556.00,9.41652,25.083020,0.000405,25.038166,-2.4801,-0.018,9.39967,9.39967
1557.00,9.41598,25.083089,0.000399,25.038189,-2.4799,-0.018,9.39104,9.39104
1558.00,9.41631,25.083228,0.000397,25.038333,-2.4797,-0.017,9.38145,9.38145
1559.00,9.41538,25.083249,0.000394,25.038327,-2.4796,-0.017,9.37194,9.37194
1560.00,9.41395,25.083251,0.000391,25.038253,-2.4795,-0.017,9.36328,9.36328
1561.00,9.41382,25.083380,0.000394,25.038330,-2.4795,-0.016,9.35820,9.35820
@11,2.0001,4.0, 1560.05 
1562.00,9.41607,25.083404,0.000398,25.038294,-2.4793,-0.017,9.35548,9.35548
1563.00,9.41195,25.083503,0.000400,25.038241,-2.4791,-0.017,9.35644,9.35644
1564.00,9.39952,25.083638,0.000404,25.038238,-2.4788,-0.017,9.36348,9.36348
1565.00,9.39024,25.083638,0.000409,25.038155,-2.4786,-0.017,9.37308,9.37308
1566.00,9.37952,25.083731,0.000411,25.038169,-2.4784,-0.017,9.38359,9.38359
1567.00,9.37356,25.083839,0.000411,25.038262,-2.4782,-0.017,9.39436,9.39436
1568.00,9.36443,25.083823,0.000417,25.038280,-2.4781,-0.017,9.40340,9.40340
1569.00,9.35196,25.083870,0.000419,25.038321,-2.4780,-0.017,9.40881,9.40881
1570.00,9.35034,25.084021,0.000419,25.038515,-2.4780,-0.016,9.41342,9.41342
1571.00,9.35408,25.084035,0.000419,25.038508,-2.4779,-0.016,9.41532,9.41532
1572.00,9.35995,25.083907,0.000417,25.038337,-2.4778,-0.016,9.41687,9.41687
1573.00,9.36948,25.083849,0.000408,25.038222,-2.4777,-0.016,9.41834,9.41834
1574.00,9.38689,25.083893,0.000408,25.038268,-2.4775,-0.016,9.42014,9.42014
1575.00,9.39503,25.083868,0.000408,25.038191,-2.4772,-0.016,9.42114,9.42114
1576.00,9.40675,25.083804,0.000406,25.038105,-2.4770,-0.016,9.42153,9.42153
1577.00,9.41242,25.083918,0.000408,25.038179,-2.4768,-0.016,9.42011,9.42011
1578.00,9.41375,25.084078,0.000415,25.038305,-2.4766,-0.016,9.41880,9.41880
1579.00,9.41525,25.084126,0.000411,25.038357,-2.4764,-0.015,9.41810,9.41810
1580.00,9.41691,25.084207,0.000411,25.038386,-2.4762,-0.015,9.41795,9.41795
1581.00,9.41785,25.084292,0.000410,25.038388,-2.4761,-0.015,9.41889,9.41889
1582.00,9.41749,25.084239,0.000409,25.038255,-2.4759,-0.015,9.42005,9.42005
1583.00,9.41775,25.084212,0.000410,25.038210,-2.4758,-0.015,9.42075,9.42075
1584.00,9.41828,25.084228,0.000412,25.038102,-2.4757,-0.015,9.42047,9.42047
1585.00,9.41870,25.084294,0.000410,25.038126,-2.4756,-0.015,9.41889,9.41889
1586.00,9.41926,25.084444,0.000416,25.038198,-2.4755,-0.015,9.41869,9.41869
1587.00,9.41938,25.084546,0.000417,25.038309,-2.4753,-0.015,9.41820,9.41820
1588.00,9.41943,25.084584,0.000415,25.038306,-2.4752,-0.014,9.41819,9.41819
1589.00,9.41941,25.084742,0.000418,25.038490,-2.4750,-0.014,9.41853,9.41853
1590.00,9.41949,25.084821,0.000422,25.038557,-2.4748,-0.014,9.41956,9.41956
1591.00,9.41951,25.084731,0.000417,25.038501,-2.4746,-0.014,9.41862,9.41862
1592.00,9.41933,25.084809,0.000417,25.038489,-2.4744,-0.014,9.41819,9.41819
1593.00,9.41890,25.084803,0.000416,25.038404,-2.4743,-0.014,9.41762,9.41762
1594.00,9.41863,25.084765,0.000414,25.038240,-2.4741,-0.014,9.41698,9.41698
1595.00,9.41834,25.084706,0.000409,25.038140,-2.4739,-0.014,9.41644,9.41644
1596.00,9.41827,25.084802,0.000413,25.038202,-2.4738,-0.014,9.41807,9.41807
1597.00,9.41874,25.084841,0.000414,25.038180,-2.4736,-0.013,9.41980,9.41980
1598.00,9.41930,25.084950,0.000413,25.038219,-2.4735,-0.013,9.42151,9.42151
1599.00,9.41944,25.084982,0.000413,25.038286,-2.4733,-0.013,9.42302,9.42302
1600.00,9.41959,25.085175,0.000418,25.038394,-2.4732,-0.013,9.42421,9.42421
1601.00,9.41972,25.085266,0.000416,25.038344,-2.4730,-0.013,9.42294,9.42294
1602.00,9.41953,25.085423,0.000417,25.038457,-2.4728,-0.013,9.42205,9.42205
1603.00,9.41960,25.085428,0.000417,25.038453,-2.4727,-0.013,9.42090,9.42090
1604.00,9.41988,25.085561,0.000418,25.038500,-2.4726,-0.013,9.41960,9.41960
1605.00,9.41992,25.085487,0.000415,25.038375,-2.4724,-0.013,9.41964,9.41964
1606.00,9.41983,25.085511,0.000418,25.038427,-2.4723,-0.013,9.41949,9.41949
1607.00,9.42006,25.085366,0.000416,25.038289,-2.4721,-0.013,9.41953,9.41953
1608.00,9.41998,25.085500,0.000419,25.038405,-2.4719,-0.013,9.41874,9.41874
1609.00,9.41969,25.085229,0.000417,25.038075,-2.4717,-0.012,9.41882,9.41882
1610.00,9.41960,25.085277,0.000418,25.038137,-2.4715,-0.012,9.41843,9.41843
1611.00,9.41984,25.085338,0.000416,25.038157,-2.4713,-0.012,9.41941,9.41941
1612.00,9.42012,25.085452,0.000418,25.038237,-2.4712,-0.012,9.41980,9.41980
1613.00,9.42053,25.085325,0.000415,25.038074,-2.4710,-0.012,9.42167,9.42167
1614.00,9.42082,25.085637,0.000418,25.038426,-2.4708,-0.012,9.42225,9.42225
1615.00,9.42035,25.085631,0.000415,25.038372,-2.4706,-0.012,9.42205,9.42205
1616.00,9.42005,25.085642,0.000416,25.038333,-2.4704,-0.012,9.42106,9.42106
1617.00,9.42026,25.085747,0.000420,25.038341,-2.4703,-0.012,9.42057,9.42057
1618.00,9.42013,25.085905,0.000420,25.038470,-2.4702,-0.012,9.42082,9.42082
1619.00,9.42020,25.085881,0.000419,25.038367,-2.4700,-0.011,9.42172,9.42172
1620.00,9.42040,25.085827,0.000419,25.038257,-2.4699,-0.011,9.42311,9.42311
1621.00,9.42091,25.085838,0.000423,25.038253,-2.4697,-0.011,9.42447,9.42447
1622.00,9.42128,25.085858,0.000420,25.038322,-2.4694,-0.011,9.42619,9.42619
1623.00,9.42175,25.085784,0.000421,25.038199,-2.4692,-0.011,9.42652,9.42652
1624.00,9.42213,25.085871,0.000422,25.038236,-2.4690,-0.011,9.42628,9.42628
1625.00,9.42230,25.086051,0.000423,25.038362,-2.4688,-0.011,9.42607,9.42607
1626.00,9.42261,25.086118,0.000414,25.038418,-2.4686,-0.011,9.42613,9.42613
1627.00,9.42313,25.086021,0.000409,25.038275,-2.4684,-0.011,9.42534,9.42534
1628.00,9.42370,25.086018,0.000408,25.038271,-2.4683,-0.010,9.42501,9.42501
1629.00,9.42386,25.086005,0.000406,25.038244,-2.4681,-0.010,9.42472,9.42472
1630.00,9.42379,25.085927,0.000408,25.038165,-2.4679,-0.010,9.42358,9.42358
1631.00,9.42357,25.085877,0.000413,25.038056,-2.4677,-0.011,9.42235,9.42235
1632.00,9.42353,25.085986,0.000418,25.038166,-2.4675,-0.011,9.42221,9.42221
1633.00,9.42368,25.086075,0.000418,25.038225,-2.4673,-0.011,9.42295,9.42295
1634.00,9.42397,25.086092,0.000416,25.038154,-2.4671,-0.010,9.42340,9.42340
1635.00,9.42415,25.086163,0.000411,25.038155,-2.4670,-0.010,9.42360,9.42360
1636.00,9.42418,25.086175,0.000409,25.038106,-2.4668,-0.010,9.42453,9.42453
1637.00,9.42445,25.086153,0.000408,25.038014,-2.4667,-0.010,9.42425,9.42425
1638.00,9.42440,25.086283,0.000408,25.038106,-2.4665,-0.010,9.42265,9.42265
1639.00,9.42416,25.086285,0.000408,25.038116,-2.4664,-0.010,9.42138,9.42138
1640.00,9.42387,25.086339,0.000411,25.038118,-2.4663,-0.010,9.42136,9.42136
1641.00,9.42346,25.086515,0.000414,25.038245,-2.4662,-0.009,9.42190,9.42190
1642.00,9.42315,25.086539,0.000409,25.038183,-2.4660,-0.009,9.42309,9.42309
1643.00,9.42307,25.086484,0.000409,25.038126,-2.4658,-0.009,9.42345,9.42345
1644.00,9.42338,25.086425,0.000407,25.038086,-2.4656,-0.009,9.42449,9.42449
1645.00,9.42340,25.086514,0.000410,25.038211,-2.4654,-0.009,9.42577,9.42577
1646.00,9.42365,25.086460,0.000404,25.038181,-2.4653,-0.008,9.42651,9.42651
1647.00,9.42396,25.086528,0.000406,25.038260,-2.4651,-0.008,9.42664,9.42664
1648.00,9.42405,25.086557,0.000404,25.038141,-2.4650,-0.008,9.42770,9.42770
1649.00,9.42426,25.086668,0.000408,25.038172,-2.4649,-0.008,9.42766,9.42766
1650.00,9.42470,25.086744,0.000411,25.038104,-2.4647,-0.008,9.42613,9.42613
1651.00,9.42480,25.086819,0.000415,25.038084,-2.4644,-0.009,9.42397,9.42397
1652.00,9.42428,25.086858,0.000417,25.038029,-2.4642,-0.009,9.42241,9.42241
1653.00,9.42390,25.086902,0.000420,25.038108,-2.4640,-0.009,9.42086,9.42086
1654.00,9.42390,25.086966,0.000419,25.038165,-2.4638,-0.008,9.41971,9.41971
1655.00,9.42356,25.086982,0.000419,25.038270,-2.4637,-0.008,9.42007,9.42007
1656.00,9.42339,25.086909,0.000418,25.038225,-2.4636,-0.008,9.42077,9.42077
1657.00,9.42340,25.086830,0.000421,25.038192,-2.4635,-0.008,9.42101,9.42101
1658.00,9.42377,25.086916,0.000421,25.038238,-2.4634,-0.008,9.42097,9.42097
1659.00,9.42376,25.086876,0.000420,25.038114,-2.4632,-0.008,9.42097,9.42097
1660.00,9.42339,25.086951,0.000423,25.038084,-2.4630,-0.008,9.42074,9.42074
1661.00,9.42298,25.087041,0.000424,25.038111,-2.4628,-0.008,9.42150,9.42150
1662.00,9.42312,25.087186,0.000423,25.038206,-2.4625,-0.008,9.42234,9.42234
1663.00,9.42308,25.087231,0.000426,25.038196,-2.4623,-0.008,9.42269,9.42269
1664.00,9.42302,25.087382,0.000428,25.038314,-2.4621,-0.008,9.42317,9.42317
1665.00,9.42268,25.087376,0.000423,25.038260,-2.4620,-0.008,9.42301,9.42301
1666.00,9.42208,25.087462,0.000423,25.038305,-2.4619,-0.008,9.42098,9.42098
1667.00,9.42138,25.087542,0.000423,25.038282,-2.4617,-0.008,9.41957,9.41957
1668.00,9.42120,25.087588,0.000420,25.038269,-2.4615,-0.007,9.41909,9.41909
1669.00,9.42105,25.087572,0.000418,25.038214,-2.4614,-0.007,9.41872,9.41872
1670.00,9.42088,25.087634,0.000418,25.038260,-2.4612,-0.007,9.41965,9.41965
1671.00,9.42077,25.087693,0.000422,25.038250,-2.4610,-0.007,9.42071,9.42071
1672.00,9.42097,25.087760,0.000422,25.038224,-2.4609,-0.007,9.42077,9.42077
1673.00,9.42111,25.087779,0.000422,25.038189,-2.4607,-0.007,9.42042,9.42042
1674.00,9.42099,25.087768,0.000422,25.038114,-2.4605,-0.007,9.42000,9.42000
1675.00,9.42064,25.087699,0.000421,25.038007,-2.4603,-0.007,9.41864,9.41864
1676.00,9.42042,25.087635,0.000416,25.037979,-2.4601,-0.006,9.41808,9.41808
1677.00,9.42035,25.087526,0.000413,25.037941,-2.4599,-0.006,9.41913,9.41913
1678.00,9.42060,25.087605,0.000414,25.038005,-2.4598,-0.006,9.42060,9.42060
1679.00,9.42090,25.087794,0.000416,25.038152,-2.4596,-0.006,9.42269,9.42269
1680.00,9.42140,25.087961,0.000412,25.038236,-2.4595,-0.006,9.42532,9.42532
1681.00,9.42134,25.088015,0.000411,25.038204,-2.4593,-0.006,9.42786,9.42786
1682.00,9.42144,25.088175,0.000411,25.038300,-2.4592,-0.006,9.42897,9.42897
1683.00,9.42211,25.088194,0.000410,25.038291,-2.4590,-0.006,9.42859,9.42859
1684.00,9.42227,25.088195,0.000410,25.038208,-2.4589,-0.006,9.42825,9.42825
1685.00,9.42263,25.088154,0.000414,25.038166,-2.4587,-0.006,9.42757,9.42757
1686.00,9.42311,25.088322,0.000416,25.038256,-2.4585,-0.005,9.42638,9.42638
1687.00,9.42352,25.088360,0.000421,25.038230,-2.4582,-0.006,9.42538,9.42538
1688.00,9.42384,25.088382,0.000426,25.038148,-2.4579,-0.006,9.42455,9.42455
1689.00,9.42386,25.088341,0.000424,25.038136,-2.4577,-0.006,9.42332,9.42332
1690.00,9.42407,25.088469,0.000426,25.038242,-2.4575,-0.005,9.42248,9.42248
1691.00,9.42471,25.088526,0.000429,25.038228,-2.4573,-0.005,9.42136,9.42136
1692.00,9.42439,25.088577,0.000427,25.038304,-2.4572,-0.005,9.42075,9.42075
1693.00,9.42407,25.088527,0.000421,25.038285,-2.4570,-0.005,9.42147,9.42147
1694.00,9.42394,25.088707,0.000423,25.038409,-2.4568,-0.005,9.42151,9.42151
1695.00,9.42441,25.088656,0.000419,25.038283,-2.4566,-0.005,9.42051,9.42051
1696.00,9.42457,25.088619,0.000413,25.038203,-2.4564,-0.005,9.42093,9.42093
1697.00,9.42411,25.088665,0.000413,25.038172,-2.4562,-0.005,9.42102,9.42102
1698.00,9.42396,25.088836,0.000416,25.038332,-2.4561,-0.004,9.42162,9.42162
1699.00,9.42401,25.088752,0.000413,25.038206,-2.4559,-0.004,9.42326,9.42326
1700.00,9.42389,25.088836,0.000415,25.038227,-2.4556,-0.004,9.42447,9.42447
1701.00,9.42361,25.088903,0.000423,25.038325,-2.4554,-0.005,9.42471,9.42471
1702.00,9.42312,25.088954,0.000419,25.038325,-2.4553,-0.004,9.42510,9.42510
1703.00,9.42288,25.088995,0.000417,25.038258,-2.4551,-0.004,9.42519,9.42519
1704.00,9.42247,25.089126,0.000416,25.038279,-2.4550,-0.004,9.42201,9.42201
1705.00,9.42226,25.089211,0.000414,25.038368,-2.4549,-0.004,9.41715,9.41715
1706.00,9.42262,25.089236,0.000408,25.038324,-2.4548,-0.003,9.41130,9.41130
1707.00,9.42286,25.089281,0.000406,25.038321,-2.4546,-0.003,9.40321,9.40321
1708.00,9.42317,25.089344,0.000404,25.038351,-2.4544,-0.003,9.39306,9.39306
1709.00,9.42437,25.089368,0.000400,25.038420,-2.4542,-0.003,9.38404,9.38404
1710.00,9.42480,25.089471,0.000397,25.038438,-2.4540,-0.002,9.37603,9.37603
1711.00,9.42340,25.089559,0.000397,25.038501,-2.4538,-0.002,9.36974,9.36974
@12,2.0001,4.0, 1710.089 
1712.00,9.42450,25.089588,0.000398,25.038479,-2.4536,-0.002,9.36728,9.36728
1713.00,9.42470,25.089552,0.000397,25.038400,-2.4534,-0.002,9.36881,9.36881
1714.00,9.41167,25.089551,0.000402,25.038331,-2.4532,-0.002,9.37503,9.37503
1715.00,9.39986,25.089507,0.000403,25.038277,-2.4530,-0.002,9.38488,9.38488
1716.00,9.39423,25.089499,0.000404,25.038207,-2.4528,-0.002,9.39592,9.39592
1717.00,9.38419,25.089479,0.000405,25.038205,-2.4525,-0.002,9.40628,9.40628
1718.00,9.37542,25.089635,0.000412,25.038321,-2.4524,-0.002,9.41408,9.41408
1719.00,9.36680,25.089626,0.000413,25.038372,-2.4522,-0.002,9.41931,9.41931
1720.00,9.36269,25.089661,0.000414,25.038414,-2.4520,-0.002,9.42255,9.42255
1721.00,9.36365,25.089768,0.000411,25.038455,-2.4518,-0.001,9.42409,9.42409
1722.00,9.37205,25.089838,0.000410,25.038459,-2.4516,-0.001,9.42497,9.42497
1723.00,9.38301,25.089795,0.000405,25.038389,-2.4514,-0.001,9.42611,9.42611
1724.00,9.39772,25.089921,0.000404,25.038412,-2.4512,-0.001,9.42725,9.42725
1725.00,9.40891,25.089975,0.000402,25.038405,-2.4510,-0.001,9.42877,9.42877
1726.00,9.41718,25.089998,0.000405,25.038402,-2.4508,-0.001,9.43015,9.43015
1727.00,9.42134,25.090087,0.000409,25.038439,-2.4507,-0.001,9.43071,9.43071
1728.00,9.42255,25.090263,0.000411,25.038532,-2.4505,-0.001,9.43125,9.43125
1729.00,9.42373,25.090325,0.000410,25.038486,-2.4503,-0.001,9.43160,9.43160
1730.00,9.42489,25.090441,0.000415,25.038515,-2.4501,-0.001,9.43120,9.43120
1731.00,9.42626,25.090546,0.000413,25.038588,-2.4499,-0.001,9.43055,9.43055
1732.00,9.42696,25.090531,0.000406,25.038509,-2.4496,0.000,9.43027,9.43027
1733.00,9.42749,25.090602,0.000409,25.038535,-2.4495,0.000,9.43049,9.43049
1734.00,9.42775,25.090635,0.000409,25.038578,-2.4494,0.000,9.43042,9.43042
1735.00,9.42832,25.090580,0.000406,25.038521,-2.4492,0.000,9.43063,9.43063
1736.00,9.42881,25.090497,0.000404,25.038418,-2.4491,0.000,9.43067,9.43067
1737.00,9.42885,25.090628,0.000412,25.038502,-2.4490,0.000,9.42962,9.42962
1738.00,9.42888,25.090554,0.000409,25.038416,-2.4488,0.000,9.42796,9.42796
1739.00,9.42898,25.090647,0.000410,25.038418,-2.4487,0.000,9.42684,9.42684
1740.00,9.42906,25.090711,0.000407,25.038383,-2.4485,0.000,9.42587,9.42587
1741.00,9.42910,25.090865,0.000411,25.038487,-2.4483,0.001,9.42525,9.42525
1742.00,9.42922,25.090876,0.000404,25.038482,-2.4481,0.001,9.42632,9.42632
1743.00,9.42925,25.090878,0.000404,25.038492,-2.4480,0.001,9.42769,9.42769
1744.00,9.42943,25.090945,0.000406,25.038560,-2.4477,0.001,9.42952,9.42952
1745.00,9.42925,25.091012,0.000410,25.038621,-2.4476,0.001,9.43088,9.43088
1746.00,9.42904,25.091015,0.000413,25.038575,-2.4474,0.001,9.43249,9.43249
1747.00,9.42930,25.091084,0.000412,25.038611,-2.4471,0.001,9.43296,9.43296
1748.00,9.42955,25.091180,0.000412,25.038620,-2.4470,0.001,9.43229,9.43229
1749.00,9.42952,25.091112,0.000411,25.038492,-2.4468,0.002,9.43035,9.43035
1750.00,9.42914,25.091136,0.000414,25.038457,-2.4466,0.002,9.42873,9.42873
1751.00,9.42898,25.091119,0.000411,25.038397,-2.4464,0.002,9.42725,9.42725
1752.00,9.42886,25.091082,0.000413,25.038314,-2.4462,0.002,9.42657,9.42657
1753.00,9.42870,25.091093,0.000414,25.038302,-2.4459,0.002,9.42663,9.42663
1754.00,9.42852,25.091228,0.000415,25.038369,-2.4456,0.002,9.42809,9.42809
1755.00,9.42832,25.091238,0.000413,25.038336,-2.4453,0.002,9.43013,9.43013
1756.00,9.42876,25.091289,0.000414,25.038352,-2.4451,0.002,9.43172,9.43172
1757.00,9.42933,25.091382,0.000419,25.038380,-2.4449,0.002,9.43250,9.43250
1758.00,9.42990,25.091324,0.000417,25.038296,-2.4447,0.002,9.43307,9.43307
1759.00,9.43035,25.091261,0.000415,25.038200,-2.4445,0.002,9.43149,9.43149
1760.00,9.43032,25.091280,0.000413,25.038178,-2.4443,0.003,9.42950,9.42950
1761.00,9.42987,25.091267,0.000412,25.038171,-2.4440,0.003,9.42755,9.42755
1762.00,9.42966,25.091311,0.000411,25.038182,-2.4438,0.003,9.42603,9.42603
1763.00,9.42944,25.091429,0.000413,25.038220,-2.4436,0.003,9.42598,9.42598
1764.00,9.42896,25.091513,0.000416,25.038266,-2.4434,0.003,9.42702,9.42702
1765.00,9.42857,25.091577,0.000417,25.038318,-2.4433,0.003,9.42867,9.42867
1766.00,9.42851,25.091669,0.000418,25.038347,-2.4431,0.003,9.43064,9.43064
1767.00,9.42894,25.091662,0.000418,25.038346,-2.4429,0.003,9.43251,9.43251
1768.00,9.42943,25.091687,0.000417,25.038367,-2.4427,0.003,9.43374,9.43374
1769.00,9.43007,25.091723,0.000418,25.038398,-2.4425,0.003,9.43492,9.43492
1770.00,9.43060,25.091720,0.000418,25.038390,-2.4422,0.003,9.43405,9.43405
1771.00,9.43069,25.091779,0.000417,25.038362,-2.4419,0.004,9.43303,9.43303
1772.00,9.43079,25.091845,0.000417,25.038306,-2.4415,0.004,9.43160,9.43160
1773.00,9.43098,25.091947,0.000418,25.038336,-2.4413,0.004,9.43016,9.43016
1774.00,9.43052,25.092023,0.000418,25.038356,-2.4410,0.004,9.42993,9.42993
1775.00,9.43060,25.092200,0.000422,25.038391,-2.4407,0.004,9.43143,9.43143
1776.00,9.43097,25.092282,0.000422,25.038471,-2.4405,0.004,9.43268,9.43268
1777.00,9.43099,25.092357,0.000421,25.038573,-2.4403,0.004,9.43368,9.43368
1778.00,9.43095,25.092391,0.000422,25.038574,-2.4401,0.004,9.43395,9.43395
1779.00,9.43116,25.092318,0.000414,25.038429,-2.4399,0.004,9.43310,9.43310
1780.00,9.43177,25.092423,0.000414,25.038462,-2.4398,0.005,9.43202,9.43202
1781.00,9.43244,25.092412,0.000410,25.038348,-2.4395,0.005,9.43066,9.43066
1782.00,9.43251,25.092390,0.000411,25.038239,-2.4393,0.005,9.42950,9.42950
1783.00,9.43247,25.092378,0.000406,25.038117,-2.4390,0.005,9.42980,9.42980
1784.00,9.43216,25.092534,0.000413,25.038228,-2.4388,0.005,9.43073,9.43073
1785.00,9.43165,25.092439,0.000415,25.038198,-2.4387,0.005,9.43174,9.43174
1786.00,9.43169,25.092457,0.000417,25.038222,-2.4386,0.005,9.43179,9.43179
1787.00,9.43170,25.092503,0.000417,25.038247,-2.4384,0.005,9.43160,9.43160
1788.00,9.43145,25.092544,0.000420,25.038237,-2.4382,0.005,9.43155,9.43155
1789.00,9.43124,25.092516,0.000415,25.038181,-2.4379,0.005,9.43105,9.43105
1790.00,9.43117,25.092569,0.000409,25.038179,-2.4377,0.006,9.42961,9.42961
1791.00,9.43131,25.092598,0.000408,25.038163,-2.4374,0.006,9.43020,9.43020
1792.00,9.43161,25.092591,0.000405,25.038070,-2.4372,0.006,9.43147,9.43147
1793.00,9.43113,25.092700,0.000409,25.038180,-2.4371,0.006,9.43242,9.43242
1794.00,9.43068,25.092860,0.000415,25.038224,-2.4368,0.006,9.43341,9.43341
1795.00,9.43091,25.092868,0.000416,25.038185,-2.4367,0.006,9.43449,9.43449
1796.00,9.43128,25.092962,0.000416,25.038253,-2.4365,0.006,9.43411,9.43411
1797.00,9.43180,25.093008,0.000417,25.038298,-2.4363,0.006,9.43417,9.43417
1798.00,9.43192,25.093008,0.000416,25.038307,-2.4361,0.006,9.43374,9.43374
1799.00,9.43201,25.093005,0.000412,25.038325,-2.4359,0.006,9.43390,9.43390
1800.00,9.43240,25.093013,0.000414,25.038314,-2.4357,0.007,9.43419,9.43419
1801.00,9.43266,25.092978,0.000416,25.038251,-2.4355,0.007,9.43513,9.43513
1802.00,9.43295,25.093035,0.000419,25.038294,-2.4352,0.007,9.43497,9.43497
1803.00,9.43318,25.093027,0.000416,25.038238,-2.4350,0.007,9.43474,9.43474
1804.00,9.43296,25.092991,0.000416,25.038201,-2.4348,0.007,9.43378,9.43378
1805.00,9.43293,25.093075,0.000417,25.038226,-2.4346,0.007,9.43371,9.43371
1806.00,9.43334,25.093178,0.000420,25.038259,-2.4343,0.007,9.43387,9.43387
1807.00,9.43374,25.093215,0.000418,25.038248,-2.4340,0.007,9.43472,9.43472
1808.00,9.43395,25.093202,0.000420,25.038243,-2.4338,0.007,9.43484,9.43484
1809.00,9.43413,25.093277,0.000421,25.038242,-2.4337,0.007,9.43522,9.43522
1810.00,9.43437,25.093289,0.000418,25.038226,-2.4335,0.007,9.43531,9.43531
1811.00,9.43449,25.093342,0.000416,25.038259,-2.4334,0.007,9.43565,9.43565
1812.00,9.43484,25.093434,0.000417,25.038335,-2.4332,0.007,9.43622,9.43622
1813.00,9.43494,25.093580,0.000417,25.038366,-2.4330,0.008,9.43575,9.43575
1814.00,9.43452,25.093589,0.000415,25.038338,-2.4328,0.008,9.43372,9.43372
1815.00,9.43399,25.093694,0.000415,25.038323,-2.4326,0.008,9.43249,9.43249
1816.00,9.43398,25.093726,0.000415,25.038271,-2.4323,0.008,9.43172,9.43172
1817.00,9.43414,25.093785,0.000416,25.038235,-2.4321,0.008,9.43079,9.43079
1818.00,9.43417,25.093822,0.000415,25.038234,-2.4319,0.008,9.43081,9.43081
1819.00,9.43386,25.093910,0.000418,25.038279,-2.4318,0.008,9.43221,9.43221
1820.00,9.43387,25.093916,0.000420,25.038317,-2.4317,0.008,9.43246,9.43246
1821.00,9.43403,25.093994,0.000418,25.038377,-2.4316,0.008,9.43187,9.43187
1822.00,9.43373,25.094031,0.000417,25.038400,-2.4314,0.008,9.43174,9.43174
1823.00,9.43334,25.094063,0.000417,25.038406,-2.4312,0.009,9.43181,9.43181
1824.00,9.43302,25.094095,0.000412,25.038392,-2.4310,0.009,9.43224,9.43224
1825.00,9.43289,25.094136,0.000410,25.038347,-2.4308,0.009,9.43318,9.43318
1826.00,9.43287,25.094027,0.000410,25.038248,-2.4306,0.009,9.43358,9.43358
1827.00,9.43309,25.094090,0.000414,25.038235,-2.4303,0.009,9.43462,9.43462
1828.00,9.43349,25.094065,0.000414,25.038235,-2.4302,0.009,9.43639,9.43639
1829.00,9.43387,25.094046,0.000417,25.038226,-2.4300,0.009,9.43772,9.43772
1830.00,9.43407,25.094019,0.000421,25.038215,-2.4298,0.009,9.43836,9.43836
1831.00,9.43413,25.094058,0.000420,25.038168,-2.4296,0.009,9.43888,9.43888
1832.00,9.43377,25.094032,0.000414,25.038135,-2.4294,0.009,9.43713,9.43713
1833.00,9.43363,25.094065,0.000413,25.038077,-2.4293,0.009,9.43642,9.43642
1834.00,9.43421,25.094158,0.000411,25.038111,-2.4291,0.010,9.43628,9.43628
1835.00,9.43485,25.094263,0.000414,25.038168,-2.4290,0.010,9.43565,9.43565
1836.00,9.43483,25.094390,0.000416,25.038281,-2.4289,0.010,9.43474,9.43474
1837.00,9.43489,25.094431,0.000419,25.038311,-2.4287,0.010,9.43565,9.43565
1838.00,9.43500,25.094423,0.000422,25.038288,-2.4285,0.009,9.43601,9.43601
1839.00,9.43540,25.094406,0.000424,25.038313,-2.4283,0.009,9.43522,9.43522
1840.00,9.43585,25.094337,0.000416,25.038280,-2.4280,0.010,9.43364,9.43364
1841.00,9.43623,25.094276,0.000416,25.038174,-2.4278,0.010,9.43234,9.43234
1842.00,9.43621,25.094263,0.000415,25.038110,-2.4275,0.010,9.43112,9.43112
1843.00,9.43583,25.094333,0.000415,25.038136,-2.4273,0.010,9.43092,9.43092
1844.00,9.43562,25.094348,0.000412,25.038086,-2.4271,0.010,9.43187,9.43187
1845.00,9.43483,25.094426,0.000415,25.038076,-2.4269,0.010,9.43426,9.43426
1846.00,9.43485,25.094502,0.000413,25.038094,-2.4267,0.010,9.43621,9.43621
1847.00,9.43438,25.094544,0.000415,25.038147,-2.4266,0.011,9.43717,9.43717
1848.00,9.43402,25.094557,0.000415,25.038183,-2.4264,0.011,9.43650,9.43650
1849.00,9.43397,25.094547,0.000415,25.038149,-2.4262,0.011,9.43532,9.43532
1850.00,9.43345,25.094558,0.000416,25.038196,-2.4259,0.011,9.43436,9.43436
1851.00,9.43419,25.094598,0.000418,25.038257,-2.4257,0.011,9.43523,9.43523
1852.00,9.43412,25.094633,0.000416,25.038247,-2.4255,0.011,9.43643,9.43643
1853.00,9.43351,25.094756,0.000413,25.038247,-2.4253,0.011,9.43742,9.43742
1854.00,9.43357,25.094915,0.000415,25.038352,-2.4251,0.011,9.43567,9.43567
1855.00,9.43398,25.095047,0.000415,25.038368,-2.4250,0.012,9.43180,9.43180
1856.00,9.43460,25.095205,0.000413,25.038471,-2.4248,0.012,9.42603,9.42603
1857.00,9.43610,25.095284,0.000416,25.038476,-2.4246,0.012,9.41738,9.41738
1858.00,9.43642,25.095345,0.000413,25.038544,-2.4245,0.012,9.40696,9.40696
1859.00,9.43552,25.095418,0.000412,25.038565,-2.4243,0.013,9.39795,9.39795
1860.00,9.43630,25.095429,0.000409,25.038556,-2.4241,0.013,9.38944,9.38944
1861.00,9.43775,25.095441,0.000409,25.038490,-2.4238,0.013,9.38212,9.38212
@13,2.0001,4.0, 1860.025 
1862.00,9.43889,25.095366,0.000402,25.038383,-2.4235,0.013,9.37996,9.37996
1863.00,9.43808,25.095356,0.000402,25.038310,-2.4232,0.013,9.38288,9.38288
1864.00,9.42595,25.095360,0.000404,25.038287,-2.4230,0.014,9.38916,9.38916
1865.00,9.41645,25.095548,0.000409,25.038387,-2.4228,0.014,9.39811,9.39811
1866.00,9.40991,25.095605,0.000405,25.038377,-2.4227,0.014,9.40883,9.40883
1867.00,9.39562,25.095691,0.000406,25.038363,-2.4226,0.014,9.41905,9.41905
1868.00,9.38701,25.095792,0.000409,25.038358,-2.4225,0.014,9.42638,9.42638
1869.00,9.38026,25.095866,0.000408,25.038299,-2.4223,0.014,9.43231,9.43231
1870.00,9.37604,25.095779,0.000407,25.038189,-2.4220,0.014,9.43718,9.43718
1871.00,9.37393,25.095801,0.000415,25.038192,-2.4217,0.014,9.44027,9.44027
1872.00,9.38468,25.095926,0.000421,25.038309,-2.4215,0.014,9.44238,9.44238
1873.00,9.40146,25.095966,0.000423,25.038377,-2.4212,0.014,9.44291,9.44291
1874.00,9.41218,25.095956,0.000421,25.038389,-2.4209,0.014,9.44278,9.44278
1875.00,9.41866,25.096000,0.000422,25.038374,-2.4207,0.014,9.44248,9.44248
1876.00,9.42741,25.096006,0.000420,25.038322,-2.4204,0.014,9.44254,9.44254
1877.00,9.43333,25.096085,0.000420,25.038329,-2.4202,0.014,9.44270,9.44270
1878.00,9.43673,25.096125,0.000416,25.038292,-2.4199,0.015,9.44394,9.44394
1879.00,9.43872,25.096147,0.000417,25.038255,-2.4197,0.015,9.44439,9.44439
1880.00,9.43930,25.096195,0.000416,25.038279,-2.4195,0.015,9.44426,9.44426
1881.00,9.43992,25.096264,0.000415,25.038347,-2.4193,0.015,9.44340,9.44340
1882.00,9.44089,25.096231,0.000413,25.038301,-2.4191,0.015,9.44129,9.44129
1883.00,9.44101,25.096236,0.000417,25.038271,-2.4190,0.015,9.43949,9.43949
1884.00,9.44063,25.096232,0.000413,25.038217,-2.4189,0.016,9.43860,9.43860
1885.00,9.44039,25.096273,0.000411,25.038177,-2.4187,0.016,9.43793,9.43793
1886.00,9.44108,25.096253,0.000410,25.038098,-2.4184,0.016,9.43826,9.43826
1887.00,9.44163,25.096303,0.000414,25.038105,-2.4182,0.016,9.43837,9.43837
1888.00,9.44157,25.096377,0.000414,25.038138,-2.4180,0.016,9.43858,9.43858
1889.00,9.44124,25.096500,0.000421,25.038251,-2.4178,0.016,9.43936,9.43936
1890.00,9.44100,25.096511,0.000422,25.038283,-2.4177,0.016,9.43956,9.43956
1891.00,9.44092,25.096484,0.000424,25.038266,-2.4175,0.016,9.43861,9.43861
1892.00,9.44044,25.096510,0.000421,25.038260,-2.4173,0.016,9.43856,9.43856
1893.00,9.44023,25.096595,0.000421,25.038256,-2.4171,0.016,9.43919,9.43919
1894.00,9.44042,25.096676,0.000419,25.038258,-2.4167,0.016,9.43954,9.43954
1895.00,9.44053,25.096789,0.000420,25.038265,-2.4164,0.017,9.44033,9.44033
1896.00,9.44036,25.096939,0.000421,25.038323,-2.4161,0.017,9.44069,9.44069
1897.00,9.44013,25.096988,0.000424,25.038320,-2.4158,0.017,9.44142,9.44142
1898.00,9.43973,25.096954,0.000422,25.038280,-2.4156,0.017,9.44110,9.44110
1899.00,9.43940,25.096914,0.000419,25.038237,-2.4154,0.017,9.44036,9.44036
1900.00,9.43934,25.096886,0.000419,25.038250,-2.4151,0.017,9.43985,9.43985
1901.00,9.43959,25.096850,0.000417,25.038269,-2.4149,0.017,9.43960,9.43960
1902.00,9.43977,25.096870,0.000417,25.038364,-2.4147,0.017,9.43951,9.43951
1903.00,9.43994,25.096900,0.000418,25.038415,-2.4145,0.017,9.43949,9.43949
1904.00,9.43987,25.096945,0.000418,25.038422,-2.4143,0.018,9.43901,9.43901
1905.00,9.43974,25.096965,0.000418,25.038392,-2.4143,0.018,9.43865,9.43865
1906.00,9.43967,25.096947,0.000418,25.038293,-2.4141,0.018,9.43955,9.43955
1907.00,9.43966,25.096997,0.000416,25.038199,-2.4139,0.018,9.43936,9.43936
1908.00,9.43986,25.096964,0.000417,25.038097,-2.4136,0.018,9.43970,9.43970
1909.00,9.43979,25.097139,0.000423,25.038231,-2.4133,0.018,9.43995,9.43995
1910.00,9.43975,25.097200,0.000424,25.038232,-2.4129,0.018,9.44003,9.44003
1911.00,9.43974,25.097355,0.000423,25.038347,-2.4126,0.018,9.43936,9.43936
1912.00,9.43998,25.097382,0.000426,25.038324,-2.4123,0.018,9.44025,9.44025
1913.00,9.44024,25.097606,0.000429,25.038486,-2.4122,0.018,9.44094,9.44094
1914.00,9.44044,25.097478,0.000426,25.038364,-2.4121,0.018,9.44317,9.44317
1915.00,9.44076,25.097522,0.000425,25.038372,-2.4119,0.018,9.44542,9.44542
1916.00,9.44124,25.097581,0.000425,25.038331,-2.4117,0.018,9.44699,9.44699
1917.00,9.44138,25.097664,0.000421,25.038360,-2.4116,0.018,9.44663,9.44663
1918.00,9.44147,25.097601,0.000419,25.038265,-2.4114,0.018,9.44551,9.44551
1919.00,9.44161,25.097670,0.000420,25.038248,-2.4112,0.019,9.44336,9.44336
1920.00,9.44197,25.097671,0.000421,25.038180,-2.4110,0.019,9.44128,9.44128
1921.00,9.44218,25.097765,0.000421,25.038259,-2.4108,0.019,9.44058,9.44058
1922.00,9.44272,25.097745,0.000417,25.038199,-2.4106,0.019,9.44086,9.44086
1923.00,9.44281,25.097780,0.000417,25.038149,-2.4103,0.019,9.44175,9.44175
1924.00,9.44248,25.097872,0.000416,25.038191,-2.4101,0.019,9.44226,9.44226
1925.00,9.44256,25.098024,0.000415,25.038309,-2.4099,0.020,9.44144,9.44144
1926.00,9.44280,25.098001,0.000415,25.038264,-2.4097,0.020,9.44068,9.44068
1927.00,9.44280,25.098052,0.000423,25.038323,-2.4095,0.019,9.43992,9.43992
1928.00,9.44216,25.098061,0.000425,25.038318,-2.4093,0.019,9.43918,9.43918
1929.00,9.44196,25.098013,0.000424,25.038265,-2.4092,0.019,9.43898,9.43898
1930.00,9.44196,25.097990,0.000422,25.038246,-2.4090,0.019,9.43998,9.43998
1931.00,9.44207,25.098003,0.000424,25.038228,-2.4088,0.019,9.44028,9.44028
1932.00,9.44203,25.098073,0.000420,25.038311,-2.4085,0.020,9.44086,9.44086
1933.00,9.44124,25.098013,0.000415,25.038221,-2.4083,0.020,9.44092,9.44092
1934.00,9.44056,25.098104,0.000416,25.038283,-2.4080,0.020,9.44053,9.44053
1935.00,9.44065,25.098135,0.000416,25.038263,-2.4077,0.020,9.44042,9.44042
1936.00,9.44054,25.098159,0.000414,25.038188,-2.4075,0.020,9.44091,9.44091
1937.00,9.44055,25.098151,0.000417,25.038110,-2.4072,0.020,9.44090,9.44090
1938.00,9.44075,25.098179,0.000419,25.038166,-2.4070,0.020,9.44165,9.44165
1939.00,9.44099,25.098224,0.000420,25.038126,-2.4068,0.020,9.44266,9.44266
1940.00,9.44131,25.098227,0.000418,25.038082,-2.4066,0.020,9.44419,9.44419
1941.00,9.44167,25.098321,0.000419,25.038223,-2.4063,0.020,9.44539,9.44539
1942.00,9.44180,25.098387,0.000418,25.038273,-2.4061,0.021,9.44513,9.44513
1943.00,9.44166,25.098594,0.000418,25.038451,-2.4059,0.021,9.44480,9.44480
1944.00,9.44172,25.098607,0.000414,25.038497,-2.4056,0.021,9.44489,9.44489
1945.00,9.44197,25.098623,0.000416,25.038462,-2.4054,0.021,9.44448,9.44448
1946.00,9.44257,25.098679,0.000413,25.038382,-2.4052,0.021,9.44465,9.44465
1947.00,9.44297,25.098756,0.000412,25.038363,-2.4049,0.022,9.44564,9.44564
1948.00,9.44312,25.098795,0.000416,25.038331,-2.4046,0.022,9.44481,9.44481
1949.00,9.44300,25.098874,0.000420,25.038272,-2.4044,0.021,9.44341,9.44341
1950.00,9.44298,25.098865,0.000419,25.038192,-2.4041,0.021,9.44229,9.44229
1951.00,9.44296,25.098870,0.000423,25.038211,-2.4038,0.021,9.44124,9.44124
1952.00,9.44313,25.098950,0.000425,25.038281,-2.4036,0.021,9.44121,9.44121
1953.00,9.44332,25.098974,0.000425,25.038232,-2.4034,0.021,9.44233,9.44233
1954.00,9.44356,25.099041,0.000426,25.038246,-2.4031,0.021,9.44376,9.44376
1955.00,9.44388,25.099258,0.000426,25.038367,-2.4028,0.022,9.44505,9.44505
1956.00,9.44407,25.099295,0.000423,25.038312,-2.4026,0.022,9.44549,9.44549
1957.00,9.44395,25.099331,0.000425,25.038301,-2.4023,0.022,9.44474,9.44474
1958.00,9.44387,25.099425,0.000425,25.038370,-2.4020,0.022,9.44353,9.44353
1959.00,9.44387,25.099446,0.000423,25.038385,-2.4017,0.022,9.44202,9.44202
1960.00,9.44334,25.099442,0.000426,25.038454,-2.4015,0.022,9.44177,9.44177
1961.00,9.44314,25.099409,0.000428,25.038395,-2.4012,0.022,9.44144,9.44144
1962.00,9.44335,25.099443,0.000427,25.038375,-2.4009,0.022,9.44258,9.44258
1963.00,9.44373,25.099476,0.000424,25.038332,-2.4006,0.022,9.44453,9.44453
1964.00,9.44381,25.099631,0.000426,25.038447,-2.4004,0.023,9.44615,9.44615
1965.00,9.44382,25.099705,0.000423,25.038409,-2.4001,0.023,9.44723,9.44723
1966.00,9.44352,25.099846,0.000426,25.038474,-2.4000,0.023,9.44774,9.44774
1967.00,9.44398,25.099901,0.000425,25.038400,-2.3998,0.023,9.44656,9.44656
1968.00,9.44463,25.099880,0.000426,25.038333,-2.3997,0.023,9.44597,9.44597
1969.00,9.44462,25.099809,0.000427,25.038207,-2.3995,0.023,9.44588,9.44588
1970.00,9.44473,25.099769,0.000427,25.038157,-2.3992,0.023,9.44481,9.44481
1971.00,9.44476,25.099868,0.000426,25.038241,-2.3989,0.023,9.44458,9.44458
1972.00,9.44476,25.099828,0.000422,25.038197,-2.3986,0.023,9.44573,9.44573
1973.00,9.44487,25.099977,0.000422,25.038264,-2.3983,0.023,9.44514,9.44514
1974.00,9.44467,25.099992,0.000421,25.038262,-2.3981,0.024,9.44438,9.44438
1975.00,9.44458,25.100133,0.000426,25.038372,-2.3980,0.024,9.44430,9.44430
1976.00,9.44446,25.100103,0.000426,25.038335,-2.3978,0.024,9.44350,9.44350
1977.00,9.44467,25.100172,0.000429,25.038421,-2.3975,0.024,9.44190,9.44190
1978.00,9.44467,25.100064,0.000426,25.038374,-2.3973,0.024,9.44222,9.44222
1979.00,9.44462,25.100034,0.000422,25.038358,-2.3971,0.024,9.44249,9.44249
1980.00,9.44469,25.099994,0.000418,25.038290,-2.3969,0.024,9.44222,9.44222
1981.00,9.44470,25.100001,0.000418,25.038268,-2.3967,0.024,9.44297,9.44297
1982.00,9.44458,25.100027,0.000419,25.038266,-2.3966,0.024,9.44353,9.44353
1983.00,9.44422,25.100086,0.000420,25.038264,-2.3964,0.024,9.44298,9.44298
1984.00,9.44397,25.100096,0.000419,25.038206,-2.3962,0.024,9.44269,9.44269
1985.00,9.44373,25.100156,0.000421,25.038229,-2.3959,0.024,9.44290,9.44290
1986.00,9.44352,25.100226,0.000419,25.038255,-2.3956,0.025,9.44299,9.44299
1987.00,9.44366,25.100298,0.000416,25.038250,-2.3952,0.025,9.44407,9.44407
1988.00,9.44382,25.100291,0.000417,25.038189,-2.3949,0.025,9.44445,9.44445
1989.00,9.44356,25.100427,0.000420,25.038246,-2.3948,0.025,9.44433,9.44433
1990.00,9.44339,25.100441,0.000420,25.038216,-2.3947,0.025,9.44393,9.44393
1991.00,9.44334,25.100452,0.000424,25.038190,-2.3945,0.025,9.44373,9.44373
1992.00,9.44325,25.100442,0.000425,25.038180,-2.3944,0.025,9.44297,9.44297
1993.00,9.44318,25.100555,0.000421,25.038253,-2.3942,0.025,9.44358,9.44358
1994.00,9.44347,25.100603,0.000419,25.038244,-2.3939,0.025,9.44475,9.44475
1995.00,9.44355,25.100617,0.000419,25.038222,-2.3935,0.025,9.44506,9.44506
1996.00,9.44375,25.100578,0.000414,25.038199,-2.3932,0.026,9.44509,9.44509
1997.00,9.44392,25.100591,0.000412,25.038138,-2.3929,0.026,9.44509,9.44509
1998.00,9.44394,25.100650,0.000415,25.038142,-2.3927,0.026,9.44514,9.44514
1999.00,9.44404,25.100659,0.000417,25.038096,-2.3925,0.026,9.44557,9.44557
2000.00,9.44439,25.100670,0.000414,25.038045,-2.3923,0.026,9.44586,9.44586
2001.00,9.44455,25.100830,0.000416,25.038067,-2.3922,0.026,9.44715,9.44715
2002.00,9.44493,25.100930,0.000419,25.038130,-2.3920,0.026,9.44808,9.44808
2003.00,9.44528,25.100934,0.000417,25.038134,-2.3917,0.026,9.44836,9.44836
2004.00,9.44549,25.100937,0.000415,25.038172,-2.3915,0.026,9.44572,9.44572
2005.00,9.44541,25.100984,0.000413,25.038210,-2.3912,0.026,9.44235,9.44235
2006.00,9.44593,25.100978,0.000412,25.038244,-2.3909,0.027,9.43658,9.43658
2007.00,9.44638,25.100996,0.000408,25.038260,-2.3907,0.027,9.42855,9.42855
2008.00,9.44657,25.101066,0.000408,25.038281,-2.3905,0.027,9.41939,9.41939
2009.00,9.44710,25.101119,0.000408,25.038321,-2.3903,0.027,9.40949,9.40949
2010.00,9.44825,25.101142,0.000406,25.038295,-2.3901,0.028,9.40056,9.40056
2011.00,9.44903,25.101217,0.000402,25.038276,-2.3899,0.028,9.39344,9.39344
@14,2.0001,4.0, 2010.062 
2012.00,9.44882,25.101236,0.000400,25.038239,-2.3896,0.028,9.39117,9.39117
2013.00,9.44664,25.101304,0.000398,25.038178,-2.3893,0.028,9.39254,9.39254
2014.00,9.43636,25.101350,0.000399,25.038129,-2.3890,0.029,9.40000,9.40000
2015.00,9.42852,25.101441,0.000399,25.038191,-2.3888,0.029,9.40955,9.40955
2016.00,9.42193,25.101432,0.000399,25.038213,-2.3886,0.029,9.42046,9.42046
2017.00,9.40833,25.101455,0.000398,25.038214,-2.3884,0.029,9.43082,9.43082
2018.00,9.40202,25.101415,0.000398,25.038194,-2.3882,0.029,9.43903,9.43903
2019.00,9.38704,25.101457,0.000396,25.038195,-2.3880,0.029,9.44546,9.44546
2020.00,9.38406,25.101498,0.000396,25.038165,-2.3877,0.029,9.45000,9.45000
2021.00,9.38682,25.101479,0.000398,25.038073,-2.3875,0.029,9.45222,9.45222
2022.00,9.39688,25.101524,0.000405,25.037972,-2.3873,0.029,9.45364,9.45364
2023.00,9.40909,25.101595,0.000406,25.038036,-2.3870,0.029,9.45565,9.45565
2024.00,9.42367,25.101605,0.000405,25.038018,-2.3868,0.030,9.45583,9.45583
2025.00,9.43161,25.101652,0.000408,25.038050,-2.3865,0.030,9.45654,9.45654
2026.00,9.44057,25.101783,0.000411,25.038071,-2.3863,0.030,9.45703,9.45703
2027.00,9.44673,25.101872,0.000408,25.038148,-2.3861,0.030,9.45633,9.45633
2028.00,9.44988,25.101850,0.000407,25.038080,-2.3859,0.030,9.45466,9.45466
2029.00,9.45120,25.101932,0.000411,25.038094,-2.3857,0.030,9.45440,9.45440
2030.00,9.45280,25.101978,0.000410,25.038104,-2.3855,0.030,9.45378,9.45378
2031.00,9.45335,25.101965,0.000410,25.038131,-2.3853,0.030,9.45300,9.45300
2032.00,9.45326,25.101964,0.000412,25.038114,-2.3851,0.030,9.45113,9.45113
2033.00,9.45341,25.102062,0.000415,25.038138,-2.3848,0.030,9.44982,9.44982
2034.00,9.45269,25.102106,0.000415,25.038167,-2.3845,0.030,9.44869,9.44869
2035.00,9.45214,25.102122,0.000417,25.038107,-2.3842,0.030,9.44761,9.44761
2036.00,9.45237,25.102196,0.000419,25.038109,-2.3840,0.030,9.44817,9.44817
2037.00,9.45285,25.102303,0.000419,25.038215,-2.3837,0.030,9.45055,9.45055
2038.00,9.45269,25.102346,0.000417,25.038219,-2.3835,0.030,9.45166,9.45166
2039.00,9.45254,25.102412,0.000417,25.038193,-2.3833,0.031,9.45119,9.45119
2040.00,9.45160,25.102483,0.000417,25.038208,-2.3830,0.031,9.45101,9.45101
2041.00,9.45085,25.102584,0.000418,25.038240,-2.3828,0.031,9.45102,9.45102
2042.00,9.45112,25.102626,0.000419,25.038227,-2.3826,0.031,9.45090,9.45090
2043.00,9.45076,25.102635,0.000419,25.038221,-2.3824,0.031,9.45089,9.45089
2044.00,9.45100,25.102663,0.000421,25.038264,-2.3822,0.031,9.45225,9.45225
2045.00,9.45118,25.102688,0.000423,25.038281,-2.3820,0.031,9.45359,9.45359
2046.00,9.45136,25.102571,0.000419,25.038181,-2.3817,0.032,9.45298,9.45298
2047.00,9.45124,25.102524,0.000417,25.038124,-2.3815,0.032,9.45194,9.45194
2048.00,9.45092,25.102556,0.000417,25.038133,-2.3812,0.032,9.45142,9.45142
2049.00,9.45064,25.102579,0.000418,25.038078,-2.3809,0.032,9.45049,9.45049
2050.00,9.45040,25.102579,0.000416,25.038033,-2.3807,0.032,9.45008,9.45008
2051.00,9.45058,25.102756,0.000420,25.038183,-2.3804,0.032,9.45028,9.45028
2052.00,9.45090,25.102828,0.000423,25.038224,-2.3801,0.032,9.44952,9.44952
2053.00,9.45072,25.102861,0.000423,25.038202,-2.3799,0.032,9.44892,9.44892
2054.00,9.45071,25.102917,0.000419,25.038274,-2.3797,0.032,9.44920,9.44920
2055.00,9.45083,25.102997,0.000420,25.038350,-2.3795,0.032,9.44832,9.44832
2056.00,9.45056,25.103031,0.000419,25.038286,-2.3793,0.032,9.44844,9.44844
2057.00,9.45046,25.103045,0.000415,25.038243,-2.3791,0.032,9.44849,9.44849
2058.00,9.45020,25.103178,0.000419,25.038329,-2.3788,0.033,9.44839,9.44839
2059.00,9.45007,25.103214,0.000421,25.038311,-2.3786,0.033,9.44840,9.44840
2060.00,9.44992,25.103251,0.000420,25.038255,-2.3784,0.033,9.44959,9.44959
2061.00,9.44955,25.103243,0.000418,25.038188,-2.3782,0.033,9.45043,9.45043
2062.00,9.44894,25.103346,0.000418,25.038204,-2.3780,0.033,9.45340,9.45340
2063.00,9.44919,25.103313,0.000418,25.038097,-2.3778,0.033,9.45557,9.45557
2064.00,9.45015,25.103362,0.000417,25.038058,-2.3776,0.033,9.45502,9.45502
2065.00,9.45056,25.103456,0.000417,25.038147,-2.3773,0.033,9.45365,9.45365
2066.00,9.45071,25.103461,0.000418,25.038197,-2.3770,0.033,9.45358,9.45358
2067.00,9.45070,25.103494,0.000419,25.038224,-2.3767,0.033,9.45303,9.45303
2068.00,9.45049,25.103596,0.000418,25.038373,-2.3765,0.034,9.45254,9.45254
2069.00,9.45083,25.103577,0.000418,25.038381,-2.3762,0.034,9.45301,9.45301
2070.00,9.45169,25.103511,0.000415,25.038288,-2.3760,0.034,9.45343,9.45343
2071.00,9.45220,25.103599,0.000415,25.038298,-2.3758,0.034,9.45252,9.45252
2072.00,9.45233,25.103607,0.000415,25.038238,-2.3755,0.034,9.45139,9.45139
2073.00,9.45284,25.103602,0.000414,25.038162,-2.3753,0.034,9.45144,9.45144
2074.00,9.45319,25.103683,0.000416,25.038161,-2.3752,0.034,9.45250,9.45250
2075.00,9.45309,25.103772,0.000419,25.038176,-2.3751,0.034,9.45439,9.45439
2076.00,9.45316,25.103806,0.000417,25.038178,-2.3749,0.034,9.45586,9.45586
2077.00,9.45338,25.103913,0.000420,25.038241,-2.3747,0.034,9.45660,9.45660
2078.00,9.45399,25.103956,0.000416,25.038223,-2.3745,0.035,9.45745,9.45745
2079.00,9.45434,25.104004,0.000414,25.038230,-2.3743,0.035,9.45789,9.45789
2080.00,9.45453,25.104044,0.000412,25.038232,-2.3740,0.035,9.45749,9.45749
2081.00,9.45478,25.104112,0.000414,25.038237,-2.3737,0.035,9.45738,9.45738
2082.00,9.45475,25.104097,0.000412,25.038207,-2.3735,0.035,9.45741,9.45741
2083.00,9.45468,25.104113,0.000414,25.038195,-2.3732,0.035,9.45666,9.45666
2084.00,9.45513,25.104126,0.000417,25.038193,-2.3731,0.035,9.45522,9.45522
2085.00,9.45512,25.104153,0.000419,25.038188,-2.3729,0.035,9.45387,9.45387
2086.00,9.45474,25.104194,0.000421,25.038203,-2.3727,0.035,9.45260,9.45260
2087.00,9.45441,25.104292,0.000421,25.038247,-2.3725,0.035,9.45168,9.45168
2088.00,9.45422,25.104447,0.000419,25.038316,-2.3723,0.035,9.45154,9.45154
2089.00,9.45433,25.104532,0.000415,25.038312,-2.3720,0.036,9.45171,9.45171
2090.00,9.45431,25.104574,0.000416,25.038295,-2.3717,0.036,9.45193,9.45193
2091.00,9.45450,25.104607,0.000414,25.038247,-2.3715,0.036,9.45255,9.45255
2092.00,9.45472,25.104578,0.000416,25.038194,-2.3714,0.036,9.45288,9.45288
2093.00,9.45478,25.104527,0.000419,25.038118,-2.3711,0.036,9.45289,9.45289
2094.00,9.45456,25.104518,0.000420,25.038095,-2.3709,0.036,9.45260,9.45260
2095.00,9.45411,25.104586,0.000424,25.038153,-2.3707,0.036,9.45274,9.45274
2096.00,9.45383,25.104585,0.000423,25.038192,-2.3705,0.036,9.45208,9.45208
2097.00,9.45357,25.104619,0.000423,25.038175,-2.3702,0.036,9.45225,9.45225
2098.00,9.45353,25.104658,0.000425,25.038257,-2.3699,0.036,9.45264,9.45264
2099.00,9.45346,25.104662,0.000428,25.038283,-2.3697,0.036,9.45412,9.45412
2100.00,9.45342,25.104645,0.000428,25.038239,-2.3694,0.036,9.45512,9.45512
2101.00,9.45311,25.104696,0.000425,25.038151,-2.3692,0.036,9.45568,9.45568
2102.00,9.45295,25.104757,0.000425,25.038164,-2.3690,0.037,9.45581,9.45581
2103.00,9.45311,25.104804,0.000425,25.038107,-2.3688,0.037,9.45577,9.45577
2104.00,9.45333,25.104880,0.000423,25.038098,-2.3685,0.037,9.45528,9.45528
2105.00,9.45359,25.104893,0.000418,25.038036,-2.3683,0.037,9.45519,9.45519
2106.00,9.45390,25.104964,0.000422,25.038143,-2.3681,0.037,9.45612,9.45612
2107.00,9.45434,25.104974,0.000423,25.038146,-2.3679,0.037,9.45700,9.45700
2108.00,9.45457,25.104960,0.000422,25.038125,-2.3677,0.037,9.45646,9.45646
2109.00,9.45474,25.105017,0.000422,25.038126,-2.3674,0.037,9.45569,9.45569
2110.00,9.45452,25.105125,0.000423,25.038211,-2.3672,0.037,9.45488,9.45488
2111.00,9.45447,25.105146,0.000425,25.038199,-2.3669,0.037,9.45406,9.45406
2112.00,9.45450,25.105120,0.000418,25.038181,-2.3666,0.038,9.45282,9.45282
2113.00,9.45442,25.105157,0.000417,25.038210,-2.3663,0.038,9.45260,9.45260
2114.00,9.45438,25.105160,0.000420,25.038280,-2.3660,0.038,9.45259,9.45259
2115.00,9.45444,25.105200,0.000419,25.038327,-2.3658,0.038,9.45237,9.45237
2116.00,9.45463,25.105255,0.000421,25.038315,-2.3655,0.038,9.45192,9.45192
2117.00,9.45450,25.105364,0.000429,25.038352,-2.3652,0.038,9.45231,9.45231
2118.00,9.45428,25.105455,0.000432,25.038348,-2.3649,0.038,9.45371,9.45371
2119.00,9.45412,25.105513,0.000431,25.038274,-2.3648,0.038,9.45475,9.45475
2120.00,9.45440,25.105574,0.000432,25.038230,-2.3647,0.038,9.45559,9.45559
2121.00,9.45460,25.105517,0.000430,25.038175,-2.3645,0.038,9.45668,9.45668
2122.00,9.45485,25.105509,0.000426,25.038171,-2.3643,0.038,9.45774,9.45774
2123.00,9.45502,25.105576,0.000426,25.038215,-2.3640,0.038,9.45749,9.45749
2124.00,9.45505,25.105633,0.000424,25.038308,-2.3637,0.039,9.45699,9.45699
2125.00,9.45482,25.105686,0.000423,25.038350,-2.3633,0.039,9.45562,9.45562
2126.00,9.45438,25.105792,0.000420,25.038363,-2.3630,0.039,9.45402,9.45402
2127.00,9.45403,25.105922,0.000420,25.038405,-2.3626,0.039,9.45312,9.45312
2128.00,9.45418,25.105932,0.000421,25.038354,-2.3622,0.039,9.45384,9.45384
2129.00,9.45468,25.106017,0.000424,25.038321,-2.3619,0.039,9.45506,9.45506
2130.00,9.45489,25.106002,0.000423,25.038278,-2.3617,0.039,9.45613,9.45613
2131.00,9.45494,25.105967,0.000424,25.038306,-2.3615,0.039,9.45688,9.45688
2132.00,9.45525,25.105971,0.000424,25.038344,-2.3613,0.039,9.45735,9.45735
2133.00,9.45575,25.105958,0.000422,25.038359,-2.3611,0.039,9.45612,9.45612
2134.00,9.45593,25.105806,0.000418,25.038300,-2.3609,0.039,9.45429,9.45429
2135.00,9.45600,25.105820,0.000423,25.038339,-2.3607,0.039,9.45439,9.45439
2136.00,9.45588,25.105911,0.000423,25.038337,-2.3604,0.039,9.45542,9.45542
2137.00,9.45573,25.105928,0.000423,25.038242,-2.3602,0.039,9.45599,9.45599
2138.00,9.45531,25.105969,0.000421,25.038171,-2.3599,0.040,9.45722,9.45722
2139.00,9.45565,25.106113,0.000421,25.038183,-2.3597,0.040,9.45953,9.45953
2140.00,9.45623,25.106122,0.000417,25.038094,-2.3595,0.040,9.46014,9.46014
2141.00,9.45654,25.106088,0.000417,25.038052,-2.3593,0.040,9.45973,9.45973
2142.00,9.45638,25.106144,0.000419,25.038110,-2.3591,0.040,9.45835,9.45835
2143.00,9.45627,25.106162,0.000421,25.038207,-2.3588,0.040,9.45725,9.45725
2144.00,9.45689,25.106140,0.000421,25.038151,-2.3586,0.040,9.45641,9.45641
2145.00,9.45707,25.106174,0.000420,25.038180,-2.3583,0.040,9.45597,9.45597
2146.00,9.45710,25.106268,0.000419,25.038192,-2.3581,0.041,9.45543,9.45543
2147.00,9.45694,25.106256,0.000413,25.038068,-2.3580,0.041,9.45524,9.45524
2148.00,9.45654,25.106346,0.000411,25.038015,-2.3578,0.041,9.45561,9.45561
2149.00,9.45645,25.106521,0.000412,25.038108,-2.3576,0.041,9.45588,9.45588
2150.00,9.45660,25.106575,0.000415,25.038053,-2.3573,0.041,9.45673,9.45673
2151.00,9.45676,25.106635,0.000417,25.038083,-2.3571,0.041,9.45764,9.45764
2152.00,9.45702,25.106729,0.000420,25.038179,-2.3567,0.041,9.45961,9.45961
2153.00,9.45747,25.106784,0.000425,25.038194,-2.3564,0.041,9.46102,9.46102
2154.00,9.45789,25.106702,0.000425,25.038154,-2.3561,0.041,9.45836,9.45836
2155.00,9.45764,25.106681,0.000424,25.038200,-2.3559,0.041,9.45385,9.45385
2156.00,9.45712,25.106701,0.000421,25.038154,-2.3556,0.042,9.44861,9.44861
2157.00,9.45708,25.106690,0.000416,25.038080,-2.3553,0.042,9.44077,9.44077
2158.00,9.45752,25.106846,0.000409,25.038141,-2.3551,0.042,9.43047,9.43047
2159.00,9.45781,25.106872,0.000401,25.038095,-2.3549,0.043,9.41994,9.41994
2160.00,9.45947,25.107023,0.000399,25.038167,-2.3547,0.043,9.40801,9.40801
2161.00,9.46022,25.107033,0.000397,25.038192,-2.3545,0.043,9.39761,9.39761
@15,2.0001,4.0, 2160.106 
2162.00,9.46272,25.107053,0.000395,25.038202,-2.3544,0.044,9.39078,9.39078
2163.00,9.46330,25.106941,0.000396,25.038106,-2.3542,0.044,9.38869,9.38869
2164.00,9.44660,25.107075,0.000400,25.038131,-2.3540,0.044,9.39396,9.39396
2165.00,9.43776,25.107007,0.000401,25.037975,-2.3538,0.044,9.40535,9.40535
2166.00,9.43236,25.107116,0.000406,25.038034,-2.3535,0.044,9.41805,9.41805
2167.00,9.42342,25.107245,0.000409,25.038104,-2.3533,0.044,9.43171,9.43171
2168.00,9.41218,25.107323,0.000408,25.038170,-2.3531,0.044,9.44461,9.44461
2169.00,9.39369,25.107297,0.000408,25.038135,-2.3528,0.044,9.45644,9.45644
2170.00,9.37841,25.107375,0.000406,25.038241,-2.3526,0.044,9.46565,9.46565
2171.00,9.38055,25.107358,0.000405,25.038183,-2.3523,0.045,9.47346,9.47346
2172.00,9.38919,25.107333,0.000406,25.038121,-2.3521,0.045,9.47755,9.47755
2173.00,9.40199,25.107245,0.000408,25.037998,-2.3519,0.045,9.47946,9.47946
2174.00,9.42007,25.107259,0.000411,25.038045,-2.3517,0.045,9.47916,9.47916
2175.00,9.43497,25.107364,0.000413,25.038060,-2.3514,0.045,9.47899,9.47899
2176.00,9.44406,25.107442,0.000410,25.038043,-2.3513,0.045,9.47796,9.47796
2177.00,9.45741,25.107498,0.000413,25.038076,-2.3510,0.045,9.47831,9.47831
2178.00,9.46643,25.107613,0.000413,25.038147,-2.3507,0.045,9.47843,9.47843
2179.00,9.47874,25.107682,0.000410,25.038113,-2.3505,0.045,9.47783,9.47783
2180.00,9.48077,25.107717,0.000405,25.038110,-2.3502,0.045,9.47550,9.47550
2181.00,9.47956,25.107786,0.000406,25.038138,-2.3499,0.045,9.47440,9.47440
2182.00,9.47925,25.107811,0.000404,25.038093,-2.3497,0.045,9.47371,9.47371
2183.00,9.47914,25.107940,0.000405,25.038153,-2.3494,0.046,9.47238,9.47238
2184.00,9.47847,25.107989,0.000407,25.038169,-2.3491,0.046,9.46970,9.46970
2185.00,9.47740,25.107994,0.000410,25.038114,-2.3488,0.046,9.46789,9.46789
2186.00,9.47667,25.108011,0.000412,25.038120,-2.3486,0.046,9.46489,9.46489
2187.00,9.47496,25.108024,0.000415,25.038125,-2.3483,0.046,9.46108,9.46108
2188.00,9.47397,25.107993,0.000413,25.038065,-2.3481,0.046,9.45913,9.45913
2189.00,9.47251,25.108067,0.000409,25.038113,-2.3479,0.046,9.45941,9.45941
2190.00,9.47163,25.108142,0.000411,25.038160,-2.3477,0.046,9.45943,9.45943
2191.00,9.47040,25.108198,0.000412,25.038154,-2.3474,0.046,9.45912,9.45912
2192.00,9.46857,25.108293,0.000412,25.038266,-2.3471,0.047,9.45728,9.45728
2193.00,9.46661,25.108244,0.000412,25.038237,-2.3468,0.047,9.45533,9.45533
2194.00,9.46503,25.108234,0.000416,25.038211,-2.3465,0.047,9.45244,9.45244
2195.00,9.46396,25.108251,0.000416,25.038252,-2.3463,0.047,9.45066,9.45066
2196.00,9.46289,25.108230,0.000414,25.038258,-2.3461,0.047,9.45022,9.45022
2197.00,9.46084,25.108162,0.000414,25.038131,-2.3458,0.047,9.45057,9.45057
2198.00,9.45909,25.108294,0.000419,25.038186,-2.3456,0.047,9.45083,9.45083
2199.00,9.45672,25.108394,0.000422,25.038248,-2.3454,0.047,9.45157,9.45157
2200.00,9.45538,25.108394,0.000421,25.038216,-2.3452,0.047,9.45303,9.45303
2201.00,9.45489,25.108380,0.000422,25.038195,-2.3450,0.047,9.45435,9.45435
2202.00,9.45429,25.108452,0.000424,25.038235,-2.3448,0.047,9.45532,9.45532
2203.00,9.45416,25.108467,0.000421,25.038254,-2.3446,0.047,9.45545,9.45545
2204.00,9.45461,25.108504,0.000421,25.038243,-2.3443,0.048,9.45567,9.45567
2205.00,9.45448,25.108573,0.000420,25.038206,-2.3442,0.048,9.45498,9.45498
2206.00,9.45433,25.108646,0.000422,25.038188,-2.3439,0.048,9.45403,9.45403
2207.00,9.45376,25.108683,0.000422,25.038194,-2.3436,0.048,9.45548,9.45548
2208.00,9.45316,25.108669,0.000420,25.038152,-2.3434,0.048,9.45871,9.45871
2209.00,9.45333,25.108592,0.000416,25.038096,-2.3431,0.048,9.46267,9.46267
2210.00,9.45396,25.108595,0.000416,25.038123,-2.3427,0.048,9.46651,9.46651
2211.00,9.45511,25.108627,0.000412,25.038150,-2.3424,0.048,9.46983,9.46983
2212.00,9.45708,25.108723,0.000413,25.038171,-2.3421,0.048,9.47165,9.47165
2213.00,9.45820,25.108849,0.000415,25.038213,-2.3417,0.048,9.47182,9.47182
2214.00,9.45919,25.108930,0.000415,25.038213,-2.3414,0.049,9.47229,9.47229
2215.00,9.46049,25.108978,0.000414,25.038176,-2.3411,0.049,9.47239,9.47239
2216.00,9.46106,25.108994,0.000413,25.038181,-2.3409,0.049,9.47241,9.47241
2217.00,9.46299,25.108979,0.000413,25.038155,-2.3407,0.049,9.47310,9.47310
2218.00,9.46566,25.108873,0.000411,25.038059,-2.3406,0.049,9.47455,9.47455
2219.00,9.46679,25.108957,0.000411,25.038128,-2.3404,0.049,9.47350,9.47350
2220.00,9.46813,25.109050,0.000411,25.038181,-2.3401,0.049,9.47290,9.47290
2221.00,9.46901,25.109124,0.000414,25.038150,-2.3399,0.049,9.47272,9.47272
2222.00,9.46959,25.109137,0.000407,25.038064,-2.3396,0.049,9.47192,9.47192
2223.00,9.46980,25.109272,0.000408,25.038135,-2.3393,0.050,9.46978,9.46978
2224.00,9.46963,25.109294,0.000409,25.038106,-2.3390,0.050,9.46882,9.46882
2225.00,9.46969,25.109305,0.000408,25.038062,-2.3388,0.050,9.46850,9.46850
2226.00,9.47055,25.109412,0.000411,25.038121,-2.3385,0.050,9.46931,9.46931
2227.00,9.47131,25.109543,0.000416,25.038273,-2.3382,0.050,9.46930,9.46930
2228.00,9.47160,25.109631,0.000418,25.038347,-2.3378,0.050,9.47013,9.47013
2229.00,9.47148,25.109672,0.000415,25.038340,-2.3377,0.050,9.47042,9.47042
2230.00,9.47115,25.109658,0.000420,25.038333,-2.3375,0.050,9.46897,9.46897
2231.00,9.47073,25.109635,0.000419,25.038284,-2.3373,0.050,9.46668,9.46668
2232.00,9.47071,25.109660,0.000420,25.038262,-2.3371,0.050,9.46480,9.46480
2233.00,9.47007,25.109646,0.000419,25.038185,-2.3369,0.050,9.46297,9.46297
2234.00,9.46959,25.109711,0.000425,25.038192,-2.3367,0.050,9.46321,9.46321
2235.00,9.46866,25.109847,0.000425,25.038285,-2.3363,0.050,9.46603,9.46603
2236.00,9.46840,25.109863,0.000423,25.038234,-2.3361,0.050,9.46846,9.46846
2237.00,9.46831,25.109951,0.000423,25.038272,-2.3358,0.050,9.47032,9.47032
2238.00,9.46817,25.109977,0.000422,25.038254,-2.3355,0.050,9.47052,9.47052
2239.00,9.46832,25.109952,0.000421,25.038243,-2.3354,0.051,9.46813,9.46813
2240.00,9.46822,25.109971,0.000423,25.038225,-2.3352,0.051,9.46329,9.46329
2241.00,9.46842,25.110000,0.000424,25.038233,-2.3350,0.051,9.45791,9.45791
2242.00,9.46760,25.109939,0.000424,25.038149,-2.3348,0.051,9.45354,9.45354
2243.00,9.46726,25.110056,0.000423,25.038224,-2.3346,0.051,9.45144,9.45144
2244.00,9.46827,25.110123,0.000422,25.038264,-2.3343,0.051,9.45104,9.45104
2245.00,9.46820,25.110097,0.000419,25.038224,-2.3341,0.051,9.45246,9.45246
2246.00,9.47068,25.110231,0.000421,25.038379,-2.3339,0.051,9.45442,9.45442
2247.00,9.46919,25.110279,0.000422,25.038392,-2.3336,0.051,9.45581,9.45581
2248.00,9.46235,25.110200,0.000423,25.038247,-2.3334,0.051,9.45692,9.45692
2249.00,9.45717,25.110202,0.000424,25.038135,-2.3331,0.051,9.45871,9.45871
2250.00,9.45428,25.110254,0.000422,25.038063,-2.3329,0.052,9.45968,9.45968
2251.00,9.45415,25.110268,0.000419,25.037980,-2.3327,0.052,9.45908,9.45908
2252.00,9.45502,25.110298,0.000421,25.037954,-2.3324,0.052,9.45956,9.45956
2253.00,9.45543,25.110446,0.000421,25.038080,-2.3321,0.052,9.45971,9.45971
2254.00,9.45641,25.110514,0.000422,25.038092,-2.3319,0.052,9.45790,9.45790
2255.00,9.45647,25.110569,0.000424,25.038120,-2.3316,0.052,9.45637,9.45637
2256.00,9.45622,25.110566,0.000429,25.038138,-2.3313,0.052,9.45741,9.45741
2257.00,9.45601,25.110616,0.000427,25.038154,-2.3311,0.052,9.45933,9.45933
2258.00,9.45622,25.110614,0.000424,25.038143,-2.3310,0.052,9.46155,9.46155
2259.00,9.45709,25.110618,0.000421,25.038165,-2.3308,0.052,9.46428,9.46428
2260.00,9.45823,25.110646,0.000417,25.038182,-2.3306,0.052,9.46512,9.46512
2261.00,9.45913,25.110673,0.000415,25.038166,-2.3304,0.053,9.46524,9.46524
2262.00,9.45969,25.110631,0.000415,25.038147,-2.3301,0.053,9.46326,9.46326
2263.00,9.46040,25.110660,0.000419,25.038119,-2.3298,0.053,9.46124,9.46124
2264.00,9.46069,25.110705,0.000421,25.038126,-2.3295,0.053,9.45892,9.45892
2265.00,9.46123,25.110723,0.000423,25.038179,-2.3292,0.053,9.45835,9.45835
2266.00,9.46084,25.110776,0.000421,25.038107,-2.3290,0.053,9.45727,9.45727
2267.00,9.46047,25.111008,0.000423,25.038213,-2.3287,0.053,9.45777,9.45777
2268.00,9.46020,25.111077,0.000422,25.038216,-2.3285,0.053,9.45882,9.45882
2269.00,9.45999,25.111153,0.000423,25.038217,-2.3283,0.053,9.45981,9.45981
2270.00,9.46012,25.111276,0.000425,25.038295,-2.3280,0.053,9.45983,9.45983
2271.00,9.46043,25.111242,0.000426,25.038345,-2.3278,0.053,9.46072,9.46072
2272.00,9.46036,25.111146,0.000425,25.038288,-2.3275,0.053,9.46231,9.46231
2273.00,9.46091,25.111063,0.000422,25.038165,-2.3272,0.053,9.46320,9.46320
2274.00,9.46158,25.111063,0.000420,25.038178,-2.3268,0.053,9.46492,9.46492
2275.00,9.46224,25.110983,0.000419,25.037993,-2.3266,0.053,9.46629,9.46629
2276.00,9.46249,25.111187,0.000421,25.038126,-2.3263,0.054,9.46669,9.46669
2277.00,9.46225,25.111287,0.000420,25.038127,-2.3260,0.054,9.46525,9.46525
2278.00,9.46164,25.111421,0.000421,25.038292,-2.3257,0.054,9.46425,9.46425
2279.00,9.46159,25.111491,0.000423,25.038347,-2.3254,0.054,9.46255,9.46255
2280.00,9.46174,25.111656,0.000422,25.038469,-2.3252,0.054,9.46359,9.46359
2281.00,9.46213,25.111632,0.000420,25.038354,-2.3249,0.054,9.46574,9.46574
2282.00,9.46253,25.111681,0.000419,25.038352,-2.3247,0.054,9.46806,9.46806
2283.00,9.46322,25.111697,0.000417,25.038303,-2.3244,0.055,9.47032,9.47032
2284.00,9.46431,25.111770,0.000417,25.038233,-2.3242,0.055,9.47379,9.47379
2285.00,9.46534,25.111765,0.000420,25.038151,-2.3239,0.055,9.47569,9.47569
2286.00,9.46657,25.111817,0.000421,25.038120,-2.3237,0.055,9.47724,9.47724
2287.00,9.46730,25.111841,0.000422,25.038076,-2.3234,0.055,9.47899,9.47899
2288.00,9.46851,25.111876,0.000423,25.038095,-2.3232,0.055,9.47957,9.47957
2289.00,9.46953,25.111905,0.000424,25.038142,-2.3230,0.055,9.47921,9.47921
2290.00,9.46992,25.111908,0.000421,25.038177,-2.3228,0.055,9.47750,9.47750
2291.00,9.47121,25.111919,0.000420,25.038178,-2.3225,0.055,9.47578,9.47578
2292.00,9.47178,25.112014,0.000424,25.038255,-2.3223,0.055,9.47410,9.47410
2293.00,9.47184,25.112106,0.000425,25.038257,-2.3220,0.055,9.47453,9.47453
2294.00,9.47223,25.112152,0.000424,25.038208,-2.3217,0.055,9.47561,9.47561
2295.00,9.47317,25.112173,0.000425,25.038172,-2.3214,0.055,9.47761,9.47761
2296.00,9.47400,25.112187,0.000425,25.038170,-2.3211,0.055,9.47860,9.47860
2297.00,9.47521,25.112192,0.000425,25.038138,-2.3208,0.055,9.47938,9.47938
2298.00,9.47665,25.112272,0.000424,25.038187,-2.3206,0.056,9.47811,9.47811
2299.00,9.47704,25.112355,0.000422,25.038299,-2.3204,0.056,9.47597,9.47597
2300.00,9.47739,25.112450,0.000422,25.038363,-2.3202,0.056,9.47412,9.47412
2301.00,9.47764,25.112502,0.000420,25.038381,-2.3200,0.056,9.47305,9.47305
2302.00,9.47700,25.112376,0.000417,25.038259,-2.3198,0.056,9.47256,9.47256
2303.00,9.47640,25.112383,0.000418,25.038165,-2.3195,0.056,9.47226,9.47226
2304.00,9.47588,25.112351,0.000418,25.038065,-2.3193,0.056,9.47081,9.47081
2305.00,9.47537,25.112361,0.000416,25.038005,-2.3190,0.056,9.46658,9.46658
2306.00,9.47517,25.112384,0.000417,25.038027,-2.3188,0.057,9.46094,9.46094
2307.00,9.47567,25.112543,0.000419,25.038176,-2.3185,0.057,9.45379,9.45379
2308.00,9.47551,25.112463,0.000411,25.038115,-2.3182,0.057,9.44513,9.44513
2309.00,9.47391,25.112507,0.000408,25.038120,-2.3180,0.057,9.43398,9.43398
2310.00,9.47258,25.112533,0.000403,25.038145,-2.3177,0.058,9.42319,9.42319
2311.00,9.47280,25.112518,0.000399,25.038027,-2.3175,0.058,9.41353,9.41353
@16,2.0001,4.0, 2310.04 
2312.00,9.47390,25.112509,0.000394,25.037934,-2.3172,0.058,9.40721,9.40721
2313.00,9.47214,25.112593,0.000396,25.037997,-2.3170,0.059,9.40482,9.40482
2314.00,9.46386,25.112593,0.000395,25.037951,-2.3167,0.059,9.40976,9.40976
2315.00,9.45106,25.112589,0.000398,25.037888,-2.3165,0.059,9.41917,9.41917
2316.00,9.44404,25.112648,0.000399,25.037890,-2.3162,0.059,9.43002,9.43002
2317.00,9.43814,25.112725,0.000399,25.037897,-2.3160,0.059,9.44086,9.44086
2318.00,9.42835,25.112786,0.000401,25.037904,-2.3159,0.059,9.45130,9.45130
2319.00,9.40843,25.112828,0.000401,25.037985,-2.3158,0.059,9.45853,9.45853
2320.00,9.39696,25.112881,0.000401,25.038083,-2.3157,0.059,9.46497,9.46497
2321.00,9.39660,25.112860,0.000398,25.038138,-2.3155,0.059,9.47077,9.47077
2322.00,9.40644,25.112777,0.000398,25.038050,-2.3153,0.060,9.47525,9.47525
2323.00,9.41673,25.112863,0.000403,25.038057,-2.3149,0.059,9.47784,9.47784
2324.00,9.43284,25.112938,0.000406,25.038044,-2.3145,0.060,9.47972,9.47972
2325.00,9.44394,25.113025,0.000408,25.038002,-2.3142,0.060,9.47976,9.47976
2326.00,9.45010,25.113286,0.000414,25.038096,-2.3139,0.060,9.47906,9.47906
2327.00,9.46067,25.113415,0.000417,25.038228,-2.3137,0.060,9.47725,9.47725
2328.00,9.46706,25.113350,0.000414,25.038264,-2.3134,0.060,9.47574,9.47574
2329.00,9.47104,25.113377,0.000416,25.038277,-2.3132,0.060,9.47502,9.47502
2330.00,9.47450,25.113301,0.000413,25.038215,-2.3130,0.060,9.47332,9.47332
2331.00,9.47542,25.113196,0.000418,25.038097,-2.3128,0.060,9.47109,9.47109
2332.00,9.47540,25.113229,0.000420,25.038033,-2.3125,0.060,9.46851,9.46851
2333.00,9.47519,25.113338,0.000420,25.038023,-2.3123,0.060,9.46664,9.46664
2334.00,9.47418,25.113362,0.000420,25.037987,-2.3120,0.060,9.46527,9.46527
2335.00,9.47284,25.113523,0.000420,25.038122,-2.3117,0.060,9.46519,9.46519
2336.00,9.47245,25.113465,0.000413,25.038040,-2.3114,0.060,9.46561,9.46561
2337.00,9.47294,25.113552,0.000413,25.038111,-2.3112,0.061,9.46763,9.46763
2338.00,9.47269,25.113573,0.000413,25.038114,-2.3109,0.061,9.46902,9.46902
2339.00,9.47121,25.113685,0.000410,25.038154,-2.3108,0.061,9.46991,9.46991
2340.00,9.46975,25.113764,0.000413,25.038076,-2.3106,0.061,9.47072,9.47072
2341.00,9.46925,25.113876,0.000413,25.038157,-2.3104,0.061,9.47214,9.47214
2342.00,9.46958,25.113941,0.000411,25.038165,-2.3101,0.062,9.47200,9.47200
2343.00,9.46993,25.114001,0.000410,25.038145,-2.3098,0.062,9.47143,9.47143
2344.00,9.47007,25.113938,0.000412,25.038049,-2.3095,0.061,9.47122,9.47122
2345.00,9.47008,25.113951,0.000411,25.038044,-2.3093,0.061,9.47072,9.47072
2346.00,9.46980,25.113967,0.000407,25.038045,-2.3091,0.062,9.46960,9.46960
2347.00,9.46955,25.113990,0.000407,25.038021,-2.3089,0.062,9.46987,9.46987
2348.00,9.46942,25.113967,0.000408,25.037927,-2.3086,0.062,9.47063,9.47063
2349.00,9.46952,25.113895,0.000409,25.037835,-2.3084,0.062,9.47199,9.47199
2350.00,9.46981,25.113937,0.000410,25.037828,-2.3082,0.062,9.47323,9.47323
2351.00,9.47005,25.113971,0.000413,25.037852,-2.3079,0.062,9.47349,9.47349
2352.00,9.47038,25.113923,0.000412,25.037830,-2.3077,0.062,9.47275,9.47275
2353.00,9.47062,25.113930,0.000415,25.037893,-2.3076,0.062,9.47162,9.47162
2354.00,9.47067,25.114117,0.000415,25.038035,-2.3074,0.062,9.46971,9.46971
2355.00,9.47082,25.114179,0.000417,25.038125,-2.3071,0.062,9.46914,9.46914
2356.00,9.47112,25.114278,0.000422,25.038154,-2.3067,0.062,9.47032,9.47032
2357.00,9.47109,25.114333,0.000425,25.038110,-2.3064,0.062,9.47172,9.47172
2358.00,9.47123,25.114463,0.000424,25.038160,-2.3060,0.063,9.47276,9.47276
2359.00,9.47147,25.114555,0.000422,25.038149,-2.3058,0.063,9.47351,9.47351
2360.00,9.47147,25.114579,0.000419,25.038095,-2.3056,0.063,9.47391,9.47391
2361.00,9.47166,25.114634,0.000416,25.038104,-2.3053,0.063,9.47363,9.47363
2362.00,9.47184,25.114657,0.000410,25.038122,-2.3051,0.063,9.47368,9.47368
2363.00,9.47214,25.114664,0.000409,25.038086,-2.3049,0.064,9.47540,9.47540
2364.00,9.47256,25.114685,0.000412,25.038071,-2.3046,0.064,9.47772,9.47772
2365.00,9.47315,25.114655,0.000412,25.037995,-2.3044,0.064,9.47902,9.47902
2366.00,9.47406,25.114652,0.000413,25.037946,-2.3043,0.064,9.47991,9.47991
2367.00,9.47446,25.114703,0.000415,25.037912,-2.3041,0.064,9.47974,9.47974
2368.00,9.47451,25.114734,0.000414,25.037868,-2.3040,0.064,9.47810,9.47810
2369.00,9.47448,25.114694,0.000412,25.037821,-2.3038,0.064,9.47682,9.47682
2370.00,9.47446,25.114766,0.000412,25.037862,-2.3035,0.064,9.47601,9.47601
2371.00,9.47496,25.114856,0.000413,25.037891,-2.3031,0.064,9.47506,9.47506
2372.00,9.47585,25.114961,0.000417,25.037960,-2.3029,0.064,9.47487,9.47487
2373.00,9.47616,25.114980,0.000417,25.037952,-2.3026,0.064,9.47577,9.47577
2374.00,9.47604,25.115095,0.000419,25.038065,-2.3024,0.064,9.47543,9.47543
2375.00,9.47612,25.115162,0.000421,25.038106,-2.3022,0.064,9.47487,9.47487
2376.00,9.47659,25.115162,0.000421,25.038076,-2.3020,0.065,9.47590,9.47590
2377.00,9.47656,25.115144,0.000418,25.038023,-2.3018,0.065,9.47680,9.47680
2378.00,9.47661,25.115160,0.000415,25.038032,-2.3015,0.065,9.47780,9.47780
2379.00,9.47690,25.115108,0.000412,25.037986,-2.3012,0.065,9.47876,9.47876
2380.00,9.47731,25.115018,0.000410,25.037889,-2.3009,0.065,9.47888,9.47888
2381.00,9.47723,25.115033,0.000412,25.037922,-2.3006,0.065,9.47809,9.47809
2382.00,9.47728,25.114972,0.000417,25.037898,-2.3002,0.065,9.47768,9.47768
2383.00,9.47713,25.115023,0.000425,25.037958,-2.3000,0.065,9.47637,9.47637
2384.00,9.47696,25.115086,0.000425,25.037996,-2.2997,0.065,9.47663,9.47663
2385.00,9.47695,25.115138,0.000426,25.038014,-2.2994,0.065,9.47817,9.47817
2386.00,9.47707,25.115115,0.000425,25.037904,-2.2992,0.065,9.48017,9.48017
2387.00,9.47744,25.115273,0.000424,25.037944,-2.2990,0.066,9.48153,9.48153
2388.00,9.47791,25.115390,0.000421,25.037954,-2.2988,0.066,9.48235,9.48235
2389.00,9.47810,25.115402,0.000420,25.037845,-2.2985,0.066,9.48190,9.48190
2390.00,9.47833,25.115471,0.000418,25.037950,-2.2983,0.066,9.48095,9.48095
2391.00,9.47865,25.115567,0.000416,25.038008,-2.2980,0.066,9.47965,9.47965
2392.00,9.47880,25.115582,0.000414,25.038000,-2.2977,0.066,9.47847,9.47847
2393.00,9.47879,25.115516,0.000414,25.037962,-2.2975,0.066,9.47773,9.47773
2394.00,9.47914,25.115664,0.000416,25.038094,-2.2973,0.067,9.47793,9.47793
2395.00,9.47900,25.115612,0.000416,25.037970,-2.2971,0.067,9.47920,9.47920
2396.00,9.47930,25.115643,0.000417,25.038049,-2.2969,0.067,9.48069,9.48069
2397.00,9.47979,25.115698,0.000418,25.038113,-2.2966,0.067,9.48215,9.48215
2398.00,9.47985,25.115822,0.000418,25.038155,-2.2963,0.067,9.48436,9.48436
2399.00,9.48039,25.115787,0.000418,25.038095,-2.2960,0.067,9.48595,9.48595
2400.00,9.48100,25.115990,0.000422,25.038175,-2.2958,0.067,9.48735,9.48735
2401.00,9.48170,25.116073,0.000424,25.038091,-2.2957,0.067,9.48751,9.48751
2402.00,9.48231,25.116133,0.000424,25.038019,-2.2955,0.067,9.48826,9.48826
2403.00,9.48290,25.116219,0.000426,25.038004,-2.2953,0.067,9.48808,9.48808
2404.00,9.48299,25.116333,0.000429,25.038071,-2.2951,0.067,9.48619,9.48619
2405.00,9.48308,25.116339,0.000428,25.038030,-2.2948,0.067,9.48337,9.48337
2406.00,9.48263,25.116383,0.000429,25.038025,-2.2945,0.067,9.48172,9.48172
2407.00,9.48236,25.116374,0.000430,25.038041,-2.2942,0.067,9.48067,9.48067
2408.00,9.48242,25.116362,0.000429,25.037999,-2.2939,0.067,9.47947,9.47947
2409.00,9.48232,25.116354,0.000428,25.037971,-2.2936,0.067,9.47883,9.47883
2410.00,9.48253,25.116421,0.000427,25.038027,-2.2934,0.067,9.47891,9.47891
2411.00,9.48315,25.116512,0.000424,25.038116,-2.2931,0.067,9.47877,9.47877
2412.00,9.48369,25.116512,0.000420,25.038077,-2.2930,0.068,9.47847,9.47847
2413.00,9.48356,25.116518,0.000419,25.038095,-2.2927,0.068,9.47894,9.47894
2414.00,9.48296,25.116503,0.000420,25.038015,-2.2924,0.068,9.47985,9.47985
2415.00,9.48229,25.116533,0.000421,25.038037,-2.2921,0.068,9.48012,9.48012
2416.00,9.48221,25.116657,0.000423,25.038130,-2.2918,0.068,9.47993,9.47993
2417.00,9.48183,25.116843,0.000424,25.038212,-2.2915,0.068,9.47946,9.47946
2418.00,9.48136,25.116926,0.000423,25.038251,-2.2913,0.068,9.47901,9.47901
2419.00,9.48091,25.117061,0.000419,25.038330,-2.2911,0.068,9.47887,9.47887
2420.00,9.48027,25.117072,0.000417,25.038272,-2.2909,0.069,9.47958,9.47958
2421.00,9.48028,25.116958,0.000414,25.038133,-2.2907,0.069,9.48093,9.48093
2422.00,9.48041,25.116919,0.000415,25.038095,-2.2904,0.069,9.48331,9.48331
2423.00,9.48017,25.116887,0.000415,25.038040,-2.2901,0.069,9.48518,9.48518
2424.00,9.48072,25.116815,0.000417,25.037963,-2.2898,0.069,9.48620,9.48620
2425.00,9.48106,25.116860,0.000418,25.037960,-2.2895,0.069,9.48610,9.48610
2426.00,9.48128,25.116926,0.000419,25.037977,-2.2892,0.069,9.48577,9.48577
2427.00,9.48137,25.116930,0.000421,25.037989,-2.2889,0.069,9.48430,9.48430
2428.00,9.48149,25.116986,0.000422,25.038000,-2.2887,0.069,9.48355,9.48355
2429.00,9.48203,25.117023,0.000424,25.038032,-2.2885,0.069,9.48277,9.48277
2430.00,9.48235,25.117137,0.000426,25.038148,-2.2883,0.069,9.48215,9.48215
2431.00,9.48252,25.117207,0.000427,25.038197,-2.2880,0.069,9.48107,9.48107
2432.00,9.48250,25.117307,0.000429,25.038298,-2.2877,0.069,9.47798,9.47798
2433.00,9.48282,25.117338,0.000427,25.038340,-2.2874,0.069,9.47438,9.47438
2434.00,9.48328,25.117393,0.000424,25.038324,-2.2871,0.070,9.47238,9.47238
2435.00,9.48199,25.117272,0.000422,25.038170,-2.2868,0.070,9.47101,9.47101
2436.00,9.48048,25.117214,0.000420,25.038073,-2.2866,0.070,9.47104,9.47104
2437.00,9.47985,25.117285,0.000420,25.038075,-2.2864,0.070,9.47369,9.47369
2438.00,9.47972,25.117328,0.000423,25.038029,-2.2862,0.070,9.47659,9.47659
2439.00,9.47874,25.117400,0.000424,25.038051,-2.2860,0.070,9.47925,9.47925
2440.00,9.47712,25.117532,0.000424,25.038129,-2.2857,0.070,9.48076,9.48076
2441.00,9.47639,25.117569,0.000425,25.038130,-2.2854,0.070,9.48016,9.48016
2442.00,9.47701,25.117536,0.000426,25.038046,-2.2851,0.070,9.47663,9.47663
2443.00,9.47781,25.117579,0.000428,25.038109,-2.2848,0.070,9.47285,9.47285
2444.00,9.47737,25.117557,0.000426,25.038087,-2.2844,0.070,9.47026,9.47026
2445.00,9.47633,25.117501,0.000424,25.038009,-2.2842,0.070,9.46980,9.46980
2446.00,9.47555,25.117522,0.000425,25.038060,-2.2839,0.071,9.47145,9.47145
2447.00,9.47608,25.117557,0.000420,25.038077,-2.2837,0.071,9.47441,9.47441
2448.00,9.47794,25.117561,0.000417,25.038005,-2.2834,0.071,9.47721,9.47721
2449.00,9.47947,25.117662,0.000420,25.038064,-2.2830,0.071,9.47831,9.47831
2450.00,9.47832,25.117795,0.000424,25.038149,-2.2827,0.071,9.47815,9.47815
2451.00,9.47225,25.117958,0.000427,25.038213,-2.2825,0.071,9.47828,9.47828
2452.00,9.46843,25.117942,0.000429,25.038157,-2.2823,0.071,9.47811,9.47811
2453.00,9.47097,25.118008,0.000425,25.038144,-2.2821,0.071,9.47748,9.47748
2454.00,9.47259,25.118077,0.000424,25.038148,-2.2820,0.072,9.47663,9.47663
2455.00,9.47329,25.118101,0.000419,25.038132,-2.2818,0.072,9.47453,9.47453
2456.00,9.47418,25.117998,0.000413,25.038040,-2.2814,0.072,9.47010,9.47010
2457.00,9.47527,25.118106,0.000413,25.038143,-2.2811,0.072,9.46429,9.46429
2458.00,9.47741,25.118194,0.000416,25.038205,-2.2808,0.072,9.45712,9.45712
2459.00,9.47852,25.118229,0.000409,25.038190,-2.2805,0.073,9.44823,9.44823
2460.00,9.47809,25.118278,0.000406,25.038178,-2.2803,0.073,9.43849,9.43849
2461.00,9.47868,25.118453,0.000407,25.038261,-2.2801,0.073,9.42964,9.42964
@17,2.0001,4.0, 2460.08 
2462.00,9.47781,25.118544,0.000406,25.038280,-2.2799,0.073,9.42479,9.42479
2463.00,9.47455,25.118471,0.000403,25.038229,-2.2796,0.074,9.42475,9.42475
2464.00,9.47088,25.118440,0.000402,25.038146,-2.2794,0.074,9.42942,9.42942
2465.00,9.46555,25.118508,0.000404,25.038174,-2.2792,0.074,9.43900,9.43900
2466.00,9.46012,25.118454,0.000404,25.038076,-2.2790,0.074,9.45103,9.45103
2467.00,9.44867,25.118410,0.000404,25.037952,-2.2787,0.074,9.46249,9.46249
2468.00,9.43850,25.118604,0.000408,25.038038,-2.2784,0.074,9.47165,9.47165
2469.00,9.42832,25.118687,0.000416,25.038121,-2.2782,0.074,9.47902,9.47902
2470.00,9.41751,25.118634,0.000419,25.038055,-2.2780,0.074,9.48482,9.48482
2471.00,9.41624,25.118665,0.000416,25.038042,-2.2777,0.074,9.48918,9.48918
2472.00,9.42441,25.118747,0.000417,25.038080,-2.2775,0.074,9.49210,9.49210
2473.00,9.43834,25.118762,0.000419,25.038001,-2.2772,0.074,9.49439,9.49439
2474.00,9.45157,25.118757,0.000415,25.037889,-2.2769,0.074,9.49503,9.49503
2475.00,9.46476,25.118787,0.000413,25.037877,-2.2766,0.074,9.49539,9.49539
2476.00,9.47593,25.118956,0.000416,25.037965,-2.2764,0.075,9.49402,9.49402
2477.00,9.48141,25.118948,0.000413,25.037918,-2.2761,0.075,9.49281,9.49281
2478.00,9.48503,25.118950,0.000412,25.037901,-2.2759,0.075,9.49105,9.49105
2479.00,9.48877,25.119047,0.000415,25.038013,-2.2756,0.075,9.48897,9.48897
2480.00,9.49026,25.119099,0.000413,25.037976,-2.2754,0.075,9.48678,9.48678
2481.00,9.49083,25.119083,0.000414,25.037912,-2.2752,0.075,9.48588,9.48588
2482.00,9.49059,25.119151,0.000416,25.037922,-2.2749,0.076,9.48612,9.48612
2483.00,9.48959,25.119223,0.000417,25.037915,-2.2746,0.076,9.48615,9.48615
2484.00,9.48933,25.119248,0.000420,25.037880,-2.2744,0.076,9.48631,9.48631
2485.00,9.48904,25.119235,0.000424,25.037913,-2.2741,0.076,9.48557,9.48557
2486.00,9.48936,25.119191,0.000423,25.037902,-2.2739,0.076,9.48380,9.48380
2487.00,9.48984,25.119239,0.000426,25.037973,-2.2737,0.076,9.48138,9.48138
2488.00,9.48914,25.119231,0.000426,25.038057,-2.2735,0.076,9.48059,9.48059
2489.00,9.48797,25.119268,0.000424,25.038065,-2.2733,0.076,9.48055,9.48055
2490.00,9.48694,25.119399,0.000424,25.038087,-2.2731,0.076,9.48145,9.48145
2491.00,9.48605,25.119425,0.000427,25.038035,-2.2729,0.076,9.48363,9.48363
2492.00,9.48552,25.119462,0.000424,25.037995,-2.2726,0.076,9.48576,9.48576
2493.00,9.48480,25.119477,0.000427,25.037931,-2.2723,0.076,9.48657,9.48657
2494.00,9.48434,25.119513,0.000428,25.037946,-2.2720,0.076,9.48651,9.48651
2495.00,9.48477,25.119421,0.000431,25.037886,-2.2716,0.076,9.48583,9.48583
2496.00,9.48456,25.119470,0.000432,25.037938,-2.2713,0.076,9.48517,9.48517
2497.00,9.48445,25.119499,0.000434,25.037930,-2.2711,0.076,9.48381,9.48381
2498.00,9.48413,25.119513,0.000434,25.037864,-2.2709,0.076,9.48217,9.48217
2499.00,9.48401,25.119528,0.000432,25.037822,-2.2707,0.076,9.48202,9.48202
2500.00,9.48381,25.119673,0.000428,25.037876,-2.2705,0.076,9.48277,9.48277
2501.00,9.48321,25.119710,0.000425,25.037877,-2.2703,0.077,9.48321,9.48321
2502.00,9.48308,25.119712,0.000422,25.037824,-2.2701,0.077,9.48349,9.48349
2503.00,9.48342,25.119798,0.000418,25.037884,-2.2698,0.077,9.48503,9.48503
2504.00,9.48370,25.119862,0.000415,25.037897,-2.2696,0.077,9.48644,9.48644
2505.00,9.48403,25.119872,0.000413,25.037850,-2.2694,0.077,9.48668,9.48668
2506.00,9.48445,25.119897,0.000413,25.037804,-2.2692,0.077,9.48553,9.48553
2507.00,9.48467,25.119993,0.000412,25.037897,-2.2690,0.078,9.48458,9.48458
2508.00,9.48490,25.120033,0.000412,25.037934,-2.2688,0.078,9.48298,9.48298
2509.00,9.48459,25.120009,0.000411,25.037954,-2.2686,0.078,9.48198,9.48198
2510.00,9.48405,25.120092,0.000414,25.038027,-2.2683,0.078,9.48197,9.48197
2511.00,9.48407,25.120219,0.000417,25.038116,-2.2681,0.078,9.48294,9.48294
2512.00,9.48415,25.120249,0.000418,25.038041,-2.2678,0.078,9.48468,9.48468
2513.00,9.48425,25.120294,0.000419,25.038031,-2.2675,0.078,9.48709,9.48709
2514.00,9.48444,25.120338,0.000420,25.037988,-2.2672,0.078,9.48804,9.48804
2515.00,9.48455,25.120392,0.000419,25.037987,-2.2670,0.078,9.48905,9.48905
2516.00,9.48497,25.120431,0.000417,25.037976,-2.2667,0.078,9.49015,9.49015
2517.00,9.48559,25.120429,0.000418,25.037966,-2.2665,0.078,9.48968,9.48968
2518.00,9.48620,25.120500,0.000416,25.037980,-2.2663,0.079,9.48899,9.48899
2519.00,9.48626,25.120597,0.000418,25.038010,-2.2660,0.079,9.48886,9.48886
2520.00,9.48626,25.120629,0.000418,25.037972,-2.2658,0.079,9.48851,9.48851
2521.00,9.48649,25.120733,0.000421,25.038044,-2.2655,0.079,9.48856,9.48856
2522.00,9.48692,25.120801,0.000421,25.038022,-2.2652,0.079,9.48928,9.48928
2523.00,9.48694,25.120778,0.000423,25.037969,-2.2649,0.079,9.48793,9.48793
2524.00,9.48649,25.120775,0.000422,25.037910,-2.2647,0.079,9.48627,9.48627
2525.00,9.48636,25.120805,0.000424,25.037893,-2.2645,0.079,9.48408,9.48408
2526.00,9.48638,25.120720,0.000424,25.037764,-2.2643,0.079,9.48268,9.48268
2527.00,9.48641,25.120648,0.000424,25.037777,-2.2640,0.079,9.48183,9.48183
2528.00,9.48702,25.120688,0.000425,25.037794,-2.2638,0.079,9.48234,9.48234
2529.00,9.48708,25.120796,0.000426,25.037887,-2.2635,0.079,9.48306,9.48306
2530.00,9.48684,25.120845,0.000424,25.037928,-2.2632,0.080,9.48408,9.48408
2531.00,9.48637,25.120896,0.000422,25.037937,-2.2629,0.080,9.48433,9.48433
2532.00,9.48560,25.121019,0.000425,25.037984,-2.2627,0.080,9.48419,9.48419
2533.00,9.48538,25.121070,0.000427,25.037974,-2.2624,0.080,9.48490,9.48490
2534.00,9.48488,25.121118,0.000429,25.037977,-2.2621,0.080,9.48518,9.48518
2535.00,9.48476,25.121122,0.000429,25.037954,-2.2619,0.080,9.48444,9.48444
2536.00,9.48488,25.121201,0.000431,25.037984,-2.2616,0.080,9.48410,9.48410
2537.00,9.48475,25.121272,0.000431,25.038024,-2.2614,0.080,9.48464,9.48464
2538.00,9.48470,25.121361,0.000430,25.038046,-2.2611,0.080,9.48529,9.48529
2539.00,9.48520,25.121388,0.000426,25.037974,-2.2609,0.080,9.48717,9.48717
2540.00,9.48547,25.121516,0.000424,25.038008,-2.2606,0.081,9.48896,9.48896
2541.00,9.48536,25.121573,0.000424,25.038009,-2.2604,0.080,9.48984,9.48984
2542.00,9.48523,25.121690,0.000419,25.038039,-2.2601,0.081,9.49040,9.49040
2543.00,9.48547,25.121680,0.000420,25.038032,-2.2598,0.081,9.49059,9.49059
2544.00,9.48615,25.121651,0.000423,25.038053,-2.2596,0.081,9.49011,9.49011
2545.00,9.48674,25.121627,0.000423,25.038042,-2.2593,0.081,9.48906,9.48906
2546.00,9.48700,25.121574,0.000421,25.038007,-2.2590,0.081,9.48794,9.48794
2547.00,9.48749,25.121461,0.000420,25.037921,-2.2588,0.081,9.48715,9.48715
2548.00,9.48723,25.121460,0.000416,25.037876,-2.2585,0.081,9.48660,9.48660
2549.00,9.48715,25.121526,0.000414,25.037861,-2.2583,0.082,9.48652,9.48652
2550.00,9.48741,25.121557,0.000417,25.037883,-2.2580,0.082,9.48780,9.48780
2551.00,9.48762,25.121636,0.000418,25.037918,-2.2578,0.082,9.48848,9.48848
2552.00,9.48765,25.121749,0.000422,25.037942,-2.2576,0.082,9.48846,9.48846
2553.00,9.48778,25.121842,0.000426,25.037974,-2.2574,0.082,9.48898,9.48898
2554.00,9.48814,25.121863,0.000426,25.037995,-2.2571,0.082,9.49003,9.49003
2555.00,9.48878,25.121887,0.000424,25.037940,-2.2569,0.082,9.49090,9.49090
2556.00,9.48923,25.121941,0.000422,25.037962,-2.2566,0.082,9.49183,9.49183
2557.00,9.48964,25.121929,0.000418,25.037927,-2.2565,0.082,9.49196,9.49196
2558.00,9.48950,25.121972,0.000417,25.037939,-2.2563,0.082,9.49155,9.49155
2559.00,9.48928,25.122108,0.000417,25.037967,-2.2561,0.082,9.48999,9.48999
2560.00,9.48913,25.122238,0.000416,25.038033,-2.2559,0.083,9.48864,9.48864
2561.00,9.48906,25.122204,0.000418,25.037970,-2.2556,0.083,9.48753,9.48753
2562.00,9.48892,25.122301,0.000424,25.038051,-2.2553,0.083,9.48702,9.48702
2563.00,9.48895,25.122352,0.000422,25.038066,-2.2550,0.083,9.48537,9.48537
2564.00,9.48927,25.122292,0.000422,25.038018,-2.2547,0.083,9.48365,9.48365
2565.00,9.48894,25.122158,0.000422,25.037917,-2.2543,0.083,9.48277,9.48277
2566.00,9.48835,25.122228,0.000422,25.037918,-2.2541,0.083,9.48257,9.48257
2567.00,9.48778,25.122291,0.000420,25.037882,-2.2539,0.083,9.48309,9.48309
2568.00,9.48760,25.122286,0.000421,25.037821,-2.2538,0.083,9.48429,9.48429
2569.00,9.48742,25.122357,0.000422,25.037841,-2.2536,0.083,9.48616,9.48616
2570.00,9.48740,25.122425,0.000421,25.037844,-2.2535,0.083,9.48778,9.48778
2571.00,9.48748,25.122452,0.000421,25.037897,-2.2532,0.083,9.48986,9.48986
2572.00,9.48768,25.122382,0.000421,25.037843,-2.2528,0.083,9.49098,9.49098
2573.00,9.48779,25.122400,0.000421,25.037823,-2.2525,0.083,9.49197,9.49197
2574.00,9.48787,25.122436,0.000420,25.037876,-2.2521,0.084,9.49247,9.49247
2575.00,9.48766,25.122501,0.000423,25.037905,-2.2517,0.084,9.49271,9.49271
2576.00,9.48772,25.122515,0.000419,25.037851,-2.2515,0.084,9.49127,9.49127
2577.00,9.48776,25.122586,0.000418,25.037873,-2.2512,0.084,9.48982,9.48982
2578.00,9.48767,25.122706,0.000420,25.038038,-2.2510,0.084,9.48874,9.48874
2579.00,9.48762,25.122687,0.000419,25.037993,-2.2509,0.084,9.48898,9.48898
2580.00,9.48767,25.122752,0.000419,25.038065,-2.2507,0.084,9.48902,9.48902
2581.00,9.48816,25.122886,0.000425,25.038133,-2.2505,0.084,9.49003,9.49003
2582.00,9.48867,25.122988,0.000425,25.038168,-2.2503,0.085,9.49187,9.49187
2583.00,9.48941,25.122984,0.000422,25.038053,-2.2501,0.085,9.49346,9.49346
2584.00,9.48994,25.123124,0.000421,25.038056,-2.2499,0.085,9.49280,9.49280
2585.00,9.49060,25.123166,0.000419,25.037955,-2.2496,0.085,9.49186,9.49186
2586.00,9.49114,25.123196,0.000419,25.037901,-2.2493,0.085,9.49174,9.49174
2587.00,9.49147,25.123195,0.000420,25.037885,-2.2490,0.085,9.49142,9.49142
2588.00,9.49133,25.123254,0.000424,25.037884,-2.2487,0.085,9.49125,9.49125
2589.00,9.49127,25.123228,0.000424,25.037885,-2.2484,0.085,9.49146,9.49146
2590.00,9.49127,25.123330,0.000422,25.037990,-2.2482,0.085,9.49179,9.49179
2591.00,9.49114,25.123358,0.000424,25.038000,-2.2479,0.085,9.49148,9.49148
2592.00,9.49106,25.123412,0.000425,25.037980,-2.2477,0.085,9.49143,9.49143
2593.00,9.49111,25.123441,0.000422,25.037999,-2.2475,0.085,9.49098,9.49098
2594.00,9.49112,25.123420,0.000420,25.037951,-2.2472,0.086,9.49061,9.49061
2595.00,9.49086,25.123451,0.000421,25.037914,-2.2469,0.086,9.49038,9.49038
2596.00,9.49090,25.123473,0.000417,25.037911,-2.2467,0.086,9.49124,9.49124
2597.00,9.49148,25.123512,0.000417,25.037918,-2.2464,0.086,9.49220,9.49220
2598.00,9.49205,25.123471,0.000416,25.037908,-2.2461,0.086,9.49381,9.49381
2599.00,9.49242,25.123596,0.000419,25.037949,-2.2457,0.086,9.49503,9.49503
2600.00,9.49244,25.123599,0.000421,25.037949,-2.2454,0.086,9.49564,9.49564
2601.00,9.49235,25.123623,0.000420,25.037919,-2.2450,0.086,9.49434,9.49434
2602.00,9.49203,25.123626,0.000417,25.037871,-2.2447,0.086,9.49210,9.49210
2603.00,9.49168,25.123714,0.000419,25.037837,-2.2444,0.087,9.48957,9.48957
2604.00,9.49188,25.123674,0.000416,25.037805,-2.2442,0.087,9.48710,9.48710
2605.00,9.49184,25.123702,0.000414,25.037818,-2.2440,0.087,9.48423,9.48423
2606.00,9.49185,25.123763,0.000415,25.037877,-2.2437,0.087,9.48198,9.48198
2607.00,9.49205,25.123841,0.000412,25.037924,-2.2435,0.087,9.47816,9.47816
2608.00,9.49217,25.123995,0.000411,25.038016,-2.2431,0.088,9.47283,9.47283
2609.00,9.49296,25.124115,0.000412,25.038059,-2.2428,0.088,9.46722,9.46722
2610.00,9.49195,25.124145,0.000410,25.038016,-2.2426,0.088,9.45966,9.45966
2611.00,9.48922,25.124169,0.000409,25.038016,-2.2424,0.088,9.45142,9.45142
2612.00,9.48640,25.124160,0.000409,25.037998,-2.2422,0.088,9.44621,9.44621
@18,2.0001,4.0, 2610.012 
2613.00,9.48526,25.124065,0.000407,25.037909,-2.2420,0.088,9.44483,9.44483
2614.00,9.48201,25.124172,0.000409,25.037954,-2.2417,0.089,9.44706,9.44706
2615.00,9.47835,25.124115,0.000408,25.037885,-2.2413,0.089,9.45493,9.45493
2616.00,9.47454,25.124134,0.000408,25.037824,-2.2410,0.089,9.46567,9.46567
2617.00,9.46720,25.124176,0.000410,25.037850,-2.2407,0.089,9.47771,9.47771
2618.00,9.45943,25.124225,0.000412,25.037892,-2.2404,0.089,9.48780,9.48780
2619.00,9.45374,25.124148,0.000410,25.037854,-2.2401,0.089,9.49594,9.49594
2620.00,9.44114,25.124220,0.000414,25.037919,-2.2399,0.089,9.50127,9.50127
2621.00,9.43704,25.124196,0.000414,25.037895,-2.2396,0.089,9.50334,9.50334
2622.00,9.44114,25.124231,0.000414,25.037877,-2.2393,0.089,9.50220,9.50220
2623.00,9.45262,25.124293,0.000415,25.037896,-2.2391,0.089,9.50095,9.50095
2624.00,9.46495,25.124259,0.000415,25.037827,-2.2388,0.089,9.49953,9.49953
2625.00,9.47932,25.124248,0.000415,25.037815,-2.2386,0.089,9.49839,9.49839
2626.00,9.49063,25.124366,0.000413,25.037915,-2.2384,0.090,9.49827,9.49827
2627.00,9.50014,25.124391,0.000412,25.037871,-2.2382,0.090,9.50000,9.50000
2628.00,9.50296,25.124366,0.000410,25.037806,-2.2380,0.090,9.50225,9.50225
2629.00,9.50299,25.124409,0.000411,25.037827,-2.2379,0.090,9.50366,9.50366
2630.00,9.50118,25.124560,0.000415,25.037894,-2.2377,0.090,9.50454,9.50454
2631.00,9.50077,25.124586,0.000415,25.037839,-2.2374,0.090,9.50460,9.50460
2632.00,9.50115,25.124702,0.000416,25.037982,-2.2371,0.090,9.50405,9.50405
2633.00,9.50195,25.124768,0.000419,25.038030,-2.2368,0.090,9.50158,9.50158
2634.00,9.50204,25.124926,0.000418,25.038086,-2.2366,0.091,9.49992,9.49992
2635.00,9.50160,25.124876,0.000415,25.038045,-2.2363,0.091,9.49842,9.49842
2636.00,9.50127,25.124964,0.000421,25.038105,-2.2361,0.091,9.49787,9.49787
2637.00,9.50103,25.124942,0.000420,25.038015,-2.2358,0.091,9.49748,9.49748
2638.00,9.50079,25.125005,0.000421,25.038048,-2.2356,0.091,9.49788,9.49788
2639.00,9.50040,25.124994,0.000422,25.037997,-2.2353,0.091,9.49770,9.49770
2640.00,9.49991,25.125052,0.000422,25.037988,-2.2350,0.091,9.49798,9.49798
2641.00,9.50002,25.125035,0.000421,25.037957,-2.2346,0.091,9.49753,9.49753
2642.00,9.50015,25.125092,0.000424,25.037990,-2.2343,0.091,9.49685,9.49685
2643.00,9.49972,25.125117,0.000422,25.037963,-2.2339,0.091,9.49615,9.49615
2644.00,9.49942,25.125158,0.000421,25.037959,-2.2335,0.091,9.49507,9.49507
2645.00,9.49883,25.125221,0.000421,25.037958,-2.2332,0.092,9.49344,9.49344
2646.00,9.49850,25.125209,0.000419,25.037911,-2.2330,0.092,9.49376,9.49376
2647.00,9.49847,25.125246,0.000419,25.037929,-2.2329,0.092,9.49541,9.49541
2648.00,9.49832,25.125302,0.000422,25.037913,-2.2327,0.092,9.49671,9.49671
2649.00,9.49796,25.125346,0.000421,25.037931,-2.2325,0.092,9.49861,9.49861
2650.00,9.49775,25.125454,0.000421,25.037982,-2.2324,0.092,9.50063,9.50063
2651.00,9.49752,25.125527,0.000420,25.038032,-2.2322,0.092,9.50067,9.50067
2652.00,9.49731,25.125583,0.000416,25.037997,-2.2320,0.092,9.49887,9.49887
2653.00,9.49736,25.125614,0.000416,25.038002,-2.2318,0.093,9.49818,9.49818
2654.00,9.49725,25.125664,0.000419,25.038006,-2.2316,0.093,9.49829,9.49829
2655.00,9.49716,25.125635,0.000421,25.037944,-2.2313,0.093,9.49745,9.49745
2656.00,9.49697,25.125729,0.000423,25.037955,-2.2311,0.093,9.49788,9.49788
2657.00,9.49704,25.125713,0.000423,25.037971,-2.2309,0.093,9.49847,9.49847
2658.00,9.49720,25.125777,0.000421,25.037987,-2.2307,0.093,9.49884,9.49884
2659.00,9.49738,25.125827,0.000421,25.037986,-2.2305,0.093,9.49859,9.49859
2660.00,9.49752,25.125919,0.000421,25.037997,-2.2303,0.093,9.49793,9.49793
2661.00,9.49762,25.125991,0.000422,25.038020,-2.2301,0.093,9.49663,9.49663
2662.00,9.49765,25.126079,0.000422,25.038053,-2.2299,0.093,9.49547,9.49547
2663.00,9.49718,25.126133,0.000421,25.038039,-2.2296,0.094,9.49451,9.49451
2664.00,9.49723,25.126133,0.000422,25.038043,-2.2294,0.094,9.49441,9.49441
2665.00,9.49771,25.126056,0.000422,25.038024,-2.2291,0.094,9.49583,9.49583
2666.00,9.49801,25.125971,0.000421,25.037933,-2.2289,0.094,9.49716,9.49716
2667.00,9.49790,25.125972,0.000423,25.037898,-2.2286,0.094,9.49857,9.49857
2668.00,9.49779,25.125917,0.000424,25.037869,-2.2284,0.094,9.50076,9.50076
2669.00,9.49779,25.125955,0.000423,25.037896,-2.2282,0.094,9.50132,9.50132
2670.00,9.49783,25.126141,0.000426,25.037983,-2.2279,0.094,9.50131,9.50131
2671.00,9.49824,25.126248,0.000428,25.038057,-2.2277,0.094,9.50149,9.50149
2672.00,9.49844,25.126275,0.000428,25.038000,-2.2274,0.094,9.50164,9.50164
2673.00,9.49849,25.126446,0.000431,25.038083,-2.2272,0.094,9.50005,9.50005
2674.00,9.49851,25.126391,0.000428,25.037960,-2.2269,0.094,9.49901,9.49901
2675.00,9.49840,25.126324,0.000426,25.037902,-2.2267,0.094,9.49859,9.49859
2676.00,9.49844,25.126323,0.000424,25.037857,-2.2264,0.094,9.49837,9.49837
2677.00,9.49841,25.126381,0.000423,25.037871,-2.2262,0.094,9.49816,9.49816
2678.00,9.49855,25.126307,0.000422,25.037791,-2.2259,0.094,9.49923,9.49923
2679.00,9.49867,25.126480,0.000424,25.037888,-2.2257,0.094,9.49987,9.49987
2680.00,9.49875,25.126603,0.000424,25.037905,-2.2254,0.094,9.49999,9.49999
2681.00,9.49912,25.126658,0.000425,25.037850,-2.2251,0.094,9.50009,9.50009
2682.00,9.49937,25.126725,0.000429,25.037948,-2.2249,0.094,9.49939,9.49939
2683.00,9.49938,25.126662,0.000425,25.037853,-2.2247,0.095,9.49718,9.49718
2684.00,9.49932,25.126615,0.000424,25.037780,-2.2244,0.095,9.49559,9.49559
2685.00,9.49884,25.126640,0.000424,25.037809,-2.2242,0.095,9.49512,9.49512
2686.00,9.49869,25.126753,0.000425,25.037970,-2.2240,0.095,9.49466,9.49466
2687.00,9.49864,25.126681,0.000423,25.037844,-2.2237,0.095,9.49539,9.49539
2688.00,9.49850,25.126877,0.000430,25.037987,-2.2234,0.095,9.49683,9.49683
2689.00,9.49827,25.126964,0.000434,25.038051,-2.2232,0.095,9.49829,9.49829
2690.00,9.49811,25.127016,0.000436,25.038033,-2.2229,0.095,9.49849,9.49849
2691.00,9.49786,25.127004,0.000436,25.037928,-2.2227,0.095,9.49919,9.49919
2692.00,9.49790,25.127166,0.000435,25.037960,-2.2225,0.095,9.49994,9.49994
2693.00,9.49805,25.127145,0.000426,25.037881,-2.2223,0.095,9.50040,9.50040
2694.00,9.49845,25.127076,0.000420,25.037788,-2.2220,0.096,9.50035,9.50035
2695.00,9.49852,25.127085,0.000415,25.037781,-2.2217,0.096,9.50049,9.50049
2696.00,9.49848,25.127179,0.000416,25.037870,-2.2214,0.096,9.49967,9.49967
2697.00,9.49831,25.127264,0.000419,25.037948,-2.2211,0.096,9.49813,9.49813
2698.00,9.49817,25.127261,0.000425,25.037958,-2.2209,0.096,9.49767,9.49767
2699.00,9.49794,25.127383,0.000427,25.038031,-2.2208,0.096,9.49816,9.49816
2700.00,9.49816,25.127379,0.000427,25.038034,-2.2206,0.096,9.49896,9.49896
2701.00,9.49818,25.127344,0.000424,25.037960,-2.2204,0.096,9.49892,9.49892
2702.00,9.49809,25.127236,0.000419,25.037882,-2.2202,0.096,9.49913,9.49913
2703.00,9.49832,25.127312,0.000417,25.037935,-2.2200,0.097,9.49925,9.49925
2704.00,9.49877,25.127228,0.000411,25.037893,-2.2198,0.097,9.49909,9.49909
2705.00,9.49909,25.127234,0.000412,25.037914,-2.2195,0.097,9.49865,9.49865
2706.00,9.49921,25.127293,0.000414,25.037976,-2.2193,0.097,9.49938,9.49938
2707.00,9.49931,25.127359,0.000418,25.038001,-2.2190,0.097,9.50076,9.50076
2708.00,9.49950,25.127337,0.000418,25.037936,-2.2187,0.097,9.50169,9.50169
2709.00,9.49964,25.127311,0.000425,25.037902,-2.2183,0.097,9.50181,9.50181
2710.00,9.49984,25.127315,0.000424,25.037919,-2.2180,0.097,9.50223,9.50223
2711.00,9.49980,25.127285,0.000421,25.037859,-2.2177,0.097,9.50210,9.50210
2712.00,9.49978,25.127309,0.000419,25.037870,-2.2174,0.098,9.50096,9.50096
2713.00,9.49975,25.127413,0.000418,25.037891,-2.2172,0.098,9.49997,9.49997
2714.00,9.49972,25.127597,0.000417,25.037914,-2.2169,0.098,9.50044,9.50044
2715.00,9.49999,25.127700,0.000420,25.037892,-2.2167,0.098,9.50088,9.50088
2716.00,9.50032,25.127756,0.000422,25.037871,-2.2165,0.098,9.50144,9.50144
2717.00,9.50066,25.127830,0.000421,25.037882,-2.2163,0.098,9.50237,9.50237
2718.00,9.50082,25.127907,0.000424,25.037939,-2.2160,0.098,9.50249,9.50249
2719.00,9.50088,25.127986,0.000423,25.038009,-2.2157,0.098,9.50204,9.50204
2720.00,9.50081,25.127987,0.000422,25.037980,-2.2155,0.098,9.50144,9.50144
2721.00,9.50107,25.127952,0.000422,25.037969,-2.2154,0.098,9.50111,9.50111
2722.00,9.50135,25.127952,0.000422,25.037925,-2.2152,0.098,9.50094,9.50094
2723.00,9.50134,25.127952,0.000422,25.037881,-2.2150,0.098,9.50092,9.50092
2724.00,9.50133,25.127971,0.000423,25.037801,-2.2147,0.098,9.50094,9.50094
2725.00,9.50135,25.127965,0.000420,25.037726,-2.2145,0.098,9.50063,9.50063
2726.00,9.50119,25.128081,0.000419,25.037779,-2.2141,0.099,9.49958,9.49958
2727.00,9.50105,25.128162,0.000420,25.037850,-2.2139,0.099,9.50002,9.50002
2728.00,9.50106,25.128301,0.000419,25.037921,-2.2137,0.099,9.50064,9.50064
2729.00,9.50105,25.128426,0.000422,25.038048,-2.2135,0.099,9.50072,9.50072
2730.00,9.50092,25.128519,0.000422,25.038102,-2.2133,0.099,9.50050,9.50050
2731.00,9.50089,25.128501,0.000422,25.038027,-2.2130,0.099,9.50174,9.50174
2732.00,9.50101,25.128512,0.000425,25.037947,-2.2128,0.099,9.50101,9.50101
2733.00,9.50114,25.128376,0.000425,25.037896,-2.2125,0.099,9.50063,9.50063
2734.00,9.50109,25.128237,0.000420,25.037806,-2.2123,0.100,9.50008,9.50008
2735.00,9.50076,25.128196,0.000421,25.037728,-2.2120,0.100,9.49987,9.49987
2736.00,9.50049,25.128247,0.000423,25.037831,-2.2117,0.100,9.49966,9.49966
2737.00,9.50042,25.128258,0.000424,25.037869,-2.2114,0.100,9.50028,9.50028
2738.00,9.50040,25.128303,0.000422,25.037853,-2.2112,0.100,9.50135,9.50135
2739.00,9.50074,25.128371,0.000424,25.037847,-2.2110,0.100,9.50225,9.50225
2740.00,9.50102,25.128492,0.000425,25.037925,-2.2108,0.100,9.50314,9.50314
2741.00,9.50104,25.128552,0.000426,25.037905,-2.2106,0.100,9.50338,9.50338
2742.00,9.50105,25.128600,0.000425,25.037882,-2.2105,0.100,9.50264,9.50264
2743.00,9.50091,25.128642,0.000426,25.037871,-2.2103,0.100,9.50100,9.50100
2744.00,9.50085,25.128829,0.000430,25.038017,-2.2100,0.100,9.50021,9.50021
2745.00,9.50085,25.128947,0.000432,25.038099,-2.2097,0.100,9.50038,9.50038
2746.00,9.50111,25.128973,0.000427,25.038017,-2.2095,0.100,9.50149,9.50149
2747.00,9.50133,25.129022,0.000426,25.038021,-2.2092,0.100,9.50278,9.50278
2748.00,9.50164,25.129164,0.000430,25.038080,-2.2090,0.100,9.50355,9.50355
2749.00,9.50154,25.129087,0.000426,25.037937,-2.2088,0.101,9.50343,9.50343
2750.00,9.50156,25.129100,0.000426,25.037906,-2.2086,0.101,9.50297,9.50297
2751.00,9.50149,25.129117,0.000427,25.037925,-2.2084,0.101,9.50118,9.50118
2752.00,9.50148,25.129155,0.000429,25.037884,-2.2083,0.101,9.50054,9.50054
2753.00,9.50166,25.129121,0.000425,25.037789,-2.2081,0.101,9.50014,9.50014
2754.00,9.50196,25.129151,0.000428,25.037791,-2.2079,0.101,9.49868,9.49868
2755.00,9.50197,25.129178,0.000428,25.037815,-2.2077,0.101,9.49571,9.49571
2756.00,9.50158,25.129399,0.000430,25.037978,-2.2075,0.101,9.49241,9.49241
2757.00,9.50147,25.129484,0.000425,25.038043,-2.2073,0.101,9.48693,9.48693
2758.00,9.50192,25.129588,0.000422,25.038153,-2.2070,0.102,9.48085,9.48085
2759.00,9.50221,25.129699,0.000418,25.038204,-2.2068,0.102,9.47349,9.47349
2760.00,9.50084,25.129737,0.000415,25.038172,-2.2066,0.103,9.46550,9.46550
2761.00,9.50041,25.129652,0.000410,25.038037,-2.2064,0.103,9.45707,9.45707
2762.00,9.50163,25.129688,0.000411,25.038075,-2.2061,0.103,9.45086,9.45086
@19,2.0001,4.0, 2760.179 
2763.00,9.49928,25.129580,0.000411,25.037915,-2.2059,0.103,9.44871,9.44871
2764.00,9.49270,25.129562,0.000410,25.037939,-2.2058,0.103,9.45274,9.45274
2765.00,9.48694,25.129514,0.000410,25.037895,-2.2056,0.103,9.46103,9.46103
2766.00,9.48107,25.129562,0.000412,25.037922,-2.2055,0.103,9.47301,9.47301
2767.00,9.47534,25.129475,0.000408,25.037786,-2.2053,0.103,9.48618,9.48618
2768.00,9.46903,25.129511,0.000406,25.037792,-2.2051,0.104,9.49655,9.49655
2769.00,9.45538,25.129577,0.000406,25.037757,-2.2048,0.104,9.50365,9.50365
2770.00,9.44539,25.129585,0.000404,25.037748,-2.2045,0.104,9.50878,9.50878
2771.00,9.44208,25.129536,0.000401,25.037687,-2.2043,0.104,9.51170,9.51170
2772.00,9.44391,25.129662,0.000406,25.037776,-2.2041,0.104,9.51387,9.51387
2773.00,9.45843,25.129721,0.000411,25.037867,-2.2039,0.104,9.51587,9.51587
2774.00,9.47535,25.129644,0.000411,25.037801,-2.2037,0.104,9.51662,9.51662
2775.00,9.48718,25.129753,0.000414,25.037783,-2.2035,0.104,9.51608,9.51608
2776.00,9.49982,25.129872,0.000418,25.037819,-2.2033,0.104,9.51540,9.51540
2777.00,9.50980,25.129963,0.000418,25.037890,-2.2031,0.104,9.51293,9.51293
2778.00,9.51051,25.130070,0.000417,25.037845,-2.2029,0.104,9.51042,9.51042
2779.00,9.51190,25.130209,0.000419,25.037871,-2.2027,0.104,9.50837,9.50837
2780.00,9.51407,25.130153,0.000420,25.037798,-2.2025,0.104,9.50726,9.50726
2781.00,9.51376,25.130094,0.000418,25.037757,-2.2023,0.104,9.50583,9.50583
2782.00,9.51301,25.130010,0.000418,25.037633,-2.2021,0.104,9.50478,9.50478
2783.00,9.51208,25.130063,0.000421,25.037704,-2.2019,0.105,9.50413,9.50413
2784.00,9.51181,25.130034,0.000417,25.037681,-2.2018,0.105,9.50385,9.50385
2785.00,9.51079,25.130013,0.000413,25.037652,-2.2016,0.105,9.50347,9.50347
2786.00,9.50992,25.130205,0.000414,25.037807,-2.2015,0.105,9.50424,9.50424
2787.00,9.50926,25.130280,0.000415,25.037817,-2.2013,0.105,9.50545,9.50545
2788.00,9.50921,25.130288,0.000411,25.037807,-2.2012,0.105,9.50672,9.50672
2789.00,9.50920,25.130414,0.000414,25.037894,-2.2012,0.105,9.50757,9.50757
2790.00,9.50895,25.130535,0.000418,25.038021,-2.2010,0.105,9.50840,9.50840
2791.00,9.50864,25.130484,0.000413,25.037910,-2.2009,0.106,9.50799,9.50799
2792.00,9.50800,25.130394,0.000408,25.037804,-2.2007,0.106,9.50708,9.50708
2793.00,9.50723,25.130447,0.000409,25.037859,-2.2006,0.106,9.50616,9.50616
2794.00,9.50654,25.130402,0.000409,25.037805,-2.2004,0.106,9.50602,9.50602
2795.00,9.50611,25.130451,0.000408,25.037751,-2.2003,0.106,9.50663,9.50663
2796.00,9.50581,25.130487,0.000412,25.037729,-2.2001,0.106,9.50733,9.50733
2797.00,9.50607,25.130639,0.000415,25.037822,-2.1999,0.106,9.50858,9.50858
2798.00,9.50639,25.130706,0.000415,25.037783,-2.1997,0.107,9.50887,9.50887
2799.00,9.50642,25.130859,0.000418,25.037784,-2.1994,0.107,9.50820,9.50820
2800.00,9.50636,25.130972,0.000419,25.037802,-2.1992,0.107,9.50687,9.50687
2801.00,9.50640,25.130992,0.000420,25.037812,-2.1991,0.107,9.50643,9.50643
2802.00,9.50663,25.131041,0.000422,25.037828,-2.1989,0.107,9.50628,9.50628
2803.00,9.50711,25.131016,0.000423,25.037806,-2.1988,0.107,9.50759,9.50759
2804.00,9.50752,25.130920,0.000421,25.037867,-2.1986,0.107,9.50898,9.50898
2805.00,9.50795,25.130826,0.000424,25.037881,-2.1984,0.107,9.51075,9.51075
2806.00,9.50813,25.130841,0.000426,25.037870,-2.1982,0.107,9.51011,9.51011
2807.00,9.50788,25.130854,0.000425,25.037883,-2.1980,0.107,9.50884,9.50884
2808.00,9.50762,25.130966,0.000424,25.037933,-2.1978,0.107,9.50696,9.50696
2809.00,9.50763,25.131083,0.000429,25.037901,-2.1977,0.107,9.50631,9.50631
2810.00,9.50760,25.131153,0.000426,25.037850,-2.1976,0.107,9.50526,9.50526
2811.00,9.50782,25.131203,0.000424,25.037892,-2.1974,0.107,9.50550,9.50550
2812.00,9.50784,25.131243,0.000422,25.037836,-2.1973,0.107,9.50580,9.50580
2813.00,9.50761,25.131126,0.000420,25.037730,-2.1972,0.108,9.50608,9.50608
2814.00,9.50729,25.131190,0.000418,25.037778,-2.1971,0.108,9.50628,9.50628
2815.00,9.50707,25.131222,0.000417,25.037772,-2.1969,0.108,9.50624,9.50624
2816.00,9.50699,25.131215,0.000417,25.037754,-2.1967,0.108,9.50679,9.50679
2817.00,9.50699,25.131168,0.000417,25.037696,-2.1965,0.108,9.50719,9.50719
2818.00,9.50705,25.131217,0.000417,25.037708,-2.1963,0.108,9.50803,9.50803
2819.00,9.50737,25.131242,0.000417,25.037699,-2.1960,0.108,9.50887,9.50887
2820.00,9.50780,25.131351,0.000418,25.037796,-2.1958,0.108,9.50951,9.50951
2821.00,9.50780,25.131419,0.000419,25.037781,-2.1957,0.108,9.50813,9.50813
2822.00,9.50737,25.131531,0.000422,25.037899,-2.1956,0.108,9.50663,9.50663
2823.00,9.50683,25.131654,0.000425,25.037917,-2.1955,0.108,9.50507,9.50507
2824.00,9.50642,25.131690,0.000423,25.037902,-2.1954,0.108,9.50397,9.50397
2825.00,9.50626,25.131588,0.000421,25.037753,-2.1953,0.108,9.50377,9.50377
2826.00,9.50628,25.131655,0.000421,25.037818,-2.1952,0.108,9.50581,9.50581
2827.00,9.50646,25.131750,0.000421,25.037799,-2.1951,0.108,9.50604,9.50604
2828.00,9.50648,25.131749,0.000418,25.037798,-2.1951,0.109,9.50617,9.50617
2829.00,9.50673,25.131714,0.000417,25.037727,-2.1950,0.109,9.50635,9.50635
2830.00,9.50685,25.131898,0.000420,25.037865,-2.1950,0.109,9.50666,9.50666
2831.00,9.50671,25.131880,0.000417,25.037833,-2.1949,0.109,9.50592,9.50592
2832.00,9.50632,25.131842,0.000417,25.037854,-2.1948,0.109,9.50631,9.50631
2833.00,9.50660,25.131813,0.000415,25.037819,-2.1946,0.109,9.50687,9.50687
2834.00,9.50661,25.131941,0.000416,25.037939,-2.1945,0.109,9.50735,9.50735
2835.00,9.50632,25.131970,0.000417,25.037940,-2.1943,0.109,9.50778,9.50778
2836.00,9.50620,25.132080,0.000419,25.037912,-2.1941,0.110,9.51028,9.51028
2837.00,9.50591,25.132213,0.000420,25.037952,-2.1940,0.110,9.51373,9.51373
2838.00,9.50596,25.132349,0.000424,25.038054,-2.1938,0.110,9.51483,9.51483
2839.00,9.50742,25.132306,0.000421,25.038017,-2.1936,0.110,9.51440,9.51440
2840.00,9.50837,25.132249,0.000420,25.037999,-2.1935,0.110,9.51293,9.51293
2841.00,9.50865,25.132249,0.000419,25.037996,-2.1934,0.110,9.51041,9.51041
2842.00,9.50924,25.132242,0.000415,25.037931,-2.1933,0.110,9.50790,9.50790
2843.00,9.50930,25.132294,0.000416,25.037928,-2.1933,0.110,9.50758,9.50758
2844.00,9.51015,25.132325,0.000418,25.037883,-2.1932,0.111,9.50814,9.50814
2845.00,9.51032,25.132401,0.000421,25.037832,-2.1931,0.111,9.50964,9.50964
2846.00,9.50997,25.132421,0.000424,25.037832,-2.1931,0.111,9.51075,9.51075
2847.00,9.51020,25.132384,0.000424,25.037759,-2.1930,0.111,9.51239,9.51239
2848.00,9.51123,25.132374,0.000422,25.037682,-2.1928,0.111,9.51238,9.51238
2849.00,9.51126,25.132354,0.000422,25.037639,-2.1926,0.111,9.51237,9.51237
2850.00,9.51140,25.132393,0.000418,25.037606,-2.1923,0.111,9.51190,9.51190
2851.00,9.51173,25.132429,0.000420,25.037602,-2.1920,0.111,9.51042,9.51042
2852.00,9.51158,25.132657,0.000427,25.037818,-2.1919,0.111,9.50798,9.50798
2853.00,9.51100,25.132724,0.000431,25.037834,-2.1918,0.111,9.50768,9.50768
2854.00,9.51063,25.132811,0.000432,25.037817,-2.1917,0.111,9.50742,9.50742
2855.00,9.51047,25.132846,0.000431,25.037881,-2.1917,0.111,9.50730,9.50730
2856.00,9.50963,25.132806,0.000428,25.037831,-2.1916,0.111,9.50863,9.50863
2857.00,9.50964,25.132776,0.000425,25.037755,-2.1916,0.111,9.51042,9.51042
2858.00,9.50970,25.132836,0.000423,25.037812,-2.1915,0.112,9.51104,9.51104
2859.00,9.50971,25.132876,0.000425,25.037837,-2.1914,0.112,9.51028,9.51028
2860.00,9.51004,25.132954,0.000427,25.037807,-2.1913,0.112,9.50942,9.50942
2861.00,9.50978,25.133127,0.000427,25.037832,-2.1911,0.112,9.50881,9.50881
2862.00,9.50977,25.133147,0.000425,25.037826,-2.1910,0.112,9.50851,9.50851
2863.00,9.50982,25.133193,0.000424,25.037755,-2.1910,0.112,9.50777,9.50777
2864.00,9.50959,25.133274,0.000424,25.037767,-2.1909,0.112,9.50774,9.50774
2865.00,9.50931,25.133350,0.000424,25.037874,-2.1908,0.112,9.50804,9.50804
2866.00,9.50893,25.133357,0.000426,25.037926,-2.1908,0.112,9.50754,9.50754
2867.00,9.50847,25.133306,0.000424,25.037825,-2.1906,0.112,9.50618,9.50618
2868.00,9.50824,25.133175,0.000425,25.037775,-2.1905,0.112,9.50527,9.50527
2869.00,9.50843,25.133096,0.000428,25.037746,-2.1904,0.112,9.50589,9.50589
2870.00,9.50851,25.133065,0.000428,25.037665,-2.1903,0.112,9.50782,9.50782
2871.00,9.50802,25.133172,0.000429,25.037688,-2.1902,0.112,9.50972,9.50972
2872.00,9.50861,25.133251,0.000427,25.037766,-2.1901,0.112,9.51264,9.51264
2873.00,9.50951,25.133373,0.000428,25.037808,-2.1900,0.112,9.51497,9.51497
2874.00,9.50977,25.133476,0.000427,25.037816,-2.1899,0.112,9.51485,9.51485
2875.00,9.50969,25.133547,0.000425,25.037838,-2.1898,0.113,9.51206,9.51206
2876.00,9.50939,25.133493,0.000421,25.037794,-2.1896,0.113,9.50968,9.50968
2877.00,9.50961,25.133461,0.000425,25.037675,-2.1895,0.113,9.50726,9.50726
2878.00,9.50987,25.133460,0.000422,25.037654,-2.1895,0.113,9.50637,9.50637
2879.00,9.51002,25.133561,0.000421,25.037706,-2.1894,0.113,9.50710,9.50710
2880.00,9.50979,25.133532,0.000425,25.037666,-2.1893,0.113,9.50910,9.50910
2881.00,9.50916,25.133581,0.000428,25.037665,-2.1893,0.113,9.51056,9.51056
2882.00,9.50970,25.133619,0.000424,25.037644,-2.1892,0.113,9.51061,9.51061
2883.00,9.51090,25.133672,0.000423,25.037635,-2.1891,0.113,9.51000,9.51000
2884.00,9.51063,25.133659,0.000421,25.037607,-2.1890,0.113,9.50915,9.50915
2885.00,9.51077,25.133645,0.000414,25.037561,-2.1889,0.113,9.50905,9.50905
2886.00,9.51078,25.133686,0.000413,25.037575,-2.1889,0.114,9.50982,9.50982
2887.00,9.51030,25.133861,0.000418,25.037749,-2.1888,0.114,9.51057,9.51057
2888.00,9.51040,25.133986,0.000420,25.037812,-2.1888,0.114,9.51047,9.51047
2889.00,9.51051,25.133993,0.000420,25.037810,-2.1887,0.114,9.51071,9.51071
2890.00,9.51011,25.134012,0.000419,25.037793,-2.1885,0.114,9.51000,9.51000
2891.00,9.50955,25.134099,0.000417,25.037837,-2.1884,0.114,9.50880,9.50880
2892.00,9.50895,25.134026,0.000415,25.037744,-2.1883,0.114,9.50931,9.50931
2893.00,9.50952,25.134085,0.000419,25.037789,-2.1882,0.114,9.51142,9.51142
2894.00,9.50973,25.134089,0.000418,25.037772,-2.1882,0.115,9.51341,9.51341
2895.00,9.51041,25.134264,0.000424,25.037899,-2.1881,0.115,9.51502,9.51502
2896.00,9.51090,25.134258,0.000424,25.037902,-2.1881,0.115,9.51550,9.51550
2897.00,9.51138,25.134258,0.000426,25.037907,-2.1880,0.115,9.51435,9.51435
2898.00,9.51132,25.134301,0.000424,25.037930,-2.1880,0.115,9.51220,9.51220
2899.00,9.51093,25.134365,0.000428,25.037929,-2.1879,0.115,9.50990,9.50990
2900.00,9.51073,25.134380,0.000430,25.037996,-2.1878,0.115,9.50715,9.50715
2901.00,9.51095,25.134369,0.000430,25.037948,-2.1876,0.114,9.50553,9.50553
2902.00,9.51122,25.134435,0.000428,25.037980,-2.1876,0.115,9.50505,9.50505
2903.00,9.51049,25.134390,0.000423,25.037880,-2.1875,0.115,9.50509,9.50509
2904.00,9.51000,25.134429,0.000422,25.037932,-2.1873,0.115,9.50515,9.50515
2905.00,9.50984,25.134358,0.000415,25.037795,-2.1873,0.115,9.50634,9.50634
2906.00,9.50982,25.134461,0.000415,25.037812,-2.1872,0.115,9.50748,9.50748
2907.00,9.50950,25.134523,0.000414,25.037765,-2.1872,0.116,9.50764,9.50764
2908.00,9.50936,25.134576,0.000419,25.037800,-2.1871,0.115,9.50744,9.50744
2909.00,9.50903,25.134598,0.000419,25.037807,-2.1871,0.116,9.50716,9.50716
2910.00,9.50892,25.134667,0.000422,25.037822,-2.1870,0.116,9.50719,9.50719
2911.00,9.50877,25.134467,0.000420,25.037633,-2.1870,0.115,9.50751,9.50751
2912.00,9.50876,25.134571,0.000428,25.037703,-2.1869,0.115,9.50836,9.50836
