# Supplementary material for: HSL1 and BAM1/2 impact epidermal cell development by sensing distinct signaling peptides
Source: Nat Commun. 2022 Feb 15;13:876. doi: 10.1038/s41467-022-28558-4 (PMC8847575; doi:10.1038/s41467-022-28558-4)
Supplement: Supplementary file 4 — Source Data [file 41467_2022_28558_MOESM4_ESM.zip › Source Data/Source Data/Figure S10/Exp2_BAM1_IDA.itc]

$ITC
$ 19 
$NOT
$ 25 
$ 60 
$ 500 
$ 10 
$ 2 
$ADCGainCode:  0 
$False,True,True
$ 0.4 , 0.8 , 150 , 5 
$ 2 , 4 , 150 , 5 
$ 2 , 4 , 150 , 5 
$ 2 , 4 , 150 , 5 
$ 2 , 4 , 150 , 5 
$ 2 , 4 , 150 , 5 
$ 2 , 4 , 150 , 5 
$ 2 , 4 , 150 , 5 
$ 2 , 4 , 150 , 5 
$ 2 , 4 , 150 , 5 
$ 2 , 4 , 150 , 5 
$ 2 , 4 , 150 , 5 
$ 2 , 4 , 150 , 5 
$ 2 , 4 , 150 , 5 
$ 2 , 4 , 150 , 5 
$ 2 , 4 , 150 , 5 
$ 2 , 4 , 150 , 5 
$ 2 , 4 , 150 , 5 
$ 2 , 4 , 150 , 5 
# 0 
# 0.15 
# 0.015 
# 0.2035 
# 25 
# 4 
# 8.15 
# 1 
?BAM1_15uM_IDA_150uM
% MICROCALITC_MAL1177627
% 0.2035 
% 4 
%-0.586102 , 29.61604 
%-0.348256 , 29.40329 
% 0.8333333 
% 167740 , 167730 
% 0.25 , 81 
%-0.015695 ,-0.033946 
%-20 , 8 
% 0 , 0 
% 0 
% 128000       127744 
% 43.1 
% 500 , 750 , 1000 , 750 
% 0.06978023945 ,-0.002252194966 ,-3.244915618586E-05 , 1.349203907274E-06 ,-9.058983361606E-09 
% MicroCalITC Ver: 1.29.32 Run time:10/20/2020 11:54:28 AM
@0
5.00,9.18647,25.128132,0.000412,25.054461,-2.2494,0.047,9.18473,9.18473
6.00,9.18592,25.128242,0.000414,25.054505,-2.2490,0.047,9.18529,9.18529
7.00,9.18594,25.128341,0.000415,25.054511,-2.2484,0.048,9.18585,9.18585
8.00,9.18607,25.128279,0.000415,25.054464,-2.2479,0.048,9.18717,9.18717
9.00,9.18616,25.128451,0.000416,25.054637,-2.2474,0.048,9.18837,9.18837
10.00,9.18620,25.128348,0.000411,25.054564,-2.2472,0.048,9.18941,9.18941
11.00,9.18645,25.128317,0.000408,25.054452,-2.2467,0.048,9.19023,9.19023
12.00,9.18656,25.128434,0.000408,25.054543,-2.2462,0.048,9.19025,9.19025
13.00,9.18672,25.128488,0.000405,25.054515,-2.2457,0.048,9.19007,9.19007
14.00,9.18712,25.128488,0.000403,25.054364,-2.2454,0.048,9.19052,9.19052
15.00,9.18750,25.128596,0.000405,25.054357,-2.2448,0.048,9.19049,9.19049
16.00,9.18774,25.128579,0.000404,25.054358,-2.2445,0.049,9.18990,9.18990
17.00,9.18801,25.128545,0.000404,25.054255,-2.2444,0.049,9.19042,9.19042
18.00,9.18825,25.128516,0.000403,25.054131,-2.2440,0.049,9.19034,9.19034
19.00,9.18837,25.128510,0.000399,25.054082,-2.2434,0.049,9.18997,9.18997
20.00,9.18847,25.128536,0.000398,25.054095,-2.2429,0.049,9.18939,9.18939
21.00,9.18860,25.128678,0.000403,25.054149,-2.2426,0.049,9.18936,9.18936
22.00,9.18879,25.128705,0.000402,25.054147,-2.2421,0.049,9.18909,9.18909
23.00,9.18905,25.128781,0.000404,25.054227,-2.2419,0.049,9.18906,9.18906
24.00,9.18934,25.128806,0.000404,25.054270,-2.2416,0.049,9.18947,9.18947
25.00,9.18970,25.128828,0.000403,25.054261,-2.2413,0.049,9.18985,9.18985
26.00,9.18986,25.128762,0.000398,25.054208,-2.2408,0.050,9.19025,9.19025
27.00,9.18995,25.128760,0.000397,25.054231,-2.2403,0.050,9.19008,9.19008
28.00,9.18979,25.128715,0.000395,25.054195,-2.2398,0.050,9.18906,9.18906
29.00,9.18960,25.128693,0.000398,25.054152,-2.2394,0.050,9.18854,9.18854
30.00,9.18948,25.128656,0.000396,25.054131,-2.2390,0.050,9.18729,9.18729
31.00,9.18908,25.128775,0.000400,25.054212,-2.2388,0.050,9.18619,9.18619
32.00,9.18879,25.128852,0.000402,25.054135,-2.2385,0.050,9.18503,9.18503
33.00,9.18843,25.128984,0.000404,25.054217,-2.2381,0.050,9.18433,9.18433
34.00,9.18790,25.129091,0.000400,25.054253,-2.2377,0.050,9.18243,9.18243
35.00,9.18726,25.129159,0.000399,25.054240,-2.2373,0.051,9.18130,9.18130
36.00,9.18680,25.129118,0.000396,25.054154,-2.2367,0.051,9.18119,9.18119
37.00,9.18684,25.129192,0.000393,25.054228,-2.2362,0.051,9.18407,9.18407
38.00,9.18606,25.129108,0.000392,25.054112,-2.2359,0.051,9.18824,9.18824
39.00,9.18562,25.129097,0.000395,25.054087,-2.2357,0.051,9.19098,9.19098
40.00,9.18485,25.129218,0.000396,25.054151,-2.2355,0.051,9.19268,9.19268
41.00,9.18373,25.129406,0.000398,25.054265,-2.2355,0.052,9.19314,9.19314
42.00,9.18259,25.129466,0.000401,25.054316,-2.2352,0.052,9.19064,9.19064
43.00,9.18138,25.129527,0.000401,25.054334,-2.2348,0.052,9.18675,9.18675
44.00,9.17985,25.129605,0.000401,25.054334,-2.2342,0.052,9.18588,9.18588
45.00,9.17885,25.129565,0.000403,25.054260,-2.2337,0.052,9.18593,9.18593
46.00,9.18500,25.129580,0.000405,25.054223,-2.2332,0.052,9.18572,9.18572
47.00,9.19682,25.129533,0.000403,25.054154,-2.2328,0.052,9.18647,9.18647
48.00,9.20023,25.129583,0.000402,25.054141,-2.2324,0.052,9.18720,9.18720
49.00,9.19399,25.129591,0.000404,25.054134,-2.2319,0.052,9.18642,9.18642
50.00,9.19084,25.129664,0.000400,25.054175,-2.2316,0.052,9.18598,9.18598
51.00,9.18950,25.129585,0.000396,25.054079,-2.2313,0.052,9.18591,9.18591
52.00,9.18896,25.129600,0.000393,25.054048,-2.2309,0.053,9.18527,9.18527
53.00,9.18859,25.129765,0.000397,25.054201,-2.2306,0.053,9.18300,9.18300
54.00,9.18776,25.129751,0.000399,25.054217,-2.2305,0.053,9.18033,9.18033
55.00,9.18615,25.129826,0.000404,25.054268,-2.2301,0.053,9.17967,9.17967
56.00,9.18578,25.129842,0.000403,25.054254,-2.2298,0.053,9.18129,9.18129
57.00,9.18610,25.129970,0.000410,25.054391,-2.2295,0.053,9.18439,9.18439
58.00,9.18588,25.129916,0.000412,25.054334,-2.2292,0.053,9.19057,9.19057
59.00,9.18518,25.129965,0.000411,25.054367,-2.2287,0.053,9.19803,9.19803
60.00,9.18412,25.129944,0.000410,25.054337,-2.2283,0.053,9.20315,9.20315
@1,0.4000,0.8, 60.2740000000049 
61.00,9.18499,25.130047,0.000416,25.054407,-2.2277,0.053,9.20533,9.20533
62.00,9.18169,25.130079,0.000417,25.054414,-2.2271,0.053,9.20565,9.20565
63.00,9.17607,25.130094,0.000413,25.054345,-2.2265,0.053,9.20463,9.20463
64.00,9.17181,25.130153,0.000413,25.054350,-2.2263,0.054,9.20218,9.20218
65.00,9.18157,25.130204,0.000409,25.054375,-2.2262,0.054,9.19949,9.19949
66.00,9.19377,25.130262,0.000409,25.054382,-2.2260,0.054,9.19679,9.19679
67.00,9.20064,25.130121,0.000405,25.054170,-2.2257,0.054,9.19504,9.19504
68.00,9.20487,25.130106,0.000403,25.054201,-2.2255,0.054,9.19373,9.19373
69.00,9.20550,25.130221,0.000401,25.054288,-2.2252,0.054,9.19347,9.19347
70.00,9.20437,25.130196,0.000403,25.054188,-2.2249,0.054,9.19387,9.19387
71.00,9.20228,25.130139,0.000400,25.054154,-2.2247,0.054,9.19388,9.19388
72.00,9.20050,25.130354,0.000403,25.054338,-2.2246,0.054,9.19318,9.19318
73.00,9.19955,25.130379,0.000403,25.054233,-2.2246,0.055,9.19186,9.19186
74.00,9.19896,25.130243,0.000399,25.054059,-2.2244,0.055,9.19020,9.19020
75.00,9.19795,25.130318,0.000400,25.054168,-2.2242,0.055,9.18812,9.18812
76.00,9.19668,25.130436,0.000401,25.054266,-2.2242,0.055,9.18765,9.18765
77.00,9.19567,25.130450,0.000398,25.054207,-2.2241,0.055,9.18751,9.18751
78.00,9.19502,25.130689,0.000401,25.054367,-2.2238,0.055,9.18830,9.18830
79.00,9.19421,25.130900,0.000406,25.054484,-2.2236,0.056,9.18913,9.18913
80.00,9.19334,25.130847,0.000408,25.054328,-2.2232,0.055,9.19030,9.19030
81.00,9.19220,25.130788,0.000406,25.054215,-2.2225,0.055,9.19123,9.19123
82.00,9.19162,25.130824,0.000406,25.054226,-2.2218,0.056,9.19179,9.19179
83.00,9.19142,25.130714,0.000403,25.054163,-2.2210,0.056,9.19107,9.19107
84.00,9.19109,25.130771,0.000402,25.054181,-2.2202,0.056,9.19139,9.19139
85.00,9.19090,25.130906,0.000400,25.054327,-2.2197,0.056,9.19087,9.19087
86.00,9.19074,25.131022,0.000401,25.054417,-2.2194,0.056,9.19003,9.19003
87.00,9.19053,25.131071,0.000400,25.054424,-2.2190,0.057,9.18882,9.18882
88.00,9.19005,25.131191,0.000402,25.054436,-2.2186,0.057,9.18799,9.18799
89.00,9.18962,25.131142,0.000402,25.054331,-2.2183,0.057,9.18704,9.18704
90.00,9.18922,25.131179,0.000403,25.054254,-2.2179,0.057,9.18716,9.18716
91.00,9.18897,25.131227,0.000405,25.054204,-2.2175,0.057,9.18695,9.18695
92.00,9.18896,25.131273,0.000408,25.054189,-2.2172,0.057,9.18771,9.18771
93.00,9.18903,25.131248,0.000409,25.054153,-2.2169,0.057,9.18911,9.18911
94.00,9.18927,25.131217,0.000405,25.054120,-2.2166,0.057,9.19028,9.19028
95.00,9.18965,25.131202,0.000403,25.054148,-2.2164,0.057,9.19061,9.19061
96.00,9.18982,25.131239,0.000405,25.054196,-2.2162,0.057,9.19135,9.19135
97.00,9.18987,25.131173,0.000406,25.054160,-2.2159,0.057,9.19102,9.19102
98.00,9.18974,25.131209,0.000410,25.054223,-2.2153,0.057,9.19054,9.19054
99.00,9.18961,25.131325,0.000412,25.054271,-2.2147,0.057,9.18940,9.18940
100.00,9.18940,25.131344,0.000414,25.054241,-2.2141,0.057,9.18832,9.18832
101.00,9.18904,25.131253,0.000411,25.054106,-2.2134,0.057,9.18729,9.18729
102.00,9.18879,25.131302,0.000409,25.054112,-2.2127,0.058,9.18720,9.18720
103.00,9.18874,25.131446,0.000408,25.054189,-2.2123,0.058,9.18733,9.18733
104.00,9.18868,25.131590,0.000411,25.054268,-2.2120,0.058,9.18781,9.18781
105.00,9.18867,25.131714,0.000411,25.054338,-2.2116,0.058,9.18848,9.18848
106.00,9.18851,25.131845,0.000409,25.054430,-2.2115,0.058,9.18778,9.18778
107.00,9.18822,25.131976,0.000410,25.054508,-2.2117,0.058,9.18672,9.18672
108.00,9.18805,25.131816,0.000406,25.054294,-2.2118,0.058,9.18496,9.18496
109.00,9.18798,25.131809,0.000405,25.054257,-2.2116,0.059,9.18443,9.18443
110.00,9.18790,25.131750,0.000402,25.054178,-2.2116,0.059,9.18377,9.18377
111.00,9.18773,25.131785,0.000403,25.054142,-2.2111,0.059,9.18417,9.18417
112.00,9.18749,25.131714,0.000401,25.054034,-2.2107,0.059,9.18426,9.18426
113.00,9.18707,25.131805,0.000401,25.054049,-2.2103,0.059,9.18294,9.18294
114.00,9.18649,25.131766,0.000400,25.053969,-2.2097,0.059,9.18000,9.18000
115.00,9.18586,25.131936,0.000403,25.054082,-2.2092,0.059,9.17688,9.17688
116.00,9.18553,25.132111,0.000406,25.054268,-2.2087,0.060,9.17424,9.17424
117.00,9.18502,25.132190,0.000406,25.054315,-2.2080,0.060,9.17324,9.17324
118.00,9.18325,25.132335,0.000409,25.054481,-2.2074,0.060,9.17455,9.17455
119.00,9.18207,25.132422,0.000410,25.054558,-2.2067,0.060,9.17645,9.17645
120.00,9.18104,25.132411,0.000411,25.054484,-2.2060,0.060,9.17899,9.17899
121.00,9.17963,25.132395,0.000412,25.054341,-2.2056,0.060,9.18187,9.18187
122.00,9.17887,25.132473,0.000414,25.054330,-2.2053,0.060,9.18331,9.18331
123.00,9.17813,25.132466,0.000412,25.054203,-2.2049,0.060,9.18443,9.18443
124.00,9.17847,25.132453,0.000410,25.054105,-2.2048,0.060,9.18546,9.18546
125.00,9.17928,25.132469,0.000406,25.054067,-2.2045,0.060,9.18606,9.18606
126.00,9.17969,25.132556,0.000407,25.054198,-2.2040,0.060,9.18616,9.18616
127.00,9.17921,25.132619,0.000408,25.054256,-2.2034,0.060,9.18659,9.18659
128.00,9.18011,25.132650,0.000408,25.054339,-2.2031,0.060,9.18609,9.18609
129.00,9.18095,25.132646,0.000407,25.054371,-2.2028,0.061,9.18577,9.18577
130.00,9.18145,25.132766,0.000412,25.054379,-2.2026,0.060,9.18550,9.18550
131.00,9.18175,25.132703,0.000408,25.054215,-2.2027,0.061,9.18496,9.18496
132.00,9.18191,25.132684,0.000403,25.054104,-2.2026,0.061,9.18485,9.18485
133.00,9.18225,25.132760,0.000403,25.054071,-2.2022,0.061,9.18501,9.18501
134.00,9.18268,25.132782,0.000398,25.054049,-2.2017,0.061,9.18406,9.18406
135.00,9.18327,25.132802,0.000394,25.054070,-2.2012,0.062,9.18411,9.18411
136.00,9.18394,25.132853,0.000390,25.054064,-2.2004,0.062,9.18392,9.18392
137.00,9.18437,25.132979,0.000390,25.054117,-2.1999,0.062,9.18331,9.18331
138.00,9.18456,25.133053,0.000394,25.054152,-2.1996,0.062,9.18280,9.18280
139.00,9.18443,25.133064,0.000398,25.054121,-2.1993,0.062,9.18205,9.18205
140.00,9.18418,25.132992,0.000397,25.054076,-2.1990,0.062,9.18054,9.18054
141.00,9.18385,25.132997,0.000402,25.054083,-2.1987,0.062,9.17967,9.17967
142.00,9.18355,25.132963,0.000405,25.054101,-2.1984,0.062,9.17885,9.17885
143.00,9.18335,25.132954,0.000403,25.054148,-2.1982,0.062,9.17930,9.17930
144.00,9.18324,25.133127,0.000406,25.054237,-2.1980,0.062,9.18101,9.18101
145.00,9.18316,25.133199,0.000408,25.054271,-2.1981,0.062,9.18234,9.18234
146.00,9.18299,25.133309,0.000406,25.054328,-2.1981,0.063,9.18327,9.18327
147.00,9.18272,25.133310,0.000406,25.054293,-2.1980,0.063,9.18404,9.18404
148.00,9.18254,25.133381,0.000409,25.054210,-2.1979,0.063,9.18378,9.18378
149.00,9.18254,25.133395,0.000407,25.054179,-2.1975,0.063,9.18326,9.18326
150.00,9.18249,25.133441,0.000405,25.054149,-2.1970,0.063,9.18334,9.18334
151.00,9.18238,25.133378,0.000406,25.054043,-2.1967,0.063,9.18277,9.18277
152.00,9.18211,25.133442,0.000407,25.054054,-2.1963,0.063,9.18240,9.18240
153.00,9.18206,25.133425,0.000408,25.054067,-2.1957,0.063,9.18199,9.18199
154.00,9.18198,25.133508,0.000407,25.054127,-2.1951,0.063,9.18111,9.18111
155.00,9.18172,25.133580,0.000408,25.054139,-2.1945,0.063,9.18012,9.18012
156.00,9.18149,25.133659,0.000406,25.054174,-2.1940,0.063,9.17991,9.17991
157.00,9.18134,25.133816,0.000406,25.054236,-2.1934,0.064,9.17988,9.17988
158.00,9.18126,25.133919,0.000401,25.054260,-2.1928,0.064,9.17997,9.17997
159.00,9.18137,25.133877,0.000398,25.054171,-2.1922,0.064,9.18054,9.18054
160.00,9.18167,25.133935,0.000398,25.054245,-2.1918,0.064,9.18167,9.18167
161.00,9.18215,25.133950,0.000403,25.054255,-2.1912,0.064,9.18354,9.18354
162.00,9.18267,25.133854,0.000400,25.054201,-2.1910,0.064,9.18539,9.18539
163.00,9.18310,25.133764,0.000402,25.054141,-2.1909,0.064,9.18705,9.18705
164.00,9.18332,25.133775,0.000404,25.054190,-2.1910,0.064,9.18879,9.18879
165.00,9.18350,25.133716,0.000403,25.054097,-2.1910,0.064,9.19024,9.19024
166.00,9.18402,25.133814,0.000402,25.054120,-2.1910,0.065,9.19049,9.19049
167.00,9.18437,25.133949,0.000403,25.054134,-2.1908,0.065,9.19081,9.19081
168.00,9.18458,25.134070,0.000402,25.054118,-2.1907,0.065,9.19115,9.19115
169.00,9.18479,25.134185,0.000400,25.054107,-2.1903,0.065,9.19172,9.19172
170.00,9.18532,25.134309,0.000400,25.054176,-2.1898,0.065,9.19167,9.19167
171.00,9.18608,25.134215,0.000394,25.054029,-2.1893,0.066,9.19198,9.19198
172.00,9.18679,25.134297,0.000398,25.054073,-2.1886,0.066,9.19126,9.19126
173.00,9.18716,25.134199,0.000395,25.053975,-2.1880,0.066,9.18992,9.18992
174.00,9.18713,25.134147,0.000397,25.053876,-2.1875,0.066,9.18802,9.18802
175.00,9.18731,25.134228,0.000399,25.053893,-2.1869,0.066,9.18625,9.18625
176.00,9.18754,25.134397,0.000403,25.054019,-2.1863,0.066,9.18480,9.18480
177.00,9.18786,25.134351,0.000399,25.053959,-2.1859,0.066,9.18449,9.18449
178.00,9.18801,25.134488,0.000400,25.054007,-2.1858,0.066,9.18412,9.18412
179.00,9.18812,25.134576,0.000401,25.054068,-2.1855,0.066,9.18448,9.18448
180.00,9.18843,25.134512,0.000400,25.053951,-2.1854,0.066,9.18473,9.18473
181.00,9.18828,25.134563,0.000405,25.054007,-2.1853,0.066,9.18521,9.18521
182.00,9.18805,25.134625,0.000407,25.054044,-2.1849,0.066,9.18550,9.18550
183.00,9.18757,25.134773,0.000409,25.054181,-2.1844,0.066,9.18653,9.18653
184.00,9.18754,25.134824,0.000412,25.054249,-2.1838,0.067,9.18760,9.18760
185.00,9.18762,25.134830,0.000412,25.054304,-2.1833,0.067,9.18845,9.18845
186.00,9.18765,25.134782,0.000408,25.054257,-2.1830,0.067,9.18824,9.18824
187.00,9.18745,25.134693,0.000407,25.054153,-2.1828,0.067,9.18777,9.18777
188.00,9.18705,25.134655,0.000406,25.054117,-2.1827,0.067,9.18697,9.18697
189.00,9.18656,25.134781,0.000410,25.054184,-2.1825,0.067,9.18489,9.18489
190.00,9.18597,25.135027,0.000413,25.054309,-2.1823,0.067,9.18320,9.18320
191.00,9.18535,25.135047,0.000413,25.054218,-2.1819,0.067,9.18197,9.18197
192.00,9.18488,25.135169,0.000411,25.054239,-2.1814,0.067,9.18142,9.18142
193.00,9.18491,25.135142,0.000409,25.054161,-2.1812,0.068,9.18274,9.18274
194.00,9.18532,25.135167,0.000407,25.054095,-2.1811,0.068,9.18501,9.18501
195.00,9.18567,25.134935,0.000402,25.053785,-2.1809,0.068,9.18681,9.18681
196.00,9.18595,25.134928,0.000402,25.053743,-2.1809,0.068,9.18888,9.18888
197.00,9.18605,25.135021,0.000404,25.053854,-2.1808,0.068,9.18974,9.18974
198.00,9.18628,25.135101,0.000408,25.053875,-2.1805,0.068,9.18931,9.18931
199.00,9.18645,25.135012,0.000405,25.053813,-2.1802,0.068,9.18846,9.18846
200.00,9.18629,25.135119,0.000404,25.053966,-2.1797,0.068,9.18772,9.18772
201.00,9.18587,25.135203,0.000404,25.054120,-2.1792,0.068,9.18749,9.18749
202.00,9.18562,25.135160,0.000404,25.054129,-2.1788,0.068,9.18762,9.18762
203.00,9.18585,25.135163,0.000402,25.054198,-2.1782,0.069,9.18529,9.18529
204.00,9.18590,25.135289,0.000402,25.054247,-2.1777,0.069,9.18311,9.18311
205.00,9.18631,25.135359,0.000404,25.054261,-2.1773,0.069,9.18079,9.18079
206.00,9.18754,25.135384,0.000402,25.054153,-2.1767,0.069,9.17820,9.17820
207.00,9.18845,25.135411,0.000399,25.053998,-2.1761,0.069,9.17650,9.17650
208.00,9.18785,25.135527,0.000402,25.053947,-2.1755,0.069,9.17645,9.17645
209.00,9.18717,25.135526,0.000398,25.053953,-2.1749,0.069,9.17619,9.17619
210.00,9.18641,25.135631,0.000402,25.054068,-2.1744,0.069,9.17727,9.17727
@2,2.0001,4.0, 210.099000000002 
211.00,9.18898,25.135660,0.000401,25.054158,-2.1741,0.069,9.17848,9.17848
212.00,9.18595,25.135661,0.000400,25.054144,-2.1739,0.070,9.17837,9.17837
213.00,9.18106,25.135604,0.000399,25.054107,-2.1739,0.070,9.17924,9.17924
214.00,9.17986,25.135678,0.000401,25.054103,-2.1741,0.070,9.18097,9.18097
215.00,9.17907,25.135669,0.000399,25.054004,-2.1741,0.070,9.18176,9.18176
216.00,9.17914,25.135782,0.000404,25.054039,-2.1743,0.070,9.18245,9.18245
217.00,9.17936,25.135886,0.000409,25.054155,-2.1742,0.070,9.18329,9.18329
218.00,9.17986,25.136076,0.000412,25.054300,-2.1739,0.070,9.18368,9.18368
219.00,9.18030,25.136104,0.000414,25.054317,-2.1734,0.070,9.18323,9.18323
220.00,9.18024,25.136212,0.000412,25.054352,-2.1731,0.070,9.18238,9.18238
221.00,9.18017,25.136144,0.000407,25.054244,-2.1722,0.070,9.18232,9.18232
222.00,9.18023,25.136181,0.000405,25.054261,-2.1716,0.071,9.18248,9.18248
223.00,9.18028,25.136140,0.000404,25.054263,-2.1715,0.071,9.18234,9.18234
224.00,9.18066,25.136073,0.000399,25.054171,-2.1712,0.071,9.18316,9.18316
225.00,9.18126,25.135998,0.000401,25.054116,-2.1709,0.071,9.18520,9.18520
226.00,9.18200,25.136162,0.000404,25.054236,-2.1709,0.071,9.18583,9.18583
227.00,9.18256,25.136362,0.000408,25.054381,-2.1707,0.071,9.18745,9.18745
228.00,9.18319,25.136416,0.000405,25.054311,-2.1704,0.072,9.18868,9.18868
229.00,9.18392,25.136478,0.000408,25.054279,-2.1703,0.072,9.18971,9.18971
230.00,9.18463,25.136538,0.000406,25.054308,-2.1703,0.072,9.19089,9.19089
231.00,9.18535,25.136617,0.000410,25.054351,-2.1703,0.072,9.19169,9.19169
232.00,9.18589,25.136572,0.000406,25.054246,-2.1699,0.072,9.19140,9.19140
233.00,9.18636,25.136395,0.000406,25.054045,-2.1692,0.072,9.19185,9.19185
234.00,9.18682,25.136522,0.000409,25.054150,-2.1684,0.072,9.19181,9.19181
235.00,9.18712,25.136328,0.000404,25.053962,-2.1675,0.072,9.19012,9.19012
236.00,9.18740,25.136358,0.000399,25.053940,-2.1666,0.072,9.18872,9.18872
237.00,9.18737,25.136485,0.000404,25.053994,-2.1659,0.072,9.18825,9.18825
238.00,9.18756,25.136776,0.000410,25.054239,-2.1653,0.072,9.18816,9.18816
239.00,9.18794,25.136756,0.000404,25.054230,-2.1646,0.073,9.18780,9.18780
240.00,9.18861,25.137018,0.000409,25.054349,-2.1642,0.073,9.18832,9.18832
241.00,9.18879,25.137038,0.000414,25.054298,-2.1639,0.073,9.18919,9.18919
242.00,9.18906,25.136996,0.000410,25.054234,-2.1636,0.073,9.19005,9.19005
243.00,9.18961,25.137021,0.000408,25.054216,-2.1635,0.073,9.19120,9.19120
244.00,9.19009,25.137014,0.000410,25.054202,-2.1636,0.073,9.19076,9.19076
245.00,9.19027,25.137040,0.000412,25.054309,-2.1635,0.073,9.19033,9.19033
246.00,9.19003,25.136920,0.000409,25.054252,-2.1632,0.073,9.18993,9.18993
247.00,9.18981,25.136869,0.000408,25.054235,-2.1629,0.073,9.18924,9.18924
248.00,9.18977,25.136743,0.000404,25.054138,-2.1627,0.073,9.18813,9.18813
249.00,9.18982,25.136861,0.000406,25.054157,-2.1625,0.073,9.18883,9.18883
250.00,9.18949,25.136950,0.000404,25.054123,-2.1623,0.073,9.18934,9.18934
251.00,9.18926,25.137085,0.000401,25.054114,-2.1624,0.074,9.18959,9.18959
252.00,9.18914,25.137260,0.000402,25.054178,-2.1625,0.074,9.18966,9.18966
253.00,9.18921,25.137304,0.000401,25.054128,-2.1624,0.074,9.18893,9.18893
254.00,9.18954,25.137278,0.000398,25.054104,-2.1621,0.074,9.18839,9.18839
255.00,9.18964,25.137289,0.000399,25.054159,-2.1617,0.074,9.18803,9.18803
256.00,9.18941,25.137273,0.000399,25.054137,-2.1612,0.074,9.18788,9.18788
257.00,9.18916,25.137054,0.000396,25.053958,-2.1606,0.074,9.18753,9.18753
258.00,9.18905,25.137095,0.000398,25.053974,-2.1599,0.074,9.18761,9.18761
259.00,9.18889,25.137082,0.000401,25.053933,-2.1595,0.074,9.18747,9.18747
260.00,9.18882,25.137124,0.000401,25.053904,-2.1591,0.074,9.18749,9.18749
261.00,9.18870,25.137237,0.000404,25.054003,-2.1589,0.075,9.18685,9.18685
262.00,9.18837,25.137402,0.000404,25.054122,-2.1585,0.075,9.18616,9.18616
263.00,9.18790,25.137488,0.000404,25.054253,-2.1584,0.075,9.18566,9.18566
264.00,9.18744,25.137442,0.000398,25.054270,-2.1583,0.075,9.18500,9.18500
265.00,9.18738,25.137258,0.000396,25.054138,-2.1580,0.075,9.18459,9.18459
266.00,9.18735,25.137146,0.000395,25.054056,-2.1577,0.075,9.18479,9.18479
267.00,9.18715,25.137123,0.000399,25.054007,-2.1573,0.075,9.18463,9.18463
268.00,9.18683,25.137168,0.000400,25.054053,-2.1568,0.075,9.18463,9.18463
269.00,9.18663,25.137328,0.000407,25.054144,-2.1563,0.075,9.18519,9.18519
270.00,9.18645,25.137455,0.000405,25.054138,-2.1558,0.075,9.18529,9.18529
271.00,9.18630,25.137642,0.000409,25.054222,-2.1555,0.076,9.18543,9.18543
272.00,9.18613,25.137676,0.000405,25.054189,-2.1551,0.076,9.18571,9.18571
273.00,9.18583,25.137607,0.000402,25.054024,-2.1547,0.076,9.18494,9.18494
274.00,9.18572,25.137660,0.000404,25.054000,-2.1544,0.076,9.18522,9.18522
275.00,9.18560,25.137855,0.000410,25.054197,-2.1543,0.076,9.18450,9.18450
276.00,9.18545,25.137829,0.000409,25.054266,-2.1541,0.076,9.18468,9.18468
277.00,9.18540,25.137773,0.000410,25.054224,-2.1540,0.076,9.18518,9.18518
278.00,9.18555,25.137961,0.000413,25.054380,-2.1539,0.076,9.18754,9.18754
279.00,9.18592,25.138096,0.000414,25.054447,-2.1537,0.076,9.18901,9.18901
280.00,9.18627,25.138040,0.000410,25.054331,-2.1534,0.076,9.19164,9.19164
281.00,9.18669,25.138043,0.000408,25.054251,-2.1529,0.076,9.19343,9.19343
282.00,9.18733,25.138118,0.000407,25.054260,-2.1525,0.077,9.19577,9.19577
283.00,9.18809,25.138074,0.000405,25.054200,-2.1522,0.077,9.19671,9.19671
284.00,9.18863,25.138047,0.000402,25.054127,-2.1518,0.077,9.19699,9.19699
285.00,9.18918,25.138121,0.000403,25.054154,-2.1512,0.077,9.19611,9.19611
286.00,9.18976,25.138128,0.000403,25.054071,-2.1508,0.077,9.19506,9.19506
287.00,9.19035,25.138286,0.000401,25.054192,-2.1504,0.077,9.19407,9.19407
288.00,9.19056,25.138231,0.000397,25.054045,-2.1500,0.078,9.19335,9.19335
289.00,9.19099,25.138323,0.000399,25.054109,-2.1497,0.078,9.19203,9.19203
290.00,9.19103,25.138341,0.000401,25.054100,-2.1496,0.078,9.19209,9.19209
291.00,9.19124,25.138495,0.000402,25.054224,-2.1493,0.078,9.19252,9.19252
292.00,9.19178,25.138432,0.000403,25.054130,-2.1488,0.078,9.19234,9.19234
293.00,9.19269,25.138611,0.000411,25.054264,-2.1483,0.078,9.19214,9.19214
294.00,9.19343,25.138673,0.000410,25.054222,-2.1479,0.078,9.19329,9.19329
295.00,9.19365,25.138780,0.000409,25.054277,-2.1475,0.078,9.19356,9.19356
296.00,9.19400,25.138827,0.000406,25.054273,-2.1472,0.078,9.19346,9.19346
297.00,9.19394,25.138821,0.000405,25.054246,-2.1473,0.078,9.19315,9.19315
298.00,9.19389,25.138887,0.000405,25.054287,-2.1470,0.078,9.19302,9.19302
299.00,9.19379,25.138604,0.000400,25.054068,-2.1468,0.078,9.19255,9.19255
300.00,9.19352,25.138647,0.000404,25.054106,-2.1466,0.078,9.19329,9.19329
301.00,9.19366,25.138623,0.000408,25.054128,-2.1465,0.078,9.19417,9.19417
302.00,9.19364,25.138840,0.000409,25.054372,-2.1463,0.078,9.19429,9.19429
303.00,9.19327,25.138751,0.000407,25.054320,-2.1464,0.079,9.19338,9.19338
304.00,9.19268,25.138886,0.000406,25.054408,-2.1463,0.079,9.19196,9.19196
305.00,9.19229,25.138897,0.000401,25.054408,-2.1459,0.079,9.18980,9.18980
306.00,9.19199,25.138981,0.000400,25.054351,-2.1454,0.079,9.18732,9.18732
307.00,9.19173,25.138928,0.000401,25.054195,-2.1449,0.080,9.18682,9.18682
308.00,9.19165,25.139051,0.000403,25.054232,-2.1442,0.080,9.18753,9.18753
309.00,9.19162,25.139207,0.000408,25.054351,-2.1437,0.080,9.18800,9.18800
310.00,9.19137,25.139221,0.000410,25.054307,-2.1434,0.080,9.18819,9.18819
311.00,9.19095,25.139160,0.000409,25.054223,-2.1431,0.080,9.18863,9.18863
312.00,9.19068,25.139348,0.000410,25.054349,-2.1425,0.080,9.18786,9.18786
313.00,9.19061,25.139403,0.000410,25.054327,-2.1420,0.080,9.18671,9.18671
314.00,9.19014,25.139393,0.000408,25.054279,-2.1416,0.080,9.18592,9.18592
315.00,9.18966,25.139362,0.000406,25.054191,-2.1414,0.080,9.18540,9.18540
316.00,9.18907,25.139372,0.000403,25.054194,-2.1412,0.080,9.18431,9.18431
317.00,9.18848,25.139253,0.000403,25.054064,-2.1410,0.080,9.18334,9.18334
318.00,9.18792,25.139149,0.000403,25.053983,-2.1408,0.080,9.18273,9.18273
319.00,9.18735,25.139190,0.000406,25.053949,-2.1404,0.080,9.18240,9.18240
320.00,9.18676,25.139290,0.000406,25.054040,-2.1399,0.081,9.18237,9.18237
321.00,9.18623,25.139356,0.000409,25.054071,-2.1394,0.081,9.18373,9.18373
322.00,9.18594,25.139428,0.000411,25.054097,-2.1393,0.081,9.18529,9.18529
323.00,9.18587,25.139638,0.000414,25.054284,-2.1392,0.081,9.18699,9.18699
324.00,9.18622,25.139690,0.000411,25.054358,-2.1392,0.081,9.18916,9.18916
325.00,9.18650,25.139642,0.000411,25.054311,-2.1391,0.081,9.19056,9.19056
326.00,9.18688,25.139752,0.000414,25.054360,-2.1390,0.081,9.19141,9.19141
327.00,9.18712,25.139744,0.000409,25.054307,-2.1385,0.081,9.19203,9.19203
328.00,9.18712,25.139785,0.000406,25.054257,-2.1378,0.081,9.19237,9.19237
329.00,9.18704,25.139823,0.000405,25.054166,-2.1370,0.082,9.19231,9.19231
330.00,9.18712,25.140007,0.000407,25.054218,-2.1363,0.082,9.19308,9.19308
331.00,9.18757,25.140076,0.000411,25.054235,-2.1359,0.082,9.19309,9.19309
332.00,9.18823,25.140075,0.000410,25.054187,-2.1357,0.082,9.19326,9.19326
333.00,9.18864,25.140070,0.000410,25.054156,-2.1354,0.082,9.19313,9.19313
334.00,9.18895,25.140190,0.000413,25.054272,-2.1352,0.082,9.19263,9.19263
335.00,9.18925,25.140232,0.000412,25.054299,-2.1353,0.082,9.19154,9.19154
336.00,9.18955,25.140291,0.000409,25.054298,-2.1351,0.082,9.19095,9.19095
337.00,9.19000,25.140438,0.000414,25.054423,-2.1349,0.082,9.19041,9.19041
338.00,9.19055,25.140478,0.000414,25.054408,-2.1349,0.082,9.19103,9.19103
339.00,9.19119,25.140646,0.000415,25.054550,-2.1348,0.083,9.19188,9.19188
340.00,9.19171,25.140649,0.000415,25.054490,-2.1344,0.083,9.19248,9.19248
341.00,9.19210,25.140618,0.000414,25.054455,-2.1341,0.083,9.19347,9.19347
342.00,9.19231,25.140624,0.000409,25.054398,-2.1339,0.083,9.19384,9.19384
343.00,9.19251,25.140574,0.000404,25.054295,-2.1336,0.083,9.19396,9.19396
344.00,9.19260,25.140334,0.000401,25.054061,-2.1332,0.083,9.19355,9.19355
345.00,9.19263,25.140423,0.000402,25.054188,-2.1328,0.083,9.19372,9.19372
346.00,9.19268,25.140387,0.000402,25.054175,-2.1323,0.083,9.19324,9.19324
347.00,9.19272,25.140462,0.000407,25.054259,-2.1319,0.083,9.19385,9.19385
348.00,9.19294,25.140589,0.000412,25.054385,-2.1316,0.083,9.19395,9.19395
349.00,9.19313,25.140745,0.000414,25.054556,-2.1315,0.083,9.19489,9.19489
350.00,9.19320,25.140564,0.000410,25.054337,-2.1312,0.083,9.19473,9.19473
351.00,9.19315,25.140710,0.000413,25.054451,-2.1309,0.083,9.19488,9.19488
352.00,9.19319,25.140690,0.000411,25.054369,-2.1305,0.083,9.19291,9.19291
353.00,9.19352,25.140741,0.000414,25.054374,-2.1302,0.083,9.19004,9.19004
354.00,9.19402,25.140686,0.000414,25.054224,-2.1299,0.084,9.18762,9.18762
355.00,9.19410,25.140920,0.000418,25.054392,-2.1296,0.084,9.18668,9.18668
356.00,9.19418,25.140959,0.000417,25.054330,-2.1290,0.084,9.18541,9.18541
357.00,9.19428,25.140964,0.000414,25.054328,-2.1284,0.084,9.18695,9.18695
358.00,9.19457,25.140985,0.000411,25.054298,-2.1277,0.084,9.18773,9.18773
359.00,9.19508,25.140962,0.000408,25.054276,-2.1272,0.084,9.18697,9.18697
360.00,9.19416,25.141020,0.000407,25.054321,-2.1269,0.084,9.18504,9.18504
@3,2.0001,4.0, 360.25 
361.00,9.19264,25.140997,0.000406,25.054314,-2.1268,0.084,9.18264,9.18264
362.00,9.18701,25.141016,0.000405,25.054248,-2.1265,0.085,9.17910,9.17910
363.00,9.18641,25.141053,0.000403,25.054232,-2.1261,0.085,9.17812,9.17812
364.00,9.18729,25.141191,0.000401,25.054211,-2.1257,0.085,9.17816,9.17816
365.00,9.18665,25.141043,0.000398,25.053982,-2.1252,0.085,9.17944,9.17944
366.00,9.18491,25.141022,0.000397,25.053869,-2.1249,0.085,9.18213,9.18213
367.00,9.18344,25.140966,0.000396,25.053842,-2.1249,0.085,9.18509,9.18509
368.00,9.18337,25.140895,0.000393,25.053772,-2.1250,0.086,9.18705,9.18705
369.00,9.18253,25.140929,0.000397,25.053845,-2.1250,0.086,9.18845,9.18845
370.00,9.18241,25.140966,0.000395,25.053858,-2.1250,0.086,9.18984,9.18984
371.00,9.18332,25.141020,0.000393,25.053888,-2.1248,0.086,9.19051,9.19051
372.00,9.18425,25.141090,0.000394,25.053856,-2.1245,0.086,9.19093,9.19093
373.00,9.18492,25.141140,0.000393,25.053811,-2.1243,0.086,9.19188,9.19188
374.00,9.18526,25.141245,0.000392,25.053831,-2.1242,0.086,9.19352,9.19352
375.00,9.18517,25.141460,0.000397,25.053919,-2.1240,0.086,9.19523,9.19523
376.00,9.18582,25.141590,0.000401,25.053935,-2.1238,0.086,9.19713,9.19713
377.00,9.18732,25.141728,0.000402,25.054005,-2.1236,0.086,9.19876,9.19876
378.00,9.18868,25.141811,0.000406,25.054133,-2.1231,0.086,9.19970,9.19970
379.00,9.18964,25.141696,0.000405,25.054032,-2.1226,0.087,9.20032,9.20032
380.00,9.19066,25.141723,0.000409,25.054104,-2.1222,0.087,9.20043,9.20043
381.00,9.19187,25.141546,0.000401,25.053982,-2.1220,0.087,9.20057,9.20057
382.00,9.19340,25.141549,0.000400,25.053992,-2.1219,0.087,9.20060,9.20060
383.00,9.19489,25.141587,0.000394,25.053919,-2.1217,0.087,9.20100,9.20100
384.00,9.19579,25.141688,0.000396,25.053961,-2.1214,0.088,9.20182,9.20182
385.00,9.19660,25.141576,0.000389,25.053799,-2.1207,0.088,9.20230,9.20230
386.00,9.19738,25.141796,0.000396,25.053945,-2.1200,0.088,9.20303,9.20303
387.00,9.19819,25.141789,0.000396,25.053903,-2.1194,0.088,9.20400,9.20400
388.00,9.19893,25.141754,0.000400,25.053869,-2.1190,0.088,9.20473,9.20473
389.00,9.19973,25.141844,0.000398,25.053926,-2.1187,0.088,9.20501,9.20501
390.00,9.20045,25.141899,0.000398,25.053971,-2.1186,0.088,9.20489,9.20489
391.00,9.20095,25.141953,0.000399,25.054007,-2.1186,0.088,9.20411,9.20411
392.00,9.20139,25.142096,0.000401,25.054080,-2.1183,0.088,9.20330,9.20330
393.00,9.20176,25.142249,0.000401,25.054179,-2.1178,0.088,9.20231,9.20231
394.00,9.20213,25.142304,0.000404,25.054146,-2.1173,0.088,9.20220,9.20220
395.00,9.20246,25.142378,0.000404,25.054143,-2.1169,0.089,9.20255,9.20255
396.00,9.20261,25.142418,0.000404,25.054144,-2.1165,0.089,9.20287,9.20287
397.00,9.20272,25.142440,0.000403,25.054168,-2.1163,0.089,9.20330,9.20330
398.00,9.20293,25.142474,0.000408,25.054139,-2.1164,0.089,9.20433,9.20433
399.00,9.20321,25.142504,0.000410,25.054198,-2.1165,0.089,9.20430,9.20430
400.00,9.20345,25.142549,0.000415,25.054236,-2.1162,0.089,9.20456,9.20456
401.00,9.20364,25.142580,0.000420,25.054238,-2.1160,0.089,9.20462,9.20462
402.00,9.20371,25.142618,0.000426,25.054267,-2.1156,0.089,9.20450,9.20450
403.00,9.20377,25.142617,0.000423,25.054320,-2.1152,0.089,9.20378,9.20378
404.00,9.20376,25.142648,0.000421,25.054300,-2.1150,0.089,9.20319,9.20319
405.00,9.20353,25.142715,0.000421,25.054322,-2.1148,0.089,9.20159,9.20159
406.00,9.20321,25.142677,0.000416,25.054234,-2.1146,0.089,9.20059,9.20059
407.00,9.20295,25.142610,0.000411,25.054137,-2.1145,0.089,9.20014,9.20014
408.00,9.20266,25.142675,0.000411,25.054134,-2.1142,0.090,9.19978,9.19978
409.00,9.20251,25.142687,0.000411,25.054169,-2.1139,0.090,9.20001,9.20001
410.00,9.20236,25.142634,0.000412,25.054190,-2.1133,0.090,9.20050,9.20050
411.00,9.20222,25.142644,0.000413,25.054244,-2.1128,0.090,9.20079,9.20079
412.00,9.20217,25.142697,0.000414,25.054278,-2.1123,0.090,9.20038,9.20038
413.00,9.20208,25.142546,0.000409,25.054118,-2.1118,0.090,9.20046,9.20046
414.00,9.20195,25.142388,0.000403,25.053909,-2.1113,0.090,9.19962,9.19962
415.00,9.20161,25.142437,0.000401,25.053849,-2.1110,0.090,9.19943,9.19943
416.00,9.20134,25.142555,0.000400,25.053826,-2.1108,0.090,9.19861,9.19861
417.00,9.20090,25.142636,0.000398,25.053787,-2.1107,0.091,9.19774,9.19774
418.00,9.20049,25.142804,0.000403,25.053909,-2.1108,0.090,9.19700,9.19700
419.00,9.20005,25.143046,0.000407,25.054088,-2.1109,0.090,9.19641,9.19641
420.00,9.19949,25.143152,0.000410,25.054098,-2.1111,0.090,9.19533,9.19533
421.00,9.19895,25.143076,0.000405,25.054029,-2.1113,0.091,9.19502,9.19502
422.00,9.19871,25.143033,0.000406,25.053936,-2.1113,0.091,9.19625,9.19625
423.00,9.19854,25.143096,0.000406,25.053958,-2.1111,0.091,9.19642,9.19642
424.00,9.19838,25.143068,0.000405,25.053908,-2.1108,0.091,9.19727,9.19727
425.00,9.19837,25.143001,0.000400,25.053864,-2.1104,0.091,9.19859,9.19859
426.00,9.19859,25.143049,0.000405,25.053855,-2.1101,0.091,9.20023,9.20023
427.00,9.19875,25.143161,0.000407,25.053954,-2.1097,0.091,9.20090,9.20090
428.00,9.19886,25.143114,0.000405,25.053835,-2.1091,0.091,9.20206,9.20206
429.00,9.19859,25.143173,0.000406,25.053835,-2.1085,0.091,9.20212,9.20212
430.00,9.19861,25.143357,0.000409,25.053990,-2.1077,0.091,9.20187,9.20187
431.00,9.19875,25.143413,0.000408,25.054096,-2.1071,0.092,9.20155,9.20155
432.00,9.19883,25.143313,0.000406,25.054038,-2.1066,0.092,9.20032,9.20032
433.00,9.19872,25.143410,0.000411,25.054161,-2.1063,0.092,9.19929,9.19929
434.00,9.19865,25.143521,0.000415,25.054278,-2.1064,0.092,9.19887,9.19887
435.00,9.19865,25.143437,0.000413,25.054151,-2.1066,0.092,9.19853,9.19853
436.00,9.19872,25.143595,0.000416,25.054170,-2.1066,0.092,9.19760,9.19760
437.00,9.19901,25.143880,0.000421,25.054352,-2.1065,0.092,9.19714,9.19714
438.00,9.19876,25.143848,0.000415,25.054271,-2.1063,0.092,9.19707,9.19707
439.00,9.19881,25.143705,0.000407,25.054007,-2.1058,0.092,9.19752,9.19752
440.00,9.19909,25.143647,0.000403,25.053920,-2.1051,0.092,9.19800,9.19800
441.00,9.19941,25.143578,0.000400,25.053867,-2.1044,0.092,9.19868,9.19868
442.00,9.19941,25.143578,0.000396,25.053796,-2.1038,0.093,9.19894,9.19894
443.00,9.19922,25.143741,0.000402,25.053899,-2.1035,0.093,9.19808,9.19808
444.00,9.19903,25.143974,0.000406,25.054134,-2.1031,0.093,9.19732,9.19732
445.00,9.19878,25.144170,0.000409,25.054303,-2.1027,0.093,9.19590,9.19590
446.00,9.19832,25.144143,0.000408,25.054244,-2.1024,0.093,9.19462,9.19462
447.00,9.19787,25.144154,0.000407,25.054302,-2.1022,0.093,9.19447,9.19447
448.00,9.19739,25.144145,0.000404,25.054233,-2.1020,0.093,9.19373,9.19373
449.00,9.19677,25.144167,0.000406,25.054206,-2.1019,0.094,9.19255,9.19255
450.00,9.19632,25.144321,0.000409,25.054239,-2.1019,0.094,9.19125,9.19125
451.00,9.19566,25.144500,0.000415,25.054339,-2.1019,0.094,9.18921,9.18921
452.00,9.19473,25.144531,0.000417,25.054272,-2.1018,0.094,9.18633,9.18633
453.00,9.19385,25.144653,0.000417,25.054357,-2.1015,0.094,9.18512,9.18512
454.00,9.19316,25.144668,0.000417,25.054346,-2.1012,0.094,9.18394,9.18394
455.00,9.19252,25.144660,0.000418,25.054332,-2.1008,0.094,9.18387,9.18387
456.00,9.19206,25.144701,0.000417,25.054365,-2.1005,0.094,9.18506,9.18506
457.00,9.19155,25.144761,0.000419,25.054407,-2.1000,0.094,9.18654,9.18654
458.00,9.19049,25.144623,0.000420,25.054225,-2.0995,0.094,9.18808,9.18808
459.00,9.18956,25.144604,0.000419,25.054171,-2.0992,0.094,9.18976,9.18976
460.00,9.18924,25.144543,0.000413,25.054058,-2.0989,0.094,9.19106,9.19106
461.00,9.18928,25.144550,0.000415,25.054067,-2.0986,0.094,9.19168,9.19168
462.00,9.18932,25.144457,0.000411,25.053927,-2.0983,0.094,9.19217,9.19217
463.00,9.18954,25.144651,0.000415,25.054147,-2.0982,0.094,9.19307,9.19307
464.00,9.18996,25.144738,0.000415,25.054211,-2.0979,0.094,9.19385,9.19385
465.00,9.19010,25.144948,0.000419,25.054436,-2.0976,0.095,9.19444,9.19444
466.00,9.19017,25.144960,0.000415,25.054363,-2.0973,0.095,9.19527,9.19527
467.00,9.19036,25.145163,0.000417,25.054570,-2.0971,0.095,9.19649,9.19649
468.00,9.19062,25.145115,0.000412,25.054491,-2.0968,0.095,9.19716,9.19716
469.00,9.19117,25.145062,0.000413,25.054495,-2.0964,0.095,9.19830,9.19830
470.00,9.19183,25.144915,0.000410,25.054323,-2.0960,0.095,9.20024,9.20024
471.00,9.19285,25.144858,0.000410,25.054294,-2.0958,0.095,9.20151,9.20151
472.00,9.19402,25.144654,0.000408,25.054130,-2.0957,0.095,9.20195,9.20195
473.00,9.19483,25.144665,0.000408,25.054064,-2.0955,0.095,9.20255,9.20255
474.00,9.19567,25.144696,0.000408,25.053973,-2.0953,0.095,9.20259,9.20259
475.00,9.19653,25.144730,0.000411,25.053979,-2.0949,0.095,9.20171,9.20171
476.00,9.19715,25.144969,0.000415,25.054140,-2.0943,0.096,9.20128,9.20128
477.00,9.19790,25.145053,0.000414,25.054172,-2.0937,0.096,9.20193,9.20193
478.00,9.19854,25.145163,0.000416,25.054260,-2.0931,0.096,9.20252,9.20252
479.00,9.19910,25.145353,0.000419,25.054497,-2.0926,0.096,9.20305,9.20305
480.00,9.19984,25.145242,0.000420,25.054359,-2.0923,0.096,9.20329,9.20329
481.00,9.20024,25.145120,0.000420,25.054230,-2.0924,0.096,9.20339,9.20339
482.00,9.20056,25.145285,0.000424,25.054318,-2.0923,0.096,9.20285,9.20285
483.00,9.20097,25.145235,0.000421,25.054236,-2.0921,0.096,9.20229,9.20229
484.00,9.20125,25.145171,0.000417,25.054055,-2.0919,0.096,9.20177,9.20177
485.00,9.20157,25.145327,0.000415,25.054205,-2.0916,0.096,9.20171,9.20171
486.00,9.20194,25.145306,0.000412,25.054190,-2.0911,0.097,9.20183,9.20183
487.00,9.20230,25.145286,0.000414,25.054167,-2.0905,0.097,9.20218,9.20218
488.00,9.20234,25.145257,0.000417,25.054199,-2.0902,0.096,9.20184,9.20184
489.00,9.20231,25.145173,0.000414,25.054137,-2.0900,0.097,9.20186,9.20186
490.00,9.20219,25.145228,0.000413,25.054107,-2.0897,0.097,9.20152,9.20152
491.00,9.20206,25.145369,0.000411,25.054144,-2.0895,0.097,9.20100,9.20100
492.00,9.20188,25.145376,0.000402,25.054088,-2.0895,0.097,9.20073,9.20073
493.00,9.20188,25.145583,0.000403,25.054165,-2.0894,0.097,9.20075,9.20075
494.00,9.20186,25.145742,0.000407,25.054196,-2.0892,0.098,9.20077,9.20077
495.00,9.20192,25.145740,0.000410,25.054148,-2.0889,0.097,9.20167,9.20167
496.00,9.20223,25.145878,0.000417,25.054219,-2.0884,0.097,9.20310,9.20310
497.00,9.20232,25.145825,0.000419,25.054142,-2.0877,0.097,9.20336,9.20336
498.00,9.20217,25.145627,0.000416,25.053975,-2.0874,0.097,9.20330,9.20330
499.00,9.20183,25.145734,0.000413,25.054132,-2.0870,0.097,9.20210,9.20210
500.00,9.20139,25.145753,0.000412,25.054108,-2.0869,0.098,9.19986,9.19986
501.00,9.20117,25.145659,0.000405,25.054036,-2.0867,0.098,9.19780,9.19780
502.00,9.20098,25.145813,0.000409,25.054130,-2.0864,0.098,9.19730,9.19730
503.00,9.20077,25.146118,0.000416,25.054362,-2.0859,0.098,9.19671,9.19671
504.00,9.20062,25.146009,0.000416,25.054191,-2.0854,0.098,9.19724,9.19724
505.00,9.20045,25.146074,0.000417,25.054235,-2.0848,0.098,9.19837,9.19837
506.00,9.20037,25.146083,0.000418,25.054138,-2.0845,0.098,9.19959,9.19959
507.00,9.20043,25.146070,0.000415,25.054116,-2.0844,0.098,9.20135,9.20135
508.00,9.19984,25.145998,0.000408,25.054044,-2.0841,0.098,9.20401,9.20401
509.00,9.19773,25.146070,0.000410,25.054087,-2.0838,0.098,9.20535,9.20535
510.00,9.19529,25.146167,0.000408,25.054124,-2.0836,0.098,9.20611,9.20611
@4,2.0001,4.0, 510.072 
511.00,9.19605,25.146235,0.000405,25.054144,-2.0834,0.099,9.20634,9.20634
512.00,9.19844,25.146343,0.000403,25.054183,-2.0832,0.099,9.20583,9.20583
513.00,9.19878,25.146510,0.000408,25.054245,-2.0831,0.099,9.20483,9.20483
514.00,9.20013,25.146655,0.000408,25.054309,-2.0830,0.099,9.20543,9.20543
515.00,9.20234,25.146706,0.000407,25.054315,-2.0829,0.099,9.20700,9.20700
516.00,9.20263,25.146770,0.000404,25.054321,-2.0828,0.100,9.20835,9.20835
517.00,9.20318,25.146738,0.000405,25.054298,-2.0826,0.100,9.20886,9.20886
518.00,9.20394,25.146755,0.000405,25.054353,-2.0823,0.100,9.20979,9.20979
519.00,9.20473,25.146759,0.000403,25.054264,-2.0819,0.100,9.21047,9.21047
520.00,9.20532,25.146828,0.000403,25.054277,-2.0815,0.100,9.21116,9.21116
521.00,9.20613,25.146869,0.000409,25.054362,-2.0810,0.100,9.21137,9.21137
522.00,9.20675,25.147007,0.000413,25.054437,-2.0806,0.100,9.21147,9.21147
523.00,9.20726,25.146914,0.000412,25.054218,-2.0803,0.100,9.21026,9.21026
524.00,9.20770,25.146895,0.000412,25.054273,-2.0803,0.100,9.20898,9.20898
525.00,9.20818,25.146873,0.000415,25.054307,-2.0802,0.100,9.20726,9.20726
526.00,9.20806,25.147039,0.000419,25.054414,-2.0801,0.100,9.20610,9.20610
527.00,9.20808,25.147121,0.000419,25.054414,-2.0800,0.100,9.20600,9.20600
528.00,9.20789,25.147151,0.000418,25.054425,-2.0797,0.101,9.20614,9.20614
529.00,9.20779,25.147128,0.000415,25.054314,-2.0794,0.101,9.20632,9.20632
530.00,9.20819,25.147199,0.000415,25.054270,-2.0793,0.101,9.20652,9.20652
531.00,9.20858,25.147024,0.000408,25.054078,-2.0789,0.101,9.20688,9.20688
532.00,9.20857,25.147009,0.000407,25.054054,-2.0786,0.101,9.20605,9.20605
533.00,9.20833,25.146977,0.000407,25.053996,-2.0782,0.101,9.20541,9.20541
534.00,9.20792,25.146991,0.000411,25.053989,-2.0778,0.101,9.20613,9.20613
535.00,9.20797,25.147030,0.000411,25.054021,-2.0773,0.101,9.20683,9.20683
536.00,9.20794,25.147144,0.000415,25.054066,-2.0769,0.101,9.20737,9.20737
537.00,9.20800,25.147060,0.000414,25.053968,-2.0767,0.102,9.20862,9.20862
538.00,9.20808,25.147263,0.000417,25.054097,-2.0764,0.102,9.21035,9.21035
539.00,9.20797,25.147335,0.000416,25.054107,-2.0760,0.102,9.21032,9.21032
540.00,9.20783,25.147269,0.000415,25.054026,-2.0757,0.102,9.21042,9.21042
541.00,9.20761,25.147350,0.000417,25.054093,-2.0752,0.102,9.21047,9.21047
542.00,9.20765,25.147439,0.000418,25.054127,-2.0745,0.101,9.21038,9.21038
543.00,9.20791,25.147411,0.000418,25.054161,-2.0740,0.101,9.20997,9.20997
544.00,9.20814,25.147467,0.000419,25.054226,-2.0737,0.102,9.20925,9.20925
545.00,9.20817,25.147438,0.000415,25.054183,-2.0734,0.102,9.20795,9.20795
546.00,9.20801,25.147398,0.000410,25.054141,-2.0733,0.102,9.20754,9.20754
547.00,9.20801,25.147419,0.000407,25.054139,-2.0735,0.102,9.20667,9.20667
548.00,9.20797,25.147506,0.000406,25.054150,-2.0737,0.102,9.20647,9.20647
549.00,9.20808,25.147570,0.000406,25.054142,-2.0735,0.102,9.20663,9.20663
550.00,9.20807,25.147673,0.000406,25.054100,-2.0735,0.103,9.20718,9.20718
551.00,9.20818,25.147659,0.000406,25.053997,-2.0733,0.103,9.20775,9.20775
552.00,9.20842,25.147684,0.000407,25.053967,-2.0728,0.103,9.20868,9.20868
553.00,9.20885,25.147583,0.000405,25.053809,-2.0723,0.103,9.20908,9.20908
554.00,9.20890,25.147570,0.000403,25.053767,-2.0719,0.103,9.20978,9.20978
555.00,9.20905,25.147614,0.000405,25.053840,-2.0716,0.103,9.21104,9.21104
556.00,9.20920,25.147697,0.000406,25.053922,-2.0714,0.103,9.21121,9.21121
557.00,9.20930,25.147727,0.000405,25.053972,-2.0713,0.103,9.21150,9.21150
558.00,9.20934,25.147814,0.000406,25.054007,-2.0712,0.103,9.21210,9.21210
559.00,9.20946,25.147813,0.000404,25.054009,-2.0710,0.103,9.21244,9.21244
560.00,9.20954,25.147800,0.000403,25.053980,-2.0707,0.104,9.21205,9.21205
561.00,9.20960,25.147762,0.000402,25.053878,-2.0705,0.104,9.21201,9.21201
562.00,9.20967,25.147842,0.000401,25.053815,-2.0703,0.104,9.21194,9.21194
563.00,9.20972,25.147951,0.000403,25.053864,-2.0700,0.104,9.21161,9.21161
564.00,9.20992,25.148102,0.000405,25.053947,-2.0698,0.104,9.21140,9.21140
565.00,9.21032,25.148161,0.000405,25.053968,-2.0694,0.104,9.21197,9.21197
566.00,9.21068,25.148236,0.000406,25.053988,-2.0688,0.104,9.21196,9.21196
567.00,9.21079,25.148448,0.000410,25.054128,-2.0684,0.104,9.21151,9.21151
568.00,9.21090,25.148486,0.000408,25.054137,-2.0680,0.104,9.21095,9.21095
569.00,9.21092,25.148496,0.000408,25.054053,-2.0675,0.104,9.21007,9.21007
570.00,9.21100,25.148662,0.000412,25.054146,-2.0673,0.104,9.20906,9.20906
571.00,9.21102,25.148721,0.000412,25.054198,-2.0670,0.105,9.20829,9.20829
572.00,9.21085,25.148633,0.000410,25.054115,-2.0668,0.105,9.20837,9.20837
573.00,9.21085,25.148579,0.000407,25.054088,-2.0665,0.105,9.20875,9.20875
574.00,9.21090,25.148673,0.000408,25.054200,-2.0665,0.105,9.20981,9.20981
575.00,9.21089,25.148681,0.000409,25.054206,-2.0665,0.105,9.21022,9.21022
576.00,9.21080,25.148634,0.000406,25.054093,-2.0666,0.105,9.21069,9.21069
577.00,9.21060,25.148703,0.000408,25.054132,-2.0666,0.105,9.21002,9.21002
578.00,9.21023,25.148732,0.000411,25.054083,-2.0665,0.105,9.20885,9.20885
579.00,9.20993,25.148595,0.000407,25.053866,-2.0662,0.105,9.20804,9.20804
580.00,9.20981,25.148618,0.000405,25.053764,-2.0660,0.105,9.20803,9.20803
581.00,9.20979,25.148775,0.000409,25.053861,-2.0656,0.105,9.20800,9.20800
582.00,9.20974,25.148842,0.000407,25.053857,-2.0652,0.105,9.20890,9.20890
583.00,9.20968,25.148984,0.000409,25.053936,-2.0647,0.106,9.21031,9.21031
584.00,9.20973,25.148984,0.000406,25.053953,-2.0643,0.106,9.21159,9.21159
585.00,9.20952,25.148947,0.000404,25.053938,-2.0638,0.106,9.21260,9.21260
586.00,9.20960,25.148990,0.000401,25.053975,-2.0632,0.106,9.21366,9.21366
587.00,9.21015,25.149022,0.000400,25.053971,-2.0627,0.106,9.21405,9.21405
588.00,9.21041,25.149048,0.000397,25.053894,-2.0624,0.106,9.21408,9.21408
589.00,9.21064,25.149184,0.000401,25.053950,-2.0621,0.106,9.21366,9.21366
590.00,9.21087,25.149212,0.000401,25.053917,-2.0619,0.107,9.21296,9.21296
591.00,9.21106,25.149263,0.000406,25.053879,-2.0619,0.107,9.21239,9.21239
592.00,9.21118,25.149148,0.000404,25.053725,-2.0620,0.107,9.21145,9.21145
593.00,9.21110,25.149283,0.000409,25.053885,-2.0620,0.107,9.21090,9.21090
594.00,9.21098,25.149404,0.000410,25.054027,-2.0619,0.107,9.21070,9.21070
595.00,9.21101,25.149406,0.000412,25.054010,-2.0616,0.107,9.21063,9.21063
596.00,9.21113,25.149484,0.000411,25.054046,-2.0613,0.107,9.21043,9.21043
597.00,9.21115,25.149610,0.000414,25.054209,-2.0609,0.107,9.21082,9.21082
598.00,9.21152,25.149569,0.000410,25.054156,-2.0605,0.107,9.21173,9.21173
599.00,9.21186,25.149536,0.000410,25.054068,-2.0604,0.107,9.21144,9.21144
600.00,9.21189,25.149780,0.000414,25.054297,-2.0601,0.107,9.21085,9.21085
601.00,9.21179,25.149693,0.000412,25.054279,-2.0599,0.108,9.21067,9.21067
602.00,9.21174,25.149579,0.000410,25.054148,-2.0596,0.108,9.21057,9.21057
603.00,9.21168,25.149498,0.000412,25.054102,-2.0594,0.108,9.20941,9.20941
604.00,9.21136,25.149479,0.000414,25.054036,-2.0589,0.108,9.20904,9.20904
605.00,9.21107,25.149420,0.000409,25.053939,-2.0586,0.108,9.20949,9.20949
606.00,9.21081,25.149447,0.000408,25.053896,-2.0581,0.108,9.20892,9.20892
607.00,9.21044,25.149490,0.000408,25.053912,-2.0576,0.108,9.20875,9.20875
608.00,9.21042,25.149549,0.000406,25.053887,-2.0571,0.108,9.20950,9.20950
609.00,9.21040,25.149666,0.000408,25.054000,-2.0566,0.108,9.21026,9.21026
610.00,9.21023,25.149623,0.000407,25.053939,-2.0563,0.108,9.20947,9.20947
611.00,9.21009,25.149821,0.000410,25.054079,-2.0561,0.108,9.21025,9.21025
612.00,9.21012,25.149995,0.000411,25.054182,-2.0561,0.109,9.21063,9.21063
613.00,9.21024,25.150069,0.000411,25.054184,-2.0561,0.109,9.21056,9.21056
614.00,9.21028,25.150219,0.000413,25.054241,-2.0564,0.109,9.21028,9.21028
615.00,9.21019,25.150360,0.000417,25.054349,-2.0564,0.109,9.21072,9.21072
616.00,9.21013,25.150301,0.000417,25.054269,-2.0562,0.109,9.21077,9.21077
617.00,9.21017,25.150235,0.000420,25.054172,-2.0559,0.109,9.21084,9.21084
618.00,9.21000,25.150328,0.000425,25.054251,-2.0554,0.109,9.21044,9.21044
619.00,9.20990,25.150247,0.000422,25.054124,-2.0547,0.109,9.20970,9.20970
620.00,9.20987,25.150195,0.000419,25.054001,-2.0539,0.109,9.20997,9.20997
621.00,9.20999,25.150317,0.000421,25.054042,-2.0535,0.109,9.21055,9.21055
622.00,9.21016,25.150358,0.000421,25.054085,-2.0532,0.109,9.21016,9.21016
623.00,9.20999,25.150359,0.000416,25.054056,-2.0532,0.109,9.20929,9.20929
624.00,9.20986,25.150396,0.000417,25.054040,-2.0535,0.109,9.20888,9.20888
625.00,9.20965,25.150538,0.000419,25.054148,-2.0536,0.109,9.20779,9.20779
626.00,9.20939,25.150530,0.000420,25.054117,-2.0533,0.109,9.20599,9.20599
627.00,9.20947,25.150585,0.000416,25.054055,-2.0530,0.110,9.20631,9.20631
628.00,9.20937,25.150553,0.000418,25.053978,-2.0526,0.110,9.20736,9.20736
629.00,9.20929,25.150489,0.000416,25.053968,-2.0520,0.110,9.20837,9.20837
630.00,9.20922,25.150357,0.000412,25.053837,-2.0515,0.110,9.20879,9.20879
631.00,9.20905,25.150341,0.000408,25.053826,-2.0514,0.110,9.20842,9.20842
632.00,9.20904,25.150360,0.000410,25.053879,-2.0512,0.110,9.20796,9.20796
633.00,9.20869,25.150484,0.000409,25.053998,-2.0508,0.110,9.20717,9.20717
634.00,9.20847,25.150578,0.000411,25.054054,-2.0504,0.110,9.20667,9.20667
635.00,9.20839,25.150701,0.000414,25.054125,-2.0500,0.110,9.20710,9.20710
636.00,9.20836,25.150730,0.000415,25.054178,-2.0497,0.110,9.20849,9.20849
637.00,9.20814,25.150834,0.000416,25.054245,-2.0493,0.111,9.20914,9.20914
638.00,9.20805,25.150746,0.000411,25.054088,-2.0489,0.111,9.21043,9.21043
639.00,9.20815,25.150871,0.000411,25.054222,-2.0484,0.111,9.21144,9.21144
640.00,9.20863,25.150962,0.000415,25.054344,-2.0481,0.111,9.21197,9.21197
641.00,9.20885,25.151016,0.000418,25.054299,-2.0477,0.111,9.21209,9.21209
642.00,9.20880,25.150888,0.000416,25.054189,-2.0475,0.111,9.21245,9.21245
643.00,9.20919,25.150987,0.000421,25.054322,-2.0476,0.111,9.21268,9.21268
644.00,9.20957,25.150959,0.000419,25.054180,-2.0480,0.111,9.21247,9.21247
645.00,9.20988,25.150904,0.000412,25.054032,-2.0482,0.111,9.21221,9.21221
646.00,9.21019,25.150865,0.000406,25.053972,-2.0483,0.111,9.21253,9.21253
647.00,9.21054,25.151102,0.000410,25.054068,-2.0482,0.111,9.21302,9.21302
648.00,9.21078,25.151114,0.000410,25.054035,-2.0480,0.111,9.21337,9.21337
649.00,9.21104,25.151179,0.000409,25.054089,-2.0474,0.111,9.21397,9.21397
650.00,9.21128,25.151342,0.000412,25.054211,-2.0469,0.111,9.21477,9.21477
651.00,9.21179,25.151399,0.000413,25.054232,-2.0465,0.111,9.21497,9.21497
652.00,9.21229,25.151393,0.000407,25.054218,-2.0462,0.112,9.21443,9.21443
653.00,9.21286,25.151450,0.000408,25.054161,-2.0459,0.112,9.21226,9.21226
654.00,9.21321,25.151545,0.000411,25.054176,-2.0458,0.112,9.21076,9.21076
655.00,9.21339,25.151546,0.000411,25.054150,-2.0457,0.112,9.21032,9.21032
656.00,9.21357,25.151804,0.000416,25.054331,-2.0454,0.112,9.21055,9.21055
657.00,9.21382,25.151955,0.000420,25.054409,-2.0450,0.112,9.21156,9.21156
658.00,9.21422,25.151988,0.000416,25.054466,-2.0445,0.112,9.21332,9.21332
659.00,9.21494,25.151936,0.000411,25.054374,-2.0441,0.113,9.21322,9.21322
660.00,9.21470,25.151898,0.000410,25.054279,-2.0439,0.113,9.21185,9.21185
@5,2.0001,4.0, 660.003000000004 
661.00,9.21378,25.151781,0.000405,25.054187,-2.0437,0.113,9.21058,9.21058
662.00,9.21093,25.151736,0.000403,25.054157,-2.0437,0.113,9.20870,9.20870
663.00,9.20981,25.151788,0.000403,25.054132,-2.0435,0.113,9.20744,9.20744
664.00,9.21155,25.151831,0.000403,25.054203,-2.0431,0.113,9.20805,9.20805
665.00,9.21170,25.151859,0.000400,25.054228,-2.0427,0.114,9.20995,9.20995
666.00,9.21080,25.151862,0.000403,25.054181,-2.0424,0.114,9.21154,9.21154
667.00,9.21036,25.151878,0.000401,25.054135,-2.0423,0.114,9.21321,9.21321
668.00,9.21000,25.151998,0.000405,25.054213,-2.0421,0.114,9.21578,9.21578
669.00,9.21037,25.152088,0.000407,25.054257,-2.0420,0.114,9.21825,9.21825
670.00,9.21117,25.152247,0.000413,25.054379,-2.0419,0.114,9.21981,9.21981
671.00,9.21223,25.152210,0.000412,25.054347,-2.0416,0.114,9.22075,9.22075
672.00,9.21340,25.152204,0.000414,25.054360,-2.0411,0.114,9.22162,9.22162
673.00,9.21415,25.152172,0.000415,25.054381,-2.0406,0.114,9.22201,9.22201
674.00,9.21414,25.152267,0.000419,25.054461,-2.0403,0.114,9.22177,9.22177
675.00,9.21456,25.152152,0.000416,25.054321,-2.0397,0.114,9.22024,9.22024
676.00,9.21530,25.152252,0.000413,25.054369,-2.0390,0.114,9.21943,9.21943
677.00,9.21543,25.152289,0.000410,25.054333,-2.0387,0.114,9.21788,9.21788
678.00,9.21559,25.152182,0.000403,25.054161,-2.0384,0.114,9.21635,9.21635
679.00,9.21572,25.152039,0.000396,25.053920,-2.0380,0.114,9.21553,9.21553
680.00,9.21626,25.152147,0.000398,25.053946,-2.0378,0.114,9.21564,9.21564
681.00,9.21648,25.152209,0.000401,25.053987,-2.0378,0.115,9.21459,9.21459
682.00,9.21661,25.152143,0.000399,25.053907,-2.0378,0.115,9.21416,9.21416
683.00,9.21682,25.152319,0.000405,25.054000,-2.0378,0.115,9.21365,9.21365
684.00,9.21732,25.152478,0.000413,25.054140,-2.0378,0.115,9.21232,9.21232
685.00,9.21733,25.152401,0.000410,25.054088,-2.0379,0.115,9.21191,9.21191
686.00,9.21700,25.152262,0.000406,25.053939,-2.0376,0.115,9.21366,9.21366
687.00,9.21725,25.152382,0.000412,25.054011,-2.0374,0.115,9.21586,9.21586
688.00,9.21744,25.152339,0.000409,25.053935,-2.0370,0.115,9.21775,9.21775
689.00,9.21744,25.152279,0.000400,25.053825,-2.0365,0.116,9.22001,9.22001
690.00,9.21715,25.152391,0.000401,25.053859,-2.0359,0.116,9.22111,9.22111
691.00,9.21691,25.152578,0.000402,25.053939,-2.0356,0.116,9.22096,9.22096
692.00,9.21665,25.152561,0.000399,25.053835,-2.0352,0.116,9.22052,9.22052
693.00,9.21629,25.152795,0.000406,25.054019,-2.0349,0.116,9.22046,9.22046
694.00,9.21640,25.152893,0.000412,25.054075,-2.0347,0.116,9.22002,9.22002
695.00,9.21663,25.152913,0.000414,25.054100,-2.0345,0.116,9.22055,9.22055
696.00,9.21683,25.153028,0.000420,25.054173,-2.0342,0.116,9.22121,9.22121
697.00,9.21736,25.153105,0.000420,25.054226,-2.0340,0.116,9.22194,9.22194
698.00,9.21790,25.152873,0.000410,25.053970,-2.0338,0.116,9.22235,9.22235
699.00,9.21851,25.152906,0.000407,25.053992,-2.0334,0.116,9.22321,9.22321
700.00,9.21902,25.153088,0.000408,25.054068,-2.0330,0.117,9.22337,9.22337
701.00,9.21950,25.153129,0.000407,25.054070,-2.0325,0.117,9.22331,9.22331
702.00,9.22006,25.153210,0.000407,25.054131,-2.0318,0.117,9.22335,9.22335
703.00,9.22070,25.153401,0.000413,25.054265,-2.0311,0.117,9.22336,9.22336
704.00,9.22124,25.153464,0.000416,25.054217,-2.0308,0.117,9.22299,9.22299
705.00,9.22174,25.153460,0.000413,25.054196,-2.0306,0.117,9.22228,9.22228
706.00,9.22173,25.153550,0.000410,25.054261,-2.0305,0.117,9.22107,9.22107
707.00,9.22158,25.153550,0.000409,25.054255,-2.0302,0.117,9.22022,9.22022
708.00,9.22136,25.153504,0.000407,25.054250,-2.0299,0.117,9.21879,9.21879
709.00,9.22108,25.153424,0.000404,25.054240,-2.0296,0.118,9.21765,9.21765
710.00,9.22087,25.153381,0.000404,25.054156,-2.0292,0.118,9.21690,9.21690
711.00,9.22072,25.153272,0.000403,25.054002,-2.0292,0.117,9.21728,9.21728
712.00,9.22067,25.153381,0.000407,25.054063,-2.0294,0.117,9.21686,9.21686
713.00,9.22053,25.153558,0.000408,25.054161,-2.0297,0.118,9.21733,9.21733
714.00,9.22051,25.153747,0.000414,25.054323,-2.0300,0.118,9.21802,9.21802
715.00,9.22037,25.153697,0.000414,25.054241,-2.0300,0.118,9.21871,9.21871
716.00,9.22021,25.153741,0.000417,25.054285,-2.0299,0.118,9.21852,9.21852
717.00,9.21986,25.153633,0.000413,25.054180,-2.0296,0.118,9.21830,9.21830
718.00,9.21950,25.153565,0.000411,25.054097,-2.0294,0.118,9.21782,9.21782
719.00,9.21909,25.153484,0.000403,25.053939,-2.0291,0.118,9.21708,9.21708
720.00,9.21880,25.153478,0.000403,25.053963,-2.0287,0.118,9.21674,9.21674
721.00,9.21848,25.153378,0.000398,25.053864,-2.0283,0.119,9.21636,9.21636
722.00,9.21815,25.153345,0.000399,25.053786,-2.0278,0.119,9.21642,9.21642
723.00,9.21788,25.153357,0.000399,25.053801,-2.0274,0.119,9.21722,9.21722
724.00,9.21774,25.153390,0.000404,25.053866,-2.0269,0.119,9.21791,9.21791
725.00,9.21756,25.153571,0.000408,25.054027,-2.0266,0.119,9.21750,9.21750
726.00,9.21740,25.153799,0.000412,25.054186,-2.0262,0.119,9.21745,9.21745
727.00,9.21736,25.154033,0.000414,25.054343,-2.0259,0.119,9.21765,9.21765
728.00,9.21734,25.154149,0.000416,25.054385,-2.0256,0.119,9.21696,9.21696
729.00,9.21723,25.154294,0.000413,25.054376,-2.0256,0.119,9.21578,9.21578
730.00,9.21723,25.154337,0.000415,25.054295,-2.0255,0.119,9.21611,9.21611
731.00,9.21720,25.154337,0.000411,25.054245,-2.0253,0.119,9.21618,9.21618
732.00,9.21708,25.154288,0.000411,25.054182,-2.0251,0.119,9.21559,9.21559
733.00,9.21690,25.154394,0.000410,25.054242,-2.0248,0.119,9.21503,9.21503
734.00,9.21661,25.154295,0.000408,25.054201,-2.0242,0.119,9.21517,9.21517
735.00,9.21641,25.154253,0.000405,25.054203,-2.0237,0.120,9.21495,9.21495
736.00,9.21630,25.154206,0.000406,25.054139,-2.0234,0.120,9.21515,9.21515
737.00,9.21628,25.154234,0.000406,25.054163,-2.0232,0.120,9.21554,9.21554
738.00,9.21643,25.154077,0.000407,25.054013,-2.0232,0.120,9.21712,9.21712
739.00,9.21680,25.154203,0.000413,25.054065,-2.0233,0.120,9.21901,9.21901
740.00,9.21711,25.154252,0.000410,25.054046,-2.0235,0.120,9.22039,9.22039
741.00,9.21726,25.154366,0.000413,25.054138,-2.0237,0.120,9.22097,9.22097
742.00,9.21742,25.154327,0.000408,25.054067,-2.0236,0.121,9.22098,9.22098
743.00,9.21742,25.154488,0.000409,25.054182,-2.0233,0.121,9.22027,9.22027
744.00,9.21720,25.154445,0.000406,25.054152,-2.0229,0.121,9.21840,9.21840
745.00,9.21714,25.154459,0.000412,25.054168,-2.0225,0.121,9.21741,9.21741
746.00,9.21728,25.154488,0.000413,25.054154,-2.0220,0.121,9.21706,9.21706
747.00,9.21735,25.154597,0.000423,25.054223,-2.0218,0.120,9.21740,9.21740
748.00,9.21759,25.154564,0.000424,25.054146,-2.0216,0.120,9.21812,9.21812
749.00,9.21770,25.154642,0.000427,25.054199,-2.0213,0.120,9.21914,9.21914
750.00,9.21796,25.154707,0.000423,25.054194,-2.0208,0.120,9.21848,9.21848
751.00,9.21804,25.154629,0.000420,25.054088,-2.0204,0.120,9.21857,9.21857
752.00,9.21810,25.154765,0.000417,25.054196,-2.0199,0.121,9.21911,9.21911
753.00,9.21852,25.154806,0.000412,25.054180,-2.0193,0.121,9.21950,9.21950
754.00,9.21886,25.154840,0.000410,25.054176,-2.0189,0.121,9.21933,9.21933
755.00,9.21901,25.154819,0.000409,25.054128,-2.0187,0.121,9.21980,9.21980
756.00,9.21900,25.154943,0.000412,25.054169,-2.0185,0.121,9.21953,9.21953
757.00,9.21910,25.154903,0.000414,25.054049,-2.0180,0.121,9.21957,9.21957
758.00,9.21907,25.154914,0.000416,25.054046,-2.0177,0.121,9.21969,9.21969
759.00,9.21910,25.154901,0.000414,25.053980,-2.0175,0.121,9.22009,9.22009
760.00,9.21893,25.154977,0.000418,25.054066,-2.0170,0.121,9.22166,9.22166
761.00,9.21908,25.155024,0.000416,25.054083,-2.0166,0.121,9.22255,9.22255
762.00,9.21953,25.155108,0.000411,25.054098,-2.0164,0.122,9.22270,9.22270
763.00,9.21985,25.155159,0.000409,25.054084,-2.0164,0.122,9.22203,9.22203
764.00,9.22018,25.155159,0.000408,25.054047,-2.0165,0.122,9.22245,9.22245
765.00,9.22040,25.155202,0.000407,25.054038,-2.0167,0.122,9.22239,9.22239
766.00,9.22064,25.155168,0.000405,25.054045,-2.0169,0.122,9.22252,9.22252
767.00,9.22091,25.155218,0.000407,25.054122,-2.0169,0.122,9.22247,9.22247
768.00,9.22101,25.155266,0.000406,25.054168,-2.0168,0.122,9.22270,9.22270
769.00,9.22097,25.155436,0.000410,25.054298,-2.0165,0.123,9.22223,9.22223
770.00,9.22111,25.155477,0.000409,25.054270,-2.0159,0.123,9.22100,9.22100
771.00,9.22120,25.155705,0.000412,25.054341,-2.0152,0.123,9.22011,9.22011
772.00,9.22115,25.155710,0.000410,25.054242,-2.0147,0.123,9.22000,9.22000
773.00,9.22114,25.155759,0.000414,25.054190,-2.0142,0.123,9.22011,9.22011
774.00,9.22123,25.155791,0.000412,25.054179,-2.0137,0.123,9.22069,9.22069
775.00,9.22152,25.155899,0.000415,25.054259,-2.0132,0.123,9.22163,9.22163
776.00,9.22174,25.155795,0.000417,25.054196,-2.0128,0.123,9.22198,9.22198
777.00,9.22186,25.155774,0.000417,25.054190,-2.0124,0.123,9.22273,9.22273
778.00,9.22205,25.155780,0.000414,25.054245,-2.0118,0.123,9.22351,9.22351
779.00,9.22218,25.155697,0.000417,25.054171,-2.0115,0.123,9.22366,9.22366
780.00,9.22219,25.155653,0.000415,25.054108,-2.0117,0.123,9.22357,9.22357
781.00,9.22210,25.155732,0.000413,25.054164,-2.0118,0.124,9.22337,9.22337
782.00,9.22182,25.155795,0.000413,25.054203,-2.0118,0.124,9.22156,9.22156
783.00,9.22167,25.155768,0.000415,25.054143,-2.0121,0.124,9.22055,9.22055
784.00,9.22172,25.155786,0.000409,25.054064,-2.0123,0.124,9.22033,9.22033
785.00,9.22169,25.155847,0.000409,25.054072,-2.0122,0.124,9.22045,9.22045
786.00,9.22174,25.155775,0.000407,25.053973,-2.0118,0.124,9.22171,9.22171
787.00,9.22183,25.155910,0.000410,25.054060,-2.0114,0.124,9.22322,9.22322
788.00,9.22187,25.156101,0.000413,25.054141,-2.0110,0.124,9.22404,9.22404
789.00,9.22221,25.156411,0.000419,25.054342,-2.0105,0.124,9.22451,9.22451
790.00,9.22255,25.156529,0.000421,25.054404,-2.0103,0.124,9.22503,9.22503
791.00,9.22280,25.156563,0.000420,25.054396,-2.0103,0.124,9.22477,9.22477
792.00,9.22303,25.156388,0.000416,25.054155,-2.0103,0.125,9.22433,9.22433
793.00,9.22306,25.156314,0.000412,25.054085,-2.0102,0.125,9.22434,9.22434
794.00,9.22305,25.156050,0.000405,25.053865,-2.0098,0.125,9.22431,9.22431
795.00,9.22317,25.156120,0.000407,25.053887,-2.0093,0.125,9.22386,9.22386
796.00,9.22327,25.156228,0.000412,25.053948,-2.0088,0.125,9.22340,9.22340
797.00,9.22327,25.156410,0.000417,25.054178,-2.0086,0.125,9.22368,9.22368
798.00,9.22320,25.156493,0.000420,25.054254,-2.0084,0.125,9.22377,9.22377
799.00,9.22322,25.156707,0.000423,25.054468,-2.0083,0.125,9.22385,9.22385
800.00,9.22330,25.156677,0.000420,25.054421,-2.0082,0.125,9.22426,9.22426
801.00,9.22360,25.156789,0.000417,25.054455,-2.0082,0.126,9.22555,9.22555
802.00,9.22421,25.156807,0.000416,25.054346,-2.0080,0.126,9.22635,9.22635
803.00,9.22454,25.156805,0.000416,25.054254,-2.0078,0.126,9.22583,9.22583
804.00,9.22462,25.156704,0.000413,25.054125,-2.0077,0.126,9.22474,9.22474
805.00,9.22461,25.156720,0.000412,25.054098,-2.0076,0.126,9.22415,9.22415
806.00,9.22449,25.156665,0.000415,25.054020,-2.0075,0.126,9.22359,9.22359
807.00,9.22475,25.156587,0.000413,25.053992,-2.0072,0.126,9.22351,9.22351
808.00,9.22475,25.156542,0.000410,25.053956,-2.0067,0.126,9.22267,9.22267
809.00,9.22553,25.156594,0.000412,25.053951,-2.0062,0.126,9.22239,9.22239
810.00,9.22639,25.156603,0.000409,25.053941,-2.0057,0.126,9.22104,9.22104
@6,2.0001,4.0, 810.050000000003 
811.00,9.22767,25.156555,0.000404,25.053927,-2.0051,0.126,9.22007,9.22007
812.00,9.22645,25.156803,0.000409,25.054136,-2.0047,0.127,9.21911,9.21911
813.00,9.22381,25.156841,0.000409,25.054125,-2.0045,0.127,9.21977,9.21977
814.00,9.22401,25.156966,0.000408,25.054248,-2.0043,0.127,9.22070,9.22070
815.00,9.22335,25.156992,0.000411,25.054222,-2.0041,0.127,9.22252,9.22252
816.00,9.22218,25.157061,0.000411,25.054210,-2.0040,0.127,9.22360,9.22360
817.00,9.22204,25.156944,0.000407,25.054036,-2.0037,0.127,9.22353,9.22353
818.00,9.22175,25.156972,0.000404,25.054065,-2.0035,0.127,9.22279,9.22279
819.00,9.22191,25.156906,0.000402,25.053907,-2.0032,0.127,9.22140,9.22140
820.00,9.22203,25.156835,0.000400,25.053826,-2.0028,0.127,9.22039,9.22039
821.00,9.22155,25.156943,0.000405,25.053914,-2.0024,0.127,9.22021,9.22021
822.00,9.22161,25.157102,0.000406,25.054044,-2.0022,0.128,9.22072,9.22072
823.00,9.22176,25.157162,0.000408,25.054051,-2.0019,0.128,9.22208,9.22208
824.00,9.22196,25.157224,0.000410,25.054121,-2.0019,0.128,9.22398,9.22398
825.00,9.22188,25.157363,0.000413,25.054200,-2.0019,0.128,9.22451,9.22451
826.00,9.22170,25.157382,0.000408,25.054196,-2.0019,0.128,9.22468,9.22468
827.00,9.22209,25.157276,0.000405,25.054016,-2.0018,0.128,9.22430,9.22430
828.00,9.22249,25.157302,0.000407,25.054032,-2.0017,0.128,9.22413,9.22413
829.00,9.22278,25.157324,0.000407,25.054051,-2.0012,0.128,9.22403,9.22403
830.00,9.22288,25.157281,0.000406,25.054086,-2.0010,0.128,9.22421,9.22421
831.00,9.22309,25.157273,0.000406,25.054072,-2.0008,0.128,9.22360,9.22360
832.00,9.22315,25.157303,0.000406,25.054178,-2.0006,0.129,9.22457,9.22457
833.00,9.22335,25.157441,0.000408,25.054235,-2.0006,0.129,9.22506,9.22506
834.00,9.22364,25.157517,0.000413,25.054225,-2.0005,0.129,9.22542,9.22542
835.00,9.22376,25.157612,0.000413,25.054223,-2.0003,0.129,9.22599,9.22599
836.00,9.22382,25.157721,0.000415,25.054264,-1.9999,0.129,9.22678,9.22678
837.00,9.22391,25.157839,0.000416,25.054292,-1.9994,0.129,9.22643,9.22643
838.00,9.22412,25.157801,0.000414,25.054271,-1.9989,0.129,9.22601,9.22601
839.00,9.22463,25.157685,0.000408,25.054218,-1.9985,0.129,9.22654,9.22654
840.00,9.22527,25.157637,0.000407,25.054175,-1.9983,0.130,9.22735,9.22735
841.00,9.22550,25.157567,0.000405,25.054084,-1.9982,0.130,9.22784,9.22784
842.00,9.22583,25.157503,0.000407,25.054012,-1.9979,0.130,9.22856,9.22856
843.00,9.22619,25.157551,0.000406,25.054023,-1.9976,0.130,9.23018,9.23018
844.00,9.22647,25.157561,0.000405,25.053948,-1.9973,0.130,9.23042,9.23042
845.00,9.22682,25.157663,0.000408,25.053976,-1.9969,0.130,9.23081,9.23081
846.00,9.22738,25.157793,0.000410,25.054094,-1.9965,0.130,9.23235,9.23235
847.00,9.22796,25.157865,0.000409,25.054095,-1.9963,0.130,9.23362,9.23362
848.00,9.22849,25.157851,0.000408,25.054043,-1.9962,0.130,9.23319,9.23319
849.00,9.22874,25.158013,0.000411,25.054170,-1.9961,0.130,9.23269,9.23269
850.00,9.22910,25.157949,0.000409,25.054088,-1.9959,0.130,9.23154,9.23154
851.00,9.22915,25.157877,0.000410,25.053972,-1.9957,0.131,9.23016,9.23016
852.00,9.22933,25.157942,0.000413,25.054007,-1.9956,0.131,9.22890,9.22890
853.00,9.22938,25.158003,0.000416,25.054060,-1.9953,0.131,9.22799,9.22799
854.00,9.22936,25.158094,0.000416,25.054072,-1.9950,0.131,9.22803,9.22803
855.00,9.22951,25.158226,0.000420,25.054116,-1.9947,0.131,9.22786,9.22786
856.00,9.22984,25.158277,0.000422,25.054122,-1.9943,0.131,9.22711,9.22711
857.00,9.23020,25.158300,0.000425,25.054172,-1.9940,0.131,9.22643,9.22643
858.00,9.23014,25.158306,0.000429,25.054100,-1.9938,0.130,9.22662,9.22662
859.00,9.22970,25.158304,0.000430,25.054093,-1.9936,0.130,9.22612,9.22612
860.00,9.22932,25.158298,0.000431,25.054151,-1.9937,0.130,9.22548,9.22548
861.00,9.22885,25.158272,0.000423,25.054117,-1.9936,0.131,9.22543,9.22543
862.00,9.22867,25.158340,0.000418,25.054073,-1.9932,0.131,9.22557,9.22557
863.00,9.22841,25.158352,0.000413,25.054074,-1.9929,0.131,9.22495,9.22495
864.00,9.22795,25.158344,0.000410,25.054017,-1.9925,0.131,9.22394,9.22394
865.00,9.22747,25.158386,0.000408,25.053977,-1.9919,0.131,9.22419,9.22419
866.00,9.22687,25.158541,0.000411,25.054061,-1.9917,0.132,9.22481,9.22481
867.00,9.22633,25.158558,0.000409,25.054015,-1.9916,0.132,9.22539,9.22539
868.00,9.22620,25.158675,0.000410,25.054059,-1.9913,0.132,9.22636,9.22636
869.00,9.22648,25.158813,0.000412,25.054133,-1.9912,0.132,9.22811,9.22811
870.00,9.22660,25.158933,0.000415,25.054263,-1.9910,0.132,9.22989,9.22989
871.00,9.22687,25.158963,0.000419,25.054298,-1.9909,0.132,9.23034,9.23034
872.00,9.22690,25.159017,0.000420,25.054412,-1.9909,0.132,9.23109,9.23109
873.00,9.22699,25.159112,0.000415,25.054461,-1.9910,0.132,9.23188,9.23188
874.00,9.22705,25.159240,0.000414,25.054544,-1.9911,0.132,9.23263,9.23263
875.00,9.22746,25.159191,0.000410,25.054414,-1.9912,0.132,9.23262,9.23262
876.00,9.22803,25.159247,0.000407,25.054387,-1.9910,0.133,9.23267,9.23267
877.00,9.22845,25.159284,0.000410,25.054326,-1.9908,0.133,9.23221,9.23221
878.00,9.22866,25.159219,0.000415,25.054226,-1.9905,0.133,9.23143,9.23143
879.00,9.22865,25.159073,0.000415,25.054087,-1.9901,0.133,9.23008,9.23008
880.00,9.22876,25.159129,0.000416,25.054127,-1.9895,0.133,9.22872,9.22872
881.00,9.22887,25.159181,0.000419,25.054176,-1.9891,0.133,9.22766,9.22766
882.00,9.22884,25.159207,0.000416,25.054184,-1.9887,0.133,9.22673,9.22673
883.00,9.22898,25.159113,0.000414,25.054052,-1.9884,0.133,9.22687,9.22687
884.00,9.22935,25.159180,0.000415,25.054042,-1.9881,0.133,9.22769,9.22769
885.00,9.22981,25.159307,0.000415,25.054078,-1.9879,0.133,9.22851,9.22851
886.00,9.23005,25.159338,0.000414,25.054030,-1.9878,0.133,9.22998,9.22998
887.00,9.23031,25.159426,0.000413,25.054091,-1.9876,0.133,9.23192,9.23192
888.00,9.23069,25.159466,0.000411,25.054139,-1.9872,0.133,9.23339,9.23339
889.00,9.23099,25.159603,0.000411,25.054267,-1.9869,0.134,9.23404,9.23404
890.00,9.23122,25.159691,0.000412,25.054298,-1.9866,0.134,9.23532,9.23532
891.00,9.23132,25.159716,0.000412,25.054289,-1.9865,0.134,9.23496,9.23496
892.00,9.23122,25.159688,0.000411,25.054219,-1.9863,0.134,9.23368,9.23368
893.00,9.23108,25.159863,0.000415,25.054358,-1.9862,0.134,9.23269,9.23269
894.00,9.23110,25.159866,0.000416,25.054335,-1.9858,0.134,9.23255,9.23255
895.00,9.23113,25.159731,0.000412,25.054193,-1.9853,0.134,9.23219,9.23219
896.00,9.23117,25.159703,0.000412,25.054151,-1.9845,0.134,9.23287,9.23287
897.00,9.23141,25.159751,0.000414,25.054163,-1.9839,0.134,9.23447,9.23447
898.00,9.23180,25.159781,0.000410,25.054123,-1.9834,0.134,9.23483,9.23483
899.00,9.23206,25.159716,0.000410,25.054016,-1.9832,0.134,9.23442,9.23442
900.00,9.23245,25.159818,0.000412,25.054069,-1.9830,0.134,9.23340,9.23340
901.00,9.23277,25.159878,0.000414,25.054086,-1.9831,0.134,9.23305,9.23305
902.00,9.23325,25.159939,0.000413,25.054040,-1.9832,0.134,9.23275,9.23275
903.00,9.23340,25.159923,0.000415,25.054029,-1.9833,0.134,9.23392,9.23392
904.00,9.23393,25.159961,0.000416,25.054047,-1.9832,0.134,9.23551,9.23551
905.00,9.23427,25.160015,0.000417,25.054104,-1.9831,0.134,9.23667,9.23667
906.00,9.23448,25.160019,0.000413,25.054088,-1.9830,0.135,9.23725,9.23725
907.00,9.23445,25.160038,0.000409,25.054133,-1.9829,0.135,9.23607,9.23607
908.00,9.23427,25.160221,0.000413,25.054284,-1.9828,0.135,9.23394,9.23394
909.00,9.23391,25.160261,0.000410,25.054299,-1.9827,0.135,9.23245,9.23245
910.00,9.23389,25.160271,0.000410,25.054295,-1.9826,0.136,9.23171,9.23171
911.00,9.23427,25.160268,0.000413,25.054249,-1.9827,0.136,9.23021,9.23021
912.00,9.23419,25.160294,0.000420,25.054226,-1.9826,0.135,9.23029,9.23029
913.00,9.23384,25.160268,0.000419,25.054124,-1.9825,0.135,9.23065,9.23065
914.00,9.23340,25.160223,0.000419,25.054087,-1.9824,0.135,9.23058,9.23058
915.00,9.23312,25.160251,0.000418,25.054101,-1.9823,0.136,9.23060,9.23060
916.00,9.23280,25.160304,0.000414,25.054131,-1.9820,0.136,9.23128,9.23128
917.00,9.23268,25.160392,0.000412,25.054195,-1.9815,0.136,9.23096,9.23096
918.00,9.23258,25.160418,0.000415,25.054232,-1.9810,0.136,9.23009,9.23009
919.00,9.23217,25.160627,0.000420,25.054374,-1.9806,0.136,9.23003,9.23003
920.00,9.23221,25.160626,0.000423,25.054304,-1.9802,0.136,9.23014,9.23014
921.00,9.23214,25.160775,0.000427,25.054434,-1.9799,0.136,9.22932,9.22932
922.00,9.23186,25.160734,0.000424,25.054339,-1.9797,0.136,9.22961,9.22961
923.00,9.23148,25.160862,0.000420,25.054382,-1.9795,0.136,9.22993,9.22993
924.00,9.23081,25.160845,0.000410,25.054254,-1.9791,0.137,9.22908,9.22908
925.00,9.23026,25.161063,0.000409,25.054385,-1.9788,0.137,9.22851,9.22851
926.00,9.22990,25.160980,0.000406,25.054224,-1.9785,0.137,9.22867,9.22867
927.00,9.22986,25.161031,0.000406,25.054206,-1.9782,0.137,9.22862,9.22862
928.00,9.22990,25.161002,0.000405,25.054138,-1.9781,0.137,9.22888,9.22888
929.00,9.22988,25.161009,0.000411,25.054159,-1.9780,0.137,9.22972,9.22972
930.00,9.22972,25.160867,0.000410,25.054015,-1.9779,0.137,9.22926,9.22926
931.00,9.22958,25.160953,0.000417,25.054122,-1.9778,0.137,9.22900,9.22900
932.00,9.22953,25.160890,0.000416,25.054133,-1.9776,0.137,9.22883,9.22883
933.00,9.22948,25.160907,0.000417,25.054161,-1.9774,0.137,9.22895,9.22895
934.00,9.22954,25.160963,0.000417,25.054171,-1.9773,0.137,9.22977,9.22977
935.00,9.22970,25.161089,0.000417,25.054256,-1.9773,0.137,9.23105,9.23105
936.00,9.22990,25.161145,0.000412,25.054273,-1.9771,0.137,9.23304,9.23304
937.00,9.23011,25.161333,0.000413,25.054408,-1.9770,0.137,9.23390,9.23390
938.00,9.23040,25.161331,0.000414,25.054400,-1.9770,0.137,9.23434,9.23434
939.00,9.23065,25.161353,0.000415,25.054441,-1.9768,0.137,9.23449,9.23449
940.00,9.23092,25.161302,0.000416,25.054488,-1.9768,0.138,9.23530,9.23530
941.00,9.23123,25.161311,0.000416,25.054450,-1.9768,0.138,9.23522,9.23522
942.00,9.23150,25.161260,0.000414,25.054333,-1.9767,0.138,9.23610,9.23610
943.00,9.23208,25.161304,0.000412,25.054277,-1.9765,0.138,9.23701,9.23701
944.00,9.23257,25.161448,0.000413,25.054299,-1.9764,0.138,9.23658,9.23658
945.00,9.23292,25.161544,0.000412,25.054210,-1.9761,0.138,9.23591,9.23591
946.00,9.23310,25.161641,0.000413,25.054241,-1.9756,0.138,9.23507,9.23507
947.00,9.23315,25.161637,0.000410,25.054176,-1.9750,0.138,9.23410,9.23410
948.00,9.23336,25.161731,0.000413,25.054210,-1.9744,0.138,9.23280,9.23280
949.00,9.23331,25.161791,0.000414,25.054220,-1.9738,0.139,9.23265,9.23265
950.00,9.23348,25.161783,0.000415,25.054209,-1.9736,0.139,9.23247,9.23247
951.00,9.23386,25.161749,0.000412,25.054145,-1.9735,0.139,9.23292,9.23292
952.00,9.23433,25.161834,0.000418,25.054207,-1.9735,0.139,9.23398,9.23398
953.00,9.23457,25.161815,0.000413,25.054162,-1.9736,0.139,9.23570,9.23570
954.00,9.23446,25.161653,0.000409,25.054008,-1.9736,0.139,9.23660,9.23660
955.00,9.23461,25.161645,0.000407,25.053949,-1.9734,0.139,9.23649,9.23649
956.00,9.23426,25.161703,0.000411,25.053965,-1.9733,0.139,9.23574,9.23574
957.00,9.23357,25.161682,0.000409,25.053941,-1.9732,0.139,9.23547,9.23547
958.00,9.23308,25.161652,0.000411,25.053958,-1.9732,0.139,9.23498,9.23498
959.00,9.23289,25.161747,0.000410,25.053980,-1.9730,0.139,9.23445,9.23445
960.00,9.23367,25.161894,0.000411,25.054050,-1.9730,0.140,9.23378,9.23378
@7,2.0001,4.0, 960.102000000006 
961.00,9.23531,25.161994,0.000411,25.054062,-1.9730,0.140,9.23276,9.23276
962.00,9.23770,25.162104,0.000411,25.054108,-1.9729,0.140,9.23088,9.23088
963.00,9.23727,25.162237,0.000412,25.054107,-1.9726,0.140,9.22960,9.22960
964.00,9.23587,25.162243,0.000412,25.054169,-1.9724,0.140,9.22914,9.22914
965.00,9.23592,25.162294,0.000414,25.054222,-1.9722,0.140,9.23034,9.23034
966.00,9.23477,25.162262,0.000414,25.054225,-1.9719,0.140,9.23165,9.23165
967.00,9.23359,25.162286,0.000419,25.054254,-1.9718,0.140,9.23217,9.23217
968.00,9.23333,25.162289,0.000416,25.054341,-1.9720,0.140,9.23251,9.23251
969.00,9.23263,25.162319,0.000418,25.054313,-1.9721,0.140,9.23155,9.23155
970.00,9.23254,25.162206,0.000414,25.054221,-1.9721,0.141,9.23006,9.23006
971.00,9.23225,25.162291,0.000416,25.054253,-1.9718,0.141,9.22954,9.22954
972.00,9.23175,25.162375,0.000415,25.054273,-1.9713,0.141,9.22869,9.22869
973.00,9.23141,25.162411,0.000420,25.054201,-1.9708,0.141,9.22826,9.22826
974.00,9.23100,25.162497,0.000418,25.054205,-1.9703,0.141,9.22893,9.22893
975.00,9.23088,25.162567,0.000420,25.054239,-1.9698,0.141,9.22915,9.22915
976.00,9.23085,25.162522,0.000416,25.054155,-1.9696,0.141,9.22965,9.22965
977.00,9.23089,25.162412,0.000412,25.054065,-1.9696,0.141,9.23152,9.23152
978.00,9.23092,25.162439,0.000410,25.053989,-1.9696,0.141,9.23367,9.23367
979.00,9.23120,25.162468,0.000413,25.054031,-1.9696,0.141,9.23583,9.23583
980.00,9.23167,25.162555,0.000413,25.054032,-1.9698,0.141,9.23827,9.23827
981.00,9.23232,25.162567,0.000414,25.054039,-1.9699,0.141,9.23966,9.23966
982.00,9.23284,25.162633,0.000412,25.054043,-1.9700,0.142,9.23962,9.23962
983.00,9.23313,25.162638,0.000407,25.054125,-1.9700,0.142,9.23888,9.23888
984.00,9.23313,25.162661,0.000404,25.054131,-1.9700,0.142,9.23767,9.23767
985.00,9.23321,25.162628,0.000404,25.054126,-1.9702,0.142,9.23673,9.23673
986.00,9.23367,25.162682,0.000401,25.054173,-1.9702,0.142,9.23637,9.23637
987.00,9.23449,25.162784,0.000405,25.054220,-1.9703,0.143,9.23710,9.23710
988.00,9.23484,25.162826,0.000410,25.054244,-1.9706,0.142,9.23856,9.23856
989.00,9.23519,25.162899,0.000414,25.054247,-1.9706,0.142,9.23973,9.23973
990.00,9.23598,25.162891,0.000413,25.054126,-1.9705,0.143,9.23980,9.23980
991.00,9.23698,25.162885,0.000415,25.054063,-1.9704,0.143,9.24004,9.24004
992.00,9.23718,25.162815,0.000417,25.054050,-1.9702,0.142,9.23995,9.23995
993.00,9.23740,25.162823,0.000416,25.053992,-1.9699,0.142,9.23950,9.23950
994.00,9.23798,25.162739,0.000414,25.053896,-1.9696,0.142,9.24016,9.24016
995.00,9.23870,25.162780,0.000410,25.053941,-1.9692,0.143,9.24101,9.24101
996.00,9.23937,25.162820,0.000409,25.053980,-1.9688,0.143,9.24068,9.24068
997.00,9.23947,25.162933,0.000406,25.053988,-1.9685,0.143,9.24008,9.24008
998.00,9.23915,25.163060,0.000409,25.054027,-1.9682,0.143,9.23921,9.23921
999.00,9.23888,25.163080,0.000404,25.054007,-1.9681,0.143,9.23744,9.23744
1000.00,9.23863,25.163124,0.000407,25.054004,-1.9682,0.143,9.23574,9.23574
1001.00,9.23848,25.163151,0.000405,25.054020,-1.9680,0.143,9.23533,9.23533
1002.00,9.23826,25.163167,0.000406,25.054005,-1.9677,0.144,9.23552,9.23552
1003.00,9.23841,25.163115,0.000402,25.053970,-1.9674,0.144,9.23498,9.23498
1004.00,9.23858,25.163260,0.000404,25.054057,-1.9671,0.144,9.23474,9.23474
1005.00,9.23841,25.163352,0.000405,25.054079,-1.9668,0.144,9.23468,9.23468
1006.00,9.23784,25.163469,0.000407,25.054053,-1.9666,0.144,9.23457,9.23457
1007.00,9.23741,25.163468,0.000408,25.054020,-1.9666,0.144,9.23366,9.23366
1008.00,9.23694,25.163551,0.000407,25.054051,-1.9666,0.144,9.23385,9.23385
1009.00,9.23673,25.163551,0.000411,25.054046,-1.9667,0.144,9.23427,9.23427
1010.00,9.23661,25.163610,0.000413,25.054064,-1.9669,0.144,9.23495,9.23495
1011.00,9.23658,25.163663,0.000413,25.054049,-1.9670,0.144,9.23565,9.23565
1012.00,9.23661,25.163756,0.000414,25.053998,-1.9671,0.144,9.23720,9.23720
1013.00,9.23660,25.163838,0.000413,25.053922,-1.9670,0.144,9.23797,9.23797
1014.00,9.23641,25.163867,0.000413,25.053888,-1.9668,0.144,9.23869,9.23869
1015.00,9.23626,25.164014,0.000417,25.053983,-1.9665,0.144,9.23975,9.23975
1016.00,9.23632,25.164073,0.000417,25.053975,-1.9663,0.144,9.24023,9.24023
1017.00,9.23655,25.164202,0.000418,25.054140,-1.9661,0.144,9.24036,9.24036
1018.00,9.23675,25.164196,0.000419,25.054187,-1.9660,0.144,9.24026,9.24026
1019.00,9.23683,25.164217,0.000417,25.054187,-1.9659,0.144,9.24001,9.24001
1020.00,9.23712,25.164204,0.000415,25.054220,-1.9658,0.145,9.23996,9.23996
1021.00,9.23749,25.164116,0.000414,25.054216,-1.9658,0.145,9.23979,9.23979
1022.00,9.23769,25.163994,0.000412,25.054109,-1.9657,0.145,9.24011,9.24011
1023.00,9.23796,25.164008,0.000416,25.054149,-1.9657,0.145,9.24029,9.24029
1024.00,9.23823,25.164038,0.000419,25.054204,-1.9657,0.145,9.24041,9.24041
1025.00,9.23860,25.163932,0.000417,25.054043,-1.9657,0.145,9.24078,9.24078
1026.00,9.23900,25.164138,0.000419,25.054209,-1.9659,0.145,9.24110,9.24110
1027.00,9.23931,25.164206,0.000419,25.054265,-1.9661,0.145,9.24018,9.24018
1028.00,9.23964,25.164263,0.000418,25.054268,-1.9662,0.146,9.24026,9.24026
1029.00,9.23977,25.164361,0.000419,25.054276,-1.9663,0.146,9.24050,9.24050
1030.00,9.24010,25.164455,0.000419,25.054342,-1.9665,0.146,9.24073,9.24073
1031.00,9.24054,25.164358,0.000417,25.054221,-1.9665,0.146,9.24190,9.24190
1032.00,9.24086,25.164506,0.000419,25.054314,-1.9666,0.146,9.24302,9.24302
1033.00,9.24093,25.164610,0.000420,25.054364,-1.9667,0.146,9.24292,9.24292
1034.00,9.24088,25.164566,0.000419,25.054301,-1.9665,0.146,9.24252,9.24252
1035.00,9.24087,25.164639,0.000427,25.054316,-1.9663,0.146,9.24205,9.24205
1036.00,9.24091,25.164655,0.000428,25.054294,-1.9660,0.146,9.24099,9.24099
1037.00,9.24098,25.164633,0.000431,25.054158,-1.9658,0.146,9.24043,9.24043
1038.00,9.24111,25.164612,0.000428,25.054095,-1.9657,0.146,9.24035,9.24035
1039.00,9.24112,25.164649,0.000423,25.054067,-1.9657,0.146,9.23978,9.23978
1040.00,9.24090,25.164664,0.000416,25.054072,-1.9655,0.146,9.23852,9.23852
1041.00,9.24078,25.164728,0.000414,25.054073,-1.9655,0.146,9.23628,9.23628
1042.00,9.24070,25.164733,0.000411,25.054143,-1.9654,0.147,9.23419,9.23419
1043.00,9.23994,25.164759,0.000411,25.054194,-1.9652,0.147,9.23249,9.23249
1044.00,9.23913,25.164767,0.000412,25.054255,-1.9650,0.147,9.23231,9.23231
1045.00,9.23857,25.164752,0.000412,25.054257,-1.9649,0.147,9.23239,9.23239
1046.00,9.23830,25.164760,0.000412,25.054304,-1.9648,0.147,9.23361,9.23361
1047.00,9.23816,25.164815,0.000412,25.054242,-1.9644,0.147,9.23482,9.23482
1048.00,9.23798,25.164853,0.000412,25.054222,-1.9640,0.147,9.23573,9.23573
1049.00,9.23728,25.164963,0.000415,25.054235,-1.9638,0.147,9.23588,9.23588
1050.00,9.23649,25.164975,0.000414,25.054184,-1.9637,0.147,9.23658,9.23658
1051.00,9.23630,25.165065,0.000414,25.054169,-1.9636,0.147,9.23727,9.23727
1052.00,9.23610,25.165044,0.000413,25.054160,-1.9640,0.147,9.23763,9.23763
1053.00,9.23635,25.164959,0.000411,25.054056,-1.9645,0.147,9.23664,9.23664
1054.00,9.23617,25.165040,0.000411,25.054115,-1.9649,0.147,9.23594,9.23594
1055.00,9.23577,25.165054,0.000411,25.054078,-1.9650,0.147,9.23496,9.23496
1056.00,9.23535,25.165074,0.000412,25.054036,-1.9650,0.147,9.23340,9.23340
1057.00,9.23491,25.165101,0.000411,25.054000,-1.9647,0.147,9.23234,9.23234
1058.00,9.23452,25.165198,0.000413,25.054095,-1.9643,0.148,9.23373,9.23373
1059.00,9.23463,25.165138,0.000410,25.054000,-1.9639,0.148,9.23446,9.23446
1060.00,9.23527,25.165210,0.000408,25.054048,-1.9636,0.148,9.23407,9.23407
1061.00,9.23529,25.165240,0.000407,25.054036,-1.9633,0.148,9.23441,9.23441
1062.00,9.23539,25.165266,0.000407,25.054019,-1.9631,0.148,9.23425,9.23425
1063.00,9.23518,25.165285,0.000403,25.053926,-1.9630,0.148,9.23240,9.23240
1064.00,9.23466,25.165315,0.000403,25.053871,-1.9628,0.149,9.23108,9.23108
1065.00,9.23421,25.165304,0.000406,25.053842,-1.9630,0.149,9.23069,9.23069
1066.00,9.23397,25.165226,0.000404,25.053822,-1.9632,0.149,9.23049,9.23049
1067.00,9.23388,25.165231,0.000402,25.053818,-1.9633,0.149,9.23137,9.23137
1068.00,9.23387,25.165414,0.000406,25.053977,-1.9633,0.149,9.23308,9.23308
1069.00,9.23378,25.165532,0.000410,25.054119,-1.9636,0.149,9.23486,9.23486
1070.00,9.23390,25.165585,0.000408,25.054116,-1.9637,0.149,9.23619,9.23619
1071.00,9.23382,25.165745,0.000413,25.054265,-1.9637,0.149,9.23618,9.23618
1072.00,9.23346,25.165762,0.000416,25.054344,-1.9640,0.149,9.23634,9.23634
1073.00,9.23376,25.165554,0.000411,25.054160,-1.9642,0.149,9.23644,9.23644
1074.00,9.23399,25.165488,0.000410,25.054070,-1.9642,0.149,9.23587,9.23587
1075.00,9.23408,25.165565,0.000409,25.054148,-1.9641,0.150,9.23575,9.23575
1076.00,9.23429,25.165526,0.000408,25.054023,-1.9640,0.150,9.23639,9.23639
1077.00,9.23448,25.165549,0.000404,25.053945,-1.9640,0.150,9.23572,9.23572
1078.00,9.23428,25.165708,0.000406,25.054078,-1.9641,0.150,9.23506,9.23506
1079.00,9.23417,25.165787,0.000406,25.054148,-1.9644,0.150,9.23437,9.23437
1080.00,9.23409,25.165827,0.000410,25.054149,-1.9645,0.150,9.23372,9.23372
1081.00,9.23395,25.165909,0.000411,25.054209,-1.9646,0.150,9.23237,9.23237
1082.00,9.23378,25.166030,0.000417,25.054265,-1.9646,0.150,9.23173,9.23173
1083.00,9.23379,25.166013,0.000418,25.054198,-1.9644,0.150,9.23092,9.23092
1084.00,9.23383,25.165983,0.000421,25.054107,-1.9644,0.150,9.22991,9.22991
1085.00,9.23372,25.165999,0.000419,25.054064,-1.9644,0.150,9.22908,9.22908
1086.00,9.23350,25.166061,0.000416,25.054040,-1.9644,0.150,9.22853,9.22853
1087.00,9.23317,25.166136,0.000413,25.054058,-1.9642,0.150,9.22810,9.22810
1088.00,9.23278,25.166201,0.000411,25.054115,-1.9642,0.151,9.22790,9.22790
1089.00,9.23235,25.166216,0.000408,25.054110,-1.9643,0.151,9.22838,9.22838
1090.00,9.23198,25.166232,0.000407,25.054071,-1.9642,0.151,9.22857,9.22857
1091.00,9.23161,25.166211,0.000408,25.054103,-1.9642,0.151,9.22881,9.22881
1092.00,9.23148,25.166234,0.000409,25.054143,-1.9645,0.151,9.22976,9.22976
1093.00,9.23127,25.166298,0.000413,25.054121,-1.9645,0.151,9.23108,9.23108
1094.00,9.23123,25.166504,0.000416,25.054269,-1.9645,0.151,9.23192,9.23192
1095.00,9.23101,25.166483,0.000415,25.054276,-1.9646,0.151,9.23176,9.23176
1096.00,9.23064,25.166610,0.000415,25.054313,-1.9646,0.151,9.23252,9.23252
1097.00,9.23052,25.166632,0.000416,25.054276,-1.9646,0.151,9.23215,9.23215
1098.00,9.23028,25.166634,0.000418,25.054259,-1.9647,0.151,9.23060,9.23060
1099.00,9.23004,25.166594,0.000418,25.054190,-1.9647,0.151,9.23005,9.23005
1100.00,9.22999,25.166758,0.000420,25.054284,-1.9648,0.151,9.23036,9.23036
1101.00,9.22997,25.166702,0.000424,25.054236,-1.9650,0.151,9.23049,9.23049
1102.00,9.23004,25.166715,0.000423,25.054236,-1.9653,0.151,9.23123,9.23123
1103.00,9.23024,25.166706,0.000417,25.054230,-1.9655,0.151,9.23147,9.23147
1104.00,9.23060,25.166748,0.000414,25.054304,-1.9656,0.152,9.23184,9.23184
1105.00,9.23097,25.166658,0.000412,25.054225,-1.9656,0.152,9.23270,9.23270
1106.00,9.23122,25.166721,0.000410,25.054236,-1.9653,0.152,9.23305,9.23305
1107.00,9.23143,25.166723,0.000408,25.054194,-1.9650,0.152,9.23425,9.23425
1108.00,9.23067,25.166839,0.000412,25.054271,-1.9648,0.152,9.23598,9.23598
1109.00,9.23064,25.166850,0.000410,25.054146,-1.9646,0.152,9.23595,9.23595
1110.00,9.23121,25.166974,0.000412,25.054168,-1.9645,0.152,9.23633,9.23633
@8,2.0001,4.0, 1110.037 
1111.00,9.23210,25.167031,0.000408,25.054131,-1.9646,0.153,9.23721,9.23721
1112.00,9.23271,25.167201,0.000412,25.054234,-1.9646,0.153,9.23692,9.23692
1113.00,9.23233,25.167200,0.000410,25.054146,-1.9647,0.153,9.23721,9.23721
1114.00,9.23344,25.167189,0.000415,25.054147,-1.9648,0.153,9.23917,9.23917
1115.00,9.23450,25.167258,0.000415,25.054177,-1.9650,0.153,9.24032,9.24032
1116.00,9.23479,25.167241,0.000417,25.054130,-1.9652,0.153,9.24058,9.24058
1117.00,9.23545,25.167118,0.000416,25.053982,-1.9654,0.153,9.24063,9.24063
1118.00,9.23633,25.167194,0.000420,25.054044,-1.9655,0.153,9.24127,9.24127
1119.00,9.23689,25.167302,0.000417,25.054072,-1.9656,0.153,9.24173,9.24173
1120.00,9.23742,25.167272,0.000415,25.054008,-1.9654,0.153,9.24249,9.24249
1121.00,9.23831,25.167390,0.000419,25.054142,-1.9650,0.153,9.24409,9.24409
1122.00,9.23907,25.167494,0.000418,25.054214,-1.9649,0.153,9.24576,9.24576
1123.00,9.23994,25.167562,0.000415,25.054177,-1.9647,0.154,9.24727,9.24727
1124.00,9.24073,25.167558,0.000416,25.054185,-1.9647,0.154,9.24734,9.24734
1125.00,9.24132,25.167635,0.000421,25.054235,-1.9649,0.154,9.24721,9.24721
1126.00,9.24192,25.167644,0.000419,25.054157,-1.9652,0.154,9.24684,9.24684
1127.00,9.24229,25.167651,0.000418,25.054164,-1.9652,0.154,9.24633,9.24633
1128.00,9.24308,25.167730,0.000419,25.054189,-1.9651,0.154,9.24478,9.24478
1129.00,9.24364,25.167864,0.000420,25.054219,-1.9649,0.154,9.24454,9.24454
1130.00,9.24362,25.167913,0.000416,25.054237,-1.9647,0.154,9.24449,9.24449
1131.00,9.24385,25.167892,0.000412,25.054163,-1.9644,0.154,9.24429,9.24429
1132.00,9.24424,25.168007,0.000411,25.054198,-1.9643,0.154,9.24440,9.24440
1133.00,9.24452,25.168001,0.000412,25.054185,-1.9643,0.154,9.24502,9.24502
1134.00,9.24475,25.167941,0.000409,25.054101,-1.9645,0.154,9.24595,9.24595
1135.00,9.24496,25.168046,0.000414,25.054143,-1.9646,0.154,9.24560,9.24560
1136.00,9.24496,25.168169,0.000422,25.054238,-1.9647,0.154,9.24486,9.24486
1137.00,9.24515,25.168202,0.000427,25.054253,-1.9647,0.154,9.24476,9.24476
1138.00,9.24537,25.168186,0.000425,25.054203,-1.9647,0.154,9.24453,9.24453
1139.00,9.24545,25.168237,0.000428,25.054243,-1.9648,0.154,9.24421,9.24421
1140.00,9.24552,25.168236,0.000425,25.054190,-1.9648,0.154,9.24468,9.24468
1141.00,9.24543,25.168230,0.000420,25.054219,-1.9650,0.155,9.24535,9.24535
1142.00,9.24518,25.168140,0.000415,25.054091,-1.9654,0.155,9.24469,9.24469
1143.00,9.24484,25.168193,0.000415,25.054163,-1.9657,0.155,9.24465,9.24465
1144.00,9.24467,25.168193,0.000417,25.054129,-1.9661,0.155,9.24333,9.24333
1145.00,9.24438,25.168243,0.000419,25.054159,-1.9664,0.155,9.24220,9.24220
1146.00,9.24408,25.168352,0.000422,25.054232,-1.9664,0.155,9.24102,9.24102
1147.00,9.24378,25.168398,0.000426,25.054278,-1.9665,0.155,9.24075,9.24075
1148.00,9.24353,25.168386,0.000425,25.054241,-1.9664,0.155,9.23962,9.23962
1149.00,9.24342,25.168473,0.000427,25.054356,-1.9663,0.155,9.23924,9.23924
1150.00,9.24303,25.168432,0.000426,25.054333,-1.9662,0.155,9.23851,9.23851
1151.00,9.24259,25.168387,0.000424,25.054217,-1.9663,0.155,9.23858,9.23858
1152.00,9.24221,25.168456,0.000422,25.054227,-1.9661,0.155,9.23778,9.23778
1153.00,9.24181,25.168498,0.000420,25.054199,-1.9660,0.155,9.23759,9.23759
1154.00,9.24120,25.168477,0.000413,25.054102,-1.9659,0.155,9.23649,9.23649
1155.00,9.24049,25.168502,0.000413,25.054091,-1.9657,0.156,9.23545,9.23545
1156.00,9.23996,25.168581,0.000415,25.054171,-1.9658,0.156,9.23406,9.23406
1157.00,9.23944,25.168705,0.000414,25.054212,-1.9659,0.156,9.23341,9.23341
1158.00,9.23893,25.168784,0.000416,25.054264,-1.9660,0.156,9.23297,9.23297
1159.00,9.23847,25.168835,0.000419,25.054245,-1.9663,0.156,9.23383,9.23383
1160.00,9.23807,25.168853,0.000417,25.054224,-1.9667,0.156,9.23519,9.23519
1161.00,9.23762,25.168809,0.000418,25.054175,-1.9668,0.156,9.23605,9.23605
1162.00,9.23723,25.168789,0.000419,25.054196,-1.9670,0.156,9.23704,9.23704
1163.00,9.23706,25.168817,0.000420,25.054225,-1.9671,0.156,9.23724,9.23724
1164.00,9.23670,25.168802,0.000416,25.054205,-1.9674,0.156,9.23701,9.23701
1165.00,9.23650,25.168791,0.000417,25.054175,-1.9674,0.156,9.23658,9.23658
1166.00,9.23630,25.168791,0.000414,25.054084,-1.9674,0.156,9.23666,9.23666
1167.00,9.23619,25.168865,0.000415,25.054077,-1.9676,0.156,9.23668,9.23668
1168.00,9.23601,25.168919,0.000416,25.054050,-1.9677,0.156,9.23726,9.23726
1169.00,9.23613,25.169021,0.000422,25.054151,-1.9675,0.156,9.23674,9.23674
1170.00,9.23594,25.169100,0.000419,25.054187,-1.9674,0.156,9.23640,9.23640
1171.00,9.23589,25.169230,0.000418,25.054323,-1.9674,0.157,9.23678,9.23678
1172.00,9.23595,25.169198,0.000417,25.054316,-1.9675,0.157,9.23684,9.23684
1173.00,9.23606,25.169196,0.000413,25.054310,-1.9678,0.157,9.23718,9.23718
1174.00,9.23644,25.169255,0.000411,25.054262,-1.9681,0.157,9.23925,9.23925
1175.00,9.23690,25.169346,0.000416,25.054308,-1.9683,0.157,9.24034,9.24034
1176.00,9.23738,25.169359,0.000419,25.054240,-1.9683,0.157,9.24080,9.24080
1177.00,9.23783,25.169457,0.000420,25.054268,-1.9680,0.157,9.24152,9.24152
1178.00,9.23812,25.169472,0.000425,25.054249,-1.9677,0.157,9.24209,9.24209
1179.00,9.23857,25.169504,0.000425,25.054295,-1.9675,0.157,9.24170,9.24170
1180.00,9.23876,25.169423,0.000421,25.054224,-1.9676,0.157,9.24230,9.24230
1181.00,9.23900,25.169417,0.000419,25.054244,-1.9677,0.157,9.24233,9.24233
1182.00,9.23923,25.169419,0.000416,25.054186,-1.9678,0.158,9.24173,9.24173
1183.00,9.23933,25.169537,0.000416,25.054259,-1.9680,0.158,9.24138,9.24138
1184.00,9.23964,25.169558,0.000417,25.054220,-1.9682,0.158,9.24184,9.24184
1185.00,9.24008,25.169636,0.000418,25.054235,-1.9683,0.158,9.24209,9.24209
1186.00,9.24043,25.169650,0.000423,25.054176,-1.9684,0.158,9.24317,9.24317
1187.00,9.24099,25.169741,0.000430,25.054312,-1.9687,0.158,9.24497,9.24497
1188.00,9.24139,25.169633,0.000425,25.054234,-1.9688,0.158,9.24534,9.24534
1189.00,9.24175,25.169634,0.000426,25.054227,-1.9689,0.158,9.24543,9.24543
1190.00,9.24221,25.169663,0.000425,25.054211,-1.9688,0.158,9.24458,9.24458
1191.00,9.24243,25.169682,0.000416,25.054245,-1.9689,0.158,9.24397,9.24397
1192.00,9.24277,25.169587,0.000412,25.054100,-1.9691,0.159,9.24336,9.24336
1193.00,9.24297,25.169614,0.000414,25.054036,-1.9692,0.159,9.24318,9.24318
1194.00,9.24291,25.169669,0.000417,25.054071,-1.9692,0.159,9.24252,9.24252
1195.00,9.24291,25.169761,0.000420,25.054144,-1.9693,0.159,9.24297,9.24297
1196.00,9.24305,25.169860,0.000423,25.054140,-1.9694,0.158,9.24291,9.24291
1197.00,9.24320,25.169937,0.000422,25.054159,-1.9697,0.158,9.24276,9.24276
1198.00,9.24320,25.170104,0.000424,25.054287,-1.9699,0.159,9.24380,9.24380
1199.00,9.24347,25.170100,0.000421,25.054254,-1.9702,0.159,9.24546,9.24546
1200.00,9.24399,25.169946,0.000416,25.054109,-1.9704,0.159,9.24711,9.24711
1201.00,9.24442,25.169902,0.000418,25.054108,-1.9704,0.159,9.24870,9.24870
1202.00,9.24493,25.169918,0.000421,25.054068,-1.9702,0.159,9.24940,9.24940
1203.00,9.24529,25.169906,0.000419,25.054035,-1.9702,0.159,9.24950,9.24950
1204.00,9.24555,25.169957,0.000417,25.054017,-1.9703,0.159,9.24923,9.24923
1205.00,9.24576,25.170202,0.000424,25.054151,-1.9704,0.159,9.24880,9.24880
1206.00,9.24575,25.170249,0.000425,25.054163,-1.9704,0.159,9.24746,9.24746
1207.00,9.24577,25.170236,0.000423,25.054177,-1.9704,0.159,9.24636,9.24636
1208.00,9.24581,25.170274,0.000425,25.054234,-1.9703,0.159,9.24583,9.24583
1209.00,9.24602,25.170256,0.000427,25.054242,-1.9703,0.159,9.24488,9.24488
1210.00,9.24613,25.170229,0.000427,25.054234,-1.9702,0.159,9.24355,9.24355
1211.00,9.24591,25.170274,0.000423,25.054242,-1.9704,0.159,9.24360,9.24360
1212.00,9.24564,25.170361,0.000423,25.054265,-1.9706,0.160,9.24327,9.24327
1213.00,9.24550,25.170383,0.000423,25.054237,-1.9707,0.160,9.24233,9.24233
1214.00,9.24546,25.170376,0.000422,25.054177,-1.9709,0.160,9.24162,9.24162
1215.00,9.24566,25.170439,0.000420,25.054206,-1.9710,0.160,9.24159,9.24159
1216.00,9.24541,25.170504,0.000423,25.054206,-1.9711,0.160,9.24113,9.24113
1217.00,9.24519,25.170633,0.000426,25.054325,-1.9713,0.160,9.24118,9.24118
1218.00,9.24488,25.170698,0.000428,25.054318,-1.9718,0.160,9.24096,9.24096
1219.00,9.24450,25.170836,0.000429,25.054370,-1.9724,0.160,9.24150,9.24150
1220.00,9.24418,25.170831,0.000428,25.054307,-1.9729,0.160,9.24178,9.24178
1221.00,9.24369,25.170834,0.000426,25.054261,-1.9733,0.160,9.24176,9.24176
1222.00,9.24338,25.170835,0.000425,25.054158,-1.9735,0.160,9.24212,9.24212
1223.00,9.24306,25.170863,0.000424,25.054186,-1.9735,0.160,9.24227,9.24227
1224.00,9.24263,25.170954,0.000421,25.054265,-1.9736,0.161,9.24181,9.24181
1225.00,9.24229,25.171027,0.000425,25.054369,-1.9736,0.161,9.24129,9.24129
1226.00,9.24188,25.171089,0.000426,25.054432,-1.9734,0.161,9.24047,9.24047
1227.00,9.24165,25.171002,0.000421,25.054364,-1.9734,0.161,9.23976,9.23976
1228.00,9.24138,25.170987,0.000416,25.054319,-1.9734,0.161,9.23897,9.23897
1229.00,9.24097,25.170961,0.000417,25.054326,-1.9731,0.161,9.23833,9.23833
1230.00,9.24071,25.170946,0.000414,25.054204,-1.9730,0.161,9.23782,9.23782
1231.00,9.24037,25.170977,0.000414,25.054179,-1.9733,0.161,9.23721,9.23721
1232.00,9.24002,25.171011,0.000417,25.054191,-1.9737,0.161,9.23681,9.23681
1233.00,9.23987,25.171077,0.000422,25.054216,-1.9740,0.161,9.23692,9.23692
1234.00,9.23975,25.171161,0.000426,25.054155,-1.9744,0.161,9.23714,9.23714
1235.00,9.23954,25.171224,0.000427,25.054140,-1.9748,0.161,9.23673,9.23673
1236.00,9.23923,25.171390,0.000426,25.054217,-1.9751,0.161,9.23683,9.23683
1237.00,9.23895,25.171438,0.000423,25.054228,-1.9752,0.161,9.23692,9.23692
1238.00,9.23897,25.171387,0.000417,25.054093,-1.9754,0.161,9.23763,9.23763
1239.00,9.23889,25.171335,0.000414,25.054078,-1.9751,0.161,9.23789,9.23789
1240.00,9.23875,25.171346,0.000414,25.054090,-1.9748,0.161,9.23927,9.23927
1241.00,9.23898,25.171248,0.000411,25.054006,-1.9744,0.162,9.24198,9.24198
1242.00,9.23932,25.171405,0.000413,25.054082,-1.9742,0.162,9.24439,9.24439
1243.00,9.23966,25.171494,0.000418,25.054166,-1.9741,0.162,9.24566,9.24566
1244.00,9.23991,25.171569,0.000418,25.054215,-1.9746,0.162,9.24644,9.24644
1245.00,9.23993,25.171665,0.000419,25.054301,-1.9750,0.162,9.24585,9.24585
1246.00,9.24005,25.171669,0.000420,25.054303,-1.9755,0.162,9.24376,9.24376
1247.00,9.24004,25.171682,0.000421,25.054319,-1.9758,0.162,9.24203,9.24203
1248.00,9.24034,25.171705,0.000424,25.054352,-1.9761,0.162,9.24228,9.24228
1249.00,9.24084,25.171716,0.000425,25.054337,-1.9763,0.162,9.24320,9.24320
1250.00,9.24135,25.171655,0.000426,25.054273,-1.9765,0.162,9.24422,9.24422
1251.00,9.24170,25.171751,0.000431,25.054343,-1.9767,0.162,9.24623,9.24623
1252.00,9.24244,25.171734,0.000430,25.054245,-1.9771,0.162,9.24732,9.24732
1253.00,9.24314,25.171843,0.000426,25.054254,-1.9775,0.162,9.24582,9.24582
1254.00,9.24405,25.171872,0.000424,25.054196,-1.9778,0.162,9.24428,9.24428
1255.00,9.24472,25.171984,0.000423,25.054236,-1.9780,0.162,9.24304,9.24304
1256.00,9.24530,25.171925,0.000418,25.054097,-1.9780,0.163,9.24145,9.24145
1257.00,9.24467,25.171996,0.000416,25.054126,-1.9778,0.163,9.24103,9.24103
1258.00,9.24436,25.172009,0.000419,25.054078,-1.9777,0.163,9.24077,9.24077
1259.00,9.24606,25.172036,0.000418,25.054080,-1.9777,0.163,9.23900,9.23900
1260.00,9.24730,25.172018,0.000415,25.053980,-1.9779,0.163,9.23759,9.23759
1261.00,9.24789,25.172176,0.000421,25.054098,-1.9782,0.163,9.23591,9.23591
@9,2.0001,4.0, 1260.07900000001 
1262.00,9.24608,25.172180,0.000421,25.054145,-1.9785,0.163,9.23424,9.23424
1263.00,9.24289,25.172201,0.000419,25.054180,-1.9786,0.163,9.23455,9.23455
1264.00,9.24201,25.172344,0.000424,25.054261,-1.9785,0.163,9.23715,9.23715
1265.00,9.24147,25.172330,0.000425,25.054281,-1.9784,0.163,9.24093,9.24093
1266.00,9.23950,25.172255,0.000419,25.054203,-1.9781,0.164,9.24424,9.24424
1267.00,9.23870,25.172165,0.000418,25.054081,-1.9781,0.164,9.24591,9.24591
1268.00,9.23780,25.172211,0.000418,25.054112,-1.9781,0.164,9.24577,9.24577
1269.00,9.23756,25.172217,0.000417,25.054108,-1.9782,0.164,9.24491,9.24491
1270.00,9.23926,25.172375,0.000419,25.054235,-1.9783,0.164,9.24354,9.24354
1271.00,9.24030,25.172456,0.000421,25.054292,-1.9786,0.164,9.24166,9.24166
1272.00,9.24026,25.172611,0.000424,25.054382,-1.9788,0.164,9.24134,9.24134
1273.00,9.24027,25.172637,0.000420,25.054307,-1.9790,0.164,9.24168,9.24168
1274.00,9.24093,25.172643,0.000422,25.054300,-1.9794,0.164,9.24222,9.24222
1275.00,9.24105,25.172595,0.000421,25.054186,-1.9794,0.164,9.24212,9.24212
1276.00,9.24122,25.172646,0.000419,25.054114,-1.9795,0.164,9.24344,9.24344
1277.00,9.24211,25.172714,0.000419,25.054131,-1.9797,0.164,9.24465,9.24465
1278.00,9.24229,25.172737,0.000422,25.054126,-1.9801,0.164,9.24638,9.24638
1279.00,9.24285,25.172784,0.000419,25.054100,-1.9803,0.164,9.24721,9.24721
1280.00,9.24347,25.172865,0.000416,25.054101,-1.9804,0.164,9.24703,9.24703
1281.00,9.24371,25.172876,0.000418,25.054123,-1.9806,0.164,9.24676,9.24676
1282.00,9.24425,25.172906,0.000417,25.054072,-1.9805,0.164,9.24595,9.24595
1283.00,9.24458,25.172975,0.000417,25.054093,-1.9804,0.164,9.24498,9.24498
1284.00,9.24477,25.173036,0.000416,25.054062,-1.9805,0.165,9.24552,9.24552
1285.00,9.24438,25.173090,0.000414,25.054056,-1.9808,0.165,9.24679,9.24679
1286.00,9.24438,25.173189,0.000411,25.054058,-1.9809,0.165,9.24680,9.24680
1287.00,9.24492,25.173156,0.000412,25.053986,-1.9811,0.165,9.24686,9.24686
1288.00,9.24525,25.173134,0.000410,25.053995,-1.9812,0.165,9.24652,9.24652
1289.00,9.24545,25.173145,0.000415,25.054063,-1.9813,0.165,9.24560,9.24560
1290.00,9.24548,25.173146,0.000417,25.054089,-1.9817,0.165,9.24468,9.24468
1291.00,9.24537,25.173183,0.000423,25.054121,-1.9820,0.165,9.24392,9.24392
1292.00,9.24525,25.173400,0.000424,25.054277,-1.9823,0.165,9.24383,9.24383
1293.00,9.24544,25.173558,0.000428,25.054317,-1.9826,0.165,9.24406,9.24406
1294.00,9.24567,25.173683,0.000429,25.054348,-1.9830,0.165,9.24321,9.24321
1295.00,9.24548,25.173806,0.000430,25.054402,-1.9831,0.165,9.24283,9.24283
1296.00,9.24532,25.173890,0.000430,25.054443,-1.9832,0.165,9.24402,9.24402
1297.00,9.24534,25.173910,0.000433,25.054458,-1.9832,0.165,9.24464,9.24464
1298.00,9.24514,25.173934,0.000432,25.054444,-1.9833,0.165,9.24423,9.24423
1299.00,9.24474,25.173880,0.000427,25.054352,-1.9834,0.166,9.24394,9.24394
1300.00,9.24453,25.173803,0.000426,25.054311,-1.9836,0.166,9.24394,9.24394
1301.00,9.24453,25.173707,0.000421,25.054254,-1.9838,0.166,9.24311,9.24311
1302.00,9.24450,25.173688,0.000418,25.054252,-1.9841,0.166,9.24275,9.24275
1303.00,9.24452,25.173642,0.000417,25.054230,-1.9842,0.166,9.24353,9.24353
1304.00,9.24409,25.173676,0.000421,25.054280,-1.9844,0.166,9.24533,9.24533
1305.00,9.24398,25.173767,0.000425,25.054276,-1.9843,0.166,9.24618,9.24618
1306.00,9.24392,25.173794,0.000428,25.054246,-1.9843,0.166,9.24710,9.24710
1307.00,9.24406,25.173733,0.000424,25.054125,-1.9843,0.166,9.24744,9.24744
1308.00,9.24442,25.173775,0.000423,25.054126,-1.9843,0.166,9.24761,9.24761
1309.00,9.24476,25.173773,0.000421,25.054075,-1.9842,0.166,9.24702,9.24702
1310.00,9.24488,25.173847,0.000421,25.054074,-1.9843,0.166,9.24620,9.24620
1311.00,9.24491,25.173914,0.000420,25.054078,-1.9846,0.166,9.24495,9.24495
1312.00,9.24478,25.174048,0.000424,25.054186,-1.9850,0.166,9.24375,9.24375
1313.00,9.24446,25.174074,0.000426,25.054166,-1.9854,0.166,9.24204,9.24204
1314.00,9.24447,25.174177,0.000428,25.054238,-1.9858,0.166,9.24244,9.24244
1315.00,9.24483,25.174068,0.000427,25.054210,-1.9861,0.166,9.24341,9.24341
1316.00,9.24489,25.174095,0.000426,25.054212,-1.9862,0.166,9.24387,9.24387
1317.00,9.24456,25.174037,0.000426,25.054164,-1.9862,0.166,9.24380,9.24380
1318.00,9.24456,25.174020,0.000425,25.054147,-1.9863,0.166,9.24443,9.24443
1319.00,9.24491,25.173939,0.000420,25.054051,-1.9865,0.166,9.24368,9.24368
1320.00,9.24488,25.173959,0.000415,25.054032,-1.9866,0.167,9.24319,9.24319
1321.00,9.24483,25.174023,0.000415,25.054059,-1.9866,0.167,9.24319,9.24319
1322.00,9.24463,25.174074,0.000412,25.054034,-1.9865,0.167,9.24333,9.24333
1323.00,9.24434,25.174128,0.000412,25.054044,-1.9866,0.167,9.24250,9.24250
1324.00,9.24396,25.174223,0.000413,25.054104,-1.9867,0.167,9.24133,9.24133
1325.00,9.24348,25.174350,0.000414,25.054157,-1.9870,0.167,9.24008,9.24008
1326.00,9.24299,25.174407,0.000416,25.054162,-1.9876,0.167,9.23993,9.23993
1327.00,9.24246,25.174481,0.000416,25.054218,-1.9882,0.167,9.24033,9.24033
1328.00,9.24222,25.174575,0.000416,25.054280,-1.9886,0.168,9.24123,9.24123
1329.00,9.24235,25.174540,0.000416,25.054192,-1.9890,0.168,9.24266,9.24266
1330.00,9.24255,25.174536,0.000416,25.054150,-1.9894,0.168,9.24380,9.24380
1331.00,9.24268,25.174655,0.000418,25.054250,-1.9896,0.168,9.24404,9.24404
1332.00,9.24289,25.174668,0.000418,25.054209,-1.9898,0.168,9.24359,9.24359
1333.00,9.24285,25.174721,0.000419,25.054234,-1.9898,0.168,9.24272,9.24272
1334.00,9.24245,25.174936,0.000422,25.054373,-1.9897,0.168,9.24179,9.24179
1335.00,9.24210,25.175062,0.000425,25.054439,-1.9897,0.168,9.24064,9.24064
1336.00,9.24185,25.175002,0.000423,25.054314,-1.9896,0.168,9.23994,9.23994
1337.00,9.24180,25.174978,0.000420,25.054272,-1.9898,0.168,9.23973,9.23973
1338.00,9.24165,25.174955,0.000421,25.054166,-1.9899,0.168,9.23996,9.23996
1339.00,9.24157,25.175021,0.000420,25.054174,-1.9900,0.168,9.24002,9.24002
1340.00,9.24130,25.175158,0.000420,25.054224,-1.9902,0.168,9.24012,9.24012
1341.00,9.24103,25.175200,0.000419,25.054210,-1.9905,0.168,9.23980,9.23980
1342.00,9.24098,25.175299,0.000425,25.054224,-1.9909,0.168,9.24062,9.24062
1343.00,9.24112,25.175372,0.000424,25.054272,-1.9915,0.168,9.24054,9.24054
1344.00,9.24140,25.175253,0.000422,25.054171,-1.9918,0.168,9.24011,9.24011
1345.00,9.24131,25.175141,0.000420,25.054087,-1.9919,0.168,9.24034,9.24034
1346.00,9.24131,25.175191,0.000420,25.054160,-1.9919,0.168,9.24142,9.24142
1347.00,9.24118,25.175251,0.000418,25.054193,-1.9917,0.169,9.24043,9.24043
1348.00,9.24099,25.175315,0.000420,25.054235,-1.9916,0.169,9.24032,9.24032
1349.00,9.24079,25.175422,0.000420,25.054329,-1.9918,0.169,9.24064,9.24064
1350.00,9.24052,25.175497,0.000419,25.054390,-1.9921,0.169,9.24071,9.24071
1351.00,9.24043,25.175546,0.000424,25.054375,-1.9922,0.169,9.24034,9.24034
1352.00,9.24033,25.175650,0.000426,25.054406,-1.9926,0.169,9.23993,9.23993
1353.00,9.24034,25.175697,0.000426,25.054416,-1.9929,0.169,9.23897,9.23897
1354.00,9.24041,25.175678,0.000424,25.054330,-1.9930,0.169,9.23818,9.23818
1355.00,9.23995,25.175612,0.000425,25.054238,-1.9930,0.169,9.23760,9.23760
1356.00,9.23972,25.175689,0.000421,25.054282,-1.9932,0.169,9.23707,9.23707
1357.00,9.23961,25.175592,0.000419,25.054217,-1.9933,0.169,9.23752,9.23752
1358.00,9.23957,25.175596,0.000420,25.054167,-1.9935,0.169,9.23883,9.23883
1359.00,9.23960,25.175581,0.000423,25.054170,-1.9935,0.169,9.24048,9.24048
1360.00,9.23968,25.175755,0.000426,25.054284,-1.9937,0.169,9.24134,9.24134
1361.00,9.23977,25.175786,0.000428,25.054292,-1.9939,0.169,9.24172,9.24172
1362.00,9.23985,25.175833,0.000428,25.054348,-1.9940,0.169,9.24139,9.24139
1363.00,9.23997,25.175846,0.000429,25.054402,-1.9940,0.169,9.24152,9.24152
1364.00,9.23992,25.175926,0.000430,25.054460,-1.9941,0.169,9.24061,9.24061
1365.00,9.23994,25.175902,0.000430,25.054411,-1.9943,0.169,9.24000,9.24000
1366.00,9.23989,25.175929,0.000430,25.054440,-1.9945,0.169,9.24043,9.24043
1367.00,9.24009,25.176097,0.000429,25.054508,-1.9947,0.170,9.24211,9.24211
1368.00,9.24039,25.176117,0.000428,25.054411,-1.9950,0.170,9.24277,9.24277
1369.00,9.24055,25.176147,0.000426,25.054332,-1.9952,0.170,9.24340,9.24340
1370.00,9.24051,25.176138,0.000426,25.054297,-1.9954,0.170,9.24495,9.24495
1371.00,9.24082,25.176081,0.000422,25.054202,-1.9956,0.170,9.24558,9.24558
1372.00,9.24142,25.176011,0.000424,25.054168,-1.9960,0.170,9.24561,9.24561
1373.00,9.24194,25.176046,0.000424,25.054235,-1.9965,0.170,9.24577,9.24577
1374.00,9.24248,25.176113,0.000426,25.054293,-1.9972,0.170,9.24648,9.24648
1375.00,9.24300,25.176126,0.000428,25.054277,-1.9978,0.170,9.24612,9.24612
1376.00,9.24341,25.176194,0.000430,25.054324,-1.9982,0.170,9.24568,9.24568
1377.00,9.24364,25.176098,0.000423,25.054166,-1.9981,0.170,9.24527,9.24527
1378.00,9.24365,25.176111,0.000424,25.054096,-1.9980,0.170,9.24418,9.24418
1379.00,9.24350,25.176148,0.000422,25.054147,-1.9976,0.170,9.24309,9.24309
1380.00,9.24340,25.176166,0.000416,25.054144,-1.9973,0.170,9.24290,9.24290
1381.00,9.24353,25.176136,0.000416,25.054077,-1.9970,0.171,9.24254,9.24254
1382.00,9.24369,25.176275,0.000418,25.054163,-1.9968,0.171,9.24235,9.24235
1383.00,9.24383,25.176363,0.000415,25.054255,-1.9966,0.171,9.24262,9.24262
1384.00,9.24375,25.176340,0.000415,25.054191,-1.9968,0.171,9.24203,9.24203
1385.00,9.24372,25.176504,0.000418,25.054298,-1.9972,0.171,9.24096,9.24096
1386.00,9.24366,25.176594,0.000418,25.054358,-1.9978,0.171,9.24048,9.24048
1387.00,9.24342,25.176616,0.000422,25.054394,-1.9985,0.171,9.23987,9.23987
1388.00,9.24315,25.176649,0.000426,25.054390,-1.9992,0.171,9.23986,9.23986
1389.00,9.24313,25.176660,0.000424,25.054375,-1.9995,0.171,9.24103,9.24103
1390.00,9.24310,25.176639,0.000426,25.054368,-1.9999,0.171,9.24196,9.24196
1391.00,9.24274,25.176661,0.000428,25.054361,-2.0001,0.171,9.24115,9.24115
1392.00,9.24220,25.176683,0.000424,25.054344,-2.0003,0.171,9.24024,9.24024
1393.00,9.24173,25.176659,0.000421,25.054285,-2.0005,0.171,9.23918,9.23918
1394.00,9.24116,25.176799,0.000422,25.054334,-2.0008,0.171,9.23706,9.23706
1395.00,9.24055,25.176779,0.000417,25.054233,-2.0010,0.171,9.23524,9.23524
1396.00,9.24004,25.176887,0.000416,25.054302,-2.0012,0.171,9.23518,9.23518
1397.00,9.23967,25.176899,0.000416,25.054275,-2.0013,0.172,9.23568,9.23568
1398.00,9.23949,25.176948,0.000415,25.054296,-2.0015,0.172,9.23570,9.23570
1399.00,9.23917,25.176891,0.000420,25.054310,-2.0017,0.172,9.23686,9.23686
1400.00,9.23863,25.176998,0.000424,25.054428,-2.0019,0.172,9.23812,9.23812
1401.00,9.23829,25.177003,0.000422,25.054405,-2.0022,0.172,9.23918,9.23918
1402.00,9.23839,25.177058,0.000425,25.054455,-2.0025,0.172,9.23929,9.23929
1403.00,9.23861,25.177099,0.000426,25.054465,-2.0026,0.172,9.23859,9.23859
1404.00,9.23856,25.177156,0.000427,25.054431,-2.0027,0.172,9.23729,9.23729
1405.00,9.23824,25.177144,0.000425,25.054383,-2.0028,0.172,9.23730,9.23730
1406.00,9.23739,25.177148,0.000428,25.054394,-2.0029,0.172,9.23760,9.23760
1407.00,9.23731,25.177281,0.000425,25.054474,-2.0031,0.172,9.23971,9.23971
1408.00,9.23785,25.177343,0.000425,25.054536,-2.0036,0.172,9.24292,9.24292
1409.00,9.23894,25.177369,0.000423,25.054546,-2.0037,0.172,9.24534,9.24534
1410.00,9.23984,25.177401,0.000422,25.054581,-2.0038,0.172,9.24546,9.24546
1411.00,9.24048,25.177411,0.000419,25.054498,-2.0039,0.173,9.24510,9.24510
@10,2.0001,4.0, 1410.03000000001 
1412.00,9.23819,25.177357,0.000416,25.054369,-2.0037,0.173,9.24362,9.24362
1413.00,9.23537,25.177323,0.000417,25.054280,-2.0036,0.173,9.24257,9.24257
1414.00,9.23796,25.177389,0.000416,25.054311,-2.0036,0.173,9.24267,9.24267
1415.00,9.24061,25.177419,0.000418,25.054235,-2.0039,0.173,9.24295,9.24295
1416.00,9.24176,25.177502,0.000421,25.054248,-2.0041,0.173,9.24385,9.24385
1417.00,9.24175,25.177540,0.000421,25.054272,-2.0043,0.173,9.24421,9.24421
1418.00,9.24194,25.177685,0.000418,25.054368,-2.0045,0.173,9.24399,9.24399
1419.00,9.24238,25.177686,0.000416,25.054324,-2.0047,0.173,9.24365,9.24365
1420.00,9.24271,25.177765,0.000417,25.054407,-2.0048,0.173,9.24474,9.24474
1421.00,9.24278,25.177741,0.000415,25.054417,-2.0051,0.174,9.24484,9.24484
1422.00,9.24319,25.177819,0.000416,25.054467,-2.0057,0.174,9.24558,9.24558
1423.00,9.24361,25.177812,0.000419,25.054480,-2.0063,0.174,9.24608,9.24608
1424.00,9.24428,25.177871,0.000422,25.054499,-2.0069,0.174,9.24683,9.24683
1425.00,9.24472,25.177883,0.000420,25.054456,-2.0074,0.174,9.24601,9.24601
1426.00,9.24476,25.178029,0.000423,25.054545,-2.0078,0.174,9.24537,9.24537
1427.00,9.24456,25.178095,0.000426,25.054561,-2.0080,0.174,9.24364,9.24364
1428.00,9.24423,25.178086,0.000427,25.054406,-2.0079,0.174,9.24251,9.24251
1429.00,9.24382,25.178141,0.000428,25.054376,-2.0079,0.174,9.24068,9.24068
1430.00,9.24334,25.178246,0.000428,25.054357,-2.0080,0.174,9.23932,9.23932
1431.00,9.24329,25.178220,0.000427,25.054255,-2.0083,0.174,9.23864,9.23864
1432.00,9.24305,25.178251,0.000425,25.054199,-2.0084,0.174,9.23855,9.23855
1433.00,9.24285,25.178322,0.000425,25.054288,-2.0085,0.174,9.23804,9.23804
1434.00,9.24247,25.178403,0.000424,25.054320,-2.0087,0.174,9.23831,9.23831
1435.00,9.24228,25.178346,0.000422,25.054242,-2.0089,0.174,9.23932,9.23932
1436.00,9.24211,25.178427,0.000424,25.054281,-2.0091,0.174,9.23899,9.23899
1437.00,9.24194,25.178513,0.000424,25.054296,-2.0095,0.174,9.23925,9.23925
1438.00,9.24175,25.178570,0.000423,25.054253,-2.0100,0.174,9.24030,9.24030
1439.00,9.24173,25.178532,0.000416,25.054187,-2.0106,0.174,9.24084,9.24084
1440.00,9.24151,25.178726,0.000415,25.054357,-2.0110,0.175,9.24041,9.24041
1441.00,9.24106,25.178717,0.000412,25.054351,-2.0113,0.175,9.24050,9.24050
1442.00,9.24058,25.178654,0.000411,25.054358,-2.0115,0.175,9.23934,9.23934
1443.00,9.23992,25.178561,0.000409,25.054266,-2.0115,0.175,9.23710,9.23710
1444.00,9.23903,25.178564,0.000415,25.054273,-2.0115,0.175,9.23439,9.23439
1445.00,9.23820,25.178416,0.000416,25.054136,-2.0114,0.175,9.23194,9.23194
1446.00,9.23745,25.178408,0.000418,25.054080,-2.0113,0.175,9.22994,9.22994
1447.00,9.23691,25.178493,0.000421,25.054067,-2.0114,0.175,9.22874,9.22874
1448.00,9.23625,25.178698,0.000426,25.054213,-2.0117,0.175,9.22901,9.22901
1449.00,9.23598,25.178796,0.000425,25.054255,-2.0119,0.175,9.23001,9.23001
1450.00,9.23567,25.178887,0.000422,25.054303,-2.0122,0.175,9.23118,9.23118
1451.00,9.23541,25.178960,0.000419,25.054313,-2.0125,0.175,9.23250,9.23250
1452.00,9.23496,25.178857,0.000415,25.054220,-2.0127,0.175,9.23386,9.23386
1453.00,9.23462,25.178852,0.000411,25.054212,-2.0130,0.175,9.23540,9.23540
1454.00,9.23474,25.178926,0.000416,25.054277,-2.0135,0.175,9.23625,9.23625
1455.00,9.23506,25.179033,0.000419,25.054325,-2.0139,0.175,9.23646,9.23646
1456.00,9.23491,25.178993,0.000422,25.054269,-2.0143,0.175,9.23685,9.23685
1457.00,9.23452,25.179198,0.000423,25.054357,-2.0144,0.175,9.23729,9.23729
1458.00,9.23424,25.179197,0.000426,25.054331,-2.0145,0.175,9.23681,9.23681
1459.00,9.23440,25.179140,0.000421,25.054247,-2.0145,0.175,9.23695,9.23695
1460.00,9.23429,25.179072,0.000421,25.054162,-2.0146,0.175,9.23732,9.23732
1461.00,9.23417,25.179189,0.000418,25.054262,-2.0148,0.175,9.23733,9.23733
1462.00,9.23412,25.179136,0.000419,25.054267,-2.0151,0.176,9.23680,9.23680
1463.00,9.23431,25.179201,0.000418,25.054299,-2.0154,0.176,9.23635,9.23635
1464.00,9.23456,25.179295,0.000421,25.054305,-2.0156,0.176,9.23585,9.23585
1465.00,9.23488,25.179455,0.000423,25.054367,-2.0158,0.176,9.23545,9.23545
1466.00,9.23527,25.179383,0.000425,25.054265,-2.0160,0.176,9.23518,9.23518
1467.00,9.23568,25.179451,0.000425,25.054254,-2.0164,0.176,9.23574,9.23574
1468.00,9.23605,25.179447,0.000422,25.054223,-2.0167,0.176,9.23583,9.23583
1469.00,9.23602,25.179421,0.000417,25.054230,-2.0171,0.176,9.23483,9.23483
1470.00,9.23594,25.179449,0.000414,25.054298,-2.0174,0.176,9.23469,9.23469
1471.00,9.23601,25.179549,0.000415,25.054333,-2.0177,0.176,9.23495,9.23495
1472.00,9.23610,25.179591,0.000414,25.054350,-2.0179,0.176,9.23444,9.23444
1473.00,9.23587,25.179650,0.000414,25.054355,-2.0182,0.176,9.23368,9.23368
1474.00,9.23541,25.179652,0.000416,25.054317,-2.0187,0.176,9.23311,9.23311
1475.00,9.23504,25.179628,0.000419,25.054298,-2.0190,0.176,9.23244,9.23244
1476.00,9.23486,25.179627,0.000413,25.054243,-2.0193,0.177,9.23144,9.23144
1477.00,9.23460,25.179665,0.000410,25.054225,-2.0195,0.177,9.23130,9.23130
1478.00,9.23443,25.179696,0.000412,25.054251,-2.0196,0.177,9.23149,9.23149
1479.00,9.23411,25.179805,0.000411,25.054298,-2.0197,0.177,9.23260,9.23260
1480.00,9.23398,25.179751,0.000410,25.054200,-2.0199,0.177,9.23343,9.23343
1481.00,9.23378,25.179772,0.000412,25.054220,-2.0200,0.177,9.23368,9.23368
1482.00,9.23372,25.179786,0.000414,25.054229,-2.0203,0.177,9.23399,9.23399
1483.00,9.23359,25.179840,0.000418,25.054231,-2.0205,0.177,9.23504,9.23504
1484.00,9.23383,25.179832,0.000418,25.054205,-2.0207,0.177,9.23561,9.23561
1485.00,9.23415,25.179919,0.000413,25.054204,-2.0209,0.177,9.23642,9.23642
1486.00,9.23426,25.180034,0.000415,25.054295,-2.0212,0.177,9.23684,9.23684
1487.00,9.23423,25.180040,0.000414,25.054304,-2.0213,0.178,9.23740,9.23740
1488.00,9.23438,25.179968,0.000410,25.054227,-2.0213,0.178,9.23756,9.23756
1489.00,9.23471,25.179956,0.000410,25.054196,-2.0212,0.178,9.23894,9.23894
1490.00,9.23531,25.180000,0.000416,25.054279,-2.0210,0.178,9.23944,9.23944
1491.00,9.23543,25.179926,0.000418,25.054231,-2.0210,0.178,9.23971,9.23971
1492.00,9.23540,25.180008,0.000422,25.054289,-2.0214,0.178,9.23893,9.23893
1493.00,9.23546,25.180112,0.000424,25.054366,-2.0220,0.178,9.23797,9.23797
1494.00,9.23567,25.180145,0.000424,25.054380,-2.0226,0.177,9.23609,9.23609
1495.00,9.23603,25.180133,0.000424,25.054305,-2.0233,0.177,9.23535,9.23535
1496.00,9.23645,25.180331,0.000426,25.054411,-2.0238,0.177,9.23584,9.23584
1497.00,9.23681,25.180322,0.000424,25.054316,-2.0241,0.177,9.23650,9.23650
1498.00,9.23708,25.180345,0.000424,25.054233,-2.0241,0.178,9.23794,9.23794
1499.00,9.23739,25.180449,0.000425,25.054267,-2.0243,0.178,9.23893,9.23893
1500.00,9.23760,25.180555,0.000428,25.054320,-2.0243,0.178,9.23861,9.23861
1501.00,9.23769,25.180490,0.000425,25.054231,-2.0245,0.178,9.23824,9.23824
1502.00,9.23793,25.180555,0.000424,25.054228,-2.0248,0.178,9.23759,9.23759
1503.00,9.23777,25.180632,0.000422,25.054314,-2.0253,0.178,9.23665,9.23665
1504.00,9.23759,25.180716,0.000424,25.054349,-2.0258,0.178,9.23694,9.23694
1505.00,9.23782,25.180729,0.000421,25.054302,-2.0261,0.178,9.23817,9.23817
1506.00,9.23806,25.180828,0.000422,25.054392,-2.0263,0.178,9.23925,9.23925
1507.00,9.23843,25.180798,0.000423,25.054396,-2.0263,0.178,9.24141,9.24141
1508.00,9.23873,25.180839,0.000427,25.054438,-2.0262,0.178,9.24344,9.24344
1509.00,9.23908,25.180898,0.000431,25.054472,-2.0262,0.178,9.24404,9.24404
1510.00,9.23897,25.180955,0.000433,25.054523,-2.0264,0.178,9.24383,9.24383
1511.00,9.23909,25.180987,0.000433,25.054487,-2.0266,0.178,9.24357,9.24357
1512.00,9.23944,25.181015,0.000432,25.054520,-2.0270,0.178,9.24237,9.24237
1513.00,9.24003,25.180980,0.000427,25.054396,-2.0273,0.179,9.24072,9.24072
1514.00,9.24025,25.180983,0.000426,25.054337,-2.0275,0.179,9.23938,9.23938
1515.00,9.24003,25.181026,0.000424,25.054293,-2.0274,0.179,9.23894,9.23894
1516.00,9.23997,25.180949,0.000419,25.054155,-2.0274,0.179,9.23936,9.23936
1517.00,9.24015,25.181072,0.000421,25.054213,-2.0274,0.179,9.23945,9.23945
1518.00,9.24017,25.181124,0.000424,25.054265,-2.0276,0.179,9.24030,9.24030
1519.00,9.24041,25.181015,0.000419,25.054212,-2.0279,0.179,9.24128,9.24128
1520.00,9.24060,25.180972,0.000419,25.054194,-2.0285,0.179,9.24142,9.24142
1521.00,9.24061,25.181051,0.000424,25.054275,-2.0289,0.179,9.24053,9.24053
1522.00,9.24080,25.181029,0.000423,25.054187,-2.0293,0.179,9.24041,9.24041
1523.00,9.24116,25.181116,0.000421,25.054196,-2.0296,0.179,9.23899,9.23899
1524.00,9.24106,25.181236,0.000424,25.054181,-2.0296,0.179,9.23829,9.23829
1525.00,9.24065,25.181294,0.000422,25.054164,-2.0297,0.179,9.23768,9.23768
1526.00,9.24031,25.181318,0.000421,25.054168,-2.0301,0.179,9.23730,9.23730
1527.00,9.23994,25.181397,0.000420,25.054237,-2.0303,0.180,9.23613,9.23613
1528.00,9.23914,25.181383,0.000420,25.054228,-2.0305,0.180,9.23506,9.23506
1529.00,9.23835,25.181380,0.000419,25.054236,-2.0310,0.180,9.23306,9.23306
1530.00,9.23780,25.181301,0.000419,25.054163,-2.0315,0.180,9.23235,9.23235
1531.00,9.23733,25.181324,0.000416,25.054086,-2.0319,0.180,9.23117,9.23117
1532.00,9.23688,25.181423,0.000418,25.054076,-2.0324,0.180,9.23089,9.23089
1533.00,9.23662,25.181530,0.000420,25.054098,-2.0327,0.180,9.23170,9.23170
1534.00,9.23648,25.181666,0.000422,25.054174,-2.0326,0.180,9.23313,9.23313
1535.00,9.23623,25.181830,0.000424,25.054287,-2.0323,0.180,9.23382,9.23382
1536.00,9.23586,25.181892,0.000428,25.054292,-2.0322,0.180,9.23480,9.23480
1537.00,9.23518,25.181893,0.000426,25.054289,-2.0321,0.180,9.23534,9.23534
1538.00,9.23498,25.181925,0.000425,25.054280,-2.0322,0.180,9.23629,9.23629
1539.00,9.23513,25.181955,0.000424,25.054291,-2.0325,0.180,9.23592,9.23592
1540.00,9.23497,25.182050,0.000425,25.054351,-2.0327,0.180,9.23554,9.23554
1541.00,9.23487,25.182124,0.000424,25.054443,-2.0329,0.180,9.23624,9.23624
1542.00,9.23484,25.182034,0.000421,25.054326,-2.0332,0.180,9.23715,9.23715
1543.00,9.23494,25.181982,0.000418,25.054252,-2.0334,0.180,9.23704,9.23704
1544.00,9.23497,25.182007,0.000418,25.054198,-2.0338,0.181,9.23761,9.23761
1545.00,9.23501,25.182080,0.000418,25.054182,-2.0343,0.181,9.23832,9.23832
1546.00,9.23504,25.182138,0.000422,25.054211,-2.0347,0.181,9.23811,9.23811
1547.00,9.23523,25.182227,0.000424,25.054323,-2.0350,0.181,9.23814,9.23814
1548.00,9.23555,25.182272,0.000429,25.054378,-2.0355,0.180,9.23796,9.23796
1549.00,9.23590,25.182198,0.000427,25.054309,-2.0360,0.180,9.23760,9.23760
1550.00,9.23625,25.182213,0.000426,25.054334,-2.0364,0.180,9.23704,9.23704
1551.00,9.23651,25.182124,0.000416,25.054211,-2.0368,0.181,9.23591,9.23591
1552.00,9.23665,25.182178,0.000417,25.054148,-2.0371,0.181,9.23552,9.23552
1553.00,9.23660,25.182205,0.000412,25.054131,-2.0373,0.181,9.23609,9.23609
1554.00,9.23669,25.182334,0.000411,25.054255,-2.0374,0.181,9.23633,9.23633
1555.00,9.23678,25.182348,0.000413,25.054264,-2.0377,0.181,9.23705,9.23705
1556.00,9.23703,25.182487,0.000417,25.054364,-2.0379,0.181,9.23746,9.23746
1557.00,9.23678,25.182451,0.000418,25.054336,-2.0380,0.181,9.23738,9.23738
1558.00,9.23644,25.182540,0.000420,25.054376,-2.0384,0.181,9.23675,9.23675
1559.00,9.23595,25.182564,0.000419,25.054313,-2.0388,0.181,9.23634,9.23634
1560.00,9.23465,25.182556,0.000414,25.054182,-2.0392,0.182,9.23531,9.23531
1561.00,9.23367,25.182562,0.000415,25.054170,-2.0397,0.182,9.23530,9.23530
@11,2.0001,4.0, 1560.071 
1562.00,9.23679,25.182703,0.000414,25.054231,-2.0402,0.182,9.23538,9.23538
1563.00,9.23801,25.182618,0.000411,25.054077,-2.0404,0.182,9.23494,9.23494
1564.00,9.23745,25.182778,0.000414,25.054192,-2.0405,0.182,9.23504,9.23504
1565.00,9.23719,25.182828,0.000416,25.054225,-2.0405,0.182,9.23483,9.23483
1566.00,9.23653,25.182845,0.000415,25.054144,-2.0405,0.182,9.23525,9.23525
1567.00,9.23638,25.182793,0.000411,25.054064,-2.0408,0.182,9.23498,9.23498
1568.00,9.23613,25.182977,0.000413,25.054230,-2.0412,0.182,9.23560,9.23560
1569.00,9.23597,25.182860,0.000414,25.054090,-2.0414,0.182,9.23664,9.23664
1570.00,9.23615,25.182947,0.000419,25.054140,-2.0417,0.182,9.23831,9.23831
1571.00,9.23652,25.183048,0.000422,25.054185,-2.0422,0.182,9.23852,9.23852
1572.00,9.23666,25.183055,0.000424,25.054194,-2.0425,0.182,9.23894,9.23894
1573.00,9.23648,25.183089,0.000423,25.054196,-2.0425,0.182,9.23856,9.23856
1574.00,9.23648,25.183156,0.000425,25.054219,-2.0428,0.182,9.23827,9.23827
1575.00,9.23647,25.183159,0.000421,25.054212,-2.0430,0.182,9.23698,9.23698
1576.00,9.23630,25.183214,0.000418,25.054210,-2.0432,0.182,9.23602,9.23602
1577.00,9.23619,25.183242,0.000420,25.054158,-2.0435,0.182,9.23485,9.23485
1578.00,9.23603,25.183337,0.000423,25.054197,-2.0440,0.182,9.23508,9.23508
1579.00,9.23609,25.183400,0.000421,25.054251,-2.0442,0.182,9.23470,9.23470
1580.00,9.23632,25.183377,0.000420,25.054248,-2.0445,0.182,9.23586,9.23586
1581.00,9.23664,25.183357,0.000422,25.054255,-2.0449,0.182,9.23717,9.23717
1582.00,9.23678,25.183517,0.000424,25.054390,-2.0451,0.183,9.23830,9.23830
1583.00,9.23679,25.183474,0.000422,25.054311,-2.0453,0.183,9.23814,9.23814
1584.00,9.23693,25.183525,0.000419,25.054263,-2.0457,0.183,9.23851,9.23851
1585.00,9.23723,25.183547,0.000417,25.054165,-2.0461,0.183,9.23804,9.23804
1586.00,9.23734,25.183654,0.000418,25.054168,-2.0461,0.183,9.23815,9.23815
1587.00,9.23744,25.183753,0.000420,25.054202,-2.0459,0.183,9.23927,9.23927
1588.00,9.23767,25.183787,0.000418,25.054160,-2.0459,0.183,9.24052,9.24052
1589.00,9.23795,25.183860,0.000419,25.054208,-2.0460,0.183,9.24093,9.24093
1590.00,9.23806,25.183947,0.000419,25.054263,-2.0463,0.183,9.24136,9.24136
1591.00,9.23804,25.183834,0.000417,25.054181,-2.0468,0.183,9.24081,9.24081
1592.00,9.23803,25.183790,0.000412,25.054090,-2.0473,0.184,9.23971,9.23971
1593.00,9.23809,25.183805,0.000414,25.054088,-2.0479,0.184,9.23910,9.23910
1594.00,9.23838,25.183779,0.000414,25.054011,-2.0483,0.184,9.24000,9.24000
1595.00,9.23871,25.183819,0.000415,25.054013,-2.0483,0.184,9.23986,9.23986
1596.00,9.23901,25.184082,0.000420,25.054196,-2.0484,0.184,9.24006,9.24006
1597.00,9.23934,25.184116,0.000421,25.054226,-2.0486,0.184,9.24019,9.24019
1598.00,9.23939,25.184241,0.000426,25.054329,-2.0487,0.184,9.23990,9.23990
1599.00,9.23940,25.184360,0.000426,25.054467,-2.0485,0.184,9.23806,9.23806
1600.00,9.23927,25.184450,0.000427,25.054517,-2.0486,0.184,9.23744,9.23744
1601.00,9.23913,25.184454,0.000423,25.054458,-2.0487,0.184,9.23700,9.23700
1602.00,9.23925,25.184488,0.000423,25.054441,-2.0489,0.184,9.23668,9.23668
1603.00,9.23926,25.184480,0.000421,25.054399,-2.0490,0.184,9.23680,9.23680
1604.00,9.23922,25.184515,0.000422,25.054322,-2.0492,0.184,9.23705,9.23705
1605.00,9.23911,25.184501,0.000424,25.054226,-2.0495,0.184,9.23777,9.23777
1606.00,9.23898,25.184445,0.000425,25.054125,-2.0498,0.184,9.23781,9.23781
1607.00,9.23872,25.184463,0.000423,25.054090,-2.0502,0.184,9.23791,9.23791
1608.00,9.23843,25.184482,0.000419,25.054064,-2.0507,0.184,9.23735,9.23735
1609.00,9.23823,25.184479,0.000419,25.054076,-2.0514,0.185,9.23738,9.23738
1610.00,9.23804,25.184532,0.000415,25.054102,-2.0520,0.185,9.23658,9.23658
1611.00,9.23778,25.184610,0.000418,25.054225,-2.0526,0.185,9.23578,9.23578
1612.00,9.23744,25.184685,0.000424,25.054318,-2.0530,0.185,9.23414,9.23414
1613.00,9.23705,25.184703,0.000427,25.054344,-2.0533,0.184,9.23344,9.23344
1614.00,9.23665,25.184674,0.000424,25.054257,-2.0536,0.185,9.23310,9.23310
1615.00,9.23629,25.184693,0.000429,25.054287,-2.0538,0.184,9.23316,9.23316
1616.00,9.23613,25.184730,0.000428,25.054295,-2.0541,0.184,9.23328,9.23328
1617.00,9.23576,25.184723,0.000424,25.054224,-2.0545,0.185,9.23362,9.23362
1618.00,9.23548,25.184837,0.000426,25.054263,-2.0548,0.185,9.23373,9.23373
1619.00,9.23531,25.184812,0.000425,25.054243,-2.0552,0.185,9.23335,9.23335
1620.00,9.23521,25.184794,0.000422,25.054185,-2.0555,0.185,9.23256,9.23256
1621.00,9.23498,25.184781,0.000422,25.054105,-2.0556,0.185,9.23207,9.23207
1622.00,9.23461,25.184824,0.000423,25.054134,-2.0557,0.185,9.23261,9.23261
1623.00,9.23432,25.184746,0.000422,25.054055,-2.0559,0.185,9.23265,9.23265
1624.00,9.23395,25.184835,0.000427,25.054098,-2.0562,0.185,9.23285,9.23285
1625.00,9.23369,25.184893,0.000428,25.054125,-2.0565,0.185,9.23256,9.23256
1626.00,9.23355,25.184935,0.000427,25.054125,-2.0569,0.185,9.23207,9.23207
1627.00,9.23312,25.184940,0.000425,25.054059,-2.0572,0.185,9.23146,9.23146
1628.00,9.23298,25.185077,0.000424,25.054090,-2.0573,0.185,9.23178,9.23178
1629.00,9.23273,25.185249,0.000422,25.054170,-2.0573,0.185,9.23119,9.23119
1630.00,9.23251,25.185433,0.000423,25.054258,-2.0573,0.185,9.23141,9.23141
1631.00,9.23243,25.185529,0.000424,25.054258,-2.0572,0.185,9.23242,9.23242
1632.00,9.23259,25.185666,0.000427,25.054347,-2.0572,0.185,9.23286,9.23286
1633.00,9.23232,25.185605,0.000429,25.054278,-2.0574,0.185,9.23239,9.23239
1634.00,9.23227,25.185515,0.000429,25.054179,-2.0578,0.185,9.23339,9.23339
1635.00,9.23227,25.185426,0.000427,25.054094,-2.0582,0.185,9.23444,9.23444
1636.00,9.23225,25.185460,0.000424,25.054127,-2.0584,0.185,9.23477,9.23477
1637.00,9.23265,25.185425,0.000418,25.054069,-2.0587,0.185,9.23505,9.23505
1638.00,9.23296,25.185431,0.000415,25.054083,-2.0590,0.186,9.23613,9.23613
1639.00,9.23312,25.185556,0.000419,25.054163,-2.0593,0.186,9.23639,9.23639
1640.00,9.23341,25.185664,0.000420,25.054212,-2.0596,0.186,9.23713,9.23713
1641.00,9.23401,25.185654,0.000423,25.054206,-2.0601,0.186,9.23798,9.23798
1642.00,9.23440,25.185715,0.000426,25.054204,-2.0605,0.186,9.23873,9.23873
1643.00,9.23466,25.185795,0.000427,25.054192,-2.0609,0.186,9.23879,9.23879
1644.00,9.23482,25.185727,0.000420,25.054115,-2.0613,0.186,9.23859,9.23859
1645.00,9.23492,25.185606,0.000419,25.054045,-2.0615,0.186,9.23715,9.23715
1646.00,9.23517,25.185484,0.000413,25.053974,-2.0619,0.186,9.23599,9.23599
1647.00,9.23552,25.185409,0.000412,25.053952,-2.0621,0.186,9.23492,9.23492
1648.00,9.23552,25.185472,0.000412,25.054010,-2.0621,0.186,9.23408,9.23408
1649.00,9.23554,25.185514,0.000413,25.054014,-2.0622,0.186,9.23307,9.23307
1650.00,9.23560,25.185594,0.000410,25.054070,-2.0625,0.186,9.23354,9.23354
1651.00,9.23564,25.185720,0.000417,25.054126,-2.0625,0.186,9.23417,9.23417
1652.00,9.23578,25.185799,0.000420,25.054187,-2.0627,0.186,9.23472,9.23472
1653.00,9.23591,25.185813,0.000418,25.054191,-2.0632,0.186,9.23493,9.23493
1654.00,9.23597,25.185904,0.000419,25.054287,-2.0636,0.187,9.23613,9.23613
1655.00,9.23609,25.185930,0.000420,25.054310,-2.0641,0.187,9.23661,9.23661
1656.00,9.23617,25.185939,0.000415,25.054278,-2.0646,0.187,9.23672,9.23672
1657.00,9.23631,25.186000,0.000414,25.054283,-2.0650,0.187,9.23728,9.23728
1658.00,9.23639,25.185973,0.000416,25.054163,-2.0654,0.187,9.23753,9.23753
1659.00,9.23634,25.186078,0.000420,25.054162,-2.0657,0.187,9.23749,9.23749
1660.00,9.23626,25.186178,0.000418,25.054133,-2.0661,0.187,9.23743,9.23743
1661.00,9.23618,25.186296,0.000422,25.054204,-2.0664,0.187,9.23776,9.23776
1662.00,9.23612,25.186379,0.000420,25.054171,-2.0668,0.187,9.23698,9.23698
1663.00,9.23580,25.186478,0.000420,25.054247,-2.0671,0.187,9.23594,9.23594
1664.00,9.23548,25.186456,0.000416,25.054222,-2.0673,0.187,9.23478,9.23478
1665.00,9.23529,25.186480,0.000424,25.054218,-2.0674,0.187,9.23335,9.23335
1666.00,9.23523,25.186502,0.000424,25.054171,-2.0673,0.187,9.23261,9.23261
1667.00,9.23543,25.186513,0.000425,25.054159,-2.0673,0.187,9.23334,9.23334
1668.00,9.23565,25.186438,0.000423,25.054076,-2.0674,0.187,9.23425,9.23425
1669.00,9.23571,25.186398,0.000420,25.054001,-2.0674,0.187,9.23454,9.23454
1670.00,9.23571,25.186437,0.000413,25.054011,-2.0674,0.187,9.23515,9.23515
1671.00,9.23559,25.186473,0.000411,25.053935,-2.0676,0.187,9.23506,9.23506
1672.00,9.23560,25.186503,0.000411,25.053927,-2.0679,0.188,9.23415,9.23415
1673.00,9.23546,25.186714,0.000415,25.054038,-2.0681,0.188,9.23353,9.23353
1674.00,9.23518,25.186828,0.000418,25.054129,-2.0685,0.188,9.23290,9.23290
1675.00,9.23480,25.186866,0.000419,25.054104,-2.0690,0.188,9.23245,9.23245
1676.00,9.23448,25.186827,0.000418,25.054075,-2.0694,0.188,9.23216,9.23216
1677.00,9.23407,25.186927,0.000418,25.054139,-2.0698,0.188,9.23277,9.23277
1678.00,9.23367,25.186959,0.000422,25.054179,-2.0702,0.188,9.23388,9.23388
1679.00,9.23380,25.186993,0.000424,25.054127,-2.0705,0.188,9.23452,9.23452
1680.00,9.23401,25.187031,0.000425,25.054123,-2.0709,0.188,9.23514,9.23514
1681.00,9.23384,25.187173,0.000425,25.054242,-2.0712,0.188,9.23519,9.23519
1682.00,9.23376,25.187153,0.000425,25.054191,-2.0715,0.188,9.23509,9.23509
1683.00,9.23381,25.187062,0.000419,25.054032,-2.0718,0.188,9.23358,9.23358
1684.00,9.23378,25.187052,0.000415,25.054019,-2.0721,0.188,9.23288,9.23288
1685.00,9.23387,25.186996,0.000415,25.053973,-2.0724,0.188,9.23254,9.23254
1686.00,9.23360,25.187038,0.000416,25.053957,-2.0727,0.188,9.23270,9.23270
1687.00,9.23342,25.187048,0.000414,25.053922,-2.0729,0.189,9.23238,9.23238
1688.00,9.23352,25.187207,0.000418,25.054060,-2.0730,0.189,9.23367,9.23367
1689.00,9.23380,25.187274,0.000418,25.054058,-2.0731,0.189,9.23549,9.23549
1690.00,9.23401,25.187312,0.000413,25.053980,-2.0732,0.189,9.23590,9.23590
1691.00,9.23396,25.187315,0.000413,25.053940,-2.0733,0.189,9.23568,9.23568
1692.00,9.23389,25.187419,0.000416,25.054048,-2.0735,0.189,9.23499,9.23499
1693.00,9.23376,25.187468,0.000419,25.054075,-2.0738,0.189,9.23370,9.23370
1694.00,9.23402,25.187531,0.000421,25.054108,-2.0741,0.189,9.23192,9.23192
1695.00,9.23382,25.187654,0.000427,25.054214,-2.0744,0.189,9.23103,9.23103
1696.00,9.23361,25.187669,0.000423,25.054236,-2.0746,0.189,9.23081,9.23081
1697.00,9.23346,25.187701,0.000421,25.054238,-2.0750,0.189,9.23074,9.23074
1698.00,9.23307,25.187732,0.000419,25.054266,-2.0754,0.189,9.23026,9.23026
1699.00,9.23275,25.187656,0.000418,25.054206,-2.0761,0.189,9.23020,9.23020
1700.00,9.23258,25.187724,0.000418,25.054263,-2.0765,0.189,9.23055,9.23055
1701.00,9.23234,25.187735,0.000422,25.054231,-2.0769,0.189,9.23028,9.23028
1702.00,9.23222,25.187788,0.000424,25.054234,-2.0771,0.189,9.23086,9.23086
1703.00,9.23231,25.187773,0.000424,25.054139,-2.0772,0.189,9.23165,9.23165
1704.00,9.23232,25.187861,0.000425,25.054210,-2.0772,0.189,9.23102,9.23102
1705.00,9.23193,25.187925,0.000427,25.054286,-2.0775,0.189,9.23016,9.23016
1706.00,9.23103,25.187964,0.000427,25.054335,-2.0778,0.189,9.22982,9.22982
1707.00,9.23060,25.187967,0.000424,25.054310,-2.0782,0.190,9.22936,9.22936
1708.00,9.23061,25.187986,0.000425,25.054337,-2.0786,0.190,9.22833,9.22833
1709.00,9.23059,25.188082,0.000425,25.054349,-2.0788,0.190,9.22775,9.22775
1710.00,9.23066,25.188004,0.000419,25.054196,-2.0790,0.190,9.22658,9.22658
1711.00,9.23124,25.188083,0.000414,25.054165,-2.0791,0.190,9.22444,9.22444
@12,2.0001,4.0, 1710.005 
1712.00,9.23274,25.188060,0.000412,25.054096,-2.0793,0.190,9.22215,9.22215
1713.00,9.23113,25.188095,0.000411,25.054103,-2.0794,0.190,9.22201,9.22201
1714.00,9.22989,25.188086,0.000412,25.054090,-2.0797,0.190,9.22298,9.22298
1715.00,9.22960,25.188185,0.000415,25.054101,-2.0801,0.190,9.22463,9.22463
1716.00,9.22813,25.188288,0.000423,25.054214,-2.0806,0.190,9.22732,9.22732
1717.00,9.22656,25.188408,0.000428,25.054335,-2.0810,0.190,9.23030,9.23030
1718.00,9.22656,25.188525,0.000429,25.054387,-2.0814,0.190,9.23218,9.23218
1719.00,9.22667,25.188542,0.000423,25.054354,-2.0818,0.190,9.23399,9.23399
1720.00,9.22719,25.188585,0.000420,25.054450,-2.0821,0.191,9.23491,9.23491
1721.00,9.22701,25.188533,0.000414,25.054355,-2.0824,0.191,9.23551,9.23551
1722.00,9.22678,25.188470,0.000412,25.054200,-2.0826,0.191,9.23625,9.23625
1723.00,9.22683,25.188452,0.000411,25.054174,-2.0831,0.191,9.23637,9.23637
1724.00,9.22831,25.188546,0.000415,25.054261,-2.0835,0.191,9.23482,9.23482
1725.00,9.22937,25.188570,0.000419,25.054203,-2.0839,0.191,9.23394,9.23394
1726.00,9.23001,25.188620,0.000418,25.054155,-2.0843,0.191,9.23267,9.23267
1727.00,9.23013,25.188737,0.000415,25.054240,-2.0847,0.191,9.23102,9.23102
1728.00,9.23038,25.188760,0.000419,25.054179,-2.0848,0.191,9.22925,9.22925
1729.00,9.23021,25.188819,0.000419,25.054111,-2.0850,0.191,9.22856,9.22856
1730.00,9.23015,25.188927,0.000418,25.054200,-2.0853,0.191,9.22772,9.22772
1731.00,9.23080,25.189032,0.000420,25.054332,-2.0855,0.191,9.22810,9.22810
1732.00,9.23172,25.189029,0.000421,25.054252,-2.0857,0.191,9.22844,9.22844
1733.00,9.23195,25.189121,0.000420,25.054326,-2.0859,0.192,9.22907,9.22907
1734.00,9.23210,25.189076,0.000420,25.054335,-2.0856,0.192,9.22902,9.22902
1735.00,9.23193,25.189066,0.000421,25.054321,-2.0854,0.192,9.22938,9.22938
1736.00,9.23148,25.188941,0.000421,25.054230,-2.0852,0.192,9.22998,9.22998
1737.00,9.23141,25.188893,0.000418,25.054212,-2.0851,0.192,9.22991,9.22991
1738.00,9.23118,25.188833,0.000414,25.054121,-2.0852,0.192,9.23004,9.23004
1739.00,9.23070,25.188957,0.000414,25.054144,-2.0857,0.192,9.23175,9.23175
1740.00,9.23084,25.188908,0.000412,25.054046,-2.0862,0.192,9.23280,9.23280
1741.00,9.23045,25.188934,0.000414,25.053986,-2.0867,0.192,9.23207,9.23207
1742.00,9.22993,25.189013,0.000419,25.054027,-2.0872,0.192,9.23200,9.23200
1743.00,9.23000,25.188941,0.000419,25.053921,-2.0877,0.192,9.23089,9.23089
1744.00,9.22988,25.188926,0.000419,25.053861,-2.0880,0.192,9.22954,9.22954
1745.00,9.22969,25.188995,0.000417,25.053874,-2.0883,0.192,9.22847,9.22847
1746.00,9.22959,25.189196,0.000418,25.053969,-2.0887,0.193,9.22832,9.22832
1747.00,9.22964,25.189288,0.000420,25.054045,-2.0891,0.193,9.22822,9.22822
1748.00,9.22975,25.189521,0.000425,25.054258,-2.0893,0.193,9.22944,9.22944
1749.00,9.22997,25.189525,0.000427,25.054285,-2.0896,0.193,9.23013,9.23013
1750.00,9.23025,25.189468,0.000428,25.054265,-2.0901,0.192,9.23097,9.23097
1751.00,9.23034,25.189539,0.000430,25.054375,-2.0907,0.192,9.23173,9.23173
1752.00,9.23039,25.189673,0.000431,25.054439,-2.0914,0.192,9.23082,9.23082
1753.00,9.23017,25.189643,0.000427,25.054338,-2.0921,0.193,9.22986,9.22986
1754.00,9.23029,25.189801,0.000426,25.054424,-2.0927,0.193,9.22884,9.22884
1755.00,9.23009,25.189953,0.000430,25.054481,-2.0931,0.193,9.22814,9.22814
1756.00,9.22998,25.189896,0.000428,25.054356,-2.0931,0.193,9.22743,9.22743
1757.00,9.22981,25.189819,0.000428,25.054254,-2.0926,0.193,9.22791,9.22791
1758.00,9.22975,25.189874,0.000429,25.054294,-2.0923,0.193,9.22886,9.22886
1759.00,9.22957,25.189770,0.000429,25.054205,-2.0919,0.193,9.22967,9.22967
1760.00,9.22932,25.189781,0.000427,25.054185,-2.0917,0.193,9.22986,9.22986
1761.00,9.22932,25.189901,0.000430,25.054285,-2.0920,0.193,9.22980,9.22980
1762.00,9.22934,25.189900,0.000431,25.054257,-2.0925,0.193,9.22928,9.22928
1763.00,9.22954,25.189964,0.000432,25.054268,-2.0932,0.193,9.22823,9.22823
1764.00,9.22932,25.190041,0.000434,25.054305,-2.0938,0.193,9.22779,9.22779
1765.00,9.22907,25.190050,0.000434,25.054306,-2.0944,0.193,9.22664,9.22664
1766.00,9.22881,25.189948,0.000431,25.054160,-2.0946,0.193,9.22610,9.22610
1767.00,9.22864,25.190042,0.000430,25.054181,-2.0949,0.193,9.22588,9.22588
1768.00,9.22828,25.190037,0.000432,25.054182,-2.0952,0.193,9.22545,9.22545
1769.00,9.22791,25.190180,0.000432,25.054250,-2.0955,0.193,9.22442,9.22442
1770.00,9.22741,25.190230,0.000432,25.054200,-2.0958,0.193,9.22360,9.22360
1771.00,9.22682,25.190321,0.000431,25.054220,-2.0963,0.193,9.22310,9.22310
1772.00,9.22651,25.190367,0.000429,25.054215,-2.0968,0.193,9.22276,9.22276
1773.00,9.22637,25.190462,0.000428,25.054188,-2.0971,0.194,9.22260,9.22260
1774.00,9.22621,25.190436,0.000427,25.054122,-2.0975,0.194,9.22266,9.22266
1775.00,9.22603,25.190513,0.000426,25.054130,-2.0977,0.194,9.22339,9.22339
1776.00,9.22567,25.190594,0.000427,25.054190,-2.0978,0.194,9.22308,9.22308
1777.00,9.22534,25.190639,0.000428,25.054225,-2.0981,0.194,9.22279,9.22279
1778.00,9.22495,25.190635,0.000430,25.054226,-2.0983,0.194,9.22258,9.22258
1779.00,9.22444,25.190677,0.000431,25.054197,-2.0983,0.194,9.22165,9.22165
1780.00,9.22383,25.190741,0.000431,25.054242,-2.0984,0.194,9.22044,9.22044
1781.00,9.22320,25.190755,0.000428,25.054215,-2.0985,0.194,9.21932,9.21932
1782.00,9.22264,25.190784,0.000425,25.054200,-2.0987,0.194,9.21801,9.21801
1783.00,9.22207,25.190801,0.000425,25.054203,-2.0990,0.194,9.21671,9.21671
1784.00,9.22166,25.190767,0.000427,25.054222,-2.0993,0.194,9.21720,9.21720
1785.00,9.22144,25.190740,0.000429,25.054151,-2.0996,0.194,9.21816,9.21816
1786.00,9.22126,25.190710,0.000434,25.054117,-2.0998,0.194,9.21884,9.21884
1787.00,9.22100,25.190759,0.000438,25.054168,-2.0998,0.194,9.22020,9.22020
1788.00,9.22091,25.190839,0.000437,25.054194,-2.0994,0.194,9.22143,9.22143
1789.00,9.22076,25.190899,0.000434,25.054207,-2.0994,0.194,9.22161,9.22161
1790.00,9.22089,25.190899,0.000431,25.054266,-2.0994,0.194,9.22229,9.22229
1791.00,9.22112,25.190977,0.000429,25.054305,-2.0995,0.195,9.22416,9.22416
1792.00,9.22104,25.190903,0.000423,25.054202,-2.0998,0.195,9.22584,9.22584
1793.00,9.22114,25.190912,0.000420,25.054207,-2.1003,0.195,9.22753,9.22753
1794.00,9.22149,25.190860,0.000415,25.054114,-2.1008,0.195,9.22879,9.22879
1795.00,9.22231,25.190925,0.000414,25.054114,-2.1010,0.195,9.22979,9.22979
1796.00,9.22302,25.190884,0.000409,25.054054,-2.1010,0.195,9.23067,9.23067
1797.00,9.22355,25.191065,0.000412,25.054173,-2.1010,0.195,9.23121,9.23121
1798.00,9.22399,25.191055,0.000413,25.054105,-2.1011,0.195,9.23167,9.23167
1799.00,9.22456,25.191202,0.000414,25.054173,-2.1014,0.195,9.23287,9.23287
1800.00,9.22562,25.191236,0.000416,25.054138,-2.1018,0.195,9.23375,9.23375
1801.00,9.22679,25.191382,0.000426,25.054233,-2.1023,0.195,9.23283,9.23283
1802.00,9.22759,25.191361,0.000426,25.054160,-2.1028,0.195,9.23139,9.23139
1803.00,9.22768,25.191374,0.000426,25.054164,-2.1033,0.195,9.22953,9.22953
1804.00,9.22749,25.191397,0.000427,25.054164,-2.1036,0.195,9.22667,9.22667
1805.00,9.22744,25.191440,0.000431,25.054161,-2.1040,0.195,9.22411,9.22411
1806.00,9.22758,25.191430,0.000428,25.054094,-2.1044,0.195,9.22338,9.22338
1807.00,9.22789,25.191402,0.000425,25.054060,-2.1047,0.196,9.22384,9.22384
1808.00,9.22839,25.191460,0.000424,25.054082,-2.1049,0.196,9.22507,9.22507
1809.00,9.22887,25.191436,0.000424,25.054039,-2.1049,0.196,9.22707,9.22707
1810.00,9.22880,25.191397,0.000418,25.053987,-2.1047,0.196,9.22870,9.22870
1811.00,9.22867,25.191364,0.000418,25.053972,-2.1048,0.196,9.22948,9.22948
1812.00,9.22860,25.191464,0.000419,25.054039,-2.1049,0.196,9.22952,9.22952
1813.00,9.22880,25.191560,0.000420,25.054103,-2.1051,0.196,9.22889,9.22889
1814.00,9.22880,25.191591,0.000420,25.054066,-2.1057,0.196,9.22806,9.22806
1815.00,9.22841,25.191640,0.000420,25.054062,-2.1062,0.196,9.22772,9.22772
1816.00,9.22796,25.191743,0.000420,25.054123,-2.1063,0.196,9.22726,9.22726
1817.00,9.22767,25.191697,0.000420,25.054060,-2.1062,0.196,9.22598,9.22598
1818.00,9.22737,25.191677,0.000420,25.053968,-2.1061,0.196,9.22419,9.22419
1819.00,9.22649,25.191752,0.000419,25.054055,-2.1059,0.196,9.22236,9.22236
1820.00,9.22555,25.191791,0.000417,25.054118,-2.1058,0.197,9.22014,9.22014
1821.00,9.22494,25.191699,0.000414,25.054015,-2.1061,0.197,9.21888,9.21888
1822.00,9.22474,25.191817,0.000416,25.054080,-2.1064,0.197,9.21943,9.21943
1823.00,9.22473,25.191831,0.000417,25.054102,-2.1065,0.197,9.22076,9.22076
1824.00,9.22509,25.191867,0.000418,25.054084,-2.1065,0.197,9.22222,9.22222
1825.00,9.22501,25.191997,0.000422,25.054123,-2.1065,0.197,9.22349,9.22349
1826.00,9.22432,25.192161,0.000424,25.054194,-2.1067,0.197,9.22441,9.22441
1827.00,9.22351,25.192116,0.000423,25.054082,-2.1068,0.197,9.22448,9.22448
1828.00,9.22350,25.192168,0.000423,25.054030,-2.1071,0.197,9.22496,9.22496
1829.00,9.22363,25.192198,0.000425,25.054024,-2.1076,0.197,9.22634,9.22634
1830.00,9.22376,25.192251,0.000424,25.054069,-2.1080,0.197,9.22843,9.22843
1831.00,9.22371,25.192338,0.000422,25.054119,-2.1081,0.197,9.22985,9.22985
1832.00,9.22457,25.192438,0.000418,25.054237,-2.1082,0.197,9.23210,9.23210
1833.00,9.22535,25.192487,0.000417,25.054344,-2.1082,0.197,9.23377,9.23377
1834.00,9.22599,25.192522,0.000414,25.054356,-2.1083,0.197,9.23372,9.23372
1835.00,9.22630,25.192566,0.000417,25.054334,-2.1084,0.197,9.23344,9.23344
1836.00,9.22642,25.192563,0.000418,25.054239,-2.1086,0.198,9.23352,9.23352
1837.00,9.22707,25.192624,0.000421,25.054195,-2.1088,0.198,9.23232,9.23232
1838.00,9.22834,25.192678,0.000423,25.054140,-2.1090,0.197,9.23170,9.23170
1839.00,9.22921,25.192762,0.000426,25.054188,-2.1091,0.197,9.23223,9.23223
1840.00,9.22949,25.192726,0.000422,25.054139,-2.1092,0.198,9.23238,9.23238
1841.00,9.22988,25.192789,0.000422,25.054176,-2.1094,0.198,9.23217,9.23217
1842.00,9.23010,25.192832,0.000423,25.054196,-2.1096,0.198,9.23234,9.23234
1843.00,9.23059,25.192802,0.000421,25.054170,-2.1098,0.198,9.23300,9.23300
1844.00,9.23107,25.192792,0.000420,25.054144,-2.1101,0.198,9.23273,9.23273
1845.00,9.23144,25.192796,0.000422,25.054164,-2.1105,0.198,9.23244,9.23244
1846.00,9.23178,25.192802,0.000424,25.054210,-2.1107,0.198,9.23183,9.23183
1847.00,9.23191,25.192733,0.000425,25.054172,-2.1110,0.198,9.23144,9.23144
1848.00,9.23211,25.192791,0.000429,25.054211,-2.1115,0.198,9.23017,9.23017
1849.00,9.23209,25.192845,0.000429,25.054183,-2.1119,0.198,9.22952,9.22952
1850.00,9.23189,25.192907,0.000429,25.054191,-2.1120,0.198,9.22856,9.22856
1851.00,9.23157,25.192938,0.000428,25.054181,-2.1122,0.198,9.22823,9.22823
1852.00,9.23126,25.193008,0.000427,25.054147,-2.1123,0.198,9.22845,9.22845
1853.00,9.23093,25.193023,0.000426,25.054106,-2.1123,0.198,9.22888,9.22888
1854.00,9.23077,25.193076,0.000427,25.054154,-2.1122,0.198,9.22793,9.22793
1855.00,9.23067,25.193113,0.000425,25.054141,-2.1124,0.198,9.22761,9.22761
1856.00,9.23031,25.193216,0.000427,25.054185,-2.1124,0.198,9.22788,9.22788
1857.00,9.22997,25.193274,0.000425,25.054279,-2.1126,0.198,9.22807,9.22807
1858.00,9.22914,25.193426,0.000422,25.054334,-2.1128,0.199,9.22854,9.22854
1859.00,9.22839,25.193422,0.000418,25.054265,-2.1130,0.199,9.22941,9.22941
1860.00,9.22816,25.193497,0.000420,25.054310,-2.1132,0.199,9.23006,9.23006
1861.00,9.22779,25.193516,0.000422,25.054321,-2.1135,0.199,9.22977,9.22977
@13,2.0001,4.0, 1860.046 
1862.00,9.23017,25.193529,0.000423,25.054244,-2.1136,0.199,9.22904,9.22904
1863.00,9.22914,25.193507,0.000424,25.054210,-2.1136,0.199,9.22822,9.22822
1864.00,9.22794,25.193484,0.000422,25.054117,-2.1136,0.199,9.22914,9.22914
1865.00,9.22893,25.193513,0.000422,25.054071,-2.1135,0.199,9.23011,9.23011
1866.00,9.22907,25.193463,0.000417,25.053935,-2.1134,0.199,9.23209,9.23209
1867.00,9.22876,25.193452,0.000418,25.053946,-2.1133,0.199,9.23365,9.23365
1868.00,9.22903,25.193462,0.000420,25.053969,-2.1132,0.199,9.23400,9.23400
1869.00,9.22984,25.193504,0.000425,25.054053,-2.1132,0.199,9.23373,9.23373
1870.00,9.23033,25.193533,0.000428,25.054098,-2.1133,0.199,9.23302,9.23302
1871.00,9.23042,25.193604,0.000428,25.054207,-2.1132,0.199,9.23141,9.23141
1872.00,9.23034,25.193680,0.000429,25.054220,-2.1134,0.200,9.22957,9.22957
1873.00,9.23036,25.193812,0.000431,25.054279,-2.1137,0.200,9.22759,9.22759
1874.00,9.23056,25.193839,0.000428,25.054228,-2.1140,0.200,9.22559,9.22559
1875.00,9.22996,25.193818,0.000425,25.054096,-2.1141,0.200,9.22389,9.22389
1876.00,9.22953,25.193832,0.000430,25.054006,-2.1142,0.200,9.22187,9.22187
1877.00,9.22874,25.193941,0.000429,25.054018,-2.1144,0.200,9.22051,9.22051
1878.00,9.22784,25.193844,0.000424,25.053906,-2.1145,0.200,9.22011,9.22011
1879.00,9.22735,25.193932,0.000424,25.053967,-2.1148,0.200,9.22034,9.22034
1880.00,9.22729,25.193916,0.000426,25.053964,-2.1152,0.200,9.22197,9.22197
1881.00,9.22714,25.193999,0.000423,25.054051,-2.1155,0.200,9.22426,9.22426
1882.00,9.22670,25.194037,0.000422,25.054105,-2.1158,0.200,9.22675,9.22675
1883.00,9.22702,25.194132,0.000422,25.054202,-2.1160,0.200,9.22932,9.22932
1884.00,9.22751,25.194154,0.000424,25.054253,-2.1161,0.200,9.23089,9.23089
1885.00,9.22729,25.194260,0.000420,25.054374,-2.1163,0.200,9.23084,9.23084
1886.00,9.22634,25.194336,0.000422,25.054389,-2.1164,0.201,9.23087,9.23087
1887.00,9.22563,25.194312,0.000423,25.054286,-2.1166,0.201,9.23078,9.23078
1888.00,9.22504,25.194269,0.000423,25.054155,-2.1168,0.201,9.23049,9.23049
1889.00,9.22524,25.194411,0.000422,25.054171,-2.1167,0.201,9.23001,9.23001
1890.00,9.22596,25.194457,0.000422,25.054087,-2.1164,0.201,9.22974,9.22974
1891.00,9.22666,25.194449,0.000418,25.054021,-2.1161,0.201,9.22915,9.22915
1892.00,9.22692,25.194487,0.000417,25.054049,-2.1161,0.201,9.22842,9.22842
1893.00,9.22701,25.194602,0.000421,25.054138,-2.1161,0.201,9.22834,9.22834
1894.00,9.22726,25.194534,0.000417,25.054071,-2.1163,0.201,9.22861,9.22861
1895.00,9.22765,25.194522,0.000420,25.054117,-2.1168,0.201,9.22883,9.22883
1896.00,9.22803,25.194447,0.000421,25.054090,-2.1171,0.201,9.22878,9.22878
1897.00,9.22849,25.194472,0.000424,25.054142,-2.1170,0.201,9.22912,9.22912
1898.00,9.22894,25.194431,0.000424,25.054125,-2.1168,0.201,9.22852,9.22852
1899.00,9.22928,25.194398,0.000424,25.054080,-2.1168,0.201,9.22802,9.22802
1900.00,9.22941,25.194355,0.000420,25.053954,-2.1167,0.201,9.22810,9.22810
1901.00,9.22933,25.194402,0.000421,25.053939,-2.1167,0.201,9.22842,9.22842
1902.00,9.22928,25.194470,0.000420,25.053958,-2.1169,0.201,9.22863,9.22863
1903.00,9.22925,25.194630,0.000420,25.054043,-2.1171,0.201,9.22958,9.22958
1904.00,9.22918,25.194719,0.000421,25.054043,-2.1173,0.201,9.22968,9.22968
1905.00,9.22909,25.194914,0.000426,25.054188,-2.1175,0.201,9.22954,9.22954
1906.00,9.22895,25.194976,0.000425,25.054182,-2.1179,0.202,9.22894,9.22894
1907.00,9.22873,25.194957,0.000422,25.054137,-2.1182,0.202,9.22818,9.22818
1908.00,9.22847,25.194953,0.000422,25.054093,-2.1184,0.202,9.22718,9.22718
1909.00,9.22843,25.195047,0.000423,25.054136,-2.1185,0.202,9.22765,9.22765
1910.00,9.22861,25.195074,0.000422,25.054131,-2.1187,0.202,9.22859,9.22859
1911.00,9.22897,25.195131,0.000421,25.054133,-2.1186,0.202,9.23027,9.23027
1912.00,9.22922,25.195177,0.000422,25.054105,-2.1186,0.202,9.23149,9.23149
1913.00,9.22949,25.195181,0.000420,25.054023,-2.1186,0.202,9.23272,9.23272
1914.00,9.22944,25.195148,0.000419,25.053985,-2.1188,0.202,9.23223,9.23223
1915.00,9.22945,25.195116,0.000418,25.053937,-2.1189,0.202,9.23201,9.23201
1916.00,9.22977,25.195093,0.000419,25.053949,-2.1191,0.202,9.23216,9.23216
1917.00,9.23001,25.195102,0.000418,25.053931,-2.1193,0.202,9.23203,9.23203
1918.00,9.23026,25.195155,0.000420,25.054005,-2.1194,0.202,9.23136,9.23136
1919.00,9.23046,25.195226,0.000419,25.053986,-2.1194,0.202,9.23171,9.23171
1920.00,9.23052,25.195361,0.000421,25.054031,-2.1196,0.202,9.23102,9.23102
1921.00,9.23041,25.195511,0.000423,25.054107,-2.1195,0.203,9.22967,9.22967
1922.00,9.23028,25.195597,0.000423,25.054158,-2.1194,0.203,9.22836,9.22836
1923.00,9.23003,25.195675,0.000427,25.054174,-2.1193,0.203,9.22714,9.22714
1924.00,9.22988,25.195720,0.000433,25.054273,-2.1191,0.203,9.22646,9.22646
1925.00,9.23022,25.195702,0.000433,25.054307,-2.1189,0.203,9.22555,9.22555
1926.00,9.23057,25.195689,0.000435,25.054273,-2.1189,0.202,9.22484,9.22484
1927.00,9.23012,25.195704,0.000438,25.054269,-2.1188,0.202,9.22473,9.22473
1928.00,9.22950,25.195757,0.000438,25.054283,-2.1186,0.202,9.22539,9.22539
1929.00,9.22910,25.195774,0.000434,25.054205,-2.1184,0.202,9.22544,9.22544
1930.00,9.22871,25.195736,0.000429,25.054057,-2.1182,0.203,9.22491,9.22491
1931.00,9.22810,25.195863,0.000428,25.054115,-2.1182,0.203,9.22489,9.22489
1932.00,9.22754,25.195933,0.000427,25.054083,-2.1183,0.203,9.22569,9.22569
1933.00,9.22745,25.195946,0.000425,25.054084,-2.1187,0.203,9.22604,9.22604
1934.00,9.22750,25.195983,0.000424,25.054179,-2.1192,0.203,9.22666,9.22666
1935.00,9.22739,25.196010,0.000418,25.054174,-2.1197,0.203,9.22881,9.22881
1936.00,9.22688,25.196003,0.000414,25.054116,-2.1199,0.203,9.23063,9.23063
1937.00,9.22740,25.195993,0.000413,25.054124,-2.1201,0.204,9.23156,9.23156
1938.00,9.22749,25.196002,0.000410,25.054062,-2.1201,0.204,9.23244,9.23244
1939.00,9.22780,25.196184,0.000412,25.054124,-2.1201,0.204,9.23353,9.23353
1940.00,9.22777,25.196308,0.000420,25.054222,-2.1200,0.204,9.23420,9.23420
1941.00,9.22822,25.196289,0.000420,25.054200,-2.1199,0.203,9.23395,9.23395
1942.00,9.22876,25.196265,0.000418,25.054112,-2.1199,0.204,9.23321,9.23321
1943.00,9.22900,25.196319,0.000417,25.054101,-2.1198,0.204,9.23265,9.23265
1944.00,9.22911,25.196155,0.000413,25.053909,-2.1198,0.204,9.23118,9.23118
1945.00,9.22933,25.196061,0.000411,25.053838,-2.1197,0.204,9.22944,9.22944
1946.00,9.22942,25.196147,0.000412,25.053889,-2.1196,0.204,9.22890,9.22890
1947.00,9.22976,25.196391,0.000412,25.054086,-2.1195,0.204,9.22926,9.22926
1948.00,9.23004,25.196418,0.000411,25.054118,-2.1196,0.204,9.22937,9.22937
1949.00,9.23017,25.196544,0.000411,25.054196,-2.1197,0.204,9.22978,9.22978
1950.00,9.23050,25.196695,0.000412,25.054221,-2.1197,0.205,9.23058,9.23058
1951.00,9.23106,25.196793,0.000414,25.054233,-2.1199,0.205,9.23168,9.23168
1952.00,9.23138,25.196787,0.000416,25.054159,-2.1199,0.205,9.23168,9.23168
1953.00,9.23152,25.196819,0.000417,25.054115,-2.1199,0.205,9.23219,9.23219
1954.00,9.23173,25.196882,0.000416,25.054120,-2.1199,0.205,9.23253,9.23253
1955.00,9.23174,25.196908,0.000416,25.054127,-2.1200,0.205,9.23263,9.23263
1956.00,9.23166,25.196951,0.000416,25.054126,-2.1201,0.205,9.23186,9.23186
1957.00,9.23155,25.196910,0.000413,25.054076,-2.1203,0.205,9.23182,9.23182
1958.00,9.23141,25.197090,0.000418,25.054275,-2.1203,0.205,9.23110,9.23110
1959.00,9.23106,25.197158,0.000422,25.054383,-2.1203,0.205,9.23127,9.23127
1960.00,9.23101,25.197133,0.000419,25.054355,-2.1202,0.205,9.23149,9.23149
1961.00,9.23104,25.197123,0.000416,25.054322,-2.1200,0.205,9.23170,9.23170
1962.00,9.23110,25.197202,0.000417,25.054347,-2.1200,0.205,9.23184,9.23184
1963.00,9.23119,25.197154,0.000412,25.054226,-2.1197,0.206,9.23237,9.23237
1964.00,9.23141,25.197095,0.000408,25.054109,-2.1195,0.206,9.23261,9.23261
1965.00,9.23170,25.197210,0.000408,25.054142,-2.1197,0.206,9.23270,9.23270
1966.00,9.23200,25.197291,0.000408,25.054219,-2.1200,0.206,9.23314,9.23314
1967.00,9.23208,25.197270,0.000409,25.054185,-2.1202,0.206,9.23294,9.23294
1968.00,9.23201,25.197262,0.000409,25.054086,-2.1203,0.206,9.23244,9.23244
1969.00,9.23217,25.197431,0.000411,25.054127,-2.1204,0.206,9.23289,9.23289
1970.00,9.23238,25.197465,0.000412,25.054114,-2.1204,0.206,9.23273,9.23273
1971.00,9.23236,25.197463,0.000414,25.054071,-2.1203,0.206,9.23264,9.23264
1972.00,9.23241,25.197536,0.000412,25.054167,-2.1205,0.206,9.23334,9.23334
1973.00,9.23262,25.197507,0.000408,25.054229,-2.1208,0.206,9.23481,9.23481
1974.00,9.23279,25.197474,0.000408,25.054200,-2.1210,0.206,9.23479,9.23479
1975.00,9.23290,25.197559,0.000409,25.054229,-2.1208,0.206,9.23467,9.23467
1976.00,9.23295,25.197661,0.000407,25.054255,-2.1207,0.207,9.23456,9.23456
1977.00,9.23307,25.197673,0.000410,25.054149,-2.1205,0.207,9.23444,9.23444
1978.00,9.23315,25.197822,0.000419,25.054186,-2.1202,0.206,9.23317,9.23317
1979.00,9.23320,25.197830,0.000418,25.054191,-2.1200,0.206,9.23247,9.23247
1980.00,9.23313,25.197794,0.000416,25.054148,-2.1199,0.206,9.23221,9.23221
1981.00,9.23307,25.197739,0.000418,25.054084,-2.1199,0.207,9.23158,9.23158
1982.00,9.23316,25.197803,0.000421,25.054133,-2.1199,0.207,9.23034,9.23034
1983.00,9.23294,25.197761,0.000416,25.054072,-2.1201,0.207,9.23068,9.23068
1984.00,9.23270,25.197786,0.000420,25.054071,-2.1204,0.207,9.23036,9.23036
1985.00,9.23262,25.197833,0.000421,25.054158,-2.1209,0.207,9.23079,9.23079
1986.00,9.23253,25.197762,0.000418,25.054089,-2.1212,0.207,9.23085,9.23085
1987.00,9.23234,25.197788,0.000415,25.054106,-2.1213,0.207,9.23125,9.23125
1988.00,9.23241,25.197839,0.000416,25.054116,-2.1212,0.207,9.23106,9.23106
1989.00,9.23242,25.197880,0.000412,25.054078,-2.1209,0.207,9.23174,9.23174
1990.00,9.23227,25.197977,0.000413,25.054082,-2.1204,0.208,9.23118,9.23118
1991.00,9.23210,25.198094,0.000417,25.054164,-2.1200,0.208,9.23076,9.23076
1992.00,9.23181,25.198097,0.000418,25.054121,-2.1197,0.208,9.23074,9.23074
1993.00,9.23144,25.198126,0.000416,25.054082,-2.1194,0.208,9.22995,9.22995
1994.00,9.23104,25.198195,0.000417,25.054125,-2.1192,0.208,9.22899,9.22899
1995.00,9.23083,25.198206,0.000420,25.054108,-2.1191,0.208,9.22885,9.22885
1996.00,9.23068,25.198176,0.000416,25.054024,-2.1189,0.208,9.22914,9.22914
1997.00,9.23043,25.198140,0.000417,25.053974,-2.1188,0.208,9.22891,9.22891
1998.00,9.23027,25.198142,0.000420,25.053943,-2.1188,0.208,9.22881,9.22881
1999.00,9.23008,25.198216,0.000425,25.053939,-2.1188,0.208,9.22891,9.22891
2000.00,9.22993,25.198237,0.000425,25.053903,-2.1191,0.208,9.22859,9.22859
2001.00,9.22978,25.198347,0.000429,25.053982,-2.1194,0.208,9.22826,9.22826
2002.00,9.22980,25.198490,0.000428,25.054115,-2.1197,0.208,9.22854,9.22854
2003.00,9.22970,25.198518,0.000424,25.054160,-2.1200,0.208,9.22945,9.22945
2004.00,9.22945,25.198441,0.000420,25.054187,-2.1205,0.208,9.22878,9.22878
2005.00,9.22931,25.198464,0.000418,25.054273,-2.1205,0.209,9.22777,9.22777
2006.00,9.22883,25.198418,0.000418,25.054273,-2.1204,0.209,9.22617,9.22617
2007.00,9.22872,25.198386,0.000419,25.054222,-2.1204,0.209,9.22340,9.22340
2008.00,9.22875,25.198470,0.000427,25.054312,-2.1203,0.208,9.22044,9.22044
2009.00,9.22859,25.198545,0.000426,25.054274,-2.1199,0.208,9.21772,9.21772
2010.00,9.22848,25.198508,0.000423,25.054170,-2.1197,0.209,9.21533,9.21533
2011.00,9.22860,25.198535,0.000419,25.054103,-2.1197,0.209,9.21382,9.21382
@14,2.0001,4.0, 2010.02 
2012.00,9.23004,25.198579,0.000418,25.054148,-2.1196,0.209,9.21448,9.21448
2013.00,9.22990,25.198632,0.000413,25.054089,-2.1196,0.209,9.21564,9.21564
2014.00,9.22642,25.198607,0.000413,25.054044,-2.1198,0.209,9.21853,9.21853
2015.00,9.22346,25.198667,0.000415,25.054061,-2.1198,0.209,9.22226,9.22226
2016.00,9.22089,25.198762,0.000417,25.054118,-2.1197,0.210,9.22588,9.22588
2017.00,9.21971,25.198807,0.000418,25.054128,-2.1194,0.209,9.22856,9.22856
2018.00,9.22033,25.198773,0.000415,25.054230,-2.1192,0.210,9.23112,9.23112
2019.00,9.22128,25.198714,0.000415,25.054242,-2.1192,0.210,9.23284,9.23284
2020.00,9.22019,25.198741,0.000417,25.054309,-2.1193,0.210,9.23310,9.23310
2021.00,9.21954,25.198750,0.000421,25.054321,-2.1194,0.209,9.23316,9.23316
2022.00,9.22030,25.198882,0.000420,25.054337,-2.1198,0.210,9.23305,9.23305
2023.00,9.22220,25.198848,0.000421,25.054185,-2.1200,0.210,9.23277,9.23277
2024.00,9.22440,25.198987,0.000422,25.054245,-2.1200,0.210,9.23191,9.23191
2025.00,9.22544,25.199055,0.000421,25.054236,-2.1199,0.210,9.23227,9.23227
2026.00,9.22642,25.199081,0.000418,25.054232,-2.1198,0.210,9.23255,9.23255
2027.00,9.22710,25.199010,0.000422,25.054157,-2.1196,0.210,9.23220,9.23220
2028.00,9.22872,25.199026,0.000419,25.054090,-2.1195,0.210,9.23187,9.23187
2029.00,9.22962,25.198936,0.000414,25.054013,-2.1195,0.210,9.23171,9.23171
2030.00,9.22979,25.198912,0.000412,25.053960,-2.1195,0.210,9.23119,9.23119
2031.00,9.23060,25.198951,0.000415,25.053951,-2.1195,0.210,9.23022,9.23022
2032.00,9.23157,25.198995,0.000409,25.053915,-2.1195,0.210,9.23041,9.23041
2033.00,9.23167,25.199117,0.000411,25.054058,-2.1194,0.211,9.23081,9.23081
2034.00,9.23190,25.199258,0.000417,25.054096,-2.1195,0.210,9.23203,9.23203
2035.00,9.23234,25.199400,0.000421,25.054222,-2.1195,0.210,9.23362,9.23362
2036.00,9.23268,25.199428,0.000417,25.054252,-2.1195,0.211,9.23502,9.23502
2037.00,9.23280,25.199399,0.000415,25.054234,-2.1195,0.211,9.23575,9.23575
2038.00,9.23287,25.199351,0.000415,25.054139,-2.1195,0.211,9.23597,9.23597
2039.00,9.23278,25.199462,0.000414,25.054218,-2.1194,0.211,9.23520,9.23520
2040.00,9.23285,25.199407,0.000409,25.054100,-2.1191,0.211,9.23415,9.23415
2041.00,9.23292,25.199521,0.000412,25.054122,-2.1190,0.211,9.23397,9.23397
2042.00,9.23290,25.199677,0.000417,25.054229,-2.1189,0.211,9.23373,9.23373
2043.00,9.23301,25.199790,0.000418,25.054314,-2.1186,0.211,9.23354,9.23354
2044.00,9.23310,25.199784,0.000420,25.054281,-2.1185,0.211,9.23379,9.23379
2045.00,9.23324,25.199891,0.000423,25.054367,-2.1184,0.211,9.23428,9.23428
2046.00,9.23331,25.199797,0.000421,25.054334,-2.1183,0.211,9.23395,9.23395
2047.00,9.23330,25.199722,0.000419,25.054248,-2.1183,0.211,9.23340,9.23340
2048.00,9.23323,25.199747,0.000420,25.054285,-2.1184,0.211,9.23229,9.23229
2049.00,9.23311,25.199672,0.000417,25.054259,-2.1183,0.211,9.23151,9.23151
2050.00,9.23317,25.199632,0.000418,25.054241,-2.1184,0.212,9.23081,9.23081
2051.00,9.23335,25.199676,0.000419,25.054203,-2.1185,0.212,9.23121,9.23121
2052.00,9.23365,25.199793,0.000419,25.054250,-2.1183,0.212,9.23204,9.23204
2053.00,9.23374,25.199824,0.000418,25.054137,-2.1179,0.212,9.23292,9.23292
2054.00,9.23358,25.199819,0.000416,25.053977,-2.1176,0.212,9.23319,9.23319
2055.00,9.23319,25.199908,0.000418,25.053946,-2.1174,0.212,9.23237,9.23237
2056.00,9.23255,25.200021,0.000421,25.053912,-2.1172,0.212,9.22996,9.22996
2057.00,9.23199,25.200041,0.000425,25.053947,-2.1172,0.212,9.22769,9.22769
2058.00,9.23148,25.200048,0.000422,25.053953,-2.1173,0.212,9.22606,9.22606
2059.00,9.23110,25.200168,0.000425,25.054035,-2.1174,0.212,9.22483,9.22483
2060.00,9.23075,25.200143,0.000417,25.053898,-2.1175,0.212,9.22554,9.22554
2061.00,9.23051,25.200100,0.000413,25.053846,-2.1175,0.212,9.22698,9.22698
2062.00,9.23003,25.200101,0.000409,25.053768,-2.1175,0.213,9.22795,9.22795
2063.00,9.22947,25.200145,0.000411,25.053807,-2.1175,0.213,9.22876,9.22876
2064.00,9.22921,25.200179,0.000411,25.053825,-2.1177,0.213,9.22949,9.22949
2065.00,9.22925,25.200284,0.000415,25.053909,-2.1176,0.213,9.22981,9.22981
2066.00,9.22922,25.200372,0.000417,25.054030,-2.1175,0.213,9.23029,9.23029
2067.00,9.22939,25.200453,0.000417,25.054059,-2.1175,0.213,9.23107,9.23107
2068.00,9.22969,25.200517,0.000416,25.054045,-2.1175,0.213,9.23185,9.23185
2069.00,9.22995,25.200591,0.000415,25.054087,-2.1174,0.213,9.23293,9.23293
2070.00,9.23020,25.200581,0.000416,25.054130,-2.1173,0.213,9.23320,9.23320
2071.00,9.23012,25.200508,0.000415,25.054052,-2.1169,0.213,9.23287,9.23287
2072.00,9.22995,25.200447,0.000414,25.054009,-2.1165,0.213,9.23278,9.23278
2073.00,9.22990,25.200474,0.000415,25.054022,-2.1160,0.213,9.23294,9.23294
2074.00,9.22996,25.200546,0.000418,25.054050,-2.1157,0.213,9.23277,9.23277
2075.00,9.23012,25.200680,0.000418,25.054152,-2.1158,0.213,9.23260,9.23260
2076.00,9.23054,25.200761,0.000414,25.054141,-2.1158,0.214,9.23314,9.23314
2077.00,9.23106,25.200840,0.000415,25.054226,-2.1158,0.214,9.23342,9.23342
2078.00,9.23140,25.200756,0.000415,25.054132,-2.1159,0.214,9.23273,9.23273
2079.00,9.23173,25.200730,0.000415,25.054126,-2.1159,0.214,9.23236,9.23236
2080.00,9.23199,25.200618,0.000410,25.053999,-2.1157,0.214,9.23251,9.23251
2081.00,9.23209,25.200692,0.000416,25.054068,-2.1159,0.214,9.23176,9.23176
2082.00,9.23193,25.200776,0.000417,25.054070,-2.1162,0.214,9.23027,9.23027
2083.00,9.23182,25.200891,0.000417,25.054211,-2.1164,0.214,9.22959,9.22959
2084.00,9.23181,25.200890,0.000415,25.054221,-2.1165,0.214,9.22929,9.22929
2085.00,9.23178,25.200940,0.000420,25.054253,-2.1162,0.214,9.22856,9.22856
2086.00,9.23167,25.200866,0.000415,25.054214,-2.1159,0.215,9.22878,9.22878
2087.00,9.23162,25.200827,0.000415,25.054140,-2.1156,0.215,9.22979,9.22979
2088.00,9.23147,25.200854,0.000415,25.054051,-2.1153,0.215,9.23014,9.23014
2089.00,9.23124,25.200890,0.000417,25.053975,-2.1151,0.214,9.23012,9.23012
2090.00,9.23101,25.200922,0.000414,25.053939,-2.1149,0.215,9.22959,9.22959
2091.00,9.23089,25.201062,0.000414,25.054006,-2.1147,0.215,9.22889,9.22889
2092.00,9.23056,25.201138,0.000415,25.054004,-2.1146,0.215,9.22845,9.22845
2093.00,9.23028,25.201297,0.000418,25.054094,-2.1144,0.215,9.22878,9.22878
2094.00,9.23028,25.201401,0.000414,25.054130,-2.1141,0.215,9.22913,9.22913
2095.00,9.23024,25.201443,0.000413,25.054133,-2.1139,0.215,9.23039,9.23039
2096.00,9.23036,25.201497,0.000414,25.054085,-2.1139,0.215,9.23216,9.23216
2097.00,9.23045,25.201492,0.000411,25.054049,-2.1139,0.215,9.23357,9.23357
2098.00,9.23071,25.201529,0.000411,25.054064,-2.1141,0.215,9.23481,9.23481
2099.00,9.23094,25.201418,0.000411,25.053971,-2.1143,0.216,9.23564,9.23564
2100.00,9.23112,25.201467,0.000412,25.053936,-2.1146,0.216,9.23621,9.23621
2101.00,9.23134,25.201591,0.000417,25.054046,-2.1145,0.215,9.23587,9.23587
2102.00,9.23171,25.201685,0.000419,25.054166,-2.1144,0.215,9.23573,9.23573
2103.00,9.23200,25.201712,0.000415,25.054182,-2.1141,0.215,9.23482,9.23482
2104.00,9.23228,25.201830,0.000415,25.054235,-2.1139,0.216,9.23482,9.23482
2105.00,9.23260,25.201978,0.000415,25.054337,-2.1138,0.216,9.23480,9.23480
2106.00,9.23284,25.201921,0.000410,25.054171,-2.1137,0.216,9.23495,9.23495
2107.00,9.23317,25.201931,0.000410,25.054099,-2.1136,0.216,9.23589,9.23589
2108.00,9.23365,25.201885,0.000408,25.053977,-2.1135,0.216,9.23731,9.23731
2109.00,9.23419,25.201915,0.000411,25.053999,-2.1133,0.216,9.23818,9.23818
2110.00,9.23470,25.201763,0.000410,25.053856,-2.1131,0.216,9.23833,9.23833
2111.00,9.23523,25.201840,0.000413,25.053944,-2.1130,0.216,9.23886,9.23886
2112.00,9.23568,25.201880,0.000412,25.053895,-2.1132,0.216,9.23777,9.23777
2113.00,9.23579,25.201944,0.000411,25.053953,-2.1134,0.216,9.23650,9.23650
2114.00,9.23588,25.201974,0.000407,25.053945,-2.1135,0.216,9.23516,9.23516
2115.00,9.23595,25.202070,0.000405,25.053982,-2.1135,0.217,9.23429,9.23429
2116.00,9.23587,25.202044,0.000404,25.053913,-2.1135,0.217,9.23289,9.23289
2117.00,9.23582,25.202172,0.000408,25.054013,-2.1133,0.217,9.23241,9.23241
2118.00,9.23563,25.202182,0.000410,25.054007,-2.1132,0.217,9.23204,9.23204
2119.00,9.23517,25.202299,0.000412,25.054045,-2.1131,0.217,9.23206,9.23206
2120.00,9.23496,25.202410,0.000412,25.054114,-2.1129,0.217,9.23222,9.23222
2121.00,9.23492,25.202448,0.000411,25.054091,-2.1127,0.217,9.23306,9.23306
2122.00,9.23499,25.202545,0.000409,25.054117,-2.1125,0.217,9.23421,9.23421
2123.00,9.23509,25.202704,0.000411,25.054177,-2.1121,0.218,9.23432,9.23432
2124.00,9.23491,25.202718,0.000416,25.054147,-2.1117,0.218,9.23378,9.23378
2125.00,9.23472,25.202773,0.000416,25.054177,-2.1115,0.218,9.23399,9.23399
2126.00,9.23476,25.202849,0.000419,25.054278,-2.1114,0.218,9.23394,9.23394
2127.00,9.23452,25.202744,0.000418,25.054255,-2.1116,0.218,9.23298,9.23298
2128.00,9.23431,25.202726,0.000420,25.054235,-2.1118,0.217,9.23410,9.23410
2129.00,9.23421,25.202790,0.000418,25.054234,-2.1123,0.218,9.23563,9.23563
2130.00,9.23411,25.202790,0.000418,25.054159,-2.1126,0.218,9.23579,9.23579
2131.00,9.23399,25.202784,0.000417,25.054096,-2.1127,0.218,9.23700,9.23700
2132.00,9.23436,25.202937,0.000422,25.054143,-2.1127,0.218,9.23831,9.23831
2133.00,9.23468,25.202980,0.000425,25.054147,-2.1125,0.218,9.23922,9.23922
2134.00,9.23502,25.202981,0.000422,25.054127,-2.1122,0.218,9.23949,9.23949
2135.00,9.23546,25.203015,0.000422,25.054150,-2.1121,0.218,9.24064,9.24064
2136.00,9.23581,25.203001,0.000423,25.054197,-2.1118,0.218,9.24019,9.24019
2137.00,9.23615,25.202771,0.000418,25.054043,-2.1113,0.218,9.23957,9.23957
2138.00,9.23644,25.202741,0.000416,25.054026,-2.1110,0.218,9.23899,9.23899
2139.00,9.23686,25.202742,0.000419,25.054075,-2.1107,0.218,9.23927,9.23927
2140.00,9.23725,25.202784,0.000425,25.054114,-2.1102,0.218,9.23929,9.23929
2141.00,9.23756,25.202813,0.000426,25.054052,-2.1099,0.218,9.23951,9.23951
2142.00,9.23766,25.203056,0.000427,25.054121,-2.1097,0.218,9.23966,9.23966
2143.00,9.23771,25.203118,0.000425,25.054131,-2.1095,0.219,9.23931,9.23931
2144.00,9.23809,25.203228,0.000424,25.054162,-2.1094,0.219,9.23884,9.23884
2145.00,9.23843,25.203225,0.000422,25.054092,-2.1094,0.219,9.23822,9.23822
2146.00,9.23871,25.203317,0.000422,25.054165,-2.1095,0.219,9.23748,9.23748
2147.00,9.23890,25.203293,0.000420,25.054156,-2.1096,0.219,9.23785,9.23785
2148.00,9.23887,25.203257,0.000424,25.054043,-2.1097,0.219,9.23789,9.23789
2149.00,9.23891,25.203255,0.000424,25.053962,-2.1096,0.219,9.23795,9.23795
2150.00,9.23902,25.203372,0.000424,25.053980,-2.1095,0.219,9.23827,9.23827
2151.00,9.23906,25.203545,0.000426,25.054059,-2.1094,0.219,9.23872,9.23872
2152.00,9.23887,25.203657,0.000426,25.054117,-2.1093,0.219,9.23811,9.23811
2153.00,9.23864,25.203765,0.000425,25.054223,-2.1093,0.220,9.23848,9.23848
2154.00,9.23842,25.203792,0.000423,25.054256,-2.1091,0.220,9.23758,9.23758
2155.00,9.23851,25.203761,0.000419,25.054247,-2.1091,0.220,9.23649,9.23649
2156.00,9.23823,25.203712,0.000416,25.054157,-2.1091,0.220,9.23548,9.23548
2157.00,9.23794,25.203699,0.000414,25.054130,-2.1092,0.220,9.23543,9.23543
2158.00,9.23800,25.203634,0.000408,25.054049,-2.1094,0.220,9.23510,9.23510
2159.00,9.23798,25.203627,0.000406,25.054017,-2.1098,0.220,9.23445,9.23445
2160.00,9.23818,25.203586,0.000408,25.053965,-2.1101,0.220,9.23342,9.23342
2161.00,9.23761,25.203596,0.000410,25.054016,-2.1102,0.220,9.23207,9.23207
@15,2.0001,4.0, 2160.06200000001 
2162.00,9.23646,25.203651,0.000411,25.054008,-2.1103,0.220,9.23079,9.23079
2163.00,9.23743,25.203749,0.000414,25.054001,-2.1101,0.220,9.22983,9.22983
2164.00,9.23585,25.203863,0.000417,25.054085,-2.1098,0.220,9.23014,9.23014
2165.00,9.23569,25.203881,0.000418,25.054106,-2.1095,0.220,9.23233,9.23233
2166.00,9.23489,25.203897,0.000417,25.053994,-2.1092,0.220,9.23511,9.23511
2167.00,9.23347,25.203860,0.000417,25.053911,-2.1088,0.221,9.23829,9.23829
2168.00,9.23329,25.203838,0.000418,25.053864,-2.1085,0.221,9.24006,9.24006
2169.00,9.23370,25.203868,0.000417,25.053837,-2.1082,0.221,9.24165,9.24165
2170.00,9.23386,25.204040,0.000419,25.053941,-2.1079,0.221,9.24190,9.24190
2171.00,9.23504,25.204037,0.000419,25.053947,-2.1075,0.221,9.24282,9.24282
2172.00,9.23562,25.204065,0.000419,25.053979,-2.1073,0.221,9.24238,9.24238
2173.00,9.23584,25.204103,0.000419,25.053999,-2.1070,0.221,9.24260,9.24260
2174.00,9.23640,25.204068,0.000419,25.053956,-2.1066,0.221,9.24296,9.24296
2175.00,9.23687,25.203994,0.000416,25.053881,-2.1064,0.221,9.24313,9.24313
2176.00,9.23749,25.204111,0.000419,25.053963,-2.1062,0.221,9.24378,9.24378
2177.00,9.23814,25.204240,0.000422,25.054044,-2.1062,0.221,9.24401,9.24401
2178.00,9.23898,25.204336,0.000425,25.054133,-2.1061,0.221,9.24344,9.24344
2179.00,9.24004,25.204375,0.000425,25.054183,-2.1065,0.222,9.24255,9.24255
2180.00,9.24046,25.204434,0.000429,25.054194,-2.1066,0.221,9.24188,9.24188
2181.00,9.24029,25.204410,0.000428,25.054092,-2.1066,0.222,9.23992,9.23992
2182.00,9.24062,25.204417,0.000425,25.054070,-2.1065,0.222,9.23864,9.23864
2183.00,9.24098,25.204477,0.000426,25.054072,-2.1062,0.222,9.23838,9.23838
2184.00,9.24122,25.204574,0.000428,25.054058,-2.1056,0.222,9.23803,9.23803
2185.00,9.24138,25.204733,0.000424,25.054171,-2.1054,0.222,9.23844,9.23844
2186.00,9.24128,25.204741,0.000424,25.054213,-2.1053,0.222,9.23885,9.23885
2187.00,9.24118,25.204607,0.000421,25.054062,-2.1051,0.222,9.23901,9.23901
2188.00,9.24109,25.204569,0.000418,25.053976,-2.1052,0.223,9.23927,9.23927
2189.00,9.24094,25.204544,0.000416,25.053980,-2.1053,0.223,9.23920,9.23920
2190.00,9.24069,25.204611,0.000420,25.053970,-2.1052,0.223,9.23863,9.23863
2191.00,9.24032,25.204542,0.000416,25.053838,-2.1050,0.223,9.23786,9.23786
2192.00,9.23984,25.204666,0.000414,25.053896,-2.1051,0.223,9.23678,9.23678
2193.00,9.23941,25.204829,0.000415,25.054054,-2.1053,0.223,9.23589,9.23589
2194.00,9.23913,25.204860,0.000416,25.054023,-2.1055,0.223,9.23632,9.23632
2195.00,9.23910,25.204703,0.000414,25.053870,-2.1054,0.223,9.23753,9.23753
2196.00,9.23898,25.204830,0.000416,25.053986,-2.1053,0.223,9.23834,9.23834
2197.00,9.23865,25.204832,0.000418,25.054037,-2.1049,0.223,9.24007,9.24007
2198.00,9.23869,25.204789,0.000418,25.054006,-2.1044,0.223,9.24131,9.24131
2199.00,9.23871,25.204900,0.000423,25.054086,-2.1041,0.223,9.24130,9.24130
2200.00,9.23871,25.204894,0.000421,25.054110,-2.1041,0.223,9.24013,9.24013
2201.00,9.23875,25.204948,0.000422,25.054113,-2.1042,0.223,9.24006,9.24006
2202.00,9.23883,25.205025,0.000427,25.054183,-2.1044,0.223,9.23970,9.23970
2203.00,9.23876,25.205083,0.000426,25.054185,-2.1046,0.223,9.24001,9.24001
2204.00,9.23876,25.205066,0.000419,25.054162,-2.1046,0.224,9.24048,9.24048
2205.00,9.23902,25.205204,0.000418,25.054197,-2.1044,0.224,9.24026,9.24026
2206.00,9.23919,25.205276,0.000418,25.054226,-2.1042,0.224,9.23958,9.23958
2207.00,9.23904,25.205213,0.000416,25.054114,-2.1039,0.224,9.23975,9.23975
2208.00,9.23907,25.205183,0.000415,25.054034,-2.1035,0.224,9.23925,9.23925
2209.00,9.23918,25.205309,0.000418,25.054088,-2.1032,0.224,9.23897,9.23897
2210.00,9.23931,25.205266,0.000421,25.054004,-2.1029,0.224,9.23904,9.23904
2211.00,9.23919,25.205230,0.000419,25.053990,-2.1027,0.224,9.23879,9.23879
2212.00,9.23936,25.205400,0.000414,25.054078,-2.1026,0.224,9.23806,9.23806
2213.00,9.23944,25.205518,0.000412,25.054122,-2.1026,0.224,9.23680,9.23680
2214.00,9.23939,25.205541,0.000411,25.054073,-2.1025,0.225,9.23650,9.23650
2215.00,9.23904,25.205690,0.000410,25.054171,-2.1024,0.225,9.23775,9.23775
2216.00,9.23908,25.205809,0.000414,25.054241,-2.1022,0.225,9.23922,9.23922
2217.00,9.23935,25.205837,0.000416,25.054214,-2.1020,0.225,9.23961,9.23961
2218.00,9.23920,25.205811,0.000417,25.054211,-2.1019,0.225,9.23989,9.23989
2219.00,9.23906,25.205689,0.000411,25.054133,-2.1018,0.225,9.23949,9.23949
2220.00,9.23881,25.205670,0.000407,25.054134,-2.1017,0.225,9.23781,9.23781
2221.00,9.23857,25.205676,0.000404,25.054064,-2.1017,0.225,9.23629,9.23629
2222.00,9.23837,25.205754,0.000407,25.054147,-2.1016,0.225,9.23569,9.23569
2223.00,9.23798,25.205893,0.000411,25.054194,-2.1013,0.225,9.23568,9.23568
2224.00,9.23793,25.206005,0.000413,25.054183,-2.1011,0.226,9.23552,9.23552
2225.00,9.23780,25.206023,0.000416,25.054112,-2.1008,0.225,9.23643,9.23643
2226.00,9.23745,25.206041,0.000418,25.054128,-2.1005,0.226,9.23850,9.23850
2227.00,9.23724,25.206040,0.000417,25.054109,-2.1004,0.226,9.23876,9.23876
2228.00,9.23775,25.205919,0.000415,25.054038,-2.1002,0.226,9.23932,9.23932
2229.00,9.23785,25.205889,0.000419,25.054062,-2.1000,0.226,9.24002,9.24002
2230.00,9.23783,25.205957,0.000418,25.054159,-2.1000,0.226,9.23921,9.23921
2231.00,9.23779,25.205902,0.000413,25.054035,-2.0998,0.226,9.23720,9.23720
2232.00,9.23783,25.205924,0.000415,25.053977,-2.0994,0.226,9.23750,9.23750
2233.00,9.23795,25.206044,0.000417,25.054023,-2.0991,0.226,9.23711,9.23711
2234.00,9.23749,25.206051,0.000416,25.054016,-2.0988,0.226,9.23703,9.23703
2235.00,9.23732,25.206042,0.000419,25.054004,-2.0986,0.226,9.23756,9.23756
2236.00,9.23736,25.206238,0.000421,25.054169,-2.0986,0.226,9.23764,9.23764
2237.00,9.23733,25.206228,0.000417,25.054119,-2.0987,0.226,9.23677,9.23677
2238.00,9.23716,25.206211,0.000416,25.054093,-2.0987,0.226,9.23627,9.23627
2239.00,9.23715,25.206306,0.000418,25.054131,-2.0985,0.226,9.23601,9.23601
2240.00,9.23718,25.206319,0.000416,25.054064,-2.0983,0.227,9.23581,9.23581
2241.00,9.23731,25.206323,0.000420,25.054074,-2.0979,0.227,9.23637,9.23637
2242.00,9.23752,25.206341,0.000420,25.054099,-2.0978,0.227,9.23732,9.23732
2243.00,9.23769,25.206428,0.000424,25.054144,-2.0978,0.227,9.23856,9.23856
2244.00,9.23800,25.206531,0.000423,25.054222,-2.0977,0.227,9.23966,9.23966
2245.00,9.23832,25.206586,0.000426,25.054287,-2.0976,0.227,9.24089,9.24089
2246.00,9.23826,25.206645,0.000426,25.054303,-2.0974,0.227,9.24133,9.24133
2247.00,9.23825,25.206737,0.000429,25.054367,-2.0971,0.227,9.24226,9.24226
2248.00,9.23875,25.206642,0.000427,25.054265,-2.0969,0.227,9.24382,9.24382
2249.00,9.23911,25.206600,0.000426,25.054174,-2.0970,0.227,9.24432,9.24432
2250.00,9.23946,25.206608,0.000422,25.054193,-2.0971,0.227,9.24430,9.24430
2251.00,9.23980,25.206540,0.000421,25.054150,-2.0972,0.227,9.24450,9.24450
2252.00,9.23996,25.206449,0.000417,25.054039,-2.0974,0.227,9.24320,9.24320
2253.00,9.23988,25.206585,0.000417,25.054133,-2.0972,0.228,9.24103,9.24103
2254.00,9.23996,25.206726,0.000419,25.054214,-2.0968,0.228,9.23988,9.23988
2255.00,9.24000,25.206818,0.000420,25.054228,-2.0963,0.228,9.23915,9.23915
2256.00,9.24022,25.206829,0.000418,25.054194,-2.0957,0.228,9.23953,9.23953
2257.00,9.24075,25.207032,0.000424,25.054312,-2.0951,0.228,9.24113,9.24113
2258.00,9.24135,25.207106,0.000427,25.054317,-2.0948,0.228,9.24243,9.24243
2259.00,9.24177,25.207077,0.000426,25.054261,-2.0948,0.228,9.24338,9.24338
2260.00,9.24214,25.207154,0.000430,25.054284,-2.0948,0.228,9.24486,9.24486
2261.00,9.24243,25.207215,0.000431,25.054313,-2.0948,0.228,9.24562,9.24562
2262.00,9.24286,25.207152,0.000430,25.054243,-2.0948,0.228,9.24538,9.24538
2263.00,9.24317,25.207221,0.000429,25.054277,-2.0949,0.228,9.24585,9.24585
2264.00,9.24332,25.207308,0.000428,25.054271,-2.0948,0.228,9.24564,9.24564
2265.00,9.24341,25.207329,0.000427,25.054243,-2.0948,0.228,9.24500,9.24500
2266.00,9.24344,25.207412,0.000430,25.054235,-2.0948,0.228,9.24374,9.24374
2267.00,9.24334,25.207466,0.000431,25.054236,-2.0947,0.228,9.24387,9.24387
2268.00,9.24320,25.207423,0.000430,25.054183,-2.0946,0.228,9.24329,9.24329
2269.00,9.24314,25.207420,0.000430,25.054242,-2.0943,0.228,9.24405,9.24405
2270.00,9.24325,25.207408,0.000429,25.054222,-2.0941,0.228,9.24407,9.24407
2271.00,9.24356,25.207460,0.000424,25.054253,-2.0937,0.229,9.24464,9.24464
2272.00,9.24389,25.207481,0.000420,25.054285,-2.0935,0.229,9.24440,9.24440
2273.00,9.24400,25.207454,0.000418,25.054213,-2.0930,0.229,9.24507,9.24507
2274.00,9.24437,25.207426,0.000418,25.054162,-2.0926,0.229,9.24455,9.24455
2275.00,9.24473,25.207417,0.000414,25.054082,-2.0924,0.229,9.24474,9.24474
2276.00,9.24470,25.207402,0.000411,25.054000,-2.0922,0.230,9.24477,9.24477
2277.00,9.24468,25.207455,0.000411,25.053970,-2.0920,0.230,9.24617,9.24617
2278.00,9.24503,25.207516,0.000413,25.054022,-2.0920,0.230,9.24627,9.24627
2279.00,9.24515,25.207609,0.000413,25.054027,-2.0919,0.230,9.24670,9.24670
2280.00,9.24519,25.207649,0.000414,25.054042,-2.0917,0.230,9.24636,9.24636
2281.00,9.24500,25.207713,0.000419,25.054143,-2.0914,0.230,9.24639,9.24639
2282.00,9.24496,25.207736,0.000421,25.054159,-2.0910,0.230,9.24558,9.24558
2283.00,9.24498,25.207825,0.000423,25.054242,-2.0908,0.230,9.24575,9.24575
2284.00,9.24512,25.207785,0.000422,25.054201,-2.0906,0.230,9.24603,9.24603
2285.00,9.24545,25.207786,0.000423,25.054255,-2.0905,0.230,9.24706,9.24706
2286.00,9.24574,25.207749,0.000419,25.054190,-2.0906,0.230,9.24711,9.24711
2287.00,9.24586,25.207907,0.000420,25.054284,-2.0909,0.230,9.24565,9.24565
2288.00,9.24586,25.207950,0.000417,25.054191,-2.0912,0.230,9.24364,9.24364
2289.00,9.24554,25.208034,0.000416,25.054214,-2.0913,0.231,9.24200,9.24200
2290.00,9.24490,25.208160,0.000417,25.054218,-2.0913,0.231,9.24085,9.24085
2291.00,9.24484,25.208142,0.000421,25.054184,-2.0912,0.231,9.24139,9.24139
2292.00,9.24503,25.208124,0.000424,25.054177,-2.0908,0.231,9.24357,9.24357
2293.00,9.24527,25.208111,0.000424,25.054177,-2.0900,0.231,9.24614,9.24614
2294.00,9.24533,25.208095,0.000425,25.054136,-2.0895,0.231,9.24953,9.24953
2295.00,9.24517,25.208140,0.000425,25.054131,-2.0891,0.231,9.25141,9.25141
2296.00,9.24483,25.208202,0.000421,25.054114,-2.0889,0.231,9.25205,9.25205
2297.00,9.24544,25.208115,0.000416,25.053989,-2.0891,0.231,9.25212,9.25212
2298.00,9.24642,25.208232,0.000418,25.054067,-2.0893,0.231,9.25153,9.25153
2299.00,9.24684,25.208196,0.000416,25.054025,-2.0893,0.231,9.24974,9.24974
2300.00,9.24682,25.208272,0.000415,25.054067,-2.0892,0.231,9.24920,9.24920
2301.00,9.24697,25.208491,0.000420,25.054200,-2.0889,0.231,9.24935,9.24935
2302.00,9.24710,25.208584,0.000419,25.054275,-2.0884,0.231,9.24920,9.24920
2303.00,9.24734,25.208487,0.000417,25.054210,-2.0881,0.232,9.24955,9.24955
2304.00,9.24757,25.208652,0.000417,25.054311,-2.0880,0.232,9.24864,9.24864
2305.00,9.24832,25.208674,0.000418,25.054268,-2.0879,0.232,9.24733,9.24733
2306.00,9.24972,25.208522,0.000417,25.054120,-2.0882,0.232,9.24558,9.24558
2307.00,9.25057,25.208521,0.000417,25.054109,-2.0886,0.232,9.24408,9.24408
2308.00,9.25049,25.208501,0.000412,25.054005,-2.0889,0.232,9.24318,9.24318
2309.00,9.24958,25.208492,0.000414,25.053996,-2.0890,0.232,9.24300,9.24300
2310.00,9.24928,25.208467,0.000411,25.053988,-2.0887,0.232,9.24140,9.24140
2311.00,9.25010,25.208534,0.000408,25.053980,-2.0883,0.232,9.24024,9.24024
@16,2.0001,4.0, 2310.10400000001 
2312.00,9.24993,25.208696,0.000409,25.053995,-2.0879,0.232,9.23951,9.23951
2313.00,9.24830,25.208926,0.000414,25.054169,-2.0876,0.232,9.23897,9.23897
2314.00,9.24543,25.208948,0.000413,25.054093,-2.0874,0.233,9.23933,9.23933
2315.00,9.24461,25.208956,0.000415,25.054079,-2.0873,0.233,9.24196,9.24196
2316.00,9.24374,25.209064,0.000418,25.054214,-2.0871,0.233,9.24495,9.24495
2317.00,9.24235,25.209046,0.000417,25.054215,-2.0866,0.233,9.24742,9.24742
2318.00,9.24226,25.208985,0.000419,25.054182,-2.0862,0.233,9.24880,9.24880
2319.00,9.24299,25.209047,0.000420,25.054296,-2.0857,0.233,9.24962,9.24962
2320.00,9.24356,25.209142,0.000426,25.054359,-2.0854,0.233,9.24997,9.24997
2321.00,9.24343,25.209187,0.000426,25.054335,-2.0853,0.233,9.25002,9.25002
2322.00,9.24402,25.209161,0.000426,25.054320,-2.0853,0.233,9.25014,9.25014
2323.00,9.24451,25.209268,0.000422,25.054301,-2.0854,0.233,9.25047,9.25047
2324.00,9.24507,25.209270,0.000423,25.054227,-2.0855,0.233,9.25056,9.25056
2325.00,9.24572,25.209238,0.000418,25.054119,-2.0857,0.233,9.25027,9.25027
2326.00,9.24615,25.209225,0.000416,25.054072,-2.0859,0.233,9.24988,9.24988
2327.00,9.24647,25.209262,0.000416,25.054040,-2.0858,0.234,9.24938,9.24938
2328.00,9.24659,25.209187,0.000415,25.053992,-2.0855,0.234,9.24799,9.24799
2329.00,9.24661,25.209342,0.000413,25.054055,-2.0851,0.234,9.24728,9.24728
2330.00,9.24684,25.209443,0.000417,25.054155,-2.0847,0.234,9.24610,9.24610
2331.00,9.24722,25.209485,0.000416,25.054190,-2.0843,0.234,9.24492,9.24492
2332.00,9.24767,25.209559,0.000414,25.054246,-2.0841,0.234,9.24465,9.24465
2333.00,9.24795,25.209643,0.000414,25.054344,-2.0841,0.234,9.24485,9.24485
2334.00,9.24809,25.209633,0.000413,25.054380,-2.0842,0.234,9.24506,9.24506
2335.00,9.24805,25.209630,0.000409,25.054332,-2.0841,0.235,9.24555,9.24555
2336.00,9.24782,25.209652,0.000411,25.054335,-2.0837,0.235,9.24591,9.24591
2337.00,9.24749,25.209649,0.000413,25.054295,-2.0834,0.235,9.24503,9.24503
2338.00,9.24734,25.209629,0.000415,25.054275,-2.0829,0.235,9.24409,9.24409
2339.00,9.24680,25.209587,0.000418,25.054210,-2.0823,0.235,9.24288,9.24288
2340.00,9.24627,25.209682,0.000420,25.054276,-2.0819,0.235,9.24240,9.24240
2341.00,9.24577,25.209775,0.000422,25.054368,-2.0816,0.235,9.24108,9.24108
2342.00,9.24517,25.209789,0.000424,25.054348,-2.0813,0.235,9.24057,9.24057
2343.00,9.24459,25.209792,0.000423,25.054217,-2.0812,0.235,9.24018,9.24018
2344.00,9.24404,25.209830,0.000424,25.054225,-2.0813,0.235,9.23989,9.23989
2345.00,9.24350,25.209729,0.000418,25.054102,-2.0812,0.235,9.23866,9.23866
2346.00,9.24284,25.209837,0.000417,25.054101,-2.0812,0.235,9.23837,9.23837
2347.00,9.24226,25.209913,0.000414,25.054130,-2.0811,0.235,9.23850,9.23850
2348.00,9.24207,25.209967,0.000415,25.054254,-2.0810,0.235,9.23927,9.23927
2349.00,9.24198,25.210110,0.000414,25.054320,-2.0809,0.235,9.24066,9.24066
2350.00,9.24214,25.210287,0.000417,25.054455,-2.0811,0.235,9.24254,9.24254
2351.00,9.24224,25.210220,0.000418,25.054377,-2.0813,0.235,9.24507,9.24507
2352.00,9.24269,25.210232,0.000418,25.054379,-2.0816,0.236,9.24697,9.24697
2353.00,9.24305,25.210376,0.000418,25.054370,-2.0818,0.236,9.24934,9.24934
2354.00,9.24329,25.210327,0.000419,25.054290,-2.0817,0.236,9.25056,9.25056
2355.00,9.24352,25.210296,0.000419,25.054216,-2.0815,0.236,9.25203,9.25203
2356.00,9.24377,25.210308,0.000413,25.054158,-2.0814,0.236,9.25273,9.25273
2357.00,9.24417,25.210326,0.000412,25.054123,-2.0810,0.236,9.25296,9.25296
2358.00,9.24495,25.210293,0.000410,25.054101,-2.0808,0.236,9.25212,9.25212
2359.00,9.24547,25.210284,0.000409,25.054067,-2.0808,0.236,9.25161,9.25161
2360.00,9.24604,25.210354,0.000411,25.054110,-2.0807,0.236,9.25145,9.25145
2361.00,9.24681,25.210381,0.000415,25.054179,-2.0807,0.236,9.25103,9.25103
2362.00,9.24736,25.210406,0.000415,25.054212,-2.0806,0.236,9.24991,9.24991
2363.00,9.24757,25.210444,0.000417,25.054278,-2.0806,0.236,9.24878,9.24878
2364.00,9.24751,25.210488,0.000418,25.054297,-2.0804,0.237,9.24807,9.24807
2365.00,9.24801,25.210448,0.000417,25.054241,-2.0801,0.237,9.24704,9.24704
2366.00,9.24863,25.210560,0.000420,25.054294,-2.0795,0.237,9.24617,9.24617
2367.00,9.24898,25.210611,0.000421,25.054311,-2.0790,0.237,9.24658,9.24658
2368.00,9.24950,25.210541,0.000421,25.054160,-2.0785,0.237,9.24756,9.24756
2369.00,9.24971,25.210684,0.000423,25.054237,-2.0783,0.237,9.24881,9.24881
2370.00,9.24997,25.210620,0.000423,25.054160,-2.0781,0.237,9.24926,9.24926
2371.00,9.24982,25.210600,0.000421,25.054092,-2.0781,0.237,9.24923,9.24923
2372.00,9.24955,25.210627,0.000419,25.054079,-2.0783,0.237,9.24945,9.24945
2373.00,9.24941,25.210865,0.000420,25.054269,-2.0783,0.237,9.25006,9.25006
2374.00,9.24957,25.210858,0.000415,25.054256,-2.0780,0.237,9.25044,9.25044
2375.00,9.24976,25.210950,0.000411,25.054270,-2.0778,0.238,9.25116,9.25116
2376.00,9.24971,25.210910,0.000411,25.054245,-2.0777,0.238,9.25217,9.25217
2377.00,9.24967,25.211004,0.000412,25.054297,-2.0775,0.238,9.25289,9.25289
2378.00,9.24982,25.210913,0.000411,25.054196,-2.0773,0.238,9.25333,9.25333
2379.00,9.24995,25.210854,0.000412,25.054100,-2.0772,0.238,9.25350,9.25350
2380.00,9.25011,25.210926,0.000414,25.054221,-2.0771,0.238,9.25408,9.25408
2381.00,9.25022,25.211010,0.000415,25.054234,-2.0770,0.238,9.25482,9.25482
2382.00,9.25082,25.211008,0.000419,25.054218,-2.0768,0.238,9.25538,9.25538
2383.00,9.25138,25.211086,0.000422,25.054272,-2.0767,0.238,9.25469,9.25469
2384.00,9.25174,25.211139,0.000425,25.054310,-2.0765,0.238,9.25438,9.25438
2385.00,9.25200,25.211196,0.000429,25.054301,-2.0764,0.238,9.25452,9.25452
2386.00,9.25234,25.211222,0.000430,25.054340,-2.0762,0.238,9.25320,9.25320
2387.00,9.25240,25.211199,0.000424,25.054245,-2.0759,0.238,9.25217,9.25217
2388.00,9.25252,25.211074,0.000421,25.054082,-2.0755,0.238,9.25260,9.25260
2389.00,9.25274,25.211115,0.000420,25.054120,-2.0752,0.238,9.25266,9.25266
2390.00,9.25275,25.211158,0.000417,25.054164,-2.0748,0.239,9.25165,9.25165
2391.00,9.25303,25.211132,0.000416,25.054086,-2.0746,0.239,9.25209,9.25209
2392.00,9.25313,25.211260,0.000422,25.054175,-2.0745,0.239,9.25216,9.25216
2393.00,9.25318,25.211443,0.000422,25.054342,-2.0743,0.239,9.25169,9.25169
2394.00,9.25310,25.211429,0.000421,25.054328,-2.0742,0.239,9.25214,9.25214
2395.00,9.25320,25.211443,0.000422,25.054281,-2.0739,0.239,9.25246,9.25246
2396.00,9.25314,25.211556,0.000425,25.054371,-2.0735,0.239,9.25212,9.25212
2397.00,9.25302,25.211485,0.000418,25.054296,-2.0732,0.239,9.25188,9.25188
2398.00,9.25285,25.211418,0.000416,25.054148,-2.0731,0.239,9.25232,9.25232
2399.00,9.25286,25.211567,0.000420,25.054177,-2.0731,0.239,9.25228,9.25228
2400.00,9.25273,25.211604,0.000420,25.054138,-2.0731,0.239,9.25188,9.25188
2401.00,9.25246,25.211630,0.000418,25.054120,-2.0730,0.240,9.25182,9.25182
2402.00,9.25214,25.211814,0.000424,25.054276,-2.0726,0.240,9.25192,9.25192
2403.00,9.25208,25.211890,0.000425,25.054374,-2.0725,0.240,9.25202,9.25202
2404.00,9.25216,25.211866,0.000420,25.054342,-2.0724,0.240,9.25179,9.25179
2405.00,9.25201,25.211899,0.000420,25.054372,-2.0723,0.240,9.25216,9.25216
2406.00,9.25211,25.211961,0.000418,25.054374,-2.0724,0.240,9.25302,9.25302
2407.00,9.25211,25.211892,0.000414,25.054237,-2.0726,0.240,9.25343,9.25343
2408.00,9.25223,25.211976,0.000415,25.054229,-2.0727,0.240,9.25329,9.25329
2409.00,9.25231,25.212115,0.000416,25.054293,-2.0723,0.240,9.25339,9.25339
2410.00,9.25246,25.212230,0.000418,25.054339,-2.0720,0.241,9.25266,9.25266
2411.00,9.25255,25.212274,0.000422,25.054371,-2.0719,0.241,9.25133,9.25133
2412.00,9.25220,25.212313,0.000424,25.054389,-2.0718,0.241,9.25001,9.25001
2413.00,9.25165,25.212384,0.000425,25.054392,-2.0717,0.241,9.24842,9.24842
2414.00,9.25135,25.212354,0.000427,25.054351,-2.0717,0.241,9.24730,9.24730
2415.00,9.25107,25.212335,0.000424,25.054335,-2.0717,0.241,9.24718,9.24718
2416.00,9.25089,25.212432,0.000426,25.054393,-2.0715,0.241,9.24729,9.24729
2417.00,9.25087,25.212452,0.000426,25.054388,-2.0709,0.241,9.24815,9.24815
2418.00,9.25073,25.212387,0.000424,25.054368,-2.0706,0.241,9.24867,9.24867
2419.00,9.25046,25.212398,0.000424,25.054334,-2.0705,0.241,9.24862,9.24862
2420.00,9.25046,25.212465,0.000428,25.054361,-2.0706,0.241,9.24786,9.24786
2421.00,9.25021,25.212425,0.000425,25.054256,-2.0707,0.241,9.24738,9.24738
2422.00,9.24972,25.212458,0.000426,25.054273,-2.0708,0.241,9.24643,9.24643
2423.00,9.24928,25.212559,0.000429,25.054325,-2.0707,0.241,9.24564,9.24564
2424.00,9.24864,25.212570,0.000430,25.054299,-2.0704,0.241,9.24391,9.24391
2425.00,9.24803,25.212585,0.000429,25.054274,-2.0699,0.241,9.24339,9.24339
2426.00,9.24755,25.212521,0.000425,25.054233,-2.0694,0.241,9.24344,9.24344
2427.00,9.24726,25.212545,0.000423,25.054218,-2.0691,0.242,9.24403,9.24403
2428.00,9.24693,25.212590,0.000420,25.054214,-2.0688,0.242,9.24429,9.24429
2429.00,9.24651,25.212587,0.000418,25.054202,-2.0686,0.242,9.24533,9.24533
2430.00,9.24617,25.212570,0.000416,25.054209,-2.0683,0.242,9.24595,9.24595
2431.00,9.24610,25.212604,0.000416,25.054218,-2.0682,0.242,9.24649,9.24649
2432.00,9.24626,25.212613,0.000417,25.054168,-2.0679,0.242,9.24683,9.24683
2433.00,9.24633,25.212639,0.000417,25.054139,-2.0677,0.242,9.24787,9.24787
2434.00,9.24623,25.212719,0.000416,25.054178,-2.0676,0.243,9.24870,9.24870
2435.00,9.24629,25.212712,0.000414,25.054085,-2.0675,0.243,9.24856,9.24856
2436.00,9.24621,25.212705,0.000413,25.054003,-2.0671,0.243,9.24811,9.24811
2437.00,9.24616,25.212848,0.000418,25.054079,-2.0671,0.243,9.24821,9.24821
2438.00,9.24643,25.212787,0.000419,25.054008,-2.0671,0.243,9.24844,9.24844
2439.00,9.24640,25.212831,0.000422,25.054052,-2.0673,0.243,9.24850,9.24850
2440.00,9.24675,25.212975,0.000422,25.054193,-2.0675,0.243,9.25030,9.25030
2441.00,9.24716,25.213106,0.000423,25.054288,-2.0676,0.243,9.25072,9.25072
2442.00,9.24725,25.213075,0.000418,25.054269,-2.0674,0.243,9.25047,9.25047
2443.00,9.24762,25.213071,0.000419,25.054278,-2.0669,0.243,9.24979,9.24979
2444.00,9.24786,25.212999,0.000416,25.054169,-2.0663,0.243,9.24851,9.24851
2445.00,9.24816,25.212947,0.000417,25.054089,-2.0659,0.243,9.24672,9.24672
2446.00,9.24805,25.212862,0.000417,25.054011,-2.0658,0.243,9.24559,9.24559
2447.00,9.24779,25.212852,0.000417,25.053945,-2.0657,0.243,9.24397,9.24397
2448.00,9.24724,25.213012,0.000415,25.054016,-2.0658,0.244,9.24255,9.24255
2449.00,9.24709,25.213190,0.000417,25.054131,-2.0658,0.244,9.24246,9.24246
2450.00,9.24706,25.213228,0.000416,25.054105,-2.0655,0.244,9.24273,9.24273
2451.00,9.24698,25.213321,0.000417,25.054218,-2.0653,0.244,9.24352,9.24352
2452.00,9.24684,25.213378,0.000420,25.054276,-2.0650,0.244,9.24596,9.24596
2453.00,9.24705,25.213385,0.000425,25.054263,-2.0646,0.244,9.24991,9.24991
2454.00,9.24709,25.213448,0.000427,25.054262,-2.0644,0.244,9.25225,9.25225
2455.00,9.24699,25.213533,0.000426,25.054297,-2.0644,0.244,9.25387,9.25387
2456.00,9.24640,25.213646,0.000424,25.054247,-2.0643,0.244,9.25532,9.25532
2457.00,9.24563,25.213660,0.000418,25.054189,-2.0642,0.244,9.25495,9.25495
2458.00,9.24502,25.213773,0.000411,25.054259,-2.0643,0.245,9.25297,9.25297
2459.00,9.24523,25.213779,0.000407,25.054217,-2.0643,0.245,9.25212,9.25212
2460.00,9.24627,25.213809,0.000408,25.054201,-2.0641,0.245,9.25057,9.25057
2461.00,9.24900,25.213843,0.000408,25.054206,-2.0639,0.245,9.24868,9.24868
@17,2.0001,4.0, 2460.036 
2462.00,9.25356,25.213929,0.000410,25.054237,-2.0638,0.245,9.24747,9.24747
2463.00,9.25863,25.213921,0.000416,25.054119,-2.0637,0.245,9.24732,9.24732
2464.00,9.25633,25.213905,0.000418,25.054101,-2.0636,0.245,9.24771,9.24771
2465.00,9.25487,25.213896,0.000418,25.054079,-2.0637,0.245,9.25002,9.25002
2466.00,9.25351,25.213862,0.000417,25.054111,-2.0638,0.245,9.25340,9.25340
2467.00,9.25184,25.213901,0.000415,25.054129,-2.0638,0.245,9.25684,9.25684
2468.00,9.25127,25.213998,0.000412,25.054202,-2.0639,0.245,9.25930,9.25930
2469.00,9.25203,25.214058,0.000410,25.054196,-2.0639,0.246,9.26135,9.26135
2470.00,9.25333,25.214169,0.000411,25.054237,-2.0638,0.246,9.26132,9.26132
2471.00,9.25351,25.214278,0.000416,25.054219,-2.0634,0.246,9.25987,9.25987
2472.00,9.25327,25.214283,0.000419,25.054206,-2.0630,0.246,9.25776,9.25776
2473.00,9.25331,25.214231,0.000419,25.054202,-2.0626,0.246,9.25622,9.25622
2474.00,9.25403,25.214192,0.000419,25.054188,-2.0620,0.246,9.25492,9.25492
2475.00,9.25472,25.214152,0.000419,25.054117,-2.0615,0.246,9.25517,9.25517
2476.00,9.25455,25.214144,0.000419,25.054115,-2.0610,0.246,9.25565,9.25565
2477.00,9.25468,25.214147,0.000418,25.054109,-2.0605,0.246,9.25671,9.25671
2478.00,9.25507,25.214130,0.000418,25.054055,-2.0601,0.246,9.25762,9.25762
2479.00,9.25609,25.214218,0.000420,25.054114,-2.0600,0.246,9.25882,9.25882
2480.00,9.25742,25.214310,0.000423,25.054172,-2.0600,0.246,9.25953,9.25953
2481.00,9.25782,25.214379,0.000426,25.054176,-2.0600,0.246,9.26038,9.26038
2482.00,9.25828,25.214451,0.000430,25.054216,-2.0602,0.246,9.26154,9.26154
2483.00,9.25871,25.214470,0.000432,25.054255,-2.0601,0.246,9.26197,9.26197
2484.00,9.25912,25.214465,0.000433,25.054263,-2.0600,0.246,9.26201,9.26201
2485.00,9.25932,25.214392,0.000433,25.054259,-2.0598,0.246,9.26128,9.26128
2486.00,9.25922,25.214354,0.000429,25.054248,-2.0597,0.246,9.26048,9.26048
2487.00,9.25890,25.214400,0.000427,25.054259,-2.0594,0.246,9.25960,9.25960
2488.00,9.25855,25.214424,0.000423,25.054268,-2.0592,0.247,9.25840,9.25840
2489.00,9.25835,25.214420,0.000418,25.054237,-2.0591,0.247,9.25675,9.25675
2490.00,9.25810,25.214422,0.000414,25.054183,-2.0590,0.247,9.25635,9.25635
2491.00,9.25819,25.214498,0.000416,25.054209,-2.0589,0.247,9.25678,9.25678
2492.00,9.25856,25.214442,0.000412,25.054157,-2.0589,0.248,9.25664,9.25664
2493.00,9.25877,25.214448,0.000415,25.054130,-2.0589,0.247,9.25711,9.25711
2494.00,9.25885,25.214504,0.000418,25.054110,-2.0587,0.247,9.25767,9.25767
2495.00,9.25877,25.214618,0.000420,25.054150,-2.0586,0.247,9.25769,9.25769
2496.00,9.25862,25.214616,0.000417,25.054107,-2.0586,0.248,9.25667,9.25667
2497.00,9.25841,25.214683,0.000417,25.054106,-2.0585,0.248,9.25512,9.25512
2498.00,9.25801,25.214833,0.000413,25.054147,-2.0584,0.248,9.25378,9.25378
2499.00,9.25760,25.214954,0.000413,25.054237,-2.0584,0.248,9.25331,9.25331
2500.00,9.25725,25.214920,0.000414,25.054198,-2.0584,0.248,9.25305,9.25305
2501.00,9.25697,25.214962,0.000418,25.054266,-2.0583,0.248,9.25347,9.25347
2502.00,9.25673,25.214956,0.000419,25.054225,-2.0581,0.248,9.25528,9.25528
2503.00,9.25666,25.214877,0.000421,25.054210,-2.0578,0.248,9.25706,9.25706
2504.00,9.25647,25.214779,0.000423,25.054106,-2.0574,0.248,9.25752,9.25752
2505.00,9.25621,25.214872,0.000425,25.054203,-2.0570,0.248,9.25801,9.25801
2506.00,9.25609,25.214825,0.000423,25.054074,-2.0565,0.248,9.25857,9.25857
2507.00,9.25619,25.214945,0.000424,25.054143,-2.0562,0.248,9.25812,9.25812
2508.00,9.25637,25.215007,0.000423,25.054106,-2.0559,0.248,9.25721,9.25721
2509.00,9.25645,25.215119,0.000425,25.054184,-2.0558,0.249,9.25756,9.25756
2510.00,9.25656,25.215164,0.000427,25.054179,-2.0559,0.248,9.25775,9.25775
2511.00,9.25658,25.215217,0.000426,25.054212,-2.0559,0.249,9.25748,9.25748
2512.00,9.25657,25.215232,0.000425,25.054200,-2.0560,0.249,9.25828,9.25828
2513.00,9.25679,25.215281,0.000427,25.054210,-2.0560,0.249,9.25954,9.25954
2514.00,9.25699,25.215247,0.000425,25.054126,-2.0559,0.249,9.25983,9.25983
2515.00,9.25704,25.215342,0.000424,25.054178,-2.0557,0.249,9.25931,9.25931
2516.00,9.25705,25.215404,0.000424,25.054205,-2.0556,0.249,9.25911,9.25911
2517.00,9.25732,25.215434,0.000424,25.054208,-2.0557,0.249,9.25826,9.25826
2518.00,9.25756,25.215448,0.000422,25.054195,-2.0557,0.249,9.25671,9.25671
2519.00,9.25743,25.215533,0.000422,25.054219,-2.0557,0.249,9.25411,9.25411
2520.00,9.25707,25.215500,0.000423,25.054116,-2.0555,0.249,9.25277,9.25277
2521.00,9.25682,25.215528,0.000423,25.054106,-2.0552,0.249,9.25163,9.25163
2522.00,9.25655,25.215525,0.000420,25.054106,-2.0547,0.249,9.25079,9.25079
2523.00,9.25623,25.215645,0.000420,25.054150,-2.0540,0.249,9.25121,9.25121
2524.00,9.25613,25.215696,0.000417,25.054095,-2.0535,0.250,9.25326,9.25326
2525.00,9.25611,25.215807,0.000413,25.054091,-2.0530,0.250,9.25591,9.25591
2526.00,9.25593,25.215911,0.000413,25.054138,-2.0526,0.250,9.25831,9.25831
2527.00,9.25578,25.216004,0.000416,25.054142,-2.0523,0.250,9.25995,9.25995
2528.00,9.25567,25.216045,0.000416,25.054164,-2.0521,0.250,9.26130,9.26130
2529.00,9.25648,25.216094,0.000418,25.054201,-2.0518,0.250,9.26280,9.26280
2530.00,9.25716,25.216118,0.000420,25.054264,-2.0518,0.250,9.26359,9.26359
2531.00,9.25760,25.216133,0.000421,25.054266,-2.0518,0.250,9.26379,9.26379
2532.00,9.25721,25.216158,0.000423,25.054345,-2.0517,0.250,9.26447,9.26447
2533.00,9.25716,25.216152,0.000420,25.054305,-2.0518,0.251,9.26457,9.26457
2534.00,9.25752,25.216155,0.000424,25.054378,-2.0518,0.251,9.26404,9.26404
2535.00,9.25837,25.216167,0.000427,25.054362,-2.0517,0.250,9.26341,9.26341
2536.00,9.25891,25.216183,0.000427,25.054313,-2.0516,0.250,9.26338,9.26338
2537.00,9.25938,25.216211,0.000424,25.054226,-2.0515,0.250,9.26286,9.26286
2538.00,9.25987,25.216211,0.000423,25.054215,-2.0514,0.251,9.26378,9.26378
2539.00,9.26097,25.216214,0.000419,25.054197,-2.0512,0.251,9.26494,9.26494
2540.00,9.26200,25.216168,0.000414,25.054160,-2.0507,0.251,9.26486,9.26486
2541.00,9.26257,25.216163,0.000412,25.054162,-2.0503,0.251,9.26486,9.26486
2542.00,9.26316,25.216208,0.000413,25.054202,-2.0499,0.251,9.26558,9.26558
2543.00,9.26360,25.216278,0.000413,25.054216,-2.0496,0.252,9.26474,9.26474
2544.00,9.26393,25.216422,0.000415,25.054261,-2.0493,0.252,9.26431,9.26431
2545.00,9.26408,25.216486,0.000419,25.054283,-2.0491,0.252,9.26425,9.26425
2546.00,9.26413,25.216515,0.000421,25.054297,-2.0489,0.252,9.26409,9.26409
2547.00,9.26418,25.216519,0.000420,25.054266,-2.0488,0.252,9.26347,9.26347
2548.00,9.26423,25.216497,0.000424,25.054306,-2.0485,0.252,9.26318,9.26318
2549.00,9.26401,25.216419,0.000422,25.054251,-2.0485,0.252,9.26232,9.26232
2550.00,9.26376,25.216452,0.000421,25.054200,-2.0485,0.252,9.26199,9.26199
2551.00,9.26363,25.216537,0.000423,25.054238,-2.0486,0.252,9.26230,9.26230
2552.00,9.26360,25.216539,0.000423,25.054224,-2.0486,0.252,9.26302,9.26302
2553.00,9.26377,25.216629,0.000423,25.054156,-2.0484,0.252,9.26376,9.26376
2554.00,9.26394,25.216753,0.000426,25.054185,-2.0481,0.252,9.26441,9.26441
2555.00,9.26401,25.216768,0.000423,25.054224,-2.0477,0.253,9.26499,9.26499
2556.00,9.26405,25.216817,0.000422,25.054222,-2.0473,0.253,9.26516,9.26516
2557.00,9.26422,25.216909,0.000425,25.054233,-2.0468,0.253,9.26512,9.26512
2558.00,9.26413,25.216942,0.000424,25.054295,-2.0466,0.253,9.26502,9.26502
2559.00,9.26401,25.216960,0.000420,25.054302,-2.0464,0.253,9.26531,9.26531
2560.00,9.26415,25.217000,0.000420,25.054292,-2.0464,0.253,9.26578,9.26578
2561.00,9.26424,25.217051,0.000418,25.054273,-2.0465,0.253,9.26578,9.26578
2562.00,9.26427,25.217105,0.000417,25.054303,-2.0466,0.253,9.26539,9.26539
2563.00,9.26429,25.217079,0.000415,25.054193,-2.0467,0.253,9.26498,9.26498
2564.00,9.26415,25.216981,0.000413,25.054078,-2.0466,0.253,9.26424,9.26424
2565.00,9.26414,25.216993,0.000410,25.054036,-2.0463,0.253,9.26404,9.26404
2566.00,9.26428,25.217021,0.000412,25.054078,-2.0462,0.253,9.26366,9.26366
2567.00,9.26440,25.216956,0.000410,25.054040,-2.0459,0.254,9.26365,9.26365
2568.00,9.26448,25.217044,0.000409,25.054199,-2.0456,0.254,9.26375,9.26375
2569.00,9.26465,25.217166,0.000409,25.054294,-2.0455,0.254,9.26361,9.26361
2570.00,9.26466,25.217214,0.000412,25.054335,-2.0456,0.254,9.26317,9.26317
2571.00,9.26448,25.217199,0.000411,25.054278,-2.0455,0.254,9.26301,9.26301
2572.00,9.26433,25.217254,0.000411,25.054267,-2.0453,0.254,9.26230,9.26230
2573.00,9.26405,25.217269,0.000413,25.054205,-2.0453,0.254,9.26148,9.26148
2574.00,9.26378,25.217250,0.000418,25.054141,-2.0450,0.254,9.26191,9.26191
2575.00,9.26366,25.217231,0.000416,25.054070,-2.0447,0.254,9.26202,9.26202
2576.00,9.26366,25.217307,0.000420,25.054103,-2.0444,0.254,9.26230,9.26230
2577.00,9.26354,25.217319,0.000420,25.054103,-2.0442,0.254,9.26290,9.26290
2578.00,9.26348,25.217394,0.000423,25.054175,-2.0440,0.254,9.26333,9.26333
2579.00,9.26325,25.217479,0.000424,25.054243,-2.0441,0.254,9.26320,9.26320
2580.00,9.26302,25.217489,0.000425,25.054259,-2.0444,0.254,9.26270,9.26270
2581.00,9.26284,25.217413,0.000423,25.054223,-2.0446,0.254,9.26173,9.26173
2582.00,9.26273,25.217506,0.000424,25.054242,-2.0447,0.254,9.26101,9.26101
2583.00,9.26245,25.217535,0.000423,25.054199,-2.0446,0.254,9.26059,9.26059
2584.00,9.26225,25.217499,0.000420,25.054117,-2.0442,0.255,9.25999,9.25999
2585.00,9.26200,25.217653,0.000418,25.054188,-2.0439,0.255,9.25902,9.25902
2586.00,9.26173,25.217795,0.000416,25.054184,-2.0435,0.255,9.25832,9.25832
2587.00,9.26126,25.217819,0.000416,25.054155,-2.0431,0.255,9.25775,9.25775
2588.00,9.26087,25.217823,0.000412,25.054109,-2.0428,0.255,9.25830,9.25830
2589.00,9.26082,25.217934,0.000413,25.054198,-2.0426,0.256,9.25846,9.25846
2590.00,9.26075,25.217878,0.000416,25.054134,-2.0422,0.255,9.25917,9.25917
2591.00,9.26065,25.217915,0.000416,25.054151,-2.0420,0.255,9.25999,9.25999
2592.00,9.26058,25.217942,0.000417,25.054180,-2.0420,0.255,9.26030,9.26030
2593.00,9.26052,25.217982,0.000417,25.054199,-2.0422,0.256,9.25971,9.25971
2594.00,9.26036,25.218021,0.000418,25.054180,-2.0422,0.256,9.26004,9.26004
2595.00,9.26012,25.218057,0.000416,25.054187,-2.0422,0.256,9.25974,9.25974
2596.00,9.25977,25.218001,0.000418,25.054195,-2.0420,0.256,9.25976,9.25976
2597.00,9.25971,25.217931,0.000417,25.054131,-2.0417,0.256,9.26059,9.26059
2598.00,9.25973,25.217861,0.000418,25.054045,-2.0411,0.256,9.26059,9.26059
2599.00,9.25963,25.217847,0.000419,25.054038,-2.0409,0.256,9.25990,9.25990
2600.00,9.25951,25.217916,0.000419,25.054114,-2.0407,0.256,9.25968,9.25968
2601.00,9.25937,25.217943,0.000418,25.054093,-2.0407,0.256,9.25833,9.25833
2602.00,9.25901,25.218050,0.000419,25.054164,-2.0408,0.256,9.25716,9.25716
2603.00,9.25891,25.218202,0.000424,25.054327,-2.0410,0.256,9.25666,9.25666
2604.00,9.25894,25.218231,0.000421,25.054307,-2.0411,0.256,9.25649,9.25649
2605.00,9.25926,25.218239,0.000420,25.054246,-2.0412,0.256,9.25722,9.25722
2606.00,9.25901,25.218331,0.000419,25.054297,-2.0412,0.256,9.25954,9.25954
2607.00,9.25883,25.218479,0.000415,25.054324,-2.0413,0.257,9.26134,9.26134
2608.00,9.25879,25.218534,0.000409,25.054236,-2.0413,0.257,9.26400,9.26400
2609.00,9.25827,25.218543,0.000409,25.054195,-2.0410,0.257,9.26591,9.26591
2610.00,9.25743,25.218600,0.000408,25.054173,-2.0407,0.257,9.26590,9.26590
2611.00,9.25603,25.218672,0.000410,25.054145,-2.0402,0.257,9.26454,9.26454
2612.00,9.25653,25.218619,0.000411,25.054087,-2.0396,0.257,9.26378,9.26378
@18,2.0001,4.0, 2610.07900000001 
2613.00,9.25772,25.218538,0.000412,25.054041,-2.0389,0.257,9.26282,9.26282
2614.00,9.25936,25.218681,0.000415,25.054135,-2.0383,0.258,9.26352,9.26352
2615.00,9.26171,25.218757,0.000418,25.054199,-2.0377,0.258,9.26552,9.26552
2616.00,9.26326,25.218726,0.000416,25.054216,-2.0375,0.258,9.26791,9.26791
2617.00,9.26256,25.218743,0.000414,25.054201,-2.0374,0.258,9.27017,9.27017
2618.00,9.26296,25.218869,0.000416,25.054226,-2.0374,0.258,9.27154,9.27154
2619.00,9.26414,25.218830,0.000417,25.054189,-2.0373,0.258,9.27149,9.27149
2620.00,9.26518,25.218802,0.000414,25.054160,-2.0374,0.258,9.27127,9.27127
2621.00,9.26612,25.218894,0.000414,25.054197,-2.0373,0.258,9.27134,9.27134
2622.00,9.26670,25.218948,0.000418,25.054265,-2.0373,0.258,9.27021,9.27021
2623.00,9.26702,25.218947,0.000419,25.054261,-2.0372,0.258,9.26943,9.26943
2624.00,9.26775,25.219039,0.000418,25.054271,-2.0371,0.258,9.26874,9.26874
2625.00,9.26803,25.219159,0.000421,25.054283,-2.0371,0.258,9.26814,9.26814
2626.00,9.26801,25.219193,0.000421,25.054203,-2.0371,0.258,9.26768,9.26768
2627.00,9.26795,25.219241,0.000421,25.054132,-2.0372,0.258,9.26785,9.26785
2628.00,9.26795,25.219366,0.000420,25.054191,-2.0374,0.259,9.26792,9.26792
2629.00,9.26790,25.219325,0.000419,25.054126,-2.0375,0.259,9.26799,9.26799
2630.00,9.26803,25.219309,0.000417,25.054145,-2.0374,0.259,9.26815,9.26815
2631.00,9.26856,25.219261,0.000415,25.054129,-2.0372,0.259,9.26864,9.26864
2632.00,9.26907,25.219278,0.000419,25.054159,-2.0370,0.259,9.26852,9.26852
2633.00,9.26920,25.219137,0.000415,25.053985,-2.0366,0.259,9.26815,9.26815
2634.00,9.26918,25.219189,0.000414,25.054044,-2.0362,0.259,9.26809,9.26809
2635.00,9.26908,25.219180,0.000410,25.053966,-2.0359,0.259,9.26882,9.26882
2636.00,9.26910,25.219314,0.000413,25.054004,-2.0354,0.259,9.26875,9.26875
2637.00,9.26911,25.219348,0.000408,25.054021,-2.0348,0.259,9.26964,9.26964
2638.00,9.26907,25.219426,0.000409,25.054120,-2.0342,0.260,9.27052,9.27052
2639.00,9.26886,25.219394,0.000407,25.054055,-2.0339,0.260,9.27006,9.27006
2640.00,9.26868,25.219432,0.000409,25.054125,-2.0336,0.260,9.26947,9.26947
2641.00,9.26861,25.219328,0.000407,25.054123,-2.0335,0.260,9.26934,9.26934
2642.00,9.26864,25.219182,0.000407,25.054029,-2.0336,0.260,9.26878,9.26878
2643.00,9.26875,25.219254,0.000406,25.054048,-2.0336,0.260,9.26888,9.26888
2644.00,9.26891,25.219331,0.000404,25.054045,-2.0333,0.260,9.26979,9.26979
2645.00,9.26918,25.219388,0.000403,25.054009,-2.0333,0.260,9.27099,9.27099
2646.00,9.26949,25.219503,0.000403,25.053983,-2.0333,0.260,9.27176,9.27176
2647.00,9.26974,25.219740,0.000406,25.054058,-2.0333,0.260,9.27246,9.27246
2648.00,9.26988,25.219760,0.000407,25.054036,-2.0334,0.261,9.27179,9.27179
2649.00,9.26981,25.219932,0.000415,25.054189,-2.0335,0.260,9.27149,9.27149
2650.00,9.26994,25.219949,0.000418,25.054182,-2.0332,0.260,9.27035,9.27035
2651.00,9.26996,25.219900,0.000419,25.054108,-2.0326,0.260,9.26970,9.26970
2652.00,9.27003,25.219934,0.000420,25.054168,-2.0321,0.260,9.26919,9.26919
2653.00,9.27023,25.219958,0.000419,25.054168,-2.0316,0.260,9.27042,9.27042
2654.00,9.27051,25.219808,0.000416,25.053973,-2.0312,0.260,9.27149,9.27149
2655.00,9.27048,25.219863,0.000418,25.054018,-2.0312,0.260,9.27257,9.27257
2656.00,9.27051,25.219994,0.000417,25.054160,-2.0312,0.261,9.27270,9.27270
2657.00,9.27079,25.220030,0.000416,25.054148,-2.0309,0.261,9.27305,9.27305
2658.00,9.27082,25.220085,0.000418,25.054175,-2.0306,0.261,9.27204,9.27204
2659.00,9.27088,25.220176,0.000417,25.054246,-2.0305,0.261,9.27114,9.27114
2660.00,9.27102,25.220168,0.000415,25.054181,-2.0302,0.261,9.27023,9.27023
2661.00,9.27106,25.220098,0.000413,25.054082,-2.0302,0.261,9.27030,9.27030
2662.00,9.27121,25.220101,0.000413,25.054090,-2.0302,0.262,9.27042,9.27042
2663.00,9.27128,25.220189,0.000416,25.054175,-2.0301,0.261,9.27151,9.27151
2664.00,9.27118,25.220275,0.000416,25.054186,-2.0301,0.261,9.27251,9.27251
2665.00,9.27150,25.220423,0.000419,25.054230,-2.0302,0.262,9.27396,9.27396
2666.00,9.27185,25.220486,0.000420,25.054188,-2.0302,0.262,9.27485,9.27485
2667.00,9.27194,25.220630,0.000422,25.054209,-2.0303,0.262,9.27535,9.27535
2668.00,9.27222,25.220670,0.000417,25.054104,-2.0306,0.262,9.27576,9.27576
2669.00,9.27258,25.220663,0.000412,25.054070,-2.0305,0.262,9.27549,9.27549
2670.00,9.27275,25.220674,0.000409,25.054081,-2.0302,0.262,9.27482,9.27482
2671.00,9.27292,25.220786,0.000410,25.054128,-2.0299,0.262,9.27397,9.27397
2672.00,9.27305,25.220715,0.000405,25.054022,-2.0296,0.263,9.27351,9.27351
2673.00,9.27301,25.220748,0.000407,25.054058,-2.0292,0.263,9.27250,9.27250
2674.00,9.27290,25.220864,0.000416,25.054149,-2.0287,0.262,9.27252,9.27252
2675.00,9.27292,25.220793,0.000414,25.054098,-2.0284,0.263,9.27265,9.27265
2676.00,9.27285,25.220727,0.000415,25.054055,-2.0282,0.263,9.27201,9.27201
2677.00,9.27258,25.220744,0.000419,25.054095,-2.0280,0.263,9.27059,9.27059
2678.00,9.27237,25.220640,0.000419,25.054043,-2.0277,0.263,9.26951,9.26951
2679.00,9.27225,25.220608,0.000419,25.054005,-2.0276,0.263,9.26839,9.26839
2680.00,9.27227,25.220676,0.000421,25.053993,-2.0274,0.263,9.26681,9.26681
2681.00,9.27190,25.220761,0.000421,25.053998,-2.0270,0.263,9.26631,9.26631
2682.00,9.27172,25.220784,0.000419,25.053984,-2.0266,0.263,9.26585,9.26585
2683.00,9.27121,25.220849,0.000417,25.053977,-2.0263,0.263,9.26433,9.26433
2684.00,9.27063,25.220863,0.000417,25.053963,-2.0260,0.263,9.26264,9.26264
2685.00,9.26980,25.220865,0.000418,25.053958,-2.0259,0.263,9.26125,9.26125
2686.00,9.26882,25.220902,0.000416,25.054026,-2.0259,0.263,9.25980,9.25980
2687.00,9.26774,25.220944,0.000419,25.054069,-2.0256,0.263,9.25913,9.25913
2688.00,9.26677,25.221008,0.000422,25.054111,-2.0254,0.263,9.25967,9.25967
2689.00,9.26623,25.221044,0.000422,25.054075,-2.0251,0.263,9.26051,9.26051
2690.00,9.26567,25.221059,0.000423,25.054027,-2.0249,0.263,9.26141,9.26141
2691.00,9.26491,25.221119,0.000422,25.054059,-2.0248,0.263,9.26287,9.26287
2692.00,9.26430,25.221173,0.000420,25.054086,-2.0248,0.264,9.26408,9.26408
2693.00,9.26427,25.221181,0.000417,25.054068,-2.0250,0.264,9.26549,9.26549
2694.00,9.26458,25.221228,0.000416,25.054126,-2.0253,0.264,9.26665,9.26665
2695.00,9.26445,25.221324,0.000417,25.054211,-2.0254,0.264,9.26813,9.26813
2696.00,9.26448,25.221346,0.000417,25.054158,-2.0255,0.264,9.26910,9.26910
2697.00,9.26466,25.221360,0.000419,25.054123,-2.0254,0.264,9.26987,9.26987
2698.00,9.26489,25.221417,0.000418,25.054152,-2.0253,0.264,9.27053,9.27053
2699.00,9.26517,25.221436,0.000414,25.054147,-2.0251,0.264,9.27140,9.27140
2700.00,9.26542,25.221477,0.000410,25.054143,-2.0248,0.265,9.27142,9.27142
2701.00,9.26565,25.221555,0.000412,25.054215,-2.0244,0.265,9.27101,9.27101
2702.00,9.26587,25.221607,0.000412,25.054195,-2.0240,0.265,9.27146,9.27146
2703.00,9.26661,25.221623,0.000414,25.054172,-2.0236,0.265,9.27279,9.27279
2704.00,9.26752,25.221681,0.000416,25.054155,-2.0232,0.265,9.27290,9.27290
2705.00,9.26818,25.221725,0.000419,25.054145,-2.0231,0.265,9.27307,9.27307
2706.00,9.26878,25.221753,0.000420,25.054148,-2.0232,0.265,9.27342,9.27342
2707.00,9.26937,25.221741,0.000419,25.054134,-2.0231,0.265,9.27314,9.27314
2708.00,9.26998,25.221807,0.000418,25.054119,-2.0231,0.265,9.27199,9.27199
2709.00,9.27069,25.221800,0.000417,25.054124,-2.0231,0.265,9.27137,9.27137
2710.00,9.27123,25.221816,0.000419,25.054162,-2.0226,0.265,9.27135,9.27135
2711.00,9.27171,25.221773,0.000418,25.054088,-2.0222,0.265,9.27127,9.27127
2712.00,9.27171,25.221792,0.000418,25.054084,-2.0219,0.265,9.27103,9.27103
2713.00,9.27180,25.221789,0.000419,25.054064,-2.0217,0.265,9.27071,9.27071
2714.00,9.27172,25.221835,0.000421,25.054049,-2.0215,0.265,9.27203,9.27203
2715.00,9.27178,25.221849,0.000418,25.053994,-2.0217,0.265,9.27336,9.27336
2716.00,9.27236,25.221915,0.000415,25.054011,-2.0219,0.266,9.27597,9.27597
2717.00,9.27318,25.222079,0.000416,25.054087,-2.0220,0.266,9.27809,9.27809
2718.00,9.27359,25.222213,0.000417,25.054181,-2.0220,0.266,9.27955,9.27955
2719.00,9.27391,25.222329,0.000420,25.054239,-2.0220,0.266,9.27978,9.27978
2720.00,9.27420,25.222366,0.000420,25.054226,-2.0218,0.266,9.27963,9.27963
2721.00,9.27465,25.222455,0.000422,25.054273,-2.0216,0.266,9.27891,9.27891
2722.00,9.27454,25.222438,0.000421,25.054209,-2.0213,0.266,9.27895,9.27895
2723.00,9.27484,25.222421,0.000418,25.054147,-2.0211,0.266,9.27912,9.27912
2724.00,9.27546,25.222341,0.000414,25.054090,-2.0209,0.267,9.27953,9.27953
2725.00,9.27594,25.222338,0.000413,25.054121,-2.0207,0.267,9.27955,9.27955
2726.00,9.27647,25.222243,0.000411,25.054059,-2.0204,0.267,9.27837,9.27837
2727.00,9.27678,25.222243,0.000410,25.054041,-2.0203,0.267,9.27704,9.27704
2728.00,9.27653,25.222226,0.000411,25.054018,-2.0199,0.267,9.27673,9.27673
2729.00,9.27667,25.222380,0.000415,25.054048,-2.0195,0.267,9.27601,9.27601
2730.00,9.27693,25.222491,0.000418,25.054103,-2.0192,0.267,9.27579,9.27579
2731.00,9.27722,25.222613,0.000419,25.054100,-2.0190,0.267,9.27626,9.27626
2732.00,9.27748,25.222659,0.000423,25.054101,-2.0190,0.267,9.27658,9.27658
2733.00,9.27786,25.222734,0.000421,25.054123,-2.0191,0.267,9.27639,9.27639
2734.00,9.27800,25.222635,0.000416,25.054047,-2.0191,0.267,9.27569,9.27569
2735.00,9.27768,25.222647,0.000417,25.054063,-2.0193,0.267,9.27476,9.27476
2736.00,9.27724,25.222659,0.000417,25.054141,-2.0192,0.267,9.27420,9.27420
2737.00,9.27684,25.222655,0.000414,25.054150,-2.0188,0.267,9.27437,9.27437
2738.00,9.27668,25.222690,0.000413,25.054150,-2.0184,0.268,9.27419,9.27419
2739.00,9.27648,25.222783,0.000416,25.054207,-2.0182,0.268,9.27509,9.27509
2740.00,9.27656,25.222839,0.000414,25.054207,-2.0177,0.268,9.27623,9.27623
2741.00,9.27650,25.222935,0.000415,25.054164,-2.0173,0.268,9.27678,9.27678
2742.00,9.27631,25.223073,0.000415,25.054207,-2.0170,0.268,9.27678,9.27678
2743.00,9.27611,25.223145,0.000418,25.054209,-2.0169,0.268,9.27677,9.27677
2744.00,9.27582,25.223193,0.000416,25.054180,-2.0167,0.268,9.27530,9.27530
2745.00,9.27565,25.223243,0.000416,25.054156,-2.0165,0.268,9.27358,9.27358
2746.00,9.27514,25.223236,0.000418,25.054158,-2.0163,0.268,9.27234,9.27234
2747.00,9.27485,25.223248,0.000418,25.054176,-2.0161,0.268,9.27137,9.27137
2748.00,9.27458,25.223256,0.000420,25.054199,-2.0159,0.268,9.27018,9.27018
2749.00,9.27416,25.223300,0.000421,25.054279,-2.0157,0.268,9.26977,9.26977
2750.00,9.27386,25.223262,0.000419,25.054240,-2.0154,0.268,9.27038,9.27038
2751.00,9.27371,25.223215,0.000418,25.054212,-2.0152,0.268,9.27178,9.27178
2752.00,9.27376,25.223125,0.000416,25.054175,-2.0150,0.269,9.27422,9.27422
2753.00,9.27367,25.223080,0.000414,25.054138,-2.0150,0.269,9.27715,9.27715
2754.00,9.27414,25.223002,0.000415,25.054068,-2.0150,0.269,9.27927,9.27927
2755.00,9.27446,25.223027,0.000417,25.054077,-2.0150,0.269,9.27987,9.27987
2756.00,9.27413,25.223070,0.000414,25.054042,-2.0151,0.269,9.27996,9.27996
2757.00,9.27360,25.223144,0.000415,25.053984,-2.0150,0.269,9.27765,9.27765
2758.00,9.27314,25.223199,0.000411,25.053976,-2.0148,0.269,9.27544,9.27544
2759.00,9.27359,25.223280,0.000409,25.053972,-2.0146,0.269,9.27462,9.27462
2760.00,9.27483,25.223385,0.000407,25.054024,-2.0144,0.270,9.27351,9.27351
2761.00,9.27758,25.223492,0.000406,25.054064,-2.0142,0.270,9.27269,9.27269
2762.00,9.28277,25.223527,0.000407,25.054099,-2.0142,0.270,9.27358,9.27358
@19,2.0001,4.0, 2760.01300000001 
2763.00,9.28429,25.223572,0.000412,25.054122,-2.0141,0.270,9.27505,9.27505
2764.00,9.28011,25.223619,0.000417,25.054169,-2.0140,0.270,9.27653,9.27653
2765.00,9.27789,25.223644,0.000417,25.054124,-2.0139,0.270,9.27981,9.27981
2766.00,9.27668,25.223682,0.000421,25.054163,-2.0138,0.270,9.28289,9.28289
2767.00,9.27569,25.223767,0.000422,25.054180,-2.0136,0.270,9.28545,9.28545
2768.00,9.27625,25.223799,0.000418,25.054202,-2.0134,0.270,9.28659,9.28659
2769.00,9.27753,25.223914,0.000414,25.054221,-2.0133,0.270,9.28663,9.28663
2770.00,9.27808,25.224017,0.000415,25.054269,-2.0132,0.271,9.28614,9.28614
2771.00,9.27850,25.224087,0.000414,25.054294,-2.0130,0.271,9.28467,9.28467
2772.00,9.27926,25.224175,0.000416,25.054334,-2.0128,0.271,9.28292,9.28292
2773.00,9.27978,25.224259,0.000418,25.054289,-2.0125,0.271,9.28140,9.28140
2774.00,9.28009,25.224246,0.000422,25.054220,-2.0122,0.271,9.28121,9.28121
2775.00,9.28022,25.224241,0.000423,25.054184,-2.0121,0.271,9.28019,9.28019
2776.00,9.28044,25.224221,0.000421,25.054112,-2.0123,0.271,9.28017,9.28017
2777.00,9.28091,25.224259,0.000423,25.054136,-2.0125,0.271,9.27999,9.27999
2778.00,9.28090,25.224368,0.000425,25.054160,-2.0125,0.271,9.27993,9.27993
2779.00,9.28122,25.224422,0.000420,25.054194,-2.0124,0.271,9.28007,9.28007
2780.00,9.28136,25.224441,0.000419,25.054180,-2.0120,0.271,9.28044,9.28044
2781.00,9.28202,25.224540,0.000419,25.054265,-2.0116,0.271,9.28034,9.28034
2782.00,9.28235,25.224546,0.000417,25.054232,-2.0111,0.271,9.28028,9.28028
2783.00,9.28219,25.224474,0.000419,25.054223,-2.0109,0.271,9.28113,9.28113
2784.00,9.28225,25.224397,0.000421,25.054156,-2.0108,0.271,9.28073,9.28073
2785.00,9.28202,25.224446,0.000421,25.054227,-2.0107,0.271,9.28037,9.28037
2786.00,9.28153,25.224435,0.000424,25.054170,-2.0106,0.271,9.27985,9.27985
2787.00,9.28101,25.224392,0.000422,25.054142,-2.0104,0.272,9.27987,9.27987
2788.00,9.28058,25.224409,0.000420,25.054118,-2.0098,0.272,9.27936,9.27936
2789.00,9.28048,25.224536,0.000424,25.054212,-2.0093,0.272,9.27964,9.27964
2790.00,9.28023,25.224556,0.000425,25.054177,-2.0089,0.272,9.27950,9.27950
2791.00,9.28004,25.224597,0.000423,25.054181,-2.0084,0.272,9.27937,9.27937
2792.00,9.27987,25.224626,0.000423,25.054132,-2.0078,0.272,9.27910,9.27910
2793.00,9.27968,25.224762,0.000422,25.054236,-2.0075,0.272,9.27765,9.27765
2794.00,9.27938,25.224735,0.000417,25.054160,-2.0073,0.272,9.27652,9.27652
2795.00,9.27922,25.224776,0.000414,25.054172,-2.0071,0.273,9.27669,9.27669
2796.00,9.27924,25.224850,0.000416,25.054214,-2.0072,0.273,9.27770,9.27770
2797.00,9.27935,25.224869,0.000415,25.054254,-2.0074,0.273,9.27899,9.27899
2798.00,9.27964,25.224770,0.000416,25.054200,-2.0073,0.273,9.28044,9.28044
2799.00,9.27959,25.224851,0.000421,25.054256,-2.0072,0.273,9.28138,9.28138
2800.00,9.27960,25.224906,0.000426,25.054271,-2.0070,0.273,9.28175,9.28175
2801.00,9.27949,25.224859,0.000425,25.054207,-2.0067,0.273,9.28079,9.28079
2802.00,9.27940,25.224898,0.000429,25.054176,-2.0064,0.272,9.27977,9.27977
2803.00,9.27919,25.224971,0.000427,25.054165,-2.0062,0.273,9.28023,9.28023
2804.00,9.27919,25.224999,0.000423,25.054135,-2.0060,0.273,9.28074,9.28074
2805.00,9.27930,25.225004,0.000419,25.054070,-2.0060,0.273,9.28036,9.28036
2806.00,9.27968,25.224990,0.000415,25.053984,-2.0060,0.273,9.28096,9.28096
2807.00,9.27973,25.225167,0.000414,25.054081,-2.0060,0.273,9.28085,9.28085
2808.00,9.27965,25.225198,0.000416,25.054056,-2.0061,0.273,9.27995,9.27995
2809.00,9.27944,25.225159,0.000417,25.054042,-2.0063,0.273,9.27871,9.27871
2810.00,9.27938,25.225195,0.000420,25.054097,-2.0063,0.273,9.27906,9.27906
2811.00,9.27958,25.225226,0.000422,25.054169,-2.0062,0.273,9.27979,9.27979
2812.00,9.28005,25.225137,0.000419,25.054103,-2.0060,0.274,9.28072,9.28072
2813.00,9.28046,25.225122,0.000419,25.054065,-2.0057,0.274,9.28239,9.28239
2814.00,9.28103,25.225178,0.000419,25.054090,-2.0054,0.274,9.28442,9.28442
2815.00,9.28157,25.225104,0.000414,25.053968,-2.0051,0.274,9.28601,9.28601
2816.00,9.28195,25.225127,0.000415,25.053943,-2.0049,0.274,9.28668,9.28668
2817.00,9.28216,25.225119,0.000416,25.053951,-2.0045,0.274,9.28746,9.28746
2818.00,9.28230,25.225145,0.000410,25.053956,-2.0043,0.274,9.28701,9.28701
2819.00,9.28252,25.225236,0.000411,25.054010,-2.0040,0.275,9.28642,9.28642
2820.00,9.28269,25.225347,0.000413,25.054112,-2.0039,0.275,9.28580,9.28580
2821.00,9.28313,25.225461,0.000413,25.054151,-2.0038,0.275,9.28514,9.28514
2822.00,9.28332,25.225574,0.000415,25.054166,-2.0036,0.275,9.28452,9.28452
2823.00,9.28343,25.225736,0.000422,25.054265,-2.0035,0.274,9.28455,9.28455
2824.00,9.28345,25.225698,0.000423,25.054164,-2.0036,0.274,9.28447,9.28447
2825.00,9.28352,25.225766,0.000424,25.054201,-2.0034,0.274,9.28334,9.28334
2826.00,9.28357,25.225772,0.000419,25.054212,-2.0033,0.275,9.28197,9.28197
2827.00,9.28343,25.225900,0.000423,25.054320,-2.0031,0.275,9.28143,9.28143
2828.00,9.28362,25.225922,0.000423,25.054342,-2.0028,0.275,9.28099,9.28099
2829.00,9.28385,25.225986,0.000421,25.054409,-2.0024,0.275,9.28086,9.28086
2830.00,9.28402,25.225975,0.000419,25.054342,-2.0019,0.275,9.28080,9.28080
2831.00,9.28398,25.226065,0.000422,25.054358,-2.0015,0.275,9.28227,9.28227
2832.00,9.28412,25.225971,0.000418,25.054227,-2.0013,0.275,9.28346,9.28346
2833.00,9.28416,25.225859,0.000412,25.054058,-2.0013,0.276,9.28404,9.28404
2834.00,9.28376,25.225949,0.000416,25.054099,-2.0014,0.276,9.28395,9.28395
2835.00,9.28348,25.225962,0.000417,25.054049,-2.0013,0.275,9.28452,9.28452
2836.00,9.28336,25.226001,0.000418,25.054045,-2.0009,0.275,9.28410,9.28410
2837.00,9.28323,25.226091,0.000419,25.054112,-2.0005,0.276,9.28356,9.28356
2838.00,9.28314,25.226232,0.000422,25.054238,-2.0001,0.276,9.28279,9.28279
2839.00,9.28297,25.226291,0.000423,25.054295,-1.9997,0.276,9.28201,9.28201
2840.00,9.28257,25.226410,0.000425,25.054399,-1.9996,0.276,9.28060,9.28060
2841.00,9.28216,25.226448,0.000427,25.054472,-1.9996,0.276,9.27956,9.27956
2842.00,9.28188,25.226389,0.000424,25.054352,-1.9997,0.276,9.27861,9.27861
2843.00,9.28162,25.226337,0.000421,25.054268,-1.9996,0.276,9.27880,9.27880
2844.00,9.28162,25.226269,0.000418,25.054096,-1.9994,0.276,9.27940,9.27940
2845.00,9.28155,25.226229,0.000419,25.054106,-1.9992,0.276,9.28029,9.28029
2846.00,9.28167,25.226259,0.000417,25.054082,-1.9991,0.276,9.28086,9.28086
2847.00,9.28175,25.226281,0.000419,25.054134,-1.9992,0.276,9.28177,9.28177
2848.00,9.28172,25.226365,0.000421,25.054162,-1.9992,0.276,9.28287,9.28287
2849.00,9.28154,25.226456,0.000423,25.054241,-1.9993,0.277,9.28457,9.28457
2850.00,9.28202,25.226498,0.000421,25.054187,-1.9992,0.277,9.28581,9.28581
2851.00,9.28251,25.226371,0.000418,25.054100,-1.9990,0.277,9.28752,9.28752
2852.00,9.28247,25.226461,0.000417,25.054134,-1.9987,0.277,9.28843,9.28843
2853.00,9.28299,25.226466,0.000414,25.054155,-1.9983,0.277,9.28776,9.28776
2854.00,9.28308,25.226464,0.000412,25.054138,-1.9980,0.277,9.28634,9.28634
2855.00,9.28311,25.226390,0.000409,25.054056,-1.9978,0.277,9.28577,9.28577
2856.00,9.28313,25.226538,0.000414,25.054099,-1.9976,0.277,9.28543,9.28543
2857.00,9.28386,25.226531,0.000416,25.054050,-1.9974,0.277,9.28509,9.28509
2858.00,9.28411,25.226558,0.000416,25.054026,-1.9971,0.277,9.28510,9.28510
2859.00,9.28438,25.226503,0.000417,25.053992,-1.9969,0.277,9.28533,9.28533
2860.00,9.28446,25.226535,0.000416,25.054004,-1.9965,0.278,9.28577,9.28577
2861.00,9.28472,25.226483,0.000413,25.053947,-1.9964,0.278,9.28621,9.28621
2862.00,9.28526,25.226573,0.000415,25.054042,-1.9963,0.278,9.28670,9.28670
2863.00,9.28564,25.226585,0.000416,25.054030,-1.9962,0.278,9.28679,9.28679
2864.00,9.28617,25.226641,0.000420,25.054045,-1.9962,0.278,9.28709,9.28709
2865.00,9.28620,25.226763,0.000423,25.054095,-1.9963,0.278,9.28707,9.28707
2866.00,9.28621,25.226823,0.000422,25.054104,-1.9964,0.278,9.28615,9.28615
2867.00,9.28637,25.226857,0.000421,25.054075,-1.9963,0.278,9.28516,9.28516
2868.00,9.28621,25.226937,0.000418,25.054108,-1.9963,0.278,9.28471,9.28471
2869.00,9.28592,25.227020,0.000414,25.054056,-1.9961,0.278,9.28392,9.28392
2870.00,9.28564,25.227089,0.000412,25.054071,-1.9960,0.279,9.28333,9.28333
2871.00,9.28530,25.227245,0.000414,25.054155,-1.9957,0.279,9.28265,9.28265
2872.00,9.28489,25.227210,0.000410,25.054052,-1.9955,0.279,9.28208,9.28208
2873.00,9.28482,25.227275,0.000413,25.054099,-1.9954,0.279,9.28288,9.28288
2874.00,9.28485,25.227365,0.000416,25.054165,-1.9952,0.279,9.28272,9.28272
2875.00,9.28467,25.227341,0.000416,25.054129,-1.9949,0.279,9.28217,9.28217
2876.00,9.28444,25.227294,0.000416,25.054141,-1.9946,0.279,9.28219,9.28219
2877.00,9.28412,25.227349,0.000417,25.054187,-1.9942,0.279,9.28178,9.28178
2878.00,9.28384,25.227323,0.000418,25.054126,-1.9937,0.279,9.28076,9.28076
2879.00,9.28366,25.227210,0.000416,25.054021,-1.9933,0.279,9.28071,9.28071
2880.00,9.28352,25.227255,0.000415,25.054028,-1.9930,0.279,9.28131,9.28131
2881.00,9.28311,25.227346,0.000417,25.054005,-1.9929,0.279,9.28169,9.28169
2882.00,9.28288,25.227397,0.000420,25.054020,-1.9928,0.279,9.28198,9.28198
2883.00,9.28269,25.227483,0.000420,25.054057,-1.9927,0.279,9.28259,9.28259
2884.00,9.28265,25.227664,0.000421,25.054178,-1.9927,0.279,9.28307,9.28307
2885.00,9.28245,25.227717,0.000421,25.054238,-1.9926,0.280,9.28260,9.28260
2886.00,9.28227,25.227702,0.000420,25.054169,-1.9923,0.280,9.28265,9.28265
2887.00,9.28235,25.227768,0.000420,25.054153,-1.9920,0.280,9.28359,9.28359
2888.00,9.28233,25.227853,0.000421,25.054187,-1.9917,0.280,9.28278,9.28278
2889.00,9.28220,25.227865,0.000422,25.054151,-1.9916,0.280,9.28232,9.28232
2890.00,9.28218,25.227889,0.000422,25.054099,-1.9916,0.280,9.28256,9.28256
2891.00,9.28211,25.227919,0.000420,25.054120,-1.9915,0.280,9.28174,9.28174
2892.00,9.28205,25.227915,0.000418,25.054084,-1.9915,0.280,9.28059,9.28059
2893.00,9.28185,25.227919,0.000416,25.054042,-1.9916,0.280,9.28063,9.28063
2894.00,9.28176,25.227978,0.000415,25.054127,-1.9914,0.281,9.28167,9.28167
2895.00,9.28203,25.228059,0.000417,25.054184,-1.9913,0.281,9.28186,9.28186
2896.00,9.28210,25.228157,0.000422,25.054238,-1.9914,0.281,9.28231,9.28231
2897.00,9.28223,25.228262,0.000426,25.054318,-1.9914,0.281,9.28316,9.28316
2898.00,9.28247,25.228258,0.000430,25.054272,-1.9911,0.281,9.28441,9.28441
2899.00,9.28285,25.228276,0.000428,25.054173,-1.9911,0.281,9.28497,9.28497
2900.00,9.28317,25.228226,0.000428,25.054108,-1.9910,0.281,9.28639,9.28639
2901.00,9.28343,25.228191,0.000426,25.054077,-1.9910,0.281,9.28795,9.28795
2902.00,9.28360,25.228156,0.000425,25.054068,-1.9910,0.281,9.28908,9.28908
2903.00,9.28414,25.228170,0.000421,25.054120,-1.9909,0.281,9.29037,9.29037
2904.00,9.28473,25.228220,0.000423,25.054161,-1.9906,0.281,9.29079,9.29079
2905.00,9.28510,25.228279,0.000422,25.054163,-1.9904,0.281,9.29076,9.29076
2906.00,9.28524,25.228239,0.000420,25.054120,-1.9902,0.281,9.28990,9.28990
2907.00,9.28573,25.228272,0.000418,25.054117,-1.9900,0.281,9.28892,9.28892
2908.00,9.28578,25.228393,0.000422,25.054123,-1.9899,0.281,9.28792,9.28792
2909.00,9.28606,25.228399,0.000422,25.054102,-1.9897,0.281,9.28749,9.28749
2910.00,9.28628,25.228517,0.000426,25.054164,-1.9893,0.281,9.28643,9.28643
2911.00,9.28654,25.228627,0.000427,25.054185,-1.9888,0.281,9.28680,9.28680
2912.00,9.28685,25.228649,0.000426,25.054112,-1.9882,0.281,9.28695,9.28695
