# Supplementary material for: HSL1 and BAM1/2 impact epidermal cell development by sensing distinct signaling peptides
Source: Nat Commun. 2022 Feb 15;13:876. doi: 10.1038/s41467-022-28558-4 (PMC8847575; doi:10.1038/s41467-022-28558-4)
Supplement: Supplementary file 4 — Source Data [file 41467_2022_28558_MOESM4_ESM.zip › Source Data/Source Data/Figure S10/Exp2_BAM1_IDA P58RI59LP60V.itc]

$ITC
$ 19 
$NOT
$ 25 
$ 60 
$ 500 
$ 10 
$ 2 
$ADCGainCode:  0 
$False,True,True
$ 0.4 , 0.8 , 150 , 5 
$ 2 , 4 , 150 , 5 
$ 2 , 4 , 150 , 5 
$ 2 , 4 , 150 , 5 
$ 2 , 4 , 150 , 5 
$ 2 , 4 , 150 , 5 
$ 2 , 4 , 150 , 5 
$ 2 , 4 , 150 , 5 
$ 2 , 4 , 150 , 5 
$ 2 , 4 , 150 , 5 
$ 2 , 4 , 150 , 5 
$ 2 , 4 , 150 , 5 
$ 2 , 4 , 150 , 5 
$ 2 , 4 , 150 , 5 
$ 2 , 4 , 150 , 5 
$ 2 , 4 , 150 , 5 
$ 2 , 4 , 150 , 5 
$ 2 , 4 , 150 , 5 
$ 2 , 4 , 150 , 5 
# 0 
# 0.3 
# 0.015 
# 0.2035 
# 25 
# 4 
# 8.15 
# 1 
?BAM1_15uM_IDAtoCLE9_300uM
% MICROCALITC_MAL1177627
% 0.2035 
% 4 
%-0.586102 , 29.61604 
%-0.348256 , 29.40329 
% 0.8333333 
% 167740 , 167730 
% 0.25 , 81 
%-0.015695 ,-0.033946 
%-20 , 8 
% 0 , 0 
% 0 
% 128000       127744 
% 43.1 
% 500 , 750 , 1000 , 750 
% 0.06978023945 ,-0.002252194966 ,-3.244915618586E-05 , 1.349203907274E-06 ,-9.058983361606E-09 
% MicroCalITC Ver: 1.29.32 Run time:10/8/2021 2:15:58 PM
@0
5.00,9.63948,25.049397,0.000381,25.002788,-2.3859,-0.025,9.63723,9.63723
6.00,9.63825,25.049541,0.000387,25.002849,-2.3855,-0.025,9.63509,9.63509
7.00,9.63770,25.049648,0.000384,25.002976,-2.3851,-0.025,9.63438,9.63438
8.00,9.63729,25.049751,0.000385,25.003062,-2.3846,-0.025,9.63493,9.63493
9.00,9.63699,25.049842,0.000387,25.003045,-2.3841,-0.025,9.63536,9.63536
10.00,9.63665,25.049737,0.000380,25.002859,-2.3837,-0.024,9.63605,9.63605
11.00,9.63661,25.049677,0.000371,25.002724,-2.3833,-0.024,9.63704,9.63704
12.00,9.63684,25.049688,0.000369,25.002660,-2.3829,-0.024,9.63842,9.63842
13.00,9.63711,25.049694,0.000370,25.002619,-2.3826,-0.024,9.63880,9.63880
14.00,9.63698,25.049764,0.000371,25.002676,-2.3823,-0.023,9.63761,9.63761
15.00,9.63680,25.049860,0.000373,25.002760,-2.3819,-0.023,9.63768,9.63768
16.00,9.63687,25.049888,0.000375,25.002797,-2.3815,-0.023,9.63697,9.63697
17.00,9.63654,25.049890,0.000377,25.002779,-2.3812,-0.023,9.63412,9.63412
18.00,9.63593,25.050013,0.000378,25.002891,-2.3808,-0.023,9.63235,9.63235
19.00,9.63579,25.049965,0.000374,25.002840,-2.3803,-0.023,9.63275,9.63275
20.00,9.63589,25.049989,0.000375,25.002835,-2.3799,-0.023,9.63221,9.63221
21.00,9.63565,25.049908,0.000372,25.002745,-2.3795,-0.023,9.63290,9.63290
22.00,9.63543,25.049907,0.000370,25.002766,-2.3793,-0.023,9.63477,9.63477
23.00,9.63543,25.049899,0.000368,25.002696,-2.3790,-0.022,9.63587,9.63587
24.00,9.63546,25.049949,0.000372,25.002677,-2.3787,-0.023,9.63583,9.63583
25.00,9.63540,25.050044,0.000371,25.002727,-2.3784,-0.022,9.63553,9.63553
26.00,9.63558,25.050179,0.000377,25.002850,-2.3780,-0.022,9.63405,9.63405
27.00,9.63550,25.050295,0.000380,25.002891,-2.3774,-0.022,9.63281,9.63281
28.00,9.63501,25.050303,0.000378,25.002821,-2.3769,-0.022,9.63188,9.63188
29.00,9.63453,25.050380,0.000379,25.002857,-2.3767,-0.022,9.63203,9.63203
30.00,9.63436,25.050378,0.000377,25.002811,-2.3765,-0.022,9.63130,9.63130
31.00,9.63399,25.050443,0.000376,25.002790,-2.3763,-0.022,9.63143,9.63143
32.00,9.63366,25.050490,0.000378,25.002786,-2.3760,-0.022,9.63196,9.63196
33.00,9.63318,25.050536,0.000378,25.002794,-2.3756,-0.021,9.63188,9.63188
34.00,9.63288,25.050625,0.000375,25.002808,-2.3751,-0.021,9.63069,9.63069
35.00,9.63275,25.050708,0.000374,25.002746,-2.3746,-0.021,9.63140,9.63140
36.00,9.63259,25.050759,0.000375,25.002661,-2.3741,-0.021,9.63174,9.63174
37.00,9.63290,25.050936,0.000374,25.002763,-2.3740,-0.021,9.63127,9.63127
38.00,9.63288,25.050949,0.000376,25.002764,-2.3739,-0.021,9.63229,9.63229
39.00,9.63296,25.050954,0.000381,25.002784,-2.3736,-0.021,9.63281,9.63281
40.00,9.63260,25.051027,0.000383,25.002919,-2.3732,-0.021,9.63142,9.63142
41.00,9.63229,25.051057,0.000382,25.002926,-2.3727,-0.021,9.63137,9.63137
42.00,9.63208,25.050939,0.000378,25.002792,-2.3722,-0.021,9.63173,9.63173
43.00,9.63187,25.051004,0.000377,25.002813,-2.3718,-0.020,9.63092,9.63092
44.00,9.63165,25.051078,0.000372,25.002820,-2.3716,-0.020,9.63109,9.63109
45.00,9.63170,25.051025,0.000369,25.002721,-2.3713,-0.020,9.63299,9.63299
46.00,9.63189,25.051037,0.000368,25.002778,-2.3710,-0.019,9.63352,9.63352
47.00,9.63217,25.051066,0.000369,25.002796,-2.3706,-0.019,9.63418,9.63418
48.00,9.63242,25.051026,0.000367,25.002729,-2.3701,-0.019,9.63478,9.63478
49.00,9.63237,25.051103,0.000371,25.002797,-2.3696,-0.019,9.63448,9.63448
50.00,9.63228,25.051121,0.000374,25.002822,-2.3691,-0.019,9.63345,9.63345
51.00,9.63238,25.051178,0.000368,25.002838,-2.3689,-0.019,9.63323,9.63323
52.00,9.63249,25.051252,0.000367,25.002846,-2.3688,-0.019,9.63081,9.63081
53.00,9.63266,25.051353,0.000369,25.002903,-2.3686,-0.019,9.61919,9.61919
54.00,9.63271,25.051345,0.000368,25.002841,-2.3685,-0.019,9.59812,9.59812
55.00,9.63270,25.051346,0.000366,25.002749,-2.3683,-0.018,9.57017,9.57017
56.00,9.63330,25.051381,0.000371,25.002694,-2.3680,-0.019,9.54066,9.54066
57.00,9.63369,25.051407,0.000372,25.002680,-2.3676,-0.018,9.51436,9.51436
58.00,9.63363,25.051486,0.000374,25.002727,-2.3671,-0.018,9.49976,9.49976
59.00,9.63245,25.051478,0.000371,25.002684,-2.3666,-0.018,9.49953,9.49953
60.00,9.63165,25.051635,0.000374,25.002878,-2.3661,-0.018,9.51011,9.51011
@1,0.4000,0.8, 60.0570000000007 
61.00,9.63382,25.051607,0.000377,25.002828,-2.3657,-0.018,9.52350,9.52350
62.00,9.62283,25.051602,0.000380,25.002803,-2.3654,-0.018,9.53817,9.53817
63.00,9.57651,25.051526,0.000377,25.002717,-2.3651,-0.018,9.55305,9.55305
64.00,9.52600,25.051455,0.000377,25.002616,-2.3650,-0.018,9.56452,9.56452
65.00,9.49167,25.051416,0.000376,25.002492,-2.3647,-0.018,9.56963,9.56963
66.00,9.48651,25.051495,0.000371,25.002525,-2.3644,-0.018,9.57370,9.57370
67.00,9.49182,25.051459,0.000366,25.002480,-2.3641,-0.017,9.57813,9.57813
68.00,9.50356,25.051531,0.000368,25.002528,-2.3636,-0.017,9.58226,9.58226
69.00,9.52461,25.051701,0.000371,25.002653,-2.3630,-0.017,9.58779,9.58779
70.00,9.54413,25.051769,0.000372,25.002634,-2.3625,-0.017,9.59714,9.59714
71.00,9.55345,25.051791,0.000376,25.002662,-2.3621,-0.017,9.60548,9.60548
72.00,9.56506,25.051874,0.000380,25.002674,-2.3617,-0.017,9.61184,9.61184
73.00,9.57728,25.051942,0.000378,25.002641,-2.3615,-0.017,9.61615,9.61615
74.00,9.57678,25.051976,0.000378,25.002669,-2.3613,-0.016,9.61811,9.61811
75.00,9.57507,25.052014,0.000379,25.002715,-2.3612,-0.016,9.61830,9.61830
76.00,9.57486,25.052052,0.000377,25.002687,-2.3610,-0.016,9.61898,9.61898
77.00,9.58721,25.052188,0.000378,25.002718,-2.3607,-0.016,9.61968,9.61968
78.00,9.59848,25.052187,0.000377,25.002657,-2.3602,-0.016,9.61971,9.61971
79.00,9.60943,25.052178,0.000374,25.002537,-2.3599,-0.016,9.62016,9.62016
80.00,9.61406,25.052323,0.000377,25.002584,-2.3594,-0.016,9.62111,9.62111
81.00,9.61608,25.052410,0.000377,25.002573,-2.3589,-0.016,9.62234,9.62234
82.00,9.61685,25.052469,0.000376,25.002573,-2.3585,-0.016,9.62368,9.62368
83.00,9.61761,25.052555,0.000373,25.002612,-2.3584,-0.015,9.62461,9.62461
84.00,9.61826,25.052655,0.000377,25.002673,-2.3581,-0.015,9.62460,9.62460
85.00,9.61915,25.052689,0.000374,25.002679,-2.3579,-0.015,9.62433,9.62433
86.00,9.62010,25.052742,0.000374,25.002718,-2.3577,-0.015,9.62230,9.62230
87.00,9.62022,25.052775,0.000375,25.002747,-2.3575,-0.015,9.62019,9.62019
88.00,9.61973,25.052869,0.000381,25.002830,-2.3571,-0.015,9.61488,9.61488
89.00,9.62061,25.052844,0.000375,25.002771,-2.3568,-0.015,9.60745,9.60745
90.00,9.62127,25.052783,0.000379,25.002773,-2.3565,-0.015,9.60141,9.60141
91.00,9.62162,25.052877,0.000379,25.002916,-2.3562,-0.015,9.59749,9.59749
92.00,9.62206,25.052799,0.000379,25.002848,-2.3559,-0.015,9.59290,9.59290
93.00,9.62228,25.052842,0.000379,25.002874,-2.3555,-0.015,9.59252,9.59252
94.00,9.62215,25.052913,0.000384,25.002964,-2.3552,-0.015,9.59406,9.59406
95.00,9.61985,25.053010,0.000380,25.002948,-2.3550,-0.014,9.59526,9.59526
96.00,9.61723,25.052995,0.000381,25.002855,-2.3547,-0.014,9.59556,9.59556
97.00,9.61833,25.052953,0.000380,25.002797,-2.3543,-0.014,9.59651,9.59651
98.00,9.59853,25.052935,0.000373,25.002681,-2.3540,-0.014,9.59797,9.59797
99.00,9.58562,25.052908,0.000372,25.002614,-2.3538,-0.014,9.60146,9.60146
100.00,9.59008,25.052943,0.000374,25.002642,-2.3534,-0.014,9.60384,9.60384
101.00,9.59213,25.053014,0.000370,25.002639,-2.3532,-0.013,9.60582,9.60582
102.00,9.59295,25.053278,0.000372,25.002830,-2.3532,-0.013,9.60706,9.60706
103.00,9.59432,25.053278,0.000373,25.002847,-2.3532,-0.013,9.60824,9.60824
104.00,9.59653,25.053349,0.000374,25.002884,-2.3529,-0.013,9.60825,9.60825
105.00,9.59819,25.053385,0.000375,25.002840,-2.3526,-0.013,9.60864,9.60864
106.00,9.59978,25.053345,0.000376,25.002759,-2.3522,-0.013,9.61052,9.61052
107.00,9.60128,25.053318,0.000375,25.002667,-2.3517,-0.013,9.61282,9.61282
108.00,9.60260,25.053429,0.000376,25.002641,-2.3513,-0.013,9.61360,9.61360
109.00,9.60420,25.053538,0.000374,25.002602,-2.3510,-0.012,9.61422,9.61422
110.00,9.60533,25.053526,0.000372,25.002521,-2.3507,-0.012,9.61517,9.61517
111.00,9.60638,25.053610,0.000371,25.002590,-2.3505,-0.012,9.61582,9.61582
112.00,9.60755,25.053636,0.000374,25.002619,-2.3502,-0.012,9.61651,9.61651
113.00,9.60901,25.053647,0.000377,25.002707,-2.3500,-0.012,9.61801,9.61801
114.00,9.61049,25.053602,0.000378,25.002669,-2.3498,-0.012,9.61939,9.61939
115.00,9.61190,25.053748,0.000379,25.002798,-2.3496,-0.012,9.61984,9.61984
116.00,9.61282,25.053765,0.000382,25.002782,-2.3495,-0.012,9.61877,9.61877
117.00,9.61336,25.053804,0.000382,25.002739,-2.3493,-0.012,9.61765,9.61765
118.00,9.61404,25.053827,0.000377,25.002659,-2.3490,-0.012,9.61648,9.61648
119.00,9.61445,25.054018,0.000374,25.002775,-2.3486,-0.011,9.61580,9.61580
120.00,9.61487,25.053951,0.000377,25.002700,-2.3482,-0.011,9.61588,9.61588
121.00,9.61537,25.053966,0.000377,25.002617,-2.3480,-0.011,9.61570,9.61570
122.00,9.61525,25.054077,0.000372,25.002718,-2.3477,-0.011,9.61416,9.61416
123.00,9.61524,25.054063,0.000374,25.002734,-2.3475,-0.011,9.61323,9.61323
124.00,9.61539,25.053961,0.000376,25.002669,-2.3474,-0.011,9.61218,9.61218
125.00,9.61553,25.053956,0.000369,25.002609,-2.3474,-0.010,9.61090,9.61090
126.00,9.61541,25.053963,0.000364,25.002602,-2.3471,-0.010,9.61153,9.61153
127.00,9.61532,25.053937,0.000368,25.002470,-2.3468,-0.010,9.61284,9.61284
128.00,9.61540,25.054150,0.000370,25.002548,-2.3467,-0.010,9.61444,9.61444
129.00,9.61568,25.054261,0.000368,25.002604,-2.3464,-0.010,9.61579,9.61579
130.00,9.61573,25.054409,0.000372,25.002749,-2.3461,-0.010,9.61696,9.61696
131.00,9.61534,25.054560,0.000377,25.002884,-2.3459,-0.010,9.61681,9.61681
132.00,9.61513,25.054560,0.000374,25.002897,-2.3457,-0.010,9.61671,9.61671
133.00,9.61490,25.054459,0.000377,25.002792,-2.3454,-0.010,9.61581,9.61581
134.00,9.61465,25.054525,0.000379,25.002796,-2.3451,-0.010,9.61503,9.61503
135.00,9.61459,25.054532,0.000378,25.002738,-2.3450,-0.010,9.61493,9.61493
136.00,9.61466,25.054574,0.000374,25.002775,-2.3448,-0.009,9.61445,9.61445
137.00,9.61458,25.054707,0.000374,25.002876,-2.3443,-0.009,9.61461,9.61461
138.00,9.61460,25.054845,0.000374,25.002940,-2.3440,-0.009,9.61521,9.61521
139.00,9.61464,25.054857,0.000374,25.002868,-2.3437,-0.009,9.61525,9.61525
140.00,9.61445,25.055027,0.000375,25.002951,-2.3433,-0.008,9.61511,9.61511
141.00,9.61458,25.055100,0.000378,25.002926,-2.3429,-0.008,9.61509,9.61509
142.00,9.61482,25.055116,0.000376,25.002923,-2.3426,-0.008,9.61506,9.61506
143.00,9.61504,25.055057,0.000375,25.002920,-2.3423,-0.008,9.61450,9.61450
144.00,9.61522,25.055020,0.000380,25.002981,-2.3421,-0.008,9.61406,9.61406
145.00,9.61519,25.055026,0.000382,25.003005,-2.3417,-0.008,9.61369,9.61369
146.00,9.61516,25.054999,0.000383,25.002969,-2.3415,-0.008,9.61411,9.61411
147.00,9.61512,25.055009,0.000386,25.002931,-2.3415,-0.008,9.61345,9.61345
148.00,9.61476,25.055186,0.000386,25.002983,-2.3413,-0.008,9.61256,9.61256
149.00,9.61436,25.055356,0.000381,25.002984,-2.3410,-0.008,9.61271,9.61271
150.00,9.61415,25.055274,0.000377,25.002880,-2.3408,-0.007,9.61309,9.61309
151.00,9.61410,25.055257,0.000376,25.002864,-2.3405,-0.007,9.61391,9.61391
152.00,9.61439,25.055251,0.000375,25.002801,-2.3401,-0.007,9.61492,9.61492
153.00,9.61453,25.055254,0.000377,25.002795,-2.3399,-0.007,9.61617,9.61617
154.00,9.61459,25.055197,0.000378,25.002761,-2.3397,-0.007,9.61594,9.61594
155.00,9.61440,25.055259,0.000380,25.002776,-2.3395,-0.007,9.61516,9.61516
156.00,9.61430,25.055365,0.000382,25.002829,-2.3393,-0.007,9.61380,9.61380
157.00,9.61417,25.055483,0.000382,25.002903,-2.3391,-0.007,9.61285,9.61285
158.00,9.61395,25.055437,0.000378,25.002848,-2.3387,-0.006,9.61255,9.61255
159.00,9.61386,25.055545,0.000379,25.002888,-2.3384,-0.006,9.61330,9.61330
160.00,9.61385,25.055603,0.000381,25.002899,-2.3382,-0.006,9.61384,9.61384
161.00,9.61396,25.055651,0.000384,25.002851,-2.3381,-0.006,9.61392,9.61392
162.00,9.61390,25.055697,0.000383,25.002858,-2.3378,-0.006,9.61434,9.61434
163.00,9.61388,25.055861,0.000388,25.002925,-2.3377,-0.006,9.61443,9.61443
164.00,9.61400,25.055910,0.000387,25.002937,-2.3376,-0.006,9.61430,9.61430
165.00,9.61403,25.055970,0.000382,25.002914,-2.3373,-0.006,9.61328,9.61328
166.00,9.61389,25.056033,0.000378,25.002884,-2.3369,-0.006,9.61223,9.61223
167.00,9.61372,25.056098,0.000382,25.002873,-2.3367,-0.006,9.61131,9.61131
168.00,9.61353,25.056064,0.000375,25.002794,-2.3362,-0.005,9.61082,9.61082
169.00,9.61354,25.055991,0.000374,25.002729,-2.3359,-0.005,9.61079,9.61079
170.00,9.61343,25.056024,0.000376,25.002751,-2.3357,-0.005,9.61104,9.61104
171.00,9.61301,25.056011,0.000376,25.002746,-2.3355,-0.005,9.61176,9.61176
172.00,9.61272,25.056008,0.000374,25.002785,-2.3354,-0.005,9.61257,9.61257
173.00,9.61263,25.056044,0.000380,25.002829,-2.3352,-0.005,9.61327,9.61327
174.00,9.61282,25.056167,0.000379,25.002916,-2.3349,-0.005,9.61323,9.61323
175.00,9.61286,25.056156,0.000376,25.002886,-2.3348,-0.004,9.61469,9.61469
176.00,9.61306,25.056212,0.000377,25.002956,-2.3346,-0.004,9.61497,9.61497
177.00,9.61325,25.056231,0.000378,25.002875,-2.3343,-0.004,9.61465,9.61465
178.00,9.61318,25.056249,0.000376,25.002843,-2.3342,-0.004,9.61397,9.61397
179.00,9.61302,25.056244,0.000378,25.002771,-2.3340,-0.004,9.61375,9.61375
180.00,9.61290,25.056279,0.000381,25.002793,-2.3337,-0.004,9.61239,9.61239
181.00,9.61287,25.056360,0.000382,25.002786,-2.3335,-0.004,9.61259,9.61259
182.00,9.61277,25.056395,0.000382,25.002804,-2.3333,-0.004,9.61265,9.61265
183.00,9.61268,25.056384,0.000383,25.002824,-2.3330,-0.004,9.61232,9.61232
184.00,9.61253,25.056421,0.000380,25.002852,-2.3329,-0.004,9.61291,9.61291
185.00,9.61278,25.056435,0.000379,25.002806,-2.3327,-0.004,9.61331,9.61331
186.00,9.61321,25.056380,0.000378,25.002721,-2.3325,-0.003,9.61277,9.61277
187.00,9.61330,25.056470,0.000374,25.002700,-2.3324,-0.003,9.61247,9.61247
188.00,9.61312,25.056613,0.000377,25.002747,-2.3322,-0.003,9.61276,9.61276
189.00,9.61305,25.056629,0.000378,25.002708,-2.3319,-0.003,9.61191,9.61191
190.00,9.61315,25.056725,0.000380,25.002747,-2.3316,-0.003,9.61141,9.61141
191.00,9.61305,25.056861,0.000382,25.002848,-2.3314,-0.003,9.61118,9.61118
192.00,9.61285,25.056862,0.000383,25.002831,-2.3313,-0.003,9.61097,9.61097
193.00,9.61259,25.056870,0.000378,25.002780,-2.3312,-0.003,9.61006,9.61006
194.00,9.61222,25.056999,0.000379,25.002837,-2.3310,-0.003,9.60992,9.60992
195.00,9.61181,25.057017,0.000380,25.002817,-2.3307,-0.002,9.60982,9.60982
196.00,9.61169,25.057042,0.000382,25.002854,-2.3305,-0.002,9.61051,9.61051
197.00,9.61168,25.057026,0.000383,25.002919,-2.3302,-0.002,9.61139,9.61139
198.00,9.61176,25.056986,0.000382,25.002887,-2.3299,-0.002,9.61290,9.61290
199.00,9.61191,25.056999,0.000383,25.002913,-2.3297,-0.002,9.61301,9.61301
200.00,9.61193,25.057079,0.000381,25.002893,-2.3296,-0.002,9.61427,9.61427
201.00,9.61187,25.057059,0.000377,25.002824,-2.3294,-0.002,9.61489,9.61489
202.00,9.61228,25.057200,0.000378,25.002823,-2.3292,-0.001,9.61345,9.61345
203.00,9.61209,25.057376,0.000379,25.002871,-2.3291,-0.001,9.60057,9.60057
204.00,9.61217,25.057477,0.000381,25.002846,-2.3289,-0.001,9.56749,9.56749
205.00,9.61222,25.057544,0.000385,25.002972,-2.3287,-0.001,9.50685,9.50685
206.00,9.61250,25.057597,0.000386,25.002959,-2.3284,-0.001,9.41552,9.41552
207.00,9.61336,25.057657,0.000392,25.003017,-2.3281,-0.001,9.30176,9.30176
208.00,9.61442,25.057582,0.000397,25.003014,-2.3279,-0.002,9.18516,9.18516
209.00,9.61512,25.057573,0.000395,25.003001,-2.3277,-0.001,9.08689,9.08689
210.00,9.61688,25.057446,0.000390,25.002859,-2.3274,-0.001,9.02001,9.02001
@2,2.0001,4.0, 210.007000000005 
211.00,9.61625,25.057446,0.000392,25.002852,-2.3272,-0.001,8.99369,8.99369
212.00,9.60634,25.057431,0.000391,25.002756,-2.3271,-0.001,9.00341,9.00341
213.00,9.55063,25.057473,0.000392,25.002714,-2.3270,-0.001,9.04006,9.04006
214.00,9.44592,25.057516,0.000389,25.002728,-2.3268,-0.001,9.09124,9.09124
215.00,9.31347,25.057677,0.000390,25.002816,-2.3267,-0.001,9.14753,9.14753
216.00,9.15991,25.057745,0.000386,25.002818,-2.3265,-0.001,9.20273,9.20273
217.00,9.03874,25.057738,0.000378,25.002787,-2.3264,0.000,9.25304,9.25304
218.00,8.96868,25.057871,0.000374,25.002850,-2.3261,0.000,9.29664,9.29664
219.00,8.95529,25.057833,0.000380,25.002797,-2.3257,0.000,9.33269,9.33269
220.00,8.97951,25.057851,0.000385,25.002790,-2.3255,0.000,9.36311,9.36311
221.00,9.02805,25.057894,0.000388,25.002833,-2.3253,0.000,9.38892,9.38892
222.00,9.08686,25.057967,0.000396,25.002917,-2.3251,-0.001,9.41070,9.41070
223.00,9.15129,25.057935,0.000395,25.002904,-2.3249,-0.001,9.42911,9.42911
224.00,9.21064,25.057990,0.000391,25.002939,-2.3247,0.000,9.44653,9.44653
225.00,9.26077,25.058007,0.000384,25.002847,-2.3244,0.000,9.46283,9.46283
226.00,9.30397,25.058197,0.000385,25.002911,-2.3241,0.000,9.47664,9.47664
227.00,9.33820,25.058182,0.000378,25.002830,-2.3239,0.000,9.49021,9.49021
228.00,9.36909,25.058215,0.000379,25.002811,-2.3237,0.001,9.50280,9.50280
229.00,9.39108,25.058243,0.000383,25.002784,-2.3237,0.001,9.51398,9.51398
230.00,9.41297,25.058345,0.000387,25.002887,-2.3236,0.001,9.52394,9.52394
231.00,9.43302,25.058249,0.000384,25.002827,-2.3236,0.001,9.53370,9.53370
232.00,9.44705,25.058359,0.000384,25.002922,-2.3234,0.001,9.54221,9.54221
233.00,9.46148,25.058502,0.000384,25.002945,-2.3232,0.001,9.55040,9.55040
234.00,9.47821,25.058627,0.000381,25.002987,-2.3231,0.001,9.55678,9.55678
235.00,9.49421,25.058676,0.000381,25.002936,-2.3231,0.001,9.56205,9.56205
236.00,9.50227,25.058798,0.000384,25.002935,-2.3230,0.001,9.56642,9.56642
237.00,9.51499,25.058811,0.000388,25.002895,-2.3228,0.001,9.56962,9.56962
238.00,9.52428,25.058780,0.000388,25.002883,-2.3227,0.001,9.57252,9.57252
239.00,9.53406,25.058770,0.000384,25.002841,-2.3225,0.002,9.57651,9.57651
240.00,9.54405,25.058840,0.000383,25.002896,-2.3223,0.002,9.58027,9.58027
241.00,9.55119,25.058859,0.000381,25.002909,-2.3221,0.002,9.58305,9.58305
242.00,9.55727,25.058896,0.000374,25.002897,-2.3219,0.002,9.58573,9.58573
243.00,9.56143,25.058964,0.000370,25.002903,-2.3216,0.003,9.58839,9.58839
244.00,9.56488,25.058966,0.000374,25.002895,-2.3214,0.003,9.59032,9.59032
245.00,9.56891,25.059004,0.000379,25.002975,-2.3212,0.003,9.59201,9.59201
246.00,9.57197,25.059025,0.000383,25.002978,-2.3209,0.003,9.59410,9.59410
247.00,9.57517,25.059172,0.000392,25.003073,-2.3209,0.002,9.59660,9.59660
248.00,9.57894,25.059203,0.000397,25.003111,-2.3211,0.002,9.59778,9.59778
249.00,9.58184,25.059265,0.000398,25.003154,-2.3211,0.002,9.59884,9.59884
250.00,9.58420,25.059267,0.000394,25.003036,-2.3209,0.003,9.59954,9.59954
251.00,9.58618,25.059254,0.000393,25.003000,-2.3207,0.003,9.60005,9.60005
252.00,9.58825,25.059217,0.000393,25.002927,-2.3206,0.003,9.59958,9.59958
253.00,9.59074,25.059250,0.000393,25.002880,-2.3202,0.003,9.60009,9.60009
254.00,9.59197,25.059328,0.000390,25.002869,-2.3199,0.003,9.60055,9.60055
255.00,9.59295,25.059422,0.000387,25.002899,-2.3196,0.003,9.60123,9.60123
256.00,9.59414,25.059490,0.000382,25.002857,-2.3194,0.004,9.60229,9.60229
257.00,9.59558,25.059580,0.000381,25.002913,-2.3192,0.004,9.60352,9.60352
258.00,9.59704,25.059601,0.000380,25.002955,-2.3191,0.004,9.60451,9.60451
259.00,9.59820,25.059651,0.000380,25.003002,-2.3191,0.004,9.60511,9.60511
260.00,9.59916,25.059614,0.000381,25.002972,-2.3190,0.004,9.60554,9.60554
261.00,9.59987,25.059640,0.000386,25.003018,-2.3189,0.004,9.60450,9.60450
262.00,9.60061,25.059622,0.000387,25.002996,-2.3187,0.004,9.60466,9.60466
263.00,9.60151,25.059680,0.000389,25.002957,-2.3183,0.004,9.60461,9.60461
264.00,9.60205,25.059699,0.000392,25.002922,-2.3180,0.004,9.60438,9.60438
265.00,9.60234,25.059773,0.000395,25.002993,-2.3176,0.004,9.60367,9.60367
266.00,9.60268,25.059822,0.000389,25.003036,-2.3174,0.004,9.60450,9.60450
267.00,9.60292,25.059858,0.000384,25.003026,-2.3173,0.005,9.60426,9.60426
268.00,9.60312,25.059890,0.000382,25.003030,-2.3173,0.005,9.60391,9.60391
269.00,9.60342,25.059908,0.000375,25.002979,-2.3174,0.005,9.60346,9.60346
270.00,9.60349,25.059915,0.000371,25.002890,-2.3175,0.006,9.60377,9.60377
271.00,9.60351,25.059925,0.000376,25.002857,-2.3176,0.005,9.60300,9.60300
272.00,9.60384,25.059998,0.000380,25.002871,-2.3175,0.005,9.60386,9.60386
273.00,9.60419,25.060000,0.000383,25.002904,-2.3171,0.005,9.60420,9.60420
274.00,9.60442,25.060079,0.000390,25.003037,-2.3169,0.005,9.60492,9.60492
275.00,9.60451,25.060051,0.000389,25.003055,-2.3165,0.005,9.60526,9.60526
276.00,9.60449,25.060058,0.000386,25.003014,-2.3162,0.005,9.60562,9.60562
277.00,9.60445,25.060066,0.000386,25.003003,-2.3161,0.005,9.60538,9.60538
278.00,9.60458,25.060129,0.000383,25.002997,-2.3161,0.006,9.60579,9.60579
279.00,9.60470,25.060152,0.000380,25.002921,-2.3160,0.006,9.60613,9.60613
280.00,9.60473,25.060298,0.000383,25.002973,-2.3160,0.006,9.60614,9.60614
281.00,9.60492,25.060432,0.000382,25.002996,-2.3160,0.006,9.60754,9.60754
282.00,9.60521,25.060445,0.000379,25.003010,-2.3160,0.006,9.60708,9.60708
283.00,9.60502,25.060407,0.000383,25.002980,-2.3157,0.006,9.60578,9.60578
284.00,9.60493,25.060510,0.000385,25.003010,-2.3156,0.006,9.60568,9.60568
285.00,9.60519,25.060541,0.000386,25.003012,-2.3155,0.006,9.60586,9.60586
286.00,9.60527,25.060575,0.000390,25.003022,-2.3152,0.006,9.60498,9.60498
287.00,9.60530,25.060713,0.000394,25.003020,-2.3152,0.006,9.60505,9.60505
288.00,9.60533,25.060848,0.000392,25.003023,-2.3153,0.006,9.60554,9.60554
289.00,9.60525,25.060763,0.000389,25.002945,-2.3153,0.007,9.60412,9.60412
290.00,9.60510,25.060725,0.000388,25.002877,-2.3153,0.007,9.60306,9.60306
291.00,9.60515,25.060717,0.000387,25.002905,-2.3152,0.007,9.60279,9.60279
292.00,9.60520,25.060641,0.000384,25.002863,-2.3149,0.007,9.60327,9.60327
293.00,9.60528,25.060521,0.000380,25.002738,-2.3145,0.007,9.60426,9.60426
294.00,9.60541,25.060550,0.000379,25.002652,-2.3142,0.007,9.60583,9.60583
295.00,9.60549,25.060634,0.000381,25.002704,-2.3138,0.007,9.60728,9.60728
296.00,9.60551,25.060628,0.000380,25.002628,-2.3135,0.007,9.60232,9.60232
297.00,9.60518,25.060571,0.000378,25.002515,-2.3133,0.008,9.58645,9.58645
298.00,9.60486,25.060662,0.000380,25.002580,-2.3131,0.008,9.56920,9.56920
299.00,9.60509,25.060665,0.000382,25.002680,-2.3130,0.008,9.55211,9.55211
300.00,9.60467,25.060692,0.000382,25.002644,-2.3130,0.008,9.53658,9.53658
301.00,9.60481,25.060761,0.000385,25.002675,-2.3128,0.008,9.52819,9.52819
302.00,9.60600,25.060814,0.000384,25.002661,-2.3127,0.008,9.53095,9.53095
303.00,9.60822,25.060926,0.000383,25.002715,-2.3126,0.008,9.53434,9.53434
304.00,9.60809,25.061098,0.000383,25.002764,-2.3126,0.008,9.53890,9.53890
305.00,9.60905,25.061192,0.000382,25.002791,-2.3124,0.009,9.54310,9.54310
306.00,9.57808,25.061283,0.000378,25.002861,-2.3124,0.009,9.54674,9.54674
307.00,9.52776,25.061464,0.000380,25.002994,-2.3124,0.009,9.55090,9.55090
308.00,9.52279,25.061511,0.000383,25.002990,-2.3123,0.009,9.55682,9.55682
309.00,9.52435,25.061508,0.000384,25.002928,-2.3122,0.009,9.56257,9.56257
310.00,9.53043,25.061420,0.000384,25.002844,-2.3123,0.009,9.56615,9.56615
311.00,9.53421,25.061388,0.000386,25.002766,-2.3123,0.009,9.56939,9.56939
312.00,9.53847,25.061319,0.000383,25.002704,-2.3121,0.009,9.57239,9.57239
313.00,9.54298,25.061314,0.000381,25.002672,-2.3119,0.009,9.57506,9.57506
314.00,9.54814,25.061369,0.000379,25.002725,-2.3116,0.009,9.57742,9.57742
315.00,9.55273,25.061413,0.000378,25.002684,-2.3113,0.010,9.58089,9.58089
316.00,9.55667,25.061501,0.000375,25.002722,-2.3109,0.010,9.58374,9.58374
317.00,9.56146,25.061562,0.000376,25.002755,-2.3107,0.010,9.58583,9.58583
318.00,9.56494,25.061613,0.000376,25.002831,-2.3108,0.010,9.58669,9.58669
319.00,9.56816,25.061597,0.000376,25.002830,-2.3107,0.010,9.58723,9.58723
320.00,9.57147,25.061590,0.000377,25.002889,-2.3107,0.010,9.58790,9.58790
321.00,9.57412,25.061545,0.000378,25.002833,-2.3106,0.010,9.58845,9.58845
322.00,9.57764,25.061622,0.000382,25.002867,-2.3105,0.010,9.58940,9.58940
323.00,9.57968,25.061693,0.000381,25.002818,-2.3104,0.010,9.59116,9.59116
324.00,9.58115,25.061800,0.000382,25.002779,-2.3103,0.011,9.59270,9.59270
325.00,9.58245,25.061965,0.000386,25.002822,-2.3101,0.011,9.59408,9.59408
326.00,9.58406,25.062127,0.000386,25.002853,-2.3101,0.011,9.59633,9.59633
327.00,9.58549,25.062141,0.000385,25.002791,-2.3101,0.011,9.59677,9.59677
328.00,9.58671,25.062117,0.000389,25.002779,-2.3102,0.011,9.59657,9.59657
329.00,9.58786,25.062000,0.000388,25.002684,-2.3103,0.011,9.59620,9.59620
330.00,9.58895,25.061985,0.000386,25.002662,-2.3102,0.011,9.59558,9.59558
331.00,9.59031,25.061991,0.000384,25.002696,-2.3101,0.011,9.59502,9.59502
332.00,9.59172,25.062061,0.000383,25.002773,-2.3098,0.011,9.59629,9.59629
333.00,9.59252,25.062093,0.000380,25.002753,-2.3094,0.011,9.59690,9.59690
334.00,9.59313,25.062165,0.000379,25.002757,-2.3090,0.012,9.59741,9.59741
335.00,9.59365,25.062171,0.000378,25.002761,-2.3088,0.012,9.59785,9.59785
336.00,9.59404,25.062074,0.000381,25.002670,-2.3086,0.012,9.59764,9.59764
337.00,9.59460,25.062109,0.000381,25.002639,-2.3085,0.012,9.59692,9.59692
338.00,9.59501,25.062216,0.000383,25.002663,-2.3084,0.012,9.59628,9.59628
339.00,9.59537,25.062386,0.000383,25.002777,-2.3084,0.012,9.59596,9.59596
340.00,9.59577,25.062574,0.000383,25.002863,-2.3083,0.012,9.59688,9.59688
341.00,9.59658,25.062769,0.000386,25.002950,-2.3083,0.012,9.59887,9.59887
342.00,9.59724,25.062868,0.000392,25.003015,-2.3082,0.012,9.59982,9.59982
343.00,9.59758,25.062918,0.000394,25.003042,-2.3080,0.012,9.60082,9.60082
344.00,9.59772,25.062852,0.000398,25.002963,-2.3079,0.012,9.60163,9.60163
345.00,9.59791,25.062742,0.000397,25.002824,-2.3077,0.012,9.60179,9.60179
346.00,9.59810,25.062728,0.000395,25.002794,-2.3075,0.012,9.60094,9.60094
347.00,9.59825,25.062651,0.000390,25.002670,-2.3074,0.012,9.60064,9.60064
348.00,9.59867,25.062652,0.000384,25.002677,-2.3074,0.013,9.60027,9.60027
349.00,9.59908,25.062760,0.000380,25.002761,-2.3074,0.013,9.59961,9.59961
350.00,9.59912,25.062889,0.000381,25.002866,-2.3073,0.013,9.59881,9.59881
351.00,9.59891,25.062953,0.000380,25.002880,-2.3074,0.013,9.59846,9.59846
352.00,9.59894,25.063020,0.000379,25.002964,-2.3074,0.013,9.59713,9.59713
353.00,9.59914,25.063043,0.000382,25.002931,-2.3075,0.013,9.58958,9.58958
354.00,9.59958,25.063047,0.000380,25.002905,-2.3073,0.013,9.56897,9.56897
355.00,9.60026,25.063039,0.000378,25.002898,-2.3071,0.014,9.52779,9.52779
356.00,9.59996,25.063026,0.000377,25.002870,-2.3067,0.014,9.46694,9.46694
357.00,9.59951,25.063035,0.000377,25.002783,-2.3065,0.014,9.38943,9.38943
358.00,9.59910,25.063056,0.000382,25.002753,-2.3062,0.014,9.30606,9.30606
359.00,9.59816,25.063140,0.000386,25.002756,-2.3060,0.014,9.23076,9.23076
360.00,9.59864,25.063196,0.000387,25.002664,-2.3060,0.014,9.17714,9.17714
@3,2.0001,4.0, 360.044000000002 
361.00,9.59927,25.063314,0.000394,25.002674,-2.3061,0.014,9.14800,9.14800
362.00,9.59307,25.063429,0.000398,25.002695,-2.3061,0.013,9.14329,9.14329
363.00,9.55980,25.063447,0.000397,25.002700,-2.3061,0.013,9.15845,9.15845
364.00,9.49297,25.063389,0.000398,25.002594,-2.3060,0.013,9.18416,9.18416
365.00,9.39284,25.063438,0.000401,25.002647,-2.3058,0.013,9.21336,9.21336
366.00,9.29506,25.063386,0.000395,25.002619,-2.3057,0.014,9.24081,9.24081
367.00,9.20620,25.063402,0.000392,25.002639,-2.3056,0.014,9.26479,9.26479
368.00,9.14348,25.063499,0.000394,25.002674,-2.3055,0.014,9.28412,9.28412
369.00,9.11727,25.063587,0.000394,25.002769,-2.3053,0.014,9.30182,9.30182
370.00,9.12488,25.063646,0.000390,25.002788,-2.3051,0.014,9.31894,9.31894
371.00,9.14953,25.063752,0.000391,25.002868,-2.3049,0.014,9.33632,9.33632
372.00,9.18239,25.063778,0.000389,25.002916,-2.3048,0.014,9.35564,9.35564
373.00,9.21878,25.063836,0.000385,25.002907,-2.3046,0.015,9.37594,9.37594
374.00,9.24539,25.063937,0.000382,25.002935,-2.3045,0.015,9.39651,9.39651
375.00,9.27065,25.064008,0.000386,25.002960,-2.3046,0.015,9.41610,9.41610
376.00,9.28671,25.064036,0.000388,25.002913,-2.3046,0.015,9.43527,9.43527
377.00,9.30212,25.064119,0.000389,25.002916,-2.3045,0.015,9.45201,9.45201
378.00,9.31566,25.064194,0.000390,25.002936,-2.3045,0.015,9.46647,9.46647
379.00,9.33400,25.064151,0.000388,25.002811,-2.3044,0.015,9.47904,9.47904
380.00,9.35617,25.064080,0.000387,25.002703,-2.3042,0.015,9.48909,9.48909
381.00,9.37370,25.064123,0.000385,25.002673,-2.3040,0.015,9.49698,9.49698
382.00,9.39877,25.064150,0.000384,25.002645,-2.3038,0.016,9.50454,9.50454
383.00,9.41707,25.064062,0.000384,25.002598,-2.3037,0.016,9.51220,9.51220
384.00,9.43675,25.064132,0.000386,25.002695,-2.3038,0.016,9.51921,9.51921
385.00,9.45424,25.064209,0.000388,25.002717,-2.3040,0.016,9.52615,9.52615
386.00,9.46930,25.064160,0.000390,25.002655,-2.3041,0.016,9.53318,9.53318
387.00,9.48244,25.064117,0.000390,25.002596,-2.3043,0.016,9.53816,9.53816
388.00,9.48950,25.064191,0.000391,25.002606,-2.3043,0.016,9.54232,9.54232
389.00,9.49950,25.064171,0.000390,25.002520,-2.3043,0.016,9.54531,9.54531
390.00,9.50451,25.064193,0.000384,25.002481,-2.3042,0.016,9.54858,9.54858
391.00,9.50910,25.064340,0.000383,25.002596,-2.3041,0.016,9.55230,9.55230
392.00,9.51986,25.064486,0.000381,25.002669,-2.3038,0.016,9.55710,9.55710
393.00,9.52732,25.064646,0.000380,25.002753,-2.3034,0.017,9.56189,9.56189
394.00,9.53354,25.064762,0.000377,25.002817,-2.3031,0.017,9.56749,9.56749
395.00,9.53776,25.064754,0.000379,25.002843,-2.3029,0.017,9.57256,9.57256
396.00,9.54106,25.064717,0.000379,25.002787,-2.3028,0.017,9.57717,9.57717
397.00,9.54522,25.064705,0.000381,25.002731,-2.3028,0.017,9.58044,9.58044
398.00,9.54991,25.064673,0.000382,25.002669,-2.3030,0.017,9.58252,9.58252
399.00,9.55432,25.064639,0.000385,25.002685,-2.3033,0.017,9.58436,9.58436
400.00,9.55806,25.064656,0.000383,25.002655,-2.3033,0.017,9.58573,9.58573
401.00,9.56228,25.064701,0.000382,25.002635,-2.3032,0.017,9.58644,9.58644
402.00,9.56683,25.064748,0.000379,25.002663,-2.3032,0.018,9.58675,9.58675
403.00,9.57001,25.064705,0.000377,25.002598,-2.3032,0.018,9.58780,9.58780
404.00,9.57277,25.064855,0.000377,25.002658,-2.3031,0.018,9.58848,9.58848
405.00,9.57507,25.065010,0.000381,25.002801,-2.3031,0.018,9.58903,9.58903
406.00,9.57674,25.065051,0.000381,25.002820,-2.3031,0.018,9.58906,9.58906
407.00,9.57817,25.065130,0.000381,25.002834,-2.3029,0.018,9.58903,9.58903
408.00,9.57941,25.065214,0.000383,25.002898,-2.3027,0.018,9.58951,9.58951
409.00,9.58138,25.065178,0.000386,25.002828,-2.3025,0.018,9.58956,9.58956
410.00,9.58345,25.065173,0.000386,25.002772,-2.3025,0.018,9.59055,9.59055
411.00,9.58520,25.065231,0.000392,25.002835,-2.3026,0.018,9.59098,9.59098
412.00,9.58640,25.065197,0.000397,25.002853,-2.3026,0.018,9.59170,9.59170
413.00,9.58747,25.065232,0.000397,25.002851,-2.3025,0.018,9.59172,9.59172
414.00,9.58830,25.065214,0.000390,25.002838,-2.3025,0.018,9.59265,9.59265
415.00,9.58910,25.065239,0.000385,25.002847,-2.3024,0.019,9.59235,9.59235
416.00,9.58959,25.065312,0.000381,25.002866,-2.3021,0.019,9.59253,9.59253
417.00,9.58994,25.065352,0.000378,25.002844,-2.3019,0.019,9.59327,9.59327
418.00,9.59058,25.065339,0.000380,25.002809,-2.3018,0.019,9.59476,9.59476
419.00,9.59118,25.065451,0.000380,25.002837,-2.3017,0.019,9.59464,9.59464
420.00,9.59141,25.065397,0.000379,25.002706,-2.3016,0.019,9.59398,9.59398
421.00,9.59150,25.065371,0.000381,25.002624,-2.3017,0.019,9.59380,9.59380
422.00,9.59175,25.065529,0.000382,25.002696,-2.3018,0.019,9.59328,9.59328
423.00,9.59204,25.065688,0.000382,25.002764,-2.3020,0.019,9.59306,9.59306
424.00,9.59241,25.065656,0.000385,25.002739,-2.3021,0.019,9.59321,9.59321
425.00,9.59257,25.065848,0.000392,25.002887,-2.3022,0.019,9.59377,9.59377
426.00,9.59267,25.065847,0.000386,25.002850,-2.3020,0.020,9.59361,9.59361
427.00,9.59276,25.065806,0.000382,25.002743,-2.3020,0.020,9.59306,9.59306
428.00,9.59290,25.065842,0.000379,25.002733,-2.3018,0.020,9.59163,9.59163
429.00,9.59288,25.065975,0.000379,25.002767,-2.3015,0.020,9.59147,9.59147
430.00,9.59305,25.066016,0.000378,25.002791,-2.3013,0.020,9.59213,9.59213
431.00,9.59317,25.066055,0.000382,25.002819,-2.3013,0.020,9.59373,9.59373
432.00,9.59374,25.066100,0.000386,25.002871,-2.3012,0.020,9.59648,9.59648
433.00,9.59431,25.066132,0.000388,25.002915,-2.3011,0.020,9.59885,9.59885
434.00,9.59463,25.066066,0.000384,25.002842,-2.3012,0.020,9.59935,9.59935
435.00,9.59469,25.066005,0.000382,25.002777,-2.3013,0.020,9.59910,9.59910
436.00,9.59498,25.066131,0.000382,25.002858,-2.3014,0.021,9.59968,9.59968
437.00,9.59532,25.066084,0.000379,25.002779,-2.3014,0.021,9.59916,9.59916
438.00,9.59543,25.066046,0.000377,25.002693,-2.3014,0.021,9.59799,9.59799
439.00,9.59556,25.066102,0.000381,25.002762,-2.3011,0.021,9.59731,9.59731
440.00,9.59597,25.066192,0.000382,25.002783,-2.3009,0.021,9.59670,9.59670
441.00,9.59576,25.066124,0.000380,25.002692,-2.3008,0.021,9.59528,9.59528
442.00,9.59571,25.066300,0.000381,25.002746,-2.3008,0.021,9.59433,9.59433
443.00,9.59570,25.066425,0.000381,25.002761,-2.3008,0.021,9.59430,9.59430
444.00,9.59573,25.066532,0.000381,25.002731,-2.3009,0.022,9.59501,9.59501
445.00,9.59590,25.066527,0.000380,25.002639,-2.3009,0.022,9.59638,9.59638
446.00,9.59633,25.066663,0.000381,25.002696,-2.3008,0.022,9.59756,9.59756
447.00,9.59691,25.066638,0.000381,25.002700,-2.3007,0.022,9.59730,9.59730
448.00,9.59737,25.066731,0.000383,25.002786,-2.3006,0.022,9.59775,9.59775
449.00,9.59738,25.066795,0.000382,25.002806,-2.3005,0.022,9.59808,9.59808
450.00,9.59752,25.066822,0.000383,25.002820,-2.3003,0.022,9.59834,9.59834
451.00,9.59766,25.066930,0.000386,25.002886,-2.3003,0.022,9.59782,9.59782
452.00,9.59750,25.067065,0.000392,25.002977,-2.3004,0.022,9.59874,9.59874
453.00,9.59732,25.067012,0.000394,25.002934,-2.3006,0.022,9.59911,9.59911
454.00,9.59739,25.067087,0.000395,25.002974,-2.3008,0.022,9.59949,9.59949
455.00,9.59759,25.067153,0.000393,25.003018,-2.3010,0.022,9.59948,9.59948
456.00,9.59770,25.067051,0.000388,25.002835,-2.3011,0.023,9.59987,9.59987
457.00,9.59759,25.066979,0.000384,25.002685,-2.3012,0.023,9.59985,9.59985
458.00,9.59760,25.067059,0.000384,25.002683,-2.3010,0.023,9.59979,9.59979
459.00,9.59791,25.067037,0.000385,25.002642,-2.3009,0.023,9.59966,9.59966
460.00,9.59808,25.067104,0.000390,25.002626,-2.3009,0.023,9.59799,9.59799
461.00,9.59781,25.067345,0.000395,25.002794,-2.3009,0.023,9.59505,9.59505
462.00,9.59725,25.067428,0.000397,25.002834,-2.3009,0.023,9.59036,9.59036
463.00,9.59760,25.067465,0.000395,25.002790,-2.3008,0.023,9.58530,9.58530
464.00,9.59742,25.067523,0.000390,25.002762,-2.3008,0.023,9.57969,9.57969
465.00,9.59754,25.067614,0.000389,25.002829,-2.3006,0.023,9.57466,9.57466
466.00,9.59724,25.067491,0.000387,25.002707,-2.3005,0.023,9.57249,9.57249
467.00,9.59693,25.067445,0.000388,25.002715,-2.3003,0.024,9.57313,9.57313
468.00,9.59615,25.067422,0.000390,25.002754,-2.3003,0.023,9.57422,9.57422
469.00,9.59458,25.067377,0.000392,25.002750,-2.3000,0.023,9.57642,9.57642
470.00,9.59176,25.067311,0.000392,25.002645,-2.2998,0.023,9.57972,9.57972
471.00,9.58463,25.067229,0.000387,25.002566,-2.2997,0.024,9.58218,9.58218
472.00,9.57978,25.067308,0.000386,25.002508,-2.2997,0.024,9.58448,9.58448
473.00,9.57746,25.067372,0.000384,25.002484,-2.2997,0.024,9.58678,9.58678
474.00,9.57783,25.067556,0.000386,25.002558,-2.2999,0.024,9.58856,9.58856
475.00,9.57882,25.067741,0.000389,25.002695,-2.3003,0.024,9.59026,9.59026
476.00,9.58023,25.067973,0.000392,25.002867,-2.3005,0.024,9.59069,9.59069
477.00,9.58138,25.067940,0.000389,25.002847,-2.3007,0.024,9.59107,9.59107
478.00,9.58237,25.067965,0.000387,25.002795,-2.3008,0.025,9.59095,9.59095
479.00,9.58329,25.067802,0.000382,25.002577,-2.3010,0.025,9.59111,9.59111
480.00,9.58375,25.067681,0.000380,25.002472,-2.3009,0.025,9.59151,9.59151
481.00,9.58404,25.067680,0.000383,25.002434,-2.3007,0.025,9.59283,9.59283
482.00,9.58492,25.067809,0.000385,25.002595,-2.3007,0.025,9.59260,9.59260
483.00,9.58579,25.067840,0.000387,25.002653,-2.3005,0.025,9.59312,9.59312
484.00,9.58673,25.067970,0.000396,25.002818,-2.3003,0.025,9.59331,9.59331
485.00,9.58810,25.068049,0.000398,25.002841,-2.3003,0.025,9.59391,9.59391
486.00,9.58938,25.067946,0.000394,25.002734,-2.3005,0.025,9.59382,9.59382
487.00,9.59026,25.067937,0.000394,25.002614,-2.3005,0.025,9.59463,9.59463
488.00,9.59101,25.067942,0.000399,25.002582,-2.3003,0.025,9.59465,9.59465
489.00,9.59170,25.067971,0.000393,25.002573,-2.3001,0.025,9.59529,9.59529
490.00,9.59242,25.067994,0.000389,25.002565,-2.2999,0.025,9.59532,9.59532
491.00,9.59295,25.068141,0.000389,25.002628,-2.2997,0.025,9.59556,9.59556
492.00,9.59344,25.068257,0.000387,25.002675,-2.2996,0.026,9.59605,9.59605
493.00,9.59366,25.068252,0.000381,25.002575,-2.2996,0.026,9.59593,9.59593
494.00,9.59374,25.068300,0.000379,25.002537,-2.2997,0.026,9.59545,9.59545
495.00,9.59383,25.068346,0.000378,25.002453,-2.2998,0.026,9.59480,9.59480
496.00,9.59417,25.068322,0.000377,25.002345,-2.3000,0.026,9.59504,9.59504
497.00,9.59439,25.068395,0.000377,25.002344,-2.3001,0.026,9.59450,9.59450
498.00,9.59445,25.068533,0.000378,25.002421,-2.3001,0.026,9.59432,9.59432
499.00,9.59445,25.068647,0.000378,25.002465,-2.3000,0.027,9.59360,9.59360
500.00,9.59438,25.068805,0.000378,25.002598,-2.2999,0.027,9.59358,9.59358
501.00,9.59439,25.068877,0.000379,25.002707,-2.2998,0.027,9.59314,9.59314
502.00,9.59459,25.068839,0.000376,25.002633,-2.2997,0.027,9.59305,9.59305
503.00,9.59465,25.068900,0.000376,25.002651,-2.2997,0.027,9.58972,9.58972
504.00,9.59456,25.068814,0.000379,25.002567,-2.2996,0.027,9.57826,9.57826
505.00,9.59458,25.068809,0.000384,25.002599,-2.2997,0.027,9.55189,9.55189
506.00,9.59415,25.068849,0.000389,25.002555,-2.2997,0.027,9.50836,9.50836
507.00,9.59376,25.068942,0.000391,25.002643,-2.2998,0.027,9.45035,9.45035
508.00,9.59371,25.068901,0.000387,25.002633,-2.2998,0.027,9.38528,9.38528
509.00,9.59279,25.068979,0.000386,25.002692,-2.2998,0.027,9.32307,9.32307
510.00,9.59344,25.068947,0.000381,25.002578,-2.2997,0.027,9.27431,9.27431
@4,2.0001,4.0, 510.308000000005 
511.00,9.59499,25.069082,0.000386,25.002656,-2.2997,0.027,9.24378,9.24378
512.00,9.59359,25.069168,0.000391,25.002656,-2.2997,0.027,9.23116,9.23116
513.00,9.57482,25.069275,0.000400,25.002699,-2.2996,0.027,9.23210,9.23210
514.00,9.53331,25.069326,0.000404,25.002724,-2.2997,0.027,9.24156,9.24156
515.00,9.46181,25.069374,0.000407,25.002790,-2.2996,0.027,9.25496,9.25496
516.00,9.37748,25.069323,0.000401,25.002757,-2.2996,0.027,9.26970,9.26970
517.00,9.30397,25.069275,0.000399,25.002738,-2.2996,0.027,9.28363,9.28363
518.00,9.25002,25.069265,0.000394,25.002681,-2.2997,0.027,9.29714,9.29714
519.00,9.22276,25.069268,0.000391,25.002590,-2.2999,0.028,9.30973,9.30973
520.00,9.21828,25.069320,0.000392,25.002554,-2.3000,0.028,9.32157,9.32157
521.00,9.22487,25.069423,0.000394,25.002630,-2.3000,0.028,9.33381,9.33381
522.00,9.24060,25.069530,0.000391,25.002659,-2.2999,0.028,9.34763,9.34763
523.00,9.25447,25.069568,0.000393,25.002650,-2.2999,0.028,9.36278,9.36278
524.00,9.26975,25.069619,0.000396,25.002721,-2.2997,0.028,9.37796,9.37796
525.00,9.28520,25.069647,0.000392,25.002696,-2.2996,0.028,9.39422,9.39422
526.00,9.29836,25.069652,0.000390,25.002595,-2.2996,0.028,9.41009,9.41009
527.00,9.31030,25.069653,0.000394,25.002556,-2.2997,0.028,9.42437,9.42437
528.00,9.32195,25.069705,0.000393,25.002592,-2.2997,0.028,9.43707,9.43707
529.00,9.33271,25.069857,0.000392,25.002686,-2.2996,0.028,9.45073,9.45073
530.00,9.34452,25.069848,0.000391,25.002700,-2.2998,0.028,9.46314,9.46314
531.00,9.35968,25.069888,0.000387,25.002776,-2.2998,0.028,9.47328,9.47328
532.00,9.37935,25.069911,0.000384,25.002818,-2.2998,0.029,9.48262,9.48262
533.00,9.39765,25.070047,0.000384,25.002903,-2.2998,0.029,9.49115,9.49115
534.00,9.40874,25.070029,0.000383,25.002819,-2.2998,0.029,9.49811,9.49811
535.00,9.42566,25.070121,0.000385,25.002831,-2.2997,0.029,9.50383,9.50383
536.00,9.43902,25.070175,0.000390,25.002825,-2.2996,0.029,9.51100,9.51100
537.00,9.45062,25.070170,0.000391,25.002803,-2.2994,0.029,9.51776,9.51776
538.00,9.46140,25.070047,0.000390,25.002662,-2.2993,0.029,9.52356,9.52356
539.00,9.47690,25.070036,0.000385,25.002623,-2.2992,0.029,9.52866,9.52866
540.00,9.48758,25.070075,0.000384,25.002644,-2.2992,0.029,9.53411,9.53411
541.00,9.48980,25.070115,0.000384,25.002633,-2.2994,0.030,9.53953,9.53953
542.00,9.49747,25.070295,0.000383,25.002714,-2.2996,0.030,9.54515,9.54515
543.00,9.50402,25.070401,0.000385,25.002798,-2.2996,0.030,9.55126,9.55126
544.00,9.51113,25.070409,0.000384,25.002794,-2.2995,0.030,9.55717,9.55717
545.00,9.51791,25.070480,0.000384,25.002786,-2.2994,0.030,9.56214,9.56214
546.00,9.52361,25.070450,0.000382,25.002726,-2.2994,0.030,9.56481,9.56481
547.00,9.52843,25.070306,0.000381,25.002520,-2.2994,0.030,9.56645,9.56645
548.00,9.53432,25.070462,0.000383,25.002571,-2.2994,0.030,9.56821,9.56821
549.00,9.54010,25.070641,0.000387,25.002670,-2.2995,0.030,9.57072,9.57072
550.00,9.54510,25.070708,0.000389,25.002658,-2.2996,0.030,9.57235,9.57235
551.00,9.55131,25.070774,0.000387,25.002647,-2.2996,0.030,9.57512,9.57512
552.00,9.55621,25.070918,0.000387,25.002780,-2.2996,0.031,9.57787,9.57787
553.00,9.55882,25.070920,0.000385,25.002745,-2.2998,0.031,9.57865,9.57865
554.00,9.56170,25.070843,0.000385,25.002675,-2.3000,0.031,9.57754,9.57754
555.00,9.56438,25.070819,0.000386,25.002656,-2.3000,0.031,9.57771,9.57771
556.00,9.56645,25.070930,0.000390,25.002787,-2.2999,0.031,9.57791,9.57791
557.00,9.56906,25.070780,0.000389,25.002654,-2.2999,0.031,9.57765,9.57765
558.00,9.57127,25.070813,0.000387,25.002674,-2.2997,0.031,9.57880,9.57880
559.00,9.57232,25.070906,0.000388,25.002694,-2.2995,0.031,9.58015,9.58015
560.00,9.57331,25.070980,0.000387,25.002667,-2.2996,0.031,9.58120,9.58120
561.00,9.57427,25.070963,0.000384,25.002577,-2.2998,0.031,9.58190,9.58190
562.00,9.57560,25.071155,0.000385,25.002732,-2.2999,0.031,9.58301,9.58301
563.00,9.57683,25.071054,0.000383,25.002623,-2.3000,0.032,9.58299,9.58299
564.00,9.57775,25.071113,0.000383,25.002663,-2.3000,0.032,9.58361,9.58361
565.00,9.57839,25.071181,0.000384,25.002774,-2.3000,0.032,9.58382,9.58382
566.00,9.57935,25.071222,0.000389,25.002827,-2.2999,0.032,9.58484,9.58484
567.00,9.58042,25.071194,0.000389,25.002744,-2.2997,0.032,9.58497,9.58497
568.00,9.58126,25.071214,0.000390,25.002721,-2.2997,0.032,9.58595,9.58595
569.00,9.58181,25.071226,0.000388,25.002685,-2.2998,0.032,9.58682,9.58682
570.00,9.58236,25.071265,0.000386,25.002655,-2.2997,0.032,9.58798,9.58798
571.00,9.58284,25.071306,0.000384,25.002585,-2.2997,0.032,9.58701,9.58701
572.00,9.58306,25.071416,0.000379,25.002636,-2.2999,0.032,9.58732,9.58732
573.00,9.58343,25.071596,0.000383,25.002742,-2.3001,0.032,9.58675,9.58675
574.00,9.58414,25.071596,0.000380,25.002731,-2.3001,0.033,9.58633,9.58633
575.00,9.58453,25.071597,0.000379,25.002721,-2.3003,0.033,9.58651,9.58651
576.00,9.58514,25.071667,0.000381,25.002749,-2.3005,0.033,9.58747,9.58747
577.00,9.58553,25.071661,0.000388,25.002719,-2.3006,0.033,9.58766,9.58766
578.00,9.58584,25.071583,0.000387,25.002601,-2.3005,0.033,9.58786,9.58786
579.00,9.58590,25.071521,0.000388,25.002501,-2.3005,0.033,9.58715,9.58715
580.00,9.58604,25.071567,0.000390,25.002504,-2.3004,0.033,9.58624,9.58624
581.00,9.58617,25.071555,0.000387,25.002515,-2.3003,0.033,9.58560,9.58560
582.00,9.58639,25.071729,0.000386,25.002598,-2.3002,0.033,9.58622,9.58622
583.00,9.58678,25.071931,0.000384,25.002698,-2.3002,0.034,9.58769,9.58769
584.00,9.58732,25.072096,0.000387,25.002781,-2.3003,0.034,9.58990,9.58990
585.00,9.58777,25.072139,0.000391,25.002762,-2.3003,0.033,9.59187,9.59187
586.00,9.58824,25.072283,0.000395,25.002844,-2.3004,0.033,9.59391,9.59391
587.00,9.58863,25.072162,0.000391,25.002707,-2.3005,0.034,9.59440,9.59440
588.00,9.58896,25.072166,0.000394,25.002762,-2.3006,0.034,9.59369,9.59369
589.00,9.58900,25.072066,0.000389,25.002648,-2.3009,0.034,9.59249,9.59249
590.00,9.58897,25.072132,0.000386,25.002729,-2.3011,0.034,9.59179,9.59179
591.00,9.58927,25.072057,0.000383,25.002644,-2.3011,0.034,9.59274,9.59274
592.00,9.59012,25.072205,0.000392,25.002769,-2.3012,0.034,9.59355,9.59355
593.00,9.59059,25.072188,0.000395,25.002703,-2.3011,0.034,9.59374,9.59374
594.00,9.59079,25.072274,0.000395,25.002856,-2.3008,0.034,9.59376,9.59376
595.00,9.59075,25.072260,0.000392,25.002820,-2.3006,0.034,9.59277,9.59277
596.00,9.59071,25.072303,0.000393,25.002853,-2.3007,0.034,9.59112,9.59112
597.00,9.59109,25.072272,0.000387,25.002892,-2.3005,0.034,9.58984,9.58984
598.00,9.59196,25.072226,0.000380,25.002888,-2.3005,0.035,9.58895,9.58895
599.00,9.59258,25.072358,0.000385,25.002903,-2.3004,0.035,9.59013,9.59013
600.00,9.59266,25.072416,0.000388,25.002867,-2.3005,0.035,9.59131,9.59131
601.00,9.59239,25.072485,0.000386,25.002840,-2.3004,0.035,9.59118,9.59118
602.00,9.59177,25.072609,0.000386,25.002771,-2.3004,0.035,9.59032,9.59032
603.00,9.59139,25.072755,0.000390,25.002808,-2.3003,0.035,9.59099,9.59099
604.00,9.59160,25.072722,0.000388,25.002709,-2.3005,0.035,9.59079,9.59079
605.00,9.59127,25.072749,0.000388,25.002692,-2.3007,0.035,9.59113,9.59113
606.00,9.59137,25.072811,0.000389,25.002692,-2.3008,0.035,9.59077,9.59077
607.00,9.59134,25.072778,0.000388,25.002633,-2.3009,0.035,9.59124,9.59124
608.00,9.59133,25.072761,0.000385,25.002530,-2.3012,0.035,9.59110,9.59110
609.00,9.59150,25.072897,0.000387,25.002601,-2.3012,0.035,9.59117,9.59117
610.00,9.59059,25.072925,0.000388,25.002599,-2.3012,0.035,9.59034,9.59034
611.00,9.59044,25.072980,0.000388,25.002657,-2.3012,0.036,9.59042,9.59042
612.00,9.59053,25.072851,0.000384,25.002583,-2.3012,0.036,9.59199,9.59199
613.00,9.59089,25.072899,0.000386,25.002651,-2.3012,0.036,9.59393,9.59393
614.00,9.59140,25.072872,0.000383,25.002605,-2.3012,0.036,9.59333,9.59333
615.00,9.59145,25.072990,0.000382,25.002727,-2.3012,0.036,9.59331,9.59331
616.00,9.59150,25.072959,0.000380,25.002678,-2.3012,0.037,9.59335,9.59335
617.00,9.59142,25.073119,0.000390,25.002739,-2.3012,0.036,9.59238,9.59238
618.00,9.59168,25.073042,0.000392,25.002625,-2.3012,0.036,9.59126,9.59126
619.00,9.59176,25.073096,0.000391,25.002647,-2.3014,0.036,9.59152,9.59152
620.00,9.59179,25.073047,0.000390,25.002532,-2.3015,0.036,9.59286,9.59286
621.00,9.59195,25.073135,0.000395,25.002570,-2.3016,0.036,9.59412,9.59412
622.00,9.59241,25.073231,0.000393,25.002670,-2.3018,0.036,9.59415,9.59415
623.00,9.59268,25.073364,0.000393,25.002779,-2.3019,0.037,9.59352,9.59352
624.00,9.59239,25.073371,0.000399,25.002774,-2.3017,0.036,9.59178,9.59178
625.00,9.59182,25.073412,0.000399,25.002772,-2.3017,0.036,9.58964,9.58964
626.00,9.59143,25.073483,0.000400,25.002749,-2.3017,0.036,9.58791,9.58791
627.00,9.59150,25.073475,0.000400,25.002602,-2.3015,0.036,9.58781,9.58781
628.00,9.59176,25.073542,0.000396,25.002588,-2.3014,0.036,9.58914,9.58914
629.00,9.59190,25.073669,0.000391,25.002663,-2.3014,0.037,9.59154,9.59154
630.00,9.59186,25.073686,0.000392,25.002675,-2.3013,0.037,9.59289,9.59289
631.00,9.59130,25.073646,0.000392,25.002634,-2.3012,0.037,9.59375,9.59375
632.00,9.59139,25.073767,0.000393,25.002777,-2.3013,0.037,9.59398,9.59398
633.00,9.59169,25.073856,0.000397,25.002845,-2.3013,0.037,9.59387,9.59387
634.00,9.59193,25.073830,0.000397,25.002780,-2.3014,0.037,9.59411,9.59411
635.00,9.59215,25.073985,0.000399,25.002849,-2.3014,0.037,9.59423,9.59423
636.00,9.59222,25.074077,0.000397,25.002869,-2.3014,0.037,9.59395,9.59395
637.00,9.59243,25.074136,0.000392,25.002868,-2.3013,0.038,9.59375,9.59375
638.00,9.59239,25.074109,0.000388,25.002806,-2.3012,0.038,9.59288,9.59288
639.00,9.59236,25.074061,0.000388,25.002705,-2.3012,0.038,9.59195,9.59195
640.00,9.59221,25.073964,0.000386,25.002549,-2.3013,0.038,9.59135,9.59135
641.00,9.59183,25.073909,0.000384,25.002436,-2.3015,0.038,9.59081,9.59081
642.00,9.59140,25.073875,0.000384,25.002372,-2.3015,0.038,9.58962,9.58962
643.00,9.59128,25.073895,0.000388,25.002360,-2.3016,0.038,9.58950,9.58950
644.00,9.59154,25.074030,0.000391,25.002448,-2.3016,0.038,9.58947,9.58947
645.00,9.59190,25.074134,0.000393,25.002555,-2.3015,0.038,9.58953,9.58953
646.00,9.59204,25.074291,0.000395,25.002743,-2.3016,0.038,9.58993,9.58993
647.00,9.59220,25.074345,0.000392,25.002770,-2.3017,0.038,9.59161,9.59161
648.00,9.59225,25.074396,0.000387,25.002748,-2.3018,0.039,9.59243,9.59243
649.00,9.59200,25.074442,0.000379,25.002792,-2.3020,0.039,9.59170,9.59170
650.00,9.59167,25.074393,0.000374,25.002729,-2.3022,0.039,9.59116,9.59116
651.00,9.59143,25.074372,0.000373,25.002632,-2.3023,0.039,9.59037,9.59037
652.00,9.59114,25.074371,0.000374,25.002549,-2.3023,0.039,9.58918,9.58918
653.00,9.59067,25.074360,0.000371,25.002498,-2.3024,0.039,9.58655,9.58655
654.00,9.59036,25.074450,0.000375,25.002508,-2.3024,0.039,9.57975,9.57975
655.00,9.59016,25.074602,0.000378,25.002598,-2.3025,0.039,9.56378,9.56378
656.00,9.59008,25.074686,0.000380,25.002681,-2.3028,0.039,9.53615,9.53615
657.00,9.59048,25.074714,0.000383,25.002680,-2.3030,0.039,9.49589,9.49589
658.00,9.59053,25.074827,0.000388,25.002761,-2.3031,0.039,9.44844,9.44844
659.00,9.59018,25.074818,0.000389,25.002709,-2.3031,0.039,9.39908,9.39908
660.00,9.58790,25.074709,0.000390,25.002585,-2.3029,0.039,9.35563,9.35563
@5,2.0001,4.0, 660.024000000005 
661.00,9.58680,25.074705,0.000393,25.002509,-2.3028,0.039,9.32345,9.32345
662.00,9.58912,25.074777,0.000393,25.002598,-2.3027,0.039,9.30459,9.30459
663.00,9.58091,25.074739,0.000392,25.002535,-2.3029,0.040,9.29632,9.29632
664.00,9.55275,25.074824,0.000392,25.002628,-2.3030,0.040,9.29726,9.29726
665.00,9.50858,25.074971,0.000392,25.002691,-2.3031,0.040,9.30208,9.30208
666.00,9.44887,25.075043,0.000386,25.002734,-2.3032,0.040,9.30904,9.30904
667.00,9.38819,25.075108,0.000382,25.002732,-2.3033,0.040,9.31658,9.31658
668.00,9.34361,25.075219,0.000386,25.002841,-2.3032,0.040,9.32372,9.32372
669.00,9.30640,25.075208,0.000384,25.002790,-2.3032,0.041,9.33153,9.33153
670.00,9.29164,25.075188,0.000385,25.002790,-2.3032,0.041,9.34110,9.34110
671.00,9.28811,25.075158,0.000386,25.002762,-2.3031,0.041,9.35139,9.35139
672.00,9.29362,25.075130,0.000391,25.002698,-2.3032,0.040,9.36136,9.36136
673.00,9.30232,25.075176,0.000387,25.002693,-2.3033,0.041,9.37094,9.37094
674.00,9.31066,25.075155,0.000389,25.002664,-2.3036,0.041,9.38107,9.38107
675.00,9.31578,25.075115,0.000385,25.002598,-2.3039,0.041,9.39206,9.39206
676.00,9.32289,25.075204,0.000388,25.002638,-2.3041,0.041,9.40466,9.40466
677.00,9.33123,25.075393,0.000390,25.002774,-2.3042,0.041,9.41772,9.41772
678.00,9.33806,25.075354,0.000386,25.002685,-2.3043,0.041,9.43252,9.43252
679.00,9.34994,25.075495,0.000386,25.002786,-2.3042,0.042,9.44615,9.44615
680.00,9.36338,25.075716,0.000395,25.002905,-2.3041,0.041,9.45828,9.45828
681.00,9.37430,25.075716,0.000397,25.002819,-2.3041,0.041,9.46845,9.46845
682.00,9.38105,25.075595,0.000397,25.002667,-2.3040,0.041,9.47916,9.47916
683.00,9.38610,25.075694,0.000400,25.002757,-2.3039,0.041,9.48895,9.48895
684.00,9.40047,25.075681,0.000400,25.002643,-2.3038,0.041,9.49838,9.49838
685.00,9.41849,25.075614,0.000396,25.002563,-2.3038,0.041,9.50662,9.50662
686.00,9.43724,25.075659,0.000390,25.002590,-2.3039,0.042,9.51408,9.51408
687.00,9.44646,25.075648,0.000387,25.002588,-2.3040,0.042,9.52006,9.52006
688.00,9.45985,25.075734,0.000392,25.002523,-2.3041,0.042,9.52540,9.52540
689.00,9.46881,25.075712,0.000392,25.002470,-2.3042,0.042,9.53056,9.53056
690.00,9.47890,25.075757,0.000393,25.002471,-2.3043,0.042,9.53451,9.53451
691.00,9.48831,25.075829,0.000395,25.002479,-2.3043,0.042,9.53778,9.53778
692.00,9.49992,25.075911,0.000396,25.002451,-2.3041,0.042,9.54000,9.54000
693.00,9.50883,25.075826,0.000393,25.002382,-2.3039,0.042,9.54143,9.54143
694.00,9.51502,25.075997,0.000395,25.002509,-2.3039,0.042,9.54304,9.54304
695.00,9.52010,25.076098,0.000395,25.002559,-2.3039,0.042,9.54568,9.54568
696.00,9.52535,25.076140,0.000398,25.002578,-2.3040,0.042,9.54897,9.54897
697.00,9.52927,25.076242,0.000399,25.002668,-2.3042,0.042,9.55342,9.55342
698.00,9.53224,25.076406,0.000403,25.002802,-2.3046,0.042,9.55893,9.55893
699.00,9.53488,25.076436,0.000400,25.002822,-2.3047,0.043,9.56423,9.56423
700.00,9.53833,25.076446,0.000397,25.002794,-2.3048,0.043,9.56963,9.56963
701.00,9.54176,25.076466,0.000396,25.002750,-2.3048,0.043,9.57330,9.57330
702.00,9.54506,25.076464,0.000398,25.002708,-2.3049,0.043,9.57566,9.57566
703.00,9.54877,25.076408,0.000393,25.002653,-2.3050,0.043,9.57603,9.57603
704.00,9.55188,25.076410,0.000394,25.002590,-2.3051,0.043,9.57425,9.57425
705.00,9.55600,25.076487,0.000393,25.002657,-2.3053,0.043,9.57130,9.57130
706.00,9.55946,25.076481,0.000394,25.002641,-2.3055,0.043,9.57018,9.57018
707.00,9.56345,25.076597,0.000395,25.002674,-2.3055,0.043,9.57045,9.57045
708.00,9.56777,25.076651,0.000396,25.002622,-2.3054,0.043,9.57191,9.57191
709.00,9.56919,25.076714,0.000396,25.002627,-2.3053,0.043,9.57443,9.57443
710.00,9.56883,25.076735,0.000402,25.002535,-2.3054,0.043,9.57777,9.57777
711.00,9.56957,25.076803,0.000401,25.002566,-2.3054,0.043,9.57982,9.57982
712.00,9.57093,25.076786,0.000401,25.002564,-2.3054,0.043,9.58048,9.58048
713.00,9.57245,25.076836,0.000402,25.002592,-2.3056,0.043,9.58075,9.58075
714.00,9.57393,25.076760,0.000400,25.002528,-2.3057,0.043,9.58136,9.58136
715.00,9.57550,25.076815,0.000393,25.002600,-2.3058,0.044,9.58228,9.58228
716.00,9.57581,25.076861,0.000391,25.002610,-2.3058,0.044,9.58451,9.58451
717.00,9.57601,25.076903,0.000389,25.002567,-2.3057,0.044,9.58621,9.58621
718.00,9.57727,25.076958,0.000389,25.002593,-2.3056,0.044,9.58645,9.58645
719.00,9.57863,25.077063,0.000394,25.002667,-2.3056,0.044,9.58620,9.58620
720.00,9.57908,25.077100,0.000399,25.002642,-2.3056,0.044,9.58591,9.58591
721.00,9.57956,25.077194,0.000401,25.002669,-2.3059,0.044,9.58489,9.58489
722.00,9.58013,25.077245,0.000396,25.002703,-2.3061,0.044,9.58384,9.58384
723.00,9.58129,25.077192,0.000394,25.002645,-2.3062,0.044,9.58270,9.58270
724.00,9.58297,25.077189,0.000389,25.002575,-2.3061,0.044,9.58067,9.58067
725.00,9.58308,25.077187,0.000387,25.002582,-2.3061,0.045,9.57797,9.57797
726.00,9.58230,25.077202,0.000387,25.002596,-2.3060,0.045,9.57660,9.57660
727.00,9.58206,25.077197,0.000390,25.002541,-2.3061,0.045,9.57831,9.57831
728.00,9.58193,25.077302,0.000387,25.002521,-2.3065,0.045,9.58249,9.58249
729.00,9.58199,25.077377,0.000383,25.002532,-2.3067,0.045,9.58761,9.58761
730.00,9.58222,25.077442,0.000379,25.002485,-2.3070,0.046,9.59072,9.59072
731.00,9.58155,25.077387,0.000377,25.002368,-2.3071,0.046,9.59168,9.59168
732.00,9.57990,25.077493,0.000382,25.002401,-2.3071,0.046,9.59173,9.59173
733.00,9.57902,25.077593,0.000389,25.002518,-2.3072,0.046,9.59105,9.59105
734.00,9.57630,25.077638,0.000398,25.002563,-2.3074,0.045,9.58885,9.58885
735.00,9.57460,25.077703,0.000406,25.002609,-2.3075,0.045,9.58800,9.58800
736.00,9.58064,25.077813,0.000404,25.002634,-2.3077,0.045,9.58864,9.58864
737.00,9.59086,25.077784,0.000398,25.002633,-2.3077,0.045,9.58951,9.58951
738.00,9.59368,25.077839,0.000394,25.002582,-2.3077,0.046,9.58975,9.58975
739.00,9.59141,25.077857,0.000388,25.002495,-2.3075,0.046,9.59038,9.59038
740.00,9.59142,25.077855,0.000386,25.002426,-2.3073,0.046,9.59100,9.59100
741.00,9.59017,25.077911,0.000389,25.002505,-2.3072,0.046,9.59039,9.59039
742.00,9.59063,25.078033,0.000391,25.002573,-2.3072,0.046,9.58741,9.58741
743.00,9.59069,25.078040,0.000391,25.002584,-2.3072,0.046,9.58487,9.58487
744.00,9.59013,25.078082,0.000391,25.002655,-2.3073,0.046,9.58364,9.58364
745.00,9.58955,25.078126,0.000390,25.002679,-2.3076,0.046,9.58325,9.58325
746.00,9.58844,25.078199,0.000387,25.002657,-2.3077,0.046,9.58304,9.58304
747.00,9.58773,25.078109,0.000384,25.002508,-2.3079,0.047,9.58362,9.58362
748.00,9.58741,25.078088,0.000386,25.002508,-2.3081,0.047,9.58345,9.58345
749.00,9.58719,25.078191,0.000390,25.002568,-2.3082,0.046,9.58388,9.58388
750.00,9.58685,25.078269,0.000388,25.002590,-2.3081,0.047,9.58417,9.58417
751.00,9.58669,25.078259,0.000388,25.002566,-2.3081,0.047,9.58513,9.58513
752.00,9.58678,25.078344,0.000388,25.002662,-2.3080,0.047,9.58618,9.58618
753.00,9.58665,25.078510,0.000386,25.002768,-2.3078,0.047,9.58820,9.58820
754.00,9.58670,25.078577,0.000385,25.002779,-2.3078,0.047,9.58956,9.58956
755.00,9.58709,25.078556,0.000388,25.002728,-2.3079,0.047,9.59098,9.59098
756.00,9.58760,25.078598,0.000390,25.002733,-2.3079,0.047,9.59188,9.59188
757.00,9.58754,25.078736,0.000398,25.002814,-2.3081,0.047,9.59241,9.59241
758.00,9.58727,25.078718,0.000395,25.002685,-2.3084,0.047,9.59183,9.59183
759.00,9.58695,25.078857,0.000397,25.002671,-2.3086,0.047,9.59040,9.59040
760.00,9.58686,25.078993,0.000398,25.002808,-2.3087,0.047,9.58894,9.58894
761.00,9.58692,25.079019,0.000398,25.002850,-2.3088,0.047,9.58820,9.58820
762.00,9.58721,25.078996,0.000394,25.002757,-2.3089,0.048,9.58721,9.58721
763.00,9.58742,25.079030,0.000397,25.002823,-2.3086,0.047,9.58672,9.58672
764.00,9.58758,25.078864,0.000392,25.002727,-2.3085,0.047,9.58668,9.58668
765.00,9.58761,25.078848,0.000388,25.002612,-2.3085,0.048,9.58619,9.58619
766.00,9.58746,25.078920,0.000387,25.002631,-2.3086,0.048,9.58444,9.58444
767.00,9.58773,25.078993,0.000387,25.002682,-2.3087,0.048,9.58412,9.58412
768.00,9.58783,25.079031,0.000385,25.002641,-2.3089,0.048,9.58461,9.58461
769.00,9.58796,25.079196,0.000387,25.002710,-2.3092,0.048,9.58397,9.58397
770.00,9.58758,25.079202,0.000386,25.002698,-2.3095,0.048,9.58379,9.58379
771.00,9.58736,25.079203,0.000383,25.002636,-2.3096,0.049,9.58458,9.58458
772.00,9.58730,25.079205,0.000384,25.002623,-2.3096,0.049,9.58534,9.58534
773.00,9.58721,25.079284,0.000387,25.002683,-2.3096,0.049,9.58545,9.58545
774.00,9.58719,25.079293,0.000388,25.002747,-2.3095,0.049,9.58737,9.58737
775.00,9.58694,25.079254,0.000390,25.002699,-2.3096,0.049,9.58899,9.58899
776.00,9.58673,25.079224,0.000394,25.002639,-2.3098,0.049,9.59008,9.59008
777.00,9.58673,25.079282,0.000391,25.002718,-2.3100,0.049,9.58971,9.58971
778.00,9.58647,25.079189,0.000385,25.002612,-2.3101,0.049,9.58891,9.58891
779.00,9.58648,25.079187,0.000382,25.002527,-2.3103,0.049,9.58853,9.58853
780.00,9.58647,25.079279,0.000386,25.002572,-2.3102,0.049,9.58880,9.58880
781.00,9.58674,25.079439,0.000384,25.002687,-2.3102,0.049,9.58784,9.58784
782.00,9.58672,25.079457,0.000385,25.002587,-2.3101,0.049,9.58707,9.58707
783.00,9.58648,25.079609,0.000392,25.002689,-2.3103,0.049,9.58662,9.58662
784.00,9.58626,25.079619,0.000392,25.002656,-2.3105,0.049,9.58487,9.58487
785.00,9.58619,25.079639,0.000387,25.002646,-2.3106,0.050,9.58352,9.58352
786.00,9.58649,25.079588,0.000387,25.002540,-2.3108,0.050,9.58446,9.58446
787.00,9.58689,25.079597,0.000386,25.002544,-2.3109,0.050,9.58574,9.58574
788.00,9.58694,25.079605,0.000379,25.002464,-2.3110,0.050,9.58675,9.58675
789.00,9.58712,25.079617,0.000377,25.002415,-2.3110,0.050,9.58825,9.58825
790.00,9.58746,25.079575,0.000377,25.002349,-2.3111,0.050,9.58848,9.58848
791.00,9.58754,25.079631,0.000379,25.002406,-2.3111,0.050,9.58781,9.58781
792.00,9.58742,25.079730,0.000381,25.002469,-2.3111,0.050,9.58667,9.58667
793.00,9.58722,25.079716,0.000383,25.002490,-2.3112,0.050,9.58624,9.58624
794.00,9.58693,25.079842,0.000390,25.002628,-2.3113,0.050,9.58632,9.58632
795.00,9.58656,25.080061,0.000396,25.002824,-2.3113,0.050,9.58756,9.58756
796.00,9.58668,25.080109,0.000394,25.002840,-2.3114,0.050,9.58775,9.58775
797.00,9.58691,25.080163,0.000395,25.002842,-2.3116,0.050,9.58801,9.58801
798.00,9.58695,25.080223,0.000391,25.002826,-2.3117,0.050,9.58857,9.58857
799.00,9.58701,25.080191,0.000385,25.002729,-2.3120,0.051,9.58818,9.58818
800.00,9.58684,25.080134,0.000380,25.002624,-2.3123,0.051,9.58760,9.58760
801.00,9.58681,25.080151,0.000383,25.002560,-2.3124,0.051,9.58720,9.58720
802.00,9.58707,25.080102,0.000381,25.002462,-2.3124,0.051,9.58760,9.58760
803.00,9.58765,25.080206,0.000389,25.002502,-2.3123,0.051,9.58586,9.58586
804.00,9.58763,25.080165,0.000394,25.002462,-2.3121,0.051,9.57940,9.57940
805.00,9.58742,25.080164,0.000395,25.002462,-2.3118,0.051,9.56454,9.56454
806.00,9.58752,25.080331,0.000397,25.002613,-2.3117,0.051,9.54094,9.54094
807.00,9.58796,25.080412,0.000391,25.002680,-2.3118,0.051,9.50858,9.50858
808.00,9.58796,25.080473,0.000383,25.002698,-2.3119,0.052,9.47096,9.47096
809.00,9.58753,25.080594,0.000379,25.002703,-2.3121,0.052,9.43450,9.43450
810.00,9.58783,25.080711,0.000379,25.002688,-2.3124,0.052,9.40302,9.40302
@6,2.0001,4.0, 810.277999999998 
811.00,9.58601,25.080651,0.000374,25.002497,-2.3126,0.053,9.38050,9.38050
812.00,9.58728,25.080619,0.000380,25.002361,-2.3128,0.052,9.36809,9.36809
813.00,9.57975,25.080643,0.000385,25.002323,-2.3129,0.052,9.36425,9.36425
814.00,9.55405,25.080752,0.000390,25.002418,-2.3129,0.052,9.36504,9.36504
815.00,9.51482,25.080797,0.000391,25.002430,-2.3129,0.052,9.36966,9.36966
816.00,9.46793,25.080846,0.000395,25.002512,-2.3129,0.052,9.37568,9.37568
817.00,9.42608,25.081039,0.000399,25.002722,-2.3129,0.052,9.38021,9.38021
818.00,9.39206,25.081068,0.000398,25.002722,-2.3129,0.052,9.38327,9.38327
819.00,9.37168,25.081070,0.000393,25.002647,-2.3129,0.052,9.38635,9.38635
820.00,9.35780,25.081161,0.000393,25.002724,-2.3130,0.053,9.38872,9.38872
821.00,9.35545,25.081272,0.000392,25.002753,-2.3131,0.053,9.39119,9.39119
822.00,9.36390,25.081275,0.000393,25.002661,-2.3132,0.053,9.39624,9.39624
823.00,9.37256,25.081289,0.000398,25.002680,-2.3135,0.052,9.40326,9.40326
824.00,9.37579,25.081286,0.000400,25.002687,-2.3138,0.052,9.41236,9.41236
825.00,9.38070,25.081304,0.000400,25.002709,-2.3139,0.052,9.42455,9.42455
826.00,9.38531,25.081262,0.000397,25.002681,-2.3140,0.052,9.43790,9.43790
827.00,9.38649,25.081324,0.000393,25.002716,-2.3142,0.053,9.44903,9.44903
828.00,9.38804,25.081309,0.000389,25.002667,-2.3142,0.053,9.45922,9.45922
829.00,9.39127,25.081390,0.000392,25.002747,-2.3143,0.053,9.46835,9.46835
830.00,9.39256,25.081308,0.000389,25.002625,-2.3145,0.053,9.47615,9.47615
831.00,9.39774,25.081293,0.000386,25.002564,-2.3146,0.053,9.48351,9.48351
832.00,9.41170,25.081294,0.000388,25.002567,-2.3145,0.053,9.49053,9.49053
833.00,9.42326,25.081428,0.000387,25.002601,-2.3145,0.054,9.49665,9.49665
834.00,9.43665,25.081463,0.000385,25.002584,-2.3145,0.054,9.50306,9.50306
835.00,9.45348,25.081583,0.000395,25.002631,-2.3145,0.053,9.50894,9.50894
836.00,9.46433,25.081710,0.000405,25.002679,-2.3145,0.053,9.51448,9.51448
837.00,9.46759,25.081823,0.000404,25.002685,-2.3147,0.053,9.52041,9.52041
838.00,9.47393,25.081857,0.000405,25.002681,-2.3148,0.053,9.52749,9.52749
839.00,9.48233,25.081905,0.000405,25.002668,-2.3149,0.053,9.53350,9.53350
840.00,9.49244,25.081916,0.000397,25.002630,-2.3150,0.053,9.53875,9.53875
841.00,9.50078,25.081916,0.000389,25.002651,-2.3150,0.054,9.54287,9.54287
842.00,9.50269,25.081806,0.000389,25.002602,-2.3149,0.054,9.54747,9.54747
843.00,9.50558,25.081800,0.000389,25.002668,-2.3152,0.054,9.55169,9.55169
844.00,9.51353,25.081875,0.000385,25.002731,-2.3154,0.054,9.55500,9.55500
845.00,9.52126,25.081984,0.000386,25.002787,-2.3155,0.055,9.55712,9.55712
846.00,9.52723,25.082068,0.000391,25.002821,-2.3158,0.055,9.55863,9.55863
847.00,9.53249,25.082203,0.000396,25.002892,-2.3160,0.055,9.56004,9.56004
848.00,9.53705,25.082264,0.000397,25.002900,-2.3160,0.054,9.56165,9.56165
849.00,9.54129,25.082126,0.000401,25.002719,-2.3159,0.054,9.56345,9.56345
850.00,9.54397,25.082155,0.000401,25.002744,-2.3159,0.054,9.56654,9.56654
851.00,9.54763,25.082191,0.000400,25.002727,-2.3158,0.054,9.57024,9.57024
852.00,9.55120,25.082191,0.000395,25.002679,-2.3160,0.054,9.57258,9.57258
853.00,9.55407,25.082256,0.000397,25.002683,-2.3162,0.055,9.57343,9.57343
854.00,9.55660,25.082474,0.000397,25.002778,-2.3163,0.055,9.57444,9.57444
855.00,9.55944,25.082519,0.000396,25.002728,-2.3165,0.055,9.57406,9.57406
856.00,9.56217,25.082638,0.000396,25.002788,-2.3167,0.055,9.57336,9.57336
857.00,9.56465,25.082678,0.000393,25.002804,-2.3168,0.055,9.57343,9.57343
858.00,9.56664,25.082680,0.000390,25.002764,-2.3169,0.055,9.57373,9.57373
859.00,9.56741,25.082808,0.000392,25.002854,-2.3172,0.056,9.57325,9.57325
860.00,9.56823,25.082800,0.000393,25.002817,-2.3174,0.056,9.57377,9.57377
861.00,9.56886,25.082721,0.000394,25.002685,-2.3176,0.056,9.57486,9.57486
862.00,9.56993,25.082818,0.000401,25.002660,-2.3178,0.056,9.57625,9.57625
863.00,9.57128,25.082877,0.000401,25.002642,-2.3178,0.056,9.57907,9.57907
864.00,9.57263,25.082840,0.000399,25.002600,-2.3178,0.055,9.58191,9.58191
865.00,9.57393,25.082968,0.000397,25.002697,-2.3177,0.056,9.58344,9.58344
866.00,9.57500,25.082940,0.000391,25.002637,-2.3176,0.056,9.58333,9.58333
867.00,9.57588,25.082983,0.000388,25.002688,-2.3176,0.056,9.58278,9.58278
868.00,9.57657,25.083074,0.000391,25.002741,-2.3177,0.056,9.58060,9.58060
869.00,9.57713,25.083080,0.000393,25.002720,-2.3178,0.056,9.57963,9.57963
870.00,9.57744,25.083125,0.000397,25.002693,-2.3180,0.056,9.57900,9.57900
871.00,9.57791,25.083195,0.000402,25.002745,-2.3181,0.056,9.58045,9.58045
872.00,9.57828,25.083128,0.000401,25.002634,-2.3183,0.056,9.58176,9.58176
873.00,9.57865,25.083088,0.000397,25.002544,-2.3184,0.056,9.58286,9.58286
874.00,9.57955,25.083086,0.000391,25.002515,-2.3184,0.056,9.58328,9.58328
875.00,9.58024,25.083059,0.000389,25.002481,-2.3184,0.057,9.58362,9.58362
876.00,9.58063,25.083125,0.000384,25.002506,-2.3185,0.057,9.58345,9.58345
877.00,9.58088,25.083086,0.000378,25.002486,-2.3184,0.057,9.58393,9.58393
878.00,9.58151,25.083116,0.000380,25.002538,-2.3184,0.057,9.58490,9.58490
879.00,9.58218,25.083112,0.000384,25.002493,-2.3184,0.057,9.58540,9.58540
880.00,9.58287,25.083200,0.000385,25.002530,-2.3186,0.057,9.58645,9.58645
881.00,9.58326,25.083273,0.000392,25.002555,-2.3186,0.057,9.58647,9.58647
882.00,9.58351,25.083339,0.000396,25.002561,-2.3186,0.057,9.58562,9.58562
883.00,9.58336,25.083335,0.000391,25.002477,-2.3187,0.057,9.58418,9.58418
884.00,9.58302,25.083425,0.000389,25.002529,-2.3187,0.057,9.58345,9.58345
885.00,9.58297,25.083351,0.000390,25.002446,-2.3187,0.057,9.58301,9.58301
886.00,9.58315,25.083346,0.000387,25.002440,-2.3188,0.058,9.58244,9.58244
887.00,9.58316,25.083381,0.000389,25.002425,-2.3188,0.057,9.58078,9.58078
888.00,9.58293,25.083417,0.000391,25.002459,-2.3190,0.057,9.57992,9.57992
889.00,9.58297,25.083470,0.000389,25.002466,-2.3192,0.058,9.57999,9.57999
890.00,9.58322,25.083659,0.000386,25.002591,-2.3194,0.058,9.58038,9.58038
891.00,9.58345,25.083773,0.000385,25.002641,-2.3197,0.058,9.58173,9.58173
892.00,9.58357,25.083973,0.000386,25.002782,-2.3199,0.058,9.58423,9.58423
893.00,9.58379,25.083979,0.000387,25.002710,-2.3200,0.058,9.58651,9.58651
894.00,9.58395,25.084071,0.000391,25.002731,-2.3203,0.058,9.58718,9.58718
895.00,9.58412,25.084029,0.000392,25.002645,-2.3205,0.058,9.58661,9.58661
896.00,9.58399,25.084051,0.000395,25.002584,-2.3205,0.058,9.58558,9.58558
897.00,9.58372,25.084065,0.000390,25.002535,-2.3205,0.058,9.58452,9.58452
898.00,9.58339,25.084165,0.000387,25.002565,-2.3206,0.058,9.58294,9.58294
899.00,9.58325,25.084074,0.000389,25.002491,-2.3206,0.058,9.58197,9.58197
900.00,9.58305,25.084092,0.000392,25.002540,-2.3204,0.058,9.58248,9.58248
901.00,9.58301,25.084067,0.000390,25.002565,-2.3204,0.058,9.58254,9.58254
902.00,9.58300,25.084067,0.000391,25.002519,-2.3203,0.058,9.58251,9.58251
903.00,9.58311,25.084193,0.000393,25.002653,-2.3204,0.058,9.58352,9.58352
904.00,9.58316,25.084212,0.000386,25.002677,-2.3205,0.059,9.58294,9.58294
905.00,9.58278,25.084239,0.000383,25.002638,-2.3209,0.059,9.58079,9.58079
906.00,9.58249,25.084266,0.000384,25.002577,-2.3212,0.059,9.58027,9.58027
907.00,9.58269,25.084264,0.000385,25.002570,-2.3216,0.059,9.58068,9.58068
908.00,9.58323,25.084246,0.000382,25.002481,-2.3219,0.059,9.58086,9.58086
909.00,9.58353,25.084392,0.000383,25.002504,-2.3221,0.059,9.58190,9.58190
910.00,9.58345,25.084433,0.000382,25.002446,-2.3222,0.059,9.58392,9.58392
911.00,9.58351,25.084571,0.000384,25.002515,-2.3222,0.059,9.58559,9.58559
912.00,9.58356,25.084668,0.000385,25.002532,-2.3220,0.059,9.58651,9.58651
913.00,9.58337,25.084738,0.000389,25.002590,-2.3220,0.059,9.58576,9.58576
914.00,9.58313,25.084749,0.000393,25.002614,-2.3219,0.059,9.58552,9.58552
915.00,9.58323,25.084775,0.000395,25.002669,-2.3219,0.059,9.58459,9.58459
916.00,9.58327,25.084851,0.000395,25.002731,-2.3220,0.059,9.58394,9.58394
917.00,9.58335,25.084925,0.000394,25.002789,-2.3222,0.060,9.58347,9.58347
918.00,9.58341,25.085010,0.000391,25.002797,-2.3223,0.060,9.58465,9.58465
919.00,9.58380,25.085000,0.000384,25.002699,-2.3225,0.060,9.58526,9.58526
920.00,9.58387,25.085050,0.000382,25.002692,-2.3227,0.060,9.58582,9.58582
921.00,9.58388,25.085016,0.000383,25.002624,-2.3228,0.060,9.58529,9.58529
922.00,9.58386,25.085081,0.000381,25.002661,-2.3227,0.060,9.58483,9.58483
923.00,9.58386,25.085029,0.000385,25.002656,-2.3227,0.060,9.58477,9.58477
924.00,9.58430,25.085228,0.000395,25.002824,-2.3227,0.060,9.58433,9.58433
925.00,9.58442,25.085259,0.000397,25.002840,-2.3227,0.060,9.58361,9.58361
926.00,9.58460,25.085253,0.000395,25.002859,-2.3229,0.060,9.58347,9.58347
927.00,9.58449,25.085231,0.000396,25.002845,-2.3229,0.061,9.58258,9.58258
928.00,9.58429,25.085305,0.000395,25.002832,-2.3229,0.061,9.58140,9.58140
929.00,9.58397,25.085287,0.000391,25.002753,-2.3230,0.061,9.58041,9.58041
930.00,9.58381,25.085330,0.000391,25.002706,-2.3231,0.061,9.58102,9.58102
931.00,9.58370,25.085513,0.000392,25.002762,-2.3231,0.061,9.58222,9.58222
932.00,9.58366,25.085547,0.000394,25.002664,-2.3233,0.061,9.58381,9.58381
933.00,9.58376,25.085653,0.000396,25.002696,-2.3234,0.061,9.58488,9.58488
934.00,9.58391,25.085675,0.000399,25.002677,-2.3234,0.061,9.58549,9.58549
935.00,9.58405,25.085758,0.000401,25.002704,-2.3234,0.061,9.58600,9.58600
936.00,9.58404,25.085702,0.000402,25.002674,-2.3235,0.061,9.58550,9.58550
937.00,9.58404,25.085717,0.000403,25.002728,-2.3236,0.061,9.58458,9.58458
938.00,9.58392,25.085639,0.000401,25.002620,-2.3238,0.061,9.58432,9.58432
939.00,9.58376,25.085549,0.000398,25.002506,-2.3240,0.061,9.58508,9.58508
940.00,9.58384,25.085644,0.000401,25.002567,-2.3241,0.061,9.58430,9.58430
941.00,9.58388,25.085678,0.000399,25.002557,-2.3240,0.061,9.58269,9.58269
942.00,9.58349,25.085659,0.000399,25.002493,-2.3239,0.061,9.58246,9.58246
943.00,9.58314,25.085701,0.000398,25.002537,-2.3239,0.061,9.58219,9.58219
944.00,9.58311,25.085880,0.000400,25.002713,-2.3239,0.061,9.58130,9.58130
945.00,9.58319,25.085825,0.000392,25.002726,-2.3241,0.062,9.58210,9.58210
946.00,9.58346,25.085836,0.000388,25.002670,-2.3244,0.062,9.58384,9.58384
947.00,9.58373,25.085912,0.000382,25.002744,-2.3246,0.062,9.58454,9.58454
948.00,9.58393,25.085844,0.000380,25.002683,-2.3248,0.063,9.58386,9.58386
949.00,9.58424,25.085807,0.000376,25.002607,-2.3248,0.063,9.58356,9.58356
950.00,9.58400,25.085900,0.000378,25.002579,-2.3249,0.063,9.58303,9.58303
951.00,9.58361,25.085934,0.000387,25.002600,-2.3251,0.063,9.58240,9.58240
952.00,9.58340,25.085916,0.000392,25.002525,-2.3253,0.062,9.58214,9.58214
953.00,9.58321,25.086009,0.000396,25.002553,-2.3256,0.062,9.58160,9.58160
954.00,9.58303,25.086088,0.000402,25.002627,-2.3260,0.062,9.57914,9.57914
955.00,9.58279,25.086104,0.000403,25.002654,-2.3261,0.062,9.57107,9.57107
956.00,9.58262,25.086097,0.000394,25.002640,-2.3260,0.062,9.55600,9.55600
957.00,9.58323,25.086214,0.000394,25.002632,-2.3260,0.063,9.53453,9.53453
958.00,9.58320,25.086332,0.000397,25.002686,-2.3260,0.063,9.50770,9.50770
959.00,9.58255,25.086383,0.000392,25.002663,-2.3260,0.063,9.48032,9.48032
960.00,9.58197,25.086549,0.000390,25.002701,-2.3260,0.063,9.45795,9.45795
@7,2.0001,4.0, 960.103000000003 
961.00,9.58272,25.086649,0.000388,25.002670,-2.3263,0.063,9.44244,9.44244
962.00,9.58295,25.086691,0.000388,25.002719,-2.3265,0.064,9.43427,9.43427
963.00,9.57902,25.086721,0.000387,25.002724,-2.3266,0.064,9.43282,9.43282
964.00,9.56735,25.086769,0.000389,25.002705,-2.3265,0.064,9.43443,9.43443
965.00,9.54217,25.086789,0.000395,25.002684,-2.3265,0.064,9.43669,9.43669
966.00,9.50738,25.086787,0.000397,25.002719,-2.3265,0.064,9.44017,9.44017
967.00,9.47640,25.086877,0.000398,25.002803,-2.3267,0.064,9.44287,9.44287
968.00,9.44520,25.086843,0.000393,25.002708,-2.3269,0.064,9.44447,9.44447
969.00,9.43082,25.086807,0.000388,25.002666,-2.3273,0.064,9.44606,9.44606
970.00,9.43032,25.086702,0.000381,25.002551,-2.3275,0.064,9.44730,9.44730
971.00,9.42995,25.086871,0.000386,25.002613,-2.3277,0.064,9.44773,9.44773
972.00,9.43547,25.086836,0.000388,25.002530,-2.3276,0.064,9.44883,9.44883
973.00,9.43764,25.086916,0.000395,25.002576,-2.3273,0.064,9.45251,9.45251
974.00,9.43871,25.087000,0.000398,25.002626,-2.3271,0.064,9.45689,9.45689
975.00,9.44177,25.087044,0.000403,25.002626,-2.3271,0.064,9.46269,9.46269
976.00,9.44715,25.087016,0.000401,25.002566,-2.3271,0.064,9.46972,9.46972
977.00,9.44905,25.087118,0.000402,25.002572,-2.3272,0.064,9.47752,9.47752
978.00,9.44569,25.087237,0.000403,25.002624,-2.3274,0.064,9.48522,9.48522
979.00,9.44652,25.087210,0.000403,25.002544,-2.3278,0.064,9.49311,9.49311
980.00,9.44801,25.087277,0.000402,25.002589,-2.3280,0.064,9.50066,9.50066
981.00,9.44940,25.087352,0.000400,25.002640,-2.3283,0.065,9.50793,9.50793
982.00,9.45471,25.087426,0.000398,25.002683,-2.3286,0.065,9.51433,9.51433
983.00,9.46390,25.087532,0.000398,25.002689,-2.3288,0.065,9.52033,9.52033
984.00,9.46861,25.087621,0.000400,25.002683,-2.3288,0.065,9.52538,9.52538
985.00,9.47690,25.087653,0.000399,25.002693,-2.3288,0.065,9.53056,9.53056
986.00,9.48444,25.087582,0.000399,25.002626,-2.3288,0.065,9.53490,9.53490
987.00,9.49330,25.087542,0.000396,25.002562,-2.3288,0.065,9.53919,9.53919
988.00,9.50221,25.087480,0.000388,25.002559,-2.3288,0.065,9.54225,9.54225
989.00,9.50855,25.087537,0.000387,25.002641,-2.3289,0.065,9.54525,9.54525
990.00,9.51452,25.087511,0.000388,25.002616,-2.3290,0.065,9.54772,9.54772
991.00,9.51967,25.087625,0.000392,25.002660,-2.3292,0.065,9.55015,9.55015
992.00,9.52467,25.087654,0.000396,25.002710,-2.3293,0.065,9.55240,9.55240
993.00,9.52911,25.087569,0.000399,25.002587,-2.3294,0.065,9.55554,9.55554
994.00,9.53295,25.087721,0.000397,25.002660,-2.3296,0.065,9.55977,9.55977
995.00,9.53628,25.087750,0.000392,25.002593,-2.3297,0.066,9.56269,9.56269
996.00,9.53985,25.087744,0.000387,25.002535,-2.3299,0.066,9.56457,9.56457
997.00,9.54352,25.087770,0.000383,25.002457,-2.3301,0.066,9.56539,9.56539
998.00,9.54706,25.087877,0.000380,25.002509,-2.3302,0.067,9.56515,9.56515
999.00,9.54996,25.087813,0.000381,25.002418,-2.3304,0.067,9.56478,9.56478
1000.00,9.55185,25.087988,0.000390,25.002491,-2.3306,0.067,9.56603,9.56603
1001.00,9.55459,25.088068,0.000392,25.002565,-2.3306,0.067,9.56811,9.56811
1002.00,9.55719,25.088140,0.000397,25.002647,-2.3307,0.066,9.57109,9.57109
1003.00,9.55897,25.088179,0.000404,25.002612,-2.3308,0.066,9.57458,9.57458
1004.00,9.56096,25.088220,0.000411,25.002646,-2.3308,0.066,9.57698,9.57698
1005.00,9.56299,25.088194,0.000409,25.002645,-2.3309,0.066,9.57754,9.57754
1006.00,9.56464,25.088234,0.000409,25.002616,-2.3310,0.066,9.57718,9.57718
1007.00,9.56648,25.088268,0.000409,25.002576,-2.3309,0.066,9.57590,9.57590
1008.00,9.56861,25.088358,0.000410,25.002689,-2.3308,0.066,9.57489,9.57489
1009.00,9.57034,25.088452,0.000410,25.002692,-2.3308,0.066,9.57341,9.57341
1010.00,9.57094,25.088450,0.000408,25.002659,-2.3309,0.066,9.57301,9.57301
1011.00,9.57124,25.088491,0.000408,25.002683,-2.3309,0.066,9.57388,9.57388
1012.00,9.57167,25.088479,0.000405,25.002609,-2.3312,0.067,9.57591,9.57591
1013.00,9.57238,25.088498,0.000402,25.002608,-2.3316,0.067,9.57686,9.57686
1014.00,9.57299,25.088472,0.000394,25.002565,-2.3319,0.067,9.57841,9.57841
1015.00,9.57374,25.088566,0.000394,25.002617,-2.3320,0.067,9.57982,9.57982
1016.00,9.57460,25.088563,0.000389,25.002641,-2.3322,0.068,9.58023,9.58023
1017.00,9.57518,25.088556,0.000387,25.002654,-2.3324,0.068,9.57934,9.57934
1018.00,9.57595,25.088610,0.000387,25.002578,-2.3325,0.068,9.57937,9.57937
1019.00,9.57675,25.088670,0.000395,25.002581,-2.3327,0.068,9.57931,9.57931
1020.00,9.57720,25.088683,0.000396,25.002540,-2.3328,0.067,9.57931,9.57931
1021.00,9.57760,25.088795,0.000395,25.002526,-2.3330,0.067,9.58033,9.58033
1022.00,9.57793,25.088833,0.000395,25.002507,-2.3330,0.067,9.58049,9.58049
1023.00,9.57792,25.088810,0.000394,25.002499,-2.3330,0.068,9.58066,9.58066
1024.00,9.57801,25.088767,0.000390,25.002530,-2.3330,0.068,9.58105,9.58105
1025.00,9.57812,25.088777,0.000387,25.002576,-2.3331,0.068,9.58072,9.58072
1026.00,9.57837,25.088738,0.000391,25.002520,-2.3331,0.068,9.57978,9.57978
1027.00,9.57886,25.088787,0.000392,25.002548,-2.3332,0.068,9.58121,9.58121
1028.00,9.57959,25.088891,0.000389,25.002643,-2.3333,0.068,9.58273,9.58273
1029.00,9.58027,25.088961,0.000385,25.002558,-2.3334,0.068,9.58377,9.58377
1030.00,9.58095,25.089078,0.000386,25.002596,-2.3336,0.068,9.58516,9.58516
1031.00,9.58145,25.089222,0.000386,25.002663,-2.3338,0.069,9.58620,9.58620
1032.00,9.58169,25.089337,0.000391,25.002744,-2.3340,0.068,9.58578,9.58578
1033.00,9.58176,25.089361,0.000392,25.002707,-2.3340,0.069,9.58446,9.58446
1034.00,9.58185,25.089487,0.000395,25.002835,-2.3342,0.069,9.58315,9.58315
1035.00,9.58165,25.089511,0.000397,25.002794,-2.3342,0.069,9.58078,9.58078
1036.00,9.58165,25.089488,0.000397,25.002774,-2.3343,0.069,9.57882,9.57882
1037.00,9.58189,25.089581,0.000396,25.002806,-2.3346,0.069,9.57753,9.57753
1038.00,9.58139,25.089579,0.000395,25.002779,-2.3349,0.069,9.57763,9.57763
1039.00,9.58139,25.089566,0.000393,25.002721,-2.3349,0.069,9.57784,9.57784
1040.00,9.58162,25.089496,0.000389,25.002673,-2.3350,0.069,9.58023,9.58023
1041.00,9.58174,25.089488,0.000390,25.002638,-2.3350,0.069,9.58206,9.58206
1042.00,9.58179,25.089485,0.000390,25.002576,-2.3350,0.069,9.58306,9.58306
1043.00,9.58193,25.089615,0.000393,25.002614,-2.3350,0.069,9.58313,9.58313
1044.00,9.58206,25.089576,0.000389,25.002570,-2.3352,0.069,9.58357,9.58357
1045.00,9.58228,25.089783,0.000394,25.002688,-2.3353,0.070,9.58171,9.58171
1046.00,9.58214,25.089788,0.000391,25.002658,-2.3353,0.070,9.58069,9.58069
1047.00,9.58169,25.089929,0.000393,25.002749,-2.3353,0.070,9.58068,9.58068
1048.00,9.58103,25.089991,0.000397,25.002800,-2.3354,0.070,9.58004,9.58004
1049.00,9.58082,25.090116,0.000406,25.002826,-2.3355,0.069,9.57910,9.57910
1050.00,9.58065,25.090074,0.000405,25.002769,-2.3355,0.069,9.57963,9.57963
1051.00,9.58059,25.090169,0.000405,25.002697,-2.3357,0.069,9.58064,9.58064
1052.00,9.58060,25.090074,0.000400,25.002608,-2.3359,0.069,9.58133,9.58133
1053.00,9.58075,25.090003,0.000395,25.002511,-2.3360,0.070,9.58246,9.58246
1054.00,9.58088,25.089871,0.000388,25.002387,-2.3362,0.070,9.58329,9.58329
1055.00,9.58110,25.089865,0.000385,25.002353,-2.3364,0.070,9.58366,9.58366
1056.00,9.58142,25.089938,0.000390,25.002436,-2.3365,0.070,9.58293,9.58293
1057.00,9.58165,25.089957,0.000393,25.002375,-2.3366,0.070,9.58190,9.58190
1058.00,9.58163,25.089825,0.000391,25.002281,-2.3368,0.070,9.58022,9.58022
1059.00,9.58139,25.089950,0.000392,25.002393,-2.3369,0.070,9.57945,9.57945
1060.00,9.58120,25.090049,0.000394,25.002458,-2.3368,0.071,9.57890,9.57890
1061.00,9.58082,25.090038,0.000397,25.002471,-2.3368,0.070,9.57859,9.57859
1062.00,9.58072,25.090132,0.000395,25.002579,-2.3368,0.071,9.57920,9.57920
1063.00,9.58084,25.090396,0.000394,25.002728,-2.3370,0.071,9.58064,9.58064
1064.00,9.58075,25.090358,0.000395,25.002624,-2.3371,0.071,9.58093,9.58093
1065.00,9.58073,25.090378,0.000391,25.002538,-2.3371,0.071,9.58124,9.58124
1066.00,9.58109,25.090502,0.000388,25.002595,-2.3373,0.071,9.58312,9.58312
1067.00,9.58144,25.090516,0.000386,25.002549,-2.3376,0.072,9.58403,9.58403
1068.00,9.58169,25.090502,0.000393,25.002523,-2.3376,0.071,9.58379,9.58379
1069.00,9.58180,25.090650,0.000397,25.002627,-2.3378,0.071,9.58361,9.58361
1070.00,9.58185,25.090687,0.000401,25.002679,-2.3381,0.071,9.58379,9.58379
1071.00,9.58202,25.090644,0.000402,25.002643,-2.3381,0.071,9.58366,9.58366
1072.00,9.58212,25.090742,0.000404,25.002679,-2.3380,0.071,9.58328,9.58328
1073.00,9.58202,25.090780,0.000400,25.002675,-2.3380,0.071,9.58308,9.58308
1074.00,9.58190,25.090860,0.000400,25.002686,-2.3379,0.071,9.58367,9.58367
1075.00,9.58190,25.090890,0.000401,25.002627,-2.3378,0.071,9.58341,9.58341
1076.00,9.58175,25.090936,0.000398,25.002574,-2.3380,0.071,9.58093,9.58093
1077.00,9.58188,25.090891,0.000397,25.002520,-2.3382,0.072,9.57877,9.57877
1078.00,9.58206,25.091013,0.000400,25.002517,-2.3383,0.072,9.57823,9.57823
1079.00,9.58167,25.090927,0.000395,25.002446,-2.3385,0.072,9.57759,9.57759
1080.00,9.58156,25.091003,0.000391,25.002511,-2.3388,0.072,9.57754,9.57754
1081.00,9.58158,25.091020,0.000397,25.002524,-2.3389,0.072,9.57837,9.57837
1082.00,9.58149,25.091090,0.000400,25.002534,-2.3391,0.072,9.57951,9.57951
1083.00,9.58128,25.091036,0.000399,25.002524,-2.3393,0.072,9.57944,9.57944
1084.00,9.58106,25.091208,0.000400,25.002602,-2.3394,0.072,9.57921,9.57921
1085.00,9.58092,25.091204,0.000398,25.002507,-2.3394,0.072,9.57840,9.57840
1086.00,9.58040,25.091164,0.000393,25.002410,-2.3398,0.072,9.57801,9.57801
1087.00,9.58013,25.091232,0.000393,25.002434,-2.3400,0.072,9.57844,9.57844
1088.00,9.57995,25.091267,0.000389,25.002376,-2.3401,0.073,9.57899,9.57899
1089.00,9.58002,25.091325,0.000386,25.002372,-2.3403,0.073,9.58019,9.58019
1090.00,9.58030,25.091434,0.000393,25.002470,-2.3404,0.073,9.58196,9.58196
1091.00,9.58027,25.091475,0.000391,25.002495,-2.3404,0.073,9.58338,9.58338
1092.00,9.58023,25.091521,0.000391,25.002532,-2.3405,0.073,9.58421,9.58421
1093.00,9.58028,25.091569,0.000394,25.002553,-2.3407,0.073,9.58456,9.58456
1094.00,9.58029,25.091640,0.000402,25.002631,-2.3410,0.073,9.58412,9.58412
1095.00,9.58033,25.091471,0.000399,25.002491,-2.3412,0.073,9.58342,9.58342
1096.00,9.58039,25.091568,0.000401,25.002625,-2.3414,0.073,9.58224,9.58224
1097.00,9.58057,25.091527,0.000399,25.002554,-2.3415,0.073,9.58003,9.58003
1098.00,9.58055,25.091599,0.000404,25.002602,-2.3415,0.073,9.57919,9.57919
1099.00,9.58059,25.091597,0.000401,25.002615,-2.3415,0.073,9.57920,9.57920
1100.00,9.58082,25.091806,0.000399,25.002796,-2.3416,0.073,9.57975,9.57975
1101.00,9.58103,25.091868,0.000396,25.002727,-2.3417,0.073,9.58111,9.58111
1102.00,9.58128,25.091982,0.000395,25.002765,-2.3419,0.073,9.58284,9.58284
1103.00,9.58163,25.091995,0.000390,25.002772,-2.3421,0.073,9.58169,9.58169
1104.00,9.58219,25.092090,0.000391,25.002700,-2.3421,0.073,9.57888,9.57888
1105.00,9.58234,25.092155,0.000392,25.002651,-2.3421,0.073,9.57287,9.57287
1106.00,9.58199,25.092121,0.000390,25.002601,-2.3422,0.074,9.56243,9.56243
1107.00,9.58131,25.092174,0.000391,25.002653,-2.3424,0.074,9.54917,9.54917
1108.00,9.58089,25.092304,0.000393,25.002689,-2.3425,0.074,9.53470,9.53470
1109.00,9.58136,25.092283,0.000389,25.002672,-2.3428,0.074,9.51765,9.51765
1110.00,9.58383,25.092269,0.000388,25.002635,-2.3430,0.074,9.50185,9.50185
@8,2.0001,4.0, 1110.034 
1111.00,9.58530,25.092507,0.000393,25.002847,-2.3432,0.074,9.49075,9.49075
1112.00,9.58252,25.092509,0.000389,25.002790,-2.3432,0.074,9.48259,9.48259
1113.00,9.57295,25.092510,0.000386,25.002793,-2.3432,0.075,9.47892,9.47892
1114.00,9.56794,25.092422,0.000381,25.002714,-2.3432,0.075,9.47992,9.47992
1115.00,9.55444,25.092371,0.000378,25.002686,-2.3432,0.075,9.48350,9.48350
1116.00,9.53320,25.092384,0.000382,25.002669,-2.3433,0.075,9.48694,9.48694
1117.00,9.51753,25.092256,0.000385,25.002550,-2.3433,0.075,9.49017,9.49017
1118.00,9.50022,25.092309,0.000387,25.002567,-2.3436,0.075,9.49221,9.49221
1119.00,9.48297,25.092305,0.000388,25.002508,-2.3437,0.075,9.49389,9.49389
1120.00,9.47570,25.092461,0.000389,25.002582,-2.3438,0.075,9.49460,9.49460
1121.00,9.47729,25.092382,0.000383,25.002420,-2.3439,0.075,9.49475,9.49475
1122.00,9.47704,25.092657,0.000388,25.002622,-2.3440,0.075,9.49614,9.49614
1123.00,9.48182,25.092693,0.000391,25.002615,-2.3440,0.075,9.49960,9.49960
1124.00,9.48786,25.092890,0.000397,25.002810,-2.3441,0.075,9.50251,9.50251
1125.00,9.49341,25.092898,0.000401,25.002809,-2.3443,0.075,9.50480,9.50480
1126.00,9.49462,25.093012,0.000404,25.002880,-2.3445,0.075,9.50914,9.50914
1127.00,9.49304,25.092957,0.000398,25.002812,-2.3448,0.075,9.51370,9.51370
1128.00,9.49228,25.093005,0.000399,25.002784,-2.3450,0.076,9.51829,9.51829
1129.00,9.49587,25.093036,0.000398,25.002775,-2.3450,0.076,9.52401,9.52401
1130.00,9.49672,25.092849,0.000393,25.002543,-2.3450,0.076,9.53069,9.53069
1131.00,9.49545,25.092865,0.000392,25.002581,-2.3450,0.076,9.53608,9.53608
1132.00,9.50039,25.092922,0.000397,25.002627,-2.3449,0.076,9.54023,9.54023
1133.00,9.50573,25.092941,0.000393,25.002606,-2.3450,0.076,9.54302,9.54302
1134.00,9.50915,25.092881,0.000393,25.002540,-2.3454,0.076,9.54420,9.54420
1135.00,9.51306,25.093177,0.000398,25.002812,-2.3456,0.076,9.54670,9.54670
1136.00,9.51719,25.093147,0.000394,25.002773,-2.3459,0.076,9.54935,9.54935
1137.00,9.52402,25.093148,0.000395,25.002706,-2.3462,0.076,9.55165,9.55165
1138.00,9.53076,25.093144,0.000401,25.002727,-2.3466,0.076,9.55385,9.55385
1139.00,9.53473,25.093223,0.000404,25.002719,-2.3467,0.076,9.55702,9.55702
1140.00,9.53733,25.093183,0.000402,25.002598,-2.3470,0.076,9.55856,9.55856
1141.00,9.54049,25.093404,0.000406,25.002731,-2.3473,0.076,9.56041,9.56041
1142.00,9.54303,25.093491,0.000401,25.002744,-2.3474,0.076,9.56333,9.56333
1143.00,9.54566,25.093541,0.000395,25.002748,-2.3475,0.077,9.56594,9.56594
1144.00,9.54891,25.093664,0.000392,25.002808,-2.3477,0.077,9.56734,9.56734
1145.00,9.55179,25.093770,0.000393,25.002897,-2.3476,0.077,9.56823,9.56823
1146.00,9.55397,25.093692,0.000387,25.002726,-2.3476,0.077,9.56809,9.56809
1147.00,9.55579,25.093711,0.000387,25.002687,-2.3478,0.077,9.56822,9.56822
1148.00,9.55733,25.093732,0.000389,25.002585,-2.3478,0.077,9.56921,9.56921
1149.00,9.55900,25.093737,0.000388,25.002472,-2.3479,0.077,9.57097,9.57097
1150.00,9.56088,25.093875,0.000392,25.002499,-2.3479,0.077,9.57226,9.57226
1151.00,9.56283,25.093940,0.000393,25.002534,-2.3479,0.077,9.57272,9.57272
1152.00,9.56386,25.094012,0.000393,25.002562,-2.3479,0.077,9.57269,9.57269
1153.00,9.56460,25.094060,0.000391,25.002662,-2.3480,0.077,9.57206,9.57206
1154.00,9.56607,25.093980,0.000387,25.002700,-2.3481,0.078,9.57223,9.57223
1155.00,9.56753,25.093895,0.000386,25.002673,-2.3481,0.078,9.57348,9.57348
1156.00,9.56888,25.094011,0.000395,25.002762,-2.3482,0.078,9.57490,9.57490
1157.00,9.57019,25.094022,0.000395,25.002745,-2.3483,0.078,9.57492,9.57492
1158.00,9.57104,25.094039,0.000395,25.002628,-2.3484,0.078,9.57486,9.57486
1159.00,9.57126,25.094198,0.000398,25.002667,-2.3485,0.078,9.57402,9.57402
1160.00,9.57173,25.094232,0.000396,25.002606,-2.3485,0.078,9.57262,9.57262
1161.00,9.57191,25.094127,0.000388,25.002453,-2.3486,0.078,9.57244,9.57244
1162.00,9.57216,25.094142,0.000392,25.002444,-2.3486,0.078,9.57429,9.57429
1163.00,9.57271,25.094246,0.000392,25.002536,-2.3488,0.078,9.57540,9.57540
1164.00,9.57324,25.094329,0.000390,25.002559,-2.3490,0.078,9.57670,9.57670
1165.00,9.57394,25.094398,0.000390,25.002616,-2.3492,0.078,9.57917,9.57917
1166.00,9.57463,25.094511,0.000395,25.002711,-2.3494,0.078,9.58049,9.58049
1167.00,9.57537,25.094566,0.000392,25.002746,-2.3495,0.078,9.58078,9.58078
1168.00,9.57574,25.094658,0.000390,25.002815,-2.3495,0.079,9.58071,9.58071
1169.00,9.57573,25.094628,0.000390,25.002741,-2.3495,0.079,9.57992,9.57992
1170.00,9.57580,25.094719,0.000392,25.002760,-2.3496,0.079,9.57825,9.57825
1171.00,9.57608,25.094735,0.000389,25.002713,-2.3497,0.079,9.57759,9.57759
1172.00,9.57666,25.094831,0.000391,25.002749,-2.3498,0.079,9.57769,9.57769
1173.00,9.57714,25.094790,0.000397,25.002676,-2.3498,0.079,9.57835,9.57835
1174.00,9.57740,25.094882,0.000402,25.002685,-2.3500,0.079,9.57901,9.57901
1175.00,9.57734,25.094908,0.000401,25.002607,-2.3501,0.079,9.57949,9.57949
1176.00,9.57747,25.094834,0.000400,25.002490,-2.3501,0.079,9.57954,9.57954
1177.00,9.57768,25.094765,0.000397,25.002339,-2.3503,0.079,9.57871,9.57871
1178.00,9.57794,25.094774,0.000394,25.002327,-2.3505,0.079,9.57754,9.57754
1179.00,9.57796,25.094806,0.000391,25.002405,-2.3506,0.079,9.57608,9.57608
1180.00,9.57795,25.094781,0.000391,25.002425,-2.3507,0.079,9.57525,9.57525
1181.00,9.57816,25.094891,0.000395,25.002522,-2.3510,0.079,9.57561,9.57561
1182.00,9.57831,25.094996,0.000398,25.002625,-2.3513,0.079,9.57643,9.57643
1183.00,9.57857,25.095020,0.000396,25.002589,-2.3515,0.079,9.57822,9.57822
1184.00,9.57867,25.095069,0.000398,25.002621,-2.3518,0.079,9.57932,9.57932
1185.00,9.57849,25.095126,0.000400,25.002651,-2.3521,0.079,9.58031,9.58031
1186.00,9.57822,25.095178,0.000397,25.002659,-2.3523,0.079,9.57953,9.57953
1187.00,9.57803,25.095234,0.000395,25.002716,-2.3524,0.080,9.57951,9.57951
1188.00,9.57830,25.095259,0.000395,25.002717,-2.3524,0.080,9.58026,9.58026
1189.00,9.57855,25.095327,0.000396,25.002725,-2.3524,0.080,9.58133,9.58133
1190.00,9.57859,25.095300,0.000394,25.002661,-2.3525,0.080,9.58163,9.58163
1191.00,9.57854,25.095294,0.000398,25.002626,-2.3526,0.080,9.58251,9.58251
1192.00,9.57899,25.095256,0.000401,25.002574,-2.3527,0.080,9.58144,9.58144
1193.00,9.57901,25.095278,0.000401,25.002575,-2.3528,0.080,9.57960,9.57960
1194.00,9.57889,25.095240,0.000400,25.002474,-2.3529,0.080,9.57855,9.57855
1195.00,9.57888,25.095227,0.000394,25.002395,-2.3527,0.080,9.57798,9.57798
1196.00,9.57882,25.095375,0.000392,25.002469,-2.3527,0.080,9.57738,9.57738
1197.00,9.57904,25.095512,0.000389,25.002481,-2.3527,0.080,9.57830,9.57830
1198.00,9.57914,25.095648,0.000389,25.002513,-2.3530,0.081,9.57782,9.57782
1199.00,9.57909,25.095696,0.000389,25.002523,-2.3532,0.081,9.57750,9.57750
1200.00,9.57928,25.095791,0.000392,25.002575,-2.3535,0.081,9.57655,9.57655
1201.00,9.57904,25.095714,0.000389,25.002487,-2.3538,0.081,9.57630,9.57630
1202.00,9.57896,25.095646,0.000389,25.002475,-2.3538,0.081,9.57673,9.57673
1203.00,9.57902,25.095630,0.000389,25.002530,-2.3539,0.081,9.57858,9.57858
1204.00,9.57929,25.095685,0.000387,25.002632,-2.3541,0.081,9.58066,9.58066
1205.00,9.57967,25.095771,0.000388,25.002691,-2.3542,0.081,9.58323,9.58323
1206.00,9.58005,25.095921,0.000393,25.002816,-2.3543,0.081,9.58473,9.58473
1207.00,9.58027,25.095965,0.000393,25.002742,-2.3545,0.081,9.58415,9.58415
1208.00,9.57990,25.095999,0.000393,25.002664,-2.3546,0.081,9.58258,9.58258
1209.00,9.57955,25.096008,0.000395,25.002618,-2.3546,0.081,9.58149,9.58149
1210.00,9.57941,25.096069,0.000395,25.002668,-2.3545,0.081,9.57950,9.57950
1211.00,9.57966,25.096028,0.000393,25.002621,-2.3547,0.082,9.57774,9.57774
1212.00,9.57987,25.096093,0.000394,25.002659,-2.3549,0.082,9.57745,9.57745
1213.00,9.57951,25.096150,0.000395,25.002664,-2.3551,0.082,9.57760,9.57760
1214.00,9.57929,25.096274,0.000398,25.002761,-2.3554,0.082,9.57768,9.57768
1215.00,9.57942,25.096347,0.000401,25.002797,-2.3557,0.081,9.57895,9.57895
1216.00,9.57953,25.096427,0.000400,25.002783,-2.3558,0.082,9.58056,9.58056
1217.00,9.57981,25.096485,0.000398,25.002776,-2.3559,0.082,9.58030,9.58030
1218.00,9.57964,25.096486,0.000393,25.002728,-2.3558,0.082,9.57962,9.57962
1219.00,9.57958,25.096490,0.000389,25.002594,-2.3557,0.082,9.57859,9.57859
1220.00,9.57977,25.096496,0.000390,25.002504,-2.3558,0.082,9.57831,9.57831
1221.00,9.58004,25.096565,0.000396,25.002519,-2.3558,0.082,9.57730,9.57730
1222.00,9.58001,25.096677,0.000400,25.002543,-2.3559,0.082,9.57762,9.57762
1223.00,9.57981,25.096817,0.000401,25.002647,-2.3561,0.082,9.57930,9.57930
1224.00,9.57960,25.096726,0.000394,25.002540,-2.3562,0.082,9.58131,9.58131
1225.00,9.57903,25.096685,0.000392,25.002498,-2.3563,0.082,9.58256,9.58256
1226.00,9.57948,25.096633,0.000388,25.002478,-2.3563,0.082,9.58252,9.58252
1227.00,9.57972,25.096623,0.000384,25.002519,-2.3564,0.083,9.58201,9.58201
1228.00,9.57960,25.096695,0.000389,25.002590,-2.3565,0.083,9.58053,9.58053
1229.00,9.57917,25.096890,0.000392,25.002735,-2.3566,0.083,9.57816,9.57816
1230.00,9.57901,25.097004,0.000395,25.002752,-2.3568,0.083,9.57685,9.57685
1231.00,9.57938,25.097124,0.000395,25.002758,-2.3570,0.083,9.57816,9.57816
1232.00,9.57960,25.097111,0.000395,25.002713,-2.3570,0.083,9.57945,9.57945
1233.00,9.57954,25.097021,0.000392,25.002597,-2.3571,0.083,9.58065,9.58065
1234.00,9.57944,25.096917,0.000390,25.002529,-2.3572,0.083,9.58125,9.58125
1235.00,9.57969,25.096999,0.000388,25.002643,-2.3573,0.083,9.58090,9.58090
1236.00,9.58027,25.096988,0.000389,25.002666,-2.3574,0.083,9.58017,9.58017
1237.00,9.58021,25.097183,0.000392,25.002770,-2.3576,0.083,9.57964,9.57964
1238.00,9.58014,25.097159,0.000390,25.002679,-2.3581,0.083,9.57945,9.57945
1239.00,9.58018,25.097283,0.000393,25.002687,-2.3582,0.084,9.57984,9.57984
1240.00,9.58026,25.097289,0.000392,25.002626,-2.3583,0.084,9.58016,9.58016
1241.00,9.58025,25.097334,0.000387,25.002614,-2.3585,0.084,9.58046,9.58046
1242.00,9.58043,25.097248,0.000384,25.002543,-2.3586,0.084,9.58091,9.58091
1243.00,9.58063,25.097393,0.000383,25.002663,-2.3584,0.084,9.58205,9.58205
1244.00,9.58068,25.097437,0.000384,25.002729,-2.3585,0.085,9.58289,9.58289
1245.00,9.58035,25.097412,0.000386,25.002697,-2.3587,0.085,9.58277,9.58277
1246.00,9.58022,25.097368,0.000389,25.002623,-2.3589,0.084,9.58258,9.58258
1247.00,9.58046,25.097459,0.000389,25.002667,-2.3591,0.084,9.58253,9.58253
1248.00,9.58086,25.097495,0.000393,25.002659,-2.3593,0.084,9.58218,9.58218
1249.00,9.58125,25.097549,0.000396,25.002593,-2.3596,0.084,9.58157,9.58157
1250.00,9.58140,25.097622,0.000392,25.002588,-2.3597,0.085,9.58162,9.58162
1251.00,9.58131,25.097844,0.000396,25.002715,-2.3599,0.085,9.58162,9.58162
1252.00,9.58114,25.097854,0.000398,25.002691,-2.3599,0.085,9.58048,9.58048
1253.00,9.58129,25.097904,0.000402,25.002703,-2.3600,0.084,9.57714,9.57714
1254.00,9.58154,25.097913,0.000402,25.002693,-2.3601,0.084,9.57570,9.57570
1255.00,9.58175,25.097933,0.000401,25.002671,-2.3601,0.085,9.57274,9.57274
1256.00,9.58203,25.097865,0.000395,25.002554,-2.3600,0.085,9.56672,9.56672
1257.00,9.58197,25.097982,0.000394,25.002587,-2.3601,0.085,9.55882,9.55882
1258.00,9.58136,25.098025,0.000390,25.002587,-2.3601,0.085,9.54966,9.54966
1259.00,9.58154,25.098046,0.000386,25.002622,-2.3602,0.085,9.53703,9.53703
1260.00,9.58080,25.098172,0.000391,25.002697,-2.3604,0.085,9.52417,9.52417
1261.00,9.58022,25.098160,0.000391,25.002736,-2.3608,0.086,9.51396,9.51396
@9,2.0001,4.0, 1260.076 
1262.00,9.57554,25.098164,0.000393,25.002779,-2.3611,0.086,9.50792,9.50792
1263.00,9.57255,25.098237,0.000398,25.002844,-2.3614,0.085,9.50666,9.50666
1264.00,9.57031,25.098245,0.000400,25.002856,-2.3616,0.085,9.50824,9.50824
1265.00,9.56540,25.098226,0.000396,25.002845,-2.3617,0.086,9.51250,9.51250
1266.00,9.55080,25.098264,0.000396,25.002768,-2.3617,0.086,9.51759,9.51759
1267.00,9.53675,25.098210,0.000394,25.002636,-2.3616,0.086,9.52115,9.52115
1268.00,9.52176,25.098332,0.000392,25.002658,-2.3617,0.086,9.52286,9.52286
1269.00,9.51023,25.098441,0.000392,25.002675,-2.3619,0.086,9.52463,9.52463
1270.00,9.50190,25.098404,0.000390,25.002597,-2.3619,0.086,9.52558,9.52558
1271.00,9.50048,25.098530,0.000391,25.002709,-2.3619,0.086,9.52707,9.52707
1272.00,9.50709,25.098586,0.000390,25.002721,-2.3622,0.087,9.52976,9.52976
1273.00,9.51239,25.098465,0.000390,25.002613,-2.3623,0.087,9.53179,9.53179
1274.00,9.51637,25.098556,0.000395,25.002686,-2.3624,0.086,9.53339,9.53339
1275.00,9.51893,25.098740,0.000401,25.002792,-2.3625,0.086,9.53552,9.53552
1276.00,9.52148,25.098765,0.000404,25.002773,-2.3626,0.086,9.53685,9.53685
1277.00,9.52398,25.098841,0.000406,25.002843,-2.3626,0.086,9.53730,9.53730
1278.00,9.52644,25.098979,0.000405,25.002931,-2.3625,0.086,9.53987,9.53987
1279.00,9.52833,25.098978,0.000399,25.002875,-2.3626,0.087,9.54266,9.54266
1280.00,9.52971,25.098900,0.000392,25.002798,-2.3627,0.087,9.54470,9.54470
1281.00,9.53120,25.098890,0.000390,25.002770,-2.3628,0.087,9.54700,9.54700
1282.00,9.53284,25.098825,0.000394,25.002637,-2.3630,0.087,9.55002,9.55002
1283.00,9.53475,25.098739,0.000394,25.002510,-2.3632,0.087,9.55200,9.55200
1284.00,9.53700,25.098717,0.000396,25.002497,-2.3633,0.087,9.55378,9.55378
1285.00,9.53894,25.098782,0.000399,25.002593,-2.3635,0.087,9.55517,9.55517
1286.00,9.54107,25.098754,0.000399,25.002632,-2.3637,0.087,9.55647,9.55647
1287.00,9.54341,25.098818,0.000393,25.002674,-2.3639,0.087,9.55712,9.55712
1288.00,9.54530,25.098962,0.000388,25.002763,-2.3640,0.088,9.55913,9.55913
1289.00,9.54674,25.099021,0.000390,25.002710,-2.3642,0.088,9.56192,9.56192
1290.00,9.54817,25.099023,0.000389,25.002561,-2.3643,0.088,9.56569,9.56569
1291.00,9.55041,25.099209,0.000391,25.002557,-2.3645,0.088,9.56854,9.56854
1292.00,9.55294,25.099269,0.000389,25.002582,-2.3647,0.088,9.57110,9.57110
1293.00,9.55512,25.099166,0.000389,25.002465,-2.3650,0.088,9.57209,9.57209
1294.00,9.55708,25.099247,0.000388,25.002519,-2.3653,0.088,9.57259,9.57259
1295.00,9.55919,25.099340,0.000393,25.002554,-2.3653,0.088,9.57257,9.57257
1296.00,9.56112,25.099309,0.000392,25.002517,-2.3654,0.088,9.57346,9.57346
1297.00,9.56314,25.099399,0.000393,25.002514,-2.3655,0.088,9.57426,9.57426
1298.00,9.56479,25.099590,0.000397,25.002635,-2.3654,0.088,9.57481,9.57481
1299.00,9.56625,25.099636,0.000397,25.002656,-2.3655,0.088,9.57510,9.57510
1300.00,9.56755,25.099667,0.000394,25.002724,-2.3656,0.088,9.57510,9.57510
1301.00,9.56852,25.099787,0.000396,25.002805,-2.3657,0.088,9.57353,9.57353
1302.00,9.56904,25.099822,0.000399,25.002886,-2.3658,0.088,9.57311,9.57311
1303.00,9.56936,25.099893,0.000406,25.002921,-2.3660,0.088,9.57297,9.57297
1304.00,9.57026,25.099886,0.000404,25.002859,-2.3661,0.088,9.57363,9.57363
1305.00,9.57131,25.099952,0.000403,25.002878,-2.3663,0.089,9.57388,9.57388
1306.00,9.57224,25.099878,0.000400,25.002831,-2.3663,0.089,9.57549,9.57549
1307.00,9.57322,25.099928,0.000396,25.002753,-2.3663,0.089,9.57593,9.57593
1308.00,9.57374,25.099981,0.000392,25.002727,-2.3665,0.089,9.57578,9.57578
1309.00,9.57405,25.100067,0.000395,25.002737,-2.3666,0.089,9.57540,9.57540
1310.00,9.57434,25.100154,0.000395,25.002760,-2.3667,0.089,9.57659,9.57659
1311.00,9.57474,25.100297,0.000397,25.002800,-2.3670,0.089,9.57841,9.57841
1312.00,9.57509,25.100217,0.000395,25.002675,-2.3671,0.089,9.57982,9.57982
1313.00,9.57566,25.100156,0.000393,25.002663,-2.3671,0.089,9.58043,9.58043
1314.00,9.57612,25.100214,0.000395,25.002709,-2.3674,0.089,9.58059,9.58059
1315.00,9.57634,25.100157,0.000399,25.002647,-2.3675,0.089,9.58022,9.58022
1316.00,9.57647,25.100127,0.000397,25.002608,-2.3676,0.089,9.57840,9.57840
1317.00,9.57653,25.100317,0.000400,25.002772,-2.3677,0.089,9.57698,9.57698
1318.00,9.57670,25.100383,0.000399,25.002713,-2.3678,0.090,9.57708,9.57708
1319.00,9.57737,25.100352,0.000392,25.002612,-2.3677,0.090,9.57703,9.57703
1320.00,9.57751,25.100390,0.000391,25.002560,-2.3677,0.090,9.57663,9.57663
1321.00,9.57748,25.100487,0.000396,25.002584,-2.3676,0.090,9.57729,9.57729
1322.00,9.57768,25.100427,0.000399,25.002548,-2.3675,0.090,9.57801,9.57801
1323.00,9.57785,25.100394,0.000400,25.002547,-2.3676,0.090,9.57776,9.57776
1324.00,9.57764,25.100531,0.000405,25.002672,-2.3679,0.090,9.57668,9.57668
1325.00,9.57731,25.100652,0.000405,25.002791,-2.3682,0.090,9.57573,9.57573
1326.00,9.57732,25.100645,0.000402,25.002819,-2.3685,0.090,9.57519,9.57519
1327.00,9.57725,25.100763,0.000403,25.002868,-2.3687,0.090,9.57412,9.57412
1328.00,9.57721,25.100783,0.000405,25.002868,-2.3688,0.090,9.57367,9.57367
1329.00,9.57724,25.100735,0.000403,25.002801,-2.3687,0.090,9.57479,9.57479
1330.00,9.57733,25.100709,0.000401,25.002761,-2.3687,0.090,9.57642,9.57642
1331.00,9.57701,25.100719,0.000402,25.002676,-2.3687,0.090,9.57618,9.57618
1332.00,9.57655,25.100741,0.000400,25.002669,-2.3688,0.090,9.57652,9.57652
1333.00,9.57642,25.100905,0.000398,25.002798,-2.3689,0.091,9.57714,9.57714
1334.00,9.57640,25.101026,0.000396,25.002821,-2.3688,0.091,9.57706,9.57706
1335.00,9.57635,25.101097,0.000394,25.002821,-2.3689,0.091,9.57638,9.57638
1336.00,9.57626,25.101157,0.000390,25.002846,-2.3690,0.091,9.57638,9.57638
1337.00,9.57636,25.101176,0.000392,25.002773,-2.3692,0.091,9.57746,9.57746
1338.00,9.57664,25.101182,0.000397,25.002713,-2.3694,0.091,9.57837,9.57837
1339.00,9.57686,25.101086,0.000401,25.002628,-2.3695,0.091,9.57929,9.57929
1340.00,9.57695,25.101153,0.000405,25.002657,-2.3697,0.091,9.57959,9.57959
1341.00,9.57706,25.101223,0.000410,25.002629,-2.3697,0.090,9.58031,9.58031
1342.00,9.57692,25.101236,0.000406,25.002623,-2.3697,0.091,9.57910,9.57910
1343.00,9.57677,25.101312,0.000403,25.002609,-2.3698,0.091,9.57809,9.57809
1344.00,9.57696,25.101417,0.000404,25.002726,-2.3698,0.091,9.57732,9.57732
1345.00,9.57726,25.101431,0.000402,25.002734,-2.3699,0.091,9.57727,9.57727
1346.00,9.57733,25.101507,0.000399,25.002801,-2.3701,0.091,9.57626,9.57626
1347.00,9.57733,25.101504,0.000395,25.002795,-2.3704,0.092,9.57668,9.57668
1348.00,9.57757,25.101425,0.000392,25.002693,-2.3706,0.092,9.57692,9.57692
1349.00,9.57781,25.101478,0.000390,25.002673,-2.3707,0.092,9.57817,9.57817
1350.00,9.57806,25.101477,0.000391,25.002650,-2.3708,0.092,9.57909,9.57909
1351.00,9.57819,25.101356,0.000394,25.002509,-2.3708,0.092,9.58012,9.58012
1352.00,9.57830,25.101385,0.000397,25.002502,-2.3707,0.092,9.58012,9.58012
1353.00,9.57840,25.101546,0.000402,25.002668,-2.3707,0.092,9.58064,9.58064
1354.00,9.57859,25.101577,0.000401,25.002663,-2.3709,0.092,9.57978,9.57978
1355.00,9.57857,25.101651,0.000401,25.002680,-2.3709,0.092,9.57810,9.57810
1356.00,9.57867,25.101757,0.000400,25.002797,-2.3710,0.092,9.57639,9.57639
1357.00,9.57836,25.101797,0.000397,25.002852,-2.3710,0.092,9.57491,9.57491
1358.00,9.57777,25.101710,0.000391,25.002723,-2.3710,0.093,9.57408,9.57408
1359.00,9.57720,25.101730,0.000393,25.002672,-2.3710,0.093,9.57357,9.57357
1360.00,9.57709,25.101704,0.000394,25.002572,-2.3712,0.093,9.57451,9.57451
1361.00,9.57714,25.101743,0.000396,25.002501,-2.3711,0.093,9.57641,9.57641
1362.00,9.57739,25.101818,0.000400,25.002472,-2.3712,0.092,9.57806,9.57806
1363.00,9.57749,25.101875,0.000401,25.002517,-2.3714,0.092,9.57909,9.57909
1364.00,9.57752,25.101918,0.000398,25.002563,-2.3714,0.093,9.58016,9.58016
1365.00,9.57770,25.102005,0.000394,25.002644,-2.3712,0.093,9.58002,9.58002
1366.00,9.57806,25.102112,0.000393,25.002736,-2.3713,0.093,9.57899,9.57899
1367.00,9.57822,25.102162,0.000392,25.002760,-2.3713,0.093,9.57949,9.57949
1368.00,9.57777,25.102263,0.000392,25.002774,-2.3714,0.093,9.57943,9.57943
1369.00,9.57771,25.102284,0.000396,25.002743,-2.3716,0.093,9.57870,9.57870
1370.00,9.57780,25.102277,0.000400,25.002698,-2.3719,0.093,9.57804,9.57804
1371.00,9.57757,25.102280,0.000401,25.002654,-2.3720,0.093,9.57822,9.57822
1372.00,9.57759,25.102356,0.000401,25.002704,-2.3722,0.093,9.57831,9.57831
1373.00,9.57765,25.102370,0.000401,25.002714,-2.3724,0.093,9.57779,9.57779
1374.00,9.57751,25.102397,0.000398,25.002714,-2.3725,0.093,9.57802,9.57802
1375.00,9.57779,25.102482,0.000396,25.002682,-2.3725,0.093,9.57912,9.57912
1376.00,9.57801,25.102540,0.000396,25.002674,-2.3725,0.094,9.57896,9.57896
1377.00,9.57841,25.102576,0.000398,25.002650,-2.3725,0.094,9.57779,9.57779
1378.00,9.57872,25.102640,0.000402,25.002599,-2.3725,0.093,9.57800,9.57800
1379.00,9.57864,25.102657,0.000401,25.002591,-2.3725,0.094,9.57811,9.57811
1380.00,9.57871,25.102647,0.000399,25.002608,-2.3724,0.094,9.57747,9.57747
1381.00,9.57860,25.102698,0.000401,25.002644,-2.3724,0.094,9.57779,9.57779
1382.00,9.57842,25.102713,0.000395,25.002585,-2.3724,0.094,9.57800,9.57800
1383.00,9.57832,25.102786,0.000391,25.002585,-2.3723,0.094,9.57753,9.57753
1384.00,9.57795,25.102918,0.000395,25.002630,-2.3722,0.094,9.57618,9.57618
1385.00,9.57761,25.103009,0.000394,25.002645,-2.3723,0.095,9.57534,9.57534
1386.00,9.57752,25.103024,0.000392,25.002630,-2.3724,0.095,9.57533,9.57533
1387.00,9.57739,25.103110,0.000394,25.002704,-2.3724,0.095,9.57479,9.57479
1388.00,9.57701,25.103156,0.000398,25.002779,-2.3725,0.095,9.57393,9.57393
1389.00,9.57664,25.103143,0.000398,25.002758,-2.3728,0.095,9.57362,9.57362
1390.00,9.57645,25.103158,0.000400,25.002753,-2.3729,0.094,9.57408,9.57408
1391.00,9.57653,25.103193,0.000401,25.002806,-2.3730,0.094,9.57425,9.57425
1392.00,9.57661,25.103186,0.000399,25.002773,-2.3732,0.095,9.57565,9.57565
1393.00,9.57661,25.103164,0.000396,25.002721,-2.3733,0.095,9.57707,9.57707
1394.00,9.57651,25.103247,0.000390,25.002750,-2.3735,0.095,9.57720,9.57720
1395.00,9.57600,25.103287,0.000386,25.002728,-2.3736,0.095,9.57589,9.57589
1396.00,9.57532,25.103308,0.000389,25.002642,-2.3736,0.095,9.57301,9.57301
1397.00,9.57505,25.103270,0.000393,25.002583,-2.3736,0.095,9.57191,9.57191
1398.00,9.57511,25.103266,0.000394,25.002580,-2.3736,0.095,9.57289,9.57289
1399.00,9.57542,25.103253,0.000394,25.002581,-2.3736,0.095,9.57453,9.57453
1400.00,9.57526,25.103369,0.000399,25.002699,-2.3736,0.095,9.57666,9.57666
1401.00,9.57514,25.103433,0.000397,25.002718,-2.3736,0.095,9.57908,9.57908
1402.00,9.57515,25.103574,0.000400,25.002819,-2.3737,0.096,9.57856,9.57856
1403.00,9.57518,25.103677,0.000402,25.002840,-2.3738,0.096,9.57668,9.57668
1404.00,9.57561,25.103742,0.000402,25.002834,-2.3737,0.096,9.57579,9.57579
1405.00,9.57594,25.103732,0.000398,25.002789,-2.3736,0.096,9.57564,9.57564
1406.00,9.57525,25.103845,0.000400,25.002871,-2.3735,0.096,9.57465,9.57465
1407.00,9.57470,25.103918,0.000400,25.002829,-2.3736,0.096,9.57159,9.57159
1408.00,9.57543,25.103964,0.000402,25.002835,-2.3735,0.096,9.56429,9.56429
1409.00,9.57768,25.103975,0.000404,25.002774,-2.3734,0.096,9.55299,9.55299
1410.00,9.57847,25.103963,0.000405,25.002727,-2.3735,0.096,9.53997,9.53997
1411.00,9.57438,25.103979,0.000407,25.002712,-2.3735,0.096,9.53010,9.53010
@10,2.0001,4.0, 1410.232 
1412.00,9.57168,25.103967,0.000401,25.002709,-2.3736,0.096,9.52511,9.52511
1413.00,9.57459,25.104014,0.000395,25.002689,-2.3737,0.096,9.52541,9.52541
1414.00,9.57596,25.104043,0.000397,25.002716,-2.3737,0.096,9.52924,9.52924
1415.00,9.57689,25.104091,0.000402,25.002732,-2.3738,0.096,9.53421,9.53421
1416.00,9.57050,25.104071,0.000400,25.002669,-2.3740,0.096,9.53785,9.53785
1417.00,9.55661,25.104022,0.000399,25.002603,-2.3741,0.096,9.54000,9.54000
1418.00,9.53808,25.103940,0.000400,25.002588,-2.3741,0.096,9.54092,9.54092
1419.00,9.52102,25.103912,0.000395,25.002544,-2.3741,0.096,9.54196,9.54196
1420.00,9.51650,25.103921,0.000388,25.002498,-2.3741,0.097,9.54512,9.54512
1421.00,9.52173,25.103992,0.000381,25.002528,-2.3742,0.097,9.54851,9.54851
1422.00,9.53116,25.104176,0.000382,25.002644,-2.3743,0.097,9.55078,9.55078
1423.00,9.53601,25.104290,0.000381,25.002653,-2.3744,0.098,9.55201,9.55201
1424.00,9.53736,25.104428,0.000386,25.002738,-2.3745,0.098,9.55346,9.55346
1425.00,9.53902,25.104546,0.000389,25.002809,-2.3746,0.098,9.55483,9.55483
1426.00,9.54158,25.104474,0.000387,25.002694,-2.3745,0.098,9.55612,9.55612
1427.00,9.54375,25.104348,0.000386,25.002605,-2.3745,0.098,9.55792,9.55792
1428.00,9.54517,25.104344,0.000388,25.002663,-2.3745,0.098,9.56003,9.56003
1429.00,9.54751,25.104278,0.000386,25.002588,-2.3747,0.098,9.56197,9.56197
1430.00,9.54947,25.104262,0.000387,25.002531,-2.3748,0.098,9.56219,9.56219
1431.00,9.55100,25.104380,0.000393,25.002643,-2.3748,0.098,9.56220,9.56220
1432.00,9.55234,25.104521,0.000393,25.002684,-2.3748,0.098,9.56178,9.56178
1433.00,9.55394,25.104583,0.000390,25.002614,-2.3748,0.098,9.56189,9.56189
1434.00,9.55593,25.104665,0.000386,25.002641,-2.3747,0.098,9.56312,9.56312
1435.00,9.55719,25.104756,0.000389,25.002684,-2.3746,0.099,9.56476,9.56476
1436.00,9.55791,25.104740,0.000389,25.002630,-2.3747,0.099,9.56688,9.56688
1437.00,9.55932,25.104825,0.000390,25.002741,-2.3747,0.099,9.56788,9.56788
1438.00,9.56012,25.104912,0.000393,25.002777,-2.3745,0.099,9.56794,9.56794
1439.00,9.56108,25.105013,0.000399,25.002817,-2.3745,0.099,9.56860,9.56860
1440.00,9.56245,25.105038,0.000400,25.002838,-2.3746,0.099,9.57022,9.57022
1441.00,9.56345,25.105127,0.000402,25.002842,-2.3746,0.099,9.57078,9.57078
1442.00,9.56466,25.105105,0.000404,25.002741,-2.3746,0.099,9.57143,9.57143
1443.00,9.56586,25.105168,0.000405,25.002730,-2.3748,0.098,9.57298,9.57298
1444.00,9.56644,25.105209,0.000405,25.002776,-2.3749,0.098,9.57372,9.57372
1445.00,9.56704,25.105353,0.000402,25.002860,-2.3747,0.099,9.57349,9.57349
1446.00,9.56758,25.105390,0.000404,25.002930,-2.3747,0.099,9.57388,9.57388
1447.00,9.56840,25.105372,0.000402,25.002864,-2.3747,0.099,9.57684,9.57684
1448.00,9.56952,25.105455,0.000404,25.002965,-2.3747,0.099,9.57860,9.57860
1449.00,9.57079,25.105458,0.000404,25.002894,-2.3746,0.099,9.57851,9.57851
1450.00,9.57177,25.105463,0.000405,25.002878,-2.3747,0.099,9.57760,9.57760
1451.00,9.57310,25.105515,0.000403,25.002811,-2.3747,0.099,9.57555,9.57555
1452.00,9.57357,25.105632,0.000403,25.002889,-2.3746,0.099,9.57212,9.57212
1453.00,9.57317,25.105572,0.000394,25.002755,-2.3745,0.099,9.57003,9.57003
1454.00,9.57292,25.105757,0.000393,25.002839,-2.3745,0.100,9.56947,9.56947
1455.00,9.57268,25.105781,0.000394,25.002755,-2.3743,0.100,9.57000,9.57000
1456.00,9.57279,25.105891,0.000396,25.002802,-2.3744,0.100,9.57157,9.57157
1457.00,9.57357,25.105950,0.000397,25.002773,-2.3744,0.100,9.57284,9.57284
1458.00,9.57396,25.105935,0.000400,25.002687,-2.3747,0.100,9.57424,9.57424
1459.00,9.57365,25.105872,0.000397,25.002560,-2.3748,0.100,9.57540,9.57540
1460.00,9.57372,25.105784,0.000394,25.002472,-2.3748,0.100,9.57594,9.57594
1461.00,9.57415,25.105722,0.000391,25.002402,-2.3746,0.100,9.57566,9.57566
1462.00,9.57461,25.105791,0.000392,25.002474,-2.3746,0.100,9.57564,9.57564
1463.00,9.57465,25.105945,0.000393,25.002629,-2.3745,0.100,9.57574,9.57574
1464.00,9.57444,25.106035,0.000395,25.002708,-2.3747,0.100,9.57522,9.57522
1465.00,9.57451,25.106147,0.000395,25.002731,-2.3749,0.100,9.57521,9.57521
1466.00,9.57475,25.106161,0.000394,25.002683,-2.3749,0.101,9.57622,9.57622
1467.00,9.57471,25.106279,0.000390,25.002715,-2.3747,0.101,9.57794,9.57794
1468.00,9.57466,25.106369,0.000393,25.002719,-2.3745,0.101,9.57891,9.57891
1469.00,9.57485,25.106393,0.000394,25.002699,-2.3744,0.101,9.57954,9.57954
1470.00,9.57507,25.106296,0.000391,25.002593,-2.3743,0.101,9.58004,9.58004
1471.00,9.57550,25.106357,0.000395,25.002685,-2.3742,0.101,9.57937,9.57937
1472.00,9.57585,25.106362,0.000397,25.002664,-2.3743,0.101,9.57768,9.57768
1473.00,9.57620,25.106253,0.000395,25.002605,-2.3745,0.101,9.57689,9.57689
1474.00,9.57668,25.106255,0.000393,25.002585,-2.3745,0.101,9.57731,9.57731
1475.00,9.57700,25.106407,0.000397,25.002758,-2.3745,0.101,9.57722,9.57722
1476.00,9.57718,25.106510,0.000397,25.002795,-2.3747,0.101,9.57782,9.57782
1477.00,9.57745,25.106461,0.000397,25.002715,-2.3750,0.101,9.57940,9.57940
1478.00,9.57783,25.106607,0.000397,25.002803,-2.3749,0.102,9.58046,9.58046
1479.00,9.57810,25.106637,0.000395,25.002839,-2.3748,0.102,9.58037,9.58037
1480.00,9.57808,25.106593,0.000393,25.002690,-2.3748,0.102,9.57996,9.57996
1481.00,9.57829,25.106556,0.000396,25.002613,-2.3746,0.102,9.58006,9.58006
1482.00,9.57874,25.106497,0.000396,25.002530,-2.3742,0.102,9.57931,9.57931
1483.00,9.57876,25.106363,0.000392,25.002327,-2.3741,0.102,9.57835,9.57835
1484.00,9.57879,25.106386,0.000394,25.002274,-2.3741,0.102,9.57824,9.57824
1485.00,9.57885,25.106553,0.000395,25.002367,-2.3740,0.102,9.57780,9.57780
1486.00,9.57858,25.106663,0.000392,25.002439,-2.3741,0.102,9.57636,9.57636
1487.00,9.57810,25.106725,0.000387,25.002452,-2.3741,0.102,9.57472,9.57472
1488.00,9.57750,25.106852,0.000389,25.002506,-2.3741,0.102,9.57342,9.57342
1489.00,9.57710,25.106939,0.000390,25.002567,-2.3740,0.103,9.57213,9.57213
1490.00,9.57691,25.106886,0.000387,25.002566,-2.3740,0.103,9.57232,9.57232
1491.00,9.57695,25.106903,0.000387,25.002544,-2.3739,0.103,9.57423,9.57423
1492.00,9.57738,25.106929,0.000390,25.002566,-2.3738,0.103,9.57688,9.57688
1493.00,9.57764,25.106915,0.000392,25.002552,-2.3737,0.103,9.57830,9.57830
1494.00,9.57747,25.106917,0.000392,25.002506,-2.3737,0.103,9.57837,9.57837
1495.00,9.57717,25.106885,0.000393,25.002388,-2.3737,0.103,9.57810,9.57810
1496.00,9.57679,25.106967,0.000394,25.002435,-2.3737,0.103,9.57662,9.57662
1497.00,9.57656,25.107138,0.000395,25.002566,-2.3738,0.103,9.57471,9.57471
1498.00,9.57613,25.107172,0.000396,25.002551,-2.3738,0.103,9.57404,9.57404
1499.00,9.57575,25.107202,0.000396,25.002541,-2.3740,0.103,9.57436,9.57436
1500.00,9.57552,25.107431,0.000398,25.002734,-2.3740,0.103,9.57509,9.57509
1501.00,9.57530,25.107361,0.000393,25.002626,-2.3740,0.104,9.57661,9.57661
1502.00,9.57562,25.107333,0.000392,25.002526,-2.3740,0.104,9.57789,9.57789
1503.00,9.57569,25.107479,0.000396,25.002620,-2.3738,0.104,9.57937,9.57937
1504.00,9.57608,25.107591,0.000400,25.002699,-2.3736,0.104,9.58061,9.58061
1505.00,9.57640,25.107567,0.000400,25.002626,-2.3737,0.104,9.58024,9.58024
1506.00,9.57652,25.107677,0.000404,25.002638,-2.3737,0.103,9.57935,9.57935
1507.00,9.57695,25.107734,0.000407,25.002566,-2.3738,0.103,9.57918,9.57918
1508.00,9.57761,25.107844,0.000402,25.002573,-2.3738,0.104,9.57853,9.57853
1509.00,9.57782,25.107842,0.000397,25.002428,-2.3737,0.104,9.57906,9.57906
1510.00,9.57804,25.108003,0.000398,25.002500,-2.3735,0.104,9.58031,9.58031
1511.00,9.57841,25.108140,0.000398,25.002612,-2.3734,0.104,9.58042,9.58042
1512.00,9.57798,25.108111,0.000398,25.002601,-2.3733,0.104,9.57953,9.57953
1513.00,9.57779,25.108075,0.000401,25.002575,-2.3732,0.104,9.57924,9.57924
1514.00,9.57791,25.108186,0.000403,25.002757,-2.3733,0.104,9.57812,9.57812
1515.00,9.57806,25.108107,0.000399,25.002712,-2.3733,0.104,9.57687,9.57687
1516.00,9.57821,25.108035,0.000394,25.002584,-2.3734,0.104,9.57666,9.57666
1517.00,9.57838,25.108141,0.000393,25.002618,-2.3734,0.105,9.57711,9.57711
1518.00,9.57877,25.108109,0.000392,25.002558,-2.3735,0.105,9.57758,9.57758
1519.00,9.57882,25.108037,0.000392,25.002400,-2.3735,0.105,9.57766,9.57766
1520.00,9.57864,25.108135,0.000397,25.002464,-2.3735,0.105,9.57783,9.57783
1521.00,9.57862,25.108074,0.000399,25.002431,-2.3735,0.105,9.57692,9.57692
1522.00,9.57835,25.108136,0.000399,25.002497,-2.3733,0.105,9.57712,9.57712
1523.00,9.57836,25.108265,0.000402,25.002625,-2.3732,0.105,9.57836,9.57836
1524.00,9.57854,25.108334,0.000404,25.002706,-2.3731,0.105,9.57965,9.57965
1525.00,9.57870,25.108303,0.000402,25.002620,-2.3731,0.105,9.57976,9.57976
1526.00,9.57859,25.108418,0.000401,25.002618,-2.3730,0.105,9.58005,9.58005
1527.00,9.57846,25.108468,0.000398,25.002637,-2.3729,0.105,9.58030,9.58030
1528.00,9.57856,25.108391,0.000392,25.002547,-2.3729,0.105,9.57911,9.57911
1529.00,9.57813,25.108331,0.000392,25.002445,-2.3729,0.105,9.57834,9.57834
1530.00,9.57810,25.108369,0.000393,25.002442,-2.3730,0.105,9.57785,9.57785
1531.00,9.57836,25.108391,0.000394,25.002485,-2.3730,0.105,9.57838,9.57838
1532.00,9.57848,25.108360,0.000393,25.002462,-2.3730,0.106,9.57853,9.57853
1533.00,9.57873,25.108459,0.000391,25.002519,-2.3729,0.106,9.57927,9.57927
1534.00,9.57883,25.108605,0.000393,25.002617,-2.3728,0.106,9.57888,9.57888
1535.00,9.57864,25.108666,0.000393,25.002644,-2.3726,0.106,9.57824,9.57824
1536.00,9.57879,25.108781,0.000391,25.002710,-2.3725,0.106,9.57742,9.57742
1537.00,9.57871,25.108838,0.000396,25.002749,-2.3724,0.106,9.57654,9.57654
1538.00,9.57813,25.108823,0.000401,25.002694,-2.3723,0.106,9.57464,9.57464
1539.00,9.57764,25.108879,0.000399,25.002687,-2.3721,0.106,9.57281,9.57281
1540.00,9.57727,25.108941,0.000398,25.002720,-2.3719,0.106,9.57293,9.57293
1541.00,9.57736,25.108961,0.000403,25.002690,-2.3718,0.106,9.57482,9.57482
1542.00,9.57761,25.108990,0.000403,25.002641,-2.3716,0.106,9.57649,9.57649
1543.00,9.57733,25.109073,0.000397,25.002604,-2.3713,0.106,9.57717,9.57717
1544.00,9.57715,25.109090,0.000395,25.002619,-2.3713,0.106,9.57701,9.57701
1545.00,9.57707,25.109182,0.000397,25.002654,-2.3713,0.106,9.57629,9.57629
1546.00,9.57636,25.109257,0.000397,25.002717,-2.3713,0.107,9.57397,9.57397
1547.00,9.57603,25.109250,0.000393,25.002688,-2.3715,0.107,9.57242,9.57242
1548.00,9.57561,25.109264,0.000396,25.002676,-2.3717,0.107,9.57236,9.57236
1549.00,9.57538,25.109329,0.000391,25.002700,-2.3718,0.107,9.57493,9.57493
1550.00,9.57455,25.109231,0.000388,25.002614,-2.3719,0.107,9.57829,9.57829
1551.00,9.57432,25.109176,0.000387,25.002560,-2.3719,0.107,9.58176,9.58176
1552.00,9.57451,25.109308,0.000390,25.002621,-2.3719,0.107,9.58285,9.58285
1553.00,9.57471,25.109363,0.000390,25.002640,-2.3719,0.107,9.58193,9.58193
1554.00,9.57606,25.109384,0.000393,25.002627,-2.3717,0.107,9.57889,9.57889
1555.00,9.57730,25.109384,0.000390,25.002615,-2.3716,0.108,9.57607,9.57607
1556.00,9.57822,25.109435,0.000385,25.002626,-2.3716,0.108,9.57328,9.57328
1557.00,9.57791,25.109401,0.000383,25.002596,-2.3715,0.108,9.57093,9.57093
1558.00,9.57816,25.109437,0.000387,25.002680,-2.3713,0.108,9.56857,9.56857
1559.00,9.58081,25.109481,0.000387,25.002704,-2.3714,0.108,9.56498,9.56498
1560.00,9.58397,25.109504,0.000388,25.002664,-2.3712,0.108,9.55931,9.55931
1561.00,9.58600,25.109501,0.000389,25.002639,-2.3710,0.108,9.55280,9.55280
@11,2.0001,4.0, 1560.051 
1562.00,9.58076,25.109611,0.000388,25.002679,-2.3707,0.108,9.54760,9.54760
1563.00,9.57338,25.109738,0.000389,25.002673,-2.3704,0.109,9.54576,9.54576
1564.00,9.57291,25.109690,0.000389,25.002559,-2.3701,0.109,9.54733,9.54733
1565.00,9.57103,25.109814,0.000390,25.002573,-2.3699,0.109,9.55033,9.55033
1566.00,9.57034,25.109911,0.000394,25.002557,-2.3698,0.109,9.55318,9.55318
1567.00,9.56841,25.109884,0.000397,25.002487,-2.3699,0.108,9.55607,9.55607
1568.00,9.55988,25.109836,0.000396,25.002456,-2.3700,0.108,9.55815,9.55815
1569.00,9.55041,25.109957,0.000400,25.002601,-2.3701,0.108,9.55895,9.55895
1570.00,9.54661,25.110014,0.000400,25.002687,-2.3702,0.109,9.55974,9.55974
1571.00,9.54789,25.110057,0.000397,25.002735,-2.3702,0.109,9.56259,9.56259
1572.00,9.55034,25.110133,0.000397,25.002819,-2.3702,0.109,9.56432,9.56432
1573.00,9.55085,25.110249,0.000398,25.002911,-2.3700,0.109,9.56511,9.56511
1574.00,9.55247,25.110111,0.000400,25.002709,-2.3700,0.109,9.56567,9.56567
1575.00,9.55449,25.110072,0.000397,25.002631,-2.3699,0.109,9.56569,9.56569
1576.00,9.55621,25.110055,0.000399,25.002532,-2.3699,0.109,9.56549,9.56549
1577.00,9.55719,25.110162,0.000400,25.002575,-2.3698,0.109,9.56590,9.56590
1578.00,9.55832,25.110155,0.000396,25.002513,-2.3699,0.109,9.56636,9.56636
1579.00,9.55947,25.110225,0.000389,25.002573,-2.3698,0.110,9.56643,9.56643
1580.00,9.56097,25.110216,0.000391,25.002566,-2.3698,0.110,9.56650,9.56650
1581.00,9.56148,25.110197,0.000392,25.002630,-2.3696,0.110,9.56628,9.56628
1582.00,9.56285,25.110109,0.000388,25.002599,-2.3695,0.110,9.56772,9.56772
1583.00,9.56405,25.110135,0.000389,25.002634,-2.3692,0.110,9.56954,9.56954
1584.00,9.56498,25.110175,0.000390,25.002651,-2.3689,0.110,9.57231,9.57231
1585.00,9.56623,25.110349,0.000393,25.002788,-2.3687,0.110,9.57522,9.57522
1586.00,9.56732,25.110464,0.000393,25.002810,-2.3687,0.111,9.57657,9.57657
1587.00,9.56822,25.110440,0.000396,25.002677,-2.3687,0.110,9.57506,9.57506
1588.00,9.56870,25.110447,0.000398,25.002623,-2.3690,0.110,9.57401,9.57401
1589.00,9.56936,25.110525,0.000399,25.002626,-2.3691,0.110,9.57322,9.57322
1590.00,9.56961,25.110509,0.000398,25.002595,-2.3690,0.110,9.57200,9.57200
1591.00,9.57029,25.110634,0.000397,25.002645,-2.3687,0.110,9.57151,9.57151
1592.00,9.57069,25.110731,0.000394,25.002720,-2.3683,0.111,9.57266,9.57266
1593.00,9.57093,25.110868,0.000393,25.002792,-2.3680,0.111,9.57341,9.57341
1594.00,9.57130,25.110946,0.000394,25.002831,-2.3678,0.111,9.57396,9.57396
1595.00,9.57179,25.110944,0.000391,25.002757,-2.3677,0.112,9.57568,9.57568
1596.00,9.57230,25.110789,0.000388,25.002665,-2.3678,0.112,9.57815,9.57815
1597.00,9.57316,25.110802,0.000389,25.002683,-2.3680,0.112,9.58033,9.58033
1598.00,9.57428,25.110722,0.000391,25.002639,-2.3680,0.112,9.58171,9.58171
1599.00,9.57509,25.110770,0.000396,25.002641,-2.3680,0.111,9.58265,9.58265
1600.00,9.57587,25.110801,0.000397,25.002636,-2.3680,0.111,9.58209,9.58209
1601.00,9.57644,25.110881,0.000401,25.002596,-2.3679,0.111,9.58033,9.58033
1602.00,9.57664,25.110910,0.000400,25.002517,-2.3676,0.112,9.57829,9.57829
1603.00,9.57659,25.110963,0.000400,25.002498,-2.3673,0.112,9.57674,9.57674
1604.00,9.57642,25.110950,0.000393,25.002458,-2.3670,0.112,9.57483,9.57483
1605.00,9.57619,25.111088,0.000391,25.002495,-2.3668,0.112,9.57472,9.57472
1606.00,9.57622,25.111262,0.000390,25.002645,-2.3667,0.112,9.57548,9.57548
1607.00,9.57662,25.111353,0.000388,25.002735,-2.3668,0.112,9.57633,9.57633
1608.00,9.57717,25.111348,0.000384,25.002668,-2.3668,0.113,9.57752,9.57752
1609.00,9.57749,25.111346,0.000385,25.002646,-2.3669,0.113,9.57927,9.57927
1610.00,9.57796,25.111270,0.000384,25.002561,-2.3668,0.113,9.58054,9.58054
1611.00,9.57856,25.111215,0.000384,25.002356,-2.3666,0.113,9.58124,9.58124
1612.00,9.57900,25.111286,0.000387,25.002377,-2.3665,0.113,9.58209,9.58209
1613.00,9.57949,25.111473,0.000392,25.002582,-2.3665,0.113,9.58259,9.58259
1614.00,9.57980,25.111605,0.000396,25.002645,-2.3665,0.113,9.58276,9.58276
1615.00,9.57982,25.111727,0.000400,25.002702,-2.3664,0.113,9.58138,9.58138
1616.00,9.57943,25.111796,0.000404,25.002812,-2.3663,0.113,9.57980,9.57980
1617.00,9.57917,25.111850,0.000405,25.002789,-2.3662,0.113,9.57975,9.57975
1618.00,9.57910,25.111750,0.000399,25.002614,-2.3662,0.113,9.57953,9.57953
1619.00,9.57915,25.111835,0.000395,25.002652,-2.3661,0.113,9.57988,9.57988
1620.00,9.57932,25.111874,0.000391,25.002685,-2.3661,0.114,9.58106,9.58106
1621.00,9.57943,25.111908,0.000387,25.002701,-2.3660,0.114,9.58128,9.58128
1622.00,9.57947,25.111957,0.000388,25.002765,-2.3658,0.114,9.58022,9.58022
1623.00,9.57980,25.111987,0.000385,25.002749,-2.3655,0.114,9.58055,9.58055
1624.00,9.58045,25.112026,0.000387,25.002752,-2.3653,0.114,9.58082,9.58082
1625.00,9.58084,25.112110,0.000391,25.002791,-2.3650,0.114,9.58154,9.58154
1626.00,9.58124,25.112152,0.000394,25.002766,-2.3647,0.114,9.58323,9.58323
1627.00,9.58146,25.112149,0.000397,25.002672,-2.3645,0.114,9.58367,9.58367
1628.00,9.58145,25.112180,0.000404,25.002666,-2.3641,0.114,9.58335,9.58335
1629.00,9.58173,25.112079,0.000404,25.002555,-2.3638,0.114,9.58427,9.58427
1630.00,9.58193,25.112055,0.000403,25.002509,-2.3636,0.114,9.58359,9.58359
1631.00,9.58182,25.112016,0.000398,25.002453,-2.3635,0.114,9.58303,9.58303
1632.00,9.58171,25.112058,0.000391,25.002464,-2.3636,0.114,9.58345,9.58345
1633.00,9.58179,25.112132,0.000385,25.002447,-2.3637,0.115,9.58253,9.58253
1634.00,9.58168,25.112257,0.000385,25.002475,-2.3639,0.115,9.57980,9.57980
1635.00,9.58150,25.112398,0.000386,25.002514,-2.3639,0.115,9.57890,9.57890
1636.00,9.58155,25.112482,0.000387,25.002568,-2.3639,0.115,9.57907,9.57907
1637.00,9.58157,25.112528,0.000388,25.002568,-2.3639,0.115,9.57855,9.57855
1638.00,9.58153,25.112581,0.000394,25.002638,-2.3639,0.115,9.57990,9.57990
1639.00,9.58175,25.112611,0.000395,25.002648,-2.3638,0.115,9.58267,9.58267
1640.00,9.58192,25.112516,0.000390,25.002548,-2.3636,0.115,9.58351,9.58351
1641.00,9.58232,25.112647,0.000392,25.002596,-2.3633,0.115,9.58344,9.58344
1642.00,9.58243,25.112712,0.000396,25.002651,-2.3630,0.115,9.58407,9.58407
1643.00,9.58225,25.112781,0.000395,25.002628,-2.3627,0.115,9.58309,9.58309
1644.00,9.58196,25.112782,0.000395,25.002560,-2.3625,0.115,9.58070,9.58070
1645.00,9.58163,25.112828,0.000401,25.002557,-2.3625,0.115,9.58033,9.58033
1646.00,9.58145,25.112811,0.000403,25.002527,-2.3625,0.115,9.57986,9.57986
1647.00,9.58136,25.112906,0.000406,25.002526,-2.3625,0.115,9.57958,9.57958
1648.00,9.58149,25.112968,0.000405,25.002570,-2.3625,0.115,9.58058,9.58058
1649.00,9.58125,25.113014,0.000406,25.002600,-2.3624,0.115,9.58136,9.58136
1650.00,9.58098,25.113151,0.000402,25.002678,-2.3623,0.116,9.58061,9.58061
1651.00,9.58076,25.113221,0.000399,25.002736,-2.3621,0.116,9.58065,9.58065
1652.00,9.58081,25.113109,0.000389,25.002616,-2.3619,0.116,9.58142,9.58142
1653.00,9.58099,25.113102,0.000387,25.002590,-2.3617,0.116,9.58061,9.58061
1654.00,9.58115,25.113225,0.000389,25.002677,-2.3615,0.116,9.58044,9.58044
1655.00,9.58139,25.113172,0.000394,25.002611,-2.3612,0.116,9.58145,9.58145
1656.00,9.58156,25.113111,0.000392,25.002521,-2.3611,0.116,9.58267,9.58267
1657.00,9.58179,25.113339,0.000397,25.002699,-2.3608,0.116,9.58266,9.58266
1658.00,9.58190,25.113448,0.000398,25.002725,-2.3606,0.116,9.58405,9.58405
1659.00,9.58210,25.113384,0.000396,25.002620,-2.3603,0.116,9.58626,9.58626
1660.00,9.58242,25.113486,0.000392,25.002738,-2.3601,0.116,9.58836,9.58836
1661.00,9.58296,25.113648,0.000396,25.002868,-2.3600,0.117,9.58930,9.58930
1662.00,9.58312,25.113553,0.000394,25.002778,-2.3598,0.117,9.58849,9.58849
1663.00,9.58297,25.113520,0.000390,25.002782,-2.3598,0.117,9.58585,9.58585
1664.00,9.58307,25.113634,0.000388,25.002898,-2.3598,0.117,9.58196,9.58196
1665.00,9.58278,25.113496,0.000383,25.002708,-2.3600,0.118,9.58012,9.58012
1666.00,9.58297,25.113468,0.000380,25.002664,-2.3599,0.118,9.57945,9.57945
1667.00,9.58321,25.113523,0.000381,25.002691,-2.3598,0.118,9.58143,9.58143
1668.00,9.58371,25.113584,0.000385,25.002686,-2.3597,0.118,9.58418,9.58418
1669.00,9.58415,25.113531,0.000383,25.002583,-2.3595,0.118,9.58680,9.58680
1670.00,9.58457,25.113647,0.000388,25.002706,-2.3592,0.117,9.58717,9.58717
1671.00,9.58430,25.113669,0.000389,25.002680,-2.3589,0.118,9.58568,9.58568
1672.00,9.58207,25.113636,0.000387,25.002573,-2.3586,0.118,9.58342,9.58342
1673.00,9.58232,25.113693,0.000385,25.002560,-2.3583,0.118,9.58233,9.58233
1674.00,9.58391,25.113888,0.000389,25.002698,-2.3579,0.118,9.58255,9.58255
1675.00,9.58312,25.114042,0.000391,25.002862,-2.3578,0.118,9.58333,9.58333
1676.00,9.58283,25.114192,0.000394,25.002994,-2.3578,0.118,9.58531,9.58531
1677.00,9.58237,25.114219,0.000393,25.003003,-2.3577,0.118,9.58639,9.58639
1678.00,9.58275,25.114225,0.000390,25.002975,-2.3576,0.118,9.58717,9.58717
1679.00,9.58352,25.114088,0.000388,25.002779,-2.3577,0.118,9.58748,9.58748
1680.00,9.58380,25.114127,0.000387,25.002650,-2.3575,0.119,9.58726,9.58726
1681.00,9.58413,25.114054,0.000383,25.002470,-2.3573,0.119,9.58749,9.58749
1682.00,9.58516,25.114168,0.000387,25.002526,-2.3573,0.119,9.58745,9.58745
1683.00,9.58604,25.114177,0.000391,25.002516,-2.3572,0.119,9.58709,9.58709
1684.00,9.58623,25.114277,0.000392,25.002652,-2.3570,0.119,9.58641,9.58641
1685.00,9.58599,25.114244,0.000391,25.002660,-2.3569,0.119,9.58645,9.58645
1686.00,9.58599,25.114377,0.000393,25.002767,-2.3568,0.119,9.58479,9.58479
1687.00,9.58571,25.114411,0.000390,25.002767,-2.3566,0.119,9.58510,9.58510
1688.00,9.58538,25.114506,0.000392,25.002812,-2.3564,0.119,9.58407,9.58407
1689.00,9.58498,25.114593,0.000392,25.002829,-2.3563,0.119,9.58251,9.58251
1690.00,9.58490,25.114537,0.000389,25.002718,-2.3563,0.119,9.58055,9.58055
1691.00,9.58451,25.114512,0.000384,25.002646,-2.3562,0.119,9.58055,9.58055
1692.00,9.58464,25.114543,0.000386,25.002670,-2.3560,0.120,9.57954,9.57954
1693.00,9.58483,25.114556,0.000384,25.002741,-2.3559,0.120,9.58088,9.58088
1694.00,9.58492,25.114545,0.000385,25.002758,-2.3557,0.120,9.58404,9.58404
1695.00,9.58494,25.114688,0.000389,25.002841,-2.3555,0.120,9.58693,9.58693
1696.00,9.58477,25.114707,0.000395,25.002866,-2.3554,0.120,9.58892,9.58892
1697.00,9.58526,25.114783,0.000395,25.002926,-2.3553,0.120,9.59040,9.59040
1698.00,9.58557,25.114823,0.000393,25.002883,-2.3553,0.120,9.59104,9.59104
1699.00,9.58532,25.114862,0.000392,25.002780,-2.3554,0.120,9.58916,9.58916
1700.00,9.58534,25.114838,0.000389,25.002723,-2.3553,0.120,9.58703,9.58703
1701.00,9.58498,25.114909,0.000389,25.002753,-2.3550,0.120,9.58506,9.58506
1702.00,9.58505,25.114891,0.000386,25.002674,-2.3547,0.120,9.58445,9.58445
1703.00,9.58491,25.114950,0.000383,25.002649,-2.3544,0.121,9.58331,9.58331
1704.00,9.58488,25.115013,0.000381,25.002712,-2.3541,0.121,9.58301,9.58301
1705.00,9.58494,25.115131,0.000384,25.002750,-2.3540,0.121,9.58240,9.58240
1706.00,9.58614,25.115108,0.000380,25.002659,-2.3540,0.121,9.57979,9.57979
1707.00,9.58712,25.115151,0.000383,25.002703,-2.3539,0.121,9.57654,9.57654
1708.00,9.58733,25.115160,0.000390,25.002738,-2.3539,0.121,9.57238,9.57238
1709.00,9.58548,25.115211,0.000393,25.002761,-2.3537,0.121,9.56735,9.56735
1710.00,9.58345,25.115186,0.000387,25.002712,-2.3535,0.121,9.56269,9.56269
1711.00,9.58288,25.115351,0.000391,25.002848,-2.3535,0.121,9.56012,9.56012
@12,2.0001,4.0, 1710.207 
1712.00,9.58418,25.115344,0.000392,25.002805,-2.3534,0.121,9.55726,9.55726
1713.00,9.58311,25.115409,0.000392,25.002852,-2.3533,0.122,9.55588,9.55588
1714.00,9.57991,25.115390,0.000387,25.002798,-2.3533,0.122,9.55629,9.55629
1715.00,9.57568,25.115448,0.000391,25.002862,-2.3531,0.122,9.55850,9.55850
1716.00,9.57147,25.115404,0.000390,25.002793,-2.3529,0.122,9.56156,9.56156
1717.00,9.56859,25.115369,0.000388,25.002710,-2.3528,0.122,9.56509,9.56509
1718.00,9.56663,25.115437,0.000384,25.002686,-2.3526,0.122,9.56856,9.56856
1719.00,9.56673,25.115607,0.000391,25.002773,-2.3524,0.122,9.57140,9.57140
1720.00,9.56677,25.115688,0.000393,25.002797,-2.3521,0.122,9.57265,9.57265
1721.00,9.56597,25.115748,0.000394,25.002825,-2.3519,0.122,9.57298,9.57298
1722.00,9.56411,25.115898,0.000391,25.002910,-2.3516,0.123,9.57395,9.57395
1723.00,9.56285,25.115871,0.000393,25.002827,-2.3513,0.123,9.57553,9.57553
1724.00,9.56308,25.115802,0.000390,25.002756,-2.3510,0.123,9.57660,9.57660
1725.00,9.56466,25.115758,0.000387,25.002623,-2.3508,0.123,9.57777,9.57777
1726.00,9.56635,25.115779,0.000386,25.002595,-2.3508,0.123,9.57910,9.57910
1727.00,9.56816,25.115867,0.000391,25.002619,-2.3507,0.123,9.58011,9.58011
1728.00,9.56959,25.115876,0.000389,25.002598,-2.3508,0.123,9.58060,9.58060
1729.00,9.57097,25.115883,0.000389,25.002602,-2.3509,0.123,9.58129,9.58129
1730.00,9.57208,25.115946,0.000393,25.002642,-2.3510,0.123,9.58138,9.58138
1731.00,9.57325,25.115964,0.000393,25.002564,-2.3509,0.123,9.58156,9.58156
1732.00,9.57437,25.115998,0.000395,25.002530,-2.3509,0.123,9.58081,9.58081
1733.00,9.57550,25.116141,0.000400,25.002669,-2.3508,0.123,9.57991,9.57991
1734.00,9.57666,25.116132,0.000396,25.002617,-2.3506,0.123,9.57926,9.57926
1735.00,9.57734,25.116182,0.000392,25.002664,-2.3503,0.123,9.57839,9.57839
1736.00,9.57767,25.116221,0.000387,25.002644,-2.3501,0.123,9.57761,9.57761
1737.00,9.57801,25.116194,0.000380,25.002632,-2.3497,0.124,9.57816,9.57816
1738.00,9.57859,25.116261,0.000376,25.002608,-2.3494,0.124,9.57977,9.57977
1739.00,9.57932,25.116357,0.000378,25.002587,-2.3493,0.124,9.58163,9.58163
1740.00,9.57997,25.116397,0.000380,25.002588,-2.3490,0.124,9.58341,9.58341
1741.00,9.58048,25.116393,0.000380,25.002626,-2.3488,0.124,9.58482,9.58482
1742.00,9.58094,25.116540,0.000385,25.002670,-2.3487,0.124,9.58510,9.58510
1743.00,9.58107,25.116495,0.000386,25.002554,-2.3486,0.124,9.58417,9.58417
1744.00,9.58117,25.116601,0.000387,25.002634,-2.3486,0.124,9.58259,9.58259
1745.00,9.58131,25.116743,0.000387,25.002678,-2.3485,0.125,9.58103,9.58103
1746.00,9.58128,25.116904,0.000387,25.002698,-2.3484,0.125,9.58084,9.58084
1747.00,9.58096,25.116909,0.000386,25.002613,-2.3484,0.125,9.58167,9.58167
1748.00,9.58117,25.116995,0.000389,25.002663,-2.3482,0.125,9.58232,9.58232
1749.00,9.58155,25.117039,0.000389,25.002668,-2.3479,0.125,9.58309,9.58309
1750.00,9.58187,25.117060,0.000388,25.002656,-2.3477,0.125,9.58533,9.58533
1751.00,9.58213,25.117090,0.000390,25.002712,-2.3476,0.125,9.58567,9.58567
1752.00,9.58240,25.117076,0.000392,25.002758,-2.3472,0.125,9.58527,9.58527
1753.00,9.58272,25.117093,0.000392,25.002752,-2.3470,0.125,9.58485,9.58485
1754.00,9.58292,25.117108,0.000392,25.002770,-2.3468,0.125,9.58501,9.58501
1755.00,9.58354,25.117099,0.000395,25.002744,-2.3465,0.125,9.58439,9.58439
1756.00,9.58394,25.117057,0.000400,25.002727,-2.3462,0.125,9.58473,9.58473
1757.00,9.58406,25.117103,0.000402,25.002748,-2.3458,0.125,9.58382,9.58382
1758.00,9.58381,25.117123,0.000403,25.002752,-2.3453,0.125,9.58318,9.58318
1759.00,9.58352,25.117104,0.000404,25.002674,-2.3450,0.125,9.58297,9.58297
1760.00,9.58350,25.117143,0.000400,25.002689,-2.3448,0.125,9.58359,9.58359
1761.00,9.58367,25.117208,0.000393,25.002682,-2.3446,0.126,9.58359,9.58359
1762.00,9.58376,25.117249,0.000384,25.002637,-2.3446,0.126,9.58476,9.58476
1763.00,9.58405,25.117308,0.000381,25.002709,-2.3445,0.126,9.58651,9.58651
1764.00,9.58452,25.117398,0.000381,25.002814,-2.3445,0.126,9.58836,9.58836
1765.00,9.58526,25.117427,0.000386,25.002817,-2.3445,0.126,9.58913,9.58913
1766.00,9.58570,25.117419,0.000390,25.002745,-2.3445,0.126,9.58959,9.58959
1767.00,9.58573,25.117496,0.000396,25.002772,-2.3444,0.126,9.58976,9.58976
1768.00,9.58591,25.117514,0.000394,25.002706,-2.3443,0.126,9.59081,9.59081
1769.00,9.58622,25.117580,0.000389,25.002648,-2.3441,0.127,9.58706,9.58706
1770.00,9.58557,25.117558,0.000384,25.002582,-2.3437,0.127,9.58337,9.58337
1771.00,9.58493,25.117654,0.000386,25.002626,-2.3435,0.127,9.58129,9.58129
1772.00,9.58475,25.117624,0.000381,25.002654,-2.3433,0.127,9.58066,9.58066
1773.00,9.58479,25.117645,0.000382,25.002669,-2.3431,0.127,9.57847,9.57847
1774.00,9.58486,25.117650,0.000385,25.002676,-2.3430,0.127,9.58007,9.58007
1775.00,9.58491,25.117740,0.000390,25.002729,-2.3427,0.127,9.58232,9.58232
1776.00,9.58547,25.117684,0.000387,25.002729,-2.3423,0.127,9.58363,9.58363
1777.00,9.58531,25.117741,0.000392,25.002767,-2.3421,0.127,9.58404,9.58404
1778.00,9.58493,25.117709,0.000397,25.002711,-2.3420,0.127,9.58361,9.58361
1779.00,9.58356,25.117760,0.000396,25.002761,-2.3418,0.127,9.58322,9.58322
1780.00,9.58179,25.117793,0.000394,25.002792,-2.3418,0.127,9.58234,9.58234
1781.00,9.58176,25.117887,0.000393,25.002827,-2.3417,0.127,9.58177,9.58177
1782.00,9.58248,25.117973,0.000392,25.002883,-2.3418,0.128,9.58235,9.58235
1783.00,9.58233,25.118071,0.000391,25.002959,-2.3420,0.128,9.58394,9.58394
1784.00,9.58210,25.118059,0.000391,25.002962,-2.3419,0.128,9.58664,9.58664
1785.00,9.58278,25.118064,0.000390,25.002926,-2.3419,0.128,9.58865,9.58865
1786.00,9.58369,25.118037,0.000394,25.002900,-2.3419,0.128,9.59079,9.59079
1787.00,9.58454,25.117942,0.000393,25.002798,-2.3416,0.128,9.59225,9.59225
1788.00,9.58468,25.117885,0.000390,25.002807,-2.3411,0.128,9.59309,9.59309
1789.00,9.58534,25.117881,0.000389,25.002736,-2.3407,0.128,9.59230,9.59230
1790.00,9.58641,25.117877,0.000388,25.002739,-2.3405,0.128,9.59254,9.59254
1791.00,9.58684,25.117992,0.000388,25.002790,-2.3403,0.128,9.59258,9.59258
1792.00,9.58728,25.118161,0.000385,25.002826,-2.3400,0.129,9.59128,9.59128
1793.00,9.58788,25.118275,0.000382,25.002786,-2.3399,0.129,9.59134,9.59134
1794.00,9.58831,25.118421,0.000378,25.002849,-2.3399,0.129,9.59216,9.59216
1795.00,9.58879,25.118551,0.000378,25.002915,-2.3397,0.130,9.59211,9.59211
1796.00,9.58901,25.118597,0.000378,25.002900,-2.3395,0.130,9.59142,9.59142
1797.00,9.58933,25.118576,0.000381,25.002857,-2.3393,0.130,9.59203,9.59203
1798.00,9.59007,25.118585,0.000384,25.002808,-2.3390,0.130,9.59286,9.59286
1799.00,9.59099,25.118489,0.000391,25.002733,-2.3387,0.129,9.59326,9.59326
1800.00,9.59141,25.118437,0.000391,25.002658,-2.3385,0.129,9.59317,9.59317
1801.00,9.59172,25.118439,0.000391,25.002637,-2.3385,0.129,9.59247,9.59247
1802.00,9.59184,25.118458,0.000395,25.002614,-2.3386,0.129,9.59178,9.59178
1803.00,9.59198,25.118595,0.000398,25.002701,-2.3385,0.129,9.59111,9.59111
1804.00,9.59219,25.118708,0.000397,25.002772,-2.3384,0.129,9.59139,9.59139
1805.00,9.59249,25.118779,0.000397,25.002819,-2.3382,0.129,9.59294,9.59294
1806.00,9.59287,25.118819,0.000397,25.002838,-2.3379,0.130,9.59538,9.59538
1807.00,9.59290,25.118871,0.000394,25.002884,-2.3376,0.130,9.59664,9.59664
1808.00,9.59298,25.118783,0.000388,25.002767,-2.3374,0.130,9.59642,9.59642
1809.00,9.59322,25.118788,0.000383,25.002722,-2.3372,0.130,9.59524,9.59524
1810.00,9.59330,25.118801,0.000381,25.002649,-2.3368,0.131,9.59392,9.59392
1811.00,9.59316,25.118777,0.000378,25.002585,-2.3367,0.131,9.59315,9.59315
1812.00,9.59324,25.118784,0.000379,25.002595,-2.3366,0.131,9.59239,9.59239
1813.00,9.59328,25.118865,0.000383,25.002689,-2.3365,0.131,9.59202,9.59202
1814.00,9.59316,25.118939,0.000386,25.002720,-2.3364,0.131,9.59169,9.59169
1815.00,9.59297,25.119022,0.000387,25.002772,-2.3363,0.131,9.59249,9.59249
1816.00,9.59327,25.119172,0.000389,25.002829,-2.3361,0.131,9.59242,9.59242
1817.00,9.59336,25.119268,0.000389,25.002829,-2.3357,0.131,9.59177,9.59177
1818.00,9.59295,25.119275,0.000388,25.002796,-2.3355,0.131,9.59159,9.59159
1819.00,9.59271,25.119309,0.000393,25.002863,-2.3354,0.131,9.59286,9.59286
1820.00,9.59283,25.119356,0.000399,25.002833,-2.3353,0.131,9.59205,9.59205
1821.00,9.59293,25.119411,0.000401,25.002849,-2.3353,0.131,9.59146,9.59146
1822.00,9.59327,25.119432,0.000405,25.002797,-2.3352,0.131,9.59261,9.59261
1823.00,9.59315,25.119526,0.000401,25.002781,-2.3349,0.131,9.59270,9.59270
1824.00,9.59300,25.119546,0.000393,25.002695,-2.3346,0.131,9.59130,9.59130
1825.00,9.59250,25.119546,0.000388,25.002648,-2.3342,0.132,9.59112,9.59112
1826.00,9.59219,25.119543,0.000385,25.002648,-2.3339,0.132,9.59106,9.59106
1827.00,9.59186,25.119594,0.000381,25.002653,-2.3337,0.132,9.59009,9.59009
1828.00,9.59163,25.119642,0.000388,25.002635,-2.3336,0.132,9.58975,9.58975
1829.00,9.59152,25.119668,0.000389,25.002637,-2.3335,0.132,9.59043,9.59043
1830.00,9.59159,25.119664,0.000388,25.002691,-2.3333,0.132,9.59048,9.59048
1831.00,9.59134,25.119600,0.000385,25.002628,-2.3333,0.132,9.58946,9.58946
1832.00,9.59082,25.119586,0.000387,25.002631,-2.3331,0.132,9.58795,9.58795
1833.00,9.59052,25.119583,0.000386,25.002635,-2.3330,0.132,9.58823,9.58823
1834.00,9.59081,25.119695,0.000390,25.002650,-2.3329,0.132,9.58947,9.58947
1835.00,9.59114,25.119735,0.000390,25.002609,-2.3327,0.132,9.59098,9.59098
1836.00,9.59131,25.119846,0.000398,25.002636,-2.3323,0.132,9.59382,9.59382
1837.00,9.59164,25.119941,0.000396,25.002664,-2.3320,0.132,9.59664,9.59664
1838.00,9.59189,25.120002,0.000395,25.002686,-2.3319,0.132,9.59680,9.59680
1839.00,9.59174,25.119981,0.000388,25.002638,-2.3316,0.133,9.59507,9.59507
1840.00,9.59168,25.120106,0.000387,25.002683,-2.3314,0.133,9.59342,9.59342
1841.00,9.59174,25.120215,0.000383,25.002778,-2.3314,0.133,9.59175,9.59175
1842.00,9.59200,25.120273,0.000381,25.002799,-2.3313,0.133,9.59113,9.59113
1843.00,9.59242,25.120330,0.000383,25.002819,-2.3311,0.134,9.59107,9.59107
1844.00,9.59228,25.120335,0.000386,25.002808,-2.3311,0.134,9.59185,9.59185
1845.00,9.59208,25.120406,0.000386,25.002906,-2.3309,0.134,9.59347,9.59347
1846.00,9.59205,25.120446,0.000391,25.002918,-2.3307,0.134,9.59550,9.59550
1847.00,9.59232,25.120461,0.000391,25.002886,-2.3304,0.134,9.59710,9.59710
1848.00,9.59290,25.120481,0.000388,25.002923,-2.3302,0.134,9.59822,9.59822
1849.00,9.59366,25.120557,0.000389,25.002945,-2.3299,0.134,9.59860,9.59860
1850.00,9.59385,25.120555,0.000391,25.002850,-2.3297,0.134,9.59788,9.59788
1851.00,9.59421,25.120514,0.000388,25.002762,-2.3296,0.134,9.59724,9.59724
1852.00,9.59506,25.120533,0.000388,25.002683,-2.3296,0.134,9.59693,9.59693
1853.00,9.59551,25.120599,0.000390,25.002629,-2.3296,0.134,9.59764,9.59764
1854.00,9.59507,25.120699,0.000390,25.002647,-2.3295,0.134,9.59669,9.59669
1855.00,9.59503,25.120796,0.000389,25.002696,-2.3293,0.134,9.59520,9.59520
1856.00,9.59582,25.120878,0.000391,25.002686,-2.3289,0.134,9.59349,9.59349
1857.00,9.59664,25.120954,0.000393,25.002773,-2.3285,0.134,9.59143,9.59143
1858.00,9.59777,25.120988,0.000397,25.002810,-2.3281,0.134,9.58817,9.58817
1859.00,9.59797,25.121011,0.000396,25.002833,-2.3279,0.134,9.58425,9.58425
1860.00,9.59686,25.121044,0.000393,25.002809,-2.3276,0.135,9.57869,9.57869
1861.00,9.59782,25.121068,0.000389,25.002796,-2.3273,0.135,9.57292,9.57292
@13,2.0001,4.0, 1860.029 
1862.00,9.59951,25.121080,0.000386,25.002773,-2.3272,0.135,9.56857,9.56857
1863.00,9.59736,25.121021,0.000381,25.002678,-2.3268,0.136,9.56548,9.56548
1864.00,9.59337,25.121021,0.000384,25.002689,-2.3264,0.136,9.56682,9.56682
1865.00,9.59155,25.120956,0.000389,25.002659,-2.3263,0.135,9.57055,9.57055
1866.00,9.58863,25.120944,0.000390,25.002714,-2.3262,0.135,9.57586,9.57586
1867.00,9.58799,25.120904,0.000390,25.002700,-2.3261,0.135,9.58136,9.58136
1868.00,9.58336,25.121102,0.000396,25.002875,-2.3260,0.135,9.58703,9.58703
1869.00,9.57085,25.121078,0.000392,25.002783,-2.3258,0.136,9.58961,9.58961
1870.00,9.56237,25.121109,0.000394,25.002747,-2.3256,0.136,9.59192,9.59192
1871.00,9.56408,25.121223,0.000396,25.002777,-2.3254,0.136,9.59194,9.59194
1872.00,9.56781,25.121278,0.000394,25.002789,-2.3253,0.136,9.59176,9.59176
1873.00,9.57263,25.121213,0.000387,25.002628,-2.3251,0.136,9.59209,9.59209
1874.00,9.57704,25.121365,0.000388,25.002699,-2.3251,0.136,9.59310,9.59310
1875.00,9.58107,25.121429,0.000384,25.002754,-2.3250,0.137,9.59384,9.59384
1876.00,9.58401,25.121449,0.000384,25.002689,-2.3247,0.137,9.59446,9.59446
1877.00,9.58553,25.121513,0.000392,25.002695,-2.3243,0.137,9.59435,9.59435
1878.00,9.58733,25.121561,0.000395,25.002740,-2.3240,0.136,9.59408,9.59408
1879.00,9.58836,25.121537,0.000392,25.002704,-2.3238,0.137,9.59385,9.59385
1880.00,9.58896,25.121567,0.000392,25.002722,-2.3235,0.137,9.59275,9.59275
1881.00,9.58963,25.121608,0.000390,25.002763,-2.3235,0.137,9.59277,9.59277
1882.00,9.59089,25.121704,0.000389,25.002818,-2.3234,0.137,9.59211,9.59211
1883.00,9.59164,25.121631,0.000389,25.002797,-2.3233,0.137,9.59099,9.59099
1884.00,9.59215,25.121603,0.000389,25.002784,-2.3231,0.137,9.59143,9.59143
1885.00,9.59254,25.121626,0.000389,25.002768,-2.3229,0.137,9.59362,9.59362
1886.00,9.59340,25.121523,0.000387,25.002679,-2.3225,0.138,9.59535,9.59535
1887.00,9.59362,25.121454,0.000385,25.002594,-2.3223,0.138,9.59743,9.59743
1888.00,9.59377,25.121605,0.000386,25.002601,-2.3220,0.138,9.59914,9.59914
1889.00,9.59422,25.121686,0.000390,25.002595,-2.3216,0.138,9.59888,9.59888
1890.00,9.59432,25.121835,0.000393,25.002633,-2.3215,0.138,9.59746,9.59746
1891.00,9.59445,25.121943,0.000393,25.002658,-2.3215,0.138,9.59494,9.59494
1892.00,9.59437,25.121979,0.000389,25.002641,-2.3213,0.138,9.59136,9.59136
1893.00,9.59413,25.121989,0.000387,25.002591,-2.3210,0.138,9.58894,9.58894
1894.00,9.59402,25.122043,0.000385,25.002651,-2.3208,0.138,9.58820,9.58820
1895.00,9.59326,25.122041,0.000383,25.002670,-2.3207,0.138,9.58817,9.58817
1896.00,9.59311,25.122110,0.000386,25.002685,-2.3204,0.138,9.58966,9.58966
1897.00,9.59301,25.122214,0.000389,25.002787,-2.3203,0.138,9.59266,9.59266
1898.00,9.59293,25.122292,0.000389,25.002885,-2.3201,0.139,9.59496,9.59496
1899.00,9.59331,25.122335,0.000389,25.002832,-2.3197,0.139,9.59617,9.59617
1900.00,9.59368,25.122313,0.000389,25.002747,-2.3193,0.139,9.59808,9.59808
1901.00,9.59421,25.122235,0.000384,25.002641,-2.3190,0.139,9.59914,9.59914
1902.00,9.59480,25.122236,0.000381,25.002536,-2.3189,0.139,9.59986,9.59986
1903.00,9.59533,25.122191,0.000382,25.002507,-2.3188,0.139,9.60077,9.60077
1904.00,9.59585,25.122181,0.000383,25.002500,-2.3188,0.139,9.60160,9.60160
1905.00,9.59610,25.122245,0.000383,25.002545,-2.3189,0.140,9.60001,9.60001
1906.00,9.59572,25.122367,0.000393,25.002642,-2.3188,0.139,9.59824,9.59824
1907.00,9.59525,25.122527,0.000400,25.002829,-2.3185,0.139,9.59601,9.59601
1908.00,9.59477,25.122664,0.000402,25.002881,-2.3181,0.139,9.59387,9.59387
1909.00,9.59463,25.122783,0.000404,25.003013,-2.3178,0.139,9.59274,9.59274
1910.00,9.59472,25.122844,0.000408,25.003003,-2.3175,0.139,9.59282,9.59282
1911.00,9.59503,25.122847,0.000406,25.002964,-2.3172,0.139,9.59403,9.59403
1912.00,9.59610,25.122861,0.000405,25.002882,-2.3170,0.139,9.59643,9.59643
1913.00,9.59679,25.122893,0.000404,25.002870,-2.3168,0.139,9.59819,9.59819
1914.00,9.59708,25.122888,0.000399,25.002779,-2.3167,0.140,9.59947,9.59947
1915.00,9.59703,25.122948,0.000391,25.002768,-2.3166,0.140,9.60086,9.60086
1916.00,9.59767,25.123018,0.000386,25.002774,-2.3164,0.140,9.60022,9.60022
1917.00,9.59800,25.122988,0.000382,25.002737,-2.3162,0.141,9.59874,9.59874
1918.00,9.59761,25.122989,0.000385,25.002729,-2.3160,0.141,9.59634,9.59634
1919.00,9.59718,25.123028,0.000389,25.002723,-2.3159,0.141,9.59461,9.59461
1920.00,9.59686,25.122902,0.000386,25.002653,-2.3157,0.141,9.59266,9.59266
1921.00,9.59641,25.122948,0.000390,25.002688,-2.3156,0.141,9.59238,9.59238
1922.00,9.59608,25.122994,0.000391,25.002709,-2.3155,0.141,9.59314,9.59314
1923.00,9.59562,25.123068,0.000388,25.002726,-2.3153,0.141,9.59486,9.59486
1924.00,9.59546,25.123119,0.000385,25.002735,-2.3151,0.141,9.59615,9.59615
1925.00,9.59585,25.123252,0.000392,25.002794,-2.3148,0.141,9.59804,9.59804
1926.00,9.59648,25.123248,0.000393,25.002777,-2.3144,0.141,9.59991,9.59991
1927.00,9.59697,25.123220,0.000392,25.002673,-2.3142,0.141,9.60005,9.60005
1928.00,9.59726,25.123219,0.000393,25.002560,-2.3140,0.141,9.59969,9.59969
1929.00,9.59737,25.123289,0.000392,25.002550,-2.3138,0.141,9.59952,9.59952
1930.00,9.59754,25.123353,0.000390,25.002566,-2.3137,0.141,9.59897,9.59897
1931.00,9.59759,25.123524,0.000388,25.002618,-2.3137,0.142,9.59767,9.59767
1932.00,9.59731,25.123683,0.000391,25.002683,-2.3136,0.142,9.59744,9.59744
1933.00,9.59720,25.123672,0.000388,25.002685,-2.3135,0.142,9.59754,9.59754
1934.00,9.59701,25.123670,0.000390,25.002701,-2.3134,0.142,9.59734,9.59734
1935.00,9.59686,25.123743,0.000389,25.002706,-2.3133,0.142,9.59749,9.59749
1936.00,9.59695,25.123737,0.000390,25.002689,-2.3133,0.142,9.59855,9.59855
1937.00,9.59721,25.123634,0.000385,25.002605,-2.3131,0.142,9.59861,9.59861
1938.00,9.59755,25.123733,0.000386,25.002693,-2.3127,0.142,9.59933,9.59933
1939.00,9.59804,25.123730,0.000386,25.002627,-2.3123,0.142,9.59969,9.59969
1940.00,9.59840,25.123757,0.000387,25.002653,-2.3120,0.142,9.60020,9.60020
1941.00,9.59886,25.123714,0.000388,25.002616,-2.3116,0.142,9.60027,9.60027
1942.00,9.59920,25.123871,0.000387,25.002701,-2.3112,0.143,9.60072,9.60072
1943.00,9.59934,25.123878,0.000382,25.002617,-2.3109,0.143,9.60154,9.60154
1944.00,9.59965,25.124008,0.000383,25.002687,-2.3106,0.143,9.60211,9.60211
1945.00,9.59957,25.124026,0.000384,25.002653,-2.3102,0.143,9.60108,9.60108
1946.00,9.59926,25.124064,0.000383,25.002604,-2.3099,0.143,9.59982,9.59982
1947.00,9.59899,25.123999,0.000386,25.002580,-2.3097,0.143,9.59929,9.59929
1948.00,9.59907,25.124104,0.000391,25.002641,-2.3097,0.143,9.59798,9.59798
1949.00,9.59913,25.124002,0.000387,25.002537,-2.3095,0.143,9.59765,9.59765
1950.00,9.59920,25.124007,0.000384,25.002464,-2.3093,0.143,9.59805,9.59805
1951.00,9.59934,25.124054,0.000383,25.002520,-2.3092,0.143,9.59914,9.59914
1952.00,9.59946,25.124152,0.000383,25.002552,-2.3088,0.144,9.59945,9.59945
1953.00,9.59963,25.124125,0.000382,25.002510,-2.3085,0.144,9.59945,9.59945
1954.00,9.59973,25.124234,0.000384,25.002574,-2.3083,0.144,9.59885,9.59885
1955.00,9.59969,25.124217,0.000384,25.002541,-2.3084,0.144,9.60044,9.60044
1956.00,9.59977,25.124297,0.000385,25.002555,-2.3085,0.144,9.60150,9.60150
1957.00,9.60030,25.124321,0.000383,25.002521,-2.3085,0.144,9.60256,9.60256
1958.00,9.60070,25.124404,0.000385,25.002594,-2.3084,0.144,9.60434,9.60434
1959.00,9.60089,25.124421,0.000383,25.002617,-2.3082,0.144,9.60520,9.60520
1960.00,9.60092,25.124482,0.000383,25.002715,-2.3078,0.145,9.60397,9.60397
1961.00,9.60076,25.124498,0.000386,25.002706,-2.3073,0.145,9.60216,9.60216
1962.00,9.60062,25.124618,0.000390,25.002855,-2.3068,0.145,9.60125,9.60125
1963.00,9.60031,25.124601,0.000389,25.002819,-2.3065,0.145,9.59972,9.59972
1964.00,9.60023,25.124710,0.000396,25.002836,-2.3063,0.145,9.59902,9.59902
1965.00,9.60032,25.124757,0.000398,25.002793,-2.3062,0.145,9.59948,9.59948
1966.00,9.60070,25.124812,0.000400,25.002835,-2.3063,0.145,9.60083,9.60083
1967.00,9.60111,25.124780,0.000395,25.002734,-2.3063,0.145,9.60162,9.60162
1968.00,9.60136,25.124811,0.000390,25.002712,-2.3062,0.145,9.60269,9.60269
1969.00,9.60155,25.124723,0.000382,25.002631,-2.3061,0.145,9.60470,9.60470
1970.00,9.60196,25.124746,0.000383,25.002615,-2.3058,0.145,9.60614,9.60614
1971.00,9.60251,25.124787,0.000378,25.002557,-2.3054,0.146,9.60556,9.60556
1972.00,9.60251,25.124866,0.000379,25.002596,-2.3050,0.146,9.60454,9.60454
1973.00,9.60242,25.124954,0.000386,25.002614,-2.3047,0.146,9.60283,9.60283
1974.00,9.60228,25.125126,0.000390,25.002700,-2.3045,0.146,9.60010,9.60010
1975.00,9.60199,25.125222,0.000387,25.002761,-2.3043,0.146,9.59725,9.59725
1976.00,9.60157,25.125216,0.000388,25.002727,-2.3040,0.146,9.59723,9.59723
1977.00,9.60133,25.125181,0.000389,25.002618,-2.3039,0.146,9.59723,9.59723
1978.00,9.60088,25.125144,0.000389,25.002607,-2.3036,0.146,9.59746,9.59746
1979.00,9.60086,25.125193,0.000388,25.002624,-2.3033,0.146,9.59779,9.59779
1980.00,9.60114,25.125253,0.000388,25.002644,-2.3031,0.146,9.59920,9.59920
1981.00,9.60127,25.125369,0.000385,25.002716,-2.3031,0.147,9.59980,9.59980
1982.00,9.60090,25.125414,0.000387,25.002735,-2.3031,0.147,9.60036,9.60036
1983.00,9.60105,25.125490,0.000387,25.002710,-2.3030,0.147,9.60175,9.60175
1984.00,9.60132,25.125421,0.000381,25.002637,-2.3029,0.147,9.60383,9.60383
1985.00,9.60169,25.125517,0.000387,25.002726,-2.3028,0.147,9.60430,9.60430
1986.00,9.60171,25.125503,0.000391,25.002706,-2.3024,0.147,9.60411,9.60411
1987.00,9.60155,25.125628,0.000389,25.002830,-2.3019,0.147,9.60370,9.60370
1988.00,9.60131,25.125663,0.000387,25.002876,-2.3018,0.147,9.60225,9.60225
1989.00,9.60084,25.125675,0.000391,25.002918,-2.3016,0.148,9.60074,9.60074
1990.00,9.60048,25.125558,0.000388,25.002790,-2.3014,0.148,9.60062,9.60062
1991.00,9.60044,25.125586,0.000387,25.002815,-2.3013,0.148,9.60127,9.60127
1992.00,9.60074,25.125540,0.000388,25.002753,-2.3011,0.148,9.60196,9.60196
1993.00,9.60087,25.125616,0.000390,25.002793,-2.3009,0.148,9.60241,9.60241
1994.00,9.60102,25.125658,0.000394,25.002760,-2.3004,0.148,9.60209,9.60209
1995.00,9.60128,25.125695,0.000396,25.002784,-2.3000,0.148,9.60122,9.60122
1996.00,9.60144,25.125758,0.000398,25.002815,-2.2997,0.148,9.60034,9.60034
1997.00,9.60153,25.125780,0.000395,25.002823,-2.2996,0.148,9.60080,9.60080
1998.00,9.60192,25.125747,0.000394,25.002752,-2.2994,0.148,9.60220,9.60220
1999.00,9.60239,25.125827,0.000393,25.002767,-2.2992,0.148,9.60386,9.60386
2000.00,9.60257,25.125896,0.000386,25.002709,-2.2990,0.148,9.60501,9.60501
2001.00,9.60272,25.125997,0.000385,25.002761,-2.2987,0.148,9.60596,9.60596
2002.00,9.60302,25.126107,0.000386,25.002778,-2.2984,0.148,9.60597,9.60597
2003.00,9.60294,25.126114,0.000387,25.002748,-2.2981,0.149,9.60521,9.60521
2004.00,9.60269,25.126137,0.000382,25.002749,-2.2980,0.149,9.60432,9.60432
2005.00,9.60304,25.126184,0.000387,25.002809,-2.2980,0.149,9.60494,9.60494
2006.00,9.60355,25.126199,0.000389,25.002732,-2.2982,0.149,9.60373,9.60373
2007.00,9.60339,25.126174,0.000387,25.002635,-2.2981,0.149,9.60065,9.60065
2008.00,9.60407,25.126198,0.000385,25.002648,-2.2980,0.149,9.59719,9.59719
2009.00,9.60549,25.126225,0.000385,25.002579,-2.2977,0.149,9.59160,9.59160
2010.00,9.60609,25.126299,0.000385,25.002579,-2.2974,0.149,9.58468,9.58468
2011.00,9.60589,25.126282,0.000381,25.002547,-2.2971,0.150,9.57896,9.57896
@14,2.0001,4.0, 2010.179 
2012.00,9.60537,25.126433,0.000384,25.002696,-2.2969,0.150,9.57578,9.57578
2013.00,9.60348,25.126562,0.000389,25.002768,-2.2968,0.150,9.57479,9.57479
2014.00,9.60365,25.126635,0.000391,25.002803,-2.2966,0.150,9.57759,9.57759
2015.00,9.60087,25.126675,0.000386,25.002815,-2.2962,0.150,9.58114,9.58114
2016.00,9.59886,25.126817,0.000386,25.002849,-2.2958,0.150,9.58589,9.58589
2017.00,9.59065,25.126855,0.000385,25.002821,-2.2955,0.150,9.59108,9.59108
2018.00,9.58393,25.126959,0.000383,25.002794,-2.2951,0.151,9.59617,9.59617
2019.00,9.57879,25.127047,0.000386,25.002870,-2.2949,0.151,9.59927,9.59927
2020.00,9.57785,25.127092,0.000392,25.002843,-2.2947,0.151,9.60129,9.60129
2021.00,9.58026,25.127126,0.000392,25.002929,-2.2943,0.151,9.60280,9.60280
2022.00,9.58258,25.127088,0.000391,25.002880,-2.2939,0.151,9.60284,9.60284
2023.00,9.58310,25.127063,0.000390,25.002906,-2.2935,0.151,9.60233,9.60233
2024.00,9.58676,25.127090,0.000390,25.002864,-2.2932,0.151,9.60239,9.60239
2025.00,9.58949,25.127066,0.000386,25.002792,-2.2930,0.151,9.60291,9.60291
2026.00,9.59157,25.127068,0.000387,25.002768,-2.2928,0.151,9.60356,9.60356
2027.00,9.59354,25.127094,0.000388,25.002737,-2.2927,0.151,9.60407,9.60407
2028.00,9.59497,25.127106,0.000383,25.002696,-2.2926,0.151,9.60453,9.60453
2029.00,9.59605,25.127171,0.000383,25.002755,-2.2924,0.152,9.60470,9.60470
2030.00,9.59696,25.127193,0.000385,25.002843,-2.2923,0.152,9.60426,9.60426
2031.00,9.59798,25.127238,0.000386,25.002834,-2.2920,0.152,9.60249,9.60249
2032.00,9.59918,25.127238,0.000384,25.002856,-2.2918,0.152,9.60127,9.60127
2033.00,9.60030,25.127226,0.000387,25.002880,-2.2916,0.152,9.60024,9.60024
2034.00,9.60112,25.127136,0.000384,25.002829,-2.2914,0.152,9.59946,9.59946
2035.00,9.60163,25.127156,0.000382,25.002780,-2.2912,0.152,9.59904,9.59904
2036.00,9.60205,25.127176,0.000378,25.002728,-2.2910,0.153,9.60022,9.60022
2037.00,9.60242,25.127264,0.000378,25.002721,-2.2906,0.153,9.60202,9.60202
2038.00,9.60260,25.127361,0.000383,25.002699,-2.2904,0.153,9.60358,9.60358
2039.00,9.60253,25.127471,0.000386,25.002717,-2.2903,0.153,9.60456,9.60456
2040.00,9.60264,25.127485,0.000388,25.002710,-2.2901,0.153,9.60539,9.60539
2041.00,9.60293,25.127489,0.000390,25.002720,-2.2900,0.153,9.60521,9.60521
2042.00,9.60286,25.127468,0.000392,25.002701,-2.2900,0.153,9.60397,9.60397
2043.00,9.60280,25.127535,0.000393,25.002715,-2.2898,0.153,9.60264,9.60264
2044.00,9.60273,25.127623,0.000393,25.002718,-2.2897,0.153,9.60195,9.60195
2045.00,9.60263,25.127720,0.000393,25.002736,-2.2897,0.153,9.60171,9.60171
2046.00,9.60247,25.127782,0.000395,25.002727,-2.2896,0.153,9.60229,9.60229
2047.00,9.60253,25.127789,0.000396,25.002689,-2.2895,0.153,9.60304,9.60304
2048.00,9.60252,25.127772,0.000398,25.002716,-2.2893,0.153,9.60332,9.60332
2049.00,9.60230,25.127780,0.000394,25.002730,-2.2889,0.153,9.60275,9.60275
2050.00,9.60216,25.127887,0.000391,25.002794,-2.2883,0.154,9.60265,9.60265
2051.00,9.60243,25.127947,0.000389,25.002816,-2.2878,0.154,9.60295,9.60295
2052.00,9.60285,25.127996,0.000385,25.002865,-2.2874,0.154,9.60300,9.60300
2053.00,9.60313,25.128067,0.000381,25.002853,-2.2871,0.154,9.60362,9.60362
2054.00,9.60350,25.128117,0.000385,25.002886,-2.2869,0.155,9.60541,9.60541
2055.00,9.60391,25.128044,0.000388,25.002787,-2.2869,0.154,9.60672,9.60672
2056.00,9.60418,25.128042,0.000387,25.002848,-2.2868,0.155,9.60640,9.60640
2057.00,9.60419,25.128227,0.000392,25.002926,-2.2868,0.155,9.60639,9.60639
2058.00,9.60398,25.128192,0.000395,25.002891,-2.2865,0.154,9.60587,9.60587
2059.00,9.60367,25.128107,0.000394,25.002765,-2.2862,0.154,9.60407,9.60407
2060.00,9.60352,25.128170,0.000393,25.002818,-2.2858,0.155,9.60317,9.60317
2061.00,9.60381,25.128222,0.000399,25.002806,-2.2853,0.154,9.60455,9.60455
2062.00,9.60436,25.128152,0.000396,25.002743,-2.2847,0.155,9.60631,9.60631
2063.00,9.60500,25.128202,0.000392,25.002760,-2.2844,0.155,9.60825,9.60825
2064.00,9.60545,25.128353,0.000392,25.002840,-2.2840,0.155,9.61029,9.61029
2065.00,9.60577,25.128436,0.000390,25.002862,-2.2837,0.155,9.61097,9.61097
2066.00,9.60580,25.128469,0.000390,25.002837,-2.2835,0.155,9.60895,9.60895
2067.00,9.60563,25.128527,0.000391,25.002797,-2.2834,0.155,9.60689,9.60689
2068.00,9.60591,25.128626,0.000394,25.002812,-2.2832,0.155,9.60567,9.60567
2069.00,9.60635,25.128605,0.000393,25.002768,-2.2832,0.155,9.60493,9.60493
2070.00,9.60654,25.128591,0.000396,25.002706,-2.2833,0.155,9.60617,9.60617
2071.00,9.60652,25.128594,0.000393,25.002621,-2.2832,0.156,9.60818,9.60818
2072.00,9.60678,25.128619,0.000392,25.002711,-2.2832,0.156,9.61009,9.61009
2073.00,9.60730,25.128578,0.000389,25.002642,-2.2830,0.156,9.61022,9.61022
2074.00,9.60734,25.128628,0.000392,25.002651,-2.2827,0.156,9.60931,9.60931
2075.00,9.60776,25.128682,0.000392,25.002681,-2.2824,0.156,9.60715,9.60715
2076.00,9.60755,25.128777,0.000393,25.002734,-2.2820,0.156,9.60585,9.60585
2077.00,9.60717,25.128830,0.000389,25.002725,-2.2818,0.156,9.60430,9.60430
2078.00,9.60760,25.128893,0.000388,25.002742,-2.2816,0.156,9.60364,9.60364
2079.00,9.60768,25.129064,0.000386,25.002884,-2.2812,0.157,9.60469,9.60469
2080.00,9.60746,25.129143,0.000383,25.002929,-2.2809,0.157,9.60563,9.60563
2081.00,9.60710,25.129248,0.000389,25.003054,-2.2806,0.157,9.60597,9.60597
2082.00,9.60657,25.129349,0.000395,25.003030,-2.2803,0.156,9.60659,9.60659
2083.00,9.60641,25.129408,0.000400,25.003057,-2.2802,0.156,9.60761,9.60761
2084.00,9.60657,25.129342,0.000400,25.002973,-2.2801,0.156,9.60882,9.60882
2085.00,9.60704,25.129428,0.000404,25.003037,-2.2800,0.156,9.60957,9.60957
2086.00,9.60719,25.129330,0.000397,25.002888,-2.2799,0.157,9.60925,9.60925
2087.00,9.60735,25.129350,0.000394,25.002967,-2.2798,0.157,9.60851,9.60851
2088.00,9.60728,25.129347,0.000389,25.003002,-2.2795,0.157,9.60751,9.60751
2089.00,9.60734,25.129283,0.000387,25.002909,-2.2792,0.157,9.60705,9.60705
2090.00,9.60756,25.129215,0.000382,25.002867,-2.2790,0.158,9.60761,9.60761
2091.00,9.60743,25.129274,0.000384,25.002874,-2.2785,0.158,9.60856,9.60856
2092.00,9.60734,25.129311,0.000385,25.002819,-2.2781,0.158,9.60961,9.60961
2093.00,9.60723,25.129452,0.000388,25.002878,-2.2778,0.158,9.60991,9.60991
2094.00,9.60753,25.129411,0.000386,25.002833,-2.2775,0.158,9.60951,9.60951
2095.00,9.60784,25.129539,0.000391,25.002890,-2.2772,0.158,9.60799,9.60799
2096.00,9.60812,25.129536,0.000391,25.002949,-2.2772,0.158,9.60699,9.60699
2097.00,9.60837,25.129503,0.000391,25.002997,-2.2771,0.158,9.60691,9.60691
2098.00,9.60819,25.129486,0.000390,25.002971,-2.2770,0.158,9.60706,9.60706
2099.00,9.60817,25.129616,0.000392,25.003031,-2.2770,0.158,9.60722,9.60722
2100.00,9.60818,25.129620,0.000388,25.003018,-2.2769,0.158,9.60714,9.60714
2101.00,9.60817,25.129630,0.000386,25.002985,-2.2764,0.159,9.60811,9.60811
2102.00,9.60829,25.129661,0.000386,25.002917,-2.2762,0.159,9.60841,9.60841
2103.00,9.60840,25.129649,0.000387,25.002810,-2.2759,0.159,9.60895,9.60895
2104.00,9.60819,25.129709,0.000389,25.002827,-2.2756,0.159,9.60832,9.60832
2105.00,9.60799,25.129675,0.000391,25.002755,-2.2754,0.159,9.60898,9.60898
2106.00,9.60799,25.129783,0.000393,25.002759,-2.2752,0.159,9.60873,9.60873
2107.00,9.60832,25.129825,0.000395,25.002658,-2.2747,0.159,9.60927,9.60927
2108.00,9.60870,25.129810,0.000394,25.002601,-2.2743,0.159,9.60937,9.60937
2109.00,9.60878,25.129770,0.000387,25.002565,-2.2740,0.159,9.60963,9.60963
2110.00,9.60850,25.129909,0.000391,25.002635,-2.2737,0.159,9.60923,9.60923
2111.00,9.60832,25.129895,0.000394,25.002615,-2.2735,0.159,9.60936,9.60936
2112.00,9.60830,25.130044,0.000394,25.002786,-2.2734,0.159,9.60885,9.60885
2113.00,9.60857,25.130044,0.000391,25.002809,-2.2734,0.159,9.60979,9.60979
2114.00,9.60895,25.130194,0.000397,25.002912,-2.2731,0.159,9.61079,9.61079
2115.00,9.60899,25.130123,0.000395,25.002816,-2.2730,0.159,9.61071,9.61071
2116.00,9.60912,25.130162,0.000393,25.002793,-2.2729,0.160,9.61085,9.61085
2117.00,9.60934,25.130097,0.000388,25.002750,-2.2727,0.160,9.61116,9.61116
2118.00,9.60956,25.130176,0.000394,25.002745,-2.2726,0.160,9.61052,9.61052
2119.00,9.60972,25.130255,0.000390,25.002698,-2.2724,0.160,9.61056,9.61056
2120.00,9.60995,25.130342,0.000385,25.002705,-2.2720,0.161,9.61132,9.61132
2121.00,9.61015,25.130352,0.000382,25.002671,-2.2715,0.161,9.61202,9.61202
2122.00,9.61031,25.130365,0.000384,25.002594,-2.2713,0.161,9.61254,9.61254
2123.00,9.61068,25.130550,0.000387,25.002765,-2.2710,0.161,9.61434,9.61434
2124.00,9.61140,25.130543,0.000393,25.002809,-2.2709,0.161,9.61593,9.61593
2125.00,9.61186,25.130481,0.000396,25.002769,-2.2708,0.161,9.61670,9.61670
2126.00,9.61206,25.130460,0.000400,25.002753,-2.2707,0.160,9.61594,9.61594
2127.00,9.61183,25.130462,0.000396,25.002764,-2.2704,0.161,9.61417,9.61417
2128.00,9.61158,25.130421,0.000392,25.002714,-2.2703,0.161,9.61164,9.61164
2129.00,9.61164,25.130492,0.000390,25.002706,-2.2701,0.161,9.60965,9.60965
2130.00,9.61189,25.130553,0.000390,25.002703,-2.2700,0.161,9.60943,9.60943
2131.00,9.61222,25.130665,0.000387,25.002707,-2.2699,0.161,9.61057,9.61057
2132.00,9.61214,25.130659,0.000385,25.002608,-2.2697,0.162,9.61300,9.61300
2133.00,9.61254,25.130601,0.000385,25.002511,-2.2694,0.162,9.61431,9.61431
2134.00,9.61280,25.130544,0.000381,25.002461,-2.2690,0.162,9.61408,9.61408
2135.00,9.61294,25.130709,0.000384,25.002563,-2.2685,0.162,9.61399,9.61399
2136.00,9.61330,25.130771,0.000386,25.002609,-2.2681,0.162,9.61354,9.61354
2137.00,9.61352,25.130878,0.000392,25.002681,-2.2679,0.162,9.61249,9.61249
2138.00,9.61333,25.131037,0.000391,25.002809,-2.2679,0.162,9.61182,9.61182
2139.00,9.61321,25.131149,0.000393,25.002881,-2.2677,0.162,9.61211,9.61211
2140.00,9.61299,25.131197,0.000397,25.002942,-2.2677,0.162,9.61155,9.61155
2141.00,9.61288,25.131226,0.000398,25.002959,-2.2674,0.162,9.61111,9.61111
2142.00,9.61270,25.131208,0.000398,25.002942,-2.2669,0.162,9.61074,9.61074
2143.00,9.61243,25.131169,0.000406,25.002886,-2.2664,0.162,9.61089,9.61089
2144.00,9.61184,25.131119,0.000403,25.002761,-2.2660,0.162,9.60994,9.60994
2145.00,9.61120,25.131123,0.000394,25.002712,-2.2656,0.162,9.60908,9.60908
2146.00,9.61088,25.131189,0.000391,25.002747,-2.2655,0.163,9.60821,9.60821
2147.00,9.61088,25.131263,0.000390,25.002775,-2.2654,0.163,9.60766,9.60766
2148.00,9.61100,25.131278,0.000386,25.002682,-2.2652,0.163,9.60695,9.60695
2149.00,9.61096,25.131405,0.000392,25.002725,-2.2652,0.163,9.60767,9.60767
2150.00,9.61085,25.131352,0.000395,25.002617,-2.2651,0.163,9.60833,9.60833
2151.00,9.61067,25.131330,0.000394,25.002557,-2.2650,0.163,9.60934,9.60934
2152.00,9.61042,25.131440,0.000398,25.002620,-2.2647,0.163,9.60999,9.60999
2153.00,9.61005,25.131489,0.000398,25.002679,-2.2645,0.163,9.61057,9.61057
2154.00,9.60981,25.131566,0.000398,25.002764,-2.2641,0.163,9.61139,9.61139
2155.00,9.60947,25.131702,0.000401,25.002834,-2.2638,0.163,9.61176,9.61176
2156.00,9.60922,25.131848,0.000405,25.002874,-2.2635,0.163,9.61177,9.61177
2157.00,9.60896,25.131935,0.000402,25.002867,-2.2633,0.163,9.61122,9.61122
2158.00,9.60860,25.132003,0.000401,25.002871,-2.2632,0.164,9.60933,9.60933
2159.00,9.60913,25.131964,0.000399,25.002760,-2.2630,0.164,9.60381,9.60381
2160.00,9.60998,25.131934,0.000397,25.002696,-2.2627,0.164,9.59799,9.59799
2161.00,9.61065,25.131903,0.000395,25.002647,-2.2623,0.164,9.59269,9.59269
@15,2.0001,4.0, 2160.001 
2162.00,9.61034,25.131862,0.000392,25.002588,-2.2619,0.164,9.58853,9.58853
2163.00,9.61129,25.131913,0.000391,25.002594,-2.2616,0.164,9.58624,9.58624
2164.00,9.61179,25.131957,0.000390,25.002653,-2.2614,0.165,9.58807,9.58807
2165.00,9.61079,25.131927,0.000392,25.002657,-2.2612,0.165,9.59198,9.59198
2166.00,9.60989,25.131942,0.000390,25.002671,-2.2611,0.165,9.59586,9.59586
2167.00,9.60760,25.131918,0.000393,25.002693,-2.2610,0.165,9.60075,9.60075
2168.00,9.60150,25.132008,0.000396,25.002745,-2.2609,0.165,9.60566,9.60566
2169.00,9.58781,25.132026,0.000398,25.002707,-2.2607,0.165,9.60951,9.60951
2170.00,9.58507,25.132111,0.000398,25.002761,-2.2604,0.165,9.61168,9.61168
2171.00,9.58663,25.132157,0.000399,25.002808,-2.2603,0.165,9.61313,9.61313
2172.00,9.59005,25.132225,0.000396,25.002867,-2.2599,0.165,9.61414,9.61414
2173.00,9.59411,25.132209,0.000396,25.002879,-2.2595,0.165,9.61393,9.61393
2174.00,9.59769,25.132317,0.000398,25.003008,-2.2592,0.165,9.61377,9.61377
2175.00,9.59992,25.132332,0.000399,25.002965,-2.2589,0.165,9.61416,9.61416
2176.00,9.60246,25.132329,0.000401,25.002902,-2.2585,0.165,9.61324,9.61324
2177.00,9.60436,25.132350,0.000405,25.002830,-2.2582,0.165,9.61204,9.61204
2178.00,9.60547,25.132275,0.000403,25.002709,-2.2580,0.165,9.61127,9.61127
2179.00,9.60592,25.132245,0.000397,25.002588,-2.2577,0.165,9.61077,9.61077
2180.00,9.60647,25.132363,0.000394,25.002698,-2.2574,0.166,9.60994,9.60994
2181.00,9.60746,25.132402,0.000389,25.002731,-2.2572,0.166,9.61010,9.61010
2182.00,9.60857,25.132420,0.000386,25.002731,-2.2570,0.166,9.60944,9.60944
2183.00,9.60935,25.132587,0.000385,25.002867,-2.2569,0.166,9.60787,9.60787
2184.00,9.60983,25.132649,0.000386,25.002910,-2.2566,0.166,9.60640,9.60640
2185.00,9.61025,25.132547,0.000381,25.002738,-2.2565,0.167,9.60579,9.60579
2186.00,9.61056,25.132601,0.000380,25.002740,-2.2563,0.167,9.60659,9.60659
2187.00,9.61081,25.132645,0.000383,25.002731,-2.2561,0.167,9.60796,9.60796
2188.00,9.61085,25.132667,0.000388,25.002656,-2.2560,0.167,9.61069,9.61069
2189.00,9.61085,25.132634,0.000392,25.002588,-2.2560,0.167,9.61233,9.61233
2190.00,9.61083,25.132706,0.000397,25.002619,-2.2558,0.167,9.61359,9.61359
2191.00,9.61069,25.132819,0.000400,25.002683,-2.2557,0.167,9.61459,9.61459
2192.00,9.61093,25.132879,0.000401,25.002700,-2.2554,0.166,9.61489,9.61489
2193.00,9.61075,25.132921,0.000398,25.002702,-2.2549,0.167,9.61462,9.61462
2194.00,9.61054,25.132974,0.000395,25.002738,-2.2544,0.167,9.61422,9.61422
2195.00,9.61094,25.133095,0.000396,25.002786,-2.2540,0.167,9.61382,9.61382
2196.00,9.61098,25.133093,0.000396,25.002714,-2.2535,0.167,9.61294,9.61294
2197.00,9.61105,25.133156,0.000396,25.002717,-2.2533,0.167,9.61160,9.61160
2198.00,9.61100,25.133193,0.000393,25.002713,-2.2531,0.167,9.61063,9.61063
2199.00,9.61091,25.133266,0.000390,25.002708,-2.2530,0.168,9.61048,9.61048
2200.00,9.61092,25.133247,0.000385,25.002693,-2.2529,0.168,9.61110,9.61110
2201.00,9.61133,25.133294,0.000386,25.002711,-2.2529,0.168,9.61223,9.61223
2202.00,9.61184,25.133306,0.000385,25.002744,-2.2529,0.168,9.61411,9.61411
2203.00,9.61246,25.133373,0.000386,25.002878,-2.2528,0.168,9.61503,9.61503
2204.00,9.61298,25.133340,0.000391,25.002891,-2.2526,0.168,9.61577,9.61577
2205.00,9.61334,25.133393,0.000396,25.002913,-2.2524,0.168,9.61575,9.61575
2206.00,9.61377,25.133362,0.000393,25.002905,-2.2522,0.168,9.61593,9.61593
2207.00,9.61411,25.133395,0.000394,25.002904,-2.2518,0.168,9.61620,9.61620
2208.00,9.61424,25.133396,0.000397,25.002823,-2.2514,0.168,9.61698,9.61698
2209.00,9.61437,25.133453,0.000396,25.002804,-2.2512,0.169,9.61743,9.61743
2210.00,9.61429,25.133505,0.000397,25.002814,-2.2508,0.169,9.61695,9.61695
2211.00,9.61429,25.133562,0.000400,25.002795,-2.2507,0.169,9.61569,9.61569
2212.00,9.61425,25.133530,0.000398,25.002666,-2.2507,0.169,9.61563,9.61563
2213.00,9.61455,25.133451,0.000394,25.002555,-2.2506,0.169,9.61641,9.61641
2214.00,9.61496,25.133506,0.000392,25.002596,-2.2503,0.169,9.61781,9.61781
2215.00,9.61556,25.133449,0.000389,25.002537,-2.2501,0.169,9.61913,9.61913
2216.00,9.61578,25.133453,0.000388,25.002551,-2.2497,0.169,9.61938,9.61938
2217.00,9.61598,25.133515,0.000384,25.002661,-2.2490,0.170,9.61878,9.61878
2218.00,9.61650,25.133596,0.000384,25.002687,-2.2485,0.170,9.61844,9.61844
2219.00,9.61705,25.133577,0.000384,25.002669,-2.2482,0.170,9.61769,9.61769
2220.00,9.61728,25.133604,0.000383,25.002663,-2.2479,0.170,9.61748,9.61748
2221.00,9.61724,25.133620,0.000386,25.002663,-2.2478,0.170,9.61853,9.61853
2222.00,9.61759,25.133651,0.000390,25.002649,-2.2478,0.170,9.61952,9.61952
2223.00,9.61776,25.133729,0.000393,25.002711,-2.2479,0.170,9.61889,9.61889
2224.00,9.61800,25.133753,0.000396,25.002633,-2.2479,0.170,9.61827,9.61827
2225.00,9.61802,25.133872,0.000397,25.002696,-2.2478,0.170,9.61795,9.61795
2226.00,9.61783,25.133961,0.000398,25.002711,-2.2476,0.170,9.61753,9.61753
2227.00,9.61768,25.133997,0.000396,25.002714,-2.2474,0.170,9.61656,9.61656
2228.00,9.61764,25.134055,0.000395,25.002683,-2.2470,0.170,9.61717,9.61717
2229.00,9.61787,25.134169,0.000396,25.002813,-2.2466,0.170,9.61819,9.61819
2230.00,9.61801,25.134126,0.000391,25.002757,-2.2462,0.171,9.61762,9.61762
2231.00,9.61792,25.134135,0.000389,25.002721,-2.2459,0.171,9.61592,9.61592
2232.00,9.61763,25.134229,0.000393,25.002724,-2.2457,0.171,9.61464,9.61464
2233.00,9.61700,25.134132,0.000393,25.002631,-2.2453,0.171,9.61209,9.61209
2234.00,9.61640,25.134129,0.000393,25.002562,-2.2449,0.171,9.61063,9.61063
2235.00,9.61610,25.134134,0.000390,25.002488,-2.2446,0.171,9.61110,9.61110
2236.00,9.61610,25.134215,0.000386,25.002455,-2.2444,0.171,9.61285,9.61285
2237.00,9.61622,25.134228,0.000378,25.002446,-2.2440,0.172,9.61477,9.61477
2238.00,9.61588,25.134423,0.000379,25.002561,-2.2439,0.172,9.61675,9.61675
2239.00,9.61552,25.134472,0.000379,25.002578,-2.2438,0.172,9.61715,9.61715
2240.00,9.61509,25.134564,0.000384,25.002658,-2.2437,0.172,9.61740,9.61740
2241.00,9.61534,25.134571,0.000388,25.002729,-2.2435,0.172,9.61671,9.61671
2242.00,9.61541,25.134551,0.000392,25.002653,-2.2432,0.172,9.61631,9.61631
2243.00,9.61550,25.134577,0.000395,25.002618,-2.2429,0.172,9.61692,9.61692
2244.00,9.61550,25.134634,0.000401,25.002601,-2.2427,0.172,9.61780,9.61780
2245.00,9.61572,25.134776,0.000404,25.002674,-2.2424,0.172,9.61842,9.61842
2246.00,9.61614,25.134861,0.000405,25.002668,-2.2423,0.172,9.61944,9.61944
2247.00,9.61628,25.134968,0.000407,25.002783,-2.2422,0.172,9.61952,9.61952
2248.00,9.61638,25.135007,0.000405,25.002844,-2.2419,0.172,9.61979,9.61979
2249.00,9.61640,25.135134,0.000398,25.002878,-2.2416,0.172,9.61997,9.61997
2250.00,9.61644,25.135118,0.000398,25.002850,-2.2413,0.172,9.61927,9.61927
2251.00,9.61669,25.135029,0.000395,25.002793,-2.2408,0.172,9.61846,9.61846
2252.00,9.61689,25.135073,0.000395,25.002796,-2.2404,0.173,9.61733,9.61733
2253.00,9.61717,25.135051,0.000395,25.002765,-2.2400,0.173,9.61606,9.61606
2254.00,9.61734,25.135000,0.000397,25.002766,-2.2396,0.173,9.61432,9.61432
2255.00,9.61736,25.135041,0.000394,25.002810,-2.2393,0.173,9.61473,9.61473
2256.00,9.61750,25.135141,0.000395,25.002851,-2.2391,0.173,9.61546,9.61546
2257.00,9.61755,25.135073,0.000389,25.002756,-2.2389,0.173,9.61698,9.61698
2258.00,9.61756,25.135187,0.000389,25.002750,-2.2389,0.173,9.61770,9.61770
2259.00,9.61774,25.135293,0.000388,25.002720,-2.2387,0.174,9.61960,9.61960
2260.00,9.61798,25.135385,0.000387,25.002706,-2.2386,0.174,9.62044,9.62044
2261.00,9.61845,25.135457,0.000386,25.002728,-2.2384,0.174,9.62209,9.62209
2262.00,9.61893,25.135616,0.000393,25.002834,-2.2382,0.174,9.62194,9.62194
2263.00,9.61882,25.135559,0.000392,25.002800,-2.2381,0.174,9.62093,9.62093
2264.00,9.61838,25.135511,0.000391,25.002761,-2.2379,0.174,9.61870,9.61870
2265.00,9.61796,25.135483,0.000393,25.002712,-2.2376,0.174,9.61695,9.61695
2266.00,9.61763,25.135502,0.000393,25.002710,-2.2372,0.174,9.61372,9.61372
2267.00,9.61729,25.135533,0.000391,25.002740,-2.2369,0.174,9.61258,9.61258
2268.00,9.61698,25.135607,0.000389,25.002799,-2.2365,0.174,9.61413,9.61413
2269.00,9.61678,25.135607,0.000387,25.002850,-2.2362,0.175,9.61690,9.61690
2270.00,9.61711,25.135612,0.000389,25.002806,-2.2359,0.175,9.61835,9.61835
2271.00,9.61759,25.135686,0.000392,25.002819,-2.2357,0.175,9.62106,9.62106
2272.00,9.61746,25.135765,0.000393,25.002852,-2.2354,0.175,9.62382,9.62382
2273.00,9.61780,25.135847,0.000398,25.002911,-2.2351,0.175,9.62436,9.62436
2274.00,9.61857,25.135875,0.000400,25.002871,-2.2349,0.175,9.62406,9.62406
2275.00,9.61947,25.136014,0.000400,25.003037,-2.2348,0.175,9.62357,9.62357
2276.00,9.61986,25.136078,0.000401,25.003093,-2.2346,0.175,9.62156,9.62156
2277.00,9.61958,25.136099,0.000403,25.003017,-2.2343,0.175,9.62034,9.62034
2278.00,9.61920,25.136032,0.000401,25.002871,-2.2340,0.175,9.61974,9.61974
2279.00,9.61896,25.136111,0.000403,25.002896,-2.2336,0.175,9.61940,9.61940
2280.00,9.61917,25.136037,0.000398,25.002753,-2.2332,0.175,9.62014,9.62014
2281.00,9.61949,25.135986,0.000390,25.002664,-2.2330,0.175,9.62212,9.62212
2282.00,9.61973,25.135929,0.000383,25.002628,-2.2327,0.176,9.62285,9.62285
2283.00,9.62032,25.135959,0.000380,25.002656,-2.2326,0.176,9.62349,9.62349
2284.00,9.62127,25.135918,0.000375,25.002587,-2.2326,0.176,9.62314,9.62314
2285.00,9.62172,25.135948,0.000375,25.002604,-2.2325,0.176,9.62263,9.62263
2286.00,9.62152,25.135938,0.000380,25.002589,-2.2324,0.176,9.62138,9.62138
2287.00,9.62168,25.135973,0.000383,25.002600,-2.2322,0.176,9.62037,9.62037
2288.00,9.62175,25.135999,0.000386,25.002582,-2.2319,0.176,9.61886,9.61886
2289.00,9.62147,25.136320,0.000393,25.002818,-2.2316,0.176,9.61876,9.61876
2290.00,9.62131,25.136366,0.000395,25.002807,-2.2313,0.176,9.61879,9.61879
2291.00,9.62121,25.136491,0.000400,25.002863,-2.2311,0.176,9.61919,9.61919
2292.00,9.62100,25.136601,0.000401,25.002878,-2.2312,0.176,9.62026,9.62026
2293.00,9.62105,25.136694,0.000397,25.002878,-2.2312,0.177,9.62223,9.62223
2294.00,9.62111,25.136509,0.000389,25.002691,-2.2311,0.177,9.62315,9.62315
2295.00,9.62126,25.136569,0.000387,25.002734,-2.2310,0.177,9.62435,9.62435
2296.00,9.62166,25.136518,0.000384,25.002647,-2.2307,0.177,9.62457,9.62457
2297.00,9.62183,25.136478,0.000382,25.002643,-2.2301,0.177,9.62408,9.62408
2298.00,9.62194,25.136431,0.000384,25.002628,-2.2296,0.177,9.62310,9.62310
2299.00,9.62179,25.136424,0.000386,25.002604,-2.2291,0.177,9.62165,9.62165
2300.00,9.62148,25.136460,0.000389,25.002550,-2.2288,0.177,9.61942,9.61942
2301.00,9.62109,25.136543,0.000390,25.002560,-2.2287,0.177,9.61859,9.61859
2302.00,9.62082,25.136631,0.000389,25.002524,-2.2286,0.178,9.61816,9.61816
2303.00,9.62056,25.136792,0.000390,25.002565,-2.2284,0.178,9.61847,9.61847
2304.00,9.62062,25.136952,0.000392,25.002607,-2.2283,0.178,9.61956,9.61956
2305.00,9.62088,25.136985,0.000387,25.002585,-2.2281,0.178,9.62032,9.62032
2306.00,9.62126,25.137064,0.000387,25.002608,-2.2278,0.178,9.62064,9.62064
2307.00,9.62138,25.137113,0.000392,25.002660,-2.2275,0.178,9.61944,9.61944
2308.00,9.62053,25.137182,0.000393,25.002696,-2.2274,0.178,9.61685,9.61685
2309.00,9.61933,25.137150,0.000392,25.002667,-2.2271,0.178,9.61268,9.61268
2310.00,9.61812,25.137249,0.000395,25.002739,-2.2268,0.179,9.60704,9.60704
2311.00,9.61762,25.137358,0.000397,25.002789,-2.2264,0.179,9.60125,9.60125
@16,2.0001,4.0, 2310.156 
2312.00,9.62039,25.137382,0.000397,25.002720,-2.2260,0.179,9.59769,9.59769
2313.00,9.62246,25.137392,0.000398,25.002708,-2.2257,0.179,9.59637,9.59637
2314.00,9.62103,25.137446,0.000400,25.002752,-2.2253,0.179,9.59798,9.59798
2315.00,9.61887,25.137452,0.000399,25.002687,-2.2250,0.179,9.60238,9.60238
2316.00,9.61588,25.137431,0.000394,25.002678,-2.2248,0.179,9.60783,9.60783
2317.00,9.61316,25.137416,0.000391,25.002659,-2.2246,0.179,9.61254,9.61254
2318.00,9.60909,25.137424,0.000390,25.002613,-2.2243,0.180,9.61687,9.61687
2319.00,9.60144,25.137487,0.000388,25.002605,-2.2240,0.180,9.62059,9.62059
2320.00,9.59624,25.137474,0.000388,25.002642,-2.2237,0.180,9.62316,9.62316
2321.00,9.59854,25.137405,0.000391,25.002561,-2.2234,0.180,9.62495,9.62495
2322.00,9.60108,25.137449,0.000391,25.002605,-2.2230,0.180,9.62632,9.62632
2323.00,9.60348,25.137567,0.000392,25.002693,-2.2228,0.180,9.62661,9.62661
2324.00,9.60772,25.137570,0.000396,25.002689,-2.2225,0.180,9.62541,9.62541
2325.00,9.61081,25.137626,0.000401,25.002653,-2.2223,0.180,9.62432,9.62432
2326.00,9.61311,25.137813,0.000402,25.002782,-2.2220,0.180,9.62383,9.62383
2327.00,9.61526,25.137822,0.000403,25.002724,-2.2217,0.180,9.62252,9.62252
2328.00,9.61621,25.137821,0.000404,25.002713,-2.2214,0.180,9.62128,9.62128
2329.00,9.61681,25.137966,0.000403,25.002820,-2.2213,0.180,9.62138,9.62138
2330.00,9.61738,25.137974,0.000399,25.002865,-2.2211,0.180,9.62237,9.62237
2331.00,9.61896,25.137888,0.000395,25.002742,-2.2210,0.180,9.62296,9.62296
2332.00,9.62057,25.138045,0.000396,25.002820,-2.2210,0.180,9.62361,9.62361
2333.00,9.62190,25.138049,0.000390,25.002804,-2.2208,0.180,9.62396,9.62396
2334.00,9.62287,25.137959,0.000383,25.002661,-2.2206,0.181,9.62455,9.62455
2335.00,9.62334,25.138045,0.000381,25.002635,-2.2202,0.181,9.62494,9.62494
2336.00,9.62397,25.138164,0.000383,25.002701,-2.2198,0.181,9.62496,9.62496
2337.00,9.62425,25.138125,0.000382,25.002661,-2.2195,0.181,9.62467,9.62467
2338.00,9.62414,25.138139,0.000389,25.002657,-2.2192,0.181,9.62394,9.62394
2339.00,9.62371,25.138135,0.000393,25.002647,-2.2189,0.181,9.62238,9.62238
2340.00,9.62317,25.138128,0.000397,25.002685,-2.2188,0.181,9.62038,9.62038
2341.00,9.62290,25.138078,0.000396,25.002592,-2.2187,0.181,9.61965,9.61965
2342.00,9.62293,25.138143,0.000395,25.002639,-2.2187,0.181,9.62119,9.62119
2343.00,9.62314,25.138211,0.000394,25.002663,-2.2184,0.181,9.62375,9.62375
2344.00,9.62350,25.138207,0.000395,25.002667,-2.2181,0.181,9.62658,9.62658
2345.00,9.62391,25.138155,0.000392,25.002547,-2.2177,0.181,9.62881,9.62881
2346.00,9.62421,25.138154,0.000393,25.002549,-2.2174,0.181,9.62949,9.62949
2347.00,9.62456,25.138186,0.000395,25.002546,-2.2170,0.181,9.62855,9.62855
2348.00,9.62481,25.138194,0.000392,25.002521,-2.2168,0.181,9.62688,9.62688
2349.00,9.62473,25.138350,0.000392,25.002576,-2.2167,0.182,9.62494,9.62494
2350.00,9.62492,25.138358,0.000388,25.002557,-2.2165,0.182,9.62415,9.62415
2351.00,9.62468,25.138452,0.000387,25.002664,-2.2164,0.182,9.62383,9.62383
2352.00,9.62459,25.138480,0.000389,25.002688,-2.2161,0.182,9.62291,9.62291
2353.00,9.62433,25.138486,0.000391,25.002638,-2.2159,0.182,9.62281,9.62281
2354.00,9.62424,25.138468,0.000392,25.002606,-2.2156,0.182,9.62293,9.62293
2355.00,9.62401,25.138593,0.000399,25.002700,-2.2154,0.182,9.62245,9.62245
2356.00,9.62372,25.138640,0.000404,25.002724,-2.2151,0.182,9.62121,9.62121
2357.00,9.62350,25.138551,0.000397,25.002626,-2.2149,0.182,9.62142,9.62142
2358.00,9.62362,25.138631,0.000395,25.002640,-2.2148,0.183,9.62142,9.62142
2359.00,9.62372,25.138691,0.000393,25.002649,-2.2147,0.183,9.62105,9.62105
2360.00,9.62409,25.138769,0.000392,25.002646,-2.2146,0.183,9.62169,9.62169
2361.00,9.62436,25.138788,0.000391,25.002629,-2.2145,0.183,9.62290,9.62290
2362.00,9.62423,25.138942,0.000394,25.002740,-2.2143,0.183,9.62329,9.62329
2363.00,9.62394,25.138917,0.000392,25.002751,-2.2141,0.183,9.62401,9.62401
2364.00,9.62359,25.138947,0.000389,25.002779,-2.2138,0.184,9.62454,9.62454
2365.00,9.62326,25.138923,0.000387,25.002768,-2.2136,0.184,9.62425,9.62425
2366.00,9.62309,25.138899,0.000384,25.002715,-2.2134,0.184,9.62433,9.62433
2367.00,9.62306,25.138864,0.000381,25.002653,-2.2131,0.184,9.62440,9.62440
2368.00,9.62300,25.138915,0.000382,25.002643,-2.2128,0.184,9.62385,9.62385
2369.00,9.62312,25.138891,0.000384,25.002597,-2.2125,0.184,9.62437,9.62437
2370.00,9.62333,25.138979,0.000385,25.002674,-2.2121,0.184,9.62518,9.62518
2371.00,9.62350,25.139045,0.000386,25.002657,-2.2116,0.185,9.62601,9.62601
2372.00,9.62379,25.139119,0.000390,25.002634,-2.2112,0.184,9.62680,9.62680
2373.00,9.62405,25.139154,0.000390,25.002639,-2.2110,0.185,9.62707,9.62707
2374.00,9.62423,25.139281,0.000391,25.002691,-2.2107,0.185,9.62755,9.62755
2375.00,9.62449,25.139303,0.000391,25.002644,-2.2105,0.185,9.62730,9.62730
2376.00,9.62480,25.139386,0.000394,25.002695,-2.2105,0.184,9.62672,9.62672
2377.00,9.62505,25.139405,0.000391,25.002706,-2.2102,0.185,9.62611,9.62611
2378.00,9.62532,25.139406,0.000394,25.002652,-2.2098,0.185,9.62723,9.62723
2379.00,9.62573,25.139441,0.000396,25.002652,-2.2095,0.185,9.62687,9.62687
2380.00,9.62584,25.139534,0.000396,25.002704,-2.2092,0.185,9.62676,9.62676
2381.00,9.62598,25.139525,0.000395,25.002647,-2.2089,0.185,9.62763,9.62763
2382.00,9.62635,25.139475,0.000393,25.002561,-2.2088,0.185,9.62835,9.62835
2383.00,9.62648,25.139550,0.000391,25.002625,-2.2086,0.185,9.62825,9.62825
2384.00,9.62671,25.139546,0.000386,25.002592,-2.2082,0.185,9.62860,9.62860
2385.00,9.62700,25.139703,0.000391,25.002667,-2.2077,0.186,9.62968,9.62968
2386.00,9.62748,25.139767,0.000389,25.002714,-2.2073,0.186,9.63076,9.63076
2387.00,9.62801,25.139915,0.000395,25.002795,-2.2070,0.186,9.63153,9.63153
2388.00,9.62825,25.139920,0.000395,25.002731,-2.2069,0.186,9.63059,9.63059
2389.00,9.62830,25.139850,0.000394,25.002638,-2.2068,0.186,9.63030,9.63030
2390.00,9.62838,25.139692,0.000389,25.002464,-2.2068,0.186,9.63004,9.63004
2391.00,9.62843,25.139702,0.000389,25.002381,-2.2067,0.186,9.62841,9.62841
2392.00,9.62838,25.139651,0.000384,25.002326,-2.2064,0.186,9.62766,9.62766
2393.00,9.62856,25.139723,0.000383,25.002382,-2.2061,0.186,9.62836,9.62836
2394.00,9.62864,25.139918,0.000389,25.002575,-2.2061,0.186,9.62860,9.62860
2395.00,9.62875,25.139982,0.000386,25.002546,-2.2060,0.186,9.62924,9.62924
2396.00,9.62906,25.140047,0.000385,25.002533,-2.2059,0.187,9.63078,9.63078
2397.00,9.62918,25.140196,0.000388,25.002625,-2.2057,0.187,9.63086,9.63086
2398.00,9.62963,25.140315,0.000393,25.002672,-2.2056,0.187,9.63046,9.63046
2399.00,9.62950,25.140346,0.000390,25.002577,-2.2053,0.187,9.63047,9.63047
2400.00,9.62961,25.140393,0.000392,25.002622,-2.2050,0.187,9.63004,9.63004
2401.00,9.62978,25.140442,0.000395,25.002662,-2.2047,0.187,9.62905,9.62905
2402.00,9.62976,25.140488,0.000395,25.002681,-2.2043,0.187,9.62940,9.62940
2403.00,9.62999,25.140512,0.000391,25.002686,-2.2039,0.187,9.63076,9.63076
2404.00,9.63015,25.140442,0.000392,25.002619,-2.2035,0.187,9.63162,9.63162
2405.00,9.63025,25.140489,0.000393,25.002695,-2.2032,0.187,9.63138,9.63138
2406.00,9.62998,25.140505,0.000388,25.002715,-2.2029,0.187,9.63200,9.63200
2407.00,9.62991,25.140500,0.000387,25.002633,-2.2027,0.188,9.63283,9.63283
2408.00,9.63044,25.140478,0.000389,25.002553,-2.2022,0.188,9.63183,9.63183
2409.00,9.63044,25.140615,0.000392,25.002635,-2.2018,0.188,9.63005,9.63005
2410.00,9.63006,25.140642,0.000393,25.002572,-2.2015,0.188,9.62947,9.62947
2411.00,9.63001,25.140736,0.000397,25.002610,-2.2013,0.188,9.62796,9.62796
2412.00,9.62984,25.140871,0.000395,25.002730,-2.2011,0.188,9.62604,9.62604
2413.00,9.62985,25.140932,0.000394,25.002792,-2.2010,0.188,9.62672,9.62672
2414.00,9.63016,25.140882,0.000392,25.002752,-2.2010,0.188,9.62924,9.62924
2415.00,9.63018,25.140869,0.000391,25.002769,-2.2009,0.188,9.63079,9.63079
2416.00,9.63000,25.140885,0.000389,25.002733,-2.2006,0.189,9.63238,9.63238
2417.00,9.63027,25.140820,0.000396,25.002645,-2.2002,0.188,9.63349,9.63349
2418.00,9.63036,25.140819,0.000397,25.002590,-2.1998,0.188,9.63438,9.63438
2419.00,9.63075,25.140899,0.000395,25.002592,-2.1995,0.188,9.63313,9.63313
2420.00,9.63106,25.140982,0.000396,25.002577,-2.1991,0.188,9.63208,9.63208
2421.00,9.63097,25.140946,0.000392,25.002542,-2.1989,0.189,9.63144,9.63144
2422.00,9.63083,25.140975,0.000388,25.002588,-2.1988,0.189,9.63161,9.63161
2423.00,9.63071,25.141098,0.000389,25.002668,-2.1986,0.189,9.63072,9.63072
2424.00,9.63084,25.141143,0.000387,25.002699,-2.1985,0.189,9.63059,9.63059
2425.00,9.63078,25.141166,0.000386,25.002739,-2.1984,0.190,9.62986,9.62986
2426.00,9.63049,25.141179,0.000393,25.002673,-2.1983,0.189,9.62965,9.62965
2427.00,9.63024,25.141173,0.000393,25.002559,-2.1982,0.189,9.62923,9.62923
2428.00,9.63010,25.141113,0.000394,25.002510,-2.1979,0.189,9.62883,9.62883
2429.00,9.63031,25.141120,0.000401,25.002519,-2.1975,0.189,9.62919,9.62919
2430.00,9.63070,25.141111,0.000403,25.002473,-2.1972,0.189,9.63064,9.63064
2431.00,9.63101,25.141152,0.000401,25.002538,-2.1970,0.189,9.63178,9.63178
2432.00,9.63162,25.141171,0.000402,25.002571,-2.1968,0.189,9.63312,9.63312
2433.00,9.63190,25.141253,0.000402,25.002597,-2.1966,0.190,9.63360,9.63360
2434.00,9.63185,25.141221,0.000396,25.002553,-2.1963,0.190,9.63462,9.63462
2435.00,9.63190,25.141221,0.000394,25.002581,-2.1962,0.190,9.63473,9.63473
2436.00,9.63165,25.141250,0.000394,25.002650,-2.1961,0.190,9.63315,9.63315
2437.00,9.63142,25.141286,0.000395,25.002690,-2.1960,0.190,9.63133,9.63133
2438.00,9.63108,25.141224,0.000392,25.002639,-2.1962,0.190,9.63024,9.63024
2439.00,9.63080,25.141359,0.000393,25.002697,-2.1962,0.190,9.62892,9.62892
2440.00,9.63091,25.141394,0.000392,25.002638,-2.1961,0.190,9.62903,9.62903
2441.00,9.63121,25.141564,0.000391,25.002692,-2.1957,0.191,9.63048,9.63048
2442.00,9.63125,25.141662,0.000391,25.002716,-2.1954,0.191,9.63130,9.63130
2443.00,9.63124,25.141736,0.000394,25.002713,-2.1949,0.191,9.63204,9.63204
2444.00,9.63125,25.141702,0.000397,25.002654,-2.1946,0.191,9.63298,9.63298
2445.00,9.63169,25.141759,0.000401,25.002700,-2.1943,0.191,9.63323,9.63323
2446.00,9.63196,25.141696,0.000400,25.002587,-2.1941,0.191,9.63362,9.63362
2447.00,9.63237,25.141697,0.000400,25.002532,-2.1937,0.191,9.63438,9.63438
2448.00,9.63255,25.141677,0.000398,25.002521,-2.1934,0.191,9.63408,9.63408
2449.00,9.63260,25.141666,0.000390,25.002488,-2.1932,0.191,9.63229,9.63229
2450.00,9.63210,25.141702,0.000387,25.002459,-2.1931,0.191,9.63033,9.63033
2451.00,9.63174,25.141717,0.000389,25.002434,-2.1930,0.191,9.62931,9.62931
2452.00,9.63160,25.141793,0.000387,25.002482,-2.1930,0.191,9.62919,9.62919
2453.00,9.63150,25.141881,0.000386,25.002500,-2.1929,0.192,9.63032,9.63032
2454.00,9.63122,25.142075,0.000394,25.002677,-2.1928,0.192,9.63182,9.63182
2455.00,9.63164,25.142060,0.000393,25.002659,-2.1927,0.192,9.63300,9.63300
2456.00,9.63212,25.142098,0.000389,25.002647,-2.1926,0.192,9.63333,9.63333
2457.00,9.63186,25.142024,0.000387,25.002547,-2.1925,0.192,9.63187,9.63187
2458.00,9.63187,25.142058,0.000388,25.002553,-2.1923,0.192,9.63012,9.63012
2459.00,9.63121,25.142028,0.000380,25.002470,-2.1921,0.193,9.62808,9.62808
2460.00,9.62953,25.142177,0.000378,25.002526,-2.1920,0.193,9.62340,9.62340
2461.00,9.63073,25.142208,0.000375,25.002519,-2.1917,0.193,9.61744,9.61744
@17,2.0001,4.0, 2460.1 
2462.00,9.63458,25.142316,0.000376,25.002564,-2.1915,0.193,9.61301,9.61301
2463.00,9.63439,25.142359,0.000378,25.002569,-2.1913,0.193,9.61114,9.61114
2464.00,9.63313,25.142355,0.000379,25.002477,-2.1911,0.193,9.61163,9.61163
2465.00,9.63171,25.142351,0.000382,25.002474,-2.1909,0.193,9.61563,9.61563
2466.00,9.62894,25.142413,0.000391,25.002501,-2.1908,0.193,9.62125,9.62125
2467.00,9.62601,25.142452,0.000396,25.002479,-2.1907,0.193,9.62687,9.62687
2468.00,9.62334,25.142446,0.000394,25.002440,-2.1905,0.193,9.63080,9.63080
2469.00,9.61870,25.142519,0.000400,25.002484,-2.1904,0.193,9.63459,9.63459
2470.00,9.61166,25.142574,0.000402,25.002483,-2.1901,0.193,9.63835,9.63835
2471.00,9.61116,25.142651,0.000400,25.002506,-2.1898,0.193,9.64069,9.64069
2472.00,9.61149,25.142690,0.000398,25.002582,-2.1896,0.194,9.64224,9.64224
2473.00,9.61555,25.142713,0.000398,25.002532,-2.1895,0.194,9.64162,9.64162
2474.00,9.62134,25.142640,0.000394,25.002511,-2.1894,0.194,9.63994,9.63994
2475.00,9.62546,25.142670,0.000395,25.002536,-2.1894,0.194,9.63855,9.63855
2476.00,9.62966,25.142628,0.000394,25.002540,-2.1893,0.194,9.63777,9.63777
2477.00,9.63214,25.142610,0.000397,25.002471,-2.1892,0.194,9.63627,9.63627
2478.00,9.63293,25.142651,0.000399,25.002525,-2.1890,0.194,9.63622,9.63622
2479.00,9.63419,25.142698,0.000398,25.002490,-2.1886,0.194,9.63646,9.63646
2480.00,9.63445,25.142653,0.000393,25.002411,-2.1883,0.194,9.63528,9.63528
2481.00,9.63627,25.142691,0.000390,25.002421,-2.1881,0.195,9.63380,9.63380
2482.00,9.63747,25.142797,0.000384,25.002541,-2.1880,0.195,9.63386,9.63386
2483.00,9.63714,25.142844,0.000378,25.002539,-2.1879,0.195,9.63394,9.63394
2484.00,9.63669,25.142980,0.000381,25.002677,-2.1878,0.195,9.63239,9.63239
2485.00,9.63684,25.143063,0.000383,25.002753,-2.1876,0.196,9.63184,9.63184
2486.00,9.63640,25.143118,0.000384,25.002778,-2.1877,0.196,9.63290,9.63290
2487.00,9.63642,25.143202,0.000390,25.002704,-2.1876,0.195,9.63345,9.63345
2488.00,9.63652,25.143321,0.000394,25.002736,-2.1874,0.195,9.63459,9.63459
2489.00,9.63654,25.143384,0.000395,25.002689,-2.1872,0.195,9.63677,9.63677
2490.00,9.63618,25.143407,0.000394,25.002628,-2.1872,0.195,9.63793,9.63793
2491.00,9.63572,25.143478,0.000393,25.002618,-2.1868,0.196,9.63743,9.63743
2492.00,9.63521,25.143360,0.000389,25.002512,-2.1866,0.196,9.63631,9.63631
2493.00,9.63493,25.143351,0.000391,25.002525,-2.1865,0.196,9.63525,9.63525
2494.00,9.63496,25.143264,0.000388,25.002443,-2.1865,0.196,9.63420,9.63420
2495.00,9.63470,25.143333,0.000389,25.002470,-2.1863,0.196,9.63320,9.63320
2496.00,9.63437,25.143425,0.000391,25.002522,-2.1860,0.196,9.63200,9.63200
2497.00,9.63395,25.143433,0.000390,25.002560,-2.1858,0.196,9.63173,9.63173
2498.00,9.63376,25.143430,0.000385,25.002531,-2.1856,0.196,9.63085,9.63085
2499.00,9.63345,25.143519,0.000384,25.002548,-2.1852,0.196,9.62968,9.62968
2500.00,9.63330,25.143566,0.000387,25.002590,-2.1850,0.196,9.62886,9.62886
2501.00,9.63305,25.143537,0.000386,25.002549,-2.1850,0.196,9.62925,9.62925
2502.00,9.63296,25.143676,0.000386,25.002566,-2.1848,0.197,9.63060,9.63060
2503.00,9.63300,25.143752,0.000391,25.002603,-2.1847,0.197,9.63120,9.63120
2504.00,9.63308,25.143835,0.000397,25.002710,-2.1845,0.197,9.63228,9.63228
2505.00,9.63331,25.143719,0.000391,25.002575,-2.1843,0.197,9.63319,9.63319
2506.00,9.63322,25.143673,0.000391,25.002502,-2.1840,0.197,9.63369,9.63369
2507.00,9.63298,25.143741,0.000397,25.002596,-2.1837,0.197,9.63287,9.63287
2508.00,9.63282,25.143648,0.000393,25.002480,-2.1836,0.197,9.63343,9.63343
2509.00,9.63254,25.143686,0.000389,25.002425,-2.1837,0.197,9.63324,9.63324
2510.00,9.63218,25.143815,0.000390,25.002443,-2.1837,0.197,9.63419,9.63419
2511.00,9.63224,25.143964,0.000392,25.002546,-2.1838,0.197,9.63452,9.63452
2512.00,9.63255,25.144050,0.000390,25.002529,-2.1838,0.198,9.63559,9.63559
2513.00,9.63273,25.144165,0.000392,25.002556,-2.1837,0.198,9.63532,9.63532
2514.00,9.63267,25.144221,0.000394,25.002537,-2.1835,0.198,9.63537,9.63537
2515.00,9.63268,25.144316,0.000397,25.002614,-2.1834,0.198,9.63479,9.63479
2516.00,9.63285,25.144306,0.000399,25.002547,-2.1832,0.198,9.63453,9.63453
2517.00,9.63317,25.144214,0.000396,25.002477,-2.1832,0.198,9.63434,9.63434
2518.00,9.63358,25.144362,0.000397,25.002599,-2.1830,0.198,9.63532,9.63532
2519.00,9.63406,25.144355,0.000397,25.002608,-2.1829,0.198,9.63586,9.63586
2520.00,9.63430,25.144370,0.000395,25.002580,-2.1828,0.198,9.63587,9.63587
2521.00,9.63462,25.144408,0.000393,25.002573,-2.1827,0.198,9.63607,9.63607
2522.00,9.63465,25.144464,0.000398,25.002556,-2.1826,0.198,9.63520,9.63520
2523.00,9.63455,25.144294,0.000394,25.002382,-2.1827,0.198,9.63453,9.63453
2524.00,9.63464,25.144391,0.000394,25.002451,-2.1826,0.198,9.63412,9.63412
2525.00,9.63469,25.144427,0.000399,25.002526,-2.1824,0.198,9.63415,9.63415
2526.00,9.63475,25.144436,0.000401,25.002584,-2.1823,0.198,9.63427,9.63427
2527.00,9.63499,25.144464,0.000396,25.002578,-2.1822,0.199,9.63559,9.63559
2528.00,9.63521,25.144666,0.000398,25.002709,-2.1820,0.199,9.63567,9.63567
2529.00,9.63513,25.144694,0.000398,25.002676,-2.1820,0.199,9.63492,9.63492
2530.00,9.63497,25.144727,0.000396,25.002630,-2.1819,0.199,9.63469,9.63469
2531.00,9.63489,25.144701,0.000393,25.002525,-2.1816,0.199,9.63493,9.63493
2532.00,9.63493,25.144798,0.000394,25.002644,-2.1814,0.199,9.63453,9.63453
2533.00,9.63501,25.144766,0.000392,25.002627,-2.1812,0.199,9.63472,9.63472
2534.00,9.63503,25.144757,0.000394,25.002598,-2.1809,0.199,9.63515,9.63515
2535.00,9.63502,25.144836,0.000394,25.002629,-2.1807,0.199,9.63544,9.63544
2536.00,9.63524,25.145036,0.000398,25.002757,-2.1806,0.199,9.63658,9.63658
2537.00,9.63561,25.145082,0.000403,25.002728,-2.1805,0.199,9.63783,9.63783
2538.00,9.63564,25.145156,0.000402,25.002744,-2.1804,0.199,9.63765,9.63765
2539.00,9.63564,25.145222,0.000402,25.002770,-2.1805,0.199,9.63868,9.63868
2540.00,9.63581,25.145218,0.000402,25.002717,-2.1805,0.199,9.63907,9.63907
2541.00,9.63585,25.145135,0.000398,25.002666,-2.1806,0.200,9.63789,9.63789
2542.00,9.63605,25.145081,0.000394,25.002605,-2.1807,0.200,9.63644,9.63644
2543.00,9.63616,25.145032,0.000398,25.002597,-2.1806,0.200,9.63703,9.63703
2544.00,9.63636,25.144972,0.000398,25.002563,-2.1803,0.200,9.63740,9.63740
2545.00,9.63645,25.144997,0.000394,25.002623,-2.1801,0.200,9.63760,9.63760
2546.00,9.63656,25.145012,0.000394,25.002622,-2.1798,0.200,9.63735,9.63735
2547.00,9.63657,25.145052,0.000395,25.002647,-2.1796,0.200,9.63709,9.63709
2548.00,9.63646,25.145121,0.000396,25.002642,-2.1796,0.200,9.63664,9.63664
2549.00,9.63669,25.145219,0.000396,25.002685,-2.1796,0.200,9.63636,9.63636
2550.00,9.63715,25.145294,0.000396,25.002630,-2.1796,0.200,9.63733,9.63733
2551.00,9.63753,25.145413,0.000395,25.002611,-2.1796,0.201,9.63894,9.63894
2552.00,9.63782,25.145572,0.000393,25.002667,-2.1795,0.201,9.63998,9.63998
2553.00,9.63768,25.145650,0.000392,25.002620,-2.1793,0.201,9.63883,9.63883
2554.00,9.63754,25.145601,0.000386,25.002469,-2.1790,0.201,9.63665,9.63665
2555.00,9.63720,25.145652,0.000388,25.002547,-2.1790,0.201,9.63485,9.63485
2556.00,9.63712,25.145580,0.000390,25.002509,-2.1789,0.201,9.63358,9.63358
2557.00,9.63681,25.145531,0.000395,25.002491,-2.1789,0.201,9.63318,9.63318
2558.00,9.63668,25.145570,0.000395,25.002617,-2.1788,0.201,9.63351,9.63351
2559.00,9.63669,25.145720,0.000402,25.002751,-2.1788,0.201,9.63587,9.63587
2560.00,9.63671,25.145659,0.000400,25.002660,-2.1787,0.201,9.63696,9.63696
2561.00,9.63640,25.145776,0.000401,25.002761,-2.1785,0.202,9.63747,9.63747
2562.00,9.63640,25.145816,0.000401,25.002772,-2.1783,0.202,9.63766,9.63766
2563.00,9.63632,25.145893,0.000402,25.002742,-2.1782,0.202,9.63867,9.63867
2564.00,9.63664,25.145893,0.000400,25.002658,-2.1781,0.202,9.63842,9.63842
2565.00,9.63693,25.146021,0.000403,25.002692,-2.1779,0.202,9.63787,9.63787
2566.00,9.63700,25.146051,0.000401,25.002617,-2.1779,0.202,9.63781,9.63781
2567.00,9.63706,25.146113,0.000398,25.002582,-2.1779,0.202,9.63781,9.63781
2568.00,9.63718,25.146034,0.000393,25.002470,-2.1779,0.202,9.63775,9.63775
2569.00,9.63713,25.146027,0.000393,25.002442,-2.1779,0.202,9.63723,9.63723
2570.00,9.63675,25.146083,0.000391,25.002444,-2.1780,0.203,9.63617,9.63617
2571.00,9.63622,25.146086,0.000392,25.002427,-2.1779,0.203,9.63482,9.63482
2572.00,9.63577,25.146167,0.000392,25.002439,-2.1778,0.203,9.63405,9.63405
2573.00,9.63571,25.146244,0.000396,25.002473,-2.1778,0.203,9.63353,9.63353
2574.00,9.63600,25.146355,0.000399,25.002604,-2.1777,0.203,9.63304,9.63304
2575.00,9.63609,25.146373,0.000402,25.002631,-2.1776,0.203,9.63305,9.63305
2576.00,9.63591,25.146422,0.000406,25.002614,-2.1775,0.202,9.63337,9.63337
2577.00,9.63586,25.146429,0.000408,25.002648,-2.1775,0.202,9.63384,9.63384
2578.00,9.63595,25.146496,0.000407,25.002734,-2.1772,0.203,9.63424,9.63424
2579.00,9.63599,25.146474,0.000403,25.002608,-2.1770,0.203,9.63526,9.63526
2580.00,9.63590,25.146494,0.000397,25.002571,-2.1771,0.203,9.63635,9.63635
2581.00,9.63579,25.146576,0.000393,25.002662,-2.1770,0.204,9.63656,9.63656
2582.00,9.63542,25.146560,0.000390,25.002587,-2.1769,0.204,9.63521,9.63521
2583.00,9.63516,25.146556,0.000386,25.002529,-2.1770,0.204,9.63511,9.63511
2584.00,9.63524,25.146644,0.000390,25.002710,-2.1771,0.204,9.63558,9.63558
2585.00,9.63542,25.146598,0.000397,25.002715,-2.1769,0.204,9.63667,9.63667
2586.00,9.63557,25.146517,0.000397,25.002680,-2.1769,0.204,9.63719,9.63719
2587.00,9.63543,25.146533,0.000396,25.002697,-2.1768,0.204,9.63858,9.63858
2588.00,9.63553,25.146598,0.000401,25.002761,-2.1764,0.204,9.63951,9.63951
2589.00,9.63557,25.146633,0.000404,25.002744,-2.1760,0.204,9.63840,9.63840
2590.00,9.63570,25.146709,0.000404,25.002781,-2.1759,0.204,9.63741,9.63741
2591.00,9.63604,25.146772,0.000406,25.002807,-2.1757,0.204,9.63759,9.63759
2592.00,9.63626,25.146839,0.000403,25.002844,-2.1757,0.204,9.63725,9.63725
2593.00,9.63662,25.146857,0.000397,25.002791,-2.1757,0.204,9.63628,9.63628
2594.00,9.63681,25.146854,0.000391,25.002753,-2.1758,0.205,9.63647,9.63647
2595.00,9.63672,25.146895,0.000385,25.002738,-2.1758,0.205,9.63606,9.63606
2596.00,9.63679,25.146892,0.000385,25.002659,-2.1757,0.205,9.63642,9.63642
2597.00,9.63703,25.146961,0.000396,25.002650,-2.1756,0.205,9.63727,9.63727
2598.00,9.63710,25.146928,0.000398,25.002557,-2.1757,0.205,9.63752,9.63752
2599.00,9.63717,25.146952,0.000404,25.002540,-2.1756,0.205,9.63843,9.63843
2600.00,9.63728,25.146966,0.000405,25.002531,-2.1755,0.205,9.63908,9.63908
2601.00,9.63731,25.147089,0.000403,25.002607,-2.1755,0.205,9.63836,9.63836
2602.00,9.63753,25.147149,0.000396,25.002646,-2.1754,0.205,9.63752,9.63752
2603.00,9.63765,25.147277,0.000398,25.002811,-2.1753,0.205,9.63686,9.63686
2604.00,9.63738,25.147226,0.000395,25.002715,-2.1753,0.205,9.63513,9.63513
2605.00,9.63726,25.147387,0.000393,25.002796,-2.1754,0.206,9.63373,9.63373
2606.00,9.63717,25.147430,0.000395,25.002838,-2.1753,0.206,9.63319,9.63319
2607.00,9.63721,25.147392,0.000397,25.002827,-2.1753,0.206,9.63250,9.63250
2608.00,9.63739,25.147456,0.000394,25.002756,-2.1752,0.206,9.63173,9.63173
2609.00,9.63793,25.147628,0.000391,25.002852,-2.1752,0.206,9.63041,9.63041
2610.00,9.63747,25.147701,0.000391,25.002887,-2.1750,0.206,9.62827,9.62827
2611.00,9.63666,25.147734,0.000389,25.002910,-2.1748,0.207,9.62502,9.62502
2612.00,9.63516,25.147836,0.000389,25.002928,-2.1748,0.207,9.62256,9.62256
@18,2.0001,4.0, 2610.031 
2613.00,9.63355,25.147854,0.000391,25.002979,-2.1748,0.207,9.62121,9.62121
2614.00,9.63243,25.147779,0.000391,25.002951,-2.1749,0.207,9.62145,9.62145
2615.00,9.63244,25.147641,0.000394,25.002836,-2.1750,0.207,9.62343,9.62343
2616.00,9.63078,25.147636,0.000396,25.002726,-2.1750,0.207,9.62696,9.62696
2617.00,9.62830,25.147586,0.000397,25.002686,-2.1750,0.207,9.63139,9.63139
2618.00,9.62733,25.147595,0.000396,25.002676,-2.1748,0.207,9.63615,9.63615
2619.00,9.62703,25.147661,0.000398,25.002704,-2.1745,0.207,9.64109,9.64109
2620.00,9.62799,25.147725,0.000396,25.002767,-2.1742,0.207,9.64458,9.64458
2621.00,9.63031,25.147697,0.000391,25.002700,-2.1741,0.207,9.64667,9.64667
2622.00,9.63192,25.147721,0.000390,25.002643,-2.1741,0.208,9.64674,9.64674
2623.00,9.63206,25.147700,0.000391,25.002549,-2.1741,0.208,9.64565,9.64565
2624.00,9.63197,25.147696,0.000392,25.002494,-2.1742,0.208,9.64420,9.64420
2625.00,9.63284,25.147710,0.000398,25.002384,-2.1743,0.207,9.64460,9.64460
2626.00,9.63565,25.147767,0.000403,25.002452,-2.1743,0.207,9.64483,9.64483
2627.00,9.63832,25.147758,0.000402,25.002467,-2.1741,0.207,9.64452,9.64452
2628.00,9.63909,25.147846,0.000402,25.002582,-2.1739,0.208,9.64494,9.64494
2629.00,9.64024,25.147829,0.000396,25.002533,-2.1736,0.208,9.64493,9.64493
2630.00,9.64072,25.147860,0.000387,25.002611,-2.1736,0.208,9.64280,9.64280
2631.00,9.64095,25.147903,0.000385,25.002609,-2.1736,0.209,9.64058,9.64058
2632.00,9.64059,25.148053,0.000387,25.002714,-2.1737,0.209,9.63913,9.63913
2633.00,9.64109,25.147999,0.000385,25.002607,-2.1738,0.209,9.63774,9.63774
2634.00,9.64206,25.148201,0.000394,25.002776,-2.1739,0.209,9.63654,9.63654
2635.00,9.64243,25.148168,0.000400,25.002649,-2.1738,0.209,9.63657,9.63657
2636.00,9.64232,25.148178,0.000402,25.002616,-2.1738,0.209,9.63766,9.63766
2637.00,9.64235,25.148229,0.000405,25.002627,-2.1738,0.208,9.63841,9.63841
2638.00,9.64196,25.148308,0.000413,25.002683,-2.1739,0.208,9.63825,9.63825
2639.00,9.64118,25.148265,0.000409,25.002626,-2.1738,0.208,9.63620,9.63620
2640.00,9.64055,25.148399,0.000406,25.002720,-2.1738,0.209,9.63356,9.63356
2641.00,9.63929,25.148510,0.000406,25.002788,-2.1737,0.209,9.63130,9.63130
2642.00,9.63827,25.148506,0.000405,25.002710,-2.1736,0.209,9.62990,9.62990
2643.00,9.63778,25.148486,0.000400,25.002661,-2.1736,0.209,9.62919,9.62919
2644.00,9.63720,25.148508,0.000400,25.002621,-2.1736,0.209,9.63029,9.63029
2645.00,9.63607,25.148554,0.000400,25.002713,-2.1737,0.209,9.63242,9.63242
2646.00,9.63515,25.148516,0.000397,25.002654,-2.1738,0.210,9.63357,9.63357
2647.00,9.63417,25.148573,0.000395,25.002705,-2.1738,0.210,9.63540,9.63540
2648.00,9.63396,25.148676,0.000397,25.002694,-2.1738,0.210,9.63737,9.63737
2649.00,9.63418,25.148749,0.000395,25.002675,-2.1737,0.210,9.63875,9.63875
2650.00,9.63482,25.148796,0.000394,25.002583,-2.1737,0.210,9.63844,9.63844
2651.00,9.63530,25.148885,0.000394,25.002605,-2.1737,0.210,9.63904,9.63904
2652.00,9.63550,25.148817,0.000393,25.002493,-2.1736,0.210,9.63850,9.63850
2653.00,9.63554,25.148871,0.000387,25.002593,-2.1735,0.210,9.63713,9.63713
2654.00,9.63547,25.148982,0.000391,25.002663,-2.1737,0.211,9.63665,9.63665
2655.00,9.63548,25.149027,0.000396,25.002677,-2.1739,0.210,9.63723,9.63723
2656.00,9.63538,25.149182,0.000404,25.002781,-2.1738,0.210,9.63722,9.63722
2657.00,9.63515,25.149294,0.000403,25.002816,-2.1737,0.210,9.63716,9.63716
2658.00,9.63526,25.149398,0.000408,25.002742,-2.1735,0.210,9.63726,9.63726
2659.00,9.63548,25.149409,0.000412,25.002703,-2.1731,0.210,9.63740,9.63740
2660.00,9.63602,25.149468,0.000416,25.002709,-2.1727,0.210,9.63728,9.63728
2661.00,9.63658,25.149430,0.000411,25.002658,-2.1726,0.210,9.63728,9.63728
2662.00,9.63700,25.149363,0.000410,25.002545,-2.1727,0.210,9.63780,9.63780
2663.00,9.63741,25.149419,0.000411,25.002654,-2.1729,0.210,9.63881,9.63881
2664.00,9.63787,25.149332,0.000404,25.002589,-2.1730,0.210,9.63943,9.63943
2665.00,9.63811,25.149290,0.000396,25.002570,-2.1729,0.211,9.63974,9.63974
2666.00,9.63828,25.149283,0.000396,25.002524,-2.1728,0.211,9.63990,9.63990
2667.00,9.63839,25.149330,0.000397,25.002564,-2.1726,0.211,9.64011,9.64011
2668.00,9.63817,25.149211,0.000393,25.002440,-2.1725,0.211,9.63850,9.63850
2669.00,9.63777,25.149259,0.000392,25.002471,-2.1726,0.211,9.63726,9.63726
2670.00,9.63772,25.149269,0.000393,25.002397,-2.1728,0.211,9.63668,9.63668
2671.00,9.63755,25.149289,0.000394,25.002336,-2.1730,0.211,9.63500,9.63500
2672.00,9.63713,25.149444,0.000394,25.002436,-2.1731,0.211,9.63285,9.63285
2673.00,9.63682,25.149618,0.000400,25.002501,-2.1731,0.211,9.63225,9.63225
2674.00,9.63647,25.149706,0.000401,25.002560,-2.1732,0.211,9.63071,9.63071
2675.00,9.63600,25.149841,0.000401,25.002724,-2.1731,0.211,9.62984,9.62984
2676.00,9.63585,25.149902,0.000401,25.002802,-2.1731,0.212,9.63126,9.63126
2677.00,9.63599,25.149854,0.000401,25.002781,-2.1733,0.212,9.63385,9.63385
2678.00,9.63627,25.149825,0.000396,25.002771,-2.1734,0.212,9.63579,9.63579
2679.00,9.63646,25.149905,0.000396,25.002753,-2.1734,0.212,9.63897,9.63897
2680.00,9.63679,25.149857,0.000396,25.002625,-2.1733,0.212,9.64139,9.64139
2681.00,9.63696,25.149831,0.000396,25.002601,-2.1732,0.212,9.64155,9.64155
2682.00,9.63671,25.149847,0.000394,25.002574,-2.1730,0.212,9.64087,9.64087
2683.00,9.63625,25.149747,0.000392,25.002479,-2.1729,0.212,9.64214,9.64214
2684.00,9.63582,25.149750,0.000392,25.002479,-2.1729,0.212,9.64281,9.64281
2685.00,9.63584,25.149844,0.000393,25.002536,-2.1729,0.212,9.64305,9.64305
2686.00,9.63596,25.149912,0.000396,25.002594,-2.1728,0.212,9.64352,9.64352
2687.00,9.63707,25.150036,0.000399,25.002645,-2.1728,0.212,9.64396,9.64396
2688.00,9.63805,25.150202,0.000403,25.002725,-2.1728,0.213,9.64287,9.64287
2689.00,9.63842,25.150224,0.000403,25.002690,-2.1726,0.213,9.64175,9.64175
2690.00,9.63869,25.150259,0.000402,25.002728,-2.1725,0.213,9.64082,9.64082
2691.00,9.63939,25.150325,0.000401,25.002738,-2.1725,0.213,9.64052,9.64052
2692.00,9.63973,25.150310,0.000400,25.002735,-2.1725,0.213,9.64007,9.64007
2693.00,9.64053,25.150316,0.000403,25.002727,-2.1726,0.213,9.64006,9.64006
2694.00,9.64131,25.150314,0.000407,25.002753,-2.1727,0.213,9.63982,9.63982
2695.00,9.64128,25.150313,0.000408,25.002738,-2.1728,0.213,9.63959,9.63959
2696.00,9.64141,25.150385,0.000404,25.002705,-2.1729,0.214,9.64070,9.64070
2697.00,9.64164,25.150416,0.000405,25.002638,-2.1730,0.214,9.64161,9.64161
2698.00,9.64164,25.150419,0.000405,25.002606,-2.1730,0.214,9.64164,9.64164
2699.00,9.64165,25.150629,0.000411,25.002710,-2.1731,0.214,9.64196,9.64196
2700.00,9.64158,25.150721,0.000413,25.002724,-2.1732,0.213,9.64286,9.64286
2701.00,9.64173,25.150670,0.000411,25.002727,-2.1730,0.214,9.64272,9.64272
2702.00,9.64178,25.150733,0.000413,25.002807,-2.1730,0.214,9.64125,9.64125
2703.00,9.64159,25.150777,0.000412,25.002823,-2.1730,0.214,9.64082,9.64082
2704.00,9.64106,25.150653,0.000405,25.002680,-2.1730,0.214,9.63976,9.63976
2705.00,9.64057,25.150587,0.000400,25.002637,-2.1731,0.214,9.63820,9.63820
2706.00,9.64028,25.150663,0.000405,25.002629,-2.1733,0.214,9.63669,9.63669
2707.00,9.64000,25.150605,0.000399,25.002505,-2.1733,0.214,9.63664,9.63664
2708.00,9.63987,25.150679,0.000403,25.002538,-2.1733,0.214,9.63675,9.63675
2709.00,9.63980,25.150716,0.000404,25.002566,-2.1733,0.214,9.63787,9.63787
2710.00,9.63981,25.150876,0.000410,25.002596,-2.1732,0.214,9.63837,9.63837
2711.00,9.63974,25.150886,0.000405,25.002489,-2.1731,0.214,9.63887,9.63887
2712.00,9.63979,25.151143,0.000410,25.002675,-2.1730,0.214,9.64012,9.64012
2713.00,9.63988,25.151179,0.000401,25.002621,-2.1729,0.215,9.64029,9.64029
2714.00,9.63997,25.151203,0.000400,25.002529,-2.1728,0.215,9.64077,9.64077
2715.00,9.64017,25.151169,0.000399,25.002503,-2.1727,0.215,9.64130,9.64130
2716.00,9.64008,25.151240,0.000406,25.002561,-2.1726,0.215,9.64145,9.64145
2717.00,9.63978,25.151135,0.000405,25.002399,-2.1725,0.215,9.64043,9.64043
2718.00,9.63947,25.151261,0.000409,25.002472,-2.1726,0.215,9.63947,9.63947
2719.00,9.63916,25.151331,0.000406,25.002499,-2.1727,0.215,9.63777,9.63777
2720.00,9.63881,25.151306,0.000401,25.002417,-2.1729,0.215,9.63607,9.63607
2721.00,9.63809,25.151248,0.000396,25.002313,-2.1732,0.216,9.63436,9.63436
2722.00,9.63781,25.151292,0.000396,25.002368,-2.1735,0.216,9.63408,9.63408
2723.00,9.63781,25.151241,0.000397,25.002337,-2.1738,0.216,9.63489,9.63489
2724.00,9.63799,25.151356,0.000401,25.002449,-2.1739,0.216,9.63634,9.63634
2725.00,9.63842,25.151510,0.000401,25.002527,-2.1739,0.216,9.63851,9.63851
2726.00,9.63868,25.151693,0.000402,25.002649,-2.1739,0.216,9.64095,9.64095
2727.00,9.63907,25.151789,0.000403,25.002648,-2.1739,0.216,9.64218,9.64218
2728.00,9.63928,25.151883,0.000403,25.002652,-2.1737,0.216,9.64273,9.64273
2729.00,9.63930,25.151917,0.000404,25.002639,-2.1736,0.216,9.64212,9.64212
2730.00,9.63924,25.151814,0.000406,25.002556,-2.1734,0.216,9.64074,9.64074
2731.00,9.63915,25.151672,0.000404,25.002422,-2.1733,0.216,9.63920,9.63920
2732.00,9.63886,25.151526,0.000402,25.002319,-2.1732,0.216,9.63853,9.63853
2733.00,9.63840,25.151449,0.000404,25.002305,-2.1732,0.216,9.63722,9.63722
2734.00,9.63826,25.151311,0.000400,25.002197,-2.1731,0.216,9.63607,9.63607
2735.00,9.63792,25.151361,0.000401,25.002221,-2.1732,0.216,9.63595,9.63595
2736.00,9.63769,25.151478,0.000403,25.002305,-2.1732,0.216,9.63567,9.63567
2737.00,9.63752,25.151670,0.000406,25.002439,-2.1734,0.216,9.63537,9.63537
2738.00,9.63752,25.151728,0.000401,25.002400,-2.1735,0.217,9.63514,9.63514
2739.00,9.63754,25.151849,0.000401,25.002456,-2.1736,0.217,9.63583,9.63583
2740.00,9.63775,25.151855,0.000403,25.002445,-2.1737,0.217,9.63669,9.63669
2741.00,9.63814,25.151729,0.000403,25.002355,-2.1737,0.216,9.63731,9.63731
2742.00,9.63833,25.151700,0.000402,25.002303,-2.1736,0.216,9.63729,9.63729
2743.00,9.63837,25.151714,0.000408,25.002279,-2.1735,0.216,9.63832,9.63832
2744.00,9.63826,25.151684,0.000408,25.002252,-2.1735,0.216,9.63840,9.63840
2745.00,9.63801,25.151799,0.000408,25.002331,-2.1736,0.216,9.63848,9.63848
2746.00,9.63792,25.152057,0.000409,25.002531,-2.1737,0.217,9.63903,9.63903
2747.00,9.63775,25.152146,0.000409,25.002596,-2.1738,0.217,9.63930,9.63930
2748.00,9.63752,25.152191,0.000404,25.002616,-2.1740,0.217,9.63904,9.63904
2749.00,9.63746,25.152328,0.000401,25.002668,-2.1741,0.217,9.63972,9.63972
2750.00,9.63766,25.152424,0.000398,25.002666,-2.1741,0.217,9.64023,9.64023
2751.00,9.63800,25.152409,0.000397,25.002625,-2.1741,0.218,9.64042,9.64042
2752.00,9.63819,25.152512,0.000399,25.002683,-2.1743,0.218,9.64100,9.64100
2753.00,9.63840,25.152611,0.000399,25.002719,-2.1744,0.218,9.64182,9.64182
2754.00,9.63884,25.152559,0.000399,25.002626,-2.1745,0.218,9.64093,9.64093
2755.00,9.63924,25.152461,0.000400,25.002515,-2.1745,0.218,9.63974,9.63974
2756.00,9.63972,25.152544,0.000401,25.002549,-2.1746,0.218,9.63910,9.63910
2757.00,9.63991,25.152506,0.000399,25.002477,-2.1744,0.218,9.63828,9.63828
2758.00,9.64030,25.152580,0.000403,25.002550,-2.1742,0.218,9.63658,9.63658
2759.00,9.64065,25.152580,0.000402,25.002601,-2.1741,0.218,9.63509,9.63509
2760.00,9.64099,25.152546,0.000400,25.002616,-2.1741,0.218,9.63162,9.63162
2761.00,9.64192,25.152524,0.000397,25.002591,-2.1742,0.218,9.62725,9.62725
2762.00,9.64172,25.152534,0.000396,25.002584,-2.1742,0.218,9.62361,9.62361
@19,2.0001,4.0, 2760.092 
2763.00,9.64138,25.152527,0.000395,25.002523,-2.1740,0.219,9.62180,9.62180
2764.00,9.63880,25.152552,0.000395,25.002480,-2.1741,0.219,9.62182,9.62182
2765.00,9.63822,25.152711,0.000399,25.002587,-2.1740,0.219,9.62547,9.62547
2766.00,9.63599,25.152647,0.000400,25.002523,-2.1740,0.219,9.63131,9.63131
2767.00,9.63227,25.152721,0.000399,25.002568,-2.1740,0.219,9.63602,9.63602
2768.00,9.62983,25.152673,0.000400,25.002534,-2.1742,0.219,9.63983,9.63983
2769.00,9.62796,25.152775,0.000403,25.002623,-2.1742,0.219,9.64288,9.64288
2770.00,9.62762,25.152768,0.000395,25.002603,-2.1742,0.219,9.64403,9.64403
2771.00,9.62952,25.152895,0.000396,25.002648,-2.1742,0.219,9.64445,9.64445
2772.00,9.62843,25.152839,0.000395,25.002559,-2.1743,0.219,9.64499,9.64499
2773.00,9.62777,25.152859,0.000394,25.002572,-2.1744,0.219,9.64573,9.64573
2774.00,9.63135,25.152821,0.000389,25.002520,-2.1744,0.220,9.64627,9.64627
2775.00,9.63544,25.152873,0.000393,25.002496,-2.1744,0.220,9.64614,9.64614
2776.00,9.63767,25.152916,0.000393,25.002516,-2.1744,0.220,9.64456,9.64456
2777.00,9.63939,25.152961,0.000392,25.002525,-2.1745,0.220,9.64459,9.64459
2778.00,9.64065,25.152939,0.000389,25.002451,-2.1746,0.220,9.64413,9.64413
2779.00,9.64111,25.153106,0.000392,25.002530,-2.1749,0.220,9.64314,9.64314
2780.00,9.64142,25.153068,0.000394,25.002457,-2.1750,0.220,9.64371,9.64371
2781.00,9.64171,25.153015,0.000392,25.002348,-2.1752,0.220,9.64461,9.64461
2782.00,9.64205,25.153034,0.000396,25.002379,-2.1751,0.220,9.64424,9.64424
2783.00,9.64291,25.153124,0.000399,25.002474,-2.1752,0.220,9.64391,9.64391
2784.00,9.64398,25.153108,0.000404,25.002460,-2.1751,0.220,9.64455,9.64455
2785.00,9.64445,25.153226,0.000407,25.002566,-2.1750,0.220,9.64321,9.64321
2786.00,9.64407,25.153393,0.000409,25.002696,-2.1751,0.220,9.64134,9.64134
2787.00,9.64359,25.153478,0.000406,25.002667,-2.1751,0.220,9.64010,9.64010
2788.00,9.64326,25.153613,0.000406,25.002682,-2.1751,0.220,9.63851,9.63851
2789.00,9.64292,25.153679,0.000403,25.002677,-2.1752,0.220,9.63716,9.63716
2790.00,9.64268,25.153731,0.000403,25.002674,-2.1752,0.221,9.63711,9.63711
2791.00,9.64227,25.153706,0.000404,25.002579,-2.1752,0.221,9.63735,9.63735
2792.00,9.64168,25.153738,0.000404,25.002578,-2.1753,0.221,9.63677,9.63677
2793.00,9.64114,25.153698,0.000404,25.002533,-2.1755,0.221,9.63715,9.63715
2794.00,9.64058,25.153730,0.000399,25.002495,-2.1757,0.221,9.63861,9.63861
2795.00,9.64056,25.153805,0.000396,25.002489,-2.1759,0.221,9.64013,9.64013
2796.00,9.64109,25.153895,0.000397,25.002537,-2.1760,0.221,9.64142,9.64142
2797.00,9.64091,25.153916,0.000398,25.002509,-2.1759,0.221,9.64188,9.64188
2798.00,9.64056,25.154024,0.000404,25.002537,-2.1759,0.221,9.64203,9.64203
2799.00,9.64033,25.154160,0.000409,25.002618,-2.1758,0.221,9.64073,9.64073
2800.00,9.64009,25.154168,0.000408,25.002552,-2.1757,0.221,9.63985,9.63985
2801.00,9.63961,25.154174,0.000409,25.002507,-2.1758,0.221,9.63893,9.63893
2802.00,9.63905,25.154255,0.000410,25.002591,-2.1759,0.221,9.63846,9.63846
2803.00,9.63910,25.154243,0.000409,25.002522,-2.1759,0.221,9.63798,9.63798
2804.00,9.63928,25.154215,0.000408,25.002451,-2.1760,0.221,9.63730,9.63730
2805.00,9.63904,25.154270,0.000409,25.002511,-2.1762,0.221,9.63588,9.63588
2806.00,9.63886,25.154312,0.000408,25.002601,-2.1764,0.221,9.63507,9.63507
2807.00,9.63857,25.154359,0.000409,25.002617,-2.1765,0.221,9.63576,9.63576
2808.00,9.63835,25.154415,0.000405,25.002663,-2.1767,0.222,9.63732,9.63732
2809.00,9.63868,25.154312,0.000402,25.002576,-2.1767,0.222,9.63885,9.63885
2810.00,9.63893,25.154309,0.000404,25.002546,-2.1767,0.222,9.64013,9.64013
2811.00,9.63908,25.154287,0.000400,25.002464,-2.1766,0.222,9.64095,9.64095
2812.00,9.63920,25.154220,0.000398,25.002350,-2.1767,0.222,9.64143,9.64143
2813.00,9.63949,25.154170,0.000401,25.002281,-2.1769,0.222,9.64075,9.64075
2814.00,9.63940,25.154272,0.000404,25.002357,-2.1771,0.222,9.64002,9.64002
2815.00,9.63897,25.154337,0.000404,25.002396,-2.1773,0.222,9.63943,9.63943
2816.00,9.63871,25.154385,0.000403,25.002471,-2.1774,0.222,9.63978,9.63978
2817.00,9.63877,25.154427,0.000401,25.002527,-2.1774,0.222,9.63992,9.63992
2818.00,9.63884,25.154446,0.000395,25.002512,-2.1772,0.223,9.64023,9.64023
2819.00,9.63897,25.154532,0.000393,25.002564,-2.1770,0.223,9.64068,9.64068
2820.00,9.63915,25.154563,0.000393,25.002516,-2.1769,0.223,9.64128,9.64128
2821.00,9.63925,25.154629,0.000397,25.002481,-2.1770,0.223,9.64170,9.64170
2822.00,9.63959,25.154781,0.000395,25.002516,-2.1770,0.223,9.64201,9.64201
2823.00,9.63980,25.154958,0.000400,25.002653,-2.1772,0.223,9.64123,9.64123
2824.00,9.63998,25.154922,0.000400,25.002555,-2.1773,0.223,9.64086,9.64086
2825.00,9.64022,25.154944,0.000401,25.002573,-2.1775,0.223,9.64085,9.64085
2826.00,9.64066,25.155090,0.000407,25.002672,-2.1777,0.223,9.64124,9.64124
2827.00,9.64106,25.155074,0.000410,25.002629,-2.1780,0.223,9.64133,9.64133
2828.00,9.64121,25.155060,0.000408,25.002583,-2.1781,0.223,9.64267,9.64267
2829.00,9.64115,25.155163,0.000409,25.002659,-2.1782,0.223,9.64260,9.64260
2830.00,9.64092,25.155240,0.000403,25.002685,-2.1781,0.223,9.64175,9.64175
2831.00,9.64082,25.155164,0.000398,25.002536,-2.1779,0.224,9.64062,9.64062
2832.00,9.64085,25.155188,0.000397,25.002509,-2.1779,0.224,9.64017,9.64017
2833.00,9.64081,25.155223,0.000402,25.002523,-2.1779,0.224,9.63925,9.63925
2834.00,9.64091,25.155174,0.000399,25.002462,-2.1779,0.224,9.63966,9.63966
2835.00,9.64105,25.155182,0.000403,25.002426,-2.1781,0.224,9.64071,9.64071
2836.00,9.64111,25.155275,0.000405,25.002499,-2.1782,0.224,9.64084,9.64084
2837.00,9.64094,25.155323,0.000408,25.002508,-2.1783,0.224,9.63949,9.63949
2838.00,9.64066,25.155426,0.000406,25.002513,-2.1784,0.224,9.63906,9.63906
2839.00,9.64038,25.155644,0.000410,25.002626,-2.1785,0.224,9.63780,9.63780
2840.00,9.64017,25.155657,0.000408,25.002623,-2.1785,0.224,9.63781,9.63781
2841.00,9.64027,25.155692,0.000402,25.002603,-2.1786,0.224,9.63890,9.63890
2842.00,9.64046,25.155730,0.000397,25.002640,-2.1788,0.224,9.64097,9.64097
2843.00,9.64060,25.155677,0.000398,25.002649,-2.1790,0.224,9.64177,9.64177
2844.00,9.64070,25.155594,0.000398,25.002575,-2.1791,0.224,9.64324,9.64324
2845.00,9.64062,25.155651,0.000402,25.002613,-2.1791,0.224,9.64335,9.64335
2846.00,9.64082,25.155664,0.000406,25.002626,-2.1791,0.224,9.64296,9.64296
2847.00,9.64079,25.155690,0.000409,25.002622,-2.1789,0.224,9.64209,9.64209
2848.00,9.64054,25.155757,0.000409,25.002603,-2.1787,0.224,9.64140,9.64140
2849.00,9.64053,25.155733,0.000407,25.002576,-2.1787,0.224,9.64144,9.64144
2850.00,9.64067,25.155825,0.000404,25.002670,-2.1788,0.225,9.64242,9.64242
2851.00,9.64116,25.155825,0.000401,25.002677,-2.1791,0.225,9.64375,9.64375
2852.00,9.64168,25.155815,0.000401,25.002587,-2.1794,0.225,9.64434,9.64434
2853.00,9.64170,25.155878,0.000402,25.002593,-2.1796,0.225,9.64436,9.64436
2854.00,9.64149,25.155990,0.000406,25.002647,-2.1799,0.225,9.64308,9.64308
2855.00,9.64130,25.155963,0.000404,25.002513,-2.1800,0.225,9.64141,9.64141
2856.00,9.64122,25.156009,0.000402,25.002500,-2.1801,0.225,9.63914,9.63914
2857.00,9.64138,25.156075,0.000400,25.002595,-2.1800,0.225,9.63866,9.63866
2858.00,9.64187,25.156115,0.000399,25.002674,-2.1799,0.226,9.63883,9.63883
2859.00,9.64196,25.156136,0.000399,25.002682,-2.1798,0.226,9.63923,9.63923
2860.00,9.64173,25.156227,0.000400,25.002796,-2.1797,0.226,9.63925,9.63925
2861.00,9.64143,25.156310,0.000404,25.002797,-2.1797,0.226,9.64000,9.64000
2862.00,9.64122,25.156371,0.000406,25.002857,-2.1798,0.226,9.63899,9.63899
2863.00,9.64102,25.156425,0.000409,25.002859,-2.1799,0.226,9.63824,9.63824
2864.00,9.64059,25.156411,0.000406,25.002803,-2.1800,0.226,9.63899,9.63899
2865.00,9.64061,25.156407,0.000409,25.002730,-2.1800,0.225,9.63933,9.63933
2866.00,9.64050,25.156346,0.000406,25.002661,-2.1798,0.225,9.63891,9.63891
2867.00,9.64046,25.156439,0.000406,25.002594,-2.1797,0.226,9.63992,9.63992
2868.00,9.64050,25.156398,0.000400,25.002529,-2.1796,0.226,9.64067,9.64067
2869.00,9.64052,25.156524,0.000401,25.002620,-2.1796,0.226,9.64051,9.64051
2870.00,9.64039,25.156644,0.000399,25.002750,-2.1796,0.226,9.64087,9.64087
2871.00,9.64010,25.156707,0.000402,25.002851,-2.1798,0.227,9.64183,9.64183
2872.00,9.63995,25.156696,0.000399,25.002881,-2.1799,0.227,9.64285,9.64285
2873.00,9.64019,25.156649,0.000399,25.002786,-2.1801,0.227,9.64338,9.64338
2874.00,9.64034,25.156573,0.000400,25.002701,-2.1803,0.227,9.64285,9.64285
2875.00,9.64034,25.156556,0.000404,25.002665,-2.1805,0.227,9.64165,9.64165
2876.00,9.64023,25.156590,0.000405,25.002648,-2.1807,0.227,9.64014,9.64014
2877.00,9.64005,25.156478,0.000403,25.002519,-2.1809,0.227,9.63782,9.63782
2878.00,9.63981,25.156655,0.000406,25.002619,-2.1811,0.227,9.63701,9.63701
2879.00,9.63992,25.156771,0.000405,25.002672,-2.1811,0.227,9.63767,9.63767
2880.00,9.64007,25.156692,0.000402,25.002489,-2.1813,0.227,9.63859,9.63859
2881.00,9.64002,25.156794,0.000403,25.002443,-2.1813,0.227,9.63872,9.63872
2882.00,9.63989,25.156880,0.000407,25.002472,-2.1815,0.227,9.63861,9.63861
2883.00,9.64010,25.156936,0.000407,25.002521,-2.1816,0.227,9.63821,9.63821
2884.00,9.63970,25.156951,0.000409,25.002526,-2.1817,0.227,9.63826,9.63826
2885.00,9.63986,25.157115,0.000405,25.002697,-2.1815,0.227,9.63870,9.63870
2886.00,9.64012,25.157178,0.000402,25.002792,-2.1815,0.228,9.64023,9.64023
2887.00,9.64040,25.157281,0.000403,25.002935,-2.1815,0.228,9.64292,9.64292
2888.00,9.64057,25.157322,0.000402,25.002983,-2.1816,0.228,9.64494,9.64494
2889.00,9.64056,25.157352,0.000397,25.002981,-2.1816,0.228,9.64551,9.64551
2890.00,9.64071,25.157186,0.000397,25.002828,-2.1819,0.228,9.64517,9.64517
2891.00,9.64045,25.157057,0.000397,25.002752,-2.1821,0.228,9.64336,9.64336
2892.00,9.64045,25.156982,0.000398,25.002659,-2.1822,0.228,9.64061,9.64061
2893.00,9.64049,25.156892,0.000399,25.002513,-2.1824,0.228,9.63817,9.63817
2894.00,9.64023,25.156944,0.000401,25.002482,-2.1827,0.228,9.63629,9.63629
2895.00,9.63965,25.157100,0.000404,25.002505,-2.1829,0.228,9.63530,9.63530
2896.00,9.63937,25.157150,0.000405,25.002432,-2.1828,0.228,9.63481,9.63481
2897.00,9.63930,25.157294,0.000405,25.002451,-2.1827,0.228,9.63453,9.63453
2898.00,9.63935,25.157438,0.000407,25.002548,-2.1826,0.228,9.63529,9.63529
2899.00,9.63921,25.157464,0.000409,25.002566,-2.1824,0.228,9.63644,9.63644
2900.00,9.63971,25.157460,0.000405,25.002601,-2.1824,0.228,9.63784,9.63784
2901.00,9.63950,25.157597,0.000405,25.002719,-2.1825,0.229,9.64064,9.64064
2902.00,9.63987,25.157684,0.000406,25.002787,-2.1827,0.229,9.64353,9.64353
2903.00,9.64055,25.157581,0.000405,25.002680,-2.1828,0.229,9.64452,9.64452
2904.00,9.64083,25.157692,0.000404,25.002753,-2.1829,0.229,9.64561,9.64561
2905.00,9.64097,25.157788,0.000406,25.002784,-2.1829,0.229,9.64543,9.64543
2906.00,9.64057,25.157825,0.000412,25.002765,-2.1830,0.229,9.64404,9.64404
2907.00,9.63989,25.157741,0.000411,25.002665,-2.1832,0.229,9.64212,9.64212
2908.00,9.63956,25.157854,0.000406,25.002700,-2.1832,0.229,9.64174,9.64174
2909.00,9.63969,25.157773,0.000402,25.002576,-2.1833,0.229,9.64078,9.64078
2910.00,9.63966,25.157795,0.000405,25.002532,-2.1836,0.229,9.64151,9.64151
2911.00,9.64017,25.157848,0.000408,25.002574,-2.1838,0.229,9.64193,9.64193
2912.00,9.64062,25.157853,0.000406,25.002538,-2.1837,0.229,9.64339,9.64339
