# Supplementary material for: HSL1 and BAM1/2 impact epidermal cell development by sensing distinct signaling peptides
Source: Nat Commun. 2022 Feb 15;13:876. doi: 10.1038/s41467-022-28558-4 (PMC8847575; doi:10.1038/s41467-022-28558-4)
Supplement: Supplementary file 4 — Source Data [file 41467_2022_28558_MOESM4_ESM.zip › Source Data/Source Data/Figure S10/Exp1_BAM1_CLE9 R109PV111P.itc]

$ITC
$ 19 
$NOT
$ 25 
$ 60 
$ 500 
$ 10 
$ 2 
$ADCGainCode:  0 
$False,True,True
$ 0.4 , 0.8 , 150 , 5 
$ 2 , 4 , 150 , 5 
$ 2 , 4 , 150 , 5 
$ 2 , 4 , 150 , 5 
$ 2 , 4 , 150 , 5 
$ 2 , 4 , 150 , 5 
$ 2 , 4 , 150 , 5 
$ 2 , 4 , 150 , 5 
$ 2 , 4 , 150 , 5 
$ 2 , 4 , 150 , 5 
$ 2 , 4 , 150 , 5 
$ 2 , 4 , 150 , 5 
$ 2 , 4 , 150 , 5 
$ 2 , 4 , 150 , 5 
$ 2 , 4 , 150 , 5 
$ 2 , 4 , 150 , 5 
$ 2 , 4 , 150 , 5 
$ 2 , 4 , 150 , 5 
$ 2 , 4 , 150 , 5 
# 0 
# 0.45 
# 0.015 
# 0.2035 
# 25 
# 4 
# 8.15 
# 1 
?BAM1_15uM_CLE9_P1P3_450uM
% MICROCALITC_MAL1177627
% 0.2035 
% 4 
%-0.586102 , 29.61604 
%-0.348256 , 29.40329 
% 0.8333333 
% 167740 , 167730 
% 0.25 , 81 
%-0.015695 ,-0.033946 
%-20 , 8 
% 0 , 0 
% 0 
% 128000       127744 
% 43.1 
% 500 , 750 , 1000 , 750 
% 0.06978023945 ,-0.002252194966 ,-3.244915618586E-05 , 1.349203907274E-06 ,-9.058983361606E-09 
% MicroCalITC Ver: 1.29.32 Run time:2/25/2021 4:05:44 PM
@0
5.00,9.47241,25.044236,0.000377,25.002853,-2.8079,-0.048,9.47321,9.47321
6.00,9.47239,25.044339,0.000380,25.002912,-2.8075,-0.048,9.47187,9.47187
7.00,9.47201,25.044341,0.000380,25.002886,-2.8069,-0.048,9.46992,9.46992
8.00,9.47130,25.044334,0.000379,25.002810,-2.8063,-0.048,9.46653,9.46653
9.00,9.47090,25.044394,0.000378,25.002836,-2.8058,-0.047,9.46524,9.46524
10.00,9.47052,25.044631,0.000381,25.002990,-2.8053,-0.047,9.46495,9.46495
11.00,9.47038,25.044707,0.000381,25.002992,-2.8049,-0.047,9.46582,9.46582
12.00,9.47033,25.044750,0.000381,25.003013,-2.8045,-0.047,9.46720,9.46720
13.00,9.47024,25.044859,0.000380,25.003114,-2.8040,-0.047,9.46929,9.46929
14.00,9.47006,25.044901,0.000381,25.003119,-2.8035,-0.047,9.47037,9.47037
15.00,9.46974,25.044882,0.000381,25.003089,-2.8029,-0.047,9.47051,9.47051
16.00,9.46970,25.044971,0.000380,25.003180,-2.8023,-0.047,9.47018,9.47018
17.00,9.46988,25.044978,0.000377,25.003146,-2.8017,-0.046,9.47037,9.47037
18.00,9.46982,25.045043,0.000377,25.003171,-2.8013,-0.046,9.47054,9.47054
19.00,9.46935,25.045041,0.000375,25.003169,-2.8008,-0.046,9.47084,9.47084
20.00,9.46924,25.045075,0.000380,25.003161,-2.8003,-0.046,9.47201,9.47201
21.00,9.46963,25.045116,0.000383,25.003179,-2.7999,-0.046,9.47233,9.47233
22.00,9.46993,25.045239,0.000384,25.003246,-2.7994,-0.046,9.47210,9.47210
23.00,9.46975,25.045325,0.000385,25.003249,-2.7989,-0.045,9.47175,9.47175
24.00,9.46939,25.045403,0.000387,25.003250,-2.7984,-0.045,9.47075,9.47075
25.00,9.46923,25.045379,0.000386,25.003171,-2.7978,-0.045,9.46928,9.46928
26.00,9.46918,25.045341,0.000384,25.003095,-2.7973,-0.045,9.46859,9.46859
27.00,9.46924,25.045361,0.000390,25.003092,-2.7967,-0.045,9.46758,9.46758
28.00,9.46938,25.045306,0.000391,25.003072,-2.7962,-0.045,9.46643,9.46643
29.00,9.46947,25.045283,0.000391,25.003025,-2.7958,-0.045,9.46589,9.46589
30.00,9.46932,25.045393,0.000389,25.003116,-2.7953,-0.045,9.46510,9.46510
31.00,9.46911,25.045519,0.000389,25.003161,-2.7947,-0.045,9.46488,9.46488
32.00,9.46892,25.045553,0.000383,25.003120,-2.7942,-0.044,9.46574,9.46574
33.00,9.46904,25.045599,0.000380,25.003094,-2.7936,-0.044,9.46737,9.46737
34.00,9.46884,25.045726,0.000383,25.003183,-2.7929,-0.044,9.46726,9.46726
35.00,9.46854,25.045722,0.000386,25.003195,-2.7923,-0.044,9.46722,9.46722
36.00,9.46825,25.045678,0.000388,25.003147,-2.7916,-0.044,9.46660,9.46660
37.00,9.46783,25.045702,0.000393,25.003214,-2.7909,-0.044,9.46474,9.46474
38.00,9.46730,25.045776,0.000393,25.003193,-2.7903,-0.044,9.46281,9.46281
39.00,9.46688,25.045822,0.000391,25.003244,-2.7898,-0.044,9.46268,9.46268
40.00,9.46638,25.045942,0.000392,25.003305,-2.7893,-0.043,9.46276,9.46276
41.00,9.46594,25.046031,0.000393,25.003315,-2.7888,-0.043,9.46311,9.46311
42.00,9.46562,25.046119,0.000393,25.003278,-2.7884,-0.043,9.46414,9.46414
43.00,9.46550,25.046144,0.000392,25.003288,-2.7880,-0.043,9.46511,9.46511
44.00,9.46526,25.046137,0.000390,25.003161,-2.7875,-0.043,9.46535,9.46535
45.00,9.46517,25.046156,0.000384,25.003120,-2.7870,-0.043,9.46525,9.46525
46.00,9.46505,25.046157,0.000380,25.003101,-2.7866,-0.042,9.46548,9.46548
47.00,9.46510,25.046152,0.000376,25.003108,-2.7860,-0.042,9.46610,9.46610
48.00,9.46527,25.046193,0.000376,25.003061,-2.7855,-0.042,9.46610,9.46610
49.00,9.46530,25.046217,0.000377,25.003006,-2.7850,-0.042,9.46539,9.46539
50.00,9.46510,25.046196,0.000381,25.002928,-2.7845,-0.042,9.46504,9.46504
51.00,9.46499,25.046272,0.000386,25.002965,-2.7841,-0.042,9.46481,9.46481
52.00,9.46451,25.046265,0.000386,25.002918,-2.7837,-0.042,9.46457,9.46457
53.00,9.46432,25.046245,0.000390,25.002941,-2.7832,-0.042,9.46261,9.46261
54.00,9.46456,25.046242,0.000391,25.003013,-2.7828,-0.042,9.46171,9.46171
55.00,9.46501,25.046329,0.000389,25.003049,-2.7824,-0.042,9.46133,9.46133
56.00,9.46506,25.046328,0.000388,25.002973,-2.7820,-0.042,9.46082,9.46082
57.00,9.46493,25.046389,0.000387,25.002911,-2.7816,-0.042,9.46014,9.46014
58.00,9.46485,25.046432,0.000386,25.002874,-2.7812,-0.041,9.46097,9.46097
59.00,9.46390,25.046497,0.000386,25.002860,-2.7808,-0.041,9.46035,9.46035
60.00,9.46257,25.046459,0.000384,25.002790,-2.7803,-0.041,9.45931,9.45931
@1,0.4000,0.8, 60.0550000000003 
61.00,9.46513,25.046447,0.000381,25.002832,-2.7797,-0.041,9.45722,9.45722
62.00,9.46295,25.046570,0.000385,25.002956,-2.7791,-0.041,9.45460,9.45460
63.00,9.46147,25.046671,0.000384,25.003062,-2.7786,-0.040,9.45336,9.45336
64.00,9.46179,25.046704,0.000385,25.003097,-2.7781,-0.040,9.45374,9.45374
65.00,9.46092,25.046848,0.000386,25.003238,-2.7776,-0.040,9.45416,9.45416
66.00,9.45951,25.046927,0.000388,25.003228,-2.7770,-0.040,9.45533,9.45533
67.00,9.45854,25.046849,0.000387,25.003121,-2.7765,-0.040,9.45744,9.45744
68.00,9.45830,25.046905,0.000388,25.003085,-2.7758,-0.040,9.45871,9.45871
69.00,9.45845,25.047003,0.000391,25.003078,-2.7752,-0.040,9.45996,9.45996
70.00,9.45868,25.046952,0.000390,25.002992,-2.7747,-0.040,9.46110,9.46110
71.00,9.45892,25.046932,0.000390,25.002961,-2.7742,-0.040,9.46179,9.46179
72.00,9.45869,25.046960,0.000387,25.003009,-2.7737,-0.040,9.46233,9.46233
73.00,9.45885,25.046950,0.000390,25.003009,-2.7733,-0.040,9.46313,9.46313
74.00,9.45922,25.047002,0.000387,25.003039,-2.7728,-0.039,9.46315,9.46315
75.00,9.45939,25.047088,0.000388,25.003088,-2.7723,-0.039,9.46350,9.46350
76.00,9.45958,25.047206,0.000389,25.003092,-2.7719,-0.039,9.46387,9.46387
77.00,9.45940,25.047306,0.000391,25.003120,-2.7714,-0.039,9.46258,9.46258
78.00,9.45927,25.047356,0.000385,25.003100,-2.7710,-0.039,9.46203,9.46203
79.00,9.45954,25.047356,0.000380,25.003027,-2.7705,-0.039,9.46232,9.46232
80.00,9.45981,25.047359,0.000378,25.003062,-2.7700,-0.038,9.46093,9.46093
81.00,9.46016,25.047396,0.000379,25.003104,-2.7694,-0.038,9.46075,9.46075
82.00,9.46074,25.047484,0.000380,25.003117,-2.7688,-0.038,9.46186,9.46186
83.00,9.46130,25.047584,0.000384,25.003181,-2.7684,-0.038,9.46230,9.46230
84.00,9.46169,25.047620,0.000389,25.003225,-2.7679,-0.038,9.46206,9.46206
85.00,9.46201,25.047663,0.000390,25.003127,-2.7675,-0.038,9.46296,9.46296
86.00,9.46207,25.047727,0.000390,25.003120,-2.7672,-0.038,9.46162,9.46162
87.00,9.46191,25.047713,0.000389,25.003051,-2.7668,-0.038,9.46079,9.46079
88.00,9.46193,25.047736,0.000389,25.003026,-2.7662,-0.038,9.46042,9.46042
89.00,9.46198,25.047804,0.000386,25.003040,-2.7657,-0.038,9.46008,9.46008
90.00,9.46177,25.047880,0.000385,25.003073,-2.7652,-0.037,9.45918,9.45918
91.00,9.46157,25.047849,0.000382,25.003030,-2.7646,-0.037,9.45992,9.45992
92.00,9.46151,25.047924,0.000383,25.003094,-2.7643,-0.037,9.46065,9.46065
93.00,9.46145,25.047935,0.000383,25.003067,-2.7640,-0.037,9.46078,9.46078
94.00,9.46133,25.047966,0.000387,25.003122,-2.7638,-0.037,9.46057,9.46057
95.00,9.46102,25.048040,0.000391,25.003189,-2.7634,-0.037,9.46135,9.46135
96.00,9.46100,25.048107,0.000393,25.003230,-2.7629,-0.037,9.46164,9.46164
97.00,9.46108,25.048064,0.000389,25.003190,-2.7623,-0.036,9.46162,9.46162
98.00,9.46126,25.048142,0.000388,25.003202,-2.7617,-0.036,9.46136,9.46136
99.00,9.46114,25.048232,0.000389,25.003191,-2.7611,-0.036,9.46191,9.46191
100.00,9.46131,25.048264,0.000391,25.003156,-2.7606,-0.036,9.46218,9.46218
101.00,9.46139,25.048358,0.000391,25.003138,-2.7601,-0.036,9.46229,9.46229
102.00,9.46135,25.048518,0.000397,25.003237,-2.7597,-0.036,9.46228,9.46228
103.00,9.46119,25.048498,0.000397,25.003280,-2.7593,-0.036,9.46143,9.46143
104.00,9.46085,25.048483,0.000396,25.003208,-2.7590,-0.036,9.46059,9.46059
105.00,9.46087,25.048524,0.000393,25.003177,-2.7585,-0.035,9.46115,9.46115
106.00,9.46106,25.048486,0.000393,25.003165,-2.7579,-0.035,9.46096,9.46096
107.00,9.46115,25.048516,0.000391,25.003134,-2.7574,-0.035,9.45952,9.45952
108.00,9.46083,25.048622,0.000392,25.003115,-2.7569,-0.035,9.45916,9.45916
109.00,9.46055,25.048615,0.000389,25.003044,-2.7565,-0.035,9.45887,9.45887
110.00,9.46044,25.048663,0.000390,25.003070,-2.7560,-0.035,9.45710,9.45710
111.00,9.46039,25.048814,0.000392,25.003120,-2.7555,-0.035,9.45615,9.45615
112.00,9.46008,25.048861,0.000390,25.003101,-2.7549,-0.035,9.45626,9.45626
113.00,9.45978,25.048897,0.000389,25.003092,-2.7543,-0.034,9.45607,9.45607
114.00,9.45950,25.049011,0.000388,25.003200,-2.7535,-0.034,9.45541,9.45541
115.00,9.45924,25.049022,0.000384,25.003158,-2.7530,-0.034,9.45513,9.45513
116.00,9.45874,25.049001,0.000379,25.003130,-2.7524,-0.034,9.45577,9.45577
117.00,9.45844,25.049031,0.000380,25.003109,-2.7519,-0.034,9.45641,9.45641
118.00,9.45844,25.049111,0.000381,25.003119,-2.7514,-0.034,9.45728,9.45728
119.00,9.45844,25.049198,0.000383,25.003059,-2.7508,-0.034,9.45832,9.45832
120.00,9.45820,25.049253,0.000383,25.003088,-2.7502,-0.033,9.45899,9.45899
121.00,9.45801,25.049325,0.000384,25.003065,-2.7497,-0.033,9.45889,9.45889
122.00,9.45791,25.049365,0.000383,25.003037,-2.7492,-0.033,9.45921,9.45921
123.00,9.45796,25.049336,0.000379,25.002977,-2.7488,-0.033,9.45972,9.45972
124.00,9.45811,25.049329,0.000376,25.002960,-2.7483,-0.032,9.45973,9.45973
125.00,9.45795,25.049373,0.000377,25.002933,-2.7479,-0.032,9.45966,9.45966
126.00,9.45758,25.049403,0.000381,25.002958,-2.7475,-0.032,9.45889,9.45889
127.00,9.45743,25.049449,0.000382,25.002981,-2.7471,-0.032,9.45805,9.45805
128.00,9.45745,25.049562,0.000387,25.003017,-2.7467,-0.032,9.45679,9.45679
129.00,9.45749,25.049582,0.000388,25.003043,-2.7463,-0.032,9.45661,9.45661
130.00,9.45761,25.049588,0.000388,25.002993,-2.7458,-0.032,9.45691,9.45691
131.00,9.45768,25.049607,0.000386,25.002927,-2.7453,-0.032,9.45742,9.45742
132.00,9.45765,25.049590,0.000382,25.002900,-2.7447,-0.032,9.45639,9.45639
133.00,9.45734,25.049521,0.000379,25.002873,-2.7442,-0.031,9.45520,9.45520
134.00,9.45722,25.049577,0.000378,25.002876,-2.7438,-0.031,9.45391,9.45391
135.00,9.45701,25.049706,0.000378,25.003006,-2.7434,-0.031,9.45211,9.45211
136.00,9.45668,25.049772,0.000375,25.003058,-2.7429,-0.031,9.45082,9.45082
137.00,9.45638,25.049860,0.000376,25.003093,-2.7425,-0.031,9.45137,9.45137
138.00,9.45612,25.050013,0.000381,25.003182,-2.7420,-0.030,9.45227,9.45227
139.00,9.45580,25.049990,0.000385,25.003159,-2.7416,-0.030,9.45312,9.45312
140.00,9.45547,25.049962,0.000387,25.003089,-2.7411,-0.030,9.45435,9.45435
141.00,9.45500,25.049990,0.000392,25.003120,-2.7407,-0.031,9.45507,9.45507
142.00,9.45477,25.049907,0.000391,25.003060,-2.7402,-0.031,9.45576,9.45576
143.00,9.45489,25.049876,0.000389,25.003016,-2.7397,-0.030,9.45657,9.45657
144.00,9.45516,25.049994,0.000385,25.003116,-2.7393,-0.030,9.45728,9.45728
145.00,9.45525,25.050086,0.000385,25.003190,-2.7389,-0.030,9.45748,9.45748
146.00,9.45519,25.050054,0.000379,25.003122,-2.7385,-0.029,9.45734,9.45734
147.00,9.45506,25.050078,0.000380,25.003088,-2.7381,-0.029,9.45634,9.45634
148.00,9.45486,25.049985,0.000376,25.002949,-2.7376,-0.029,9.45495,9.45495
149.00,9.45457,25.049958,0.000375,25.002831,-2.7371,-0.029,9.45325,9.45325
150.00,9.45417,25.049915,0.000373,25.002747,-2.7367,-0.029,9.45175,9.45175
151.00,9.45375,25.049982,0.000376,25.002821,-2.7361,-0.029,9.45109,9.45109
152.00,9.45353,25.050058,0.000376,25.002867,-2.7355,-0.029,9.45102,9.45102
153.00,9.45368,25.050172,0.000381,25.002966,-2.7349,-0.029,9.45123,9.45123
154.00,9.45383,25.050192,0.000383,25.003007,-2.7344,-0.029,9.45204,9.45204
155.00,9.45409,25.050219,0.000384,25.003048,-2.7337,-0.029,9.45263,9.45263
156.00,9.45426,25.050271,0.000387,25.003051,-2.7331,-0.028,9.45338,9.45338
157.00,9.45423,25.050356,0.000389,25.003065,-2.7327,-0.028,9.45386,9.45386
158.00,9.45420,25.050348,0.000385,25.002976,-2.7323,-0.028,9.45367,9.45367
159.00,9.45397,25.050410,0.000386,25.002923,-2.7318,-0.028,9.45307,9.45307
160.00,9.45379,25.050569,0.000389,25.002917,-2.7313,-0.028,9.45275,9.45275
161.00,9.45362,25.050685,0.000388,25.002879,-2.7307,-0.028,9.45247,9.45247
162.00,9.45338,25.050750,0.000383,25.002870,-2.7301,-0.028,9.45144,9.45144
163.00,9.45296,25.050813,0.000381,25.002901,-2.7296,-0.027,9.45117,9.45117
164.00,9.45261,25.050870,0.000381,25.002948,-2.7292,-0.027,9.45135,9.45135
165.00,9.45235,25.050849,0.000381,25.002935,-2.7288,-0.027,9.45190,9.45190
166.00,9.45231,25.050874,0.000384,25.003010,-2.7284,-0.027,9.45273,9.45273
167.00,9.45243,25.050876,0.000387,25.003070,-2.7280,-0.027,9.45329,9.45329
168.00,9.45240,25.051003,0.000392,25.003124,-2.7276,-0.027,9.45332,9.45332
169.00,9.45230,25.051056,0.000393,25.003115,-2.7273,-0.027,9.45284,9.45284
170.00,9.45225,25.051178,0.000389,25.003195,-2.7270,-0.026,9.45137,9.45137
171.00,9.45206,25.051145,0.000387,25.003130,-2.7266,-0.026,9.44945,9.44945
172.00,9.45193,25.051171,0.000388,25.003119,-2.7262,-0.026,9.44871,9.44871
173.00,9.45173,25.051165,0.000386,25.003130,-2.7256,-0.026,9.44828,9.44828
174.00,9.45147,25.051207,0.000387,25.003159,-2.7250,-0.026,9.44824,9.44824
175.00,9.45123,25.051144,0.000389,25.003101,-2.7244,-0.026,9.44839,9.44839
176.00,9.45103,25.051172,0.000389,25.003056,-2.7239,-0.026,9.44926,9.44926
177.00,9.45092,25.051197,0.000389,25.003047,-2.7234,-0.026,9.45008,9.45008
178.00,9.45080,25.051284,0.000394,25.003109,-2.7229,-0.026,9.45026,9.45026
179.00,9.45076,25.051281,0.000392,25.003110,-2.7223,-0.026,9.45024,9.45024
180.00,9.45060,25.051284,0.000388,25.003100,-2.7218,-0.025,9.45033,9.45033
181.00,9.45038,25.051306,0.000387,25.003154,-2.7213,-0.025,9.44987,9.44987
182.00,9.45039,25.051375,0.000390,25.003198,-2.7208,-0.025,9.44975,9.44975
183.00,9.45050,25.051289,0.000385,25.003100,-2.7204,-0.025,9.45004,9.45004
184.00,9.45038,25.051249,0.000385,25.003081,-2.7200,-0.025,9.44971,9.44971
185.00,9.45019,25.051349,0.000387,25.003075,-2.7195,-0.025,9.45056,9.45056
186.00,9.45014,25.051403,0.000388,25.003071,-2.7190,-0.024,9.45145,9.45145
187.00,9.45003,25.051384,0.000386,25.003008,-2.7185,-0.024,9.45178,9.45178
188.00,9.45020,25.051469,0.000390,25.003070,-2.7181,-0.024,9.45255,9.45255
189.00,9.45028,25.051582,0.000390,25.003100,-2.7178,-0.024,9.45282,9.45282
190.00,9.45027,25.051563,0.000390,25.003058,-2.7175,-0.024,9.45185,9.45185
191.00,9.45030,25.051736,0.000390,25.003113,-2.7171,-0.024,9.45075,9.45075
192.00,9.45034,25.051915,0.000388,25.003162,-2.7167,-0.024,9.44980,9.44980
193.00,9.45042,25.051932,0.000382,25.003095,-2.7161,-0.024,9.44907,9.44907
194.00,9.45055,25.051987,0.000382,25.003082,-2.7155,-0.024,9.44946,9.44946
195.00,9.45056,25.052134,0.000382,25.003168,-2.7149,-0.023,9.44965,9.44965
196.00,9.45054,25.052126,0.000382,25.003142,-2.7143,-0.023,9.44985,9.44985
197.00,9.45031,25.052175,0.000387,25.003128,-2.7138,-0.023,9.44908,9.44908
198.00,9.44999,25.052200,0.000390,25.003090,-2.7133,-0.023,9.44817,9.44817
199.00,9.44992,25.052288,0.000392,25.003158,-2.7128,-0.023,9.44770,9.44770
200.00,9.44991,25.052324,0.000393,25.003195,-2.7123,-0.023,9.44758,9.44758
201.00,9.44987,25.052382,0.000393,25.003201,-2.7118,-0.023,9.44749,9.44749
202.00,9.44976,25.052449,0.000391,25.003185,-2.7113,-0.023,9.44719,9.44719
203.00,9.44969,25.052693,0.000394,25.003332,-2.7109,-0.023,9.43795,9.43795
204.00,9.44913,25.052784,0.000395,25.003298,-2.7105,-0.023,9.42521,9.42521
205.00,9.44855,25.052881,0.000395,25.003281,-2.7101,-0.023,9.41303,9.41303
206.00,9.44855,25.052998,0.000392,25.003368,-2.7097,-0.022,9.40157,9.40157
207.00,9.44837,25.053078,0.000391,25.003418,-2.7091,-0.022,9.39172,9.39172
208.00,9.44759,25.053103,0.000391,25.003354,-2.7086,-0.022,9.39158,9.39158
209.00,9.44750,25.053080,0.000388,25.003275,-2.7080,-0.022,9.39395,9.39395
210.00,9.44820,25.053087,0.000387,25.003175,-2.7075,-0.022,9.39581,9.39581
@2,2.0001,4.0, 210.005000000005 
211.00,9.44894,25.053057,0.000387,25.003053,-2.7070,-0.022,9.39666,9.39666
212.00,9.44271,25.053037,0.000387,25.003010,-2.7066,-0.021,9.39818,9.39818
213.00,9.40017,25.053088,0.000389,25.003086,-2.7063,-0.021,9.40000,9.40000
214.00,9.38572,25.053170,0.000392,25.003119,-2.7060,-0.021,9.40351,9.40351
215.00,9.38796,25.053190,0.000390,25.003174,-2.7057,-0.021,9.40782,9.40782
216.00,9.39121,25.053211,0.000390,25.003120,-2.7053,-0.021,9.41311,9.41311
217.00,9.39371,25.053306,0.000391,25.003207,-2.7048,-0.021,9.41776,9.41776
218.00,9.39466,25.053305,0.000389,25.003132,-2.7042,-0.021,9.42127,9.42127
219.00,9.39708,25.053386,0.000390,25.003158,-2.7037,-0.021,9.42355,9.42355
220.00,9.40043,25.053399,0.000390,25.003091,-2.7031,-0.021,9.42520,9.42520
221.00,9.40290,25.053520,0.000392,25.003215,-2.7026,-0.020,9.42640,9.42640
222.00,9.40479,25.053490,0.000390,25.003177,-2.7021,-0.020,9.42715,9.42715
223.00,9.40800,25.053412,0.000387,25.003143,-2.7015,-0.020,9.42765,9.42765
224.00,9.41220,25.053502,0.000387,25.003260,-2.7010,-0.020,9.42858,9.42858
225.00,9.41518,25.053438,0.000386,25.003213,-2.7004,-0.020,9.43062,9.43062
226.00,9.41740,25.053387,0.000387,25.003168,-2.6999,-0.020,9.43292,9.43292
227.00,9.41908,25.053443,0.000391,25.003211,-2.6995,-0.020,9.43501,9.43501
228.00,9.42114,25.053487,0.000391,25.003224,-2.6992,-0.020,9.43599,9.43599
229.00,9.42313,25.053381,0.000388,25.003087,-2.6991,-0.020,9.43694,9.43694
230.00,9.42441,25.053490,0.000393,25.003216,-2.6990,-0.020,9.43739,9.43739
231.00,9.42631,25.053537,0.000395,25.003244,-2.6987,-0.020,9.43717,9.43717
232.00,9.42888,25.053509,0.000392,25.003099,-2.6983,-0.019,9.43805,9.43805
233.00,9.43081,25.053555,0.000392,25.003109,-2.6978,-0.019,9.44037,9.44037
234.00,9.43213,25.053674,0.000393,25.003152,-2.6971,-0.019,9.44227,9.44227
235.00,9.43328,25.053802,0.000391,25.003138,-2.6965,-0.019,9.44401,9.44401
236.00,9.43468,25.053850,0.000389,25.003093,-2.6960,-0.019,9.44600,9.44600
237.00,9.43610,25.053970,0.000391,25.003209,-2.6955,-0.019,9.44717,9.44717
238.00,9.43743,25.054099,0.000388,25.003261,-2.6952,-0.019,9.44796,9.44796
239.00,9.43848,25.054193,0.000388,25.003302,-2.6948,-0.018,9.44828,9.44828
240.00,9.43966,25.054163,0.000384,25.003208,-2.6944,-0.018,9.44836,9.44836
241.00,9.44063,25.054152,0.000384,25.003160,-2.6939,-0.018,9.44806,9.44806
242.00,9.44155,25.054142,0.000387,25.003087,-2.6934,-0.018,9.44710,9.44710
243.00,9.44235,25.054174,0.000390,25.003039,-2.6929,-0.018,9.44669,9.44669
244.00,9.44319,25.054087,0.000387,25.002956,-2.6923,-0.018,9.44701,9.44701
245.00,9.44397,25.054091,0.000389,25.003010,-2.6919,-0.018,9.44726,9.44726
246.00,9.44443,25.054190,0.000393,25.003062,-2.6914,-0.018,9.44725,9.44725
247.00,9.44487,25.054189,0.000389,25.003051,-2.6910,-0.018,9.44860,9.44860
248.00,9.44567,25.054247,0.000388,25.003101,-2.6905,-0.018,9.44952,9.44952
249.00,9.44643,25.054276,0.000387,25.003083,-2.6901,-0.017,9.44927,9.44927
250.00,9.44690,25.054339,0.000386,25.003084,-2.6896,-0.017,9.44895,9.44895
251.00,9.44731,25.054289,0.000381,25.003031,-2.6891,-0.017,9.44878,9.44878
252.00,9.44771,25.054246,0.000377,25.002965,-2.6887,-0.017,9.44875,9.44875
253.00,9.44811,25.054243,0.000379,25.002897,-2.6883,-0.017,9.44898,9.44898
254.00,9.44846,25.054307,0.000382,25.002882,-2.6878,-0.017,9.44975,9.44975
255.00,9.44861,25.054268,0.000380,25.002865,-2.6874,-0.017,9.45007,9.45007
256.00,9.44876,25.054368,0.000377,25.002942,-2.6869,-0.016,9.45108,9.45108
257.00,9.44873,25.054572,0.000385,25.003102,-2.6864,-0.016,9.45003,9.45003
258.00,9.44851,25.054547,0.000386,25.003105,-2.6860,-0.016,9.44868,9.44868
259.00,9.44853,25.054522,0.000384,25.003133,-2.6856,-0.016,9.44821,9.44821
260.00,9.44857,25.054629,0.000386,25.003103,-2.6852,-0.016,9.44840,9.44840
261.00,9.44872,25.054751,0.000390,25.003202,-2.6848,-0.016,9.44814,9.44814
262.00,9.44898,25.054640,0.000383,25.003089,-2.6844,-0.016,9.44904,9.44904
263.00,9.44924,25.054781,0.000379,25.003146,-2.6838,-0.015,9.44993,9.44993
264.00,9.44931,25.054952,0.000384,25.003228,-2.6834,-0.015,9.45013,9.45013
265.00,9.44925,25.054983,0.000389,25.003278,-2.6829,-0.015,9.44948,9.44948
266.00,9.44924,25.054893,0.000389,25.003124,-2.6824,-0.015,9.44895,9.44895
267.00,9.44911,25.055088,0.000393,25.003173,-2.6819,-0.015,9.44822,9.44822
268.00,9.44894,25.055069,0.000394,25.003112,-2.6815,-0.015,9.44779,9.44779
269.00,9.44898,25.054974,0.000389,25.002993,-2.6811,-0.015,9.44840,9.44840
270.00,9.44924,25.055064,0.000386,25.002973,-2.6807,-0.015,9.44923,9.44923
271.00,9.44936,25.055252,0.000383,25.003061,-2.6805,-0.014,9.44948,9.44948
272.00,9.44941,25.055255,0.000382,25.003007,-2.6802,-0.014,9.45029,9.45029
273.00,9.44939,25.055326,0.000384,25.002956,-2.6798,-0.014,9.45122,9.45122
274.00,9.44940,25.055372,0.000385,25.002945,-2.6793,-0.014,9.45074,9.45074
275.00,9.44940,25.055293,0.000384,25.002883,-2.6788,-0.014,9.45042,9.45042
276.00,9.44936,25.055285,0.000387,25.002831,-2.6782,-0.014,9.45092,9.45092
277.00,9.44944,25.055320,0.000388,25.002818,-2.6777,-0.014,9.45059,9.45059
278.00,9.44971,25.055421,0.000392,25.002958,-2.6772,-0.014,9.44963,9.44963
279.00,9.44958,25.055578,0.000393,25.003068,-2.6767,-0.014,9.44890,9.44890
280.00,9.44940,25.055763,0.000395,25.003188,-2.6763,-0.014,9.44788,9.44788
281.00,9.44928,25.055764,0.000391,25.003161,-2.6758,-0.013,9.44773,9.44773
282.00,9.44929,25.055891,0.000394,25.003280,-2.6752,-0.013,9.44800,9.44800
283.00,9.44919,25.055860,0.000388,25.003198,-2.6747,-0.013,9.44768,9.44768
284.00,9.44889,25.055871,0.000390,25.003132,-2.6742,-0.013,9.44673,9.44673
285.00,9.44845,25.055896,0.000391,25.003155,-2.6738,-0.013,9.44570,9.44570
286.00,9.44819,25.055909,0.000392,25.003153,-2.6733,-0.013,9.44428,9.44428
287.00,9.44804,25.055882,0.000389,25.003129,-2.6728,-0.013,9.44296,9.44296
288.00,9.44785,25.055846,0.000390,25.003055,-2.6722,-0.013,9.44247,9.44247
289.00,9.44753,25.055895,0.000388,25.003074,-2.6717,-0.012,9.44301,9.44301
290.00,9.44716,25.055860,0.000384,25.002969,-2.6713,-0.012,9.44427,9.44427
291.00,9.44695,25.056015,0.000386,25.003058,-2.6709,-0.012,9.44426,9.44426
292.00,9.44645,25.056159,0.000387,25.003094,-2.6705,-0.012,9.44445,9.44445
293.00,9.44598,25.056317,0.000389,25.003196,-2.6702,-0.012,9.44556,9.44556
294.00,9.44574,25.056306,0.000390,25.003177,-2.6699,-0.012,9.44595,9.44595
295.00,9.44588,25.056433,0.000389,25.003257,-2.6695,-0.012,9.44500,9.44500
296.00,9.44555,25.056413,0.000386,25.003184,-2.6690,-0.011,9.44515,9.44515
297.00,9.44514,25.056388,0.000385,25.003158,-2.6686,-0.011,9.44438,9.44438
298.00,9.44482,25.056502,0.000383,25.003192,-2.6681,-0.011,9.44320,9.44320
299.00,9.44475,25.056611,0.000384,25.003239,-2.6676,-0.011,9.44331,9.44331
300.00,9.44479,25.056637,0.000387,25.003209,-2.6672,-0.011,9.44427,9.44427
301.00,9.44477,25.056590,0.000386,25.003192,-2.6668,-0.011,9.44486,9.44486
302.00,9.44444,25.056552,0.000385,25.003108,-2.6664,-0.010,9.44544,9.44544
303.00,9.44425,25.056522,0.000384,25.003092,-2.6659,-0.010,9.44518,9.44518
304.00,9.44421,25.056522,0.000380,25.003063,-2.6655,-0.010,9.44426,9.44426
305.00,9.44430,25.056593,0.000381,25.003144,-2.6650,-0.010,9.44420,9.44420
306.00,9.44446,25.056668,0.000382,25.003119,-2.6646,-0.010,9.44392,9.44392
307.00,9.44459,25.056750,0.000382,25.003142,-2.6641,-0.010,9.44433,9.44433
308.00,9.44478,25.056842,0.000383,25.003173,-2.6638,-0.010,9.44554,9.44554
309.00,9.44487,25.056982,0.000386,25.003242,-2.6636,-0.010,9.44612,9.44612
310.00,9.44492,25.056956,0.000385,25.003105,-2.6633,-0.010,9.44594,9.44594
311.00,9.44485,25.057033,0.000387,25.003121,-2.6629,-0.010,9.44546,9.44546
312.00,9.44478,25.057105,0.000388,25.003166,-2.6625,-0.009,9.44471,9.44471
313.00,9.44455,25.057116,0.000390,25.003102,-2.6621,-0.009,9.44454,9.44454
314.00,9.44471,25.056999,0.000389,25.002963,-2.6617,-0.009,9.44527,9.44527
315.00,9.44483,25.057058,0.000390,25.003020,-2.6612,-0.009,9.44549,9.44549
316.00,9.44507,25.057160,0.000389,25.003140,-2.6608,-0.009,9.44630,9.44630
317.00,9.44526,25.057146,0.000388,25.003190,-2.6603,-0.009,9.44739,9.44739
318.00,9.44558,25.057187,0.000387,25.003253,-2.6597,-0.009,9.44734,9.44734
319.00,9.44574,25.057318,0.000383,25.003384,-2.6592,-0.008,9.44740,9.44740
320.00,9.44585,25.057386,0.000384,25.003462,-2.6586,-0.008,9.44797,9.44797
321.00,9.44588,25.057344,0.000384,25.003335,-2.6581,-0.008,9.44814,9.44814
322.00,9.44603,25.057266,0.000382,25.003179,-2.6577,-0.008,9.44741,9.44741
323.00,9.44601,25.057294,0.000385,25.003198,-2.6574,-0.008,9.44705,9.44705
324.00,9.44625,25.057195,0.000385,25.003093,-2.6572,-0.008,9.44651,9.44651
325.00,9.44607,25.057204,0.000384,25.003067,-2.6568,-0.008,9.44348,9.44348
326.00,9.44575,25.057107,0.000384,25.003011,-2.6564,-0.008,9.43615,9.43615
327.00,9.44643,25.057208,0.000384,25.003072,-2.6560,-0.007,9.42630,9.42630
328.00,9.44686,25.057152,0.000385,25.003032,-2.6554,-0.008,9.41318,9.41318
329.00,9.44714,25.057310,0.000389,25.003220,-2.6548,-0.007,9.39867,9.39867
330.00,9.44709,25.057307,0.000389,25.003191,-2.6544,-0.007,9.38767,9.38767
331.00,9.44708,25.057486,0.000390,25.003273,-2.6540,-0.007,9.38179,9.38179
332.00,9.44650,25.057500,0.000390,25.003235,-2.6536,-0.007,9.38049,9.38049
333.00,9.44565,25.057584,0.000392,25.003242,-2.6532,-0.007,9.38333,9.38333
334.00,9.44552,25.057679,0.000393,25.003164,-2.6526,-0.007,9.38898,9.38898
335.00,9.43368,25.057698,0.000390,25.003130,-2.6519,-0.007,9.39454,9.39454
336.00,9.41125,25.057757,0.000390,25.003214,-2.6512,-0.007,9.40052,9.40052
337.00,9.39474,25.057836,0.000393,25.003334,-2.6506,-0.007,9.40501,9.40501
338.00,9.38010,25.057765,0.000386,25.003225,-2.6501,-0.006,9.40855,9.40855
339.00,9.37646,25.057601,0.000383,25.003066,-2.6497,-0.006,9.41141,9.41141
340.00,9.37968,25.057698,0.000386,25.003065,-2.6493,-0.006,9.41366,9.41366
341.00,9.38465,25.057643,0.000386,25.002932,-2.6490,-0.006,9.41590,9.41590
342.00,9.38917,25.057740,0.000385,25.002935,-2.6486,-0.006,9.41885,9.41885
343.00,9.39456,25.057836,0.000385,25.003075,-2.6483,-0.005,9.42219,9.42219
344.00,9.39964,25.058053,0.000389,25.003284,-2.6479,-0.005,9.42442,9.42442
345.00,9.40296,25.058097,0.000385,25.003328,-2.6475,-0.005,9.42683,9.42683
346.00,9.40611,25.058150,0.000385,25.003367,-2.6470,-0.005,9.42827,9.42827
347.00,9.40934,25.058250,0.000385,25.003385,-2.6466,-0.005,9.42899,9.42899
348.00,9.41204,25.058266,0.000386,25.003261,-2.6461,-0.005,9.42962,9.42962
349.00,9.41443,25.058279,0.000384,25.003146,-2.6456,-0.005,9.43093,9.43093
350.00,9.41737,25.058211,0.000389,25.003001,-2.6451,-0.005,9.43207,9.43207
351.00,9.41992,25.058273,0.000390,25.002954,-2.6446,-0.005,9.43331,9.43331
352.00,9.42194,25.058313,0.000391,25.002918,-2.6442,-0.005,9.43423,9.43423
353.00,9.42397,25.058448,0.000396,25.002991,-2.6438,-0.005,9.43296,9.43296
354.00,9.42597,25.058526,0.000396,25.002997,-2.6435,-0.005,9.42874,9.42874
355.00,9.42817,25.058799,0.000394,25.003152,-2.6432,-0.004,9.42199,9.42199
356.00,9.43008,25.058858,0.000392,25.003120,-2.6428,-0.004,9.41264,9.41264
357.00,9.43125,25.058945,0.000391,25.003112,-2.6424,-0.004,9.40332,9.40332
358.00,9.43220,25.058923,0.000385,25.003025,-2.6420,-0.004,9.39380,9.39380
359.00,9.43348,25.058959,0.000386,25.003098,-2.6417,-0.003,9.38460,9.38460
360.00,9.43521,25.058970,0.000384,25.003107,-2.6413,-0.003,9.37813,9.37813
@3,2.0001,4.0, 360.046999999999 
361.00,9.43593,25.059037,0.000384,25.003202,-2.6409,-0.003,9.37472,9.37472
362.00,9.43245,25.058991,0.000386,25.003116,-2.6405,-0.003,9.37341,9.37341
363.00,9.42509,25.059143,0.000391,25.003222,-2.6401,-0.003,9.37641,9.37641
364.00,9.41314,25.059164,0.000395,25.003132,-2.6396,-0.003,9.38336,9.38336
365.00,9.40175,25.059183,0.000397,25.003128,-2.6392,-0.003,9.39095,9.39095
366.00,9.38955,25.059210,0.000397,25.003119,-2.6388,-0.003,9.39847,9.39847
367.00,9.38512,25.059261,0.000397,25.003176,-2.6383,-0.003,9.40515,9.40515
368.00,9.37793,25.059254,0.000395,25.003124,-2.6377,-0.003,9.40985,9.40985
369.00,9.37514,25.059259,0.000396,25.003138,-2.6371,-0.002,9.41301,9.41301
370.00,9.37132,25.059155,0.000393,25.003050,-2.6365,-0.002,9.41506,9.41506
371.00,9.37321,25.059097,0.000393,25.002991,-2.6359,-0.002,9.41675,9.41675
372.00,9.38065,25.059046,0.000393,25.002983,-2.6355,-0.002,9.41823,9.41823
373.00,9.39256,25.059146,0.000394,25.003128,-2.6353,-0.002,9.42071,9.42071
374.00,9.40171,25.059236,0.000392,25.003164,-2.6349,-0.002,9.42189,9.42189
375.00,9.40646,25.059348,0.000396,25.003232,-2.6345,-0.002,9.42482,9.42482
376.00,9.40980,25.059511,0.000401,25.003339,-2.6340,-0.002,9.42793,9.42793
377.00,9.41207,25.059542,0.000400,25.003230,-2.6335,-0.002,9.43000,9.43000
378.00,9.41395,25.059535,0.000400,25.003109,-2.6329,-0.002,9.43065,9.43065
379.00,9.41615,25.059530,0.000399,25.003088,-2.6324,-0.002,9.43300,9.43300
380.00,9.41859,25.059547,0.000394,25.003108,-2.6320,-0.001,9.43465,9.43465
381.00,9.42044,25.059563,0.000390,25.003126,-2.6317,-0.001,9.43592,9.43592
382.00,9.42243,25.059654,0.000391,25.003266,-2.6313,-0.001,9.43774,9.43774
383.00,9.42465,25.059637,0.000391,25.003252,-2.6310,-0.001,9.43963,9.43963
384.00,9.42661,25.059649,0.000390,25.003238,-2.6307,0.000,9.44109,9.44109
385.00,9.42840,25.059746,0.000392,25.003240,-2.6303,0.000,9.44179,9.44179
386.00,9.43021,25.059729,0.000392,25.003146,-2.6299,0.000,9.44220,9.44220
387.00,9.43168,25.059777,0.000392,25.003134,-2.6295,0.000,9.44225,9.44225
388.00,9.43313,25.059789,0.000389,25.003100,-2.6291,0.000,9.44208,9.44208
389.00,9.43469,25.059957,0.000389,25.003197,-2.6287,0.000,9.44325,9.44325
390.00,9.43583,25.059987,0.000390,25.003202,-2.6282,0.000,9.44433,9.44433
391.00,9.43712,25.060077,0.000392,25.003247,-2.6277,0.000,9.44494,9.44494
392.00,9.43834,25.059991,0.000391,25.003203,-2.6273,0.000,9.44566,9.44566
393.00,9.43931,25.059984,0.000389,25.003155,-2.6270,0.000,9.44683,9.44683
394.00,9.44050,25.059859,0.000387,25.003056,-2.6268,0.001,9.44749,9.44749
395.00,9.44170,25.059902,0.000385,25.003048,-2.6265,0.001,9.44772,9.44772
396.00,9.44259,25.060035,0.000388,25.003129,-2.6262,0.001,9.44873,9.44873
397.00,9.44374,25.060186,0.000387,25.003185,-2.6258,0.001,9.44916,9.44916
398.00,9.44466,25.060382,0.000393,25.003326,-2.6252,0.001,9.44956,9.44956
399.00,9.44508,25.060459,0.000395,25.003331,-2.6246,0.001,9.44801,9.44801
400.00,9.44549,25.060454,0.000398,25.003300,-2.6241,0.001,9.44617,9.44617
401.00,9.44527,25.060298,0.000395,25.003176,-2.6237,0.001,9.44435,9.44435
402.00,9.44538,25.060302,0.000397,25.003177,-2.6232,0.001,9.44311,9.44311
403.00,9.44521,25.060131,0.000394,25.003067,-2.6229,0.001,9.44157,9.44157
404.00,9.44523,25.060135,0.000393,25.003046,-2.6225,0.002,9.44073,9.44073
405.00,9.44514,25.060111,0.000391,25.002974,-2.6220,0.002,9.44078,9.44078
406.00,9.44485,25.060220,0.000394,25.003018,-2.6216,0.002,9.44104,9.44104
407.00,9.44479,25.060245,0.000392,25.002994,-2.6213,0.002,9.44090,9.44090
408.00,9.44477,25.060337,0.000394,25.003001,-2.6209,0.002,9.44042,9.44042
409.00,9.44444,25.060410,0.000397,25.003040,-2.6204,0.002,9.44145,9.44145
410.00,9.44431,25.060492,0.000399,25.003093,-2.6201,0.002,9.44211,9.44211
411.00,9.44420,25.060531,0.000399,25.003094,-2.6197,0.002,9.44271,9.44271
412.00,9.44424,25.060490,0.000400,25.003050,-2.6192,0.002,9.44384,9.44384
413.00,9.44414,25.060516,0.000398,25.003087,-2.6189,0.002,9.44434,9.44434
414.00,9.44372,25.060380,0.000392,25.002919,-2.6185,0.003,9.44341,9.44341
415.00,9.44305,25.060271,0.000387,25.002817,-2.6181,0.003,9.44173,9.44173
416.00,9.44238,25.060240,0.000385,25.002774,-2.6177,0.003,9.44047,9.44047
417.00,9.44192,25.060408,0.000385,25.002832,-2.6174,0.003,9.43899,9.43899
418.00,9.44161,25.060645,0.000392,25.002932,-2.6171,0.003,9.43975,9.43975
419.00,9.44140,25.060792,0.000396,25.003019,-2.6168,0.003,9.44018,9.44018
420.00,9.44145,25.060945,0.000399,25.003099,-2.6164,0.003,9.44115,9.44115
421.00,9.44141,25.061006,0.000399,25.003129,-2.6160,0.004,9.44112,9.44112
422.00,9.44128,25.061049,0.000401,25.003116,-2.6155,0.004,9.44103,9.44103
423.00,9.44124,25.060768,0.000393,25.002902,-2.6151,0.004,9.43939,9.43939
424.00,9.44091,25.060882,0.000397,25.003018,-2.6146,0.004,9.43755,9.43755
425.00,9.44045,25.060926,0.000394,25.003093,-2.6141,0.004,9.43511,9.43511
426.00,9.43988,25.061018,0.000395,25.003061,-2.6137,0.004,9.43232,9.43232
427.00,9.43889,25.060990,0.000392,25.003064,-2.6133,0.004,9.43034,9.43034
428.00,9.43843,25.061155,0.000391,25.003155,-2.6126,0.005,9.42966,9.42966
429.00,9.43795,25.061228,0.000392,25.003221,-2.6120,0.005,9.43005,9.43005
430.00,9.43750,25.061308,0.000398,25.003257,-2.6114,0.005,9.43077,9.43077
431.00,9.43684,25.061358,0.000399,25.003338,-2.6110,0.005,9.43191,9.43191
432.00,9.43598,25.061421,0.000399,25.003339,-2.6106,0.005,9.43179,9.43179
433.00,9.43536,25.061589,0.000404,25.003420,-2.6103,0.005,9.42786,9.42786
434.00,9.43500,25.061604,0.000397,25.003330,-2.6099,0.005,9.42513,9.42513
435.00,9.43386,25.061502,0.000391,25.003184,-2.6096,0.005,9.42859,9.42859
436.00,9.43257,25.061490,0.000390,25.003115,-2.6091,0.006,9.43709,9.43709
437.00,9.43115,25.061580,0.000392,25.003158,-2.6087,0.006,9.44863,9.44863
438.00,9.42983,25.061656,0.000391,25.003212,-2.6082,0.006,9.46348,9.46348
439.00,9.42895,25.061738,0.000393,25.003255,-2.6078,0.006,9.47632,9.47632
440.00,9.42951,25.061888,0.000396,25.003287,-2.6074,0.006,9.48238,9.48238
441.00,9.42854,25.061976,0.000396,25.003277,-2.6071,0.006,9.48262,9.48262
442.00,9.42441,25.062022,0.000395,25.003232,-2.6068,0.006,9.48002,9.48002
443.00,9.41355,25.062070,0.000396,25.003190,-2.6066,0.006,9.47616,9.47616
444.00,9.42157,25.062113,0.000398,25.003133,-2.6063,0.006,9.47148,9.47148
445.00,9.45004,25.062269,0.000400,25.003275,-2.6060,0.007,9.46767,9.46767
446.00,9.47332,25.062263,0.000401,25.003330,-2.6057,0.007,9.46451,9.46451
447.00,9.48442,25.062261,0.000404,25.003365,-2.6054,0.007,9.46172,9.46172
448.00,9.48630,25.062198,0.000406,25.003413,-2.6050,0.007,9.45916,9.45916
449.00,9.48307,25.062094,0.000405,25.003391,-2.6047,0.007,9.45740,9.45740
450.00,9.47931,25.062069,0.000407,25.003317,-2.6043,0.007,9.45562,9.45562
451.00,9.47541,25.062134,0.000408,25.003295,-2.6039,0.007,9.45462,9.45462
452.00,9.47226,25.062172,0.000407,25.003232,-2.6034,0.007,9.45316,9.45316
453.00,9.46950,25.062199,0.000402,25.003079,-2.6031,0.007,9.45200,9.45200
454.00,9.46723,25.062308,0.000401,25.003077,-2.6026,0.007,9.45155,9.45155
455.00,9.46515,25.062272,0.000399,25.002948,-2.6022,0.007,9.45018,9.45018
456.00,9.46314,25.062304,0.000394,25.002965,-2.6019,0.007,9.44853,9.44853
457.00,9.46072,25.062368,0.000395,25.003030,-2.6016,0.008,9.44748,9.44748
458.00,9.45852,25.062299,0.000393,25.003015,-2.6011,0.008,9.44592,9.44592
459.00,9.45651,25.062301,0.000396,25.003029,-2.6007,0.008,9.44403,9.44403
460.00,9.45459,25.062328,0.000393,25.003144,-2.6003,0.008,9.44344,9.44344
461.00,9.45279,25.062299,0.000394,25.003086,-2.5998,0.008,9.44370,9.44370
462.00,9.45146,25.062407,0.000395,25.003106,-2.5994,0.008,9.44413,9.44413
463.00,9.45052,25.062599,0.000395,25.003191,-2.5990,0.008,9.44547,9.44547
464.00,9.44971,25.062718,0.000392,25.003210,-2.5986,0.009,9.44674,9.44674
465.00,9.44930,25.062848,0.000393,25.003252,-2.5981,0.009,9.44752,9.44752
466.00,9.44866,25.062929,0.000391,25.003260,-2.5977,0.009,9.44721,9.44721
467.00,9.44798,25.062903,0.000390,25.003308,-2.5975,0.009,9.44594,9.44594
468.00,9.44728,25.062899,0.000394,25.003282,-2.5972,0.009,9.44497,9.44497
469.00,9.44662,25.062917,0.000395,25.003295,-2.5969,0.009,9.44520,9.44520
470.00,9.44652,25.062919,0.000398,25.003202,-2.5966,0.009,9.44499,9.44499
471.00,9.44607,25.062988,0.000400,25.003194,-2.5962,0.009,9.44516,9.44516
472.00,9.44587,25.063033,0.000397,25.003060,-2.5959,0.009,9.44547,9.44547
473.00,9.44547,25.063093,0.000396,25.003078,-2.5955,0.010,9.44562,9.44562
474.00,9.44521,25.063068,0.000396,25.003016,-2.5953,0.010,9.44481,9.44481
475.00,9.44516,25.063134,0.000394,25.003057,-2.5950,0.010,9.44438,9.44438
476.00,9.44505,25.063126,0.000392,25.003063,-2.5946,0.010,9.44296,9.44296
477.00,9.44480,25.063172,0.000396,25.003103,-2.5942,0.010,9.44274,9.44274
478.00,9.44475,25.063289,0.000399,25.003168,-2.5937,0.010,9.44203,9.44203
479.00,9.44485,25.063351,0.000398,25.003138,-2.5933,0.011,9.44189,9.44189
480.00,9.44477,25.063253,0.000394,25.003055,-2.5930,0.011,9.44201,9.44201
481.00,9.44459,25.063263,0.000393,25.003026,-2.5928,0.011,9.44441,9.44441
482.00,9.44477,25.063251,0.000392,25.003019,-2.5926,0.011,9.44594,9.44594
483.00,9.44478,25.063216,0.000391,25.002988,-2.5923,0.011,9.44721,9.44721
484.00,9.44474,25.063307,0.000396,25.003079,-2.5920,0.011,9.44741,9.44741
485.00,9.44472,25.063375,0.000399,25.003075,-2.5917,0.011,9.44769,9.44769
486.00,9.44481,25.063580,0.000403,25.003228,-2.5913,0.011,9.44720,9.44720
487.00,9.44512,25.063665,0.000401,25.003242,-2.5909,0.011,9.44682,9.44682
488.00,9.44533,25.063684,0.000399,25.003147,-2.5905,0.012,9.44634,9.44634
489.00,9.44513,25.063682,0.000393,25.003079,-2.5901,0.012,9.44580,9.44580
490.00,9.44502,25.063928,0.000396,25.003231,-2.5898,0.012,9.44575,9.44575
491.00,9.44494,25.063907,0.000398,25.003125,-2.5895,0.012,9.44499,9.44499
492.00,9.44503,25.063865,0.000402,25.003072,-2.5892,0.012,9.44446,9.44446
493.00,9.44501,25.063845,0.000403,25.003088,-2.5888,0.012,9.44447,9.44447
494.00,9.44506,25.063875,0.000404,25.003141,-2.5885,0.012,9.44434,9.44434
495.00,9.44515,25.063762,0.000403,25.003045,-2.5882,0.012,9.44433,9.44433
496.00,9.44538,25.063683,0.000401,25.002969,-2.5882,0.012,9.44351,9.44351
497.00,9.44554,25.063738,0.000398,25.002951,-2.5880,0.012,9.44278,9.44278
498.00,9.44534,25.063871,0.000401,25.003003,-2.5878,0.012,9.44268,9.44268
499.00,9.44525,25.063881,0.000401,25.002978,-2.5875,0.013,9.44327,9.44327
500.00,9.44513,25.063968,0.000401,25.003059,-2.5871,0.013,9.44307,9.44307
501.00,9.44479,25.064126,0.000403,25.003169,-2.5867,0.013,9.44428,9.44428
502.00,9.44465,25.064119,0.000406,25.003199,-2.5864,0.013,9.44473,9.44473
503.00,9.44450,25.064161,0.000405,25.003203,-2.5862,0.013,9.44206,9.44206
504.00,9.44411,25.064254,0.000408,25.003214,-2.5859,0.013,9.43763,9.43763
505.00,9.44393,25.064256,0.000403,25.003134,-2.5856,0.013,9.43260,9.43260
506.00,9.44384,25.064211,0.000398,25.003076,-2.5853,0.013,9.42501,9.42501
507.00,9.44359,25.064357,0.000399,25.003136,-2.5850,0.014,9.41684,9.41684
508.00,9.44360,25.064353,0.000395,25.003114,-2.5846,0.014,9.40992,9.40992
509.00,9.44439,25.064395,0.000392,25.003135,-2.5842,0.014,9.40340,9.40340
510.00,9.44515,25.064398,0.000392,25.003131,-2.5838,0.014,9.39786,9.39786
@4,2.0001,4.0, 510.082999999999 
511.00,9.44617,25.064482,0.000391,25.003151,-2.5834,0.014,9.39497,9.39497
512.00,9.44251,25.064458,0.000384,25.003063,-2.5830,0.015,9.39310,9.39310
513.00,9.43111,25.064500,0.000388,25.003039,-2.5828,0.015,9.39368,9.39368
514.00,9.42304,25.064632,0.000391,25.003077,-2.5826,0.015,9.39555,9.39555
515.00,9.41696,25.064706,0.000394,25.003064,-2.5824,0.015,9.39922,9.39922
516.00,9.41012,25.064728,0.000397,25.003036,-2.5823,0.015,9.40337,9.40337
517.00,9.40293,25.064842,0.000400,25.003112,-2.5821,0.015,9.40814,9.40814
518.00,9.39877,25.064892,0.000395,25.003113,-2.5818,0.015,9.41247,9.41247
519.00,9.39762,25.064944,0.000395,25.003083,-2.5815,0.015,9.41708,9.41708
520.00,9.39836,25.064967,0.000392,25.003075,-2.5813,0.016,9.41967,9.41967
521.00,9.40088,25.065113,0.000393,25.003161,-2.5811,0.016,9.42227,9.42227
522.00,9.40278,25.065204,0.000394,25.003175,-2.5808,0.016,9.42475,9.42475
523.00,9.40255,25.065179,0.000398,25.003091,-2.5806,0.016,9.42721,9.42721
524.00,9.40457,25.065145,0.000399,25.003042,-2.5804,0.016,9.43029,9.43029
525.00,9.40790,25.065265,0.000406,25.003117,-2.5800,0.015,9.43354,9.43354
526.00,9.41111,25.065265,0.000406,25.003105,-2.5795,0.015,9.43624,9.43624
527.00,9.41428,25.065195,0.000403,25.003010,-2.5791,0.015,9.43831,9.43831
528.00,9.41753,25.065292,0.000403,25.003093,-2.5788,0.016,9.43992,9.43992
529.00,9.42036,25.065280,0.000402,25.003077,-2.5785,0.016,9.44043,9.44043
530.00,9.42267,25.065343,0.000402,25.003089,-2.5783,0.016,9.44097,9.44097
531.00,9.42572,25.065314,0.000401,25.003062,-2.5781,0.016,9.44075,9.44075
532.00,9.42888,25.065383,0.000405,25.003157,-2.5778,0.016,9.44186,9.44186
533.00,9.43091,25.065343,0.000403,25.003084,-2.5775,0.016,9.44239,9.44239
534.00,9.43271,25.065380,0.000401,25.003110,-2.5770,0.017,9.44284,9.44284
535.00,9.43383,25.065308,0.000398,25.002991,-2.5767,0.017,9.44266,9.44266
536.00,9.43494,25.065434,0.000398,25.003006,-2.5764,0.017,9.44379,9.44379
537.00,9.43659,25.065358,0.000392,25.002907,-2.5763,0.017,9.44475,9.44475
538.00,9.43810,25.065554,0.000393,25.003046,-2.5761,0.017,9.44538,9.44538
539.00,9.43919,25.065638,0.000397,25.002999,-2.5759,0.017,9.44533,9.44533
540.00,9.44020,25.065740,0.000402,25.003096,-2.5757,0.017,9.44581,9.44581
541.00,9.44106,25.065764,0.000405,25.003116,-2.5755,0.017,9.44497,9.44497
542.00,9.44180,25.065806,0.000409,25.003062,-2.5753,0.017,9.44360,9.44360
543.00,9.44239,25.065901,0.000414,25.003128,-2.5749,0.017,9.44276,9.44276
544.00,9.44282,25.065744,0.000409,25.003021,-2.5746,0.017,9.44259,9.44259
545.00,9.44298,25.065744,0.000406,25.003002,-2.5742,0.017,9.44273,9.44273
546.00,9.44319,25.065803,0.000406,25.003045,-2.5739,0.018,9.44326,9.44326
547.00,9.44339,25.065888,0.000403,25.003083,-2.5735,0.018,9.44336,9.44336
548.00,9.44354,25.065980,0.000406,25.003130,-2.5732,0.018,9.44432,9.44432
549.00,9.44389,25.066267,0.000409,25.003369,-2.5730,0.018,9.44610,9.44610
550.00,9.44448,25.066261,0.000405,25.003331,-2.5727,0.018,9.44754,9.44754
551.00,9.44496,25.066280,0.000401,25.003255,-2.5725,0.018,9.44877,9.44877
552.00,9.44531,25.066364,0.000403,25.003302,-2.5722,0.018,9.44988,9.44988
553.00,9.44553,25.066273,0.000395,25.003166,-2.5720,0.019,9.45005,9.45005
554.00,9.44577,25.066271,0.000390,25.003091,-2.5717,0.019,9.44970,9.44970
555.00,9.44602,25.066408,0.000393,25.003096,-2.5714,0.019,9.44832,9.44832
556.00,9.44602,25.066479,0.000396,25.003117,-2.5710,0.019,9.44677,9.44677
557.00,9.44583,25.066564,0.000398,25.003125,-2.5707,0.019,9.44616,9.44616
558.00,9.44577,25.066678,0.000402,25.003138,-2.5703,0.019,9.44727,9.44727
559.00,9.44631,25.066661,0.000401,25.003062,-2.5700,0.019,9.44764,9.44764
560.00,9.44671,25.066674,0.000401,25.003066,-2.5698,0.019,9.44909,9.44909
561.00,9.44714,25.066640,0.000397,25.003093,-2.5697,0.019,9.45041,9.45041
562.00,9.44732,25.066565,0.000392,25.003051,-2.5698,0.019,9.45014,9.45014
563.00,9.44740,25.066512,0.000393,25.003047,-2.5698,0.020,9.44803,9.44803
564.00,9.44763,25.066543,0.000396,25.003092,-2.5696,0.020,9.44664,9.44664
565.00,9.44804,25.066566,0.000394,25.003094,-2.5693,0.020,9.44557,9.44557
566.00,9.44827,25.066695,0.000395,25.003164,-2.5689,0.020,9.44588,9.44588
567.00,9.44806,25.066785,0.000396,25.003199,-2.5686,0.020,9.44660,9.44660
568.00,9.44821,25.066824,0.000394,25.003189,-2.5683,0.020,9.44725,9.44725
569.00,9.44804,25.066833,0.000393,25.003159,-2.5681,0.021,9.44802,9.44802
570.00,9.44798,25.066835,0.000395,25.003170,-2.5679,0.021,9.44925,9.44925
571.00,9.44788,25.066795,0.000396,25.003049,-2.5678,0.021,9.45006,9.45006
572.00,9.44794,25.066814,0.000396,25.003084,-2.5675,0.021,9.45091,9.45091
573.00,9.44839,25.066747,0.000392,25.002995,-2.5672,0.021,9.45191,9.45191
574.00,9.44857,25.066864,0.000394,25.003092,-2.5669,0.021,9.45250,9.45250
575.00,9.44897,25.066887,0.000397,25.003103,-2.5666,0.021,9.45183,9.45183
576.00,9.44913,25.066874,0.000393,25.003032,-2.5662,0.021,9.45054,9.45054
577.00,9.44930,25.066935,0.000391,25.003004,-2.5659,0.021,9.45003,9.45003
578.00,9.44925,25.067080,0.000396,25.003107,-2.5656,0.021,9.45045,9.45045
579.00,9.44924,25.067012,0.000393,25.002960,-2.5654,0.021,9.44993,9.44993
580.00,9.44915,25.067201,0.000393,25.003029,-2.5653,0.022,9.44919,9.44919
581.00,9.44888,25.067301,0.000398,25.003083,-2.5653,0.022,9.44859,9.44859
582.00,9.44874,25.067507,0.000405,25.003188,-2.5653,0.021,9.44753,9.44753
583.00,9.44873,25.067551,0.000407,25.003185,-2.5654,0.021,9.44546,9.44546
584.00,9.44877,25.067677,0.000411,25.003275,-2.5653,0.021,9.44469,9.44469
585.00,9.44885,25.067656,0.000408,25.003182,-2.5651,0.022,9.44503,9.44503
586.00,9.44872,25.067767,0.000409,25.003208,-2.5648,0.022,9.44540,9.44540
587.00,9.44857,25.067670,0.000403,25.003112,-2.5644,0.022,9.44548,9.44548
588.00,9.44851,25.067762,0.000402,25.003128,-2.5639,0.022,9.44610,9.44610
589.00,9.44846,25.067782,0.000400,25.003082,-2.5636,0.023,9.44620,9.44620
590.00,9.44813,25.067858,0.000404,25.003143,-2.5633,0.023,9.44591,9.44591
591.00,9.44778,25.067850,0.000404,25.003167,-2.5631,0.023,9.44556,9.44556
592.00,9.44734,25.067912,0.000406,25.003171,-2.5630,0.023,9.44586,9.44586
593.00,9.44710,25.067849,0.000406,25.003073,-2.5630,0.023,9.44546,9.44546
594.00,9.44665,25.067853,0.000405,25.003037,-2.5630,0.023,9.44503,9.44503
595.00,9.44636,25.067826,0.000405,25.002967,-2.5630,0.023,9.44516,9.44516
596.00,9.44629,25.067889,0.000405,25.002972,-2.5629,0.023,9.44534,9.44534
597.00,9.44611,25.067820,0.000403,25.002953,-2.5627,0.023,9.44496,9.44496
598.00,9.44582,25.067875,0.000401,25.002992,-2.5623,0.023,9.44569,9.44569
599.00,9.44566,25.068004,0.000403,25.003086,-2.5618,0.023,9.44681,9.44681
600.00,9.44565,25.068194,0.000404,25.003248,-2.5614,0.024,9.44640,9.44640
601.00,9.44559,25.068222,0.000404,25.003204,-2.5611,0.024,9.44595,9.44595
602.00,9.44555,25.068294,0.000406,25.003159,-2.5609,0.024,9.44610,9.44610
603.00,9.44568,25.068314,0.000407,25.003149,-2.5607,0.024,9.44579,9.44579
604.00,9.44583,25.068270,0.000404,25.003117,-2.5606,0.024,9.44556,9.44556
605.00,9.44585,25.068112,0.000397,25.002938,-2.5604,0.024,9.44579,9.44579
606.00,9.44576,25.068052,0.000394,25.002901,-2.5602,0.024,9.44591,9.44591
607.00,9.44568,25.068062,0.000392,25.002920,-2.5599,0.025,9.44596,9.44596
608.00,9.44571,25.068171,0.000393,25.003047,-2.5598,0.025,9.44587,9.44587
609.00,9.44580,25.068195,0.000394,25.003025,-2.5596,0.025,9.44612,9.44612
610.00,9.44596,25.068275,0.000396,25.003030,-2.5594,0.025,9.44692,9.44692
611.00,9.44614,25.068379,0.000399,25.003045,-2.5591,0.025,9.44756,9.44756
612.00,9.44625,25.068461,0.000401,25.003137,-2.5589,0.025,9.44801,9.44801
613.00,9.44645,25.068388,0.000400,25.003056,-2.5586,0.025,9.44948,9.44948
614.00,9.44694,25.068463,0.000398,25.003113,-2.5583,0.025,9.45012,9.45012
615.00,9.44736,25.068505,0.000399,25.003147,-2.5580,0.025,9.45094,9.45094
616.00,9.44758,25.068498,0.000399,25.003164,-2.5579,0.025,9.45129,9.45129
617.00,9.44787,25.068647,0.000403,25.003179,-2.5578,0.025,9.45211,9.45211
618.00,9.44807,25.068809,0.000406,25.003211,-2.5577,0.025,9.45084,9.45084
619.00,9.44788,25.069014,0.000414,25.003320,-2.5575,0.025,9.44948,9.44948
620.00,9.44783,25.068981,0.000411,25.003287,-2.5573,0.025,9.44767,9.44767
621.00,9.44781,25.069051,0.000410,25.003308,-2.5571,0.026,9.44663,9.44663
622.00,9.44790,25.068911,0.000404,25.003177,-2.5569,0.026,9.44553,9.44553
623.00,9.44788,25.068883,0.000402,25.003117,-2.5568,0.026,9.44520,9.44520
624.00,9.44776,25.068813,0.000401,25.003065,-2.5566,0.026,9.44499,9.44499
625.00,9.44776,25.068945,0.000403,25.003197,-2.5564,0.026,9.44575,9.44575
626.00,9.44789,25.069059,0.000402,25.003322,-2.5561,0.027,9.44638,9.44638
627.00,9.44807,25.069162,0.000404,25.003362,-2.5558,0.027,9.44599,9.44599
628.00,9.44798,25.069228,0.000402,25.003352,-2.5555,0.027,9.44524,9.44524
629.00,9.44780,25.069205,0.000402,25.003266,-2.5553,0.027,9.44520,9.44520
630.00,9.44742,25.069147,0.000401,25.003109,-2.5552,0.027,9.44582,9.44582
631.00,9.44753,25.069077,0.000403,25.002980,-2.5551,0.027,9.44592,9.44592
632.00,9.44756,25.069051,0.000401,25.002972,-2.5550,0.027,9.44655,9.44655
633.00,9.44751,25.068923,0.000396,25.002888,-2.5549,0.027,9.44835,9.44835
634.00,9.44731,25.068796,0.000387,25.002758,-2.5548,0.027,9.44907,9.44907
635.00,9.44703,25.068821,0.000391,25.002755,-2.5546,0.028,9.44803,9.44803
636.00,9.44665,25.068761,0.000390,25.002688,-2.5543,0.028,9.44756,9.44756
637.00,9.44626,25.068848,0.000393,25.002767,-2.5541,0.028,9.44745,9.44745
638.00,9.44638,25.069016,0.000402,25.002904,-2.5539,0.028,9.44612,9.44612
639.00,9.44640,25.069257,0.000410,25.003143,-2.5537,0.028,9.44488,9.44488
640.00,9.44612,25.069370,0.000408,25.003225,-2.5536,0.028,9.44462,9.44462
641.00,9.44629,25.069528,0.000410,25.003258,-2.5536,0.028,9.44593,9.44593
642.00,9.44670,25.069631,0.000410,25.003262,-2.5535,0.028,9.44779,9.44779
643.00,9.44721,25.069659,0.000408,25.003215,-2.5533,0.028,9.44986,9.44986
644.00,9.44751,25.069771,0.000407,25.003192,-2.5531,0.028,9.45113,9.45113
645.00,9.44745,25.069826,0.000405,25.003129,-2.5529,0.028,9.45092,9.45092
646.00,9.44737,25.069939,0.000406,25.003233,-2.5526,0.028,9.44944,9.44944
647.00,9.44783,25.069844,0.000402,25.003065,-2.5525,0.029,9.44701,9.44701
648.00,9.44791,25.069908,0.000401,25.003039,-2.5524,0.029,9.44549,9.44549
649.00,9.44775,25.069860,0.000401,25.002982,-2.5524,0.029,9.44483,9.44483
650.00,9.44766,25.069755,0.000399,25.002893,-2.5524,0.029,9.44421,9.44421
651.00,9.44776,25.069747,0.000398,25.002854,-2.5523,0.029,9.44380,9.44380
652.00,9.44738,25.069845,0.000401,25.002918,-2.5520,0.029,9.44395,9.44395
653.00,9.44704,25.069828,0.000398,25.002868,-2.5518,0.029,9.44134,9.44134
654.00,9.44659,25.069888,0.000394,25.002841,-2.5516,0.029,9.43651,9.43651
655.00,9.44661,25.070112,0.000398,25.003056,-2.5514,0.030,9.43170,9.43170
656.00,9.44698,25.070182,0.000396,25.003088,-2.5513,0.030,9.42505,9.42505
657.00,9.44524,25.070286,0.000398,25.003138,-2.5512,0.030,9.41666,9.41666
658.00,9.44396,25.070383,0.000400,25.003240,-2.5511,0.030,9.40881,9.40881
659.00,9.44366,25.070399,0.000400,25.003251,-2.5510,0.030,9.40360,9.40360
660.00,9.44213,25.070442,0.000399,25.003200,-2.5508,0.030,9.39998,9.39998
@5,2.0001,4.0, 660.022000000004 
661.00,9.44315,25.070460,0.000400,25.003160,-2.5506,0.030,9.39686,9.39686
662.00,9.44402,25.070589,0.000403,25.003218,-2.5505,0.030,9.39564,9.39564
663.00,9.43373,25.070619,0.000404,25.003179,-2.5505,0.030,9.39842,9.39842
664.00,9.41968,25.070692,0.000407,25.003184,-2.5506,0.030,9.40161,9.40161
665.00,9.41577,25.070611,0.000406,25.003118,-2.5506,0.030,9.40484,9.40484
666.00,9.40967,25.070535,0.000405,25.003018,-2.5506,0.031,9.40966,9.40966
667.00,9.40293,25.070431,0.000404,25.002962,-2.5505,0.031,9.41458,9.41458
668.00,9.39981,25.070413,0.000402,25.002936,-2.5502,0.031,9.41703,9.41703
669.00,9.39906,25.070296,0.000400,25.002856,-2.5498,0.031,9.41999,9.41999
670.00,9.40113,25.070352,0.000402,25.002906,-2.5494,0.031,9.42204,9.42204
671.00,9.40353,25.070485,0.000405,25.003030,-2.5490,0.031,9.42379,9.42379
672.00,9.40370,25.070545,0.000407,25.003050,-2.5488,0.031,9.42499,9.42499
673.00,9.40616,25.070530,0.000407,25.003034,-2.5487,0.031,9.42777,9.42777
674.00,9.40929,25.070667,0.000408,25.003150,-2.5486,0.031,9.43044,9.43044
675.00,9.41196,25.070953,0.000408,25.003277,-2.5485,0.032,9.43343,9.43343
676.00,9.41446,25.071020,0.000406,25.003254,-2.5485,0.032,9.43598,9.43598
677.00,9.41731,25.070982,0.000401,25.003159,-2.5485,0.032,9.43792,9.43792
678.00,9.41977,25.071083,0.000407,25.003221,-2.5484,0.032,9.43843,9.43843
679.00,9.42166,25.071152,0.000412,25.003230,-2.5483,0.032,9.43892,9.43892
680.00,9.42410,25.070953,0.000414,25.003076,-2.5481,0.032,9.43921,9.43921
681.00,9.42724,25.070925,0.000414,25.003028,-2.5480,0.032,9.43978,9.43978
682.00,9.42969,25.071090,0.000418,25.003209,-2.5478,0.032,9.44054,9.44054
683.00,9.43158,25.071109,0.000413,25.003173,-2.5476,0.032,9.44259,9.44259
684.00,9.43305,25.070981,0.000404,25.002988,-2.5476,0.032,9.44431,9.44431
685.00,9.43448,25.071011,0.000405,25.003015,-2.5475,0.032,9.44534,9.44534
686.00,9.43568,25.071024,0.000405,25.003058,-2.5474,0.032,9.44483,9.44483
687.00,9.43652,25.070949,0.000399,25.002887,-2.5473,0.033,9.44454,9.44454
688.00,9.43752,25.071035,0.000403,25.002896,-2.5471,0.033,9.44377,9.44377
689.00,9.43876,25.071119,0.000410,25.002985,-2.5468,0.032,9.44330,9.44330
690.00,9.43965,25.071175,0.000410,25.002946,-2.5465,0.033,9.44254,9.44254
691.00,9.44052,25.071113,0.000404,25.002776,-2.5464,0.033,9.44306,9.44306
692.00,9.44137,25.071188,0.000407,25.002787,-2.5463,0.033,9.44309,9.44309
693.00,9.44213,25.071232,0.000404,25.002785,-2.5461,0.033,9.44352,9.44352
694.00,9.44240,25.071451,0.000404,25.002871,-2.5461,0.033,9.44335,9.44335
695.00,9.44260,25.071524,0.000402,25.002886,-2.5460,0.033,9.44287,9.44287
696.00,9.44299,25.071799,0.000408,25.003093,-2.5458,0.034,9.44262,9.44262
697.00,9.44302,25.071950,0.000414,25.003185,-2.5457,0.033,9.44352,9.44352
698.00,9.44307,25.072025,0.000415,25.003214,-2.5456,0.033,9.44285,9.44285
699.00,9.44329,25.071945,0.000414,25.003122,-2.5457,0.033,9.44132,9.44132
700.00,9.44314,25.071931,0.000412,25.003103,-2.5457,0.034,9.44147,9.44147
701.00,9.44308,25.071869,0.000409,25.003003,-2.5457,0.034,9.44153,9.44153
702.00,9.44311,25.071862,0.000400,25.002943,-2.5458,0.034,9.44147,9.44147
703.00,9.44310,25.071897,0.000399,25.002907,-2.5457,0.034,9.44234,9.44234
704.00,9.44301,25.072023,0.000401,25.002977,-2.5454,0.034,9.44368,9.44368
705.00,9.44279,25.072091,0.000403,25.002993,-2.5452,0.034,9.44383,9.44383
706.00,9.44269,25.072117,0.000402,25.002986,-2.5450,0.034,9.44396,9.44396
707.00,9.44291,25.072196,0.000407,25.003036,-2.5449,0.034,9.44344,9.44344
708.00,9.44289,25.072085,0.000404,25.002968,-2.5447,0.034,9.44272,9.44272
709.00,9.44289,25.072140,0.000404,25.002996,-2.5447,0.035,9.44339,9.44339
710.00,9.44302,25.072248,0.000404,25.003055,-2.5446,0.035,9.44496,9.44496
711.00,9.44329,25.072258,0.000406,25.003021,-2.5446,0.035,9.44543,9.44543
712.00,9.44349,25.072259,0.000405,25.002996,-2.5446,0.035,9.44586,9.44586
713.00,9.44358,25.072453,0.000408,25.003131,-2.5445,0.035,9.44615,9.44615
714.00,9.44341,25.072451,0.000406,25.003093,-2.5444,0.035,9.44518,9.44518
715.00,9.44351,25.072482,0.000409,25.003029,-2.5442,0.035,9.44424,9.44424
716.00,9.44367,25.072712,0.000415,25.003234,-2.5439,0.035,9.44379,9.44379
717.00,9.44367,25.072767,0.000417,25.003260,-2.5437,0.035,9.44380,9.44380
718.00,9.44381,25.072752,0.000415,25.003236,-2.5435,0.035,9.44322,9.44322
719.00,9.44389,25.072720,0.000414,25.003164,-2.5433,0.035,9.44299,9.44299
720.00,9.44394,25.072685,0.000410,25.003113,-2.5433,0.035,9.44317,9.44317
721.00,9.44433,25.072634,0.000404,25.002979,-2.5432,0.036,9.44533,9.44533
722.00,9.44494,25.072644,0.000403,25.002932,-2.5431,0.036,9.44735,9.44735
723.00,9.44510,25.072697,0.000403,25.002866,-2.5431,0.036,9.44806,9.44806
724.00,9.44490,25.072742,0.000405,25.002789,-2.5430,0.036,9.44768,9.44768
725.00,9.44480,25.072768,0.000406,25.002795,-2.5428,0.036,9.44700,9.44700
726.00,9.44485,25.072744,0.000403,25.002784,-2.5427,0.036,9.44511,9.44511
727.00,9.44509,25.072798,0.000402,25.002836,-2.5427,0.036,9.44451,9.44451
728.00,9.44490,25.072895,0.000405,25.002938,-2.5427,0.036,9.44608,9.44608
729.00,9.44472,25.072962,0.000406,25.003053,-2.5429,0.036,9.44780,9.44780
730.00,9.44489,25.073023,0.000405,25.003161,-2.5429,0.037,9.44817,9.44817
731.00,9.44560,25.073017,0.000404,25.003107,-2.5429,0.037,9.44765,9.44765
732.00,9.44595,25.072914,0.000405,25.002991,-2.5427,0.037,9.44759,9.44759
733.00,9.44653,25.072930,0.000403,25.002949,-2.5425,0.037,9.44686,9.44686
734.00,9.44658,25.072997,0.000401,25.002969,-2.5422,0.037,9.44666,9.44666
735.00,9.44649,25.072840,0.000397,25.002741,-2.5419,0.037,9.44752,9.44752
736.00,9.44712,25.072870,0.000399,25.002778,-2.5418,0.037,9.44900,9.44900
737.00,9.44733,25.072858,0.000396,25.002695,-2.5417,0.037,9.44881,9.44881
738.00,9.44757,25.072795,0.000396,25.002596,-2.5417,0.037,9.44902,9.44902
739.00,9.44725,25.072754,0.000394,25.002572,-2.5417,0.037,9.45046,9.45046
740.00,9.44704,25.073085,0.000401,25.002783,-2.5417,0.038,9.45164,9.45164
741.00,9.44757,25.073119,0.000402,25.002751,-2.5417,0.038,9.45182,9.45182
742.00,9.44806,25.073320,0.000405,25.002902,-2.5416,0.038,9.45090,9.45090
743.00,9.44789,25.073430,0.000405,25.002998,-2.5414,0.038,9.44948,9.44948
744.00,9.44789,25.073455,0.000404,25.003009,-2.5412,0.038,9.44726,9.44726
745.00,9.44810,25.073569,0.000409,25.003134,-2.5411,0.038,9.44539,9.44539
746.00,9.44822,25.073713,0.000410,25.003213,-2.5409,0.038,9.44445,9.44445
747.00,9.44807,25.073751,0.000413,25.003217,-2.5409,0.038,9.44434,9.44434
748.00,9.44775,25.073756,0.000412,25.003150,-2.5410,0.038,9.44510,9.44510
749.00,9.44761,25.073967,0.000416,25.003188,-2.5411,0.038,9.44626,9.44626
750.00,9.44802,25.073966,0.000406,25.003070,-2.5411,0.038,9.44700,9.44700
751.00,9.44789,25.073970,0.000404,25.002994,-2.5410,0.038,9.44722,9.44722
752.00,9.44800,25.074078,0.000401,25.002995,-2.5409,0.038,9.44763,9.44763
753.00,9.44792,25.074151,0.000404,25.002984,-2.5407,0.039,9.44744,9.44744
754.00,9.44777,25.074140,0.000400,25.002956,-2.5405,0.039,9.44681,9.44681
755.00,9.44756,25.074150,0.000404,25.002963,-2.5405,0.039,9.44559,9.44559
756.00,9.44711,25.074228,0.000403,25.003057,-2.5405,0.039,9.44404,9.44404
757.00,9.44666,25.074165,0.000401,25.002998,-2.5405,0.039,9.44285,9.44285
758.00,9.44614,25.074211,0.000401,25.003041,-2.5405,0.039,9.44137,9.44137
759.00,9.44545,25.074214,0.000402,25.003062,-2.5405,0.039,9.43975,9.43975
760.00,9.44472,25.074282,0.000403,25.003110,-2.5404,0.039,9.43955,9.43955
761.00,9.44423,25.074376,0.000409,25.003102,-2.5402,0.039,9.44068,9.44068
762.00,9.44401,25.074454,0.000412,25.003163,-2.5400,0.039,9.44094,9.44094
763.00,9.44398,25.074400,0.000407,25.003063,-2.5398,0.040,9.44251,9.44251
764.00,9.44412,25.074532,0.000408,25.003071,-2.5398,0.040,9.44473,9.44473
765.00,9.44428,25.074440,0.000404,25.002932,-2.5397,0.040,9.44544,9.44544
766.00,9.44438,25.074341,0.000400,25.002853,-2.5399,0.040,9.44557,9.44557
767.00,9.44442,25.074369,0.000398,25.002823,-2.5400,0.040,9.44638,9.44638
768.00,9.44446,25.074468,0.000403,25.002844,-2.5400,0.040,9.44641,9.44641
769.00,9.44439,25.074464,0.000404,25.002814,-2.5399,0.040,9.44587,9.44587
770.00,9.44417,25.074473,0.000403,25.002737,-2.5397,0.040,9.44565,9.44565
771.00,9.44399,25.074704,0.000406,25.002897,-2.5394,0.040,9.44521,9.44521
772.00,9.44368,25.074684,0.000405,25.002831,-2.5392,0.040,9.44377,9.44377
773.00,9.44339,25.074802,0.000407,25.002970,-2.5391,0.040,9.44314,9.44314
774.00,9.44329,25.074613,0.000406,25.002836,-2.5391,0.041,9.44249,9.44249
775.00,9.44317,25.074600,0.000408,25.002857,-2.5391,0.040,9.44182,9.44182
776.00,9.44318,25.074419,0.000405,25.002682,-2.5391,0.041,9.44190,9.44190
777.00,9.44351,25.074483,0.000406,25.002773,-2.5391,0.041,9.44357,9.44357
778.00,9.44375,25.074502,0.000404,25.002783,-2.5390,0.041,9.44341,9.44341
779.00,9.44408,25.074721,0.000401,25.002886,-2.5390,0.041,9.44400,9.44400
780.00,9.44435,25.074773,0.000399,25.002891,-2.5390,0.041,9.44520,9.44520
781.00,9.44459,25.074898,0.000401,25.002995,-2.5389,0.041,9.44596,9.44596
782.00,9.44474,25.074971,0.000404,25.002998,-2.5388,0.041,9.44553,9.44553
783.00,9.44470,25.074998,0.000404,25.002985,-2.5388,0.041,9.44497,9.44497
784.00,9.44418,25.075060,0.000408,25.003033,-2.5388,0.041,9.44341,9.44341
785.00,9.44387,25.075148,0.000410,25.003089,-2.5387,0.041,9.44283,9.44283
786.00,9.44398,25.075159,0.000408,25.002997,-2.5387,0.042,9.44319,9.44319
787.00,9.44409,25.075240,0.000404,25.003009,-2.5388,0.042,9.44406,9.44406
788.00,9.44416,25.075334,0.000405,25.003069,-2.5388,0.042,9.44534,9.44534
789.00,9.44419,25.075331,0.000404,25.003023,-2.5388,0.042,9.44651,9.44651
790.00,9.44397,25.075446,0.000407,25.003086,-2.5388,0.042,9.44554,9.44554
791.00,9.44412,25.075373,0.000404,25.003010,-2.5387,0.042,9.44378,9.44378
792.00,9.44431,25.075415,0.000407,25.003012,-2.5386,0.042,9.44197,9.44197
793.00,9.44398,25.075390,0.000406,25.002916,-2.5386,0.042,9.44130,9.44130
794.00,9.44415,25.075427,0.000405,25.002872,-2.5386,0.042,9.44145,9.44145
795.00,9.44402,25.075371,0.000402,25.002774,-2.5386,0.042,9.44296,9.44296
796.00,9.44389,25.075550,0.000406,25.002901,-2.5385,0.042,9.44477,9.44477
797.00,9.44413,25.075499,0.000404,25.002822,-2.5385,0.042,9.44631,9.44631
798.00,9.44426,25.075472,0.000402,25.002766,-2.5383,0.043,9.44737,9.44737
799.00,9.44451,25.075476,0.000404,25.002766,-2.5383,0.042,9.44793,9.44793
800.00,9.44469,25.075599,0.000401,25.002803,-2.5383,0.043,9.44811,9.44811
801.00,9.44478,25.075580,0.000400,25.002718,-2.5383,0.043,9.44772,9.44772
802.00,9.44491,25.075689,0.000402,25.002755,-2.5383,0.043,9.44671,9.44671
803.00,9.44550,25.075794,0.000402,25.002816,-2.5383,0.043,9.44338,9.44338
804.00,9.44532,25.075951,0.000405,25.003001,-2.5381,0.043,9.43782,9.43782
805.00,9.44504,25.075873,0.000405,25.002972,-2.5379,0.043,9.43010,9.43010
806.00,9.44575,25.075987,0.000405,25.003116,-2.5378,0.044,9.42058,9.42058
807.00,9.44700,25.075990,0.000401,25.003171,-2.5376,0.044,9.41123,9.41123
808.00,9.44773,25.075989,0.000401,25.003151,-2.5376,0.044,9.40362,9.40362
809.00,9.44776,25.075925,0.000396,25.003038,-2.5377,0.044,9.39739,9.39739
810.00,9.44732,25.075963,0.000398,25.003015,-2.5377,0.044,9.39252,9.39252
@6,2.0001,4.0, 810.058000000005 
811.00,9.44665,25.076002,0.000397,25.002975,-2.5376,0.044,9.39073,9.39073
812.00,9.44226,25.075999,0.000398,25.002905,-2.5375,0.044,9.39133,9.39133
813.00,9.43183,25.076084,0.000401,25.002945,-2.5374,0.044,9.39401,9.39401
814.00,9.42018,25.076177,0.000400,25.002975,-2.5373,0.045,9.39844,9.39844
815.00,9.40906,25.076292,0.000404,25.003127,-2.5373,0.045,9.40419,9.40419
816.00,9.39986,25.076290,0.000406,25.003111,-2.5373,0.045,9.40937,9.40937
817.00,9.39642,25.076393,0.000409,25.003211,-2.5373,0.045,9.41341,9.41341
818.00,9.39310,25.076512,0.000412,25.003278,-2.5372,0.045,9.41615,9.41615
819.00,9.39321,25.076483,0.000413,25.003178,-2.5370,0.045,9.41886,9.41886
820.00,9.39194,25.076541,0.000411,25.003083,-2.5369,0.045,9.42082,9.42082
821.00,9.39219,25.076573,0.000413,25.003090,-2.5369,0.045,9.42259,9.42259
822.00,9.39877,25.076620,0.000411,25.003041,-2.5370,0.045,9.42382,9.42382
823.00,9.40474,25.076569,0.000408,25.002962,-2.5371,0.045,9.42577,9.42577
824.00,9.40855,25.076629,0.000408,25.002994,-2.5371,0.046,9.42751,9.42751
825.00,9.41175,25.076614,0.000407,25.002948,-2.5371,0.046,9.42946,9.42946
826.00,9.41419,25.076654,0.000404,25.002866,-2.5371,0.046,9.43225,9.43225
827.00,9.41626,25.076668,0.000404,25.002822,-2.5369,0.046,9.43546,9.43546
828.00,9.41859,25.076687,0.000406,25.002796,-2.5368,0.046,9.43704,9.43704
829.00,9.42101,25.076662,0.000408,25.002768,-2.5368,0.046,9.43817,9.43817
830.00,9.42303,25.076714,0.000409,25.002791,-2.5368,0.046,9.43914,9.43914
831.00,9.42499,25.076635,0.000410,25.002749,-2.5367,0.046,9.43934,9.43934
832.00,9.42759,25.076620,0.000410,25.002780,-2.5366,0.046,9.43867,9.43867
833.00,9.42924,25.076594,0.000407,25.002775,-2.5365,0.046,9.43858,9.43858
834.00,9.43053,25.076800,0.000410,25.002912,-2.5364,0.046,9.43849,9.43849
835.00,9.43197,25.076821,0.000408,25.002931,-2.5364,0.046,9.43951,9.43951
836.00,9.43320,25.077022,0.000408,25.003009,-2.5366,0.047,9.44088,9.44088
837.00,9.43444,25.076997,0.000408,25.002887,-2.5369,0.047,9.44227,9.44227
838.00,9.43560,25.077074,0.000410,25.002873,-2.5370,0.047,9.44332,9.44332
839.00,9.43661,25.077020,0.000410,25.002806,-2.5370,0.047,9.44397,9.44397
840.00,9.43747,25.077040,0.000411,25.002820,-2.5370,0.047,9.44395,9.44395
841.00,9.43845,25.076886,0.000409,25.002686,-2.5367,0.046,9.44313,9.44313
842.00,9.43924,25.076965,0.000411,25.002761,-2.5364,0.047,9.44199,9.44199
843.00,9.43968,25.076955,0.000409,25.002748,-2.5361,0.047,9.44009,9.44009
844.00,9.44026,25.076995,0.000405,25.002735,-2.5360,0.047,9.43898,9.43898
845.00,9.44048,25.077057,0.000405,25.002733,-2.5359,0.047,9.43829,9.43829
846.00,9.44034,25.077149,0.000407,25.002810,-2.5358,0.047,9.43889,9.43889
847.00,9.44074,25.077218,0.000408,25.002795,-2.5358,0.047,9.44055,9.44055
848.00,9.44110,25.077457,0.000408,25.002893,-2.5358,0.047,9.44330,9.44330
849.00,9.44144,25.077555,0.000409,25.002938,-2.5358,0.048,9.44458,9.44458
850.00,9.44163,25.077577,0.000408,25.002932,-2.5359,0.048,9.44540,9.44540
851.00,9.44192,25.077777,0.000412,25.003069,-2.5361,0.048,9.44543,9.44543
852.00,9.44229,25.077781,0.000415,25.003082,-2.5363,0.048,9.44554,9.44554
853.00,9.44270,25.077685,0.000416,25.003000,-2.5364,0.048,9.44476,9.44476
854.00,9.44245,25.077606,0.000415,25.002933,-2.5363,0.048,9.44448,9.44448
855.00,9.44227,25.077677,0.000418,25.002936,-2.5363,0.048,9.44407,9.44407
856.00,9.44271,25.077532,0.000413,25.002763,-2.5360,0.048,9.44405,9.44405
857.00,9.44261,25.077649,0.000408,25.002830,-2.5359,0.048,9.44426,9.44426
858.00,9.44289,25.077677,0.000404,25.002832,-2.5357,0.048,9.44536,9.44536
859.00,9.44357,25.077719,0.000403,25.002772,-2.5356,0.048,9.44745,9.44745
860.00,9.44396,25.077857,0.000401,25.002869,-2.5356,0.048,9.44835,9.44835
861.00,9.44408,25.078003,0.000402,25.003017,-2.5356,0.049,9.44846,9.44846
862.00,9.44448,25.078050,0.000405,25.002959,-2.5355,0.049,9.44774,9.44774
863.00,9.44539,25.078255,0.000408,25.003065,-2.5356,0.049,9.44681,9.44681
864.00,9.44595,25.078275,0.000406,25.003077,-2.5358,0.049,9.44519,9.44519
865.00,9.44587,25.078215,0.000403,25.003010,-2.5359,0.049,9.44561,9.44561
866.00,9.44569,25.078234,0.000404,25.002944,-2.5360,0.049,9.44609,9.44609
867.00,9.44582,25.078284,0.000407,25.002957,-2.5359,0.049,9.44534,9.44534
868.00,9.44586,25.078072,0.000409,25.002802,-2.5357,0.049,9.44439,9.44439
869.00,9.44535,25.078248,0.000415,25.002907,-2.5356,0.049,9.44306,9.44306
870.00,9.44483,25.078305,0.000417,25.002906,-2.5355,0.049,9.44047,9.44047
871.00,9.44441,25.078346,0.000418,25.002886,-2.5355,0.049,9.43825,9.43825
872.00,9.44393,25.078334,0.000412,25.002889,-2.5355,0.049,9.43732,9.43732
873.00,9.44350,25.078461,0.000411,25.002933,-2.5356,0.049,9.43714,9.43714
874.00,9.44344,25.078409,0.000409,25.002868,-2.5355,0.049,9.43772,9.43772
875.00,9.44353,25.078445,0.000408,25.002894,-2.5354,0.050,9.43911,9.43911
876.00,9.44304,25.078448,0.000409,25.002841,-2.5353,0.050,9.44028,9.44028
877.00,9.44227,25.078474,0.000410,25.002841,-2.5353,0.050,9.44122,9.44122
878.00,9.44185,25.078586,0.000408,25.002894,-2.5353,0.050,9.44195,9.44195
879.00,9.44193,25.078618,0.000407,25.002948,-2.5353,0.050,9.44284,9.44284
880.00,9.44213,25.078641,0.000407,25.002927,-2.5355,0.050,9.44363,9.44363
881.00,9.44226,25.078759,0.000411,25.003122,-2.5355,0.050,9.44455,9.44455
882.00,9.44244,25.078681,0.000408,25.003028,-2.5356,0.050,9.44620,9.44620
883.00,9.44259,25.078605,0.000408,25.002944,-2.5358,0.050,9.44725,9.44725
884.00,9.44285,25.078659,0.000406,25.002899,-2.5357,0.050,9.44821,9.44821
885.00,9.44302,25.078746,0.000405,25.002958,-2.5356,0.050,9.44884,9.44884
886.00,9.44296,25.078696,0.000398,25.002817,-2.5355,0.050,9.44844,9.44844
887.00,9.44291,25.078929,0.000403,25.002938,-2.5354,0.050,9.44702,9.44702
888.00,9.44294,25.078989,0.000406,25.002964,-2.5353,0.051,9.44552,9.44552
889.00,9.44306,25.079055,0.000410,25.002981,-2.5353,0.051,9.44433,9.44433
890.00,9.44350,25.079028,0.000410,25.002891,-2.5356,0.051,9.44340,9.44340
891.00,9.44398,25.079165,0.000412,25.002958,-2.5357,0.051,9.44393,9.44393
892.00,9.44458,25.079163,0.000410,25.002936,-2.5358,0.051,9.44489,9.44489
893.00,9.44501,25.079359,0.000413,25.003099,-2.5358,0.051,9.44600,9.44600
894.00,9.44523,25.079330,0.000413,25.003080,-2.5356,0.051,9.44586,9.44586
895.00,9.44536,25.079306,0.000415,25.003026,-2.5355,0.051,9.44541,9.44541
896.00,9.44559,25.079273,0.000416,25.002952,-2.5353,0.051,9.44489,9.44489
897.00,9.44565,25.079210,0.000413,25.002915,-2.5353,0.051,9.44422,9.44422
898.00,9.44564,25.079070,0.000407,25.002778,-2.5354,0.051,9.44396,9.44396
899.00,9.44576,25.079171,0.000412,25.002832,-2.5355,0.051,9.44506,9.44506
900.00,9.44582,25.079201,0.000411,25.002853,-2.5356,0.051,9.44546,9.44546
901.00,9.44565,25.079248,0.000409,25.002907,-2.5356,0.052,9.44458,9.44458
902.00,9.44523,25.079344,0.000411,25.002870,-2.5356,0.052,9.44361,9.44361
903.00,9.44478,25.079484,0.000413,25.002920,-2.5355,0.052,9.44334,9.44334
904.00,9.44452,25.079488,0.000407,25.002888,-2.5353,0.052,9.44201,9.44201
905.00,9.44412,25.079546,0.000405,25.002857,-2.5352,0.052,9.44164,9.44164
906.00,9.44398,25.079646,0.000409,25.002937,-2.5351,0.052,9.44250,9.44250
907.00,9.44408,25.079737,0.000412,25.003004,-2.5352,0.052,9.44425,9.44425
908.00,9.44446,25.079643,0.000407,25.002855,-2.5352,0.052,9.44533,9.44533
909.00,9.44481,25.079642,0.000409,25.002790,-2.5354,0.052,9.44659,9.44659
910.00,9.44487,25.079768,0.000414,25.002839,-2.5355,0.052,9.44701,9.44701
911.00,9.44469,25.079782,0.000415,25.002809,-2.5355,0.052,9.44588,9.44588
912.00,9.44433,25.079706,0.000413,25.002829,-2.5355,0.052,9.44478,9.44478
913.00,9.44411,25.079796,0.000417,25.002953,-2.5355,0.052,9.44344,9.44344
914.00,9.44414,25.079802,0.000417,25.002967,-2.5356,0.052,9.44362,9.44362
915.00,9.44443,25.079753,0.000411,25.002923,-2.5356,0.052,9.44423,9.44423
916.00,9.44446,25.079820,0.000407,25.002885,-2.5356,0.053,9.44523,9.44523
917.00,9.44459,25.079934,0.000408,25.002890,-2.5356,0.053,9.44575,9.44575
918.00,9.44448,25.080006,0.000408,25.002885,-2.5355,0.053,9.44541,9.44541
919.00,9.44424,25.080086,0.000406,25.002862,-2.5354,0.053,9.44469,9.44469
920.00,9.44425,25.080200,0.000407,25.002912,-2.5354,0.053,9.44451,9.44451
921.00,9.44452,25.080227,0.000409,25.002905,-2.5353,0.053,9.44471,9.44471
922.00,9.44485,25.080224,0.000405,25.002850,-2.5353,0.053,9.44525,9.44525
923.00,9.44508,25.080186,0.000402,25.002824,-2.5354,0.054,9.44633,9.44633
924.00,9.44514,25.080251,0.000402,25.002916,-2.5356,0.054,9.44599,9.44599
925.00,9.44529,25.080309,0.000405,25.002957,-2.5357,0.054,9.44545,9.44545
926.00,9.44531,25.080344,0.000405,25.002926,-2.5357,0.054,9.44557,9.44557
927.00,9.44526,25.080462,0.000407,25.003001,-2.5357,0.054,9.44475,9.44475
928.00,9.44506,25.080573,0.000408,25.003015,-2.5358,0.054,9.44483,9.44483
929.00,9.44497,25.080508,0.000408,25.002881,-2.5358,0.054,9.44550,9.44550
930.00,9.44489,25.080454,0.000404,25.002756,-2.5358,0.054,9.44511,9.44511
931.00,9.44483,25.080498,0.000404,25.002767,-2.5358,0.054,9.44391,9.44391
932.00,9.44479,25.080462,0.000405,25.002695,-2.5358,0.054,9.44335,9.44335
933.00,9.44475,25.080452,0.000404,25.002681,-2.5357,0.055,9.44244,9.44244
934.00,9.44468,25.080536,0.000406,25.002774,-2.5356,0.055,9.44205,9.44205
935.00,9.44444,25.080594,0.000409,25.002870,-2.5355,0.055,9.44221,9.44221
936.00,9.44435,25.080543,0.000406,25.002814,-2.5356,0.055,9.44317,9.44317
937.00,9.44419,25.080622,0.000408,25.002801,-2.5356,0.055,9.44299,9.44299
938.00,9.44413,25.080637,0.000407,25.002751,-2.5357,0.055,9.44319,9.44319
939.00,9.44416,25.080698,0.000405,25.002738,-2.5358,0.055,9.44292,9.44292
940.00,9.44396,25.080707,0.000406,25.002677,-2.5359,0.055,9.44251,9.44251
941.00,9.44376,25.080748,0.000410,25.002687,-2.5359,0.055,9.44210,9.44210
942.00,9.44358,25.080718,0.000411,25.002671,-2.5358,0.055,9.44267,9.44267
943.00,9.44324,25.080832,0.000416,25.002771,-2.5356,0.055,9.44202,9.44202
944.00,9.44304,25.080844,0.000412,25.002723,-2.5356,0.055,9.44155,9.44155
945.00,9.44288,25.080887,0.000411,25.002743,-2.5355,0.055,9.44102,9.44102
946.00,9.44249,25.080863,0.000405,25.002658,-2.5355,0.055,9.44002,9.44002
947.00,9.44235,25.081042,0.000404,25.002720,-2.5355,0.055,9.44066,9.44066
948.00,9.44254,25.081101,0.000401,25.002587,-2.5355,0.056,9.44269,9.44269
949.00,9.44264,25.081310,0.000407,25.002692,-2.5356,0.056,9.44402,9.44402
950.00,9.44264,25.081442,0.000408,25.002690,-2.5357,0.056,9.44483,9.44483
951.00,9.44261,25.081629,0.000412,25.002796,-2.5359,0.056,9.44492,9.44492
952.00,9.44262,25.081572,0.000414,25.002741,-2.5360,0.055,9.44331,9.44331
953.00,9.44258,25.081550,0.000415,25.002805,-2.5362,0.055,9.43961,9.43961
954.00,9.44241,25.081507,0.000415,25.002797,-2.5363,0.056,9.43440,9.43440
955.00,9.44246,25.081494,0.000413,25.002830,-2.5363,0.056,9.42856,9.42856
956.00,9.44251,25.081467,0.000415,25.002860,-2.5364,0.056,9.42043,9.42043
957.00,9.44248,25.081615,0.000414,25.002991,-2.5364,0.056,9.41138,9.41138
958.00,9.44314,25.081747,0.000409,25.003097,-2.5365,0.056,9.40340,9.40340
959.00,9.44463,25.081844,0.000408,25.003145,-2.5367,0.056,9.39673,9.39673
960.00,9.44274,25.081813,0.000406,25.003053,-2.5368,0.056,9.39120,9.39120
@7,2.0001,4.0, 960.103999999999 
961.00,9.43864,25.081875,0.000406,25.002995,-2.5367,0.057,9.38888,9.38888
962.00,9.43658,25.081733,0.000400,25.002786,-2.5366,0.057,9.38871,9.38871
963.00,9.43091,25.081794,0.000402,25.002754,-2.5365,0.057,9.39058,9.39058
964.00,9.42147,25.081734,0.000400,25.002660,-2.5363,0.057,9.39338,9.39338
965.00,9.41273,25.081858,0.000402,25.002784,-2.5362,0.057,9.39745,9.39745
966.00,9.39843,25.081910,0.000396,25.002805,-2.5362,0.057,9.40252,9.40252
967.00,9.39381,25.082059,0.000399,25.002885,-2.5362,0.057,9.40668,9.40668
968.00,9.39100,25.082047,0.000399,25.002897,-2.5363,0.058,9.41008,9.41008
969.00,9.39017,25.082143,0.000396,25.002941,-2.5363,0.058,9.41538,9.41538
970.00,9.39240,25.082189,0.000393,25.002908,-2.5362,0.058,9.41999,9.41999
971.00,9.39505,25.082203,0.000393,25.002890,-2.5362,0.058,9.42349,9.42349
972.00,9.39624,25.082180,0.000392,25.002838,-2.5362,0.058,9.42705,9.42705
973.00,9.39906,25.082326,0.000394,25.002873,-2.5362,0.058,9.43039,9.43039
974.00,9.40348,25.082441,0.000397,25.002885,-2.5362,0.058,9.43106,9.43106
975.00,9.40709,25.082616,0.000402,25.002980,-2.5362,0.058,9.43336,9.43336
976.00,9.41038,25.082686,0.000405,25.003004,-2.5362,0.058,9.43529,9.43529
977.00,9.41486,25.082832,0.000407,25.003045,-2.5363,0.058,9.43526,9.43526
978.00,9.41876,25.082684,0.000402,25.002862,-2.5366,0.058,9.43445,9.43445
979.00,9.42177,25.082753,0.000405,25.002892,-2.5367,0.058,9.43454,9.43454
980.00,9.42440,25.082703,0.000401,25.002816,-2.5368,0.058,9.43267,9.43267
981.00,9.42565,25.082821,0.000402,25.002883,-2.5368,0.058,9.43111,9.43111
982.00,9.42636,25.082807,0.000401,25.002919,-2.5368,0.059,9.43288,9.43288
983.00,9.42717,25.082881,0.000405,25.002974,-2.5367,0.059,9.43528,9.43528
984.00,9.42915,25.082663,0.000401,25.002780,-2.5366,0.059,9.43752,9.43752
985.00,9.43105,25.082681,0.000403,25.002765,-2.5366,0.059,9.43942,9.43942
986.00,9.43315,25.082627,0.000404,25.002737,-2.5366,0.059,9.44068,9.44068
987.00,9.43435,25.082688,0.000405,25.002719,-2.5366,0.059,9.44130,9.44130
988.00,9.43497,25.082709,0.000405,25.002718,-2.5366,0.059,9.44094,9.44094
989.00,9.43567,25.083043,0.000409,25.002975,-2.5367,0.059,9.44000,9.44000
990.00,9.43642,25.083072,0.000409,25.002928,-2.5368,0.059,9.43954,9.43954
991.00,9.43696,25.083244,0.000413,25.003026,-2.5369,0.060,9.43946,9.43946
992.00,9.43711,25.083208,0.000413,25.003057,-2.5369,0.060,9.43854,9.43854
993.00,9.43717,25.083184,0.000412,25.003000,-2.5370,0.060,9.43928,9.43928
994.00,9.43715,25.083067,0.000410,25.002884,-2.5371,0.060,9.44060,9.44060
995.00,9.43777,25.083103,0.000409,25.002887,-2.5372,0.060,9.44123,9.44123
996.00,9.43825,25.082986,0.000405,25.002753,-2.5372,0.060,9.44232,9.44232
997.00,9.43863,25.083124,0.000407,25.002800,-2.5373,0.060,9.44292,9.44292
998.00,9.43924,25.083273,0.000411,25.002910,-2.5374,0.060,9.44247,9.44247
999.00,9.43969,25.083285,0.000414,25.002899,-2.5374,0.060,9.44154,9.44154
1000.00,9.44028,25.083286,0.000415,25.002956,-2.5373,0.060,9.44259,9.44259
1001.00,9.44110,25.083345,0.000414,25.002970,-2.5373,0.060,9.44292,9.44292
1002.00,9.44121,25.083376,0.000414,25.002955,-2.5373,0.060,9.44316,9.44316
1003.00,9.44139,25.083303,0.000413,25.002813,-2.5373,0.060,9.44367,9.44367
1004.00,9.44152,25.083332,0.000409,25.002775,-2.5375,0.060,9.44341,9.44341
1005.00,9.44114,25.083371,0.000407,25.002756,-2.5376,0.060,9.44082,9.44082
1006.00,9.44107,25.083337,0.000405,25.002747,-2.5377,0.060,9.43980,9.43980
1007.00,9.44111,25.083257,0.000400,25.002640,-2.5378,0.061,9.43958,9.43958
1008.00,9.44109,25.083399,0.000401,25.002773,-2.5378,0.061,9.43921,9.43921
1009.00,9.44125,25.083358,0.000400,25.002711,-2.5377,0.061,9.43992,9.43992
1010.00,9.44144,25.083372,0.000403,25.002668,-2.5377,0.061,9.44165,9.44165
1011.00,9.44174,25.083363,0.000401,25.002623,-2.5378,0.061,9.44274,9.44274
1012.00,9.44218,25.083403,0.000403,25.002663,-2.5379,0.061,9.44406,9.44406
1013.00,9.44219,25.083380,0.000400,25.002586,-2.5380,0.061,9.44480,9.44480
1014.00,9.44228,25.083463,0.000404,25.002615,-2.5381,0.061,9.44556,9.44556
1015.00,9.44260,25.083513,0.000406,25.002608,-2.5381,0.061,9.44618,9.44618
1016.00,9.44283,25.083638,0.000407,25.002656,-2.5381,0.061,9.44525,9.44525
1017.00,9.44276,25.083623,0.000406,25.002581,-2.5381,0.061,9.44349,9.44349
1018.00,9.44256,25.083688,0.000406,25.002606,-2.5381,0.062,9.44276,9.44276
1019.00,9.44270,25.083825,0.000408,25.002724,-2.5382,0.062,9.44218,9.44218
1020.00,9.44268,25.083923,0.000408,25.002756,-2.5383,0.062,9.44136,9.44136
1021.00,9.44225,25.083924,0.000409,25.002721,-2.5384,0.062,9.44044,9.44044
1022.00,9.44201,25.084053,0.000413,25.002812,-2.5384,0.062,9.44058,9.44058
1023.00,9.44179,25.084169,0.000416,25.002842,-2.5384,0.062,9.43985,9.43985
1024.00,9.44169,25.084145,0.000415,25.002755,-2.5384,0.062,9.43886,9.43886
1025.00,9.44221,25.084114,0.000412,25.002716,-2.5385,0.062,9.43846,9.43846
1026.00,9.44208,25.084287,0.000415,25.002863,-2.5386,0.062,9.44016,9.44016
1027.00,9.44223,25.084292,0.000412,25.002866,-2.5387,0.062,9.44189,9.44189
1028.00,9.44248,25.084182,0.000410,25.002803,-2.5388,0.062,9.44359,9.44359
1029.00,9.44257,25.084244,0.000407,25.002873,-2.5387,0.062,9.44396,9.44396
1030.00,9.44269,25.084311,0.000408,25.002978,-2.5386,0.063,9.44440,9.44440
1031.00,9.44253,25.084270,0.000403,25.002908,-2.5387,0.063,9.44390,9.44390
1032.00,9.44233,25.084252,0.000404,25.002812,-2.5387,0.063,9.44285,9.44285
1033.00,9.44220,25.084342,0.000408,25.002872,-2.5388,0.063,9.44240,9.44240
1034.00,9.44196,25.084441,0.000410,25.002878,-2.5391,0.063,9.44278,9.44278
1035.00,9.44182,25.084491,0.000409,25.002842,-2.5393,0.063,9.44341,9.44341
1036.00,9.44203,25.084423,0.000411,25.002722,-2.5392,0.063,9.44299,9.44299
1037.00,9.44198,25.084541,0.000409,25.002793,-2.5391,0.063,9.44261,9.44261
1038.00,9.44190,25.084712,0.000410,25.002868,-2.5391,0.063,9.44215,9.44215
1039.00,9.44186,25.084725,0.000412,25.002858,-2.5390,0.063,9.44141,9.44141
1040.00,9.44190,25.084747,0.000410,25.002826,-2.5389,0.063,9.44038,9.44038
1041.00,9.44188,25.084832,0.000406,25.002847,-2.5389,0.064,9.44052,9.44052
1042.00,9.44188,25.084832,0.000405,25.002823,-2.5392,0.064,9.44021,9.44021
1043.00,9.44197,25.084787,0.000407,25.002749,-2.5395,0.064,9.44027,9.44027
1044.00,9.44229,25.084706,0.000404,25.002654,-2.5396,0.064,9.44158,9.44158
1045.00,9.44256,25.084819,0.000407,25.002674,-2.5398,0.064,9.44257,9.44257
1046.00,9.44276,25.084996,0.000414,25.002755,-2.5398,0.064,9.44378,9.44378
1047.00,9.44281,25.085142,0.000419,25.002781,-2.5396,0.064,9.44548,9.44548
1048.00,9.44281,25.085121,0.000417,25.002737,-2.5395,0.064,9.44614,9.44614
1049.00,9.44274,25.085169,0.000418,25.002790,-2.5395,0.064,9.44539,9.44539
1050.00,9.44277,25.085204,0.000416,25.002906,-2.5395,0.064,9.44469,9.44469
1051.00,9.44269,25.085226,0.000416,25.002919,-2.5395,0.064,9.44322,9.44322
1052.00,9.44255,25.085314,0.000418,25.002986,-2.5397,0.064,9.44170,9.44170
1053.00,9.44238,25.085372,0.000415,25.002993,-2.5399,0.064,9.44034,9.44034
1054.00,9.44210,25.085526,0.000417,25.003087,-2.5400,0.064,9.43968,9.43968
1055.00,9.44189,25.085518,0.000417,25.003001,-2.5401,0.064,9.43951,9.43951
1056.00,9.44188,25.085508,0.000414,25.002950,-2.5401,0.064,9.44046,9.44046
1057.00,9.44210,25.085481,0.000409,25.002863,-2.5401,0.065,9.44116,9.44116
1058.00,9.44215,25.085571,0.000410,25.002910,-2.5401,0.065,9.44201,9.44201
1059.00,9.44243,25.085527,0.000408,25.002777,-2.5402,0.065,9.44223,9.44223
1060.00,9.44233,25.085591,0.000409,25.002751,-2.5403,0.065,9.44247,9.44247
1061.00,9.44241,25.085692,0.000412,25.002789,-2.5404,0.065,9.44261,9.44261
1062.00,9.44263,25.085781,0.000414,25.002865,-2.5404,0.065,9.44296,9.44296
1063.00,9.44309,25.085833,0.000413,25.002897,-2.5404,0.065,9.44462,9.44462
1064.00,9.44341,25.086013,0.000415,25.003066,-2.5405,0.065,9.44683,9.44683
1065.00,9.44362,25.086122,0.000414,25.003118,-2.5406,0.065,9.44793,9.44793
1066.00,9.44369,25.086041,0.000409,25.003047,-2.5407,0.066,9.44847,9.44847
1067.00,9.44347,25.086027,0.000411,25.003017,-2.5409,0.065,9.44902,9.44902
1068.00,9.44360,25.085983,0.000412,25.002945,-2.5410,0.065,9.44782,9.44782
1069.00,9.44376,25.085831,0.000408,25.002669,-2.5410,0.065,9.44585,9.44585
1070.00,9.44413,25.085770,0.000406,25.002561,-2.5408,0.065,9.44493,9.44493
1071.00,9.44463,25.085870,0.000409,25.002656,-2.5407,0.066,9.44438,9.44438
1072.00,9.44454,25.085858,0.000403,25.002629,-2.5407,0.066,9.44299,9.44299
1073.00,9.44439,25.085873,0.000400,25.002657,-2.5407,0.066,9.44219,9.44219
1074.00,9.44437,25.085967,0.000403,25.002770,-2.5408,0.066,9.44301,9.44301
1075.00,9.44452,25.086087,0.000407,25.002838,-2.5409,0.066,9.44296,9.44296
1076.00,9.44440,25.086173,0.000405,25.002768,-2.5410,0.066,9.44148,9.44148
1077.00,9.44416,25.086314,0.000409,25.002834,-2.5411,0.066,9.44193,9.44193
1078.00,9.44426,25.086415,0.000413,25.002871,-2.5411,0.066,9.44244,9.44244
1079.00,9.44444,25.086495,0.000412,25.002949,-2.5412,0.066,9.44297,9.44297
1080.00,9.44503,25.086537,0.000414,25.002993,-2.5413,0.067,9.44545,9.44545
1081.00,9.44550,25.086529,0.000416,25.003074,-2.5414,0.067,9.44791,9.44791
1082.00,9.44550,25.086507,0.000416,25.003044,-2.5415,0.067,9.44775,9.44775
1083.00,9.44521,25.086461,0.000410,25.002896,-2.5415,0.067,9.44720,9.44720
1084.00,9.44462,25.086435,0.000410,25.002790,-2.5416,0.067,9.44539,9.44539
1085.00,9.44415,25.086378,0.000408,25.002696,-2.5417,0.067,9.44199,9.44199
1086.00,9.44377,25.086366,0.000405,25.002618,-2.5417,0.067,9.44064,9.44064
1087.00,9.44371,25.086437,0.000407,25.002669,-2.5418,0.067,9.44066,9.44066
1088.00,9.44369,25.086469,0.000410,25.002745,-2.5421,0.067,9.44163,9.44163
1089.00,9.44339,25.086602,0.000412,25.002869,-2.5422,0.067,9.44250,9.44250
1090.00,9.44352,25.086675,0.000411,25.002951,-2.5424,0.067,9.44388,9.44388
1091.00,9.44364,25.086748,0.000412,25.002956,-2.5425,0.068,9.44433,9.44433
1092.00,9.44368,25.086846,0.000409,25.002956,-2.5426,0.068,9.44454,9.44454
1093.00,9.44372,25.086932,0.000411,25.002978,-2.5426,0.068,9.44310,9.44310
1094.00,9.44370,25.086982,0.000411,25.002959,-2.5427,0.068,9.44255,9.44255
1095.00,9.44342,25.087133,0.000413,25.002996,-2.5428,0.068,9.44228,9.44228
1096.00,9.44376,25.087196,0.000414,25.002992,-2.5429,0.068,9.44201,9.44201
1097.00,9.44373,25.087140,0.000416,25.002905,-2.5430,0.068,9.44232,9.44232
1098.00,9.44393,25.087288,0.000416,25.002942,-2.5431,0.068,9.44415,9.44415
1099.00,9.44407,25.087283,0.000414,25.002876,-2.5431,0.068,9.44549,9.44549
1100.00,9.44364,25.087196,0.000408,25.002773,-2.5430,0.068,9.44462,9.44462
1101.00,9.44279,25.087237,0.000405,25.002836,-2.5431,0.068,9.44281,9.44281
1102.00,9.44237,25.087203,0.000399,25.002821,-2.5430,0.069,9.44071,9.44071
1103.00,9.44261,25.087217,0.000400,25.002815,-2.5429,0.069,9.43809,9.43809
1104.00,9.44299,25.087161,0.000397,25.002767,-2.5429,0.069,9.43392,9.43392
1105.00,9.44276,25.087297,0.000402,25.002902,-2.5431,0.069,9.43069,9.43069
1106.00,9.44253,25.087257,0.000405,25.002829,-2.5433,0.069,9.42687,9.42687
1107.00,9.44218,25.087456,0.000412,25.002961,-2.5435,0.069,9.42139,9.42139
1108.00,9.44267,25.087479,0.000410,25.002940,-2.5436,0.069,9.41491,9.41491
1109.00,9.44253,25.087559,0.000411,25.002956,-2.5437,0.069,9.40903,9.40903
1110.00,9.43968,25.087526,0.000408,25.002869,-2.5437,0.069,9.40274,9.40274
@8,2.0001,4.0, 1110.034 
1111.00,9.43428,25.087616,0.000408,25.002918,-2.5437,0.069,9.39818,9.39818
1112.00,9.43484,25.087609,0.000403,25.002922,-2.5437,0.069,9.39600,9.39600
1113.00,9.43152,25.087541,0.000399,25.002932,-2.5438,0.070,9.39644,9.39644
1114.00,9.42644,25.087643,0.000402,25.003016,-2.5439,0.070,9.39907,9.39907
1115.00,9.42128,25.087693,0.000404,25.003053,-2.5440,0.070,9.40440,9.40440
1116.00,9.41516,25.087709,0.000404,25.003024,-2.5441,0.070,9.41079,9.41079
1117.00,9.40884,25.087710,0.000405,25.002934,-2.5443,0.070,9.41634,9.41634
1118.00,9.40435,25.087883,0.000409,25.003008,-2.5444,0.070,9.41972,9.41972
1119.00,9.40370,25.087822,0.000406,25.002955,-2.5445,0.070,9.42280,9.42280
1120.00,9.40529,25.087758,0.000402,25.002805,-2.5446,0.070,9.42465,9.42465
1121.00,9.40369,25.087840,0.000405,25.002822,-2.5446,0.070,9.42573,9.42573
1122.00,9.40263,25.087842,0.000404,25.002726,-2.5447,0.070,9.42709,9.42709
1123.00,9.40507,25.087850,0.000403,25.002643,-2.5448,0.070,9.42907,9.42907
1124.00,9.41078,25.087906,0.000402,25.002608,-2.5450,0.070,9.43052,9.43052
1125.00,9.41474,25.087891,0.000405,25.002582,-2.5451,0.070,9.43223,9.43223
1126.00,9.41726,25.087870,0.000406,25.002560,-2.5452,0.070,9.43313,9.43313
1127.00,9.41966,25.087932,0.000408,25.002656,-2.5451,0.070,9.43397,9.43397
1128.00,9.42168,25.087913,0.000412,25.002657,-2.5451,0.070,9.43488,9.43488
1129.00,9.42345,25.088105,0.000416,25.002822,-2.5451,0.071,9.43607,9.43607
1130.00,9.42495,25.088296,0.000414,25.002891,-2.5452,0.071,9.43647,9.43647
1131.00,9.42632,25.088416,0.000414,25.002888,-2.5453,0.071,9.43712,9.43712
1132.00,9.42776,25.088470,0.000411,25.002870,-2.5455,0.071,9.43780,9.43780
1133.00,9.42965,25.088630,0.000408,25.002899,-2.5457,0.071,9.43845,9.43845
1134.00,9.43131,25.088676,0.000408,25.002831,-2.5459,0.071,9.43892,9.43892
1135.00,9.43266,25.088696,0.000412,25.002873,-2.5460,0.071,9.43963,9.43963
1136.00,9.43368,25.088704,0.000410,25.002911,-2.5463,0.071,9.44069,9.44069
1137.00,9.43462,25.088766,0.000416,25.002932,-2.5465,0.071,9.44167,9.44167
1138.00,9.43565,25.088791,0.000419,25.002944,-2.5465,0.071,9.44234,9.44234
1139.00,9.43669,25.088743,0.000422,25.002887,-2.5464,0.071,9.44329,9.44329
1140.00,9.43768,25.088729,0.000423,25.002831,-2.5463,0.071,9.44433,9.44433
1141.00,9.43844,25.088800,0.000421,25.002820,-2.5461,0.071,9.44378,9.44378
1142.00,9.43889,25.088833,0.000416,25.002813,-2.5460,0.072,9.44307,9.44307
1143.00,9.43927,25.088831,0.000415,25.002786,-2.5460,0.072,9.44188,9.44188
1144.00,9.43941,25.088837,0.000413,25.002779,-2.5461,0.072,9.43958,9.43958
1145.00,9.43953,25.088974,0.000414,25.002887,-2.5462,0.072,9.43808,9.43808
1146.00,9.43971,25.088962,0.000415,25.002879,-2.5466,0.072,9.43786,9.43786
1147.00,9.43994,25.088973,0.000416,25.002851,-2.5468,0.072,9.43736,9.43736
1148.00,9.43984,25.088875,0.000414,25.002752,-2.5468,0.072,9.43648,9.43648
1149.00,9.43966,25.088996,0.000411,25.002867,-2.5468,0.072,9.43649,9.43649
1150.00,9.43956,25.089059,0.000415,25.002839,-2.5468,0.072,9.43631,9.43631
1151.00,9.43966,25.089157,0.000416,25.002849,-2.5466,0.072,9.43648,9.43648
1152.00,9.43974,25.089253,0.000418,25.002945,-2.5466,0.072,9.43742,9.43742
1153.00,9.44002,25.089430,0.000420,25.003040,-2.5467,0.072,9.43965,9.43965
1154.00,9.44018,25.089357,0.000418,25.002930,-2.5468,0.072,9.44154,9.44154
1155.00,9.44030,25.089218,0.000412,25.002800,-2.5469,0.073,9.44278,9.44278
1156.00,9.44025,25.089210,0.000412,25.002807,-2.5470,0.073,9.44358,9.44358
1157.00,9.44041,25.089237,0.000411,25.002752,-2.5471,0.073,9.44439,9.44439
1158.00,9.44055,25.089186,0.000409,25.002668,-2.5472,0.073,9.44401,9.44401
1159.00,9.44029,25.089323,0.000415,25.002735,-2.5472,0.073,9.44324,9.44324
1160.00,9.43995,25.089455,0.000420,25.002832,-2.5472,0.073,9.44223,9.44223
1161.00,9.43986,25.089509,0.000423,25.002891,-2.5471,0.073,9.44085,9.44085
1162.00,9.43959,25.089672,0.000429,25.003045,-2.5471,0.072,9.43876,9.43876
1163.00,9.43942,25.089798,0.000432,25.003190,-2.5471,0.073,9.43765,9.43765
1164.00,9.43950,25.089798,0.000430,25.003155,-2.5472,0.073,9.43717,9.43717
1165.00,9.43959,25.089780,0.000425,25.003068,-2.5474,0.073,9.43694,9.43694
1166.00,9.43954,25.089926,0.000426,25.003059,-2.5477,0.073,9.43710,9.43710
1167.00,9.43949,25.089731,0.000419,25.002812,-2.5478,0.073,9.43745,9.43745
1168.00,9.43977,25.089780,0.000422,25.002796,-2.5479,0.073,9.43785,9.43785
1169.00,9.44011,25.089792,0.000418,25.002770,-2.5479,0.073,9.43885,9.43885
1170.00,9.44027,25.089978,0.000420,25.002933,-2.5478,0.073,9.43940,9.43940
1171.00,9.44039,25.089848,0.000412,25.002827,-2.5477,0.074,9.44010,9.44010
1172.00,9.44039,25.090017,0.000414,25.002932,-2.5477,0.074,9.44065,9.44065
1173.00,9.44026,25.089954,0.000410,25.002828,-2.5479,0.074,9.44126,9.44126
1174.00,9.44005,25.089966,0.000411,25.002722,-2.5482,0.074,9.44035,9.44035
1175.00,9.43980,25.089957,0.000409,25.002700,-2.5484,0.074,9.44022,9.44022
1176.00,9.43956,25.090133,0.000412,25.002786,-2.5486,0.074,9.43960,9.43960
1177.00,9.43914,25.090082,0.000410,25.002684,-2.5488,0.074,9.43852,9.43852
1178.00,9.43879,25.090200,0.000411,25.002755,-2.5489,0.074,9.43823,9.43823
1179.00,9.43872,25.090241,0.000409,25.002824,-2.5490,0.074,9.43851,9.43851
1180.00,9.43878,25.090279,0.000408,25.002795,-2.5491,0.074,9.43864,9.43864
1181.00,9.43878,25.090326,0.000407,25.002813,-2.5491,0.074,9.43855,9.43855
1182.00,9.43889,25.090572,0.000411,25.003012,-2.5490,0.075,9.43898,9.43898
1183.00,9.43894,25.090654,0.000411,25.002979,-2.5490,0.075,9.43872,9.43872
1184.00,9.43908,25.090783,0.000415,25.003047,-2.5490,0.075,9.43888,9.43888
1185.00,9.43923,25.090804,0.000418,25.003028,-2.5490,0.075,9.43909,9.43909
1186.00,9.43952,25.090755,0.000416,25.002920,-2.5492,0.075,9.44054,9.44054
1187.00,9.43984,25.090712,0.000416,25.002865,-2.5493,0.075,9.44176,9.44176
1188.00,9.43995,25.090796,0.000418,25.002927,-2.5495,0.075,9.44149,9.44149
1189.00,9.43985,25.090923,0.000421,25.003059,-2.5495,0.075,9.44129,9.44129
1190.00,9.43978,25.090917,0.000420,25.003028,-2.5496,0.075,9.44118,9.44118
1191.00,9.43983,25.091042,0.000420,25.003119,-2.5496,0.075,9.44091,9.44091
1192.00,9.44009,25.090940,0.000415,25.002953,-2.5497,0.075,9.44166,9.44166
1193.00,9.44044,25.090913,0.000415,25.002941,-2.5497,0.075,9.44398,9.44398
1194.00,9.44091,25.090721,0.000408,25.002699,-2.5498,0.075,9.44617,9.44617
1195.00,9.44151,25.090839,0.000410,25.002732,-2.5499,0.075,9.44809,9.44809
1196.00,9.44196,25.090729,0.000410,25.002585,-2.5500,0.075,9.44899,9.44899
1197.00,9.44246,25.090850,0.000414,25.002715,-2.5501,0.075,9.44800,9.44800
1198.00,9.44267,25.090905,0.000414,25.002759,-2.5502,0.075,9.44682,9.44682
1199.00,9.44291,25.091127,0.000417,25.002917,-2.5502,0.076,9.44557,9.44557
1200.00,9.44321,25.091056,0.000414,25.002907,-2.5503,0.076,9.44438,9.44438
1201.00,9.44366,25.091192,0.000414,25.003057,-2.5503,0.076,9.44429,9.44429
1202.00,9.44405,25.091175,0.000410,25.003008,-2.5502,0.076,9.44603,9.44603
1203.00,9.44461,25.091099,0.000406,25.002883,-2.5502,0.076,9.44711,9.44711
1204.00,9.44506,25.090999,0.000407,25.002747,-2.5502,0.076,9.44746,9.44746
1205.00,9.44524,25.091051,0.000409,25.002780,-2.5503,0.076,9.44650,9.44650
1206.00,9.44521,25.091013,0.000411,25.002744,-2.5505,0.076,9.44522,9.44522
1207.00,9.44487,25.091106,0.000412,25.002788,-2.5507,0.076,9.44368,9.44368
1208.00,9.44515,25.091257,0.000412,25.002888,-2.5510,0.076,9.44297,9.44297
1209.00,9.44549,25.091435,0.000408,25.003000,-2.5513,0.076,9.44380,9.44380
1210.00,9.44597,25.091502,0.000409,25.002954,-2.5515,0.077,9.44574,9.44574
1211.00,9.44629,25.091588,0.000407,25.002982,-2.5516,0.077,9.44708,9.44708
1212.00,9.44615,25.091620,0.000406,25.002988,-2.5516,0.077,9.44852,9.44852
1213.00,9.44566,25.091652,0.000407,25.002971,-2.5516,0.077,9.45013,9.45013
1214.00,9.44556,25.091593,0.000407,25.002836,-2.5516,0.077,9.45030,9.45030
1215.00,9.44623,25.091657,0.000404,25.002800,-2.5516,0.077,9.44952,9.44952
1216.00,9.44654,25.091765,0.000405,25.002755,-2.5515,0.077,9.44882,9.44882
1217.00,9.44673,25.091849,0.000406,25.002702,-2.5515,0.077,9.44728,9.44728
1218.00,9.44661,25.091861,0.000405,25.002634,-2.5515,0.077,9.44531,9.44531
1219.00,9.44640,25.091985,0.000411,25.002818,-2.5514,0.077,9.44414,9.44414
1220.00,9.44641,25.092032,0.000415,25.002839,-2.5514,0.077,9.44359,9.44359
1221.00,9.44615,25.092121,0.000420,25.002928,-2.5516,0.077,9.44277,9.44277
1222.00,9.44570,25.092175,0.000420,25.002943,-2.5516,0.077,9.44193,9.44193
1223.00,9.44524,25.092169,0.000421,25.002933,-2.5517,0.077,9.44101,9.44101
1224.00,9.44511,25.092112,0.000417,25.002786,-2.5518,0.077,9.43926,9.43926
1225.00,9.44522,25.092313,0.000418,25.002899,-2.5519,0.077,9.43790,9.43790
1226.00,9.44433,25.092190,0.000414,25.002755,-2.5520,0.077,9.43757,9.43757
1227.00,9.44402,25.092224,0.000418,25.002784,-2.5523,0.077,9.43819,9.43819
1228.00,9.44388,25.092303,0.000421,25.002811,-2.5526,0.077,9.43829,9.43829
1229.00,9.44333,25.092364,0.000419,25.002866,-2.5530,0.078,9.43790,9.43790
1230.00,9.44253,25.092224,0.000416,25.002780,-2.5532,0.078,9.43762,9.43762
1231.00,9.44178,25.092344,0.000415,25.002864,-2.5533,0.078,9.43647,9.43647
1232.00,9.44095,25.092339,0.000415,25.002841,-2.5533,0.078,9.43445,9.43445
1233.00,9.43993,25.092411,0.000412,25.002927,-2.5532,0.078,9.43297,9.43297
1234.00,9.43900,25.092491,0.000413,25.002986,-2.5533,0.078,9.43304,9.43304
1235.00,9.43828,25.092478,0.000414,25.002901,-2.5534,0.078,9.43349,9.43349
1236.00,9.43767,25.092581,0.000416,25.002962,-2.5535,0.078,9.43429,9.43429
1237.00,9.43710,25.092549,0.000410,25.002845,-2.5535,0.078,9.43598,9.43598
1238.00,9.43709,25.092522,0.000408,25.002649,-2.5538,0.078,9.43854,9.43854
1239.00,9.43715,25.092484,0.000401,25.002450,-2.5538,0.078,9.44096,9.44096
1240.00,9.43781,25.092778,0.000403,25.002654,-2.5538,0.079,9.44271,9.44271
1241.00,9.43802,25.092833,0.000401,25.002657,-2.5539,0.079,9.44398,9.44398
1242.00,9.43825,25.092985,0.000403,25.002810,-2.5539,0.079,9.44488,9.44488
1243.00,9.43849,25.093117,0.000404,25.003008,-2.5539,0.079,9.44464,9.44464
1244.00,9.43887,25.093199,0.000410,25.003111,-2.5539,0.079,9.44457,9.44457
1245.00,9.43931,25.092985,0.000408,25.002958,-2.5541,0.079,9.44404,9.44404
1246.00,9.43939,25.092918,0.000409,25.002886,-2.5545,0.079,9.44418,9.44418
1247.00,9.43947,25.092928,0.000412,25.002866,-2.5548,0.079,9.44404,9.44404
1248.00,9.43997,25.092880,0.000412,25.002759,-2.5549,0.079,9.44319,9.44319
1249.00,9.44020,25.092891,0.000411,25.002777,-2.5552,0.079,9.44188,9.44188
1250.00,9.44030,25.092965,0.000409,25.002758,-2.5553,0.079,9.44170,9.44170
1251.00,9.44077,25.093003,0.000407,25.002743,-2.5550,0.080,9.44195,9.44195
1252.00,9.44156,25.092983,0.000405,25.002665,-2.5551,0.080,9.44254,9.44254
1253.00,9.44254,25.093083,0.000407,25.002738,-2.5551,0.080,9.44334,9.44334
1254.00,9.44331,25.093125,0.000408,25.002714,-2.5551,0.080,9.44139,9.44139
1255.00,9.44358,25.093159,0.000410,25.002711,-2.5550,0.080,9.43601,9.43601
1256.00,9.44320,25.093328,0.000412,25.002767,-2.5550,0.080,9.42806,9.42806
1257.00,9.44302,25.093453,0.000411,25.002848,-2.5549,0.080,9.41978,9.41978
1258.00,9.44260,25.093467,0.000409,25.002821,-2.5550,0.080,9.41201,9.41201
1259.00,9.44223,25.093642,0.000409,25.002934,-2.5550,0.081,9.40622,9.40622
1260.00,9.44233,25.093819,0.000411,25.003055,-2.5552,0.081,9.40240,9.40240
1261.00,9.44502,25.093688,0.000408,25.002945,-2.5554,0.081,9.40065,9.40065
@9,2.0001,4.0, 1260.31 
1262.00,9.44647,25.093760,0.000411,25.002950,-2.5556,0.081,9.39955,9.39955
1263.00,9.44319,25.093797,0.000413,25.002951,-2.5557,0.081,9.39956,9.39956
1264.00,9.42968,25.093733,0.000413,25.002907,-2.5558,0.081,9.40158,9.40158
1265.00,9.41511,25.093688,0.000414,25.002882,-2.5558,0.081,9.40605,9.40605
1266.00,9.40608,25.093705,0.000412,25.002930,-2.5559,0.081,9.41138,9.41138
1267.00,9.40495,25.093694,0.000409,25.002931,-2.5560,0.081,9.41594,9.41594
1268.00,9.40244,25.093774,0.000410,25.002956,-2.5561,0.081,9.42011,9.42011
1269.00,9.40154,25.093747,0.000409,25.002887,-2.5563,0.082,9.42247,9.42247
1270.00,9.40314,25.093707,0.000408,25.002795,-2.5565,0.082,9.42290,9.42290
1271.00,9.40592,25.093774,0.000415,25.002806,-2.5567,0.081,9.42300,9.42300
1272.00,9.40654,25.093792,0.000415,25.002815,-2.5568,0.081,9.42459,9.42459
1273.00,9.40746,25.093836,0.000411,25.002751,-2.5571,0.082,9.42576,9.42576
1274.00,9.41107,25.093949,0.000409,25.002731,-2.5572,0.082,9.42729,9.42729
1275.00,9.41463,25.094053,0.000409,25.002758,-2.5573,0.082,9.42960,9.42960
1276.00,9.41616,25.094222,0.000408,25.002861,-2.5573,0.082,9.43214,9.43214
1277.00,9.41822,25.094235,0.000410,25.002851,-2.5574,0.082,9.43330,9.43330
1278.00,9.42010,25.094159,0.000415,25.002784,-2.5573,0.082,9.43558,9.43558
1279.00,9.42197,25.094191,0.000419,25.002874,-2.5572,0.082,9.43788,9.43788
1280.00,9.42429,25.094202,0.000419,25.002875,-2.5572,0.082,9.43925,9.43925
1281.00,9.42710,25.094158,0.000420,25.002770,-2.5573,0.082,9.44013,9.44013
1282.00,9.42916,25.094246,0.000420,25.002785,-2.5574,0.082,9.44019,9.44019
1283.00,9.43041,25.094435,0.000425,25.002960,-2.5575,0.082,9.43885,9.43885
1284.00,9.43111,25.094406,0.000424,25.002881,-2.5576,0.082,9.43809,9.43809
1285.00,9.43218,25.094471,0.000427,25.002942,-2.5577,0.082,9.43841,9.43841
1286.00,9.43325,25.094463,0.000427,25.002952,-2.5578,0.082,9.43825,9.43825
1287.00,9.43408,25.094406,0.000424,25.002885,-2.5579,0.082,9.43874,9.43874
1288.00,9.43471,25.094456,0.000421,25.002840,-2.5580,0.082,9.44010,9.44010
1289.00,9.43553,25.094492,0.000420,25.002839,-2.5580,0.082,9.44082,9.44082
1290.00,9.43645,25.094542,0.000418,25.002821,-2.5584,0.083,9.44042,9.44042
1291.00,9.43734,25.094541,0.000416,25.002795,-2.5586,0.083,9.44071,9.44071
1292.00,9.43815,25.094718,0.000420,25.002844,-2.5587,0.083,9.44155,9.44155
1293.00,9.43871,25.094603,0.000416,25.002738,-2.5588,0.083,9.44099,9.44099
1294.00,9.43910,25.094531,0.000414,25.002670,-2.5588,0.083,9.44071,9.44071
1295.00,9.43955,25.094521,0.000415,25.002696,-2.5586,0.083,9.44088,9.44088
1296.00,9.43992,25.094546,0.000415,25.002692,-2.5586,0.083,9.44116,9.44116
1297.00,9.44018,25.094394,0.000412,25.002636,-2.5587,0.083,9.44072,9.44072
1298.00,9.44030,25.094468,0.000413,25.002764,-2.5590,0.083,9.44096,9.44096
1299.00,9.44012,25.094560,0.000413,25.002785,-2.5592,0.083,9.44048,9.44048
1300.00,9.43999,25.094581,0.000411,25.002721,-2.5595,0.083,9.44026,9.44026
1301.00,9.43998,25.094672,0.000409,25.002745,-2.5596,0.084,9.43973,9.43973
1302.00,9.44006,25.094760,0.000410,25.002762,-2.5597,0.084,9.43958,9.43958
1303.00,9.44020,25.094833,0.000414,25.002747,-2.5598,0.084,9.43861,9.43861
1304.00,9.44012,25.095002,0.000418,25.002889,-2.5598,0.084,9.43819,9.43819
1305.00,9.43991,25.095125,0.000419,25.002977,-2.5598,0.084,9.43778,9.43778
1306.00,9.43979,25.095167,0.000422,25.002942,-2.5598,0.084,9.43737,9.43737
1307.00,9.43971,25.095174,0.000417,25.002877,-2.5599,0.084,9.43687,9.43687
1308.00,9.43966,25.095225,0.000413,25.002859,-2.5600,0.084,9.43777,9.43777
1309.00,9.43966,25.095231,0.000409,25.002778,-2.5602,0.085,9.43963,9.43963
1310.00,9.43997,25.095132,0.000407,25.002675,-2.5604,0.085,9.44188,9.44188
1311.00,9.44033,25.095170,0.000406,25.002703,-2.5606,0.085,9.44355,9.44355
1312.00,9.44044,25.095321,0.000412,25.002817,-2.5608,0.085,9.44482,9.44482
1313.00,9.44056,25.095247,0.000415,25.002731,-2.5609,0.085,9.44502,9.44502
1314.00,9.44053,25.095308,0.000418,25.002791,-2.5608,0.085,9.44373,9.44373
1315.00,9.44049,25.095434,0.000422,25.002818,-2.5607,0.085,9.44199,9.44199
1316.00,9.44035,25.095649,0.000425,25.002954,-2.5607,0.085,9.44038,9.44038
1317.00,9.44024,25.095639,0.000422,25.002883,-2.5608,0.085,9.44020,9.44020
1318.00,9.44025,25.095785,0.000417,25.002988,-2.5609,0.085,9.44072,9.44072
1319.00,9.44063,25.095821,0.000417,25.002926,-2.5611,0.085,9.44060,9.44060
1320.00,9.44065,25.095888,0.000417,25.002895,-2.5613,0.085,9.44071,9.44071
1321.00,9.44056,25.095792,0.000414,25.002722,-2.5614,0.085,9.44095,9.44095
1322.00,9.44060,25.095863,0.000417,25.002763,-2.5615,0.085,9.44071,9.44071
1323.00,9.44092,25.095906,0.000419,25.002725,-2.5618,0.085,9.44091,9.44091
1324.00,9.44136,25.095991,0.000420,25.002790,-2.5620,0.085,9.44209,9.44209
1325.00,9.44182,25.096026,0.000420,25.002852,-2.5621,0.085,9.44182,9.44182
1326.00,9.44169,25.096102,0.000423,25.002920,-2.5623,0.085,9.44106,9.44106
1327.00,9.44178,25.096204,0.000423,25.002957,-2.5624,0.085,9.43935,9.43935
1328.00,9.44111,25.096181,0.000422,25.002891,-2.5623,0.085,9.43669,9.43669
1329.00,9.44060,25.096205,0.000424,25.002890,-2.5622,0.085,9.43495,9.43495
1330.00,9.43995,25.096220,0.000421,25.002792,-2.5621,0.085,9.43511,9.43511
1331.00,9.43955,25.096158,0.000416,25.002709,-2.5621,0.086,9.43560,9.43560
1332.00,9.43926,25.096036,0.000411,25.002613,-2.5621,0.086,9.43507,9.43507
1333.00,9.43913,25.096096,0.000413,25.002702,-2.5622,0.086,9.43513,9.43513
1334.00,9.43894,25.096115,0.000409,25.002669,-2.5622,0.086,9.43487,9.43487
1335.00,9.43842,25.096236,0.000413,25.002767,-2.5623,0.086,9.43431,9.43431
1336.00,9.43775,25.096381,0.000420,25.002881,-2.5624,0.086,9.43453,9.43453
1337.00,9.43767,25.096414,0.000419,25.002845,-2.5626,0.086,9.43696,9.43696
1338.00,9.43777,25.096472,0.000418,25.002803,-2.5627,0.086,9.43766,9.43766
1339.00,9.43762,25.096540,0.000418,25.002768,-2.5629,0.086,9.43705,9.43705
1340.00,9.43732,25.096571,0.000412,25.002733,-2.5630,0.087,9.43592,9.43592
1341.00,9.43672,25.096550,0.000405,25.002675,-2.5632,0.087,9.43473,9.43473
1342.00,9.43633,25.096755,0.000413,25.002830,-2.5632,0.087,9.43387,9.43387
1343.00,9.43577,25.096772,0.000412,25.002848,-2.5634,0.087,9.43491,9.43491
1344.00,9.43580,25.096795,0.000412,25.002946,-2.5637,0.087,9.43759,9.43759
1345.00,9.43569,25.096707,0.000415,25.002915,-2.5640,0.087,9.44095,9.44095
1346.00,9.43615,25.096718,0.000417,25.002967,-2.5642,0.087,9.44302,9.44302
1347.00,9.43637,25.096668,0.000414,25.002919,-2.5643,0.087,9.44396,9.44396
1348.00,9.43625,25.096661,0.000416,25.002853,-2.5644,0.087,9.44411,9.44411
1349.00,9.43735,25.096607,0.000417,25.002778,-2.5644,0.087,9.44390,9.44390
1350.00,9.43813,25.096610,0.000419,25.002719,-2.5644,0.087,9.44319,9.44319
1351.00,9.43890,25.096599,0.000417,25.002617,-2.5644,0.087,9.44251,9.44251
1352.00,9.43947,25.096604,0.000414,25.002574,-2.5646,0.087,9.44183,9.44183
1353.00,9.43998,25.096618,0.000411,25.002552,-2.5648,0.087,9.44082,9.44082
1354.00,9.44005,25.096755,0.000412,25.002626,-2.5647,0.087,9.43913,9.43913
1355.00,9.43966,25.096914,0.000415,25.002733,-2.5647,0.087,9.43743,9.43743
1356.00,9.43927,25.097090,0.000413,25.002863,-2.5647,0.087,9.43591,9.43591
1357.00,9.43883,25.097153,0.000413,25.002898,-2.5647,0.088,9.43490,9.43490
1358.00,9.43857,25.097326,0.000414,25.003022,-2.5647,0.088,9.43453,9.43453
1359.00,9.43864,25.097278,0.000407,25.002955,-2.5648,0.088,9.43455,9.43455
1360.00,9.43888,25.097327,0.000406,25.003022,-2.5649,0.088,9.43445,9.43445
1361.00,9.43912,25.097333,0.000405,25.002950,-2.5651,0.088,9.43580,9.43580
1362.00,9.43940,25.097386,0.000409,25.002920,-2.5652,0.088,9.43732,9.43732
1363.00,9.43955,25.097365,0.000408,25.002820,-2.5654,0.088,9.43894,9.43894
1364.00,9.43968,25.097434,0.000412,25.002825,-2.5655,0.088,9.44094,9.44094
1365.00,9.43958,25.097425,0.000410,25.002721,-2.5656,0.088,9.44280,9.44280
1366.00,9.43943,25.097476,0.000414,25.002773,-2.5656,0.088,9.44335,9.44335
1367.00,9.43931,25.097463,0.000408,25.002721,-2.5657,0.088,9.44258,9.44258
1368.00,9.43911,25.097539,0.000411,25.002802,-2.5658,0.089,9.44189,9.44189
1369.00,9.43899,25.097596,0.000411,25.002856,-2.5659,0.089,9.44126,9.44126
1370.00,9.43877,25.097592,0.000412,25.002864,-2.5660,0.089,9.44093,9.44093
1371.00,9.43866,25.097612,0.000411,25.002833,-2.5662,0.089,9.44034,9.44034
1372.00,9.43878,25.097609,0.000413,25.002788,-2.5664,0.089,9.43970,9.43970
1373.00,9.43857,25.097688,0.000414,25.002832,-2.5664,0.089,9.43883,9.43883
1374.00,9.43870,25.097631,0.000411,25.002627,-2.5665,0.089,9.43868,9.43868
1375.00,9.43903,25.097875,0.000413,25.002769,-2.5665,0.089,9.43873,9.43873
1376.00,9.43953,25.097832,0.000410,25.002708,-2.5664,0.089,9.43994,9.43994
1377.00,9.44022,25.097968,0.000411,25.002835,-2.5664,0.089,9.44268,9.44268
1378.00,9.44087,25.097914,0.000410,25.002750,-2.5665,0.089,9.44495,9.44495
1379.00,9.44144,25.098061,0.000411,25.002909,-2.5665,0.090,9.44605,9.44605
1380.00,9.44200,25.098044,0.000409,25.002910,-2.5666,0.090,9.44632,9.44632
1381.00,9.44228,25.098116,0.000414,25.002936,-2.5666,0.090,9.44610,9.44610
1382.00,9.44238,25.098086,0.000415,25.002921,-2.5665,0.090,9.44516,9.44516
1383.00,9.44249,25.098081,0.000415,25.002950,-2.5665,0.090,9.44375,9.44375
1384.00,9.44232,25.098121,0.000420,25.003012,-2.5665,0.090,9.44216,9.44216
1385.00,9.44220,25.098015,0.000419,25.002866,-2.5665,0.090,9.44128,9.44128
1386.00,9.44185,25.098045,0.000421,25.002853,-2.5666,0.090,9.44048,9.44048
1387.00,9.44182,25.098097,0.000423,25.002821,-2.5667,0.090,9.44014,9.44014
1388.00,9.44203,25.098230,0.000426,25.002850,-2.5668,0.089,9.44057,9.44057
1389.00,9.44202,25.098200,0.000426,25.002770,-2.5670,0.089,9.44108,9.44108
1390.00,9.44195,25.098260,0.000424,25.002792,-2.5673,0.089,9.44142,9.44142
1391.00,9.44195,25.098269,0.000420,25.002826,-2.5674,0.090,9.44156,9.44156
1392.00,9.44219,25.098208,0.000416,25.002759,-2.5676,0.090,9.44162,9.44162
1393.00,9.44262,25.098144,0.000413,25.002713,-2.5678,0.090,9.44175,9.44175
1394.00,9.44283,25.098139,0.000409,25.002705,-2.5678,0.090,9.44204,9.44204
1395.00,9.44287,25.098188,0.000411,25.002731,-2.5678,0.091,9.44244,9.44244
1396.00,9.44273,25.098240,0.000413,25.002700,-2.5678,0.091,9.44200,9.44200
1397.00,9.44226,25.098393,0.000415,25.002805,-2.5678,0.091,9.44120,9.44120
1398.00,9.44205,25.098454,0.000416,25.002822,-2.5678,0.091,9.44191,9.44191
1399.00,9.44195,25.098629,0.000419,25.002892,-2.5678,0.091,9.44230,9.44230
1400.00,9.44191,25.098542,0.000417,25.002812,-2.5678,0.091,9.44277,9.44277
1401.00,9.44214,25.098577,0.000414,25.002819,-2.5678,0.091,9.44470,9.44470
1402.00,9.44216,25.098588,0.000413,25.002814,-2.5679,0.091,9.44640,9.44640
1403.00,9.44241,25.098655,0.000414,25.002879,-2.5679,0.091,9.44565,9.44565
1404.00,9.44278,25.098636,0.000410,25.002892,-2.5679,0.091,9.44292,9.44292
1405.00,9.44287,25.098784,0.000413,25.003015,-2.5680,0.091,9.43874,9.43874
1406.00,9.44319,25.098752,0.000414,25.002985,-2.5681,0.091,9.43277,9.43277
1407.00,9.44347,25.098800,0.000413,25.002969,-2.5682,0.091,9.42551,9.42551
1408.00,9.44369,25.098819,0.000411,25.002885,-2.5684,0.091,9.41890,9.41890
1409.00,9.44458,25.098886,0.000410,25.002869,-2.5685,0.092,9.41401,9.41401
1410.00,9.44612,25.098952,0.000410,25.002800,-2.5685,0.092,9.40893,9.40893
1411.00,9.44759,25.099114,0.000409,25.002846,-2.5687,0.092,9.40476,9.40476
@10,2.0001,4.0, 1410.053 
1412.00,9.44667,25.099219,0.000412,25.002840,-2.5689,0.092,9.40275,9.40275
1413.00,9.44077,25.099252,0.000411,25.002761,-2.5691,0.092,9.40235,9.40235
1414.00,9.43071,25.099318,0.000411,25.002730,-2.5693,0.092,9.40344,9.40344
1415.00,9.42428,25.099327,0.000408,25.002731,-2.5694,0.092,9.40715,9.40715
1416.00,9.41853,25.099321,0.000406,25.002737,-2.5693,0.092,9.41241,9.41241
1417.00,9.41409,25.099304,0.000403,25.002726,-2.5692,0.092,9.41777,9.41777
1418.00,9.41030,25.099279,0.000401,25.002773,-2.5691,0.093,9.42238,9.42238
1419.00,9.40956,25.099196,0.000398,25.002723,-2.5692,0.093,9.42598,9.42598
1420.00,9.41090,25.099211,0.000395,25.002766,-2.5693,0.093,9.42860,9.42860
1421.00,9.41274,25.099231,0.000395,25.002769,-2.5694,0.093,9.43046,9.43046
1422.00,9.41155,25.099328,0.000397,25.002782,-2.5695,0.093,9.43238,9.43238
1423.00,9.41138,25.099458,0.000401,25.002826,-2.5695,0.093,9.43540,9.43540
1424.00,9.41315,25.099590,0.000405,25.002824,-2.5694,0.093,9.43876,9.43876
1425.00,9.41707,25.099680,0.000407,25.002768,-2.5695,0.093,9.44154,9.44154
1426.00,9.42023,25.099732,0.000409,25.002740,-2.5696,0.093,9.44310,9.44310
1427.00,9.42305,25.099791,0.000411,25.002770,-2.5697,0.093,9.44293,9.44293
1428.00,9.42648,25.099875,0.000412,25.002779,-2.5697,0.093,9.44121,9.44121
1429.00,9.42900,25.099841,0.000409,25.002748,-2.5698,0.093,9.43970,9.43970
1430.00,9.43239,25.099842,0.000409,25.002694,-2.5697,0.093,9.43883,9.43883
1431.00,9.43559,25.099992,0.000412,25.002771,-2.5696,0.093,9.43986,9.43986
1432.00,9.43753,25.099955,0.000409,25.002706,-2.5696,0.093,9.44284,9.44284
1433.00,9.43769,25.099963,0.000409,25.002689,-2.5697,0.093,9.44469,9.44469
1434.00,9.43799,25.100108,0.000412,25.002806,-2.5698,0.094,9.44644,9.44644
1435.00,9.43930,25.100158,0.000410,25.002807,-2.5699,0.094,9.44711,9.44711
1436.00,9.44032,25.100060,0.000406,25.002682,-2.5701,0.094,9.44567,9.44567
1437.00,9.44066,25.100112,0.000407,25.002756,-2.5702,0.094,9.44321,9.44321
1438.00,9.44143,25.100170,0.000408,25.002743,-2.5702,0.094,9.44275,9.44275
1439.00,9.44272,25.100126,0.000404,25.002700,-2.5703,0.094,9.44336,9.44336
1440.00,9.44304,25.100211,0.000406,25.002772,-2.5703,0.094,9.44460,9.44460
1441.00,9.44266,25.100314,0.000408,25.002856,-2.5702,0.094,9.44639,9.44639
1442.00,9.44336,25.100343,0.000406,25.002823,-2.5701,0.095,9.44829,9.44829
1443.00,9.44399,25.100300,0.000406,25.002800,-2.5701,0.095,9.44863,9.44863
1444.00,9.44418,25.100316,0.000411,25.002772,-2.5700,0.095,9.44766,9.44766
1445.00,9.44430,25.100310,0.000412,25.002733,-2.5699,0.095,9.44693,9.44693
1446.00,9.44511,25.100328,0.000413,25.002661,-2.5699,0.095,9.44586,9.44586
1447.00,9.44578,25.100449,0.000414,25.002667,-2.5699,0.095,9.44481,9.44481
1448.00,9.44626,25.100485,0.000412,25.002642,-2.5700,0.095,9.44491,9.44491
1449.00,9.44603,25.100566,0.000411,25.002643,-2.5701,0.095,9.44461,9.44461
1450.00,9.44589,25.100646,0.000413,25.002665,-2.5702,0.095,9.44426,9.44426
1451.00,9.44577,25.100767,0.000415,25.002750,-2.5703,0.095,9.44497,9.44497
1452.00,9.44551,25.100719,0.000414,25.002718,-2.5705,0.095,9.44490,9.44490
1453.00,9.44528,25.100828,0.000417,25.002817,-2.5705,0.095,9.44482,9.44482
1454.00,9.44525,25.100845,0.000417,25.002878,-2.5707,0.095,9.44510,9.44510
1455.00,9.44523,25.100846,0.000416,25.002884,-2.5708,0.095,9.44578,9.44578
1456.00,9.44556,25.100872,0.000413,25.002900,-2.5708,0.096,9.44572,9.44572
1457.00,9.44571,25.100820,0.000410,25.002773,-2.5708,0.096,9.44483,9.44483
1458.00,9.44563,25.100811,0.000410,25.002696,-2.5708,0.096,9.44360,9.44360
1459.00,9.44522,25.100916,0.000412,25.002668,-2.5708,0.096,9.44212,9.44212
1460.00,9.44457,25.101021,0.000409,25.002654,-2.5707,0.096,9.44027,9.44027
1461.00,9.44419,25.101020,0.000411,25.002558,-2.5706,0.096,9.43983,9.43983
1462.00,9.44393,25.101178,0.000415,25.002662,-2.5705,0.096,9.44035,9.44035
1463.00,9.44365,25.101331,0.000416,25.002707,-2.5705,0.096,9.44136,9.44136
1464.00,9.44376,25.101407,0.000413,25.002697,-2.5705,0.096,9.44376,9.44376
1465.00,9.44369,25.101309,0.000411,25.002562,-2.5707,0.096,9.44589,9.44589
1466.00,9.44404,25.101372,0.000411,25.002638,-2.5707,0.096,9.44617,9.44617
1467.00,9.44407,25.101513,0.000412,25.002755,-2.5707,0.096,9.44612,9.44612
1468.00,9.44395,25.101543,0.000410,25.002779,-2.5707,0.097,9.44446,9.44446
1469.00,9.44351,25.101525,0.000410,25.002745,-2.5706,0.097,9.44207,9.44207
1470.00,9.44324,25.101695,0.000417,25.002943,-2.5706,0.097,9.44111,9.44111
1471.00,9.44325,25.101781,0.000417,25.003000,-2.5706,0.097,9.44101,9.44101
1472.00,9.44330,25.101701,0.000416,25.002884,-2.5707,0.097,9.44271,9.44271
1473.00,9.44332,25.101731,0.000417,25.002926,-2.5709,0.097,9.44518,9.44518
1474.00,9.44302,25.101772,0.000418,25.002950,-2.5710,0.097,9.44748,9.44748
1475.00,9.44307,25.101797,0.000415,25.002878,-2.5711,0.097,9.44813,9.44813
1476.00,9.44364,25.101783,0.000417,25.002804,-2.5712,0.097,9.44776,9.44776
1477.00,9.44445,25.101845,0.000421,25.002857,-2.5712,0.097,9.44531,9.44531
1478.00,9.44477,25.101806,0.000417,25.002722,-2.5712,0.097,9.44288,9.44288
1479.00,9.44448,25.101857,0.000414,25.002758,-2.5712,0.097,9.44062,9.44062
1480.00,9.44458,25.101824,0.000411,25.002750,-2.5711,0.097,9.43976,9.43976
1481.00,9.44405,25.101745,0.000408,25.002635,-2.5711,0.097,9.43909,9.43909
1482.00,9.44371,25.101816,0.000406,25.002670,-2.5711,0.098,9.43979,9.43979
1483.00,9.44334,25.101838,0.000412,25.002723,-2.5710,0.097,9.44172,9.44172
1484.00,9.44269,25.101872,0.000416,25.002727,-2.5711,0.097,9.44403,9.44403
1485.00,9.44270,25.101969,0.000417,25.002761,-2.5713,0.097,9.44527,9.44527
1486.00,9.44340,25.102067,0.000416,25.002874,-2.5715,0.097,9.44588,9.44588
1487.00,9.44400,25.102044,0.000414,25.002789,-2.5716,0.098,9.44601,9.44601
1488.00,9.44434,25.102076,0.000412,25.002758,-2.5717,0.098,9.44511,9.44511
1489.00,9.44412,25.102022,0.000410,25.002618,-2.5718,0.098,9.44294,9.44294
1490.00,9.44378,25.102174,0.000415,25.002724,-2.5718,0.098,9.44166,9.44166
1491.00,9.44344,25.102310,0.000418,25.002780,-2.5718,0.098,9.44159,9.44159
1492.00,9.44269,25.102327,0.000416,25.002814,-2.5717,0.098,9.44158,9.44158
1493.00,9.44223,25.102318,0.000414,25.002711,-2.5716,0.098,9.44138,9.44138
1494.00,9.44212,25.102344,0.000411,25.002736,-2.5714,0.098,9.44010,9.44010
1495.00,9.44193,25.102242,0.000409,25.002610,-2.5712,0.098,9.43860,9.43860
1496.00,9.44175,25.102011,0.000405,25.002387,-2.5712,0.098,9.43758,9.43758
1497.00,9.44130,25.102058,0.000407,25.002353,-2.5714,0.098,9.43787,9.43787
1498.00,9.44155,25.102280,0.000408,25.002555,-2.5715,0.098,9.43871,9.43871
1499.00,9.44191,25.102350,0.000410,25.002635,-2.5715,0.098,9.44139,9.44139
1500.00,9.44224,25.102402,0.000406,25.002682,-2.5716,0.099,9.44368,9.44368
1501.00,9.44243,25.102709,0.000410,25.002891,-2.5714,0.099,9.44565,9.44565
1502.00,9.44261,25.102762,0.000406,25.002918,-2.5712,0.099,9.44553,9.44553
1503.00,9.44217,25.102655,0.000404,25.002815,-2.5712,0.099,9.44577,9.44577
1504.00,9.44165,25.102717,0.000402,25.002800,-2.5712,0.100,9.44605,9.44605
1505.00,9.44166,25.102754,0.000404,25.002798,-2.5712,0.100,9.44555,9.44555
1506.00,9.44190,25.102617,0.000402,25.002673,-2.5712,0.100,9.44470,9.44470
1507.00,9.44248,25.102705,0.000411,25.002767,-2.5712,0.099,9.44474,9.44474
1508.00,9.44258,25.102681,0.000411,25.002783,-2.5712,0.099,9.44376,9.44376
1509.00,9.44254,25.102672,0.000414,25.002751,-2.5712,0.100,9.44298,9.44298
1510.00,9.44271,25.102662,0.000412,25.002720,-2.5711,0.100,9.44341,9.44341
1511.00,9.44286,25.102807,0.000415,25.002823,-2.5711,0.100,9.44379,9.44379
1512.00,9.44306,25.102946,0.000410,25.002906,-2.5712,0.100,9.44413,9.44413
1513.00,9.44305,25.103091,0.000410,25.002919,-2.5712,0.100,9.44415,9.44415
1514.00,9.44326,25.103210,0.000411,25.002960,-2.5713,0.100,9.44361,9.44361
1515.00,9.44377,25.103216,0.000413,25.002837,-2.5713,0.100,9.44349,9.44349
1516.00,9.44418,25.103258,0.000412,25.002775,-2.5713,0.100,9.44330,9.44330
1517.00,9.44445,25.103148,0.000411,25.002640,-2.5713,0.100,9.44360,9.44360
1518.00,9.44453,25.103152,0.000413,25.002607,-2.5712,0.100,9.44452,9.44452
1519.00,9.44444,25.103220,0.000412,25.002591,-2.5711,0.100,9.44433,9.44433
1520.00,9.44399,25.103286,0.000411,25.002693,-2.5712,0.100,9.44256,9.44256
1521.00,9.44362,25.103259,0.000406,25.002660,-2.5712,0.101,9.44248,9.44248
1522.00,9.44367,25.103295,0.000401,25.002627,-2.5711,0.101,9.44253,9.44253
1523.00,9.44375,25.103435,0.000403,25.002654,-2.5710,0.101,9.44257,9.44257
1524.00,9.44377,25.103480,0.000408,25.002660,-2.5709,0.101,9.44408,9.44408
1525.00,9.44375,25.103594,0.000411,25.002731,-2.5707,0.101,9.44552,9.44552
1526.00,9.44393,25.103742,0.000416,25.002896,-2.5706,0.101,9.44667,9.44667
1527.00,9.44416,25.103871,0.000416,25.002966,-2.5705,0.101,9.44675,9.44675
1528.00,9.44438,25.103891,0.000414,25.002997,-2.5705,0.101,9.44638,9.44638
1529.00,9.44430,25.103924,0.000409,25.003025,-2.5705,0.101,9.44565,9.44565
1530.00,9.44428,25.103877,0.000405,25.002873,-2.5706,0.102,9.44518,9.44518
1531.00,9.44426,25.103848,0.000404,25.002713,-2.5706,0.102,9.44350,9.44350
1532.00,9.44407,25.103835,0.000409,25.002627,-2.5707,0.102,9.44349,9.44349
1533.00,9.44421,25.103829,0.000409,25.002592,-2.5707,0.102,9.44418,9.44418
1534.00,9.44464,25.103886,0.000408,25.002649,-2.5710,0.102,9.44535,9.44535
1535.00,9.44493,25.103995,0.000411,25.002739,-2.5711,0.102,9.44643,9.44643
1536.00,9.44498,25.104156,0.000413,25.002896,-2.5711,0.102,9.44745,9.44745
1537.00,9.44495,25.104251,0.000412,25.002990,-2.5711,0.102,9.44644,9.44644
1538.00,9.44460,25.104312,0.000413,25.002999,-2.5711,0.102,9.44480,9.44480
1539.00,9.44452,25.104231,0.000412,25.002839,-2.5707,0.102,9.44351,9.44351
1540.00,9.44482,25.104248,0.000409,25.002818,-2.5706,0.102,9.44242,9.44242
1541.00,9.44492,25.104133,0.000403,25.002648,-2.5704,0.103,9.44150,9.44150
1542.00,9.44474,25.104100,0.000403,25.002557,-2.5703,0.103,9.44053,9.44053
1543.00,9.44427,25.104154,0.000404,25.002596,-2.5702,0.103,9.43981,9.43981
1544.00,9.44363,25.104221,0.000407,25.002681,-2.5702,0.103,9.43966,9.43966
1545.00,9.44343,25.104256,0.000408,25.002707,-2.5701,0.103,9.44082,9.44082
1546.00,9.44306,25.104458,0.000414,25.002851,-2.5700,0.103,9.44182,9.44182
1547.00,9.44335,25.104537,0.000415,25.002893,-2.5699,0.103,9.44370,9.44370
1548.00,9.44361,25.104585,0.000412,25.002826,-2.5699,0.103,9.44605,9.44605
1549.00,9.44377,25.104813,0.000411,25.002879,-2.5698,0.103,9.44696,9.44696
1550.00,9.44398,25.104953,0.000412,25.002911,-2.5698,0.103,9.44804,9.44804
1551.00,9.44447,25.104843,0.000409,25.002770,-2.5698,0.103,9.44913,9.44913
1552.00,9.44423,25.104834,0.000408,25.002730,-2.5698,0.103,9.45012,9.45012
1553.00,9.44370,25.104772,0.000411,25.002726,-2.5698,0.103,9.45098,9.45098
1554.00,9.44387,25.104599,0.000412,25.002626,-2.5698,0.103,9.44814,9.44814
1555.00,9.44470,25.104580,0.000413,25.002657,-2.5698,0.103,9.44173,9.44173
1556.00,9.44516,25.104763,0.000415,25.002797,-2.5699,0.104,9.43411,9.43411
1557.00,9.44623,25.104727,0.000411,25.002742,-2.5699,0.104,9.42553,9.42553
1558.00,9.44829,25.104861,0.000409,25.002802,-2.5699,0.104,9.41675,9.41675
1559.00,9.44904,25.104990,0.000409,25.002861,-2.5698,0.104,9.41099,9.41099
1560.00,9.45034,25.105020,0.000406,25.002838,-2.5696,0.105,9.40718,9.40718
1561.00,9.45144,25.104868,0.000401,25.002677,-2.5693,0.105,9.40587,9.40587
@11,2.0001,4.0, 1560.09600000001 
1562.00,9.45128,25.104947,0.000402,25.002731,-2.5691,0.105,9.40596,9.40596
1563.00,9.45070,25.104991,0.000405,25.002744,-2.5690,0.105,9.40658,9.40658
1564.00,9.43327,25.105012,0.000405,25.002738,-2.5689,0.105,9.40915,9.40915
1565.00,9.42096,25.105075,0.000407,25.002743,-2.5689,0.105,9.41290,9.41290
1566.00,9.41394,25.105194,0.000412,25.002812,-2.5689,0.105,9.41653,9.41653
1567.00,9.41024,25.105231,0.000413,25.002803,-2.5690,0.105,9.42037,9.42037
1568.00,9.40789,25.105202,0.000415,25.002705,-2.5691,0.105,9.42327,9.42327
1569.00,9.40797,25.105325,0.000418,25.002779,-2.5693,0.105,9.42462,9.42462
1570.00,9.40953,25.105337,0.000418,25.002759,-2.5693,0.105,9.42523,9.42523
1571.00,9.41201,25.105442,0.000417,25.002827,-2.5693,0.105,9.42594,9.42594
1572.00,9.41408,25.105495,0.000417,25.002832,-2.5693,0.105,9.42639,9.42639
1573.00,9.41485,25.105542,0.000419,25.002874,-2.5692,0.105,9.42814,9.42814
1574.00,9.41571,25.105531,0.000416,25.002805,-2.5690,0.105,9.43068,9.43068
1575.00,9.41733,25.105575,0.000418,25.002757,-2.5689,0.105,9.43394,9.43394
1576.00,9.41934,25.105559,0.000416,25.002701,-2.5687,0.105,9.43596,9.43596
1577.00,9.42151,25.105533,0.000417,25.002615,-2.5685,0.106,9.43743,9.43743
1578.00,9.42329,25.105746,0.000416,25.002759,-2.5683,0.106,9.43814,9.43814
1579.00,9.42492,25.105706,0.000415,25.002723,-2.5682,0.106,9.43868,9.43868
1580.00,9.42706,25.105779,0.000413,25.002757,-2.5680,0.106,9.43854,9.43854
1581.00,9.42932,25.105825,0.000414,25.002732,-2.5680,0.106,9.43750,9.43750
1582.00,9.43098,25.105945,0.000413,25.002774,-2.5679,0.106,9.43739,9.43739
1583.00,9.43192,25.105888,0.000413,25.002668,-2.5679,0.106,9.43798,9.43798
1584.00,9.43284,25.105962,0.000417,25.002746,-2.5679,0.106,9.43894,9.43894
1585.00,9.43385,25.106054,0.000423,25.002810,-2.5680,0.106,9.43957,9.43957
1586.00,9.43473,25.105996,0.000423,25.002755,-2.5680,0.106,9.44127,9.44127
1587.00,9.43555,25.106096,0.000425,25.002873,-2.5680,0.106,9.44248,9.44248
1588.00,9.43639,25.106151,0.000426,25.002896,-2.5680,0.106,9.44343,9.44343
1589.00,9.43734,25.106198,0.000423,25.002823,-2.5681,0.106,9.44281,9.44281
1590.00,9.43820,25.106191,0.000417,25.002770,-2.5680,0.106,9.44240,9.44240
1591.00,9.43926,25.106321,0.000416,25.002780,-2.5680,0.106,9.44264,9.44264
1592.00,9.43990,25.106386,0.000416,25.002703,-2.5679,0.107,9.44215,9.44215
1593.00,9.44030,25.106378,0.000414,25.002608,-2.5677,0.107,9.44052,9.44052
1594.00,9.44030,25.106433,0.000416,25.002647,-2.5675,0.107,9.43988,9.43988
1595.00,9.44006,25.106427,0.000415,25.002667,-2.5673,0.107,9.43961,9.43961
1596.00,9.44006,25.106460,0.000419,25.002733,-2.5671,0.107,9.43881,9.43881
1597.00,9.43999,25.106425,0.000421,25.002730,-2.5671,0.107,9.43814,9.43814
1598.00,9.44015,25.106551,0.000423,25.002869,-2.5671,0.107,9.43903,9.43903
1599.00,9.44041,25.106553,0.000420,25.002857,-2.5670,0.107,9.44073,9.44073
1600.00,9.44083,25.106643,0.000420,25.002900,-2.5669,0.107,9.44252,9.44252
1601.00,9.44138,25.106790,0.000419,25.003005,-2.5669,0.107,9.44430,9.44430
1602.00,9.44194,25.106872,0.000414,25.003071,-2.5669,0.107,9.44546,9.44546
1603.00,9.44207,25.106799,0.000415,25.003021,-2.5669,0.107,9.44426,9.44426
1604.00,9.44162,25.106891,0.000418,25.003054,-2.5669,0.107,9.44208,9.44208
1605.00,9.44126,25.106835,0.000415,25.002969,-2.5669,0.108,9.44037,9.44037
1606.00,9.44117,25.106738,0.000413,25.002846,-2.5667,0.108,9.43948,9.43948
1607.00,9.44087,25.106727,0.000412,25.002788,-2.5665,0.108,9.44089,9.44089
1608.00,9.44082,25.106823,0.000412,25.002822,-2.5662,0.108,9.44342,9.44342
1609.00,9.44125,25.106896,0.000413,25.002821,-2.5660,0.108,9.44533,9.44533
1610.00,9.44170,25.106854,0.000411,25.002689,-2.5658,0.108,9.44762,9.44762
1611.00,9.44222,25.106825,0.000409,25.002634,-2.5657,0.108,9.44880,9.44880
1612.00,9.44276,25.106869,0.000406,25.002633,-2.5657,0.108,9.44841,9.44841
1613.00,9.44330,25.106853,0.000400,25.002517,-2.5658,0.109,9.44837,9.44837
1614.00,9.44430,25.106875,0.000399,25.002491,-2.5659,0.109,9.44890,9.44890
1615.00,9.44474,25.107003,0.000405,25.002570,-2.5659,0.109,9.44894,9.44894
1616.00,9.44484,25.107042,0.000405,25.002577,-2.5659,0.109,9.44970,9.44970
1617.00,9.44529,25.106946,0.000401,25.002504,-2.5659,0.109,9.45021,9.45021
1618.00,9.44599,25.107002,0.000402,25.002518,-2.5657,0.109,9.45065,9.45065
1619.00,9.44656,25.107043,0.000398,25.002527,-2.5655,0.109,9.45070,9.45070
1620.00,9.44668,25.107136,0.000397,25.002565,-2.5653,0.109,9.44959,9.44959
1621.00,9.44657,25.107464,0.000405,25.002758,-2.5652,0.109,9.44812,9.44812
1622.00,9.44657,25.107692,0.000416,25.002850,-2.5651,0.109,9.44721,9.44721
1623.00,9.44691,25.107843,0.000421,25.002964,-2.5650,0.109,9.44658,9.44658
1624.00,9.44752,25.107758,0.000424,25.002887,-2.5649,0.109,9.44645,9.44645
1625.00,9.44811,25.107812,0.000424,25.002907,-2.5648,0.109,9.44712,9.44712
1626.00,9.44835,25.107727,0.000418,25.002861,-2.5647,0.109,9.44688,9.44688
1627.00,9.44824,25.107749,0.000418,25.002906,-2.5647,0.109,9.44640,9.44640
1628.00,9.44795,25.107812,0.000422,25.002994,-2.5648,0.109,9.44631,9.44631
1629.00,9.44816,25.107983,0.000422,25.003121,-2.5648,0.110,9.44733,9.44733
1630.00,9.44843,25.107953,0.000419,25.003125,-2.5648,0.110,9.44807,9.44807
1631.00,9.44843,25.107916,0.000422,25.003014,-2.5647,0.110,9.44893,9.44893
1632.00,9.44830,25.107904,0.000422,25.002955,-2.5645,0.110,9.44904,9.44904
1633.00,9.44813,25.107669,0.000412,25.002672,-2.5642,0.110,9.44869,9.44869
1634.00,9.44795,25.107560,0.000411,25.002508,-2.5639,0.110,9.44697,9.44697
1635.00,9.44776,25.107619,0.000417,25.002449,-2.5637,0.110,9.44587,9.44587
1636.00,9.44729,25.107555,0.000414,25.002424,-2.5636,0.110,9.44599,9.44599
1637.00,9.44713,25.107609,0.000412,25.002407,-2.5636,0.110,9.44718,9.44718
1638.00,9.44711,25.107825,0.000416,25.002611,-2.5637,0.110,9.44900,9.44900
1639.00,9.44730,25.107872,0.000413,25.002649,-2.5636,0.110,9.44963,9.44963
1640.00,9.44768,25.107826,0.000409,25.002659,-2.5636,0.110,9.45003,9.45003
1641.00,9.44788,25.108010,0.000412,25.002719,-2.5637,0.110,9.45038,9.45038
1642.00,9.44811,25.107870,0.000406,25.002615,-2.5635,0.110,9.44936,9.44936
1643.00,9.44801,25.107856,0.000407,25.002520,-2.5635,0.111,9.44721,9.44721
1644.00,9.44770,25.107984,0.000413,25.002599,-2.5634,0.111,9.44656,9.44656
1645.00,9.44760,25.108168,0.000412,25.002735,-2.5633,0.111,9.44662,9.44662
1646.00,9.44781,25.108142,0.000407,25.002728,-2.5631,0.111,9.44535,9.44535
1647.00,9.44791,25.108387,0.000412,25.002953,-2.5629,0.111,9.44602,9.44602
1648.00,9.44794,25.108380,0.000410,25.002956,-2.5627,0.111,9.44678,9.44678
1649.00,9.44786,25.108420,0.000405,25.002992,-2.5626,0.112,9.44766,9.44766
1650.00,9.44756,25.108297,0.000405,25.002774,-2.5626,0.112,9.44696,9.44696
1651.00,9.44731,25.108369,0.000408,25.002796,-2.5624,0.111,9.44807,9.44807
1652.00,9.44754,25.108424,0.000411,25.002774,-2.5623,0.112,9.44917,9.44917
1653.00,9.44795,25.108540,0.000409,25.002823,-2.5621,0.112,9.44932,9.44932
1654.00,9.44836,25.108438,0.000402,25.002672,-2.5619,0.112,9.44936,9.44936
1655.00,9.44836,25.108619,0.000404,25.002874,-2.5617,0.112,9.44995,9.44995
1656.00,9.44846,25.108552,0.000400,25.002774,-2.5615,0.112,9.45015,9.45015
1657.00,9.44855,25.108517,0.000398,25.002718,-2.5614,0.112,9.44966,9.44966
1658.00,9.44853,25.108576,0.000401,25.002714,-2.5613,0.112,9.45046,9.45046
1659.00,9.44860,25.108941,0.000415,25.002942,-2.5613,0.112,9.45156,9.45156
1660.00,9.44883,25.108937,0.000413,25.002864,-2.5613,0.112,9.45169,9.45169
1661.00,9.44867,25.109105,0.000419,25.002969,-2.5612,0.112,9.45066,9.45066
1662.00,9.44862,25.109222,0.000420,25.002988,-2.5611,0.112,9.44965,9.44965
1663.00,9.44872,25.109228,0.000419,25.002955,-2.5609,0.113,9.44840,9.44840
1664.00,9.44898,25.109100,0.000410,25.002860,-2.5607,0.113,9.44710,9.44710
1665.00,9.44885,25.109191,0.000414,25.002886,-2.5605,0.113,9.44643,9.44643
1666.00,9.44873,25.109169,0.000409,25.002858,-2.5604,0.113,9.44604,9.44604
1667.00,9.44861,25.109276,0.000412,25.002933,-2.5603,0.114,9.44567,9.44567
1668.00,9.44852,25.109297,0.000415,25.002925,-2.5601,0.113,9.44594,9.44594
1669.00,9.44848,25.109230,0.000419,25.002815,-2.5601,0.113,9.44592,9.44592
1670.00,9.44846,25.109201,0.000416,25.002772,-2.5600,0.113,9.44555,9.44555
1671.00,9.44829,25.109217,0.000421,25.002810,-2.5600,0.113,9.44545,9.44545
1672.00,9.44780,25.109261,0.000421,25.002756,-2.5599,0.113,9.44486,9.44486
1673.00,9.44714,25.109285,0.000420,25.002707,-2.5598,0.113,9.44269,9.44269
1674.00,9.44659,25.109212,0.000415,25.002628,-2.5597,0.113,9.44091,9.44091
1675.00,9.44619,25.109223,0.000415,25.002595,-2.5596,0.113,9.44032,9.44032
1676.00,9.44572,25.109318,0.000412,25.002578,-2.5595,0.114,9.43957,9.43957
1677.00,9.44521,25.109157,0.000409,25.002409,-2.5593,0.114,9.43972,9.43972
1678.00,9.44489,25.109220,0.000404,25.002469,-2.5591,0.114,9.44213,9.44213
1679.00,9.44463,25.109391,0.000405,25.002566,-2.5589,0.114,9.44366,9.44366
1680.00,9.44438,25.109522,0.000402,25.002623,-2.5588,0.114,9.44540,9.44540
1681.00,9.44425,25.109670,0.000401,25.002683,-2.5587,0.114,9.44802,9.44802
1682.00,9.44437,25.109922,0.000402,25.002908,-2.5587,0.114,9.44913,9.44913
1683.00,9.44484,25.110073,0.000405,25.002974,-2.5587,0.115,9.44889,9.44889
1684.00,9.44491,25.110099,0.000407,25.002943,-2.5587,0.115,9.44888,9.44888
1685.00,9.44487,25.110082,0.000407,25.002960,-2.5587,0.115,9.44826,9.44826
1686.00,9.44480,25.110040,0.000406,25.002934,-2.5586,0.115,9.44608,9.44608
1687.00,9.44489,25.109844,0.000402,25.002752,-2.5583,0.115,9.44643,9.44643
1688.00,9.44502,25.109647,0.000398,25.002572,-2.5581,0.115,9.44651,9.44651
1689.00,9.44525,25.109867,0.000405,25.002729,-2.5579,0.115,9.44859,9.44859
1690.00,9.44589,25.109893,0.000408,25.002631,-2.5576,0.115,9.45090,9.45090
1691.00,9.44635,25.109998,0.000412,25.002649,-2.5575,0.115,9.45344,9.45344
1692.00,9.44706,25.110092,0.000417,25.002641,-2.5574,0.115,9.45434,9.45434
1693.00,9.44770,25.110251,0.000421,25.002695,-2.5574,0.115,9.45443,9.45443
1694.00,9.44829,25.110207,0.000413,25.002664,-2.5574,0.115,9.45325,9.45325
1695.00,9.44903,25.110256,0.000413,25.002668,-2.5573,0.115,9.45110,9.45110
1696.00,9.44982,25.110228,0.000410,25.002618,-2.5572,0.115,9.44952,9.44952
1697.00,9.45021,25.110285,0.000409,25.002700,-2.5571,0.116,9.44789,9.44789
1698.00,9.45003,25.110219,0.000407,25.002677,-2.5569,0.116,9.44758,9.44758
1699.00,9.44967,25.110228,0.000404,25.002632,-2.5568,0.116,9.44710,9.44710
1700.00,9.44938,25.110228,0.000403,25.002615,-2.5568,0.116,9.44832,9.44832
1701.00,9.44930,25.110280,0.000402,25.002649,-2.5567,0.116,9.44912,9.44912
1702.00,9.44964,25.110312,0.000401,25.002646,-2.5566,0.116,9.45054,9.45054
1703.00,9.44995,25.110447,0.000406,25.002713,-2.5565,0.116,9.45167,9.45167
1704.00,9.45049,25.110661,0.000415,25.002848,-2.5562,0.116,9.45001,9.45001
1705.00,9.45095,25.110835,0.000420,25.003043,-2.5560,0.116,9.44409,9.44409
1706.00,9.45041,25.110854,0.000420,25.003096,-2.5557,0.116,9.43715,9.43715
1707.00,9.44931,25.110984,0.000421,25.003155,-2.5556,0.116,9.43010,9.43010
1708.00,9.44909,25.110957,0.000416,25.003105,-2.5555,0.117,9.42342,9.42342
1709.00,9.44930,25.110783,0.000407,25.002930,-2.5554,0.117,9.41868,9.41868
1710.00,9.45070,25.110765,0.000400,25.002842,-2.5553,0.117,9.41666,9.41666
1711.00,9.45223,25.110747,0.000396,25.002716,-2.5551,0.118,9.41561,9.41561
@12,2.0001,4.0, 1710.028 
1712.00,9.45305,25.110715,0.000394,25.002705,-2.5550,0.118,9.41419,9.41419
1713.00,9.45089,25.110808,0.000396,25.002709,-2.5549,0.118,9.41235,9.41235
1714.00,9.43969,25.110840,0.000398,25.002696,-2.5546,0.118,9.41285,9.41285
1715.00,9.42415,25.110974,0.000403,25.002761,-2.5544,0.118,9.41471,9.41471
1716.00,9.41823,25.110977,0.000404,25.002717,-2.5542,0.118,9.41897,9.41897
1717.00,9.41795,25.111068,0.000405,25.002722,-2.5539,0.118,9.42383,9.42383
1718.00,9.41662,25.111213,0.000406,25.002858,-2.5537,0.118,9.42799,9.42799
1719.00,9.41514,25.111400,0.000406,25.002978,-2.5536,0.118,9.43016,9.43016
1720.00,9.41555,25.111357,0.000403,25.002897,-2.5537,0.118,9.43197,9.43197
1721.00,9.41604,25.111502,0.000406,25.003024,-2.5537,0.118,9.43272,9.43272
1722.00,9.41556,25.111375,0.000403,25.002873,-2.5537,0.118,9.43335,9.43335
1723.00,9.41554,25.111325,0.000401,25.002827,-2.5536,0.119,9.43538,9.43538
1724.00,9.41794,25.111268,0.000398,25.002834,-2.5535,0.119,9.43808,9.43808
1725.00,9.42473,25.111275,0.000398,25.002887,-2.5534,0.119,9.44088,9.44088
1726.00,9.42865,25.111201,0.000398,25.002776,-2.5533,0.119,9.44297,9.44297
1727.00,9.42929,25.111324,0.000403,25.002904,-2.5532,0.119,9.44519,9.44519
1728.00,9.43097,25.111299,0.000407,25.002784,-2.5532,0.119,9.44771,9.44771
1729.00,9.43291,25.111246,0.000409,25.002615,-2.5531,0.119,9.44861,9.44861
1730.00,9.43502,25.111264,0.000411,25.002542,-2.5529,0.119,9.44831,9.44831
1731.00,9.43709,25.111356,0.000412,25.002579,-2.5527,0.119,9.44831,9.44831
1732.00,9.43838,25.111407,0.000412,25.002535,-2.5526,0.119,9.44772,9.44772
1733.00,9.43939,25.111557,0.000413,25.002657,-2.5524,0.119,9.44661,9.44661
1734.00,9.44075,25.111653,0.000412,25.002720,-2.5523,0.119,9.44692,9.44692
1735.00,9.44171,25.111670,0.000407,25.002704,-2.5523,0.119,9.44801,9.44801
1736.00,9.44275,25.111833,0.000409,25.002770,-2.5522,0.119,9.44832,9.44832
1737.00,9.44351,25.111855,0.000404,25.002750,-2.5521,0.120,9.44976,9.44976
1738.00,9.44456,25.111757,0.000403,25.002619,-2.5519,0.120,9.45081,9.45081
1739.00,9.44579,25.111692,0.000405,25.002540,-2.5517,0.120,9.45150,9.45150
1740.00,9.44683,25.111592,0.000410,25.002403,-2.5515,0.120,9.45234,9.45234
1741.00,9.44782,25.111421,0.000409,25.002280,-2.5513,0.119,9.45351,9.45351
1742.00,9.44867,25.111333,0.000411,25.002143,-2.5512,0.119,9.45364,9.45364
1743.00,9.44943,25.111469,0.000411,25.002257,-2.5511,0.120,9.45389,9.45389
1744.00,9.45001,25.111648,0.000414,25.002351,-2.5509,0.120,9.45408,9.45408
1745.00,9.45050,25.111675,0.000409,25.002390,-2.5508,0.120,9.45425,9.45425
1746.00,9.45089,25.111832,0.000409,25.002505,-2.5507,0.120,9.45410,9.45410
1747.00,9.45109,25.112049,0.000411,25.002725,-2.5507,0.120,9.45316,9.45316
1748.00,9.45101,25.111997,0.000410,25.002662,-2.5506,0.120,9.45249,9.45249
1749.00,9.45096,25.112007,0.000409,25.002684,-2.5504,0.120,9.45164,9.45164
1750.00,9.45121,25.112389,0.000415,25.002986,-2.5501,0.121,9.45101,9.45101
1751.00,9.45157,25.112356,0.000413,25.002946,-2.5498,0.121,9.45091,9.45091
1752.00,9.45186,25.112299,0.000413,25.002855,-2.5495,0.121,9.45183,9.45183
1753.00,9.45239,25.112245,0.000414,25.002734,-2.5493,0.121,9.45338,9.45338
1754.00,9.45279,25.112270,0.000414,25.002730,-2.5491,0.121,9.45435,9.45435
1755.00,9.45293,25.112003,0.000410,25.002514,-2.5490,0.121,9.45451,9.45451
1756.00,9.45312,25.112079,0.000413,25.002567,-2.5489,0.121,9.45437,9.45437
1757.00,9.45323,25.112121,0.000411,25.002571,-2.5488,0.121,9.45430,9.45430
1758.00,9.45332,25.112341,0.000416,25.002886,-2.5488,0.121,9.45393,9.45393
1759.00,9.45341,25.112145,0.000411,25.002676,-2.5488,0.121,9.45365,9.45365
1760.00,9.45345,25.112387,0.000415,25.002816,-2.5487,0.121,9.45367,9.45367
1761.00,9.45326,25.112534,0.000414,25.002855,-2.5485,0.121,9.45349,9.45349
1762.00,9.45324,25.112631,0.000415,25.002885,-2.5484,0.121,9.45362,9.45362
1763.00,9.45326,25.112653,0.000413,25.002751,-2.5482,0.121,9.45341,9.45341
1764.00,9.45326,25.112874,0.000414,25.002896,-2.5480,0.121,9.45314,9.45314
1765.00,9.45308,25.112815,0.000410,25.002780,-2.5478,0.122,9.45272,9.45272
1766.00,9.45297,25.112810,0.000407,25.002722,-2.5476,0.122,9.45311,9.45311
1767.00,9.45310,25.112892,0.000408,25.002752,-2.5475,0.122,9.45311,9.45311
1768.00,9.45328,25.112918,0.000404,25.002715,-2.5474,0.122,9.45268,9.45268
1769.00,9.45347,25.112930,0.000405,25.002676,-2.5472,0.122,9.45325,9.45325
1770.00,9.45358,25.112812,0.000403,25.002584,-2.5472,0.122,9.45345,9.45345
1771.00,9.45348,25.112786,0.000402,25.002606,-2.5471,0.122,9.45257,9.45257
1772.00,9.45333,25.112771,0.000401,25.002637,-2.5469,0.122,9.45204,9.45204
1773.00,9.45317,25.112725,0.000405,25.002592,-2.5467,0.122,9.45260,9.45260
1774.00,9.45329,25.112843,0.000411,25.002690,-2.5465,0.122,9.45377,9.45377
1775.00,9.45366,25.113008,0.000415,25.002767,-2.5461,0.122,9.45546,9.45546
1776.00,9.45408,25.112994,0.000412,25.002702,-2.5459,0.122,9.45781,9.45781
1777.00,9.45432,25.113124,0.000414,25.002768,-2.5457,0.123,9.45875,9.45875
1778.00,9.45442,25.113153,0.000408,25.002803,-2.5456,0.123,9.45900,9.45900
1779.00,9.45453,25.113256,0.000407,25.002924,-2.5455,0.123,9.45822,9.45822
1780.00,9.45459,25.113264,0.000408,25.002856,-2.5454,0.123,9.45685,9.45685
1781.00,9.45479,25.113428,0.000413,25.002924,-2.5453,0.123,9.45588,9.45588
1782.00,9.45485,25.113288,0.000408,25.002728,-2.5451,0.123,9.45671,9.45671
1783.00,9.45522,25.113367,0.000408,25.002713,-2.5449,0.123,9.45709,9.45709
1784.00,9.45564,25.113397,0.000403,25.002625,-2.5447,0.124,9.45778,9.45778
1785.00,9.45602,25.113553,0.000403,25.002768,-2.5445,0.124,9.45899,9.45899
1786.00,9.45624,25.113508,0.000403,25.002670,-2.5443,0.124,9.45909,9.45909
1787.00,9.45642,25.113741,0.000408,25.002805,-2.5441,0.124,9.45854,9.45854
1788.00,9.45664,25.113973,0.000410,25.002960,-2.5439,0.124,9.45848,9.45848
1789.00,9.45688,25.114012,0.000414,25.002913,-2.5438,0.124,9.45804,9.45804
1790.00,9.45719,25.114061,0.000417,25.002884,-2.5437,0.124,9.45759,9.45759
1791.00,9.45731,25.114119,0.000415,25.002939,-2.5435,0.124,9.45707,9.45707
1792.00,9.45744,25.114054,0.000411,25.002886,-2.5434,0.124,9.45577,9.45577
1793.00,9.45725,25.113987,0.000410,25.002844,-2.5434,0.124,9.45368,9.45368
1794.00,9.45672,25.113958,0.000408,25.002880,-2.5434,0.124,9.45158,9.45158
1795.00,9.45612,25.113953,0.000404,25.002892,-2.5432,0.125,9.45003,9.45003
1796.00,9.45566,25.113959,0.000405,25.002892,-2.5431,0.125,9.44977,9.44977
1797.00,9.45532,25.113993,0.000404,25.002858,-2.5430,0.125,9.44969,9.44969
1798.00,9.45493,25.114000,0.000408,25.002859,-2.5428,0.125,9.44959,9.44959
1799.00,9.45456,25.114098,0.000411,25.002904,-2.5426,0.125,9.45032,9.45032
1800.00,9.45443,25.114210,0.000414,25.002943,-2.5424,0.125,9.45119,9.45119
1801.00,9.45423,25.114337,0.000415,25.002989,-2.5422,0.125,9.45235,9.45235
1802.00,9.45386,25.114456,0.000421,25.003060,-2.5420,0.125,9.45366,9.45366
1803.00,9.45411,25.114500,0.000419,25.003058,-2.5418,0.125,9.45508,9.45508
1804.00,9.45401,25.114407,0.000414,25.002910,-2.5416,0.125,9.45586,9.45586
1805.00,9.45384,25.114413,0.000414,25.002911,-2.5416,0.125,9.45603,9.45603
1806.00,9.45356,25.114386,0.000414,25.002853,-2.5416,0.125,9.45467,9.45467
1807.00,9.45338,25.114409,0.000415,25.002878,-2.5416,0.125,9.45421,9.45421
1808.00,9.45306,25.114488,0.000413,25.002916,-2.5417,0.126,9.45403,9.45403
1809.00,9.45258,25.114512,0.000409,25.002968,-2.5417,0.126,9.45360,9.45360
1810.00,9.45255,25.114566,0.000408,25.002991,-2.5416,0.126,9.45433,9.45433
1811.00,9.45272,25.114617,0.000409,25.003032,-2.5414,0.126,9.45532,9.45532
1812.00,9.45312,25.114594,0.000407,25.002960,-2.5412,0.126,9.45526,9.45526
1813.00,9.45325,25.114622,0.000408,25.002915,-2.5409,0.126,9.45483,9.45483
1814.00,9.45354,25.114708,0.000415,25.002929,-2.5406,0.126,9.45502,9.45502
1815.00,9.45381,25.114694,0.000417,25.002877,-2.5403,0.126,9.45417,9.45417
1816.00,9.45390,25.114694,0.000416,25.002839,-2.5401,0.126,9.45305,9.45305
1817.00,9.45372,25.114786,0.000413,25.002937,-2.5400,0.126,9.45156,9.45156
1818.00,9.45372,25.114775,0.000412,25.002916,-2.5399,0.127,9.45144,9.45144
1819.00,9.45396,25.114850,0.000410,25.002954,-2.5398,0.127,9.45166,9.45166
1820.00,9.45397,25.114896,0.000405,25.002902,-2.5397,0.127,9.45050,9.45050
1821.00,9.45350,25.115000,0.000404,25.002963,-2.5395,0.127,9.44963,9.44963
1822.00,9.45293,25.115046,0.000405,25.002915,-2.5393,0.127,9.45002,9.45002
1823.00,9.45278,25.115200,0.000407,25.002971,-2.5391,0.127,9.45071,9.45071
1824.00,9.45277,25.115302,0.000409,25.002974,-2.5390,0.127,9.45091,9.45091
1825.00,9.45279,25.115397,0.000413,25.003075,-2.5389,0.127,9.45285,9.45285
1826.00,9.45318,25.115248,0.000412,25.002901,-2.5388,0.127,9.45576,9.45576
1827.00,9.45364,25.115333,0.000412,25.002975,-2.5387,0.128,9.45854,9.45854
1828.00,9.45409,25.115238,0.000412,25.002831,-2.5385,0.128,9.46049,9.46049
1829.00,9.45447,25.115255,0.000411,25.002819,-2.5382,0.128,9.46254,9.46254
1830.00,9.45438,25.115230,0.000408,25.002741,-2.5379,0.128,9.46393,9.46393
1831.00,9.45468,25.115428,0.000408,25.002820,-2.5376,0.128,9.46452,9.46452
1832.00,9.45571,25.115271,0.000405,25.002640,-2.5373,0.128,9.46328,9.46328
1833.00,9.45611,25.115200,0.000401,25.002567,-2.5370,0.128,9.46103,9.46103
1834.00,9.45605,25.115221,0.000403,25.002596,-2.5369,0.128,9.45876,9.45876
1835.00,9.45621,25.115097,0.000402,25.002450,-2.5368,0.128,9.45628,9.45628
1836.00,9.45643,25.115149,0.000403,25.002522,-2.5366,0.128,9.45346,9.45346
1837.00,9.45619,25.115386,0.000406,25.002677,-2.5366,0.128,9.45387,9.45387
1838.00,9.45656,25.115702,0.000412,25.002899,-2.5365,0.128,9.45460,9.45460
1839.00,9.45694,25.115753,0.000411,25.002879,-2.5364,0.129,9.45482,9.45482
1840.00,9.45798,25.115951,0.000412,25.003011,-2.5363,0.129,9.45535,9.45535
1841.00,9.45873,25.116009,0.000413,25.003024,-2.5362,0.129,9.45653,9.45653
1842.00,9.45889,25.115772,0.000411,25.002801,-2.5360,0.129,9.45604,9.45604
1843.00,9.45850,25.115724,0.000412,25.002791,-2.5358,0.129,9.45602,9.45602
1844.00,9.45828,25.115697,0.000409,25.002757,-2.5355,0.129,9.45610,9.45610
1845.00,9.45806,25.115705,0.000412,25.002715,-2.5353,0.129,9.45725,9.45725
1846.00,9.45811,25.115754,0.000413,25.002655,-2.5352,0.129,9.45789,9.45789
1847.00,9.45794,25.115974,0.000412,25.002764,-2.5351,0.129,9.45909,9.45909
1848.00,9.45723,25.116053,0.000411,25.002762,-2.5349,0.129,9.46042,9.46042
1849.00,9.45746,25.116037,0.000409,25.002702,-2.5348,0.130,9.46144,9.46144
1850.00,9.45764,25.116056,0.000411,25.002794,-2.5347,0.130,9.46091,9.46091
1851.00,9.45732,25.116016,0.000412,25.002818,-2.5346,0.130,9.46127,9.46127
1852.00,9.45746,25.116099,0.000419,25.002947,-2.5344,0.130,9.46197,9.46197
1853.00,9.45782,25.116016,0.000419,25.002850,-2.5343,0.130,9.46333,9.46333
1854.00,9.45848,25.116209,0.000423,25.002989,-2.5341,0.129,9.46293,9.46293
1855.00,9.45885,25.116327,0.000419,25.003017,-2.5340,0.130,9.46112,9.46112
1856.00,9.45932,25.116361,0.000413,25.002953,-2.5338,0.130,9.45634,9.45634
1857.00,9.45997,25.116339,0.000406,25.002816,-2.5336,0.130,9.44976,9.44976
1858.00,9.46083,25.116287,0.000400,25.002800,-2.5334,0.131,9.44174,9.44174
1859.00,9.46144,25.116312,0.000399,25.002837,-2.5331,0.131,9.43528,9.43528
1860.00,9.46116,25.116299,0.000397,25.002802,-2.5329,0.131,9.43057,9.43057
1861.00,9.46147,25.116269,0.000394,25.002731,-2.5326,0.131,9.42854,9.42854
@13,2.0001,4.0, 1860.069 
1862.00,9.46625,25.116359,0.000394,25.002833,-2.5324,0.131,9.42741,9.42741
1863.00,9.46677,25.116497,0.000397,25.002882,-2.5321,0.131,9.42736,9.42736
1864.00,9.45927,25.116420,0.000395,25.002764,-2.5318,0.132,9.42925,9.42925
1865.00,9.44901,25.116456,0.000397,25.002766,-2.5317,0.132,9.43138,9.43138
1866.00,9.43792,25.116568,0.000401,25.002916,-2.5315,0.132,9.43358,9.43358
1867.00,9.43354,25.116546,0.000401,25.002927,-2.5313,0.132,9.43622,9.43622
1868.00,9.43072,25.116463,0.000401,25.002847,-2.5313,0.132,9.43862,9.43862
1869.00,9.42971,25.116583,0.000405,25.002936,-2.5312,0.132,9.44010,9.44010
1870.00,9.43037,25.116623,0.000409,25.002950,-2.5312,0.132,9.44178,9.44178
1871.00,9.43164,25.116647,0.000412,25.002917,-2.5310,0.132,9.44325,9.44325
1872.00,9.43312,25.116778,0.000413,25.002929,-2.5310,0.132,9.44617,9.44617
1873.00,9.43457,25.116970,0.000415,25.002999,-2.5308,0.132,9.44850,9.44850
1874.00,9.43640,25.116950,0.000412,25.002939,-2.5307,0.132,9.44934,9.44934
1875.00,9.43792,25.117011,0.000409,25.002949,-2.5305,0.132,9.45060,9.45060
1876.00,9.43884,25.117124,0.000409,25.003025,-2.5303,0.133,9.45183,9.45183
1877.00,9.43988,25.116957,0.000407,25.002880,-2.5301,0.133,9.45198,9.45198
1878.00,9.44110,25.117037,0.000410,25.002962,-2.5299,0.132,9.45250,9.45250
1879.00,9.44263,25.117068,0.000417,25.002903,-2.5297,0.132,9.45415,9.45415
1880.00,9.44458,25.117041,0.000417,25.002813,-2.5296,0.132,9.45596,9.45596
1881.00,9.44648,25.117127,0.000417,25.002792,-2.5295,0.133,9.45710,9.45710
1882.00,9.44785,25.117290,0.000423,25.002861,-2.5294,0.133,9.45820,9.45820
1883.00,9.44908,25.117214,0.000422,25.002769,-2.5292,0.133,9.45861,9.45861
1884.00,9.45022,25.117297,0.000418,25.002856,-2.5291,0.133,9.45794,9.45794
1885.00,9.45150,25.117242,0.000415,25.002787,-2.5290,0.133,9.45766,9.45766
1886.00,9.45220,25.117181,0.000417,25.002763,-2.5289,0.133,9.45810,9.45810
1887.00,9.45302,25.117213,0.000414,25.002721,-2.5287,0.133,9.45750,9.45750
1888.00,9.45392,25.117268,0.000410,25.002710,-2.5287,0.133,9.45802,9.45802
1889.00,9.45484,25.117275,0.000408,25.002612,-2.5286,0.133,9.45962,9.45962
1890.00,9.45562,25.117426,0.000410,25.002644,-2.5284,0.134,9.45992,9.45992
1891.00,9.45651,25.117556,0.000409,25.002657,-2.5283,0.134,9.46128,9.46128
1892.00,9.45728,25.117498,0.000406,25.002599,-2.5282,0.134,9.46244,9.46244
1893.00,9.45770,25.117601,0.000409,25.002643,-2.5281,0.134,9.46253,9.46253
1894.00,9.45828,25.117651,0.000412,25.002709,-2.5279,0.134,9.46262,9.46262
1895.00,9.45872,25.117827,0.000417,25.002871,-2.5277,0.134,9.46181,9.46181
1896.00,9.45893,25.117754,0.000417,25.002809,-2.5274,0.134,9.45968,9.45968
1897.00,9.45913,25.117862,0.000419,25.002887,-2.5271,0.134,9.45887,9.45887
1898.00,9.45939,25.117919,0.000421,25.002954,-2.5268,0.134,9.45915,9.45915
1899.00,9.45984,25.118035,0.000422,25.003068,-2.5266,0.134,9.45998,9.45998
1900.00,9.46021,25.117813,0.000415,25.002908,-2.5264,0.134,9.46209,9.46209
1901.00,9.46061,25.117830,0.000415,25.002923,-2.5264,0.134,9.46411,9.46411
1902.00,9.46079,25.117847,0.000413,25.002927,-2.5264,0.134,9.46434,9.46434
1903.00,9.46128,25.117837,0.000412,25.002852,-2.5262,0.134,9.46379,9.46379
1904.00,9.46138,25.117945,0.000413,25.002857,-2.5260,0.135,9.46231,9.46231
1905.00,9.46118,25.117998,0.000414,25.002856,-2.5257,0.135,9.46082,9.46082
1906.00,9.46124,25.118100,0.000415,25.002884,-2.5254,0.135,9.45921,9.45921
1907.00,9.46138,25.118139,0.000417,25.002893,-2.5252,0.135,9.45955,9.45955
1908.00,9.46129,25.118089,0.000416,25.002798,-2.5250,0.135,9.46005,9.46005
1909.00,9.46150,25.117835,0.000408,25.002500,-2.5248,0.135,9.46163,9.46163
1910.00,9.46171,25.117978,0.000408,25.002539,-2.5245,0.135,9.46202,9.46202
1911.00,9.46146,25.117914,0.000405,25.002395,-2.5242,0.135,9.46201,9.46201
1912.00,9.46123,25.118029,0.000403,25.002453,-2.5240,0.135,9.46179,9.46179
1913.00,9.46115,25.118119,0.000406,25.002505,-2.5238,0.135,9.46249,9.46249
1914.00,9.46146,25.118322,0.000408,25.002683,-2.5237,0.135,9.46229,9.46229
1915.00,9.46172,25.118390,0.000411,25.002731,-2.5236,0.135,9.46178,9.46178
1916.00,9.46171,25.118716,0.000420,25.003032,-2.5234,0.136,9.46187,9.46187
1917.00,9.46185,25.118706,0.000417,25.002957,-2.5232,0.136,9.46133,9.46133
1918.00,9.46164,25.118917,0.000417,25.003098,-2.5230,0.136,9.46064,9.46064
1919.00,9.46140,25.118913,0.000419,25.003082,-2.5228,0.136,9.46070,9.46070
1920.00,9.46156,25.118902,0.000415,25.003010,-2.5227,0.136,9.46167,9.46167
1921.00,9.46133,25.118754,0.000406,25.002868,-2.5225,0.136,9.46263,9.46263
1922.00,9.46142,25.118940,0.000407,25.003000,-2.5222,0.136,9.46346,9.46346
1923.00,9.46176,25.118843,0.000405,25.002906,-2.5218,0.136,9.46267,9.46267
1924.00,9.46198,25.119057,0.000405,25.002990,-2.5215,0.137,9.46177,9.46177
1925.00,9.46178,25.119162,0.000406,25.003011,-2.5212,0.137,9.46021,9.46021
1926.00,9.46183,25.119237,0.000406,25.003009,-2.5209,0.137,9.45852,9.45852
1927.00,9.46124,25.119085,0.000403,25.002841,-2.5207,0.137,9.45798,9.45798
1928.00,9.46112,25.119134,0.000403,25.002789,-2.5205,0.137,9.45883,9.45883
1929.00,9.46116,25.118985,0.000400,25.002632,-2.5203,0.137,9.45969,9.45969
1930.00,9.46116,25.118843,0.000397,25.002560,-2.5201,0.137,9.46124,9.46124
1931.00,9.46132,25.118840,0.000399,25.002548,-2.5198,0.137,9.46292,9.46292
1932.00,9.46163,25.119000,0.000401,25.002669,-2.5197,0.137,9.46416,9.46416
1933.00,9.46170,25.118962,0.000395,25.002672,-2.5195,0.137,9.46558,9.46558
1934.00,9.46172,25.118984,0.000394,25.002711,-2.5192,0.138,9.46659,9.46659
1935.00,9.46235,25.119208,0.000398,25.002867,-2.5190,0.138,9.46673,9.46673
1936.00,9.46277,25.119174,0.000396,25.002764,-2.5189,0.138,9.46746,9.46746
1937.00,9.46277,25.119303,0.000402,25.002866,-2.5186,0.138,9.46785,9.46785
1938.00,9.46291,25.119345,0.000407,25.002852,-2.5184,0.138,9.46732,9.46732
1939.00,9.46345,25.119429,0.000409,25.002872,-2.5182,0.138,9.46660,9.46660
1940.00,9.46370,25.119511,0.000408,25.002900,-2.5180,0.138,9.46710,9.46710
1941.00,9.46397,25.119623,0.000407,25.002997,-2.5179,0.138,9.46760,9.46760
1942.00,9.46416,25.119642,0.000406,25.002916,-2.5177,0.138,9.46787,9.46787
1943.00,9.46472,25.119769,0.000403,25.002978,-2.5175,0.138,9.46814,9.46814
1944.00,9.46518,25.119859,0.000403,25.003023,-2.5174,0.138,9.46832,9.46832
1945.00,9.46558,25.119978,0.000403,25.003098,-2.5172,0.139,9.46893,9.46893
1946.00,9.46637,25.120037,0.000403,25.003080,-2.5171,0.139,9.46860,9.46860
1947.00,9.46672,25.119923,0.000401,25.002993,-2.5171,0.139,9.46752,9.46752
1948.00,9.46689,25.119893,0.000402,25.002948,-2.5170,0.139,9.46653,9.46653
1949.00,9.46690,25.119924,0.000403,25.002954,-2.5168,0.139,9.46616,9.46616
1950.00,9.46695,25.119817,0.000405,25.002853,-2.5167,0.139,9.46536,9.46536
1951.00,9.46722,25.119842,0.000405,25.002925,-2.5164,0.140,9.46610,9.46610
1952.00,9.46764,25.119878,0.000404,25.002900,-2.5161,0.140,9.46801,9.46801
1953.00,9.46800,25.119927,0.000409,25.002917,-2.5158,0.140,9.47065,9.47065
1954.00,9.46834,25.119924,0.000411,25.002878,-2.5156,0.140,9.47297,9.47297
1955.00,9.46890,25.119965,0.000411,25.002849,-2.5154,0.140,9.47543,9.47543
1956.00,9.46932,25.120066,0.000408,25.002817,-2.5152,0.140,9.47525,9.47525
1957.00,9.46945,25.120036,0.000404,25.002701,-2.5151,0.140,9.47444,9.47444
1958.00,9.46939,25.120184,0.000404,25.002794,-2.5150,0.140,9.47214,9.47214
1959.00,9.46954,25.120261,0.000404,25.002840,-2.5148,0.140,9.46938,9.46938
1960.00,9.46971,25.120210,0.000407,25.002766,-2.5149,0.140,9.46598,9.46598
1961.00,9.46958,25.120130,0.000415,25.002717,-2.5148,0.140,9.46326,9.46326
1962.00,9.46914,25.120140,0.000417,25.002763,-2.5147,0.140,9.46031,9.46031
1963.00,9.46786,25.120044,0.000412,25.002632,-2.5145,0.140,9.45926,9.45926
1964.00,9.46720,25.120018,0.000409,25.002591,-2.5143,0.140,9.45938,9.45938
1965.00,9.46700,25.120099,0.000405,25.002619,-2.5140,0.141,9.46167,9.46167
1966.00,9.46733,25.120187,0.000401,25.002632,-2.5137,0.141,9.46447,9.46447
1967.00,9.46735,25.120376,0.000405,25.002719,-2.5135,0.141,9.46703,9.46703
1968.00,9.46774,25.120505,0.000407,25.002747,-2.5133,0.141,9.46957,9.46957
1969.00,9.46794,25.120574,0.000407,25.002710,-2.5131,0.141,9.47121,9.47121
1970.00,9.46785,25.120669,0.000408,25.002745,-2.5128,0.141,9.47062,9.47062
1971.00,9.46676,25.120666,0.000407,25.002697,-2.5126,0.141,9.46900,9.46900
1972.00,9.46524,25.120622,0.000405,25.002655,-2.5123,0.141,9.46767,9.46767
1973.00,9.46436,25.120618,0.000406,25.002666,-2.5121,0.142,9.46475,9.46475
1974.00,9.46489,25.120677,0.000407,25.002766,-2.5119,0.142,9.46285,9.46285
1975.00,9.46548,25.120705,0.000409,25.002771,-2.5117,0.142,9.46102,9.46102
1976.00,9.46486,25.120784,0.000411,25.002814,-2.5115,0.142,9.46158,9.46158
1977.00,9.46434,25.120894,0.000410,25.002866,-2.5113,0.142,9.46316,9.46316
1978.00,9.46439,25.120954,0.000410,25.002901,-2.5110,0.142,9.46573,9.46573
1979.00,9.46483,25.120917,0.000410,25.002833,-2.5109,0.142,9.46671,9.46671
1980.00,9.46587,25.120986,0.000413,25.002889,-2.5108,0.142,9.46776,9.46776
1981.00,9.46673,25.120992,0.000410,25.002864,-2.5106,0.142,9.46822,9.46822
1982.00,9.46687,25.121030,0.000407,25.002850,-2.5104,0.142,9.46823,9.46823
1983.00,9.46696,25.121017,0.000403,25.002789,-2.5102,0.142,9.46799,9.46799
1984.00,9.46719,25.121073,0.000399,25.002800,-2.5100,0.142,9.46830,9.46830
1985.00,9.46692,25.121073,0.000399,25.002752,-2.5097,0.143,9.46745,9.46745
1986.00,9.46662,25.121074,0.000398,25.002759,-2.5096,0.143,9.46500,9.46500
1987.00,9.46599,25.121034,0.000403,25.002734,-2.5094,0.143,9.46214,9.46214
1988.00,9.46498,25.121113,0.000408,25.002769,-2.5092,0.143,9.45928,9.45928
1989.00,9.46415,25.121189,0.000410,25.002852,-2.5090,0.143,9.45799,9.45799
1990.00,9.46376,25.121147,0.000406,25.002811,-2.5088,0.143,9.45874,9.45874
1991.00,9.46385,25.121220,0.000408,25.002858,-2.5086,0.143,9.45958,9.45958
1992.00,9.46434,25.121243,0.000406,25.002886,-2.5086,0.143,9.46125,9.46125
1993.00,9.46454,25.121244,0.000403,25.002863,-2.5086,0.144,9.46310,9.46310
1994.00,9.46368,25.121270,0.000399,25.002755,-2.5086,0.144,9.46456,9.46456
1995.00,9.46312,25.121316,0.000401,25.002678,-2.5085,0.144,9.46588,9.46588
1996.00,9.46294,25.121358,0.000402,25.002672,-2.5084,0.144,9.46887,9.46887
1997.00,9.46330,25.121508,0.000404,25.002723,-2.5081,0.144,9.46961,9.46961
1998.00,9.46422,25.121472,0.000403,25.002660,-2.5079,0.144,9.47050,9.47050
1999.00,9.46481,25.121512,0.000408,25.002654,-2.5076,0.144,9.46978,9.46978
2000.00,9.46514,25.121619,0.000407,25.002776,-2.5073,0.144,9.46929,9.46929
2001.00,9.46535,25.121634,0.000403,25.002740,-2.5071,0.144,9.46835,9.46835
2002.00,9.46504,25.121625,0.000403,25.002718,-2.5069,0.144,9.46953,9.46953
2003.00,9.46487,25.121782,0.000406,25.002859,-2.5066,0.144,9.47048,9.47048
2004.00,9.46551,25.121747,0.000401,25.002863,-2.5063,0.144,9.46845,9.46845
2005.00,9.46689,25.121775,0.000404,25.002887,-2.5060,0.145,9.46405,9.46405
2006.00,9.46797,25.121817,0.000408,25.002906,-2.5057,0.145,9.45846,9.45846
2007.00,9.46903,25.121844,0.000406,25.002874,-2.5055,0.145,9.45080,9.45080
2008.00,9.46997,25.121864,0.000406,25.002846,-2.5054,0.145,9.44408,9.44408
2009.00,9.46960,25.121980,0.000409,25.002903,-2.5053,0.145,9.44042,9.44042
2010.00,9.46935,25.122055,0.000407,25.002870,-2.5051,0.145,9.43721,9.43721
2011.00,9.47070,25.122078,0.000402,25.002788,-2.5050,0.145,9.43497,9.43497
@14,2.0001,4.0, 2010.005 
2012.00,9.47325,25.122106,0.000400,25.002760,-2.5047,0.146,9.43483,9.43483
2013.00,9.47265,25.122122,0.000400,25.002706,-2.5045,0.146,9.43496,9.43496
2014.00,9.45605,25.122183,0.000401,25.002717,-2.5042,0.146,9.43615,9.43615
2015.00,9.44716,25.122202,0.000399,25.002759,-2.5039,0.146,9.43885,9.43885
2016.00,9.44194,25.122254,0.000405,25.002863,-2.5035,0.146,9.44183,9.44183
2017.00,9.43987,25.122298,0.000404,25.002935,-2.5032,0.146,9.44457,9.44457
2018.00,9.43756,25.122326,0.000405,25.002983,-2.5029,0.146,9.44734,9.44734
2019.00,9.43689,25.122461,0.000408,25.003049,-2.5027,0.146,9.45019,9.45019
2020.00,9.43813,25.122407,0.000410,25.002889,-2.5025,0.146,9.45320,9.45320
2021.00,9.43945,25.122473,0.000412,25.002845,-2.5023,0.146,9.45631,9.45631
2022.00,9.44025,25.122571,0.000415,25.002854,-2.5021,0.146,9.45875,9.45875
2023.00,9.44210,25.122591,0.000410,25.002792,-2.5020,0.146,9.46068,9.46068
2024.00,9.44448,25.122521,0.000404,25.002733,-2.5018,0.147,9.46132,9.46132
2025.00,9.44650,25.122512,0.000402,25.002772,-2.5017,0.147,9.46215,9.46215
2026.00,9.44790,25.122555,0.000400,25.002810,-2.5016,0.147,9.46236,9.46236
2027.00,9.44950,25.122508,0.000402,25.002751,-2.5015,0.147,9.46302,9.46302
2028.00,9.45172,25.122534,0.000407,25.002741,-2.5013,0.147,9.46274,9.46274
2029.00,9.45323,25.122525,0.000409,25.002717,-2.5012,0.147,9.46297,9.46297
2030.00,9.45431,25.122716,0.000413,25.002810,-2.5010,0.147,9.46242,9.46242
2031.00,9.45506,25.122817,0.000414,25.002872,-2.5007,0.147,9.46194,9.46194
2032.00,9.45620,25.122950,0.000414,25.002936,-2.5004,0.147,9.46117,9.46117
2033.00,9.45746,25.123071,0.000413,25.003010,-2.5001,0.147,9.46151,9.46151
2034.00,9.45858,25.123073,0.000410,25.002902,-2.4998,0.147,9.46231,9.46231
2035.00,9.45982,25.123084,0.000409,25.002858,-2.4995,0.148,9.46424,9.46424
2036.00,9.46123,25.123086,0.000411,25.002805,-2.4993,0.147,9.46720,9.46720
2037.00,9.46253,25.123090,0.000409,25.002745,-2.4990,0.148,9.46958,9.46958
2038.00,9.46348,25.123148,0.000410,25.002744,-2.4989,0.148,9.47000,9.47000
2039.00,9.46395,25.123259,0.000411,25.002786,-2.4988,0.148,9.47010,9.47010
2040.00,9.46437,25.123318,0.000412,25.002870,-2.4986,0.148,9.46923,9.46923
2041.00,9.46459,25.123389,0.000410,25.002932,-2.4983,0.148,9.46736,9.46736
2042.00,9.46492,25.123459,0.000410,25.002995,-2.4980,0.148,9.46617,9.46617
2043.00,9.46519,25.123471,0.000412,25.002985,-2.4977,0.148,9.46553,9.46553
2044.00,9.46547,25.123392,0.000411,25.002922,-2.4973,0.148,9.46577,9.46577
2045.00,9.46545,25.123442,0.000413,25.002882,-2.4970,0.148,9.46576,9.46576
2046.00,9.46566,25.123400,0.000410,25.002781,-2.4968,0.148,9.46535,9.46535
2047.00,9.46574,25.123285,0.000407,25.002644,-2.4965,0.148,9.46488,9.46488
2048.00,9.46564,25.123338,0.000410,25.002655,-2.4961,0.148,9.46614,9.46614
2049.00,9.46613,25.123726,0.000417,25.002954,-2.4959,0.148,9.46758,9.46758
2050.00,9.46675,25.123693,0.000415,25.002882,-2.4956,0.148,9.46904,9.46904
2051.00,9.46741,25.123851,0.000421,25.002955,-2.4954,0.148,9.47119,9.47119
2052.00,9.46814,25.124014,0.000427,25.003044,-2.4953,0.148,9.47315,9.47315
2053.00,9.46867,25.123973,0.000424,25.002980,-2.4952,0.149,9.47337,9.47337
2054.00,9.46876,25.123676,0.000418,25.002716,-2.4951,0.149,9.47154,9.47154
2055.00,9.46860,25.123852,0.000421,25.002830,-2.4951,0.149,9.47089,9.47089
2056.00,9.46817,25.123760,0.000418,25.002758,-2.4949,0.149,9.47037,9.47037
2057.00,9.46829,25.123820,0.000413,25.002813,-2.4947,0.149,9.46923,9.46923
2058.00,9.46866,25.123903,0.000412,25.002838,-2.4945,0.149,9.46776,9.46776
2059.00,9.46887,25.124074,0.000411,25.002922,-2.4943,0.149,9.46811,9.46811
2060.00,9.46856,25.123968,0.000407,25.002802,-2.4939,0.150,9.46826,9.46826
2061.00,9.46867,25.124024,0.000406,25.002825,-2.4937,0.150,9.46835,9.46835
2062.00,9.46903,25.124106,0.000410,25.002929,-2.4935,0.150,9.46910,9.46910
2063.00,9.46937,25.124010,0.000409,25.002823,-2.4932,0.150,9.47041,9.47041
2064.00,9.46947,25.124031,0.000409,25.002788,-2.4930,0.150,9.47043,9.47043
2065.00,9.46960,25.124147,0.000409,25.002852,-2.4928,0.150,9.47003,9.47003
2066.00,9.47003,25.124153,0.000407,25.002835,-2.4925,0.150,9.47027,9.47027
2067.00,9.47036,25.124114,0.000403,25.002673,-2.4923,0.150,9.47045,9.47045
2068.00,9.47014,25.124196,0.000402,25.002722,-2.4920,0.150,9.47037,9.47037
2069.00,9.47008,25.124224,0.000406,25.002766,-2.4918,0.150,9.47118,9.47118
2070.00,9.47012,25.124191,0.000409,25.002718,-2.4915,0.150,9.47258,9.47258
2071.00,9.47055,25.124250,0.000412,25.002724,-2.4914,0.150,9.47381,9.47381
2072.00,9.47085,25.124296,0.000417,25.002808,-2.4912,0.150,9.47488,9.47488
2073.00,9.47096,25.124541,0.000423,25.002966,-2.4909,0.150,9.47524,9.47524
2074.00,9.47112,25.124443,0.000413,25.002803,-2.4906,0.150,9.47505,9.47505
2075.00,9.47116,25.124493,0.000410,25.002876,-2.4903,0.151,9.47350,9.47350
2076.00,9.47097,25.124505,0.000410,25.002859,-2.4901,0.151,9.47090,9.47090
2077.00,9.47088,25.124578,0.000407,25.002836,-2.4898,0.151,9.46974,9.46974
2078.00,9.47138,25.124577,0.000403,25.002790,-2.4897,0.151,9.46984,9.46984
2079.00,9.47171,25.124862,0.000410,25.003008,-2.4895,0.151,9.46886,9.46886
2080.00,9.47163,25.124941,0.000411,25.002972,-2.4894,0.151,9.46916,9.46916
2081.00,9.47145,25.125001,0.000407,25.002957,-2.4893,0.152,9.47083,9.47083
2082.00,9.47140,25.125049,0.000410,25.002977,-2.4891,0.152,9.47042,9.47042
2083.00,9.47174,25.124958,0.000409,25.002862,-2.4889,0.152,9.47012,9.47012
2084.00,9.47175,25.124890,0.000410,25.002793,-2.4887,0.152,9.47119,9.47119
2085.00,9.47168,25.124965,0.000413,25.002803,-2.4885,0.152,9.47129,9.47129
2086.00,9.47159,25.124946,0.000414,25.002768,-2.4882,0.152,9.47078,9.47078
2087.00,9.47158,25.124983,0.000413,25.002699,-2.4879,0.152,9.47147,9.47147
2088.00,9.47180,25.125040,0.000410,25.002769,-2.4877,0.152,9.47262,9.47262
2089.00,9.47208,25.125028,0.000409,25.002760,-2.4875,0.152,9.47332,9.47332
2090.00,9.47204,25.125036,0.000408,25.002758,-2.4874,0.153,9.47385,9.47385
2091.00,9.47169,25.125084,0.000407,25.002701,-2.4872,0.153,9.47278,9.47278
2092.00,9.47105,25.124919,0.000403,25.002494,-2.4870,0.153,9.47176,9.47176
2093.00,9.47071,25.124944,0.000407,25.002461,-2.4868,0.153,9.46986,9.46986
2094.00,9.47050,25.124890,0.000408,25.002352,-2.4866,0.153,9.46828,9.46828
2095.00,9.47040,25.124981,0.000406,25.002404,-2.4863,0.153,9.46766,9.46766
2096.00,9.47069,25.125118,0.000410,25.002584,-2.4861,0.153,9.46899,9.46899
2097.00,9.47097,25.125157,0.000412,25.002685,-2.4859,0.153,9.47054,9.47054
2098.00,9.47107,25.125294,0.000413,25.002800,-2.4857,0.153,9.47172,9.47172
2099.00,9.47137,25.125493,0.000414,25.002957,-2.4854,0.153,9.47305,9.47305
2100.00,9.47123,25.125433,0.000416,25.002892,-2.4852,0.153,9.47404,9.47404
2101.00,9.47150,25.125492,0.000417,25.002907,-2.4850,0.153,9.47503,9.47503
2102.00,9.47198,25.125592,0.000417,25.002872,-2.4848,0.153,9.47626,9.47626
2103.00,9.47265,25.125631,0.000417,25.002847,-2.4847,0.153,9.47699,9.47699
2104.00,9.47285,25.125601,0.000415,25.002787,-2.4845,0.153,9.47659,9.47659
2105.00,9.47303,25.125661,0.000412,25.002832,-2.4843,0.154,9.47663,9.47663
2106.00,9.47309,25.125630,0.000409,25.002732,-2.4841,0.154,9.47642,9.47642
2107.00,9.47345,25.125652,0.000407,25.002787,-2.4839,0.154,9.47545,9.47545
2108.00,9.47337,25.125605,0.000407,25.002759,-2.4837,0.154,9.47426,9.47426
2109.00,9.47307,25.125713,0.000407,25.002809,-2.4835,0.154,9.47374,9.47374
2110.00,9.47312,25.125695,0.000406,25.002697,-2.4833,0.154,9.47257,9.47257
2111.00,9.47301,25.125718,0.000405,25.002682,-2.4832,0.154,9.47081,9.47081
2112.00,9.47322,25.125715,0.000403,25.002668,-2.4829,0.154,9.46983,9.46983
2113.00,9.47346,25.125793,0.000400,25.002635,-2.4826,0.154,9.47021,9.47021
2114.00,9.47377,25.125834,0.000401,25.002626,-2.4823,0.155,9.47126,9.47126
2115.00,9.47386,25.125905,0.000402,25.002669,-2.4820,0.155,9.47255,9.47255
2116.00,9.47383,25.125921,0.000404,25.002632,-2.4816,0.155,9.47375,9.47375
2117.00,9.47395,25.126045,0.000406,25.002676,-2.4812,0.155,9.47322,9.47322
2118.00,9.47397,25.126003,0.000401,25.002633,-2.4809,0.155,9.47297,9.47297
2119.00,9.47360,25.125954,0.000396,25.002571,-2.4806,0.155,9.47255,9.47255
2120.00,9.47347,25.125992,0.000398,25.002527,-2.4804,0.155,9.47185,9.47185
2121.00,9.47315,25.126017,0.000398,25.002612,-2.4803,0.155,9.47054,9.47054
2122.00,9.47255,25.126033,0.000396,25.002631,-2.4801,0.156,9.47029,9.47029
2123.00,9.47200,25.126108,0.000402,25.002707,-2.4801,0.155,9.47019,9.47019
2124.00,9.47202,25.126304,0.000409,25.002836,-2.4800,0.155,9.47106,9.47106
2125.00,9.47208,25.126399,0.000410,25.002996,-2.4798,0.155,9.47146,9.47146
2126.00,9.47198,25.126562,0.000412,25.003043,-2.4796,0.156,9.47232,9.47232
2127.00,9.47177,25.126647,0.000414,25.003062,-2.4794,0.156,9.47368,9.47368
2128.00,9.47204,25.126716,0.000416,25.003077,-2.4792,0.156,9.47627,9.47627
2129.00,9.47301,25.126717,0.000414,25.003044,-2.4788,0.156,9.47936,9.47936
2130.00,9.47390,25.126601,0.000406,25.002879,-2.4785,0.156,9.48055,9.48055
2131.00,9.47440,25.126586,0.000402,25.002785,-2.4781,0.156,9.48011,9.48011
2132.00,9.47462,25.126603,0.000401,25.002751,-2.4777,0.157,9.47970,9.47970
2133.00,9.47464,25.126682,0.000402,25.002782,-2.4774,0.157,9.47947,9.47947
2134.00,9.47511,25.126685,0.000401,25.002790,-2.4771,0.157,9.47694,9.47694
2135.00,9.47576,25.126892,0.000406,25.002862,-2.4768,0.157,9.47599,9.47599
2136.00,9.47721,25.126956,0.000406,25.002926,-2.4765,0.157,9.47651,9.47651
2137.00,9.47926,25.127218,0.000413,25.003155,-2.4763,0.157,9.47669,9.47669
2138.00,9.47815,25.127213,0.000409,25.003119,-2.4762,0.157,9.47514,9.47514
2139.00,9.47863,25.127248,0.000410,25.003052,-2.4761,0.157,9.47368,9.47368
2140.00,9.47982,25.127282,0.000411,25.003105,-2.4760,0.157,9.47253,9.47253
2141.00,9.47989,25.127347,0.000412,25.003143,-2.4758,0.157,9.47230,9.47230
2142.00,9.47902,25.127156,0.000406,25.002890,-2.4756,0.157,9.47124,9.47124
2143.00,9.47788,25.127145,0.000404,25.002864,-2.4753,0.157,9.47005,9.47005
2144.00,9.47697,25.127082,0.000398,25.002816,-2.4750,0.157,9.46980,9.46980
2145.00,9.47598,25.127079,0.000395,25.002813,-2.4747,0.158,9.47108,9.47108
2146.00,9.47508,25.126954,0.000393,25.002681,-2.4745,0.158,9.47203,9.47203
2147.00,9.47497,25.127079,0.000396,25.002750,-2.4743,0.158,9.47573,9.47573
2148.00,9.47586,25.127228,0.000401,25.002811,-2.4743,0.158,9.48052,9.48052
2149.00,9.47644,25.127319,0.000409,25.002862,-2.4742,0.158,9.48543,9.48543
2150.00,9.47670,25.127370,0.000407,25.002833,-2.4741,0.158,9.48830,9.48830
2151.00,9.47724,25.127476,0.000410,25.002878,-2.4740,0.158,9.49005,9.49005
2152.00,9.47708,25.127541,0.000414,25.002952,-2.4738,0.158,9.48903,9.48903
2153.00,9.47718,25.127555,0.000410,25.002978,-2.4735,0.159,9.48698,9.48698
2154.00,9.47775,25.127626,0.000407,25.003034,-2.4732,0.159,9.48159,9.48159
2155.00,9.47877,25.127635,0.000411,25.003051,-2.4730,0.159,9.47586,9.47586
2156.00,9.48076,25.127531,0.000408,25.002952,-2.4728,0.159,9.46948,9.46948
2157.00,9.48371,25.127369,0.000400,25.002788,-2.4725,0.159,9.46282,9.46282
2158.00,9.48490,25.127289,0.000400,25.002718,-2.4722,0.159,9.45749,9.45749
2159.00,9.48751,25.127179,0.000396,25.002579,-2.4720,0.159,9.45348,9.45348
2160.00,9.48907,25.127253,0.000394,25.002623,-2.4717,0.159,9.44941,9.44941
2161.00,9.48563,25.127560,0.000400,25.002859,-2.4715,0.160,9.44751,9.44751
@15,2.0001,4.0, 2160.065 
2162.00,9.48221,25.127620,0.000403,25.002853,-2.4713,0.160,9.44796,9.44796
2163.00,9.47920,25.127795,0.000404,25.002899,-2.4711,0.160,9.44799,9.44799
2164.00,9.46834,25.127966,0.000407,25.002947,-2.4709,0.160,9.44922,9.44922
2165.00,9.46149,25.128001,0.000405,25.002886,-2.4707,0.160,9.45226,9.45226
2166.00,9.45462,25.128011,0.000407,25.002854,-2.4705,0.160,9.45553,9.45553
2167.00,9.45310,25.128097,0.000408,25.002889,-2.4703,0.160,9.45774,9.45774
2168.00,9.45009,25.127956,0.000405,25.002691,-2.4701,0.160,9.46004,9.46004
2169.00,9.45018,25.127999,0.000408,25.002817,-2.4699,0.160,9.46248,9.46248
2170.00,9.45121,25.128018,0.000410,25.002862,-2.4696,0.160,9.46434,9.46434
2171.00,9.45244,25.127869,0.000404,25.002698,-2.4694,0.161,9.46543,9.46543
2172.00,9.45313,25.127973,0.000404,25.002814,-2.4691,0.161,9.46677,9.46677
2173.00,9.45498,25.128050,0.000408,25.002921,-2.4688,0.161,9.46760,9.46760
2174.00,9.45642,25.128116,0.000410,25.002919,-2.4685,0.161,9.46869,9.46869
2175.00,9.45798,25.128001,0.000410,25.002825,-2.4684,0.161,9.47037,9.47037
2176.00,9.45908,25.128088,0.000415,25.002904,-2.4682,0.161,9.47332,9.47332
2177.00,9.46043,25.128051,0.000414,25.002783,-2.4680,0.161,9.47611,9.47611
2178.00,9.46253,25.128167,0.000414,25.002874,-2.4678,0.161,9.47759,9.47759
2179.00,9.46399,25.128078,0.000411,25.002744,-2.4676,0.161,9.47898,9.47898
2180.00,9.46593,25.128236,0.000410,25.002742,-2.4673,0.161,9.48127,9.48127
2181.00,9.46812,25.128256,0.000405,25.002665,-2.4670,0.161,9.48239,9.48239
2182.00,9.46995,25.128301,0.000407,25.002676,-2.4668,0.162,9.48188,9.48188
2183.00,9.47124,25.128388,0.000411,25.002687,-2.4665,0.161,9.48112,9.48112
2184.00,9.47298,25.128492,0.000412,25.002715,-2.4663,0.161,9.47948,9.47948
2185.00,9.47460,25.128564,0.000414,25.002808,-2.4660,0.162,9.47675,9.47675
2186.00,9.47501,25.128607,0.000416,25.002882,-2.4658,0.161,9.47387,9.47387
2187.00,9.47489,25.128744,0.000417,25.002978,-2.4655,0.162,9.47254,9.47254
2188.00,9.47474,25.128712,0.000412,25.002924,-2.4654,0.162,9.47220,9.47220
2189.00,9.47559,25.128642,0.000411,25.002823,-2.4652,0.162,9.47351,9.47351
2190.00,9.47671,25.128614,0.000411,25.002731,-2.4651,0.162,9.47466,9.47466
2191.00,9.47752,25.128658,0.000412,25.002719,-2.4650,0.162,9.47615,9.47615
2192.00,9.47766,25.128664,0.000412,25.002728,-2.4648,0.162,9.47747,9.47747
2193.00,9.47701,25.128622,0.000413,25.002610,-2.4645,0.162,9.47853,9.47853
2194.00,9.47707,25.128688,0.000415,25.002740,-2.4643,0.162,9.47846,9.47846
2195.00,9.47737,25.128665,0.000413,25.002740,-2.4639,0.162,9.47799,9.47799
2196.00,9.47739,25.128772,0.000414,25.002819,-2.4637,0.162,9.47777,9.47777
2197.00,9.47731,25.128700,0.000414,25.002741,-2.4634,0.162,9.47718,9.47718
2198.00,9.47732,25.128830,0.000414,25.002824,-2.4632,0.163,9.47798,9.47798
2199.00,9.47767,25.128939,0.000418,25.002764,-2.4629,0.162,9.47957,9.47957
2200.00,9.47774,25.129023,0.000419,25.002759,-2.4627,0.162,9.48095,9.48095
2201.00,9.47755,25.128955,0.000419,25.002665,-2.4626,0.162,9.48200,9.48200
2202.00,9.47751,25.129031,0.000419,25.002698,-2.4623,0.162,9.48329,9.48329
2203.00,9.47776,25.129017,0.000419,25.002701,-2.4620,0.163,9.48309,9.48309
2204.00,9.47825,25.128987,0.000415,25.002665,-2.4619,0.163,9.48300,9.48300
2205.00,9.47899,25.129086,0.000418,25.002760,-2.4616,0.163,9.48360,9.48360
2206.00,9.47963,25.129133,0.000417,25.002788,-2.4613,0.163,9.48370,9.48370
2207.00,9.48029,25.129086,0.000413,25.002677,-2.4611,0.163,9.48264,9.48264
2208.00,9.48065,25.129013,0.000412,25.002529,-2.4610,0.163,9.48205,9.48205
2209.00,9.48050,25.129094,0.000411,25.002559,-2.4608,0.163,9.48071,9.48071
2210.00,9.48041,25.128898,0.000405,25.002358,-2.4605,0.164,9.47912,9.47912
2211.00,9.48050,25.128968,0.000402,25.002331,-2.4602,0.164,9.47895,9.47895
2212.00,9.48074,25.129058,0.000403,25.002377,-2.4599,0.164,9.48026,9.48026
2213.00,9.48090,25.129300,0.000406,25.002615,-2.4596,0.164,9.48049,9.48049
2214.00,9.48125,25.129279,0.000404,25.002617,-2.4593,0.164,9.48056,9.48056
2215.00,9.48165,25.129505,0.000409,25.002733,-2.4590,0.164,9.48024,9.48024
2216.00,9.48140,25.129582,0.000412,25.002799,-2.4587,0.164,9.47861,9.47861
2217.00,9.48105,25.129763,0.000415,25.002856,-2.4585,0.164,9.47818,9.47818
2218.00,9.48121,25.129799,0.000416,25.002811,-2.4582,0.164,9.47940,9.47940
2219.00,9.48133,25.130014,0.000420,25.002928,-2.4581,0.164,9.48127,9.48127
2220.00,9.48155,25.130030,0.000417,25.002949,-2.4579,0.164,9.48421,9.48421
2221.00,9.48186,25.130092,0.000413,25.002989,-2.4577,0.165,9.48651,9.48651
2222.00,9.48191,25.129879,0.000410,25.002898,-2.4574,0.165,9.48680,9.48680
2223.00,9.48182,25.129884,0.000406,25.002919,-2.4572,0.165,9.48674,9.48674
2224.00,9.48175,25.129796,0.000406,25.002825,-2.4569,0.165,9.48612,9.48612
2225.00,9.48182,25.129995,0.000415,25.002956,-2.4567,0.165,9.48466,9.48466
2226.00,9.48223,25.129886,0.000414,25.002771,-2.4565,0.165,9.48392,9.48392
2227.00,9.48284,25.130102,0.000414,25.002813,-2.4563,0.165,9.48384,9.48384
2228.00,9.48307,25.130020,0.000412,25.002681,-2.4561,0.165,9.48302,9.48302
2229.00,9.48305,25.130118,0.000412,25.002693,-2.4559,0.165,9.48344,9.48344
2230.00,9.48310,25.130061,0.000402,25.002580,-2.4557,0.166,9.48452,9.48452
2231.00,9.48355,25.130207,0.000403,25.002695,-2.4555,0.166,9.48565,9.48565
2232.00,9.48374,25.130387,0.000407,25.002922,-2.4553,0.166,9.48650,9.48650
2233.00,9.48392,25.130429,0.000406,25.002971,-2.4551,0.166,9.48701,9.48701
2234.00,9.48417,25.130324,0.000404,25.002929,-2.4549,0.166,9.48663,9.48663
2235.00,9.48459,25.130356,0.000406,25.002957,-2.4548,0.166,9.48618,9.48618
2236.00,9.48521,25.130400,0.000409,25.002938,-2.4547,0.166,9.48620,9.48620
2237.00,9.48578,25.130290,0.000407,25.002786,-2.4545,0.166,9.48641,9.48641
2238.00,9.48598,25.130328,0.000405,25.002783,-2.4541,0.166,9.48745,9.48745
2239.00,9.48614,25.130320,0.000404,25.002735,-2.4538,0.166,9.48854,9.48854
2240.00,9.48615,25.130358,0.000403,25.002735,-2.4534,0.166,9.48938,9.48938
2241.00,9.48632,25.130348,0.000400,25.002749,-2.4532,0.167,9.49049,9.49049
2242.00,9.48689,25.130501,0.000404,25.002865,-2.4531,0.167,9.49173,9.49173
2243.00,9.48730,25.130685,0.000410,25.002987,-2.4531,0.167,9.49229,9.49229
2244.00,9.48747,25.130909,0.000412,25.003114,-2.4530,0.167,9.49110,9.49110
2245.00,9.48739,25.130781,0.000412,25.002975,-2.4528,0.167,9.48969,9.48969
2246.00,9.48753,25.130845,0.000413,25.002989,-2.4525,0.167,9.48809,9.48809
2247.00,9.48751,25.130784,0.000408,25.002877,-2.4521,0.167,9.48495,9.48495
2248.00,9.48720,25.130699,0.000407,25.002758,-2.4517,0.167,9.48181,9.48181
2249.00,9.48709,25.130882,0.000414,25.002953,-2.4514,0.167,9.48188,9.48188
2250.00,9.48695,25.131138,0.000418,25.003125,-2.4512,0.167,9.48194,9.48194
2251.00,9.48687,25.131079,0.000417,25.003043,-2.4511,0.167,9.48235,9.48235
2252.00,9.48713,25.131007,0.000413,25.002967,-2.4509,0.168,9.48426,9.48426
2253.00,9.48713,25.131122,0.000410,25.002980,-2.4507,0.168,9.48658,9.48658
2254.00,9.48691,25.130989,0.000406,25.002768,-2.4504,0.168,9.48635,9.48635
2255.00,9.48706,25.130956,0.000403,25.002697,-2.4501,0.168,9.48629,9.48629
2256.00,9.48677,25.131131,0.000407,25.002811,-2.4498,0.168,9.48504,9.48504
2257.00,9.48638,25.131273,0.000412,25.002869,-2.4495,0.169,9.48439,9.48439
2258.00,9.48624,25.131312,0.000416,25.002935,-2.4493,0.169,9.48448,9.48448
2259.00,9.48580,25.131324,0.000417,25.002933,-2.4492,0.169,9.48537,9.48537
2260.00,9.48535,25.131188,0.000417,25.002831,-2.4490,0.168,9.48541,9.48541
2261.00,9.48538,25.131173,0.000415,25.002809,-2.4488,0.168,9.48630,9.48630
2262.00,9.48491,25.131166,0.000418,25.002801,-2.4485,0.168,9.48654,9.48654
2263.00,9.48501,25.131125,0.000414,25.002769,-2.4483,0.169,9.48695,9.48695
2264.00,9.48503,25.131013,0.000409,25.002636,-2.4480,0.169,9.48783,9.48783
2265.00,9.48547,25.131144,0.000410,25.002676,-2.4477,0.169,9.48935,9.48935
2266.00,9.48580,25.131209,0.000412,25.002697,-2.4475,0.169,9.48999,9.48999
2267.00,9.48616,25.131264,0.000409,25.002681,-2.4472,0.169,9.48997,9.48997
2268.00,9.48674,25.131500,0.000414,25.002793,-2.4469,0.169,9.48853,9.48853
2269.00,9.48669,25.131734,0.000414,25.002877,-2.4467,0.169,9.48719,9.48719
2270.00,9.48684,25.131868,0.000413,25.002971,-2.4464,0.170,9.48506,9.48506
2271.00,9.48652,25.131892,0.000410,25.002900,-2.4462,0.170,9.48359,9.48359
2272.00,9.48606,25.131933,0.000413,25.002907,-2.4460,0.170,9.48284,9.48284
2273.00,9.48593,25.131666,0.000405,25.002674,-2.4457,0.170,9.48438,9.48438
2274.00,9.48614,25.131624,0.000404,25.002705,-2.4455,0.170,9.48450,9.48450
2275.00,9.48636,25.131643,0.000404,25.002641,-2.4453,0.170,9.48497,9.48497
2276.00,9.48659,25.131717,0.000407,25.002640,-2.4452,0.170,9.48529,9.48529
2277.00,9.48633,25.131879,0.000410,25.002758,-2.4450,0.170,9.48569,9.48569
2278.00,9.48626,25.132124,0.000414,25.002847,-2.4449,0.170,9.48520,9.48520
2279.00,9.48620,25.132128,0.000415,25.002757,-2.4447,0.170,9.48547,9.48547
2280.00,9.48630,25.132014,0.000412,25.002691,-2.4444,0.170,9.48652,9.48652
2281.00,9.48598,25.132175,0.000412,25.002963,-2.4440,0.171,9.48738,9.48738
2282.00,9.48611,25.131983,0.000403,25.002805,-2.4437,0.171,9.48798,9.48798
2283.00,9.48631,25.132009,0.000402,25.002905,-2.4433,0.171,9.48780,9.48780
2284.00,9.48620,25.132130,0.000404,25.002985,-2.4430,0.171,9.48761,9.48761
2285.00,9.48576,25.132231,0.000405,25.003059,-2.4428,0.171,9.48735,9.48735
2286.00,9.48573,25.132135,0.000405,25.002892,-2.4425,0.171,9.48638,9.48638
2287.00,9.48554,25.132308,0.000408,25.002950,-2.4423,0.172,9.48535,9.48535
2288.00,9.48551,25.132237,0.000408,25.002764,-2.4421,0.172,9.48493,9.48493
2289.00,9.48572,25.132330,0.000408,25.002859,-2.4418,0.172,9.48560,9.48560
2290.00,9.48593,25.132504,0.000413,25.002938,-2.4417,0.172,9.48569,9.48569
2291.00,9.48627,25.132643,0.000414,25.002961,-2.4414,0.172,9.48666,9.48666
2292.00,9.48656,25.132627,0.000414,25.002960,-2.4413,0.172,9.48759,9.48759
2293.00,9.48662,25.132617,0.000414,25.002932,-2.4410,0.172,9.48818,9.48818
2294.00,9.48656,25.132676,0.000417,25.002909,-2.4407,0.172,9.48807,9.48807
2295.00,9.48708,25.132588,0.000413,25.002770,-2.4405,0.172,9.49037,9.49037
2296.00,9.48775,25.132559,0.000410,25.002762,-2.4402,0.172,9.49209,9.49209
2297.00,9.48823,25.132661,0.000415,25.002778,-2.4398,0.172,9.49311,9.49311
2298.00,9.48862,25.132874,0.000416,25.002894,-2.4394,0.172,9.49374,9.49374
2299.00,9.48865,25.132885,0.000414,25.002879,-2.4391,0.172,9.49319,9.49319
2300.00,9.48853,25.132863,0.000414,25.002878,-2.4387,0.172,9.49031,9.49031
2301.00,9.48834,25.132817,0.000414,25.002739,-2.4385,0.172,9.48772,9.48772
2302.00,9.48832,25.132830,0.000414,25.002691,-2.4382,0.172,9.48613,9.48613
2303.00,9.48851,25.132852,0.000414,25.002715,-2.4380,0.173,9.48567,9.48567
2304.00,9.48879,25.132902,0.000414,25.002707,-2.4378,0.173,9.48460,9.48460
2305.00,9.48892,25.133005,0.000418,25.002695,-2.4376,0.173,9.48237,9.48237
2306.00,9.48919,25.133064,0.000417,25.002762,-2.4374,0.173,9.47872,9.47872
2307.00,9.48944,25.133165,0.000412,25.002916,-2.4372,0.173,9.47207,9.47207
2308.00,9.48975,25.133087,0.000407,25.002847,-2.4370,0.174,9.46460,9.46460
2309.00,9.48855,25.132992,0.000404,25.002768,-2.4368,0.174,9.45885,9.45885
2310.00,9.48602,25.133098,0.000400,25.002885,-2.4365,0.174,9.45420,9.45420
2311.00,9.48424,25.133139,0.000402,25.002884,-2.4363,0.174,9.45139,9.45139
@16,2.0001,4.0, 2310.12 
2312.00,9.48476,25.133021,0.000404,25.002717,-2.4359,0.174,9.45280,9.45280
2313.00,9.48627,25.133042,0.000402,25.002713,-2.4355,0.174,9.45376,9.45376
2314.00,9.48136,25.133277,0.000405,25.002965,-2.4352,0.174,9.45560,9.45560
2315.00,9.47368,25.133083,0.000406,25.002775,-2.4350,0.174,9.45795,9.45795
2316.00,9.46459,25.133137,0.000403,25.002818,-2.4349,0.174,9.46004,9.46004
2317.00,9.45434,25.133212,0.000400,25.002889,-2.4348,0.175,9.46084,9.46084
2318.00,9.45286,25.133192,0.000400,25.002831,-2.4346,0.175,9.46277,9.46277
2319.00,9.45264,25.132898,0.000394,25.002463,-2.4344,0.175,9.46473,9.46473
2320.00,9.45406,25.133204,0.000396,25.002712,-2.4340,0.175,9.46783,9.46783
2321.00,9.45560,25.133303,0.000399,25.002720,-2.4336,0.175,9.47158,9.47158
2322.00,9.45687,25.133345,0.000398,25.002629,-2.4334,0.175,9.47652,9.47652
2323.00,9.45891,25.133491,0.000404,25.002697,-2.4332,0.175,9.48041,9.48041
2324.00,9.46168,25.133677,0.000408,25.002856,-2.4330,0.175,9.48366,9.48366
2325.00,9.46433,25.133470,0.000403,25.002630,-2.4328,0.175,9.48508,9.48508
2326.00,9.46596,25.133347,0.000401,25.002530,-2.4326,0.175,9.48507,9.48507
2327.00,9.46797,25.133255,0.000401,25.002404,-2.4323,0.175,9.48390,9.48390
2328.00,9.47051,25.133196,0.000398,25.002344,-2.4321,0.176,9.48337,9.48337
2329.00,9.47298,25.133296,0.000399,25.002373,-2.4318,0.176,9.48270,9.48270
2330.00,9.47539,25.133449,0.000403,25.002449,-2.4316,0.176,9.48266,9.48266
2331.00,9.47671,25.133564,0.000403,25.002482,-2.4314,0.176,9.48373,9.48373
2332.00,9.47757,25.133634,0.000400,25.002536,-2.4313,0.176,9.48459,9.48459
2333.00,9.47846,25.133774,0.000402,25.002619,-2.4311,0.176,9.48436,9.48436
2334.00,9.47924,25.133717,0.000401,25.002540,-2.4308,0.176,9.48414,9.48414
2335.00,9.47964,25.133822,0.000403,25.002609,-2.4306,0.176,9.48429,9.48429
2336.00,9.48089,25.133811,0.000405,25.002547,-2.4303,0.176,9.48593,9.48593
2337.00,9.48234,25.134073,0.000413,25.002762,-2.4298,0.176,9.48711,9.48711
2338.00,9.48366,25.134247,0.000418,25.002901,-2.4294,0.176,9.48895,9.48895
2339.00,9.48479,25.134345,0.000419,25.002936,-2.4291,0.176,9.49033,9.49033
2340.00,9.48547,25.134285,0.000415,25.002893,-2.4289,0.176,9.49104,9.49104
2341.00,9.48610,25.134395,0.000415,25.003002,-2.4287,0.176,9.49080,9.49080
2342.00,9.48641,25.134298,0.000411,25.002874,-2.4285,0.177,9.49024,9.49024
2343.00,9.48640,25.134236,0.000408,25.002798,-2.4283,0.177,9.48963,9.48963
2344.00,9.48671,25.134222,0.000409,25.002831,-2.4281,0.177,9.48871,9.48871
2345.00,9.48732,25.134257,0.000411,25.002839,-2.4277,0.177,9.48832,9.48832
2346.00,9.48740,25.134232,0.000409,25.002793,-2.4274,0.177,9.48607,9.48607
2347.00,9.48711,25.134218,0.000411,25.002767,-2.4271,0.177,9.48472,9.48472
2348.00,9.48679,25.134112,0.000407,25.002643,-2.4269,0.177,9.48463,9.48463
2349.00,9.48702,25.134165,0.000405,25.002621,-2.4268,0.177,9.48534,9.48534
2350.00,9.48721,25.134186,0.000401,25.002545,-2.4267,0.177,9.48547,9.48547
2351.00,9.48740,25.134149,0.000401,25.002429,-2.4264,0.177,9.48726,9.48726
2352.00,9.48774,25.134206,0.000402,25.002398,-2.4261,0.177,9.48971,9.48971
2353.00,9.48814,25.134389,0.000405,25.002509,-2.4257,0.178,9.49030,9.49030
2354.00,9.48853,25.134361,0.000402,25.002440,-2.4252,0.178,9.49050,9.49050
2355.00,9.48895,25.134499,0.000409,25.002578,-2.4248,0.178,9.49161,9.49161
2356.00,9.48913,25.134609,0.000414,25.002666,-2.4246,0.177,9.49211,9.49211
2357.00,9.48894,25.134652,0.000413,25.002691,-2.4244,0.178,9.49155,9.49155
2358.00,9.48883,25.134627,0.000410,25.002630,-2.4242,0.178,9.49106,9.49106
2359.00,9.48884,25.134783,0.000411,25.002641,-2.4241,0.178,9.49099,9.49099
2360.00,9.48898,25.134794,0.000403,25.002550,-2.4238,0.178,9.49056,9.49056
2361.00,9.48893,25.134844,0.000398,25.002603,-2.4236,0.179,9.48985,9.48985
2362.00,9.48883,25.134921,0.000397,25.002658,-2.4234,0.179,9.48951,9.48951
2363.00,9.48901,25.135027,0.000401,25.002727,-2.4232,0.179,9.49056,9.49056
2364.00,9.48935,25.134984,0.000407,25.002725,-2.4229,0.179,9.49159,9.49159
2365.00,9.48987,25.135086,0.000413,25.002827,-2.4227,0.179,9.49273,9.49273
2366.00,9.49035,25.135140,0.000416,25.002783,-2.4225,0.179,9.49341,9.49341
2367.00,9.49096,25.135129,0.000416,25.002751,-2.4223,0.179,9.49430,9.49430
2368.00,9.49141,25.135024,0.000416,25.002653,-2.4220,0.179,9.49411,9.49411
2369.00,9.49159,25.135080,0.000416,25.002733,-2.4217,0.179,9.49380,9.49380
2370.00,9.49187,25.135150,0.000418,25.002779,-2.4215,0.179,9.49311,9.49311
2371.00,9.49200,25.135087,0.000418,25.002731,-2.4212,0.179,9.49282,9.49282
2372.00,9.49207,25.135110,0.000419,25.002685,-2.4209,0.179,9.49296,9.49296
2373.00,9.49216,25.135134,0.000416,25.002643,-2.4206,0.179,9.49330,9.49330
2374.00,9.49235,25.135172,0.000414,25.002578,-2.4203,0.180,9.49246,9.49246
2375.00,9.49199,25.135204,0.000412,25.002494,-2.4200,0.180,9.49048,9.49048
2376.00,9.49128,25.135243,0.000413,25.002481,-2.4197,0.180,9.48758,9.48758
2377.00,9.49055,25.135368,0.000413,25.002584,-2.4194,0.180,9.48442,9.48442
2378.00,9.49014,25.135493,0.000417,25.002628,-2.4192,0.180,9.48212,9.48212
2379.00,9.49008,25.135552,0.000415,25.002701,-2.4190,0.180,9.48139,9.48139
2380.00,9.49011,25.135525,0.000413,25.002723,-2.4188,0.180,9.48199,9.48199
2381.00,9.48986,25.135604,0.000411,25.002793,-2.4186,0.180,9.48408,9.48408
2382.00,9.48903,25.135470,0.000410,25.002631,-2.4184,0.181,9.48505,9.48505
2383.00,9.48819,25.135408,0.000410,25.002606,-2.4182,0.180,9.48612,9.48612
2384.00,9.48708,25.135469,0.000412,25.002604,-2.4179,0.181,9.48632,9.48632
2385.00,9.48621,25.135429,0.000414,25.002544,-2.4175,0.180,9.48587,9.48587
2386.00,9.48622,25.135584,0.000418,25.002609,-2.4171,0.180,9.48546,9.48546
2387.00,9.48622,25.135644,0.000414,25.002655,-2.4168,0.181,9.48534,9.48534
2388.00,9.48614,25.135827,0.000413,25.002786,-2.4165,0.181,9.48461,9.48461
2389.00,9.48588,25.135838,0.000412,25.002725,-2.4162,0.181,9.48555,9.48555
2390.00,9.48610,25.135777,0.000408,25.002599,-2.4160,0.181,9.48777,9.48777
2391.00,9.48679,25.135704,0.000406,25.002506,-2.4158,0.181,9.49072,9.49072
2392.00,9.48706,25.135778,0.000411,25.002536,-2.4155,0.181,9.49331,9.49331
2393.00,9.48707,25.135706,0.000410,25.002456,-2.4153,0.181,9.49534,9.49534
2394.00,9.48712,25.135725,0.000414,25.002487,-2.4151,0.181,9.49559,9.49559
2395.00,9.48748,25.135881,0.000415,25.002526,-2.4149,0.181,9.49541,9.49541
2396.00,9.48847,25.135924,0.000414,25.002505,-2.4147,0.182,9.49385,9.49385
2397.00,9.48920,25.135950,0.000413,25.002506,-2.4144,0.182,9.49152,9.49152
2398.00,9.48964,25.136082,0.000413,25.002524,-2.4141,0.182,9.48988,9.48988
2399.00,9.49026,25.136138,0.000407,25.002562,-2.4140,0.182,9.48895,9.48895
2400.00,9.49063,25.136180,0.000405,25.002635,-2.4138,0.182,9.48795,9.48795
2401.00,9.49008,25.136284,0.000412,25.002708,-2.4138,0.182,9.48876,9.48876
2402.00,9.48986,25.136335,0.000408,25.002766,-2.4137,0.182,9.49132,9.49132
2403.00,9.49040,25.136358,0.000409,25.002750,-2.4135,0.182,9.49275,9.49275
2404.00,9.49080,25.136354,0.000413,25.002710,-2.4132,0.182,9.49386,9.49386
2405.00,9.49128,25.136395,0.000415,25.002711,-2.4128,0.182,9.49451,9.49451
2406.00,9.49202,25.136313,0.000409,25.002640,-2.4123,0.183,9.49533,9.49533
2407.00,9.49269,25.136327,0.000407,25.002560,-2.4118,0.183,9.49726,9.49726
2408.00,9.49380,25.136365,0.000408,25.002615,-2.4116,0.183,9.49864,9.49864
2409.00,9.49420,25.136462,0.000406,25.002632,-2.4113,0.183,9.49889,9.49889
2410.00,9.49383,25.136486,0.000406,25.002599,-2.4111,0.183,9.49762,9.49762
2411.00,9.49380,25.136617,0.000407,25.002632,-2.4110,0.183,9.49468,9.49468
2412.00,9.49331,25.136797,0.000415,25.002758,-2.4108,0.183,9.49001,9.49001
2413.00,9.49327,25.136808,0.000415,25.002711,-2.4105,0.183,9.48707,9.48707
2414.00,9.49387,25.136884,0.000415,25.002738,-2.4104,0.183,9.48623,9.48623
2415.00,9.49515,25.136960,0.000409,25.002775,-2.4102,0.184,9.48714,9.48714
2416.00,9.49585,25.136827,0.000404,25.002623,-2.4099,0.184,9.48807,9.48807
2417.00,9.49589,25.136735,0.000399,25.002514,-2.4097,0.184,9.48852,9.48852
2418.00,9.49684,25.136760,0.000399,25.002540,-2.4094,0.184,9.48897,9.48897
2419.00,9.49454,25.136723,0.000402,25.002517,-2.4091,0.184,9.48973,9.48973
2420.00,9.49128,25.136634,0.000405,25.002446,-2.4087,0.184,9.48961,9.48961
2421.00,9.49070,25.136778,0.000410,25.002611,-2.4084,0.184,9.49054,9.49054
2422.00,9.49037,25.136863,0.000412,25.002687,-2.4081,0.184,9.49175,9.49175
2423.00,9.49014,25.136829,0.000405,25.002582,-2.4078,0.185,9.49213,9.49213
2424.00,9.49043,25.136830,0.000402,25.002516,-2.4075,0.185,9.49228,9.49228
2425.00,9.49066,25.136946,0.000404,25.002626,-2.4072,0.185,9.49295,9.49295
2426.00,9.49094,25.136929,0.000403,25.002562,-2.4069,0.185,9.49268,9.49268
2427.00,9.49052,25.136910,0.000401,25.002552,-2.4067,0.185,9.49220,9.49220
2428.00,9.49031,25.136944,0.000403,25.002547,-2.4066,0.185,9.49186,9.49186
2429.00,9.48981,25.136991,0.000402,25.002583,-2.4065,0.185,9.49066,9.49066
2430.00,9.48985,25.136992,0.000404,25.002525,-2.4063,0.185,9.49061,9.49061
2431.00,9.49048,25.137156,0.000406,25.002643,-2.4061,0.185,9.49228,9.49228
2432.00,9.49131,25.137188,0.000406,25.002609,-2.4059,0.185,9.49427,9.49427
2433.00,9.49195,25.137319,0.000408,25.002668,-2.4056,0.185,9.49572,9.49572
2434.00,9.49234,25.137410,0.000409,25.002695,-2.4053,0.185,9.49722,9.49722
2435.00,9.49253,25.137469,0.000405,25.002699,-2.4050,0.186,9.49693,9.49693
2436.00,9.49264,25.137373,0.000398,25.002573,-2.4046,0.186,9.49444,9.49444
2437.00,9.49320,25.137527,0.000398,25.002659,-2.4042,0.186,9.49236,9.49236
2438.00,9.49337,25.137501,0.000400,25.002630,-2.4037,0.186,9.49112,9.49112
2439.00,9.49349,25.137491,0.000401,25.002603,-2.4035,0.186,9.49020,9.49020
2440.00,9.49366,25.137480,0.000403,25.002577,-2.4033,0.186,9.49071,9.49071
2441.00,9.49306,25.137536,0.000405,25.002594,-2.4031,0.186,9.49062,9.49062
2442.00,9.49280,25.137525,0.000407,25.002599,-2.4030,0.186,9.49123,9.49123
2443.00,9.49263,25.137555,0.000403,25.002624,-2.4028,0.186,9.49179,9.49179
2444.00,9.49253,25.137563,0.000401,25.002550,-2.4026,0.187,9.49215,9.49215
2445.00,9.49255,25.137752,0.000403,25.002675,-2.4023,0.187,9.49266,9.49266
2446.00,9.49283,25.137786,0.000403,25.002681,-2.4020,0.187,9.49438,9.49438
2447.00,9.49308,25.137739,0.000406,25.002586,-2.4017,0.187,9.49507,9.49507
2448.00,9.49337,25.137760,0.000408,25.002608,-2.4013,0.187,9.49546,9.49546
2449.00,9.49368,25.137859,0.000410,25.002734,-2.4010,0.187,9.49518,9.49518
2450.00,9.49379,25.137950,0.000412,25.002788,-2.4008,0.187,9.49512,9.49512
2451.00,9.49376,25.138137,0.000415,25.002928,-2.4005,0.187,9.49504,9.49504
2452.00,9.49357,25.138213,0.000410,25.002956,-2.4002,0.188,9.49538,9.49538
2453.00,9.49344,25.138091,0.000407,25.002786,-2.3999,0.188,9.49661,9.49661
2454.00,9.49338,25.138115,0.000408,25.002797,-2.3995,0.188,9.49582,9.49582
2455.00,9.49388,25.138014,0.000407,25.002696,-2.3992,0.188,9.49128,9.49128
2456.00,9.49439,25.137972,0.000405,25.002597,-2.3990,0.188,9.48665,9.48665
2457.00,9.49487,25.138098,0.000408,25.002610,-2.3987,0.188,9.48064,9.48064
2458.00,9.49552,25.138383,0.000412,25.002839,-2.3985,0.188,9.47420,9.47420
2459.00,9.49575,25.138369,0.000409,25.002775,-2.3983,0.188,9.47104,9.47104
2460.00,9.49551,25.138339,0.000399,25.002680,-2.3981,0.189,9.46995,9.46995
2461.00,9.49656,25.138476,0.000402,25.002814,-2.3979,0.189,9.46971,9.46971
@17,2.0001,4.0, 2460.054 
2462.00,9.49746,25.138436,0.000400,25.002778,-2.3976,0.189,9.47118,9.47118
2463.00,9.49925,25.138429,0.000399,25.002722,-2.3974,0.189,9.47257,9.47257
2464.00,9.48812,25.138621,0.000405,25.002810,-2.3972,0.189,9.47335,9.47335
2465.00,9.47432,25.138766,0.000414,25.002900,-2.3970,0.189,9.47672,9.47672
2466.00,9.47192,25.138623,0.000412,25.002729,-2.3968,0.189,9.47977,9.47977
2467.00,9.47047,25.138659,0.000413,25.002739,-2.3967,0.189,9.48268,9.48268
2468.00,9.47047,25.138652,0.000410,25.002687,-2.3965,0.189,9.48609,9.48609
2469.00,9.47140,25.138652,0.000408,25.002662,-2.3963,0.189,9.48881,9.48881
2470.00,9.47282,25.138637,0.000407,25.002623,-2.3961,0.190,9.48850,9.48850
2471.00,9.47524,25.138708,0.000411,25.002607,-2.3959,0.189,9.48832,9.48832
2472.00,9.47742,25.138682,0.000411,25.002513,-2.3956,0.189,9.48757,9.48757
2473.00,9.47839,25.138545,0.000410,25.002366,-2.3952,0.189,9.48647,9.48647
2474.00,9.47956,25.138470,0.000410,25.002338,-2.3949,0.189,9.48602,9.48602
2475.00,9.48102,25.138416,0.000406,25.002278,-2.3945,0.189,9.48705,9.48705
2476.00,9.48176,25.138485,0.000403,25.002340,-2.3941,0.190,9.48825,9.48825
2477.00,9.48252,25.138667,0.000403,25.002465,-2.3938,0.190,9.48961,9.48961
2478.00,9.48357,25.138961,0.000410,25.002640,-2.3936,0.190,9.49102,9.49102
2479.00,9.48457,25.138981,0.000411,25.002575,-2.3934,0.190,9.49216,9.49216
2480.00,9.48574,25.139140,0.000415,25.002666,-2.3932,0.190,9.49282,9.49282
2481.00,9.48686,25.139181,0.000414,25.002625,-2.3930,0.190,9.49342,9.49342
2482.00,9.48795,25.139135,0.000412,25.002580,-2.3928,0.190,9.49408,9.49408
2483.00,9.48899,25.139155,0.000410,25.002605,-2.3925,0.190,9.49468,9.49468
2484.00,9.49020,25.139123,0.000409,25.002516,-2.3922,0.191,9.49611,9.49611
2485.00,9.49102,25.138993,0.000406,25.002344,-2.3919,0.191,9.49644,9.49644
2486.00,9.49140,25.139008,0.000405,25.002411,-2.3916,0.191,9.49643,9.49643
2487.00,9.49170,25.139112,0.000409,25.002524,-2.3915,0.191,9.49573,9.49573
2488.00,9.49174,25.139121,0.000411,25.002540,-2.3913,0.191,9.49461,9.49461
2489.00,9.49164,25.139273,0.000411,25.002659,-2.3911,0.191,9.49239,9.49239
2490.00,9.49172,25.139433,0.000414,25.002775,-2.3910,0.191,9.49107,9.49107
2491.00,9.49201,25.139506,0.000416,25.002786,-2.3908,0.191,9.49070,9.49070
2492.00,9.49246,25.139487,0.000417,25.002735,-2.3905,0.191,9.49139,9.49139
2493.00,9.49293,25.139609,0.000416,25.002803,-2.3900,0.191,9.49231,9.49231
2494.00,9.49328,25.139616,0.000420,25.002797,-2.3896,0.191,9.49294,9.49294
2495.00,9.49356,25.139675,0.000420,25.002835,-2.3892,0.191,9.49460,9.49460
2496.00,9.49386,25.139633,0.000417,25.002712,-2.3889,0.191,9.49529,9.49529
2497.00,9.49393,25.139615,0.000414,25.002660,-2.3887,0.192,9.49450,9.49450
2498.00,9.49394,25.139618,0.000414,25.002619,-2.3885,0.192,9.49411,9.49411
2499.00,9.49397,25.139708,0.000411,25.002646,-2.3884,0.192,9.49484,9.49484
2500.00,9.49417,25.139675,0.000413,25.002569,-2.3882,0.192,9.49522,9.49522
2501.00,9.49418,25.139743,0.000418,25.002639,-2.3880,0.192,9.49515,9.49515
2502.00,9.49389,25.139783,0.000419,25.002592,-2.3877,0.192,9.49541,9.49541
2503.00,9.49389,25.139717,0.000419,25.002496,-2.3876,0.192,9.49502,9.49502
2504.00,9.49382,25.139519,0.000415,25.002309,-2.3874,0.192,9.49512,9.49512
2505.00,9.49392,25.139648,0.000412,25.002432,-2.3873,0.192,9.49538,9.49538
2506.00,9.49419,25.139655,0.000408,25.002395,-2.3871,0.192,9.49566,9.49566
2507.00,9.49426,25.139727,0.000410,25.002462,-2.3870,0.193,9.49605,9.49605
2508.00,9.49445,25.139793,0.000408,25.002505,-2.3867,0.193,9.49599,9.49599
2509.00,9.49441,25.139924,0.000408,25.002598,-2.3864,0.193,9.49529,9.49529
2510.00,9.49475,25.139907,0.000411,25.002576,-2.3861,0.193,9.49461,9.49461
2511.00,9.49499,25.139976,0.000412,25.002677,-2.3858,0.193,9.49387,9.49387
2512.00,9.49500,25.139916,0.000409,25.002657,-2.3855,0.194,9.49389,9.49389
2513.00,9.49500,25.139944,0.000412,25.002616,-2.3852,0.194,9.49461,9.49461
2514.00,9.49507,25.140014,0.000415,25.002648,-2.3849,0.193,9.49524,9.49524
2515.00,9.49503,25.140041,0.000411,25.002586,-2.3847,0.194,9.49681,9.49681
2516.00,9.49539,25.140048,0.000409,25.002487,-2.3845,0.194,9.49869,9.49869
2517.00,9.49599,25.140112,0.000411,25.002500,-2.3844,0.194,9.50003,9.50003
2518.00,9.49655,25.140235,0.000411,25.002597,-2.3843,0.194,9.50123,9.50123
2519.00,9.49673,25.140331,0.000412,25.002673,-2.3841,0.194,9.50121,9.50121
2520.00,9.49679,25.140325,0.000415,25.002701,-2.3838,0.194,9.50065,9.50065
2521.00,9.49688,25.140279,0.000413,25.002677,-2.3835,0.194,9.49932,9.49932
2522.00,9.49705,25.140274,0.000410,25.002636,-2.3830,0.194,9.49887,9.49887
2523.00,9.49745,25.140263,0.000412,25.002648,-2.3827,0.194,9.49904,9.49904
2524.00,9.49740,25.140281,0.000413,25.002688,-2.3823,0.194,9.49991,9.49991
2525.00,9.49769,25.140392,0.000417,25.002784,-2.3820,0.194,9.50008,9.50008
2526.00,9.49805,25.140427,0.000423,25.002720,-2.3817,0.194,9.50109,9.50109
2527.00,9.49852,25.140497,0.000426,25.002706,-2.3814,0.194,9.50167,9.50167
2528.00,9.49882,25.140463,0.000421,25.002607,-2.3812,0.194,9.50065,9.50065
2529.00,9.49894,25.140489,0.000420,25.002477,-2.3810,0.194,9.49962,9.49962
2530.00,9.49899,25.140533,0.000416,25.002380,-2.3807,0.194,9.49865,9.49865
2531.00,9.49910,25.140571,0.000410,25.002394,-2.3805,0.195,9.49761,9.49761
2532.00,9.49925,25.140705,0.000405,25.002452,-2.3802,0.195,9.49703,9.49703
2533.00,9.49961,25.140674,0.000402,25.002359,-2.3799,0.195,9.49821,9.49821
2534.00,9.49987,25.140725,0.000403,25.002399,-2.3797,0.196,9.49915,9.49915
2535.00,9.49991,25.140789,0.000404,25.002455,-2.3794,0.195,9.49987,9.49987
2536.00,9.49976,25.140959,0.000408,25.002575,-2.3791,0.195,9.50073,9.50073
2537.00,9.49960,25.141042,0.000411,25.002589,-2.3788,0.195,9.50041,9.50041
2538.00,9.49952,25.141214,0.000415,25.002707,-2.3785,0.195,9.49933,9.49933
2539.00,9.49942,25.141225,0.000411,25.002715,-2.3783,0.195,9.49947,9.49947
2540.00,9.49952,25.141215,0.000410,25.002661,-2.3780,0.196,9.49918,9.49918
2541.00,9.49941,25.141138,0.000408,25.002588,-2.3778,0.196,9.49811,9.49811
2542.00,9.49934,25.141066,0.000407,25.002531,-2.3776,0.196,9.49828,9.49828
2543.00,9.49931,25.140863,0.000398,25.002354,-2.3774,0.196,9.49860,9.49860
2544.00,9.49913,25.140798,0.000401,25.002297,-2.3771,0.196,9.49812,9.49812
2545.00,9.49904,25.140870,0.000403,25.002352,-2.3769,0.196,9.49827,9.49827
2546.00,9.49897,25.140985,0.000404,25.002369,-2.3766,0.196,9.49914,9.49914
2547.00,9.49888,25.141119,0.000407,25.002460,-2.3764,0.196,9.49964,9.49964
2548.00,9.49906,25.141389,0.000416,25.002698,-2.3761,0.196,9.50110,9.50110
2549.00,9.49959,25.141578,0.000416,25.002845,-2.3760,0.196,9.50278,9.50278
2550.00,9.50024,25.141597,0.000414,25.002854,-2.3759,0.196,9.50508,9.50508
2551.00,9.50102,25.141548,0.000412,25.002883,-2.3758,0.196,9.50746,9.50746
2552.00,9.50150,25.141335,0.000405,25.002690,-2.3757,0.197,9.50806,9.50806
2553.00,9.50166,25.141338,0.000405,25.002660,-2.3757,0.197,9.50786,9.50786
2554.00,9.50183,25.141349,0.000403,25.002589,-2.3754,0.197,9.50719,9.50719
2555.00,9.50188,25.141425,0.000401,25.002609,-2.3751,0.197,9.50487,9.50487
2556.00,9.50188,25.141749,0.000409,25.002801,-2.3747,0.197,9.50297,9.50297
2557.00,9.50206,25.142040,0.000418,25.002995,-2.3744,0.197,9.50267,9.50267
2558.00,9.50246,25.142056,0.000422,25.003018,-2.3740,0.197,9.50190,9.50190
2559.00,9.50276,25.142054,0.000421,25.003053,-2.3737,0.197,9.50096,9.50096
2560.00,9.50258,25.142003,0.000422,25.003060,-2.3735,0.197,9.50159,9.50159
2561.00,9.50269,25.141805,0.000417,25.002908,-2.3733,0.198,9.50163,9.50163
2562.00,9.50314,25.141765,0.000412,25.002869,-2.3731,0.198,9.50183,9.50183
2563.00,9.50331,25.141790,0.000406,25.002802,-2.3729,0.198,9.50274,9.50274
2564.00,9.50367,25.141876,0.000408,25.002802,-2.3726,0.198,9.50467,9.50467
2565.00,9.50402,25.141931,0.000410,25.002709,-2.3724,0.198,9.50497,9.50497
2566.00,9.50417,25.142009,0.000411,25.002706,-2.3722,0.198,9.50460,9.50460
2567.00,9.50400,25.142064,0.000414,25.002673,-2.3719,0.198,9.50302,9.50302
2568.00,9.50377,25.142145,0.000417,25.002644,-2.3716,0.198,9.50209,9.50209
2569.00,9.50354,25.142290,0.000421,25.002714,-2.3714,0.198,9.50090,9.50090
2570.00,9.50323,25.142191,0.000417,25.002647,-2.3712,0.198,9.50036,9.50036
2571.00,9.50272,25.142206,0.000414,25.002668,-2.3709,0.198,9.50072,9.50072
2572.00,9.50236,25.142190,0.000411,25.002690,-2.3707,0.199,9.50137,9.50137
2573.00,9.50209,25.142305,0.000412,25.002807,-2.3704,0.199,9.50180,9.50180
2574.00,9.50214,25.142182,0.000409,25.002631,-2.3702,0.199,9.50155,9.50155
2575.00,9.50212,25.142345,0.000415,25.002734,-2.3698,0.199,9.50121,9.50121
2576.00,9.50218,25.142532,0.000422,25.002800,-2.3696,0.199,9.50043,9.50043
2577.00,9.50199,25.142483,0.000421,25.002736,-2.3695,0.199,9.50070,9.50070
2578.00,9.50178,25.142375,0.000418,25.002653,-2.3692,0.199,9.50076,9.50076
2579.00,9.50203,25.142376,0.000415,25.002692,-2.3690,0.199,9.50172,9.50172
2580.00,9.50228,25.142387,0.000411,25.002680,-2.3687,0.199,9.50274,9.50274
2581.00,9.50230,25.142249,0.000404,25.002574,-2.3685,0.200,9.50338,9.50338
2582.00,9.50234,25.142475,0.000405,25.002706,-2.3681,0.200,9.50439,9.50439
2583.00,9.50246,25.142589,0.000407,25.002749,-2.3676,0.200,9.50529,9.50529
2584.00,9.50242,25.142664,0.000406,25.002756,-2.3673,0.200,9.50574,9.50574
2585.00,9.50230,25.142806,0.000409,25.002814,-2.3669,0.200,9.50586,9.50586
2586.00,9.50272,25.142943,0.000415,25.002885,-2.3666,0.200,9.50588,9.50588
2587.00,9.50282,25.142936,0.000416,25.002883,-2.3664,0.200,9.50509,9.50509
2588.00,9.50291,25.143011,0.000420,25.002950,-2.3661,0.200,9.50353,9.50353
2589.00,9.50279,25.143080,0.000423,25.003040,-2.3660,0.200,9.50201,9.50201
2590.00,9.50287,25.143036,0.000424,25.003037,-2.3659,0.200,9.50209,9.50209
2591.00,9.50321,25.143150,0.000426,25.003137,-2.3658,0.200,9.50417,9.50417
2592.00,9.50371,25.142994,0.000420,25.002975,-2.3656,0.200,9.50574,9.50574
2593.00,9.50421,25.142922,0.000418,25.002907,-2.3656,0.201,9.50788,9.50788
2594.00,9.50452,25.142850,0.000416,25.002787,-2.3654,0.201,9.50894,9.50894
2595.00,9.50483,25.143053,0.000414,25.002837,-2.3651,0.201,9.50927,9.50927
2596.00,9.50527,25.142856,0.000406,25.002587,-2.3648,0.201,9.50866,9.50866
2597.00,9.50578,25.142903,0.000406,25.002580,-2.3645,0.201,9.50796,9.50796
2598.00,9.50591,25.143009,0.000408,25.002568,-2.3641,0.201,9.50636,9.50636
2599.00,9.50619,25.143028,0.000409,25.002522,-2.3638,0.201,9.50603,9.50603
2600.00,9.50619,25.142932,0.000409,25.002455,-2.3635,0.201,9.50513,9.50513
2601.00,9.50592,25.143026,0.000415,25.002527,-2.3632,0.201,9.50400,9.50400
2602.00,9.50563,25.143175,0.000417,25.002657,-2.3630,0.201,9.50379,9.50379
2603.00,9.50548,25.143094,0.000410,25.002570,-2.3627,0.202,9.50410,9.50410
2604.00,9.50536,25.143132,0.000406,25.002475,-2.3624,0.202,9.50384,9.50384
2605.00,9.50575,25.143218,0.000406,25.002521,-2.3622,0.202,9.50152,9.50152
2606.00,9.50649,25.143313,0.000405,25.002565,-2.3620,0.202,9.49846,9.49846
2607.00,9.50631,25.143370,0.000404,25.002550,-2.3617,0.202,9.49394,9.49394
2608.00,9.50545,25.143390,0.000405,25.002541,-2.3615,0.203,9.48934,9.48934
2609.00,9.50491,25.143569,0.000409,25.002782,-2.3613,0.203,9.48443,9.48443
2610.00,9.50389,25.143524,0.000407,25.002713,-2.3610,0.203,9.48145,9.48145
2611.00,9.50397,25.143550,0.000404,25.002677,-2.3608,0.203,9.47810,9.47810
2612.00,9.50448,25.143642,0.000401,25.002744,-2.3606,0.203,9.47571,9.47571
@18,2.0001,4.0, 2610.09600000001 
2613.00,9.50414,25.143901,0.000404,25.002926,-2.3604,0.204,9.47430,9.47430
2614.00,9.49931,25.143862,0.000404,25.002836,-2.3601,0.204,9.47444,9.47444
2615.00,9.49392,25.143981,0.000407,25.002899,-2.3599,0.204,9.47713,9.47713
2616.00,9.48998,25.143942,0.000408,25.002829,-2.3597,0.204,9.48140,9.48140
2617.00,9.48644,25.143933,0.000414,25.002772,-2.3595,0.204,9.48584,9.48584
2618.00,9.48377,25.143897,0.000412,25.002712,-2.3593,0.204,9.48922,9.48922
2619.00,9.48353,25.143930,0.000410,25.002735,-2.3590,0.204,9.49191,9.49191
2620.00,9.48188,25.143798,0.000406,25.002591,-2.3588,0.204,9.49238,9.49238
2621.00,9.47955,25.143785,0.000406,25.002572,-2.3585,0.204,9.49310,9.49310
2622.00,9.47854,25.143854,0.000403,25.002563,-2.3583,0.204,9.49465,9.49465
2623.00,9.47854,25.143775,0.000404,25.002488,-2.3580,0.204,9.49627,9.49627
2624.00,9.48139,25.143801,0.000406,25.002485,-2.3577,0.204,9.49705,9.49705
2625.00,9.48483,25.144096,0.000411,25.002730,-2.3573,0.204,9.49799,9.49799
2626.00,9.48664,25.144253,0.000414,25.002825,-2.3570,0.204,9.49766,9.49766
2627.00,9.48864,25.144192,0.000413,25.002758,-2.3567,0.204,9.49764,9.49764
2628.00,9.49030,25.144247,0.000410,25.002793,-2.3564,0.204,9.49815,9.49815
2629.00,9.49116,25.144339,0.000412,25.002840,-2.3561,0.205,9.49980,9.49980
2630.00,9.49221,25.144134,0.000407,25.002581,-2.3560,0.205,9.50198,9.50198
2631.00,9.49368,25.144136,0.000407,25.002590,-2.3557,0.205,9.50407,9.50407
2632.00,9.49528,25.144119,0.000404,25.002568,-2.3555,0.205,9.50578,9.50578
2633.00,9.49677,25.144095,0.000404,25.002424,-2.3553,0.205,9.50659,9.50659
2634.00,9.49825,25.144225,0.000405,25.002460,-2.3550,0.205,9.50712,9.50712
2635.00,9.49942,25.144279,0.000405,25.002450,-2.3547,0.205,9.50654,9.50654
2636.00,9.49991,25.144394,0.000403,25.002441,-2.3544,0.205,9.50556,9.50556
2637.00,9.50065,25.144623,0.000409,25.002548,-2.3542,0.205,9.50482,9.50482
2638.00,9.50148,25.144813,0.000412,25.002758,-2.3539,0.205,9.50540,9.50540
2639.00,9.50208,25.144748,0.000410,25.002679,-2.3537,0.205,9.50580,9.50580
2640.00,9.50287,25.144881,0.000414,25.002790,-2.3535,0.205,9.50704,9.50704
2641.00,9.50390,25.144771,0.000412,25.002740,-2.3533,0.205,9.51007,9.51007
2642.00,9.50477,25.144713,0.000409,25.002734,-2.3530,0.205,9.51238,9.51238
2643.00,9.50552,25.144577,0.000410,25.002559,-2.3528,0.205,9.51341,9.51341
2644.00,9.50633,25.144701,0.000409,25.002680,-2.3526,0.206,9.51435,9.51435
2645.00,9.50733,25.144761,0.000408,25.002740,-2.3524,0.206,9.51506,9.51506
2646.00,9.50840,25.144846,0.000409,25.002727,-2.3523,0.206,9.51490,9.51490
2647.00,9.50911,25.144858,0.000411,25.002645,-2.3522,0.206,9.51430,9.51430
2648.00,9.50963,25.145011,0.000409,25.002759,-2.3521,0.206,9.51300,9.51300
2649.00,9.50977,25.144942,0.000409,25.002618,-2.3519,0.206,9.51154,9.51154
2650.00,9.50977,25.145006,0.000410,25.002636,-2.3517,0.206,9.51066,9.51066
2651.00,9.51002,25.145132,0.000413,25.002705,-2.3515,0.206,9.51002,9.51002
2652.00,9.51017,25.145188,0.000414,25.002696,-2.3512,0.206,9.50938,9.50938
2653.00,9.51028,25.145254,0.000412,25.002690,-2.3508,0.206,9.50981,9.50981
2654.00,9.51045,25.145343,0.000413,25.002755,-2.3505,0.206,9.51043,9.51043
2655.00,9.51084,25.145191,0.000410,25.002547,-2.3503,0.206,9.51226,9.51226
2656.00,9.51175,25.145201,0.000407,25.002546,-2.3501,0.207,9.51355,9.51355
2657.00,9.51240,25.145250,0.000407,25.002611,-2.3499,0.207,9.51516,9.51516
2658.00,9.51294,25.145186,0.000408,25.002527,-2.3498,0.207,9.51639,9.51639
2659.00,9.51334,25.145129,0.000408,25.002454,-2.3495,0.207,9.51706,9.51706
2660.00,9.51349,25.145298,0.000411,25.002607,-2.3493,0.207,9.51632,9.51632
2661.00,9.51371,25.145353,0.000415,25.002662,-2.3491,0.207,9.51675,9.51675
2662.00,9.51361,25.145266,0.000412,25.002589,-2.3488,0.208,9.51780,9.51780
2663.00,9.51359,25.145323,0.000416,25.002650,-2.3486,0.208,9.51819,9.51819
2664.00,9.51394,25.145316,0.000410,25.002613,-2.3484,0.208,9.51852,9.51852
2665.00,9.51423,25.145438,0.000411,25.002692,-2.3482,0.208,9.51765,9.51765
2666.00,9.51434,25.145326,0.000405,25.002586,-2.3479,0.208,9.51528,9.51528
2667.00,9.51406,25.145413,0.000408,25.002611,-2.3477,0.208,9.51338,9.51338
2668.00,9.51440,25.145427,0.000409,25.002599,-2.3474,0.208,9.51209,9.51209
2669.00,9.51485,25.145525,0.000415,25.002663,-2.3471,0.208,9.51195,9.51195
2670.00,9.51493,25.145529,0.000415,25.002707,-2.3469,0.208,9.51221,9.51221
2671.00,9.51508,25.145692,0.000422,25.002797,-2.3467,0.208,9.51374,9.51374
2672.00,9.51527,25.145685,0.000423,25.002770,-2.3465,0.208,9.51504,9.51504
2673.00,9.51544,25.145723,0.000422,25.002774,-2.3462,0.208,9.51703,9.51703
2674.00,9.51506,25.145786,0.000423,25.002801,-2.3459,0.208,9.51744,9.51744
2675.00,9.51558,25.145726,0.000421,25.002678,-2.3457,0.208,9.51724,9.51724
2676.00,9.51572,25.145735,0.000419,25.002664,-2.3454,0.208,9.51608,9.51608
2677.00,9.51524,25.145940,0.000419,25.002835,-2.3450,0.208,9.51405,9.51405
2678.00,9.51488,25.145900,0.000414,25.002797,-2.3448,0.209,9.51186,9.51186
2679.00,9.51489,25.145830,0.000408,25.002761,-2.3446,0.209,9.51238,9.51238
2680.00,9.51505,25.145818,0.000406,25.002743,-2.3444,0.209,9.51478,9.51478
2681.00,9.51453,25.145913,0.000409,25.002813,-2.3441,0.209,9.51647,9.51647
2682.00,9.51456,25.145805,0.000408,25.002709,-2.3439,0.209,9.51807,9.51807
2683.00,9.51479,25.145867,0.000414,25.002691,-2.3436,0.209,9.51925,9.51925
2684.00,9.51536,25.145958,0.000419,25.002660,-2.3434,0.209,9.51947,9.51947
2685.00,9.51569,25.146032,0.000422,25.002614,-2.3433,0.209,9.51738,9.51738
2686.00,9.51597,25.145973,0.000417,25.002520,-2.3432,0.209,9.51696,9.51696
2687.00,9.51635,25.146119,0.000415,25.002561,-2.3430,0.210,9.51706,9.51706
2688.00,9.51665,25.146295,0.000415,25.002719,-2.3427,0.210,9.51758,9.51758
2689.00,9.51631,25.146424,0.000412,25.002808,-2.3424,0.210,9.51718,9.51718
2690.00,9.51653,25.146459,0.000409,25.002810,-2.3419,0.210,9.51810,9.51810
2691.00,9.51671,25.146472,0.000408,25.002729,-2.3415,0.210,9.51780,9.51780
2692.00,9.51663,25.146550,0.000410,25.002721,-2.3411,0.210,9.51733,9.51733
2693.00,9.51659,25.146491,0.000412,25.002622,-2.3408,0.210,9.51754,9.51754
2694.00,9.51662,25.146468,0.000413,25.002545,-2.3406,0.210,9.51768,9.51768
2695.00,9.51672,25.146310,0.000407,25.002399,-2.3403,0.210,9.51706,9.51706
2696.00,9.51694,25.146316,0.000409,25.002427,-2.3401,0.211,9.51693,9.51693
2697.00,9.51721,25.146205,0.000406,25.002322,-2.3398,0.211,9.51722,9.51722
2698.00,9.51761,25.146254,0.000404,25.002313,-2.3396,0.211,9.51663,9.51663
2699.00,9.51771,25.146328,0.000405,25.002360,-2.3394,0.211,9.51606,9.51606
2700.00,9.51731,25.146546,0.000412,25.002442,-2.3391,0.211,9.51556,9.51556
2701.00,9.51685,25.146630,0.000411,25.002492,-2.3389,0.211,9.51511,9.51511
2702.00,9.51653,25.146741,0.000412,25.002579,-2.3386,0.211,9.51418,9.51418
2703.00,9.51648,25.146874,0.000414,25.002666,-2.3385,0.211,9.51408,9.51408
2704.00,9.51639,25.146947,0.000414,25.002679,-2.3384,0.211,9.51429,9.51429
2705.00,9.51643,25.147002,0.000414,25.002730,-2.3384,0.211,9.51552,9.51552
2706.00,9.51643,25.147054,0.000414,25.002738,-2.3383,0.212,9.51528,9.51528
2707.00,9.51617,25.146916,0.000412,25.002570,-2.3380,0.212,9.51550,9.51550
2708.00,9.51595,25.146969,0.000413,25.002591,-2.3379,0.212,9.51519,9.51519
2709.00,9.51574,25.146948,0.000414,25.002576,-2.3375,0.212,9.51441,9.51441
2710.00,9.51556,25.146836,0.000412,25.002496,-2.3371,0.212,9.51407,9.51407
2711.00,9.51555,25.146715,0.000411,25.002349,-2.3368,0.212,9.51468,9.51468
2712.00,9.51542,25.146948,0.000414,25.002549,-2.3366,0.212,9.51480,9.51480
2713.00,9.51509,25.146937,0.000414,25.002508,-2.3363,0.212,9.51560,9.51560
2714.00,9.51508,25.146880,0.000411,25.002453,-2.3361,0.212,9.51601,9.51601
2715.00,9.51529,25.147138,0.000416,25.002645,-2.3360,0.212,9.51652,9.51652
2716.00,9.51547,25.147206,0.000419,25.002679,-2.3359,0.212,9.51701,9.51701
2717.00,9.51558,25.147215,0.000422,25.002643,-2.3357,0.212,9.51815,9.51815
2718.00,9.51578,25.147231,0.000419,25.002686,-2.3354,0.212,9.51879,9.51879
2719.00,9.51613,25.147305,0.000422,25.002693,-2.3349,0.212,9.52047,9.52047
2720.00,9.51649,25.147167,0.000417,25.002523,-2.3345,0.212,9.52077,9.52077
2721.00,9.51689,25.147440,0.000413,25.002659,-2.3341,0.213,9.52130,9.52130
2722.00,9.51730,25.147514,0.000411,25.002609,-2.3338,0.213,9.52146,9.52146
2723.00,9.51757,25.147590,0.000412,25.002467,-2.3335,0.213,9.52117,9.52117
2724.00,9.51772,25.147625,0.000406,25.002382,-2.3333,0.213,9.52031,9.52031
2725.00,9.51782,25.147794,0.000408,25.002488,-2.3331,0.213,9.52002,9.52002
2726.00,9.51806,25.147625,0.000409,25.002395,-2.3330,0.213,9.52023,9.52023
2727.00,9.51848,25.147621,0.000408,25.002436,-2.3328,0.213,9.52016,9.52016
2728.00,9.51872,25.147605,0.000407,25.002463,-2.3325,0.214,9.51972,9.51972
2729.00,9.51898,25.147707,0.000410,25.002578,-2.3322,0.214,9.51965,9.51965
2730.00,9.51915,25.147693,0.000406,25.002537,-2.3319,0.214,9.51934,9.51934
2731.00,9.51911,25.147847,0.000409,25.002580,-2.3317,0.214,9.51824,9.51824
2732.00,9.51933,25.148011,0.000412,25.002708,-2.3314,0.214,9.51777,9.51777
2733.00,9.51927,25.148168,0.000416,25.002828,-2.3312,0.214,9.51698,9.51698
2734.00,9.51918,25.148347,0.000420,25.002940,-2.3309,0.214,9.51652,9.51652
2735.00,9.51931,25.148453,0.000421,25.002996,-2.3307,0.214,9.51774,9.51774
2736.00,9.51971,25.148557,0.000418,25.003043,-2.3304,0.214,9.51987,9.51987
2737.00,9.52008,25.148540,0.000415,25.002894,-2.3302,0.215,9.52131,9.52131
2738.00,9.52023,25.148581,0.000413,25.002856,-2.3299,0.215,9.52286,9.52286
2739.00,9.52011,25.148520,0.000410,25.002793,-2.3297,0.215,9.52382,9.52382
2740.00,9.52005,25.148451,0.000408,25.002655,-2.3295,0.215,9.52289,9.52289
2741.00,9.52000,25.148451,0.000413,25.002581,-2.3294,0.215,9.52179,9.52179
2742.00,9.51997,25.148487,0.000415,25.002621,-2.3292,0.215,9.51980,9.51980
2743.00,9.51995,25.148467,0.000413,25.002632,-2.3290,0.215,9.51822,9.51822
2744.00,9.51996,25.148512,0.000414,25.002633,-2.3288,0.215,9.51707,9.51707
2745.00,9.51983,25.148594,0.000418,25.002714,-2.3285,0.215,9.51613,9.51613
2746.00,9.51927,25.148635,0.000418,25.002815,-2.3282,0.216,9.51505,9.51505
2747.00,9.51876,25.148614,0.000417,25.002782,-2.3281,0.216,9.51546,9.51546
2748.00,9.51858,25.148592,0.000418,25.002699,-2.3279,0.216,9.51654,9.51654
2749.00,9.51873,25.148566,0.000415,25.002634,-2.3277,0.216,9.51789,9.51789
2750.00,9.51893,25.148591,0.000414,25.002653,-2.3276,0.216,9.51942,9.51942
2751.00,9.51925,25.148412,0.000409,25.002475,-2.3274,0.216,9.52090,9.52090
2752.00,9.51942,25.148412,0.000407,25.002493,-2.3272,0.216,9.52096,9.52096
2753.00,9.51949,25.148453,0.000408,25.002518,-2.3271,0.216,9.52062,9.52062
2754.00,9.51962,25.148451,0.000412,25.002508,-2.3269,0.216,9.51969,9.51969
2755.00,9.51888,25.148376,0.000411,25.002406,-2.3267,0.216,9.51632,9.51632
2756.00,9.51833,25.148623,0.000412,25.002558,-2.3264,0.216,9.51048,9.51048
2757.00,9.51808,25.148732,0.000410,25.002588,-2.3263,0.217,9.50345,9.50345
2758.00,9.51841,25.148800,0.000408,25.002637,-2.3261,0.217,9.49603,9.49603
2759.00,9.51932,25.148859,0.000411,25.002637,-2.3258,0.217,9.48947,9.48947
2760.00,9.52052,25.149092,0.000414,25.002786,-2.3257,0.217,9.48635,9.48635
2761.00,9.52061,25.149051,0.000415,25.002689,-2.3255,0.217,9.48504,9.48504
2762.00,9.51880,25.148969,0.000413,25.002504,-2.3253,0.217,9.48624,9.48624
@19,2.0001,4.0, 2760.044 
2763.00,9.51774,25.148969,0.000413,25.002445,-2.3252,0.217,9.48855,9.48855
2764.00,9.51550,25.148922,0.000409,25.002409,-2.3251,0.218,9.49003,9.49003
2765.00,9.50490,25.148860,0.000407,25.002392,-2.3249,0.218,9.49230,9.49230
2766.00,9.49321,25.148869,0.000407,25.002401,-2.3247,0.218,9.49605,9.49605
2767.00,9.48389,25.148969,0.000412,25.002529,-2.3244,0.218,9.49961,9.49961
2768.00,9.48387,25.149115,0.000412,25.002574,-2.3241,0.218,9.50353,9.50353
2769.00,9.48537,25.149224,0.000411,25.002578,-2.3238,0.218,9.50679,9.50679
2770.00,9.48695,25.149310,0.000410,25.002554,-2.3236,0.218,9.50793,9.50793
2771.00,9.48930,25.149362,0.000409,25.002539,-2.3235,0.218,9.50853,9.50853
2772.00,9.49245,25.149408,0.000407,25.002575,-2.3234,0.219,9.50933,9.50933
2773.00,9.49490,25.149394,0.000411,25.002566,-2.3233,0.218,9.50906,9.50906
2774.00,9.49674,25.149472,0.000412,25.002579,-2.3231,0.218,9.50895,9.50895
2775.00,9.49912,25.149428,0.000413,25.002488,-2.3229,0.218,9.50937,9.50937
2776.00,9.50086,25.149505,0.000414,25.002519,-2.3226,0.218,9.50852,9.50852
2777.00,9.50226,25.149546,0.000414,25.002477,-2.3225,0.218,9.50738,9.50738
2778.00,9.50299,25.149526,0.000412,25.002406,-2.3224,0.219,9.50793,9.50793
2779.00,9.50339,25.149509,0.000413,25.002376,-2.3222,0.219,9.50935,9.50935
2780.00,9.50480,25.149681,0.000413,25.002513,-2.3221,0.219,9.51135,9.51135
2781.00,9.50617,25.149735,0.000415,25.002559,-2.3219,0.219,9.51352,9.51352
2782.00,9.50754,25.149816,0.000415,25.002614,-2.3216,0.219,9.51589,9.51589
2783.00,9.50857,25.149892,0.000413,25.002693,-2.3215,0.219,9.51626,9.51626
2784.00,9.50985,25.149939,0.000412,25.002764,-2.3214,0.219,9.51696,9.51696
2785.00,9.51100,25.149870,0.000412,25.002705,-2.3213,0.219,9.51808,9.51808
2786.00,9.51145,25.149872,0.000413,25.002626,-2.3212,0.219,9.52003,9.52003
2787.00,9.51175,25.149828,0.000415,25.002562,-2.3210,0.219,9.52094,9.52094
2788.00,9.51253,25.149774,0.000411,25.002452,-2.3209,0.220,9.52151,9.52151
2789.00,9.51398,25.149817,0.000410,25.002421,-2.3207,0.220,9.52177,9.52177
2790.00,9.51476,25.149877,0.000411,25.002430,-2.3206,0.220,9.51987,9.51987
2791.00,9.51499,25.149852,0.000410,25.002438,-2.3205,0.220,9.51767,9.51767
2792.00,9.51522,25.149871,0.000412,25.002415,-2.3204,0.220,9.51799,9.51799
2793.00,9.51588,25.150067,0.000419,25.002551,-2.3202,0.220,9.51920,9.51920
2794.00,9.51674,25.150125,0.000421,25.002588,-2.3199,0.220,9.51999,9.51999
2795.00,9.51796,25.150154,0.000422,25.002608,-2.3197,0.220,9.52116,9.52116
2796.00,9.51891,25.150191,0.000420,25.002619,-2.3197,0.220,9.52147,9.52147
2797.00,9.51883,25.150194,0.000421,25.002586,-2.3196,0.220,9.51939,9.51939
2798.00,9.51866,25.150142,0.000422,25.002512,-2.3194,0.220,9.51709,9.51709
2799.00,9.51862,25.150133,0.000422,25.002463,-2.3192,0.220,9.51482,9.51482
2800.00,9.51876,25.150137,0.000422,25.002389,-2.3190,0.220,9.51275,9.51275
2801.00,9.51895,25.150261,0.000423,25.002370,-2.3186,0.220,9.51307,9.51307
2802.00,9.51879,25.150391,0.000422,25.002415,-2.3183,0.220,9.51433,9.51433
2803.00,9.51808,25.150414,0.000417,25.002425,-2.3182,0.220,9.51584,9.51584
2804.00,9.51798,25.150486,0.000416,25.002493,-2.3180,0.221,9.51707,9.51707
2805.00,9.51744,25.150530,0.000415,25.002551,-2.3179,0.221,9.51809,9.51809
2806.00,9.51745,25.150517,0.000414,25.002581,-2.3179,0.221,9.51720,9.51720
2807.00,9.51728,25.150590,0.000412,25.002679,-2.3177,0.221,9.51675,9.51675
2808.00,9.51711,25.150548,0.000412,25.002559,-2.3175,0.221,9.51640,9.51640
2809.00,9.51709,25.150598,0.000411,25.002455,-2.3174,0.222,9.51675,9.51675
2810.00,9.51729,25.150703,0.000414,25.002398,-2.3172,0.222,9.51815,9.51815
2811.00,9.51679,25.150760,0.000415,25.002351,-2.3170,0.222,9.51947,9.51947
2812.00,9.51696,25.150662,0.000416,25.002154,-2.3171,0.222,9.52024,9.52024
2813.00,9.51737,25.150778,0.000417,25.002244,-2.3171,0.222,9.52180,9.52180
2814.00,9.51737,25.150839,0.000417,25.002342,-2.3171,0.221,9.52179,9.52179
2815.00,9.51745,25.150815,0.000415,25.002339,-2.3171,0.222,9.52113,9.52113
2816.00,9.51762,25.150815,0.000415,25.002351,-2.3170,0.222,9.52051,9.52051
2817.00,9.51779,25.150981,0.000418,25.002492,-2.3168,0.222,9.51942,9.51942
2818.00,9.51784,25.150982,0.000417,25.002452,-2.3165,0.222,9.51722,9.51722
2819.00,9.51792,25.151047,0.000414,25.002427,-2.3163,0.222,9.51653,9.51653
2820.00,9.51818,25.151107,0.000415,25.002429,-2.3162,0.222,9.51604,9.51604
2821.00,9.51832,25.151185,0.000415,25.002442,-2.3161,0.222,9.51565,9.51565
2822.00,9.51805,25.151124,0.000415,25.002379,-2.3160,0.223,9.51530,9.51530
2823.00,9.51780,25.151301,0.000418,25.002533,-2.3160,0.223,9.51576,9.51576
2824.00,9.51789,25.151259,0.000420,25.002505,-2.3160,0.223,9.51672,9.51672
2825.00,9.51825,25.151168,0.000419,25.002459,-2.3159,0.223,9.51680,9.51680
2826.00,9.51834,25.151223,0.000421,25.002463,-2.3159,0.223,9.51745,9.51745
2827.00,9.51837,25.151281,0.000420,25.002488,-2.3158,0.223,9.51900,9.51900
2828.00,9.51864,25.151199,0.000417,25.002376,-2.3156,0.223,9.52019,9.52019
2829.00,9.51876,25.151217,0.000416,25.002401,-2.3155,0.223,9.51986,9.51986
2830.00,9.51864,25.151400,0.000416,25.002541,-2.3153,0.223,9.52043,9.52043
2831.00,9.51868,25.151341,0.000415,25.002549,-2.3151,0.223,9.52149,9.52149
2832.00,9.51872,25.151440,0.000416,25.002573,-2.3149,0.223,9.52169,9.52169
2833.00,9.51848,25.151506,0.000416,25.002601,-2.3146,0.223,9.52106,9.52106
2834.00,9.51854,25.151598,0.000417,25.002594,-2.3144,0.223,9.52111,9.52111
2835.00,9.51852,25.151695,0.000418,25.002598,-2.3143,0.224,9.52058,9.52058
2836.00,9.51850,25.151729,0.000416,25.002539,-2.3143,0.224,9.51932,9.51932
2837.00,9.51855,25.151656,0.000415,25.002476,-2.3143,0.224,9.51792,9.51792
2838.00,9.51857,25.151679,0.000414,25.002457,-2.3143,0.224,9.51774,9.51774
2839.00,9.51876,25.151754,0.000416,25.002470,-2.3144,0.224,9.51772,9.51772
2840.00,9.51905,25.151699,0.000415,25.002391,-2.3145,0.224,9.51898,9.51898
2841.00,9.51931,25.151812,0.000415,25.002443,-2.3144,0.224,9.51966,9.51966
2842.00,9.51966,25.151851,0.000416,25.002439,-2.3144,0.224,9.52099,9.52099
2843.00,9.52008,25.151801,0.000417,25.002403,-2.3146,0.224,9.52166,9.52166
2844.00,9.52016,25.151754,0.000416,25.002401,-2.3145,0.224,9.52202,9.52202
2845.00,9.52029,25.151835,0.000416,25.002423,-2.3144,0.224,9.52185,9.52185
2846.00,9.52060,25.151860,0.000416,25.002429,-2.3142,0.224,9.52295,9.52295
2847.00,9.52083,25.151953,0.000413,25.002496,-2.3138,0.224,9.52241,9.52241
2848.00,9.52053,25.152015,0.000417,25.002490,-2.3134,0.224,9.52098,9.52098
2849.00,9.52033,25.152020,0.000418,25.002502,-2.3130,0.224,9.52020,9.52020
2850.00,9.52033,25.151936,0.000416,25.002487,-2.3127,0.225,9.52016,9.52016
2851.00,9.52044,25.151912,0.000416,25.002477,-2.3125,0.225,9.51988,9.51988
2852.00,9.52048,25.151873,0.000415,25.002401,-2.3124,0.225,9.52047,9.52047
2853.00,9.52045,25.151928,0.000413,25.002435,-2.3123,0.225,9.52154,9.52154
2854.00,9.52059,25.151998,0.000411,25.002465,-2.3123,0.225,9.52284,9.52284
2855.00,9.52096,25.152083,0.000410,25.002500,-2.3123,0.225,9.52400,9.52400
2856.00,9.52152,25.152112,0.000412,25.002488,-2.3123,0.225,9.52444,9.52444
2857.00,9.52206,25.152193,0.000413,25.002583,-2.3122,0.225,9.52430,9.52430
2858.00,9.52221,25.152173,0.000413,25.002537,-2.3122,0.226,9.52400,9.52400
2859.00,9.52217,25.152227,0.000415,25.002512,-2.3121,0.226,9.52286,9.52286
2860.00,9.52187,25.152261,0.000418,25.002474,-2.3120,0.225,9.52104,9.52104
2861.00,9.52177,25.152436,0.000419,25.002572,-2.3119,0.226,9.51937,9.51937
2862.00,9.52156,25.152439,0.000419,25.002467,-2.3119,0.226,9.51828,9.51828
2863.00,9.52128,25.152516,0.000416,25.002486,-2.3120,0.226,9.51835,9.51835
2864.00,9.52118,25.152544,0.000415,25.002511,-2.3120,0.226,9.51899,9.51899
2865.00,9.52098,25.152565,0.000414,25.002463,-2.3119,0.226,9.51953,9.51953
2866.00,9.52101,25.152512,0.000412,25.002380,-2.3118,0.226,9.51945,9.51945
2867.00,9.52126,25.152588,0.000414,25.002452,-2.3115,0.226,9.51980,9.51980
2868.00,9.52095,25.152598,0.000414,25.002470,-2.3112,0.226,9.51982,9.51982
2869.00,9.52094,25.152629,0.000412,25.002420,-2.3111,0.227,9.51926,9.51926
2870.00,9.52092,25.152691,0.000415,25.002508,-2.3112,0.227,9.51879,9.51879
2871.00,9.52072,25.152642,0.000413,25.002491,-2.3111,0.227,9.51898,9.51898
2872.00,9.52043,25.152719,0.000416,25.002578,-2.3112,0.227,9.51876,9.51876
2873.00,9.52013,25.152742,0.000418,25.002574,-2.3113,0.227,9.51808,9.51808
2874.00,9.51967,25.152797,0.000422,25.002626,-2.3113,0.227,9.51790,9.51790
2875.00,9.51927,25.152802,0.000419,25.002569,-2.3113,0.227,9.51745,9.51745
2876.00,9.51913,25.152883,0.000422,25.002591,-2.3112,0.227,9.51859,9.51859
2877.00,9.51915,25.152882,0.000421,25.002528,-2.3111,0.227,9.51993,9.51993
2878.00,9.51923,25.152935,0.000420,25.002611,-2.3109,0.227,9.52084,9.52084
2879.00,9.51932,25.152875,0.000418,25.002522,-2.3107,0.227,9.52115,9.52115
2880.00,9.51915,25.152913,0.000421,25.002512,-2.3105,0.227,9.52041,9.52041
2881.00,9.51910,25.152943,0.000423,25.002490,-2.3103,0.227,9.51990,9.51990
2882.00,9.51924,25.152872,0.000419,25.002406,-2.3103,0.227,9.51870,9.51870
2883.00,9.51930,25.152921,0.000418,25.002320,-2.3103,0.227,9.51894,9.51894
2884.00,9.51912,25.152930,0.000419,25.002293,-2.3102,0.227,9.51910,9.51910
2885.00,9.51927,25.152932,0.000416,25.002314,-2.3102,0.228,9.52052,9.52052
2886.00,9.51928,25.152956,0.000414,25.002335,-2.3100,0.228,9.51933,9.51933
2887.00,9.51937,25.153079,0.000416,25.002404,-2.3098,0.228,9.51863,9.51863
2888.00,9.51933,25.153153,0.000417,25.002464,-2.3097,0.228,9.51662,9.51662
2889.00,9.51885,25.153188,0.000413,25.002461,-2.3095,0.228,9.51481,9.51481
2890.00,9.51821,25.153224,0.000413,25.002472,-2.3095,0.228,9.51392,9.51392
2891.00,9.51812,25.153209,0.000412,25.002450,-2.3095,0.228,9.51519,9.51519
2892.00,9.51833,25.153306,0.000413,25.002535,-2.3095,0.228,9.51701,9.51701
2893.00,9.51869,25.153288,0.000414,25.002490,-2.3095,0.228,9.51849,9.51849
2894.00,9.51876,25.153373,0.000416,25.002536,-2.3095,0.228,9.52032,9.52032
2895.00,9.51879,25.153356,0.000415,25.002534,-2.3095,0.229,9.52084,9.52084
2896.00,9.51862,25.153416,0.000414,25.002582,-2.3095,0.229,9.52096,9.52096
2897.00,9.51855,25.153357,0.000411,25.002482,-2.3096,0.229,9.51997,9.51997
2898.00,9.51844,25.153314,0.000408,25.002421,-2.3096,0.229,9.51925,9.51925
2899.00,9.51861,25.153328,0.000408,25.002359,-2.3097,0.229,9.51814,9.51814
2900.00,9.51846,25.153420,0.000411,25.002308,-2.3098,0.229,9.51885,9.51885
2901.00,9.51813,25.153484,0.000412,25.002292,-2.3099,0.229,9.51845,9.51845
2902.00,9.51825,25.153528,0.000414,25.002324,-2.3097,0.229,9.51895,9.51895
2903.00,9.51851,25.153595,0.000414,25.002370,-2.3096,0.229,9.51981,9.51981
2904.00,9.51850,25.153617,0.000413,25.002408,-2.3095,0.229,9.52047,9.52047
2905.00,9.51846,25.153603,0.000410,25.002398,-2.3093,0.230,9.52035,9.52035
2906.00,9.51862,25.153667,0.000408,25.002370,-2.3093,0.230,9.52057,9.52057
2907.00,9.51892,25.153732,0.000407,25.002358,-2.3095,0.230,9.51969,9.51969
2908.00,9.51951,25.153924,0.000411,25.002430,-2.3096,0.230,9.51855,9.51855
2909.00,9.51941,25.154061,0.000411,25.002519,-2.3096,0.230,9.51861,9.51861
2910.00,9.51948,25.154141,0.000410,25.002534,-2.3095,0.230,9.51816,9.51816
2911.00,9.51943,25.154221,0.000413,25.002555,-2.3095,0.230,9.51739,9.51739
2912.00,9.51931,25.154262,0.000417,25.002512,-2.3093,0.230,9.51825,9.51825
