# Supplementary material for: HSL1 and BAM1/2 impact epidermal cell development by sensing distinct signaling peptides
Source: Nat Commun. 2022 Feb 15;13:876. doi: 10.1038/s41467-022-28558-4 (PMC8847575; doi:10.1038/s41467-022-28558-4)
Supplement: Supplementary file 4 — Source Data [file 41467_2022_28558_MOESM4_ESM.zip › Source Data/Source Data/Figure S10/Exp2_BAM1_CLE9 Hyp112PHyp115P.itc]

$ITC
$ 19 
$NOT
$ 25 
$ 60 
$ 500 
$ 10 
$ 2 
$ADCGainCode:  0 
$False,True,True
$ 0.4 , 0.8 , 150 , 5 
$ 2 , 4 , 150 , 5 
$ 2 , 4 , 150 , 5 
$ 2 , 4 , 150 , 5 
$ 2 , 4 , 150 , 5 
$ 2 , 4 , 150 , 5 
$ 2 , 4 , 150 , 5 
$ 2 , 4 , 150 , 5 
$ 2 , 4 , 150 , 5 
$ 2 , 4 , 150 , 5 
$ 2 , 4 , 150 , 5 
$ 2 , 4 , 150 , 5 
$ 2 , 4 , 150 , 5 
$ 2 , 4 , 150 , 5 
$ 2 , 4 , 150 , 5 
$ 2 , 4 , 150 , 5 
$ 2 , 4 , 150 , 5 
$ 2 , 4 , 150 , 5 
$ 2 , 4 , 150 , 5 
# 0 
# 0.075 
# 0.015 
# 0.2035 
# 25 
# 4 
# 8.15 
# 1 
?BAM1_15uM_CLE9_noHyp_75uM
% MICROCALITC_MAL1177627
% 0.2035 
% 4 
%-0.586102 , 29.61604 
%-0.348256 , 29.40329 
% 0.8333333 
% 167740 , 167730 
% 0.25 , 81 
%-0.015695 ,-0.033946 
%-20 , 8 
% 0 , 0 
% 0 
% 128000       127744 
% 43.1 
% 500 , 750 , 1000 , 750 
% 0.06978023945 ,-0.002252194966 ,-3.244915618586E-05 , 1.349203907274E-06 ,-9.058983361606E-09 
% MicroCalITC Ver: 1.29.32 Run time:9/24/2020 11:52:38 AM
@0
5.00,9.60160,25.040963,0.000419,25.000584,-1.9578,0.019,9.60252,9.60252
6.00,9.60158,25.040998,0.000418,25.000567,-1.9576,0.019,9.60225,9.60225
7.00,9.60141,25.041038,0.000420,25.000541,-1.9576,0.019,9.60204,9.60204
8.00,9.60124,25.041028,0.000421,25.000591,-1.9575,0.019,9.60054,9.60054
9.00,9.60099,25.041125,0.000420,25.000634,-1.9572,0.019,9.60053,9.60053
10.00,9.60081,25.041085,0.000417,25.000534,-1.9569,0.019,9.59956,9.59956
11.00,9.60103,25.041129,0.000416,25.000549,-1.9567,0.019,9.59840,9.59840
12.00,9.60066,25.041180,0.000415,25.000593,-1.9564,0.019,9.59765,9.59765
13.00,9.60056,25.041259,0.000413,25.000581,-1.9561,0.019,9.59733,9.59733
14.00,9.60054,25.041214,0.000415,25.000533,-1.9558,0.019,9.59736,9.59736
15.00,9.60060,25.041246,0.000415,25.000558,-1.9556,0.019,9.59751,9.59751
16.00,9.60056,25.041250,0.000411,25.000543,-1.9556,0.019,9.59787,9.59787
17.00,9.60050,25.041278,0.000408,25.000483,-1.9556,0.020,9.59858,9.59858
18.00,9.60032,25.041311,0.000410,25.000511,-1.9558,0.020,9.59877,9.59877
19.00,9.60018,25.041442,0.000408,25.000576,-1.9561,0.020,9.59934,9.59934
20.00,9.59998,25.041564,0.000408,25.000637,-1.9563,0.020,9.59989,9.59989
21.00,9.59979,25.041535,0.000411,25.000581,-1.9563,0.020,9.60063,9.60063
22.00,9.59978,25.041545,0.000415,25.000619,-1.9561,0.020,9.60075,9.60075
23.00,9.59958,25.041579,0.000414,25.000646,-1.9558,0.020,9.60076,9.60076
24.00,9.59932,25.041618,0.000419,25.000705,-1.9554,0.020,9.60010,9.60010
25.00,9.59925,25.041572,0.000418,25.000627,-1.9548,0.020,9.59946,9.59946
26.00,9.59908,25.041660,0.000419,25.000670,-1.9544,0.020,9.59932,9.59932
27.00,9.59909,25.041736,0.000418,25.000676,-1.9542,0.020,9.59945,9.59945
28.00,9.59918,25.041742,0.000418,25.000619,-1.9543,0.020,9.60000,9.60000
29.00,9.59923,25.041719,0.000411,25.000468,-1.9545,0.021,9.60017,9.60017
30.00,9.59920,25.041777,0.000412,25.000515,-1.9547,0.021,9.60007,9.60007
31.00,9.59938,25.041807,0.000411,25.000504,-1.9547,0.021,9.60041,9.60041
32.00,9.59964,25.041806,0.000411,25.000436,-1.9547,0.021,9.59995,9.59995
33.00,9.59979,25.041878,0.000410,25.000444,-1.9546,0.021,9.60013,9.60013
34.00,9.60002,25.041957,0.000409,25.000512,-1.9544,0.021,9.60085,9.60085
35.00,9.60020,25.042069,0.000408,25.000489,-1.9541,0.021,9.60153,9.60153
36.00,9.60028,25.042117,0.000405,25.000498,-1.9536,0.022,9.60089,9.60089
37.00,9.60017,25.042147,0.000405,25.000472,-1.9531,0.022,9.60016,9.60016
38.00,9.60009,25.042222,0.000409,25.000491,-1.9526,0.022,9.59967,9.59967
39.00,9.60014,25.042324,0.000412,25.000501,-1.9522,0.022,9.59938,9.59938
40.00,9.60002,25.042362,0.000414,25.000549,-1.9520,0.022,9.59867,9.59867
41.00,9.59981,25.042373,0.000416,25.000514,-1.9522,0.022,9.59812,9.59812
42.00,9.59963,25.042484,0.000418,25.000601,-1.9523,0.022,9.59881,9.59881
43.00,9.59974,25.042503,0.000415,25.000586,-1.9523,0.022,9.59986,9.59986
44.00,9.59991,25.042599,0.000417,25.000689,-1.9523,0.022,9.60025,9.60025
45.00,9.60004,25.042670,0.000418,25.000765,-1.9523,0.022,9.60120,9.60120
46.00,9.60004,25.042755,0.000418,25.000821,-1.9520,0.022,9.60295,9.60295
47.00,9.60034,25.042768,0.000418,25.000871,-1.9518,0.022,9.60381,9.60381
48.00,9.60066,25.042798,0.000419,25.000862,-1.9517,0.022,9.60339,9.60339
49.00,9.60084,25.042738,0.000415,25.000708,-1.9514,0.023,9.60246,9.60246
50.00,9.60094,25.042754,0.000417,25.000673,-1.9513,0.023,9.60179,9.60179
51.00,9.60093,25.042768,0.000417,25.000662,-1.9513,0.023,9.60123,9.60123
52.00,9.60075,25.042775,0.000415,25.000586,-1.9512,0.023,9.60160,9.60160
53.00,9.60059,25.042810,0.000413,25.000638,-1.9508,0.023,9.60003,9.60003
54.00,9.60101,25.042872,0.000415,25.000786,-1.9504,0.023,9.59548,9.59548
55.00,9.60126,25.042764,0.000410,25.000645,-1.9500,0.023,9.58854,9.58854
56.00,9.60196,25.042844,0.000413,25.000623,-1.9497,0.023,9.57975,9.57975
57.00,9.60227,25.042897,0.000413,25.000565,-1.9499,0.023,9.57015,9.57015
58.00,9.60177,25.042897,0.000409,25.000480,-1.9502,0.024,9.56313,9.56313
59.00,9.60059,25.042795,0.000407,25.000287,-1.9505,0.024,9.56087,9.56087
60.00,9.59990,25.042898,0.000407,25.000348,-1.9507,0.024,9.56243,9.56243
@1,0.4000,0.8, 60.0539999999964 
61.00,9.60197,25.042869,0.000404,25.000342,-1.9506,0.024,9.56618,9.56618
62.00,9.60457,25.042932,0.000405,25.000481,-1.9503,0.024,9.57088,9.57088
63.00,9.59435,25.043005,0.000411,25.000596,-1.9500,0.024,9.57564,9.57564
64.00,9.57667,25.042956,0.000409,25.000532,-1.9498,0.024,9.57973,9.57973
65.00,9.56504,25.043016,0.000412,25.000544,-1.9496,0.024,9.58247,9.58247
66.00,9.55808,25.043101,0.000415,25.000635,-1.9494,0.024,9.58585,9.58585
67.00,9.55877,25.043054,0.000414,25.000508,-1.9492,0.024,9.58779,9.58779
68.00,9.56278,25.043131,0.000417,25.000471,-1.9491,0.024,9.58991,9.58991
69.00,9.56625,25.043262,0.000418,25.000592,-1.9489,0.024,9.59082,9.59082
70.00,9.57080,25.043133,0.000416,25.000499,-1.9490,0.024,9.59203,9.59203
71.00,9.57461,25.043130,0.000414,25.000477,-1.9493,0.024,9.59190,9.59190
72.00,9.57792,25.043304,0.000415,25.000620,-1.9495,0.025,9.59196,9.59196
73.00,9.58043,25.043323,0.000411,25.000637,-1.9496,0.025,9.59126,9.59126
74.00,9.58217,25.043467,0.000414,25.000720,-1.9496,0.025,9.59182,9.59182
75.00,9.58343,25.043738,0.000416,25.000882,-1.9495,0.025,9.59239,9.59239
76.00,9.58441,25.043749,0.000414,25.000782,-1.9492,0.025,9.59282,9.59282
77.00,9.58581,25.043780,0.000412,25.000756,-1.9487,0.025,9.59409,9.59409
78.00,9.58718,25.043779,0.000410,25.000660,-1.9483,0.025,9.59585,9.59585
79.00,9.58907,25.043762,0.000410,25.000597,-1.9481,0.025,9.59767,9.59767
80.00,9.59075,25.043757,0.000411,25.000551,-1.9479,0.026,9.59884,9.59884
81.00,9.59205,25.043897,0.000416,25.000711,-1.9476,0.026,9.60027,9.60027
82.00,9.59331,25.043815,0.000415,25.000587,-1.9474,0.026,9.60134,9.60134
83.00,9.59432,25.043846,0.000418,25.000657,-1.9472,0.026,9.60193,9.60193
84.00,9.59514,25.043886,0.000417,25.000676,-1.9470,0.026,9.60173,9.60173
85.00,9.59591,25.043854,0.000414,25.000629,-1.9468,0.026,9.60147,9.60147
86.00,9.59634,25.043849,0.000414,25.000551,-1.9466,0.026,9.60076,9.60076
87.00,9.59678,25.043913,0.000417,25.000628,-1.9467,0.026,9.59995,9.59995
88.00,9.59714,25.043899,0.000414,25.000509,-1.9467,0.026,9.59988,9.59988
89.00,9.59755,25.043994,0.000414,25.000534,-1.9466,0.027,9.60011,9.60011
90.00,9.59799,25.044113,0.000419,25.000639,-1.9464,0.026,9.59982,9.59982
91.00,9.59838,25.044154,0.000418,25.000681,-1.9465,0.026,9.60064,9.60064
92.00,9.59876,25.044208,0.000419,25.000641,-1.9463,0.026,9.60020,9.60020
93.00,9.59901,25.044398,0.000419,25.000770,-1.9461,0.027,9.59933,9.59933
94.00,9.59948,25.044428,0.000417,25.000733,-1.9461,0.027,9.59940,9.59940
95.00,9.59998,25.044548,0.000417,25.000678,-1.9462,0.027,9.60069,9.60069
96.00,9.60042,25.044638,0.000416,25.000640,-1.9462,0.027,9.60104,9.60104
97.00,9.60089,25.044662,0.000413,25.000605,-1.9461,0.027,9.60299,9.60299
98.00,9.60134,25.044585,0.000416,25.000549,-1.9461,0.027,9.60480,9.60480
99.00,9.60160,25.044555,0.000419,25.000561,-1.9461,0.027,9.60530,9.60530
100.00,9.60165,25.044497,0.000416,25.000553,-1.9460,0.027,9.60485,9.60485
101.00,9.60181,25.044494,0.000418,25.000530,-1.9456,0.027,9.60514,9.60514
102.00,9.60179,25.044564,0.000419,25.000582,-1.9453,0.027,9.60437,9.60437
103.00,9.60190,25.044611,0.000419,25.000571,-1.9450,0.027,9.60369,9.60369
104.00,9.60211,25.044615,0.000417,25.000506,-1.9445,0.027,9.60308,9.60308
105.00,9.60217,25.044672,0.000417,25.000529,-1.9441,0.028,9.60310,9.60310
106.00,9.60219,25.044675,0.000418,25.000545,-1.9438,0.028,9.60228,9.60228
107.00,9.60238,25.044677,0.000419,25.000560,-1.9437,0.028,9.60227,9.60227
108.00,9.60244,25.044697,0.000417,25.000541,-1.9436,0.028,9.60158,9.60158
109.00,9.60241,25.044772,0.000419,25.000585,-1.9437,0.028,9.60203,9.60203
110.00,9.60257,25.044789,0.000419,25.000553,-1.9435,0.028,9.60207,9.60207
111.00,9.60268,25.044900,0.000415,25.000550,-1.9432,0.028,9.60238,9.60238
112.00,9.60286,25.044936,0.000410,25.000516,-1.9427,0.028,9.60271,9.60271
113.00,9.60320,25.044992,0.000410,25.000557,-1.9423,0.029,9.60334,9.60334
114.00,9.60340,25.045046,0.000407,25.000515,-1.9420,0.029,9.60312,9.60312
115.00,9.60331,25.045088,0.000406,25.000533,-1.9418,0.029,9.60313,9.60313
116.00,9.60326,25.045014,0.000410,25.000493,-1.9418,0.029,9.60294,9.60294
117.00,9.60304,25.045046,0.000413,25.000507,-1.9419,0.029,9.60226,9.60226
118.00,9.60277,25.045119,0.000415,25.000527,-1.9419,0.029,9.60208,9.60208
119.00,9.60263,25.045168,0.000415,25.000558,-1.9419,0.029,9.60214,9.60214
120.00,9.60262,25.045217,0.000415,25.000571,-1.9421,0.029,9.60206,9.60206
121.00,9.60251,25.045346,0.000413,25.000645,-1.9421,0.029,9.60228,9.60228
122.00,9.60257,25.045371,0.000412,25.000582,-1.9418,0.029,9.60346,9.60346
123.00,9.60278,25.045434,0.000410,25.000622,-1.9416,0.029,9.60453,9.60453
124.00,9.60301,25.045536,0.000410,25.000714,-1.9411,0.029,9.60509,9.60509
125.00,9.60312,25.045596,0.000409,25.000713,-1.9406,0.029,9.60530,9.60530
126.00,9.60311,25.045549,0.000409,25.000634,-1.9404,0.029,9.60476,9.60476
127.00,9.60303,25.045622,0.000410,25.000704,-1.9403,0.030,9.60367,9.60367
128.00,9.60309,25.045626,0.000409,25.000668,-1.9402,0.030,9.60263,9.60263
129.00,9.60315,25.045547,0.000410,25.000572,-1.9405,0.030,9.60238,9.60238
130.00,9.60323,25.045569,0.000410,25.000573,-1.9406,0.030,9.60268,9.60268
131.00,9.60325,25.045643,0.000409,25.000609,-1.9405,0.030,9.60302,9.60302
132.00,9.60325,25.045732,0.000411,25.000621,-1.9405,0.030,9.60353,9.60353
133.00,9.60326,25.045707,0.000412,25.000510,-1.9405,0.030,9.60379,9.60379
134.00,9.60326,25.045749,0.000412,25.000494,-1.9404,0.030,9.60348,9.60348
135.00,9.60331,25.045731,0.000414,25.000422,-1.9405,0.030,9.60226,9.60226
136.00,9.60310,25.045703,0.000417,25.000318,-1.9405,0.030,9.60213,9.60213
137.00,9.60312,25.045704,0.000417,25.000314,-1.9404,0.030,9.60203,9.60203
138.00,9.60328,25.045775,0.000417,25.000439,-1.9401,0.030,9.60249,9.60249
139.00,9.60337,25.045930,0.000420,25.000540,-1.9399,0.030,9.60254,9.60254
140.00,9.60333,25.045958,0.000420,25.000574,-1.9396,0.030,9.60306,9.60306
141.00,9.60329,25.046067,0.000417,25.000674,-1.9391,0.031,9.60297,9.60297
142.00,9.60307,25.046148,0.000416,25.000710,-1.9388,0.031,9.60263,9.60263
143.00,9.60287,25.046321,0.000417,25.000792,-1.9386,0.031,9.60258,9.60258
144.00,9.60279,25.046276,0.000415,25.000708,-1.9384,0.031,9.60248,9.60248
145.00,9.60269,25.046442,0.000417,25.000793,-1.9382,0.031,9.60271,9.60271
146.00,9.60276,25.046512,0.000418,25.000746,-1.9381,0.031,9.60328,9.60328
147.00,9.60298,25.046450,0.000414,25.000604,-1.9379,0.031,9.60419,9.60419
148.00,9.60320,25.046395,0.000412,25.000469,-1.9377,0.032,9.60426,9.60426
149.00,9.60335,25.046446,0.000409,25.000452,-1.9378,0.032,9.60501,9.60501
150.00,9.60351,25.046365,0.000406,25.000344,-1.9380,0.032,9.60646,9.60646
151.00,9.60379,25.046284,0.000404,25.000265,-1.9382,0.032,9.60713,9.60713
152.00,9.60401,25.046411,0.000407,25.000417,-1.9383,0.032,9.60767,9.60767
153.00,9.60424,25.046409,0.000406,25.000436,-1.9383,0.032,9.60805,9.60805
154.00,9.60446,25.046493,0.000411,25.000531,-1.9383,0.032,9.60834,9.60834
155.00,9.60490,25.046596,0.000414,25.000618,-1.9382,0.032,9.60877,9.60877
156.00,9.60551,25.046694,0.000417,25.000742,-1.9380,0.032,9.60936,9.60936
157.00,9.60587,25.046720,0.000418,25.000735,-1.9380,0.032,9.60973,9.60973
158.00,9.60616,25.046768,0.000422,25.000764,-1.9379,0.032,9.61013,9.61013
159.00,9.60639,25.046740,0.000422,25.000731,-1.9376,0.033,9.61022,9.61022
160.00,9.60666,25.046669,0.000420,25.000596,-1.9374,0.033,9.60954,9.60954
161.00,9.60699,25.046772,0.000420,25.000590,-1.9371,0.033,9.60876,9.60876
162.00,9.60727,25.046792,0.000417,25.000553,-1.9368,0.033,9.60788,9.60788
163.00,9.60728,25.046844,0.000417,25.000567,-1.9366,0.033,9.60651,9.60651
164.00,9.60719,25.046825,0.000416,25.000521,-1.9366,0.033,9.60518,9.60518
165.00,9.60718,25.046915,0.000416,25.000634,-1.9364,0.033,9.60429,9.60429
166.00,9.60734,25.046998,0.000417,25.000657,-1.9363,0.033,9.60416,9.60416
167.00,9.60726,25.047042,0.000421,25.000639,-1.9361,0.033,9.60352,9.60352
168.00,9.60713,25.047027,0.000421,25.000596,-1.9359,0.033,9.60378,9.60378
169.00,9.60695,25.047089,0.000424,25.000650,-1.9358,0.033,9.60336,9.60336
170.00,9.60654,25.047147,0.000423,25.000667,-1.9359,0.033,9.60273,9.60273
171.00,9.60624,25.047077,0.000419,25.000638,-1.9358,0.033,9.60260,9.60260
172.00,9.60611,25.047052,0.000417,25.000618,-1.9357,0.033,9.60396,9.60396
173.00,9.60621,25.047177,0.000414,25.000659,-1.9355,0.034,9.60492,9.60492
174.00,9.60621,25.047318,0.000411,25.000687,-1.9351,0.034,9.60621,9.60621
175.00,9.60613,25.047359,0.000411,25.000631,-1.9347,0.034,9.60732,9.60732
176.00,9.60583,25.047482,0.000415,25.000681,-1.9343,0.034,9.60734,9.60734
177.00,9.60565,25.047566,0.000415,25.000735,-1.9341,0.034,9.60697,9.60697
178.00,9.60533,25.047662,0.000415,25.000743,-1.9340,0.034,9.60730,9.60730
179.00,9.60496,25.047569,0.000415,25.000616,-1.9339,0.034,9.60769,9.60769
180.00,9.60484,25.047575,0.000415,25.000551,-1.9339,0.034,9.60785,9.60785
181.00,9.60521,25.047536,0.000416,25.000519,-1.9338,0.035,9.60896,9.60896
182.00,9.60575,25.047579,0.000415,25.000501,-1.9336,0.035,9.60898,9.60898
183.00,9.60612,25.047497,0.000414,25.000436,-1.9334,0.035,9.60779,9.60779
184.00,9.60613,25.047667,0.000416,25.000521,-1.9333,0.035,9.60660,9.60660
185.00,9.60603,25.047652,0.000416,25.000533,-1.9329,0.035,9.60638,9.60638
186.00,9.60611,25.047666,0.000413,25.000499,-1.9326,0.035,9.60577,9.60577
187.00,9.60624,25.047593,0.000410,25.000453,-1.9325,0.035,9.60541,9.60541
188.00,9.60642,25.047642,0.000411,25.000489,-1.9320,0.035,9.60601,9.60601
189.00,9.60660,25.047562,0.000408,25.000437,-1.9317,0.035,9.60648,9.60648
190.00,9.60689,25.047629,0.000406,25.000488,-1.9317,0.035,9.60668,9.60668
191.00,9.60713,25.047676,0.000408,25.000523,-1.9319,0.035,9.60709,9.60709
192.00,9.60698,25.047754,0.000410,25.000499,-1.9320,0.035,9.60757,9.60757
193.00,9.60715,25.047884,0.000412,25.000569,-1.9323,0.035,9.60760,9.60760
194.00,9.60720,25.047967,0.000413,25.000564,-1.9324,0.036,9.60810,9.60810
195.00,9.60730,25.048021,0.000416,25.000570,-1.9323,0.036,9.60868,9.60868
196.00,9.60749,25.048032,0.000416,25.000572,-1.9321,0.036,9.60852,9.60852
197.00,9.60758,25.048139,0.000418,25.000687,-1.9319,0.036,9.60808,9.60808
198.00,9.60736,25.048069,0.000416,25.000570,-1.9318,0.036,9.60730,9.60730
199.00,9.60706,25.048113,0.000418,25.000604,-1.9315,0.036,9.60680,9.60680
200.00,9.60694,25.048166,0.000416,25.000593,-1.9312,0.036,9.60581,9.60581
201.00,9.60677,25.048284,0.000415,25.000614,-1.9309,0.036,9.60540,9.60540
202.00,9.60673,25.048307,0.000416,25.000558,-1.9307,0.036,9.60354,9.60354
203.00,9.60704,25.048323,0.000417,25.000569,-1.9307,0.036,9.59445,9.59445
204.00,9.60707,25.048358,0.000416,25.000538,-1.9308,0.036,9.57154,9.57154
205.00,9.60719,25.048462,0.000418,25.000596,-1.9309,0.036,9.53043,9.53043
206.00,9.60708,25.048488,0.000420,25.000562,-1.9311,0.037,9.47100,9.47100
207.00,9.60679,25.048542,0.000416,25.000578,-1.9311,0.037,9.39858,9.39858
208.00,9.60622,25.048576,0.000414,25.000532,-1.9309,0.037,9.32444,9.32444
209.00,9.60511,25.048600,0.000414,25.000541,-1.9307,0.037,9.25945,9.25945
210.00,9.60586,25.048587,0.000414,25.000535,-1.9305,0.037,9.21369,9.21369
@2,2.0001,4.0, 210.097999999998 
211.00,9.60683,25.048569,0.000411,25.000515,-1.9303,0.037,9.19036,9.19036
212.00,9.59636,25.048665,0.000417,25.000570,-1.9301,0.037,9.18906,9.18906
213.00,9.55812,25.048735,0.000419,25.000622,-1.9297,0.037,9.20497,9.20497
214.00,9.48993,25.048795,0.000420,25.000636,-1.9293,0.037,9.23350,9.23350
215.00,9.39994,25.048841,0.000415,25.000594,-1.9289,0.037,9.26846,9.26846
216.00,9.31001,25.048924,0.000414,25.000626,-1.9285,0.037,9.30577,9.30577
217.00,9.23479,25.048943,0.000410,25.000593,-1.9282,0.037,9.34218,9.34218
218.00,9.18792,25.048986,0.000408,25.000600,-1.9279,0.038,9.37443,9.37443
219.00,9.16574,25.048986,0.000406,25.000567,-1.9277,0.038,9.40194,9.40194
220.00,9.17105,25.049013,0.000408,25.000584,-1.9276,0.038,9.42464,9.42464
221.00,9.19340,25.049024,0.000407,25.000579,-1.9274,0.038,9.44357,9.44357
222.00,9.22799,25.048959,0.000403,25.000529,-1.9274,0.038,9.45883,9.45883
223.00,9.26735,25.049035,0.000406,25.000558,-1.9274,0.038,9.47267,9.47267
224.00,9.30784,25.049084,0.000407,25.000572,-1.9272,0.038,9.48451,9.48451
225.00,9.34588,25.049211,0.000407,25.000605,-1.9270,0.038,9.49519,9.49519
226.00,9.37972,25.049219,0.000407,25.000522,-1.9268,0.039,9.50472,9.50472
227.00,9.40990,25.049258,0.000410,25.000504,-1.9268,0.039,9.51314,9.51314
228.00,9.42860,25.049280,0.000411,25.000486,-1.9267,0.039,9.52154,9.52154
229.00,9.44546,25.049191,0.000409,25.000451,-1.9267,0.039,9.52943,9.52943
230.00,9.45942,25.049105,0.000409,25.000450,-1.9266,0.039,9.53684,9.53684
231.00,9.47423,25.049175,0.000411,25.000554,-1.9266,0.039,9.54402,9.54402
232.00,9.48643,25.049275,0.000414,25.000570,-1.9266,0.039,9.55064,9.55064
233.00,9.49758,25.049256,0.000409,25.000489,-1.9264,0.039,9.55566,9.55566
234.00,9.50472,25.049437,0.000410,25.000559,-1.9261,0.039,9.56126,9.56126
235.00,9.51286,25.049517,0.000409,25.000517,-1.9260,0.039,9.56568,9.56568
236.00,9.52203,25.049557,0.000408,25.000445,-1.9256,0.039,9.56932,9.56932
237.00,9.52856,25.049645,0.000407,25.000426,-1.9253,0.040,9.57198,9.57198
238.00,9.53950,25.049716,0.000409,25.000476,-1.9252,0.040,9.57422,9.57422
239.00,9.54437,25.049720,0.000410,25.000474,-1.9249,0.040,9.57632,9.57632
240.00,9.55020,25.049704,0.000414,25.000519,-1.9248,0.039,9.57908,9.57908
241.00,9.55589,25.049697,0.000414,25.000541,-1.9247,0.039,9.58146,9.58146
242.00,9.56070,25.049714,0.000414,25.000652,-1.9247,0.040,9.58365,9.58365
243.00,9.56429,25.049756,0.000414,25.000664,-1.9244,0.040,9.58684,9.58684
244.00,9.56693,25.049835,0.000414,25.000703,-1.9243,0.040,9.58898,9.58898
245.00,9.57000,25.049919,0.000407,25.000690,-1.9241,0.040,9.58959,9.58959
246.00,9.57259,25.050019,0.000407,25.000748,-1.9238,0.041,9.58980,9.58980
247.00,9.57598,25.050021,0.000405,25.000691,-1.9236,0.041,9.59086,9.59086
248.00,9.57910,25.050094,0.000405,25.000760,-1.9237,0.041,9.59143,9.59143
249.00,9.58169,25.050155,0.000404,25.000668,-1.9239,0.041,9.59240,9.59240
250.00,9.58302,25.050199,0.000411,25.000611,-1.9240,0.041,9.59425,9.59425
251.00,9.58424,25.050222,0.000411,25.000530,-1.9240,0.041,9.59573,9.59573
252.00,9.58586,25.050283,0.000412,25.000532,-1.9238,0.041,9.59658,9.59658
253.00,9.58705,25.050211,0.000412,25.000442,-1.9236,0.041,9.59677,9.59677
254.00,9.58801,25.050184,0.000413,25.000477,-1.9234,0.041,9.59534,9.59534
255.00,9.58905,25.050240,0.000412,25.000537,-1.9232,0.041,9.59402,9.59402
256.00,9.59059,25.050249,0.000416,25.000556,-1.9230,0.041,9.59380,9.59380
257.00,9.59212,25.050194,0.000415,25.000503,-1.9229,0.041,9.59418,9.59418
258.00,9.59265,25.050365,0.000420,25.000600,-1.9227,0.041,9.59431,9.59431
259.00,9.59304,25.050478,0.000422,25.000662,-1.9225,0.041,9.59542,9.59542
260.00,9.59350,25.050409,0.000418,25.000561,-1.9221,0.041,9.59835,9.59835
261.00,9.59436,25.050516,0.000417,25.000625,-1.9218,0.042,9.59913,9.59913
262.00,9.59487,25.050533,0.000418,25.000656,-1.9216,0.042,9.59888,9.59888
263.00,9.59523,25.050480,0.000416,25.000556,-1.9216,0.042,9.59851,9.59851
264.00,9.59530,25.050458,0.000415,25.000531,-1.9216,0.042,9.59819,9.59819
265.00,9.59563,25.050547,0.000413,25.000584,-1.9217,0.042,9.59657,9.59657
266.00,9.59621,25.050555,0.000414,25.000541,-1.9217,0.042,9.59659,9.59659
267.00,9.59655,25.050566,0.000414,25.000470,-1.9214,0.042,9.59670,9.59670
268.00,9.59665,25.050608,0.000416,25.000566,-1.9211,0.042,9.59639,9.59639
269.00,9.59652,25.050548,0.000418,25.000543,-1.9209,0.042,9.59613,9.59613
270.00,9.59654,25.050531,0.000422,25.000508,-1.9207,0.042,9.59563,9.59563
271.00,9.59698,25.050467,0.000422,25.000435,-1.9206,0.042,9.59547,9.59547
272.00,9.59744,25.050622,0.000422,25.000540,-1.9206,0.042,9.59603,9.59603
273.00,9.59700,25.050608,0.000419,25.000425,-1.9206,0.042,9.59677,9.59677
274.00,9.59713,25.050736,0.000418,25.000446,-1.9206,0.043,9.59769,9.59769
275.00,9.59721,25.050860,0.000419,25.000509,-1.9208,0.043,9.59861,9.59861
276.00,9.59738,25.051001,0.000420,25.000565,-1.9209,0.043,9.59858,9.59858
277.00,9.59746,25.051049,0.000418,25.000560,-1.9209,0.043,9.59890,9.59890
278.00,9.59750,25.051231,0.000422,25.000678,-1.9206,0.043,9.59947,9.59947
279.00,9.59755,25.051293,0.000421,25.000630,-1.9202,0.043,9.59963,9.59963
280.00,9.59751,25.051414,0.000422,25.000706,-1.9197,0.043,9.59865,9.59865
281.00,9.59720,25.051331,0.000418,25.000660,-1.9193,0.044,9.59784,9.59784
282.00,9.59722,25.051297,0.000416,25.000627,-1.9190,0.044,9.59775,9.59775
283.00,9.59746,25.051344,0.000416,25.000684,-1.9188,0.044,9.59781,9.59781
284.00,9.59778,25.051447,0.000420,25.000817,-1.9185,0.044,9.59834,9.59834
285.00,9.59800,25.051405,0.000422,25.000712,-1.9183,0.044,9.59918,9.59918
286.00,9.59809,25.051563,0.000425,25.000812,-1.9182,0.044,9.60041,9.60041
287.00,9.59813,25.051630,0.000428,25.000849,-1.9181,0.044,9.60032,9.60032
288.00,9.59848,25.051594,0.000426,25.000755,-1.9180,0.044,9.60062,9.60062
289.00,9.59895,25.051651,0.000423,25.000728,-1.9180,0.044,9.60067,9.60067
290.00,9.59926,25.051714,0.000424,25.000806,-1.9179,0.044,9.60088,9.60088
291.00,9.59934,25.051628,0.000422,25.000700,-1.9180,0.044,9.60050,9.60050
292.00,9.59940,25.051700,0.000423,25.000716,-1.9182,0.044,9.60097,9.60097
293.00,9.59962,25.051718,0.000421,25.000733,-1.9183,0.044,9.60104,9.60104
294.00,9.59983,25.051570,0.000419,25.000605,-1.9183,0.044,9.60085,9.60085
295.00,9.59980,25.051579,0.000419,25.000584,-1.9180,0.044,9.60039,9.60039
296.00,9.59977,25.051648,0.000421,25.000594,-1.9174,0.044,9.60022,9.60022
297.00,9.59962,25.051647,0.000422,25.000564,-1.9167,0.044,9.59918,9.59918
298.00,9.59955,25.051692,0.000422,25.000556,-1.9164,0.045,9.59844,9.59844
299.00,9.59935,25.051809,0.000421,25.000625,-1.9162,0.045,9.59739,9.59739
300.00,9.59940,25.051813,0.000417,25.000512,-1.9161,0.045,9.59779,9.59779
301.00,9.59976,25.051973,0.000416,25.000623,-1.9161,0.045,9.59884,9.59884
302.00,9.60008,25.051955,0.000414,25.000489,-1.9158,0.045,9.59987,9.59987
303.00,9.60008,25.051977,0.000415,25.000444,-1.9156,0.045,9.60015,9.60015
304.00,9.60001,25.051984,0.000420,25.000397,-1.9153,0.045,9.60068,9.60068
305.00,9.59985,25.052071,0.000420,25.000465,-1.9151,0.045,9.60045,9.60045
306.00,9.59995,25.052019,0.000415,25.000412,-1.9151,0.045,9.60070,9.60070
307.00,9.60025,25.052097,0.000415,25.000507,-1.9151,0.045,9.60157,9.60157
308.00,9.60052,25.052126,0.000410,25.000471,-1.9152,0.046,9.60275,9.60275
309.00,9.60056,25.052232,0.000405,25.000494,-1.9153,0.046,9.60336,9.60336
310.00,9.60064,25.052272,0.000408,25.000506,-1.9152,0.046,9.60366,9.60366
311.00,9.60063,25.052374,0.000414,25.000553,-1.9151,0.046,9.60321,9.60321
312.00,9.60069,25.052516,0.000417,25.000654,-1.9149,0.046,9.60209,9.60209
313.00,9.60063,25.052595,0.000422,25.000743,-1.9144,0.046,9.60138,9.60138
314.00,9.60070,25.052648,0.000421,25.000772,-1.9139,0.046,9.60136,9.60136
315.00,9.60104,25.052734,0.000422,25.000822,-1.9137,0.046,9.60131,9.60131
316.00,9.60130,25.052793,0.000422,25.000848,-1.9135,0.047,9.60145,9.60145
317.00,9.60132,25.052689,0.000420,25.000750,-1.9134,0.047,9.60160,9.60160
318.00,9.60162,25.052689,0.000419,25.000696,-1.9135,0.047,9.60132,9.60132
319.00,9.60168,25.052724,0.000424,25.000689,-1.9137,0.047,9.60129,9.60129
320.00,9.60169,25.052711,0.000421,25.000644,-1.9136,0.047,9.60137,9.60137
321.00,9.60163,25.052630,0.000420,25.000556,-1.9134,0.047,9.60069,9.60069
322.00,9.60143,25.052647,0.000421,25.000549,-1.9132,0.047,9.60043,9.60043
323.00,9.60149,25.052666,0.000423,25.000552,-1.9128,0.047,9.60071,9.60071
324.00,9.60159,25.052590,0.000419,25.000513,-1.9122,0.047,9.60075,9.60075
325.00,9.60171,25.052507,0.000417,25.000435,-1.9120,0.047,9.60048,9.60048
326.00,9.60160,25.052593,0.000418,25.000460,-1.9119,0.047,9.60057,9.60057
327.00,9.60135,25.052681,0.000417,25.000482,-1.9118,0.047,9.60070,9.60070
328.00,9.60107,25.052695,0.000416,25.000485,-1.9117,0.047,9.60037,9.60037
329.00,9.60087,25.052783,0.000418,25.000471,-1.9117,0.047,9.59970,9.59970
330.00,9.60066,25.052891,0.000423,25.000569,-1.9117,0.047,9.59906,9.59906
331.00,9.60043,25.052861,0.000417,25.000491,-1.9116,0.048,9.59870,9.59870
332.00,9.60027,25.052810,0.000417,25.000419,-1.9115,0.048,9.59772,9.59772
333.00,9.59998,25.052946,0.000419,25.000447,-1.9114,0.048,9.59736,9.59736
334.00,9.59994,25.053010,0.000415,25.000486,-1.9111,0.048,9.59796,9.59796
335.00,9.59976,25.053093,0.000411,25.000480,-1.9107,0.048,9.59752,9.59752
336.00,9.59941,25.053187,0.000417,25.000545,-1.9105,0.048,9.59687,9.59687
337.00,9.59910,25.053285,0.000415,25.000574,-1.9103,0.048,9.59737,9.59737
338.00,9.59893,25.053272,0.000411,25.000531,-1.9103,0.049,9.59666,9.59666
339.00,9.59858,25.053290,0.000412,25.000492,-1.9103,0.049,9.59540,9.59540
340.00,9.59833,25.053263,0.000411,25.000399,-1.9103,0.049,9.59579,9.59579
341.00,9.59814,25.053365,0.000408,25.000403,-1.9100,0.049,9.59641,9.59641
342.00,9.59805,25.053531,0.000411,25.000516,-1.9098,0.049,9.59570,9.59570
343.00,9.59763,25.053638,0.000414,25.000573,-1.9095,0.049,9.59534,9.59534
344.00,9.59734,25.053758,0.000416,25.000607,-1.9091,0.049,9.59577,9.59577
345.00,9.59712,25.053866,0.000418,25.000679,-1.9090,0.049,9.59597,9.59597
346.00,9.59704,25.053737,0.000415,25.000586,-1.9089,0.049,9.59614,9.59614
347.00,9.59709,25.053633,0.000413,25.000404,-1.9087,0.049,9.59751,9.59751
348.00,9.59703,25.053616,0.000415,25.000344,-1.9085,0.049,9.59872,9.59872
349.00,9.59694,25.053609,0.000413,25.000345,-1.9084,0.049,9.59863,9.59863
350.00,9.59700,25.053601,0.000413,25.000278,-1.9085,0.049,9.59910,9.59910
351.00,9.59703,25.053710,0.000413,25.000287,-1.9084,0.049,9.59900,9.59900
352.00,9.59712,25.053830,0.000413,25.000432,-1.9084,0.049,9.59688,9.59688
353.00,9.59697,25.053947,0.000411,25.000562,-1.9086,0.050,9.58939,9.58939
354.00,9.59713,25.053962,0.000412,25.000574,-1.9088,0.050,9.56924,9.56924
355.00,9.59738,25.053994,0.000412,25.000646,-1.9087,0.050,9.53105,9.53105
356.00,9.59763,25.054058,0.000417,25.000719,-1.9086,0.050,9.47529,9.47529
357.00,9.59820,25.053968,0.000414,25.000622,-1.9085,0.050,9.40629,9.40629
358.00,9.59896,25.053852,0.000415,25.000489,-1.9081,0.050,9.33507,9.33507
359.00,9.59882,25.053809,0.000414,25.000374,-1.9077,0.050,9.27380,9.27380
360.00,9.59886,25.053854,0.000413,25.000358,-1.9075,0.050,9.23092,9.23092
@3,2.0001,4.0, 360.029000000002 
361.00,9.59805,25.053918,0.000409,25.000326,-1.9073,0.050,9.20873,9.20873
362.00,9.59131,25.053985,0.000410,25.000312,-1.9070,0.050,9.20684,9.20684
363.00,9.56114,25.054087,0.000408,25.000302,-1.9068,0.051,9.21860,9.21860
364.00,9.49550,25.054122,0.000406,25.000349,-1.9068,0.051,9.24034,9.24034
365.00,9.40828,25.054105,0.000403,25.000327,-1.9066,0.051,9.26927,9.26927
366.00,9.31947,25.054157,0.000405,25.000394,-1.9065,0.051,9.30276,9.30276
367.00,9.24694,25.054214,0.000409,25.000484,-1.9064,0.051,9.33634,9.33634
368.00,9.20564,25.054244,0.000409,25.000560,-1.9063,0.051,9.37035,9.37035
369.00,9.18959,25.054313,0.000413,25.000614,-1.9063,0.051,9.40052,9.40052
370.00,9.19398,25.054412,0.000418,25.000678,-1.9061,0.051,9.42592,9.42592
371.00,9.20864,25.054323,0.000417,25.000584,-1.9059,0.051,9.44598,9.44598
372.00,9.23692,25.054435,0.000417,25.000595,-1.9059,0.051,9.46233,9.46233
373.00,9.26441,25.054427,0.000416,25.000527,-1.9058,0.051,9.47469,9.47469
374.00,9.29821,25.054497,0.000417,25.000566,-1.9058,0.051,9.48500,9.48500
375.00,9.33847,25.054442,0.000412,25.000525,-1.9057,0.052,9.49313,9.49313
376.00,9.37563,25.054547,0.000415,25.000588,-1.9055,0.052,9.50042,9.50042
377.00,9.40523,25.054565,0.000416,25.000577,-1.9052,0.052,9.50748,9.50748
378.00,9.43411,25.054612,0.000415,25.000562,-1.9052,0.052,9.51455,9.51455
379.00,9.44890,25.054622,0.000413,25.000525,-1.9051,0.052,9.52096,9.52096
380.00,9.46537,25.054740,0.000412,25.000525,-1.9050,0.052,9.52728,9.52728
381.00,9.47621,25.054778,0.000410,25.000520,-1.9049,0.052,9.53453,9.53453
382.00,9.48682,25.054801,0.000408,25.000529,-1.9050,0.053,9.54029,9.54029
383.00,9.49603,25.054902,0.000413,25.000582,-1.9047,0.053,9.54550,9.54550
384.00,9.50051,25.054911,0.000414,25.000512,-1.9043,0.053,9.55125,9.55125
385.00,9.50617,25.054965,0.000418,25.000524,-1.9040,0.053,9.55698,9.55698
386.00,9.51266,25.055015,0.000416,25.000527,-1.9037,0.053,9.56117,9.56117
387.00,9.52209,25.054974,0.000414,25.000457,-1.9033,0.053,9.56530,9.56530
388.00,9.52992,25.054982,0.000415,25.000461,-1.9031,0.053,9.56858,9.56858
389.00,9.53413,25.055072,0.000414,25.000597,-1.9030,0.053,9.57191,9.57191
390.00,9.53953,25.055022,0.000416,25.000563,-1.9031,0.053,9.57466,9.57466
391.00,9.54889,25.055028,0.000418,25.000567,-1.9032,0.053,9.57705,9.57705
392.00,9.55203,25.055109,0.000419,25.000615,-1.9034,0.053,9.57972,9.57972
393.00,9.55687,25.055066,0.000415,25.000505,-1.9031,0.053,9.58202,9.58202
394.00,9.56113,25.055149,0.000412,25.000469,-1.9030,0.053,9.58427,9.58427
395.00,9.56441,25.055357,0.000412,25.000619,-1.9028,0.054,9.58630,9.58630
396.00,9.56755,25.055458,0.000415,25.000629,-1.9025,0.054,9.58849,9.58849
397.00,9.57034,25.055475,0.000415,25.000617,-1.9023,0.054,9.58959,9.58959
398.00,9.57293,25.055518,0.000419,25.000694,-1.9025,0.054,9.59023,9.59023
399.00,9.57547,25.055452,0.000420,25.000616,-1.9023,0.054,9.59018,9.59018
400.00,9.57748,25.055424,0.000419,25.000531,-1.9020,0.053,9.59011,9.59011
401.00,9.57886,25.055545,0.000419,25.000625,-1.9021,0.054,9.59031,9.59031
402.00,9.58100,25.055623,0.000418,25.000626,-1.9019,0.054,9.59121,9.59121
403.00,9.58300,25.055756,0.000415,25.000669,-1.9016,0.054,9.59224,9.59224
404.00,9.58487,25.055857,0.000419,25.000683,-1.9017,0.054,9.59290,9.59290
405.00,9.58597,25.055846,0.000419,25.000615,-1.9016,0.054,9.59382,9.59382
406.00,9.58684,25.055800,0.000418,25.000487,-1.9013,0.054,9.59393,9.59393
407.00,9.58793,25.055900,0.000419,25.000510,-1.9012,0.054,9.59340,9.59340
408.00,9.58897,25.055929,0.000417,25.000464,-1.9012,0.054,9.59343,9.59343
409.00,9.58988,25.056040,0.000419,25.000582,-1.9010,0.054,9.59360,9.59360
410.00,9.59080,25.056167,0.000420,25.000643,-1.9009,0.055,9.59358,9.59358
411.00,9.59142,25.056189,0.000420,25.000706,-1.9008,0.055,9.59323,9.59323
412.00,9.59172,25.056168,0.000421,25.000677,-1.9006,0.055,9.59331,9.59331
413.00,9.59195,25.056197,0.000422,25.000713,-1.9002,0.055,9.59218,9.59218
414.00,9.59202,25.056173,0.000415,25.000567,-1.9000,0.055,9.59164,9.59164
415.00,9.59221,25.056142,0.000414,25.000531,-1.8998,0.055,9.59184,9.59184
416.00,9.59243,25.056260,0.000414,25.000529,-1.8998,0.055,9.59255,9.59255
417.00,9.59269,25.056330,0.000413,25.000467,-1.8997,0.055,9.59351,9.59351
418.00,9.59294,25.056396,0.000416,25.000416,-1.8997,0.055,9.59435,9.59435
419.00,9.59325,25.056348,0.000414,25.000389,-1.8998,0.055,9.59543,9.59543
420.00,9.59347,25.056484,0.000414,25.000391,-1.8998,0.056,9.59508,9.59508
421.00,9.59355,25.056431,0.000415,25.000304,-1.8997,0.056,9.59449,9.59449
422.00,9.59353,25.056506,0.000416,25.000449,-1.8997,0.056,9.59443,9.59443
423.00,9.59361,25.056469,0.000417,25.000469,-1.8995,0.056,9.59603,9.59603
424.00,9.59361,25.056501,0.000419,25.000521,-1.8991,0.056,9.59708,9.59708
425.00,9.59385,25.056436,0.000419,25.000520,-1.8988,0.056,9.59815,9.59815
426.00,9.59424,25.056503,0.000423,25.000622,-1.8986,0.056,9.59970,9.59970
427.00,9.59490,25.056404,0.000420,25.000472,-1.8984,0.056,9.60025,9.60025
428.00,9.59545,25.056372,0.000416,25.000417,-1.8984,0.056,9.60010,9.60010
429.00,9.59593,25.056448,0.000418,25.000481,-1.8982,0.056,9.60068,9.60068
430.00,9.59635,25.056370,0.000417,25.000418,-1.8978,0.056,9.60040,9.60040
431.00,9.59667,25.056393,0.000414,25.000423,-1.8975,0.056,9.59947,9.59947
432.00,9.59744,25.056496,0.000415,25.000515,-1.8973,0.056,9.59920,9.59920
433.00,9.59762,25.056643,0.000418,25.000599,-1.8968,0.056,9.59864,9.59864
434.00,9.59763,25.056704,0.000417,25.000545,-1.8966,0.057,9.59760,9.59760
435.00,9.59776,25.056774,0.000418,25.000547,-1.8965,0.057,9.59751,9.59751
436.00,9.59769,25.056822,0.000418,25.000527,-1.8964,0.057,9.59685,9.59685
437.00,9.59745,25.056888,0.000414,25.000537,-1.8962,0.057,9.59545,9.59545
438.00,9.59733,25.056927,0.000411,25.000564,-1.8960,0.057,9.59474,9.59474
439.00,9.59735,25.056983,0.000414,25.000622,-1.8957,0.057,9.59417,9.59417
440.00,9.59746,25.057112,0.000416,25.000754,-1.8956,0.058,9.59408,9.59408
441.00,9.59775,25.057086,0.000415,25.000706,-1.8957,0.058,9.59551,9.59551
442.00,9.59791,25.057055,0.000418,25.000649,-1.8956,0.057,9.59708,9.59708
443.00,9.59788,25.057097,0.000418,25.000570,-1.8955,0.057,9.59750,9.59750
444.00,9.59759,25.057051,0.000413,25.000459,-1.8954,0.058,9.59710,9.59710
445.00,9.59730,25.057008,0.000409,25.000380,-1.8951,0.058,9.59666,9.59666
446.00,9.59696,25.056992,0.000407,25.000333,-1.8946,0.058,9.59569,9.59569
447.00,9.59669,25.057040,0.000409,25.000354,-1.8945,0.058,9.59428,9.59428
448.00,9.59631,25.057093,0.000414,25.000417,-1.8943,0.058,9.59367,9.59367
449.00,9.59574,25.057245,0.000420,25.000565,-1.8943,0.058,9.59364,9.59364
450.00,9.59549,25.057408,0.000425,25.000632,-1.8943,0.058,9.59354,9.59354
451.00,9.59541,25.057583,0.000433,25.000738,-1.8942,0.058,9.59344,9.59344
452.00,9.59524,25.057672,0.000428,25.000799,-1.8938,0.058,9.59446,9.59446
453.00,9.59509,25.057639,0.000425,25.000764,-1.8935,0.058,9.59505,9.59505
454.00,9.59512,25.057638,0.000424,25.000706,-1.8934,0.058,9.59519,9.59519
455.00,9.59493,25.057595,0.000420,25.000681,-1.8934,0.058,9.59533,9.59533
456.00,9.59503,25.057667,0.000414,25.000733,-1.8938,0.059,9.59605,9.59605
457.00,9.59525,25.057695,0.000418,25.000678,-1.8941,0.059,9.59558,9.59558
458.00,9.59554,25.057750,0.000417,25.000663,-1.8941,0.059,9.59655,9.59655
459.00,9.59577,25.057749,0.000416,25.000590,-1.8938,0.059,9.59725,9.59725
460.00,9.59575,25.057813,0.000416,25.000512,-1.8934,0.059,9.59733,9.59733
461.00,9.59558,25.057776,0.000412,25.000440,-1.8927,0.059,9.59665,9.59665
462.00,9.59546,25.057811,0.000412,25.000463,-1.8921,0.059,9.59764,9.59764
463.00,9.59559,25.057866,0.000411,25.000489,-1.8918,0.060,9.59737,9.59737
464.00,9.59571,25.057857,0.000412,25.000508,-1.8917,0.060,9.59688,9.59688
465.00,9.59586,25.057912,0.000416,25.000624,-1.8917,0.060,9.59771,9.59771
466.00,9.59604,25.057922,0.000420,25.000606,-1.8919,0.059,9.59816,9.59816
467.00,9.59614,25.057970,0.000421,25.000648,-1.8921,0.059,9.59711,9.59711
468.00,9.59630,25.057945,0.000421,25.000648,-1.8922,0.059,9.59673,9.59673
469.00,9.59656,25.058044,0.000422,25.000716,-1.8920,0.059,9.59663,9.59663
470.00,9.59680,25.058058,0.000422,25.000675,-1.8919,0.060,9.59627,9.59627
471.00,9.59672,25.058128,0.000422,25.000735,-1.8917,0.060,9.59601,9.59601
472.00,9.59667,25.058120,0.000420,25.000653,-1.8915,0.060,9.59602,9.59602
473.00,9.59650,25.058216,0.000421,25.000707,-1.8916,0.060,9.59504,9.59504
474.00,9.59637,25.058198,0.000418,25.000582,-1.8916,0.060,9.59478,9.59478
475.00,9.59639,25.058174,0.000416,25.000487,-1.8914,0.060,9.59433,9.59433
476.00,9.59636,25.058172,0.000415,25.000393,-1.8913,0.060,9.59422,9.59422
477.00,9.59625,25.058197,0.000415,25.000425,-1.8910,0.060,9.59431,9.59431
478.00,9.59619,25.058120,0.000414,25.000286,-1.8906,0.060,9.59514,9.59514
479.00,9.59604,25.058145,0.000415,25.000374,-1.8903,0.060,9.59572,9.59572
480.00,9.59593,25.058158,0.000414,25.000412,-1.8901,0.060,9.59534,9.59534
481.00,9.59592,25.058235,0.000414,25.000499,-1.8898,0.060,9.59523,9.59523
482.00,9.59591,25.058374,0.000420,25.000614,-1.8897,0.061,9.59595,9.59595
483.00,9.59590,25.058541,0.000425,25.000762,-1.8895,0.061,9.59674,9.59674
484.00,9.59592,25.058639,0.000422,25.000779,-1.8893,0.061,9.59656,9.59656
485.00,9.59588,25.058711,0.000424,25.000807,-1.8892,0.061,9.59705,9.59705
486.00,9.59567,25.058730,0.000424,25.000785,-1.8890,0.061,9.59708,9.59708
487.00,9.59566,25.058651,0.000418,25.000675,-1.8886,0.061,9.59653,9.59653
488.00,9.59571,25.058694,0.000421,25.000666,-1.8884,0.061,9.59585,9.59585
489.00,9.59570,25.058749,0.000424,25.000633,-1.8884,0.061,9.59590,9.59590
490.00,9.59574,25.058810,0.000424,25.000637,-1.8882,0.061,9.59616,9.59616
491.00,9.59571,25.058747,0.000424,25.000570,-1.8882,0.061,9.59649,9.59649
492.00,9.59589,25.058807,0.000425,25.000612,-1.8881,0.061,9.59744,9.59744
493.00,9.59618,25.058771,0.000421,25.000585,-1.8881,0.061,9.59734,9.59734
494.00,9.59638,25.058764,0.000419,25.000613,-1.8881,0.062,9.59762,9.59762
495.00,9.59636,25.058748,0.000417,25.000522,-1.8881,0.062,9.59644,9.59644
496.00,9.59614,25.058832,0.000416,25.000502,-1.8881,0.062,9.59576,9.59576
497.00,9.59622,25.058891,0.000412,25.000495,-1.8880,0.062,9.59505,9.59505
498.00,9.59629,25.058951,0.000410,25.000420,-1.8878,0.062,9.59550,9.59550
499.00,9.59635,25.059155,0.000415,25.000436,-1.8875,0.062,9.59520,9.59520
500.00,9.59641,25.059142,0.000415,25.000446,-1.8874,0.062,9.59608,9.59608
501.00,9.59648,25.059170,0.000413,25.000466,-1.8872,0.062,9.59688,9.59688
502.00,9.59631,25.059236,0.000415,25.000455,-1.8870,0.062,9.59637,9.59637
503.00,9.59622,25.059331,0.000418,25.000537,-1.8869,0.062,9.59138,9.59138
504.00,9.59633,25.059193,0.000414,25.000523,-1.8868,0.062,9.57688,9.57688
505.00,9.59633,25.059322,0.000411,25.000620,-1.8864,0.063,9.54791,9.54791
506.00,9.59625,25.059334,0.000408,25.000619,-1.8862,0.063,9.50038,9.50038
507.00,9.59569,25.059314,0.000407,25.000548,-1.8862,0.063,9.43895,9.43895
508.00,9.59574,25.059315,0.000407,25.000525,-1.8860,0.063,9.37143,9.37143
509.00,9.59667,25.059408,0.000408,25.000542,-1.8858,0.064,9.30867,9.30867
510.00,9.59593,25.059337,0.000410,25.000402,-1.8859,0.064,9.25880,9.25880
@4,2.0001,4.0, 510.072 
511.00,9.59725,25.059459,0.000414,25.000424,-1.8860,0.063,9.22992,9.22992
512.00,9.59454,25.059481,0.000414,25.000385,-1.8860,0.064,9.21927,9.21927
513.00,9.57345,25.059519,0.000413,25.000405,-1.8859,0.064,9.22443,9.22443
514.00,9.52302,25.059529,0.000412,25.000380,-1.8859,0.064,9.24130,9.24130
515.00,9.45037,25.059646,0.000411,25.000505,-1.8857,0.064,9.26759,9.26759
516.00,9.35991,25.059715,0.000411,25.000595,-1.8853,0.064,9.29827,9.29827
517.00,9.28771,25.059855,0.000413,25.000741,-1.8849,0.064,9.33116,9.33116
518.00,9.23638,25.059956,0.000412,25.000794,-1.8846,0.064,9.36366,9.36366
519.00,9.20963,25.060003,0.000413,25.000806,-1.8844,0.065,9.39399,9.39399
520.00,9.20149,25.060062,0.000416,25.000792,-1.8844,0.065,9.41902,9.41902
521.00,9.21525,25.059969,0.000414,25.000657,-1.8842,0.065,9.43960,9.43960
522.00,9.23446,25.060003,0.000419,25.000622,-1.8842,0.064,9.45594,9.45594
523.00,9.26193,25.059927,0.000422,25.000527,-1.8840,0.064,9.46778,9.46778
524.00,9.29386,25.059908,0.000421,25.000453,-1.8839,0.064,9.47600,9.47600
525.00,9.33261,25.059910,0.000421,25.000425,-1.8837,0.064,9.48362,9.48362
526.00,9.36861,25.060020,0.000424,25.000490,-1.8836,0.064,9.49001,9.49001
527.00,9.39871,25.059976,0.000417,25.000483,-1.8835,0.065,9.49607,9.49607
528.00,9.42434,25.060076,0.000414,25.000526,-1.8834,0.065,9.50258,9.50258
529.00,9.44526,25.060056,0.000413,25.000459,-1.8832,0.065,9.51071,9.51071
530.00,9.45801,25.060172,0.000412,25.000450,-1.8831,0.065,9.51770,9.51770
531.00,9.47143,25.060206,0.000409,25.000432,-1.8830,0.065,9.52510,9.52510
532.00,9.48048,25.060207,0.000408,25.000392,-1.8830,0.066,9.53159,9.53159
533.00,9.48363,25.060088,0.000406,25.000264,-1.8830,0.066,9.53818,9.53818
534.00,9.48654,25.060147,0.000408,25.000380,-1.8829,0.066,9.54362,9.54362
535.00,9.49605,25.060105,0.000408,25.000433,-1.8826,0.066,9.54912,9.54912
536.00,9.50347,25.060085,0.000411,25.000422,-1.8825,0.066,9.55378,9.55378
537.00,9.51074,25.060107,0.000413,25.000429,-1.8826,0.066,9.55870,9.55870
538.00,9.51616,25.060233,0.000418,25.000538,-1.8827,0.066,9.56336,9.56336
539.00,9.52690,25.060290,0.000418,25.000561,-1.8827,0.066,9.56756,9.56756
540.00,9.53120,25.060335,0.000421,25.000549,-1.8827,0.066,9.57106,9.57106
541.00,9.53888,25.060349,0.000421,25.000558,-1.8824,0.066,9.57384,9.57384
542.00,9.54389,25.060389,0.000418,25.000587,-1.8820,0.066,9.57592,9.57592
543.00,9.54886,25.060337,0.000414,25.000458,-1.8816,0.066,9.57801,9.57801
544.00,9.55385,25.060324,0.000411,25.000416,-1.8812,0.067,9.58006,9.58006
545.00,9.55847,25.060310,0.000411,25.000366,-1.8810,0.067,9.58182,9.58182
546.00,9.56283,25.060365,0.000412,25.000349,-1.8809,0.067,9.58387,9.58387
547.00,9.56592,25.060357,0.000413,25.000329,-1.8807,0.067,9.58502,9.58502
548.00,9.56867,25.060404,0.000407,25.000418,-1.8805,0.067,9.58512,9.58512
549.00,9.57117,25.060460,0.000413,25.000455,-1.8803,0.067,9.58492,9.58492
550.00,9.57307,25.060574,0.000413,25.000525,-1.8801,0.067,9.58508,9.58508
551.00,9.57472,25.060666,0.000411,25.000543,-1.8799,0.067,9.58560,9.58560
552.00,9.57745,25.060764,0.000412,25.000466,-1.8798,0.067,9.58712,9.58712
553.00,9.57892,25.060819,0.000415,25.000430,-1.8798,0.067,9.58920,9.58920
554.00,9.58037,25.060860,0.000411,25.000373,-1.8799,0.067,9.59139,9.59139
555.00,9.58201,25.060849,0.000410,25.000314,-1.8798,0.068,9.59284,9.59284
556.00,9.58338,25.060895,0.000412,25.000320,-1.8796,0.068,9.59283,9.59283
557.00,9.58458,25.060926,0.000411,25.000362,-1.8795,0.068,9.59244,9.59244
558.00,9.58567,25.061053,0.000415,25.000443,-1.8794,0.068,9.59157,9.59157
559.00,9.58662,25.061092,0.000414,25.000471,-1.8793,0.068,9.59014,9.59014
560.00,9.58770,25.061061,0.000413,25.000473,-1.8794,0.068,9.59013,9.59013
561.00,9.58829,25.060998,0.000411,25.000409,-1.8795,0.068,9.59049,9.59049
562.00,9.58884,25.061033,0.000412,25.000414,-1.8795,0.068,9.59119,9.59119
563.00,9.58925,25.061067,0.000412,25.000411,-1.8794,0.068,9.59182,9.59182
564.00,9.58965,25.061212,0.000414,25.000511,-1.8793,0.068,9.59333,9.59333
565.00,9.59021,25.061346,0.000416,25.000535,-1.8789,0.068,9.59386,9.59386
566.00,9.59068,25.061393,0.000415,25.000551,-1.8785,0.069,9.59483,9.59483
567.00,9.59130,25.061380,0.000414,25.000543,-1.8782,0.069,9.59603,9.59603
568.00,9.59211,25.061331,0.000412,25.000517,-1.8779,0.069,9.59654,9.59654
569.00,9.59259,25.061290,0.000412,25.000411,-1.8777,0.069,9.59652,9.59652
570.00,9.59307,25.061225,0.000407,25.000408,-1.8775,0.069,9.59648,9.59648
571.00,9.59348,25.061308,0.000409,25.000514,-1.8774,0.069,9.59613,9.59613
572.00,9.59365,25.061315,0.000410,25.000534,-1.8773,0.069,9.59521,9.59521
573.00,9.59381,25.061448,0.000414,25.000549,-1.8773,0.069,9.59545,9.59545
574.00,9.59380,25.061476,0.000415,25.000533,-1.8774,0.069,9.59510,9.59510
575.00,9.59382,25.061601,0.000422,25.000535,-1.8774,0.069,9.59507,9.59507
576.00,9.59389,25.061629,0.000421,25.000494,-1.8774,0.069,9.59434,9.59434
577.00,9.59401,25.061737,0.000422,25.000568,-1.8771,0.069,9.59406,9.59406
578.00,9.59421,25.061700,0.000419,25.000556,-1.8768,0.069,9.59346,9.59346
579.00,9.59449,25.061821,0.000417,25.000671,-1.8765,0.069,9.59390,9.59390
580.00,9.59488,25.061859,0.000413,25.000688,-1.8764,0.070,9.59475,9.59475
581.00,9.59512,25.061916,0.000411,25.000627,-1.8764,0.070,9.59545,9.59545
582.00,9.59519,25.062014,0.000410,25.000568,-1.8761,0.070,9.59544,9.59544
583.00,9.59517,25.062108,0.000415,25.000549,-1.8758,0.070,9.59528,9.59528
584.00,9.59519,25.062110,0.000415,25.000496,-1.8755,0.070,9.59507,9.59507
585.00,9.59510,25.062263,0.000420,25.000583,-1.8752,0.070,9.59407,9.59407
586.00,9.59501,25.062358,0.000423,25.000701,-1.8749,0.070,9.59381,9.59381
587.00,9.59477,25.062354,0.000421,25.000707,-1.8749,0.070,9.59414,9.59414
588.00,9.59467,25.062390,0.000420,25.000722,-1.8749,0.070,9.59437,9.59437
589.00,9.59458,25.062357,0.000419,25.000651,-1.8747,0.071,9.59418,9.59418
590.00,9.59463,25.062351,0.000417,25.000619,-1.8748,0.071,9.59470,9.59470
591.00,9.59460,25.062381,0.000418,25.000617,-1.8745,0.071,9.59520,9.59520
592.00,9.59469,25.062413,0.000420,25.000588,-1.8740,0.071,9.59597,9.59597
593.00,9.59486,25.062550,0.000420,25.000616,-1.8737,0.071,9.59620,9.59620
594.00,9.59481,25.062656,0.000427,25.000612,-1.8734,0.071,9.59613,9.59613
595.00,9.59478,25.062601,0.000425,25.000552,-1.8728,0.071,9.59543,9.59543
596.00,9.59477,25.062659,0.000428,25.000554,-1.8726,0.071,9.59520,9.59520
597.00,9.59502,25.062662,0.000427,25.000564,-1.8727,0.071,9.59473,9.59473
598.00,9.59501,25.062599,0.000424,25.000560,-1.8722,0.071,9.59413,9.59413
599.00,9.59498,25.062621,0.000418,25.000626,-1.8718,0.071,9.59428,9.59428
600.00,9.59484,25.062686,0.000419,25.000625,-1.8716,0.071,9.59478,9.59478
601.00,9.59473,25.062704,0.000418,25.000569,-1.8714,0.071,9.59478,9.59478
602.00,9.59479,25.062904,0.000422,25.000668,-1.8714,0.072,9.59462,9.59462
603.00,9.59488,25.062898,0.000426,25.000598,-1.8719,0.071,9.59484,9.59484
604.00,9.59488,25.062922,0.000427,25.000557,-1.8722,0.071,9.59504,9.59504
605.00,9.59497,25.062884,0.000424,25.000500,-1.8721,0.072,9.59511,9.59511
606.00,9.59504,25.062831,0.000419,25.000488,-1.8722,0.072,9.59529,9.59529
607.00,9.59513,25.062734,0.000419,25.000368,-1.8721,0.072,9.59539,9.59539
608.00,9.59530,25.062813,0.000418,25.000451,-1.8717,0.072,9.59642,9.59642
609.00,9.59539,25.062858,0.000418,25.000501,-1.8714,0.072,9.59609,9.59609
610.00,9.59529,25.062993,0.000420,25.000575,-1.8711,0.072,9.59539,9.59539
611.00,9.59514,25.063073,0.000423,25.000601,-1.8709,0.072,9.59505,9.59505
612.00,9.59501,25.063111,0.000424,25.000644,-1.8705,0.072,9.59504,9.59504
613.00,9.59494,25.063152,0.000421,25.000629,-1.8701,0.073,9.59470,9.59470
614.00,9.59517,25.063206,0.000419,25.000631,-1.8697,0.073,9.59574,9.59574
615.00,9.59542,25.063181,0.000417,25.000612,-1.8696,0.073,9.59677,9.59677
616.00,9.59563,25.063249,0.000417,25.000584,-1.8693,0.073,9.59760,9.59760
617.00,9.59572,25.063338,0.000415,25.000567,-1.8691,0.073,9.59811,9.59811
618.00,9.59598,25.063346,0.000414,25.000476,-1.8690,0.073,9.59859,9.59859
619.00,9.59620,25.063342,0.000415,25.000386,-1.8689,0.073,9.59825,9.59825
620.00,9.59636,25.063466,0.000417,25.000396,-1.8685,0.073,9.59835,9.59835
621.00,9.59650,25.063426,0.000419,25.000326,-1.8685,0.073,9.59842,9.59842
622.00,9.59669,25.063407,0.000418,25.000313,-1.8686,0.073,9.59863,9.59863
623.00,9.59700,25.063371,0.000419,25.000311,-1.8686,0.073,9.59905,9.59905
624.00,9.59726,25.063374,0.000419,25.000344,-1.8687,0.073,9.59897,9.59897
625.00,9.59729,25.063340,0.000420,25.000316,-1.8687,0.073,9.59869,9.59869
626.00,9.59724,25.063411,0.000417,25.000400,-1.8686,0.074,9.59736,9.59736
627.00,9.59696,25.063502,0.000417,25.000430,-1.8683,0.074,9.59574,9.59574
628.00,9.59679,25.063643,0.000423,25.000564,-1.8681,0.074,9.59442,9.59442
629.00,9.59676,25.063709,0.000425,25.000608,-1.8679,0.074,9.59446,9.59446
630.00,9.59688,25.063715,0.000425,25.000643,-1.8676,0.074,9.59396,9.59396
631.00,9.59693,25.063673,0.000424,25.000528,-1.8673,0.074,9.59442,9.59442
632.00,9.59700,25.063645,0.000423,25.000521,-1.8671,0.074,9.59579,9.59579
633.00,9.59706,25.063656,0.000421,25.000434,-1.8668,0.074,9.59643,9.59643
634.00,9.59689,25.063712,0.000421,25.000422,-1.8667,0.074,9.59651,9.59651
635.00,9.59685,25.063818,0.000425,25.000400,-1.8667,0.074,9.59700,9.59700
636.00,9.59690,25.063908,0.000426,25.000449,-1.8665,0.074,9.59727,9.59727
637.00,9.59680,25.063975,0.000423,25.000425,-1.8664,0.074,9.59669,9.59669
638.00,9.59659,25.063986,0.000421,25.000429,-1.8663,0.074,9.59616,9.59616
639.00,9.59643,25.064036,0.000421,25.000427,-1.8663,0.074,9.59531,9.59531
640.00,9.59627,25.064041,0.000416,25.000405,-1.8663,0.075,9.59540,9.59540
641.00,9.59622,25.064100,0.000418,25.000418,-1.8662,0.075,9.59546,9.59546
642.00,9.59609,25.064166,0.000422,25.000478,-1.8661,0.075,9.59580,9.59580
643.00,9.59591,25.064230,0.000424,25.000460,-1.8659,0.075,9.59640,9.59640
644.00,9.59583,25.064268,0.000422,25.000478,-1.8654,0.075,9.59702,9.59702
645.00,9.59580,25.064246,0.000419,25.000480,-1.8650,0.075,9.59678,9.59678
646.00,9.59592,25.064293,0.000418,25.000532,-1.8647,0.075,9.59731,9.59731
647.00,9.59625,25.064309,0.000416,25.000533,-1.8644,0.075,9.59695,9.59695
648.00,9.59630,25.064280,0.000415,25.000487,-1.8643,0.075,9.59641,9.59641
649.00,9.59640,25.064272,0.000414,25.000420,-1.8643,0.076,9.59672,9.59672
650.00,9.59640,25.064357,0.000416,25.000411,-1.8644,0.076,9.59682,9.59682
651.00,9.59665,25.064297,0.000417,25.000307,-1.8644,0.076,9.59711,9.59711
652.00,9.59666,25.064357,0.000417,25.000314,-1.8642,0.076,9.59729,9.59729
653.00,9.59655,25.064499,0.000417,25.000421,-1.8641,0.076,9.59437,9.59437
654.00,9.59659,25.064543,0.000416,25.000456,-1.8638,0.076,9.58118,9.58118
655.00,9.59690,25.064545,0.000416,25.000453,-1.8634,0.076,9.55519,9.55519
656.00,9.59709,25.064674,0.000415,25.000540,-1.8631,0.076,9.51381,9.51381
657.00,9.59713,25.064657,0.000410,25.000486,-1.8626,0.076,9.45874,9.45874
658.00,9.59718,25.064649,0.000409,25.000396,-1.8623,0.076,9.39540,9.39540
659.00,9.59712,25.064752,0.000412,25.000402,-1.8621,0.077,9.33446,9.33446
660.00,9.59822,25.064753,0.000412,25.000365,-1.8620,0.077,9.28398,9.28398
@5,2.0001,4.0, 660.006000000001 
661.00,9.60019,25.064750,0.000413,25.000321,-1.8618,0.077,9.24853,9.24853
662.00,9.59603,25.064763,0.000413,25.000322,-1.8619,0.077,9.23049,9.23049
663.00,9.58010,25.064732,0.000414,25.000358,-1.8621,0.077,9.22874,9.22874
664.00,9.53202,25.064692,0.000410,25.000288,-1.8620,0.077,9.23951,9.23951
665.00,9.46671,25.064738,0.000411,25.000290,-1.8619,0.077,9.25969,9.25969
666.00,9.39346,25.064831,0.000412,25.000345,-1.8620,0.077,9.28647,9.28647
667.00,9.32098,25.064899,0.000414,25.000366,-1.8620,0.077,9.31614,9.31614
668.00,9.26388,25.065016,0.000415,25.000428,-1.8617,0.077,9.34594,9.34594
669.00,9.22767,25.065088,0.000418,25.000475,-1.8616,0.077,9.37573,9.37573
670.00,9.21466,25.065180,0.000419,25.000529,-1.8614,0.077,9.40183,9.40183
671.00,9.21632,25.065158,0.000417,25.000501,-1.8610,0.077,9.42390,9.42390
672.00,9.23079,25.065200,0.000415,25.000459,-1.8605,0.077,9.44169,9.44169
673.00,9.25496,25.065232,0.000413,25.000422,-1.8602,0.078,9.45521,9.45521
674.00,9.28129,25.065245,0.000411,25.000410,-1.8597,0.078,9.46556,9.46556
675.00,9.31540,25.065298,0.000408,25.000406,-1.8595,0.078,9.47405,9.47405
676.00,9.35011,25.065317,0.000409,25.000385,-1.8595,0.078,9.48107,9.48107
677.00,9.37892,25.065348,0.000409,25.000353,-1.8595,0.078,9.48847,9.48847
678.00,9.40421,25.065281,0.000410,25.000276,-1.8594,0.078,9.49630,9.49630
679.00,9.42990,25.065353,0.000412,25.000312,-1.8596,0.078,9.50287,9.50287
680.00,9.44590,25.065395,0.000411,25.000331,-1.8597,0.078,9.50982,9.50982
681.00,9.46026,25.065494,0.000412,25.000356,-1.8596,0.079,9.51738,9.51738
682.00,9.46790,25.065483,0.000413,25.000360,-1.8595,0.079,9.52416,9.52416
683.00,9.47180,25.065597,0.000412,25.000402,-1.8593,0.079,9.53114,9.53114
684.00,9.48175,25.065699,0.000413,25.000461,-1.8589,0.079,9.53857,9.53857
685.00,9.48843,25.065720,0.000414,25.000516,-1.8585,0.079,9.54575,9.54575
686.00,9.49551,25.065673,0.000412,25.000512,-1.8579,0.079,9.55144,9.55144
687.00,9.50488,25.065761,0.000414,25.000644,-1.8575,0.079,9.55685,9.55685
688.00,9.51036,25.065807,0.000415,25.000673,-1.8575,0.079,9.56179,9.56179
689.00,9.51494,25.065718,0.000415,25.000585,-1.8577,0.079,9.56609,9.56609
690.00,9.52324,25.065775,0.000417,25.000489,-1.8578,0.079,9.56884,9.56884
691.00,9.53327,25.065884,0.000419,25.000454,-1.8580,0.079,9.57171,9.57171
692.00,9.53890,25.066055,0.000419,25.000477,-1.8579,0.079,9.57409,9.57409
693.00,9.54549,25.066081,0.000421,25.000528,-1.8578,0.079,9.57528,9.57528
694.00,9.55189,25.066138,0.000421,25.000565,-1.8575,0.080,9.57680,9.57680
695.00,9.55749,25.066094,0.000418,25.000536,-1.8576,0.080,9.57858,9.57858
696.00,9.56165,25.066150,0.000416,25.000571,-1.8577,0.080,9.58007,9.58007
697.00,9.56495,25.066122,0.000414,25.000516,-1.8576,0.080,9.58188,9.58188
698.00,9.56747,25.066216,0.000416,25.000502,-1.8575,0.080,9.58366,9.58366
699.00,9.56954,25.066243,0.000412,25.000471,-1.8575,0.080,9.58530,9.58530
700.00,9.57161,25.066306,0.000415,25.000511,-1.8570,0.080,9.58733,9.58733
701.00,9.57352,25.066401,0.000422,25.000600,-1.8565,0.080,9.58876,9.58876
702.00,9.57546,25.066335,0.000422,25.000589,-1.8563,0.080,9.58963,9.58963
703.00,9.57724,25.066365,0.000419,25.000637,-1.8560,0.080,9.59066,9.59066
704.00,9.57942,25.066491,0.000423,25.000735,-1.8558,0.080,9.59089,9.59089
705.00,9.58145,25.066514,0.000423,25.000770,-1.8559,0.080,9.59071,9.59071
706.00,9.58249,25.066463,0.000420,25.000731,-1.8558,0.081,9.59005,9.59005
707.00,9.58320,25.066498,0.000420,25.000673,-1.8557,0.081,9.58936,9.58936
708.00,9.58423,25.066499,0.000420,25.000591,-1.8554,0.081,9.58900,9.58900
709.00,9.58528,25.066436,0.000418,25.000494,-1.8551,0.080,9.58860,9.58860
710.00,9.58590,25.066482,0.000417,25.000498,-1.8548,0.081,9.58889,9.58889
711.00,9.58679,25.066479,0.000418,25.000429,-1.8548,0.081,9.58995,9.58995
712.00,9.58766,25.066470,0.000418,25.000459,-1.8548,0.081,9.59150,9.59150
713.00,9.58858,25.066500,0.000419,25.000520,-1.8547,0.081,9.59290,9.59290
714.00,9.58937,25.066526,0.000420,25.000525,-1.8546,0.081,9.59398,9.59398
715.00,9.58998,25.066563,0.000419,25.000523,-1.8545,0.081,9.59418,9.59418
716.00,9.59052,25.066547,0.000414,25.000425,-1.8545,0.082,9.59415,9.59415
717.00,9.59090,25.066615,0.000417,25.000392,-1.8544,0.082,9.59386,9.59386
718.00,9.59123,25.066662,0.000417,25.000337,-1.8543,0.082,9.59300,9.59300
719.00,9.59141,25.066746,0.000417,25.000359,-1.8543,0.082,9.59221,9.59221
720.00,9.59142,25.066847,0.000420,25.000384,-1.8544,0.082,9.59209,9.59209
721.00,9.59150,25.067038,0.000425,25.000533,-1.8543,0.082,9.59228,9.59228
722.00,9.59165,25.067141,0.000423,25.000540,-1.8542,0.082,9.59195,9.59195
723.00,9.59173,25.067193,0.000424,25.000515,-1.8542,0.082,9.59236,9.59236
724.00,9.59183,25.067247,0.000425,25.000502,-1.8541,0.082,9.59276,9.59276
725.00,9.59190,25.067211,0.000424,25.000430,-1.8538,0.082,9.59250,9.59250
726.00,9.59197,25.067193,0.000421,25.000393,-1.8534,0.082,9.59194,9.59194
727.00,9.59213,25.067200,0.000419,25.000352,-1.8530,0.082,9.59137,9.59137
728.00,9.59225,25.067098,0.000417,25.000213,-1.8524,0.082,9.59117,9.59117
729.00,9.59250,25.067051,0.000415,25.000168,-1.8521,0.082,9.59157,9.59157
730.00,9.59264,25.067095,0.000415,25.000182,-1.8518,0.082,9.59201,9.59201
731.00,9.59277,25.067185,0.000418,25.000244,-1.8517,0.082,9.59284,9.59284
732.00,9.59274,25.067219,0.000422,25.000344,-1.8518,0.082,9.59339,9.59339
733.00,9.59250,25.067397,0.000424,25.000573,-1.8520,0.083,9.59315,9.59315
734.00,9.59245,25.067464,0.000425,25.000690,-1.8520,0.083,9.59338,9.59338
735.00,9.59248,25.067400,0.000420,25.000621,-1.8517,0.083,9.59319,9.59319
736.00,9.59247,25.067443,0.000418,25.000618,-1.8517,0.083,9.59297,9.59297
737.00,9.59252,25.067476,0.000419,25.000606,-1.8514,0.083,9.59338,9.59338
738.00,9.59259,25.067458,0.000417,25.000501,-1.8510,0.083,9.59405,9.59405
739.00,9.59294,25.067488,0.000414,25.000408,-1.8506,0.084,9.59492,9.59492
740.00,9.59328,25.067588,0.000419,25.000429,-1.8504,0.083,9.59578,9.59578
741.00,9.59349,25.067484,0.000418,25.000363,-1.8501,0.083,9.59655,9.59655
742.00,9.59366,25.067449,0.000414,25.000341,-1.8497,0.083,9.59676,9.59676
743.00,9.59376,25.067393,0.000413,25.000289,-1.8497,0.084,9.59697,9.59697
744.00,9.59398,25.067416,0.000412,25.000316,-1.8497,0.084,9.59661,9.59661
745.00,9.59429,25.067501,0.000407,25.000400,-1.8498,0.084,9.59689,9.59689
746.00,9.59469,25.067579,0.000408,25.000427,-1.8497,0.084,9.59718,9.59718
747.00,9.59517,25.067672,0.000411,25.000426,-1.8499,0.084,9.59854,9.59854
748.00,9.59573,25.067772,0.000412,25.000532,-1.8497,0.085,9.59947,9.59947
749.00,9.59611,25.067779,0.000415,25.000511,-1.8496,0.085,9.60028,9.60028
750.00,9.59648,25.067731,0.000421,25.000411,-1.8494,0.085,9.60095,9.60095
751.00,9.59675,25.067725,0.000424,25.000358,-1.8492,0.084,9.60055,9.60055
752.00,9.59683,25.067737,0.000423,25.000375,-1.8488,0.085,9.59890,9.59890
753.00,9.59696,25.067689,0.000420,25.000246,-1.8485,0.084,9.59798,9.59798
754.00,9.59713,25.067723,0.000418,25.000210,-1.8482,0.085,9.59652,9.59652
755.00,9.59696,25.067823,0.000414,25.000254,-1.8482,0.085,9.59407,9.59407
756.00,9.59687,25.067922,0.000414,25.000283,-1.8483,0.085,9.59321,9.59321
757.00,9.59688,25.068075,0.000417,25.000342,-1.8485,0.085,9.59347,9.59347
758.00,9.59702,25.068269,0.000422,25.000522,-1.8486,0.085,9.59424,9.59424
759.00,9.59706,25.068365,0.000423,25.000611,-1.8487,0.085,9.59517,9.59517
760.00,9.59703,25.068359,0.000423,25.000641,-1.8484,0.085,9.59722,9.59722
761.00,9.59726,25.068295,0.000424,25.000659,-1.8480,0.085,9.59835,9.59835
762.00,9.59747,25.068233,0.000423,25.000638,-1.8478,0.085,9.59869,9.59869
763.00,9.59756,25.068203,0.000423,25.000538,-1.8477,0.086,9.59920,9.59920
764.00,9.59774,25.068247,0.000427,25.000511,-1.8474,0.085,9.59965,9.59965
765.00,9.59761,25.068383,0.000429,25.000553,-1.8471,0.085,9.60027,9.60027
766.00,9.59715,25.068551,0.000426,25.000574,-1.8470,0.085,9.59964,9.59964
767.00,9.59699,25.068597,0.000425,25.000490,-1.8468,0.085,9.59977,9.59977
768.00,9.59731,25.068606,0.000424,25.000532,-1.8467,0.086,9.59917,9.59917
769.00,9.59733,25.068681,0.000423,25.000582,-1.8467,0.086,9.59870,9.59870
770.00,9.59732,25.068679,0.000423,25.000558,-1.8467,0.086,9.59708,9.59708
771.00,9.59713,25.068680,0.000427,25.000609,-1.8468,0.086,9.59721,9.59721
772.00,9.59731,25.068658,0.000426,25.000594,-1.8467,0.086,9.59638,9.59638
773.00,9.59768,25.068713,0.000428,25.000585,-1.8463,0.086,9.59498,9.59498
774.00,9.59811,25.068554,0.000428,25.000490,-1.8463,0.086,9.59387,9.59387
775.00,9.59754,25.068575,0.000427,25.000488,-1.8464,0.086,9.59381,9.59381
776.00,9.59730,25.068652,0.000422,25.000459,-1.8463,0.086,9.59411,9.59411
777.00,9.59743,25.068807,0.000420,25.000489,-1.8463,0.087,9.59602,9.59602
778.00,9.59764,25.068894,0.000417,25.000489,-1.8462,0.087,9.59809,9.59809
779.00,9.59797,25.069059,0.000413,25.000482,-1.8459,0.087,9.60005,9.60005
780.00,9.59820,25.069085,0.000410,25.000459,-1.8456,0.087,9.60179,9.60179
781.00,9.59832,25.069106,0.000412,25.000407,-1.8453,0.087,9.60244,9.60244
782.00,9.59840,25.069102,0.000416,25.000407,-1.8447,0.087,9.60161,9.60161
783.00,9.59837,25.069081,0.000417,25.000433,-1.8444,0.087,9.60131,9.60131
784.00,9.59800,25.069096,0.000417,25.000451,-1.8441,0.087,9.60114,9.60114
785.00,9.59805,25.069238,0.000421,25.000528,-1.8439,0.087,9.60095,9.60095
786.00,9.59809,25.069337,0.000422,25.000546,-1.8439,0.087,9.60121,9.60121
787.00,9.59845,25.069382,0.000417,25.000518,-1.8442,0.087,9.60191,9.60191
788.00,9.59886,25.069516,0.000418,25.000476,-1.8441,0.088,9.60149,9.60149
789.00,9.59894,25.069601,0.000417,25.000555,-1.8441,0.088,9.60050,9.60050
790.00,9.59885,25.069541,0.000416,25.000482,-1.8439,0.088,9.59906,9.59906
791.00,9.59888,25.069586,0.000414,25.000518,-1.8436,0.088,9.59794,9.59794
792.00,9.59909,25.069568,0.000417,25.000504,-1.8433,0.088,9.59767,9.59767
793.00,9.59951,25.069521,0.000415,25.000484,-1.8434,0.088,9.59797,9.59797
794.00,9.59989,25.069587,0.000419,25.000441,-1.8434,0.088,9.59880,9.59880
795.00,9.60030,25.069727,0.000421,25.000494,-1.8434,0.088,9.60027,9.60027
796.00,9.60061,25.069592,0.000419,25.000405,-1.8432,0.088,9.60122,9.60122
797.00,9.60066,25.069626,0.000415,25.000437,-1.8431,0.088,9.60147,9.60147
798.00,9.60048,25.069680,0.000412,25.000457,-1.8427,0.089,9.60143,9.60143
799.00,9.60039,25.069800,0.000414,25.000532,-1.8425,0.089,9.60035,9.60035
800.00,9.60005,25.069782,0.000413,25.000494,-1.8423,0.089,9.59950,9.59950
801.00,9.59988,25.069811,0.000414,25.000475,-1.8422,0.089,9.59865,9.59865
802.00,9.59983,25.069878,0.000416,25.000491,-1.8420,0.089,9.59751,9.59751
803.00,9.59960,25.069879,0.000417,25.000447,-1.8420,0.089,9.59337,9.59337
804.00,9.59925,25.069733,0.000410,25.000301,-1.8418,0.089,9.58265,9.58265
805.00,9.59914,25.069674,0.000408,25.000266,-1.8418,0.089,9.55992,9.55992
806.00,9.59972,25.069705,0.000408,25.000248,-1.8418,0.089,9.52383,9.52383
807.00,9.59990,25.069759,0.000407,25.000294,-1.8419,0.090,9.47447,9.47447
808.00,9.59949,25.069804,0.000410,25.000352,-1.8420,0.090,9.41812,9.41812
809.00,9.59850,25.069912,0.000415,25.000434,-1.8416,0.090,9.36239,9.36239
810.00,9.59720,25.070019,0.000415,25.000460,-1.8412,0.090,9.31609,9.31609
@6,2.0001,4.0, 810.049999999996 
811.00,9.59714,25.070160,0.000418,25.000564,-1.8408,0.090,9.28289,9.28289
812.00,9.59629,25.070112,0.000418,25.000479,-1.8402,0.090,9.26424,9.26424
813.00,9.57907,25.070026,0.000416,25.000373,-1.8394,0.090,9.25946,9.25946
814.00,9.54234,25.070023,0.000415,25.000339,-1.8393,0.090,9.26563,9.26563
815.00,9.48412,25.070036,0.000410,25.000305,-1.8392,0.090,9.27844,9.27844
816.00,9.41657,25.070017,0.000407,25.000229,-1.8392,0.090,9.29711,9.29711
817.00,9.34993,25.070155,0.000410,25.000305,-1.8393,0.090,9.32082,9.32082
818.00,9.29764,25.070320,0.000411,25.000369,-1.8396,0.091,9.34615,9.34615
819.00,9.26420,25.070378,0.000408,25.000343,-1.8394,0.091,9.37184,9.37184
820.00,9.25284,25.070402,0.000412,25.000315,-1.8391,0.091,9.39692,9.39692
821.00,9.25059,25.070478,0.000416,25.000351,-1.8388,0.091,9.41912,9.41912
822.00,9.25657,25.070452,0.000412,25.000280,-1.8387,0.091,9.43675,9.43675
823.00,9.27361,25.070505,0.000413,25.000306,-1.8385,0.091,9.45109,9.45109
824.00,9.29486,25.070541,0.000415,25.000332,-1.8387,0.091,9.46257,9.46257
825.00,9.31681,25.070690,0.000418,25.000468,-1.8389,0.091,9.47107,9.47107
826.00,9.34403,25.070728,0.000414,25.000483,-1.8391,0.091,9.47759,9.47759
827.00,9.37487,25.070825,0.000419,25.000524,-1.8388,0.091,9.48474,9.48474
828.00,9.40028,25.070856,0.000419,25.000545,-1.8386,0.091,9.49146,9.49146
829.00,9.42319,25.070981,0.000422,25.000630,-1.8381,0.091,9.49853,9.49853
830.00,9.44208,25.070940,0.000420,25.000530,-1.8376,0.092,9.50654,9.50654
831.00,9.45490,25.070936,0.000419,25.000490,-1.8373,0.092,9.51521,9.51521
832.00,9.46320,25.070882,0.000416,25.000451,-1.8370,0.092,9.52312,9.52312
833.00,9.47192,25.070906,0.000416,25.000449,-1.8370,0.092,9.53068,9.53068
834.00,9.48060,25.070840,0.000411,25.000363,-1.8370,0.092,9.53719,9.53719
835.00,9.48460,25.070840,0.000412,25.000334,-1.8369,0.092,9.54369,9.54369
836.00,9.48770,25.070928,0.000418,25.000393,-1.8367,0.092,9.54975,9.54975
837.00,9.49883,25.070987,0.000419,25.000381,-1.8365,0.092,9.55506,9.55506
838.00,9.50565,25.071005,0.000418,25.000380,-1.8363,0.092,9.56018,9.56018
839.00,9.51592,25.071027,0.000423,25.000382,-1.8360,0.092,9.56450,9.56450
840.00,9.52471,25.071077,0.000423,25.000392,-1.8359,0.092,9.56725,9.56725
841.00,9.53102,25.071197,0.000421,25.000407,-1.8360,0.092,9.56977,9.56977
842.00,9.53763,25.071288,0.000416,25.000491,-1.8358,0.093,9.57169,9.57169
843.00,9.54347,25.071321,0.000418,25.000399,-1.8356,0.093,9.57341,9.57341
844.00,9.54965,25.071360,0.000415,25.000376,-1.8354,0.093,9.57527,9.57527
845.00,9.55538,25.071359,0.000412,25.000337,-1.8353,0.093,9.57736,9.57736
846.00,9.55974,25.071276,0.000410,25.000265,-1.8353,0.093,9.57843,9.57843
847.00,9.56274,25.071299,0.000414,25.000195,-1.8354,0.093,9.57962,9.57962
848.00,9.56525,25.071432,0.000412,25.000296,-1.8355,0.093,9.58157,9.58157
849.00,9.56761,25.071503,0.000413,25.000283,-1.8356,0.093,9.58238,9.58238
850.00,9.56945,25.071603,0.000414,25.000303,-1.8355,0.093,9.58312,9.58312
851.00,9.57132,25.071703,0.000413,25.000359,-1.8353,0.093,9.58459,9.58459
852.00,9.57296,25.071699,0.000409,25.000341,-1.8351,0.094,9.58599,9.58599
853.00,9.57484,25.071719,0.000410,25.000303,-1.8351,0.094,9.58622,9.58622
854.00,9.57673,25.071769,0.000409,25.000362,-1.8350,0.094,9.58726,9.58726
855.00,9.57831,25.071843,0.000411,25.000473,-1.8350,0.094,9.58842,9.58842
856.00,9.58000,25.071922,0.000416,25.000518,-1.8349,0.094,9.59043,9.59043
857.00,9.58163,25.071949,0.000417,25.000585,-1.8348,0.094,9.59189,9.59189
858.00,9.58289,25.071964,0.000416,25.000640,-1.8344,0.094,9.59258,9.59258
859.00,9.58403,25.071970,0.000418,25.000564,-1.8340,0.094,9.59332,9.59332
860.00,9.58512,25.071942,0.000419,25.000442,-1.8336,0.094,9.59385,9.59385
861.00,9.58619,25.071920,0.000416,25.000362,-1.8332,0.094,9.59328,9.59328
862.00,9.58708,25.072011,0.000417,25.000358,-1.8330,0.094,9.59240,9.59240
863.00,9.58804,25.072073,0.000420,25.000389,-1.8328,0.094,9.59261,9.59261
864.00,9.58896,25.072134,0.000419,25.000432,-1.8327,0.094,9.59258,9.59258
865.00,9.58968,25.072213,0.000417,25.000507,-1.8328,0.095,9.59257,9.59257
866.00,9.59016,25.072282,0.000419,25.000545,-1.8329,0.095,9.59329,9.59329
867.00,9.59092,25.072218,0.000422,25.000443,-1.8331,0.095,9.59519,9.59519
868.00,9.59162,25.072167,0.000423,25.000309,-1.8333,0.095,9.59603,9.59603
869.00,9.59221,25.072135,0.000422,25.000295,-1.8333,0.095,9.59714,9.59714
870.00,9.59291,25.072218,0.000424,25.000345,-1.8329,0.095,9.59812,9.59812
871.00,9.59343,25.072177,0.000421,25.000336,-1.8326,0.095,9.59737,9.59737
872.00,9.59373,25.072298,0.000419,25.000401,-1.8323,0.095,9.59641,9.59641
873.00,9.59413,25.072373,0.000417,25.000463,-1.8321,0.095,9.59592,9.59592
874.00,9.59448,25.072448,0.000419,25.000467,-1.8318,0.095,9.59536,9.59536
875.00,9.59471,25.072337,0.000416,25.000319,-1.8317,0.095,9.59441,9.59441
876.00,9.59465,25.072390,0.000416,25.000296,-1.8312,0.095,9.59416,9.59416
877.00,9.59452,25.072408,0.000414,25.000307,-1.8308,0.096,9.59421,9.59421
878.00,9.59467,25.072430,0.000414,25.000338,-1.8305,0.096,9.59465,9.59465
879.00,9.59495,25.072474,0.000413,25.000351,-1.8305,0.096,9.59543,9.59543
880.00,9.59538,25.072592,0.000415,25.000418,-1.8305,0.096,9.59730,9.59730
881.00,9.59575,25.072628,0.000414,25.000427,-1.8306,0.096,9.59889,9.59889
882.00,9.59619,25.072681,0.000415,25.000419,-1.8305,0.096,9.60020,9.60020
883.00,9.59685,25.072818,0.000417,25.000436,-1.8302,0.096,9.60193,9.60193
884.00,9.59737,25.072844,0.000418,25.000434,-1.8300,0.096,9.60239,9.60239
885.00,9.59767,25.072855,0.000418,25.000460,-1.8300,0.096,9.60108,9.60108
886.00,9.59776,25.072971,0.000421,25.000466,-1.8297,0.096,9.60051,9.60051
887.00,9.59764,25.073047,0.000422,25.000497,-1.8297,0.096,9.59877,9.59877
888.00,9.59760,25.072995,0.000419,25.000430,-1.8300,0.096,9.59617,9.59617
889.00,9.59724,25.073053,0.000419,25.000460,-1.8301,0.096,9.59499,9.59499
890.00,9.59697,25.073127,0.000420,25.000455,-1.8300,0.097,9.59492,9.59492
891.00,9.59703,25.073092,0.000417,25.000435,-1.8299,0.097,9.59520,9.59520
892.00,9.59732,25.073147,0.000417,25.000441,-1.8297,0.097,9.59657,9.59657
893.00,9.59762,25.073278,0.000419,25.000519,-1.8294,0.097,9.59729,9.59729
894.00,9.59809,25.073360,0.000421,25.000510,-1.8291,0.097,9.59780,9.59780
895.00,9.59845,25.073407,0.000418,25.000519,-1.8290,0.097,9.59790,9.59790
896.00,9.59830,25.073332,0.000419,25.000415,-1.8289,0.097,9.59741,9.59741
897.00,9.59820,25.073314,0.000421,25.000373,-1.8289,0.097,9.59780,9.59780
898.00,9.59838,25.073287,0.000421,25.000330,-1.8290,0.097,9.59818,9.59818
899.00,9.59834,25.073326,0.000420,25.000376,-1.8291,0.097,9.59822,9.59822
900.00,9.59807,25.073337,0.000425,25.000373,-1.8291,0.097,9.59846,9.59846
901.00,9.59802,25.073487,0.000424,25.000462,-1.8292,0.097,9.59857,9.59857
902.00,9.59769,25.073544,0.000420,25.000549,-1.8293,0.097,9.59651,9.59651
903.00,9.59709,25.073539,0.000422,25.000489,-1.8290,0.097,9.59549,9.59549
904.00,9.59666,25.073552,0.000424,25.000450,-1.8286,0.097,9.59537,9.59537
905.00,9.59668,25.073542,0.000418,25.000471,-1.8284,0.098,9.59582,9.59582
906.00,9.59683,25.073573,0.000418,25.000517,-1.8283,0.098,9.59639,9.59639
907.00,9.59698,25.073593,0.000420,25.000520,-1.8280,0.098,9.59738,9.59738
908.00,9.59713,25.073668,0.000418,25.000557,-1.8280,0.098,9.59791,9.59791
909.00,9.59725,25.073637,0.000415,25.000531,-1.8280,0.098,9.59765,9.59765
910.00,9.59728,25.073670,0.000414,25.000494,-1.8279,0.098,9.59722,9.59722
911.00,9.59716,25.073693,0.000415,25.000489,-1.8278,0.098,9.59724,9.59724
912.00,9.59728,25.073722,0.000417,25.000414,-1.8277,0.098,9.59792,9.59792
913.00,9.59730,25.073713,0.000413,25.000383,-1.8274,0.099,9.59964,9.59964
914.00,9.59740,25.073764,0.000411,25.000397,-1.8272,0.099,9.60087,9.60087
915.00,9.59787,25.073898,0.000416,25.000473,-1.8269,0.099,9.60190,9.60190
916.00,9.59839,25.073946,0.000418,25.000477,-1.8266,0.099,9.60197,9.60197
917.00,9.59843,25.073967,0.000417,25.000564,-1.8263,0.099,9.60142,9.60142
918.00,9.59841,25.073988,0.000418,25.000616,-1.8262,0.099,9.60128,9.60128
919.00,9.59870,25.073914,0.000416,25.000541,-1.8259,0.099,9.60122,9.60122
920.00,9.59885,25.073850,0.000415,25.000471,-1.8259,0.099,9.60066,9.60066
921.00,9.59904,25.073898,0.000415,25.000473,-1.8259,0.099,9.60088,9.60088
922.00,9.59931,25.073932,0.000415,25.000351,-1.8259,0.099,9.60119,9.60119
923.00,9.59959,25.073927,0.000417,25.000258,-1.8259,0.099,9.59994,9.59994
924.00,9.59972,25.074100,0.000419,25.000329,-1.8259,0.099,9.59907,9.59907
925.00,9.59971,25.074170,0.000421,25.000327,-1.8258,0.100,9.59912,9.59912
926.00,9.59969,25.074278,0.000425,25.000415,-1.8254,0.100,9.59814,9.59814
927.00,9.59961,25.074286,0.000426,25.000401,-1.8253,0.100,9.59827,9.59827
928.00,9.59975,25.074413,0.000428,25.000477,-1.8253,0.100,9.59851,9.59851
929.00,9.59992,25.074468,0.000432,25.000528,-1.8254,0.099,9.59888,9.59888
930.00,9.60009,25.074536,0.000431,25.000594,-1.8254,0.100,9.59881,9.59881
931.00,9.60013,25.074438,0.000427,25.000513,-1.8254,0.100,9.59993,9.59993
932.00,9.60033,25.074455,0.000426,25.000563,-1.8252,0.100,9.60063,9.60063
933.00,9.60031,25.074478,0.000425,25.000594,-1.8246,0.100,9.60133,9.60133
934.00,9.60020,25.074404,0.000422,25.000515,-1.8240,0.100,9.60127,9.60127
935.00,9.60000,25.074330,0.000422,25.000428,-1.8236,0.100,9.60095,9.60095
936.00,9.59974,25.074312,0.000418,25.000307,-1.8233,0.100,9.59973,9.59973
937.00,9.59970,25.074447,0.000419,25.000295,-1.8232,0.100,9.59893,9.59893
938.00,9.59968,25.074545,0.000419,25.000291,-1.8231,0.100,9.59824,9.59824
939.00,9.59941,25.074612,0.000418,25.000242,-1.8231,0.101,9.59805,9.59805
940.00,9.59929,25.074706,0.000419,25.000266,-1.8230,0.101,9.59822,9.59822
941.00,9.59918,25.074849,0.000425,25.000393,-1.8229,0.101,9.59849,9.59849
942.00,9.59903,25.074808,0.000421,25.000391,-1.8227,0.101,9.59839,9.59839
943.00,9.59908,25.074796,0.000420,25.000403,-1.8227,0.101,9.59860,9.59860
944.00,9.59928,25.074840,0.000422,25.000441,-1.8228,0.101,9.59964,9.59964
945.00,9.59945,25.074940,0.000424,25.000445,-1.8229,0.101,9.59985,9.59985
946.00,9.59955,25.074986,0.000423,25.000414,-1.8231,0.101,9.60042,9.60042
947.00,9.59964,25.075124,0.000430,25.000501,-1.8232,0.101,9.60050,9.60050
948.00,9.59958,25.075164,0.000434,25.000482,-1.8229,0.101,9.60004,9.60004
949.00,9.59948,25.075290,0.000436,25.000546,-1.8226,0.101,9.59861,9.59861
950.00,9.59930,25.075255,0.000432,25.000510,-1.8225,0.101,9.59796,9.59796
951.00,9.59922,25.075158,0.000425,25.000431,-1.8224,0.101,9.59805,9.59805
952.00,9.59894,25.075097,0.000420,25.000341,-1.8224,0.101,9.59839,9.59839
953.00,9.59876,25.075133,0.000417,25.000336,-1.8225,0.102,9.59752,9.59752
954.00,9.59893,25.075119,0.000414,25.000352,-1.8225,0.102,9.59178,9.59178
955.00,9.59898,25.075186,0.000417,25.000358,-1.8221,0.102,9.57756,9.57756
956.00,9.59906,25.075348,0.000420,25.000487,-1.8217,0.102,9.55065,9.55065
957.00,9.59927,25.075403,0.000420,25.000557,-1.8212,0.102,9.51187,9.51187
958.00,9.59866,25.075416,0.000418,25.000577,-1.8208,0.102,9.46353,9.46353
959.00,9.59794,25.075450,0.000416,25.000578,-1.8204,0.102,9.41381,9.41381
960.00,9.59795,25.075487,0.000413,25.000656,-1.8204,0.103,9.36850,9.36850
@7,2.0001,4.0, 960.085999999996 
961.00,9.60064,25.075422,0.000412,25.000530,-1.8204,0.103,9.33445,9.33445
962.00,9.60057,25.075453,0.000413,25.000449,-1.8204,0.103,9.31272,9.31272
963.00,9.59277,25.075465,0.000418,25.000408,-1.8205,0.103,9.30389,9.30389
964.00,9.56726,25.075425,0.000418,25.000348,-1.8206,0.103,9.30305,9.30305
965.00,9.52593,25.075287,0.000419,25.000214,-1.8205,0.102,9.30848,9.30848
966.00,9.46612,25.075364,0.000418,25.000289,-1.8203,0.103,9.31831,9.31831
967.00,9.40691,25.075353,0.000416,25.000330,-1.8199,0.103,9.33063,9.33063
968.00,9.35146,25.075339,0.000411,25.000350,-1.8197,0.103,9.34522,9.34522
969.00,9.31893,25.075381,0.000412,25.000310,-1.8193,0.103,9.36284,9.36284
970.00,9.29984,25.075492,0.000414,25.000343,-1.8189,0.103,9.38168,9.38168
971.00,9.29564,25.075475,0.000415,25.000317,-1.8187,0.103,9.39877,9.39877
972.00,9.29834,25.075476,0.000417,25.000249,-1.8185,0.103,9.41467,9.41467
973.00,9.30702,25.075577,0.000420,25.000301,-1.8183,0.103,9.42940,9.42940
974.00,9.31471,25.075676,0.000419,25.000396,-1.8183,0.103,9.44125,9.44125
975.00,9.32684,25.075730,0.000417,25.000437,-1.8184,0.104,9.45093,9.45093
976.00,9.34474,25.075793,0.000417,25.000425,-1.8185,0.104,9.46047,9.46047
977.00,9.35996,25.075865,0.000420,25.000470,-1.8186,0.104,9.47070,9.47070
978.00,9.38004,25.075876,0.000419,25.000366,-1.8187,0.104,9.47955,9.47955
979.00,9.40266,25.075907,0.000418,25.000348,-1.8187,0.104,9.48960,9.48960
980.00,9.42093,25.075989,0.000419,25.000346,-1.8185,0.104,9.49958,9.49958
981.00,9.43030,25.075984,0.000418,25.000336,-1.8182,0.104,9.50914,9.50914
982.00,9.43949,25.076014,0.000412,25.000321,-1.8176,0.105,9.51746,9.51746
983.00,9.45341,25.075972,0.000415,25.000334,-1.8173,0.105,9.52537,9.52537
984.00,9.46201,25.075879,0.000414,25.000275,-1.8170,0.105,9.53107,9.53107
985.00,9.46947,25.075887,0.000411,25.000255,-1.8168,0.105,9.53641,9.53641
986.00,9.47806,25.075950,0.000413,25.000279,-1.8166,0.105,9.54241,9.54241
987.00,9.49036,25.075963,0.000416,25.000281,-1.8166,0.105,9.54815,9.54815
988.00,9.49793,25.076087,0.000417,25.000378,-1.8165,0.105,9.55357,9.55357
989.00,9.51215,25.076226,0.000420,25.000420,-1.8163,0.105,9.55882,9.55882
990.00,9.51937,25.076338,0.000423,25.000443,-1.8162,0.105,9.56274,9.56274
991.00,9.52510,25.076344,0.000420,25.000364,-1.8159,0.105,9.56625,9.56625
992.00,9.53138,25.076378,0.000415,25.000336,-1.8159,0.105,9.56938,9.56938
993.00,9.53638,25.076486,0.000413,25.000304,-1.8161,0.106,9.57254,9.57254
994.00,9.54113,25.076575,0.000416,25.000286,-1.8161,0.106,9.57531,9.57531
995.00,9.54631,25.076555,0.000417,25.000263,-1.8161,0.106,9.57877,9.57877
996.00,9.55538,25.076631,0.000416,25.000289,-1.8163,0.106,9.58105,9.58105
997.00,9.56015,25.076693,0.000421,25.000280,-1.8162,0.106,9.58301,9.58301
998.00,9.56286,25.076677,0.000419,25.000239,-1.8161,0.105,9.58455,9.58455
999.00,9.56619,25.076670,0.000414,25.000197,-1.8157,0.106,9.58544,9.58544
1000.00,9.56931,25.076714,0.000411,25.000196,-1.8152,0.106,9.58631,9.58631
1001.00,9.57237,25.076749,0.000412,25.000205,-1.8149,0.106,9.58776,9.58776
1002.00,9.57499,25.076816,0.000412,25.000246,-1.8147,0.106,9.58931,9.58931
1003.00,9.57704,25.076809,0.000414,25.000235,-1.8144,0.106,9.59034,9.59034
1004.00,9.57859,25.076858,0.000417,25.000305,-1.8144,0.106,9.59149,9.59149
1005.00,9.58042,25.076816,0.000418,25.000279,-1.8145,0.106,9.59276,9.59276
1006.00,9.58179,25.076849,0.000423,25.000339,-1.8144,0.106,9.59295,9.59295
1007.00,9.58302,25.076847,0.000426,25.000331,-1.8142,0.106,9.59360,9.59360
1008.00,9.58472,25.076889,0.000426,25.000352,-1.8141,0.106,9.59440,9.59440
1009.00,9.58672,25.076994,0.000428,25.000400,-1.8137,0.106,9.59491,9.59491
1010.00,9.58856,25.077156,0.000431,25.000481,-1.8135,0.106,9.59481,9.59481
1011.00,9.58967,25.077223,0.000428,25.000473,-1.8132,0.106,9.59442,9.59442
1012.00,9.59005,25.077306,0.000424,25.000484,-1.8129,0.107,9.59261,9.59261
1013.00,9.59012,25.077283,0.000422,25.000440,-1.8126,0.107,9.59244,9.59244
1014.00,9.59086,25.077259,0.000422,25.000432,-1.8125,0.107,9.59324,9.59324
1015.00,9.59170,25.077163,0.000421,25.000374,-1.8124,0.107,9.59441,9.59441
1016.00,9.59246,25.077149,0.000423,25.000346,-1.8124,0.107,9.59598,9.59598
1017.00,9.59302,25.077164,0.000422,25.000340,-1.8122,0.107,9.59731,9.59731
1018.00,9.59341,25.077340,0.000423,25.000437,-1.8123,0.107,9.59747,9.59747
1019.00,9.59404,25.077302,0.000420,25.000341,-1.8125,0.107,9.59730,9.59730
1020.00,9.59460,25.077403,0.000418,25.000393,-1.8125,0.107,9.59670,9.59670
1021.00,9.59483,25.077450,0.000418,25.000394,-1.8126,0.108,9.59640,9.59640
1022.00,9.59512,25.077498,0.000422,25.000422,-1.8125,0.107,9.59720,9.59720
1023.00,9.59543,25.077501,0.000424,25.000398,-1.8122,0.107,9.59677,9.59677
1024.00,9.59557,25.077494,0.000421,25.000354,-1.8121,0.107,9.59734,9.59734
1025.00,9.59579,25.077572,0.000420,25.000308,-1.8118,0.108,9.59784,9.59784
1026.00,9.59604,25.077603,0.000419,25.000268,-1.8116,0.108,9.59717,9.59717
1027.00,9.59598,25.077603,0.000416,25.000217,-1.8115,0.108,9.59698,9.59698
1028.00,9.59600,25.077626,0.000417,25.000182,-1.8113,0.108,9.59735,9.59735
1029.00,9.59618,25.077757,0.000417,25.000230,-1.8109,0.108,9.59772,9.59772
1030.00,9.59652,25.077778,0.000416,25.000190,-1.8107,0.108,9.59759,9.59759
1031.00,9.59679,25.077862,0.000416,25.000265,-1.8106,0.108,9.59851,9.59851
1032.00,9.59732,25.077960,0.000420,25.000296,-1.8105,0.108,9.59906,9.59906
1033.00,9.59781,25.077989,0.000418,25.000313,-1.8105,0.108,9.60014,9.60014
1034.00,9.59809,25.078048,0.000420,25.000355,-1.8107,0.108,9.60040,9.60040
1035.00,9.59826,25.078138,0.000424,25.000443,-1.8106,0.108,9.60132,9.60132
1036.00,9.59838,25.078232,0.000424,25.000467,-1.8105,0.108,9.60182,9.60182
1037.00,9.59865,25.078251,0.000422,25.000451,-1.8103,0.109,9.60203,9.60203
1038.00,9.59892,25.078277,0.000420,25.000411,-1.8100,0.109,9.60202,9.60202
1039.00,9.59905,25.078313,0.000420,25.000385,-1.8095,0.109,9.60081,9.60081
1040.00,9.59906,25.078282,0.000417,25.000324,-1.8091,0.109,9.59982,9.59982
1041.00,9.59924,25.078171,0.000419,25.000217,-1.8087,0.109,9.59975,9.59975
1042.00,9.59933,25.078159,0.000421,25.000241,-1.8085,0.109,9.59953,9.59953
1043.00,9.59955,25.078138,0.000423,25.000203,-1.8084,0.109,9.59950,9.59950
1044.00,9.59983,25.078141,0.000423,25.000213,-1.8084,0.109,9.60038,9.60038
1045.00,9.59986,25.078218,0.000423,25.000275,-1.8084,0.109,9.60110,9.60110
1046.00,9.60012,25.078325,0.000422,25.000329,-1.8084,0.109,9.60061,9.60061
1047.00,9.60031,25.078353,0.000421,25.000299,-1.8082,0.109,9.60042,9.60042
1048.00,9.60028,25.078369,0.000420,25.000298,-1.8082,0.110,9.59975,9.59975
1049.00,9.60031,25.078414,0.000420,25.000306,-1.8083,0.110,9.59926,9.59926
1050.00,9.60033,25.078317,0.000422,25.000232,-1.8083,0.110,9.59847,9.59847
1051.00,9.60020,25.078326,0.000419,25.000216,-1.8085,0.110,9.59903,9.59903
1052.00,9.60048,25.078376,0.000414,25.000204,-1.8085,0.110,9.60034,9.60034
1053.00,9.60066,25.078471,0.000416,25.000278,-1.8084,0.110,9.60145,9.60145
1054.00,9.60065,25.078513,0.000417,25.000272,-1.8080,0.110,9.60211,9.60211
1055.00,9.60073,25.078628,0.000417,25.000312,-1.8078,0.110,9.60372,9.60372
1056.00,9.60083,25.078689,0.000418,25.000312,-1.8077,0.110,9.60410,9.60410
1057.00,9.60087,25.078698,0.000420,25.000279,-1.8077,0.110,9.60296,9.60296
1058.00,9.60078,25.078750,0.000420,25.000272,-1.8079,0.110,9.60260,9.60260
1059.00,9.60108,25.078731,0.000422,25.000252,-1.8079,0.110,9.60291,9.60291
1060.00,9.60128,25.078695,0.000423,25.000203,-1.8078,0.110,9.60292,9.60292
1061.00,9.60139,25.078704,0.000428,25.000247,-1.8078,0.110,9.60221,9.60221
1062.00,9.60160,25.078749,0.000428,25.000267,-1.8078,0.110,9.60189,9.60189
1063.00,9.60134,25.078751,0.000428,25.000302,-1.8077,0.110,9.60093,9.60093
1064.00,9.60113,25.078766,0.000427,25.000292,-1.8077,0.110,9.60027,9.60027
1065.00,9.60116,25.078850,0.000426,25.000337,-1.8077,0.111,9.59967,9.59967
1066.00,9.60132,25.078876,0.000421,25.000338,-1.8075,0.111,9.60074,9.60074
1067.00,9.60170,25.078909,0.000418,25.000359,-1.8073,0.111,9.60222,9.60222
1068.00,9.60194,25.078901,0.000416,25.000303,-1.8070,0.111,9.60297,9.60297
1069.00,9.60219,25.078950,0.000416,25.000340,-1.8068,0.111,9.60375,9.60375
1070.00,9.60249,25.078988,0.000416,25.000382,-1.8065,0.111,9.60406,9.60406
1071.00,9.60238,25.079065,0.000419,25.000363,-1.8063,0.111,9.60308,9.60308
1072.00,9.60232,25.079098,0.000421,25.000342,-1.8060,0.111,9.60169,9.60169
1073.00,9.60208,25.079137,0.000419,25.000304,-1.8060,0.112,9.60198,9.60198
1074.00,9.60194,25.079217,0.000417,25.000336,-1.8060,0.112,9.60185,9.60185
1075.00,9.60189,25.079255,0.000419,25.000313,-1.8059,0.112,9.60196,9.60196
1076.00,9.60214,25.079246,0.000417,25.000282,-1.8059,0.112,9.60335,9.60335
1077.00,9.60246,25.079316,0.000417,25.000312,-1.8062,0.112,9.60453,9.60453
1078.00,9.60267,25.079402,0.000418,25.000327,-1.8063,0.112,9.60490,9.60490
1079.00,9.60269,25.079475,0.000419,25.000309,-1.8061,0.112,9.60454,9.60454
1080.00,9.60253,25.079474,0.000415,25.000232,-1.8058,0.112,9.60293,9.60293
1081.00,9.60286,25.079541,0.000417,25.000287,-1.8057,0.112,9.60143,9.60143
1082.00,9.60268,25.079584,0.000417,25.000343,-1.8053,0.112,9.60015,9.60015
1083.00,9.60230,25.079602,0.000417,25.000381,-1.8048,0.112,9.59878,9.59878
1084.00,9.60207,25.079612,0.000416,25.000373,-1.8047,0.113,9.59786,9.59786
1085.00,9.60187,25.079656,0.000418,25.000388,-1.8048,0.113,9.59794,9.59794
1086.00,9.60153,25.079610,0.000414,25.000276,-1.8047,0.113,9.59751,9.59751
1087.00,9.60120,25.079574,0.000414,25.000204,-1.8045,0.113,9.59780,9.59780
1088.00,9.60092,25.079540,0.000412,25.000153,-1.8042,0.113,9.59926,9.59926
1089.00,9.60077,25.079524,0.000410,25.000158,-1.8042,0.113,9.59978,9.59978
1090.00,9.60096,25.079588,0.000407,25.000240,-1.8041,0.113,9.60029,9.60029
1091.00,9.60083,25.079700,0.000409,25.000319,-1.8039,0.113,9.60084,9.60084
1092.00,9.60088,25.079817,0.000408,25.000361,-1.8040,0.114,9.60142,9.60142
1093.00,9.60108,25.079973,0.000411,25.000369,-1.8041,0.114,9.60132,9.60132
1094.00,9.60107,25.080053,0.000413,25.000370,-1.8040,0.114,9.60214,9.60214
1095.00,9.60083,25.080093,0.000416,25.000338,-1.8039,0.114,9.60290,9.60290
1096.00,9.60024,25.080128,0.000418,25.000324,-1.8037,0.114,9.60294,9.60294
1097.00,9.60012,25.080167,0.000422,25.000364,-1.8036,0.113,9.60223,9.60223
1098.00,9.60018,25.080201,0.000424,25.000436,-1.8037,0.113,9.60203,9.60203
1099.00,9.60032,25.080135,0.000423,25.000330,-1.8034,0.114,9.60160,9.60160
1100.00,9.60054,25.080099,0.000421,25.000318,-1.8033,0.114,9.60133,9.60133
1101.00,9.60072,25.080158,0.000419,25.000354,-1.8032,0.114,9.60232,9.60232
1102.00,9.60103,25.080123,0.000416,25.000328,-1.8029,0.114,9.60356,9.60356
1103.00,9.60145,25.080087,0.000414,25.000299,-1.8024,0.114,9.60226,9.60226
1104.00,9.60204,25.080166,0.000413,25.000363,-1.8021,0.114,9.59687,9.59687
1105.00,9.60208,25.080262,0.000413,25.000364,-1.8020,0.114,9.58432,9.58432
1106.00,9.60241,25.080256,0.000413,25.000380,-1.8019,0.114,9.56207,9.56207
1107.00,9.60260,25.080333,0.000413,25.000412,-1.8019,0.115,9.52962,9.52962
1108.00,9.60222,25.080339,0.000413,25.000317,-1.8021,0.115,9.48979,9.48979
1109.00,9.60247,25.080412,0.000415,25.000351,-1.8023,0.115,9.44816,9.44816
1110.00,9.60305,25.080464,0.000418,25.000383,-1.8025,0.115,9.41114,9.41114
@8,2.0001,4.0, 1110.019 
1111.00,9.60530,25.080470,0.000421,25.000272,-1.8024,0.115,9.38167,9.38167
1112.00,9.60551,25.080467,0.000420,25.000186,-1.8020,0.115,9.36190,9.36190
1113.00,9.59697,25.080491,0.000417,25.000207,-1.8017,0.115,9.35202,9.35202
1114.00,9.57447,25.080501,0.000414,25.000210,-1.8012,0.115,9.34950,9.34950
1115.00,9.53882,25.080506,0.000410,25.000156,-1.8009,0.116,9.34922,9.34922
1116.00,9.49376,25.080582,0.000409,25.000253,-1.8008,0.116,9.35138,9.35138
1117.00,9.44375,25.080618,0.000406,25.000283,-1.8009,0.116,9.35509,9.35509
1118.00,9.39804,25.080673,0.000407,25.000288,-1.8010,0.116,9.35991,9.35991
1119.00,9.36670,25.080715,0.000411,25.000277,-1.8013,0.116,9.36656,9.36656
1120.00,9.35386,25.080846,0.000414,25.000319,-1.8014,0.116,9.37577,9.37577
1121.00,9.34654,25.080878,0.000416,25.000294,-1.8012,0.116,9.38598,9.38598
1122.00,9.34488,25.080958,0.000417,25.000271,-1.8008,0.116,9.39705,9.39705
1123.00,9.34857,25.081055,0.000419,25.000335,-1.8004,0.116,9.40874,9.40874
1124.00,9.35368,25.081088,0.000417,25.000334,-1.8000,0.116,9.41822,9.41822
1125.00,9.35258,25.081075,0.000416,25.000283,-1.7999,0.117,9.42664,9.42664
1126.00,9.35726,25.081132,0.000413,25.000286,-1.7999,0.117,9.43516,9.43516
1127.00,9.36342,25.081159,0.000416,25.000325,-1.8003,0.117,9.44360,9.44360
1128.00,9.37269,25.081150,0.000415,25.000266,-1.8006,0.117,9.45101,9.45101
1129.00,9.38700,25.081165,0.000417,25.000249,-1.8007,0.117,9.45991,9.45991
1130.00,9.39851,25.081122,0.000415,25.000266,-1.8008,0.117,9.47034,9.47034
1131.00,9.40833,25.081149,0.000418,25.000247,-1.8005,0.117,9.48122,9.48122
1132.00,9.41876,25.081156,0.000419,25.000203,-1.8000,0.117,9.49250,9.49250
1133.00,9.43081,25.081183,0.000421,25.000203,-1.7995,0.117,9.50403,9.50403
1134.00,9.43458,25.081287,0.000420,25.000287,-1.7991,0.117,9.51434,9.51434
1135.00,9.44078,25.081369,0.000423,25.000315,-1.7986,0.117,9.52348,9.52348
1136.00,9.45090,25.081290,0.000419,25.000255,-1.7985,0.117,9.53154,9.53154
1137.00,9.46089,25.081379,0.000417,25.000307,-1.7988,0.117,9.53772,9.53772
1138.00,9.46816,25.081440,0.000416,25.000308,-1.7993,0.117,9.54288,9.54288
1139.00,9.47896,25.081397,0.000415,25.000182,-1.7995,0.117,9.54771,9.54771
1140.00,9.49286,25.081366,0.000411,25.000090,-1.7995,0.117,9.55190,9.55190
1141.00,9.50520,25.081436,0.000415,25.000140,-1.7995,0.117,9.55471,9.55471
1142.00,9.51728,25.081441,0.000416,25.000143,-1.7991,0.117,9.55785,9.55785
1143.00,9.52575,25.081484,0.000419,25.000226,-1.7986,0.118,9.56172,9.56172
1144.00,9.53077,25.081551,0.000418,25.000300,-1.7984,0.118,9.56474,9.56474
1145.00,9.53821,25.081687,0.000418,25.000389,-1.7984,0.118,9.56784,9.56784
1146.00,9.54391,25.081778,0.000419,25.000467,-1.7980,0.118,9.57111,9.57111
1147.00,9.54764,25.081755,0.000419,25.000446,-1.7976,0.118,9.57418,9.57418
1148.00,9.55102,25.081743,0.000416,25.000403,-1.7976,0.118,9.57671,9.57671
1149.00,9.55456,25.081745,0.000416,25.000374,-1.7975,0.118,9.57965,9.57965
1150.00,9.55782,25.081726,0.000418,25.000402,-1.7974,0.118,9.58196,9.58196
1151.00,9.56106,25.081773,0.000417,25.000381,-1.7975,0.118,9.58353,9.58353
1152.00,9.56444,25.081841,0.000414,25.000388,-1.7975,0.118,9.58499,9.58499
1153.00,9.56743,25.081847,0.000415,25.000360,-1.7973,0.118,9.58604,9.58604
1154.00,9.56991,25.081939,0.000415,25.000438,-1.7970,0.119,9.58705,9.58705
1155.00,9.57211,25.081952,0.000415,25.000349,-1.7967,0.119,9.58791,9.58791
1156.00,9.57488,25.081965,0.000416,25.000337,-1.7965,0.119,9.59056,9.59056
1157.00,9.57701,25.082013,0.000419,25.000321,-1.7964,0.119,9.59159,9.59159
1158.00,9.57931,25.082135,0.000424,25.000342,-1.7963,0.119,9.59192,9.59192
1159.00,9.58113,25.082119,0.000427,25.000262,-1.7963,0.119,9.59238,9.59238
1160.00,9.58221,25.082134,0.000426,25.000309,-1.7963,0.119,9.59236,9.59236
1161.00,9.58358,25.082154,0.000423,25.000249,-1.7963,0.119,9.59143,9.59143
1162.00,9.58494,25.082224,0.000423,25.000213,-1.7962,0.119,9.59148,9.59148
1163.00,9.58637,25.082213,0.000417,25.000150,-1.7961,0.119,9.59259,9.59259
1164.00,9.58797,25.082211,0.000414,25.000096,-1.7957,0.120,9.59326,9.59326
1165.00,9.58897,25.082266,0.000418,25.000086,-1.7954,0.120,9.59395,9.59395
1166.00,9.58965,25.082352,0.000420,25.000154,-1.7953,0.119,9.59457,9.59457
1167.00,9.59052,25.082337,0.000419,25.000197,-1.7953,0.120,9.59582,9.59582
1168.00,9.59139,25.082467,0.000421,25.000286,-1.7951,0.120,9.59651,9.59651
1169.00,9.59214,25.082598,0.000426,25.000384,-1.7951,0.120,9.59713,9.59713
1170.00,9.59261,25.082662,0.000425,25.000398,-1.7949,0.120,9.59738,9.59738
1171.00,9.59321,25.082633,0.000428,25.000347,-1.7947,0.120,9.59753,9.59753
1172.00,9.59386,25.082727,0.000428,25.000342,-1.7947,0.120,9.59803,9.59803
1173.00,9.59445,25.082744,0.000431,25.000345,-1.7946,0.120,9.59767,9.59767
1174.00,9.59493,25.082795,0.000433,25.000322,-1.7944,0.120,9.59825,9.59825
1175.00,9.59551,25.082917,0.000431,25.000384,-1.7945,0.120,9.59903,9.59903
1176.00,9.59567,25.082953,0.000427,25.000393,-1.7947,0.120,9.59917,9.59917
1177.00,9.59590,25.082929,0.000428,25.000408,-1.7947,0.120,9.59824,9.59824
1178.00,9.59630,25.082907,0.000427,25.000380,-1.7948,0.120,9.59812,9.59812
1179.00,9.59640,25.082837,0.000425,25.000338,-1.7949,0.120,9.59734,9.59734
1180.00,9.59673,25.082806,0.000428,25.000304,-1.7947,0.120,9.59693,9.59693
1181.00,9.59701,25.082909,0.000431,25.000398,-1.7943,0.120,9.59758,9.59758
1182.00,9.59738,25.082955,0.000430,25.000364,-1.7939,0.120,9.59808,9.59808
1183.00,9.59757,25.083013,0.000429,25.000401,-1.7936,0.120,9.59794,9.59794
1184.00,9.59764,25.083077,0.000429,25.000452,-1.7936,0.120,9.59811,9.59811
1185.00,9.59780,25.083024,0.000425,25.000337,-1.7936,0.120,9.59829,9.59829
1186.00,9.59807,25.083033,0.000426,25.000297,-1.7936,0.120,9.59857,9.59857
1187.00,9.59835,25.083053,0.000425,25.000317,-1.7935,0.121,9.59941,9.59941
1188.00,9.59848,25.083026,0.000424,25.000271,-1.7934,0.121,9.60017,9.60017
1189.00,9.59847,25.083159,0.000427,25.000319,-1.7934,0.121,9.60044,9.60044
1190.00,9.59867,25.083227,0.000428,25.000382,-1.7932,0.121,9.60070,9.60070
1191.00,9.59886,25.083257,0.000426,25.000343,-1.7932,0.121,9.60072,9.60072
1192.00,9.59901,25.083362,0.000430,25.000405,-1.7932,0.121,9.60023,9.60023
1193.00,9.59910,25.083429,0.000432,25.000416,-1.7932,0.121,9.60055,9.60055
1194.00,9.59918,25.083451,0.000429,25.000415,-1.7930,0.121,9.60066,9.60066
1195.00,9.59920,25.083532,0.000429,25.000447,-1.7931,0.121,9.60129,9.60129
1196.00,9.59943,25.083583,0.000428,25.000467,-1.7931,0.121,9.60148,9.60148
1197.00,9.59970,25.083606,0.000426,25.000434,-1.7932,0.121,9.60152,9.60152
1198.00,9.59979,25.083635,0.000422,25.000423,-1.7932,0.122,9.60077,9.60077
1199.00,9.59996,25.083627,0.000421,25.000362,-1.7934,0.122,9.60127,9.60127
1200.00,9.60030,25.083628,0.000421,25.000392,-1.7933,0.122,9.60125,9.60125
1201.00,9.60045,25.083611,0.000419,25.000374,-1.7930,0.122,9.60129,9.60129
1202.00,9.60064,25.083594,0.000418,25.000320,-1.7926,0.122,9.60198,9.60198
1203.00,9.60095,25.083652,0.000418,25.000330,-1.7924,0.122,9.60291,9.60291
1204.00,9.60111,25.083659,0.000419,25.000308,-1.7922,0.122,9.60249,9.60249
1205.00,9.60132,25.083727,0.000418,25.000279,-1.7922,0.122,9.60249,9.60249
1206.00,9.60143,25.083766,0.000418,25.000248,-1.7924,0.122,9.60214,9.60214
1207.00,9.60128,25.083864,0.000418,25.000336,-1.7927,0.122,9.60090,9.60090
1208.00,9.60125,25.083907,0.000419,25.000315,-1.7927,0.122,9.60145,9.60145
1209.00,9.60168,25.083950,0.000419,25.000326,-1.7928,0.122,9.60332,9.60332
1210.00,9.60222,25.084040,0.000421,25.000321,-1.7927,0.123,9.60468,9.60468
1211.00,9.60253,25.084112,0.000422,25.000349,-1.7923,0.123,9.60544,9.60544
1212.00,9.60267,25.084100,0.000425,25.000275,-1.7922,0.123,9.60654,9.60654
1213.00,9.60277,25.084023,0.000427,25.000245,-1.7920,0.123,9.60602,9.60602
1214.00,9.60290,25.084070,0.000429,25.000299,-1.7917,0.123,9.60458,9.60458
1215.00,9.60299,25.084030,0.000426,25.000270,-1.7914,0.123,9.60364,9.60364
1216.00,9.60341,25.084106,0.000427,25.000319,-1.7912,0.123,9.60391,9.60391
1217.00,9.60359,25.084139,0.000424,25.000346,-1.7909,0.123,9.60336,9.60336
1218.00,9.60360,25.084212,0.000420,25.000339,-1.7906,0.123,9.60312,9.60312
1219.00,9.60368,25.084263,0.000415,25.000297,-1.7907,0.123,9.60339,9.60339
1220.00,9.60361,25.084324,0.000414,25.000342,-1.7907,0.124,9.60362,9.60362
1221.00,9.60350,25.084347,0.000414,25.000284,-1.7908,0.124,9.60296,9.60296
1222.00,9.60359,25.084358,0.000416,25.000258,-1.7908,0.124,9.60290,9.60290
1223.00,9.60336,25.084399,0.000417,25.000260,-1.7910,0.124,9.60296,9.60296
1224.00,9.60351,25.084356,0.000418,25.000235,-1.7910,0.124,9.60308,9.60308
1225.00,9.60357,25.084360,0.000419,25.000209,-1.7912,0.124,9.60224,9.60224
1226.00,9.60364,25.084435,0.000420,25.000259,-1.7913,0.124,9.60284,9.60284
1227.00,9.60404,25.084510,0.000418,25.000266,-1.7913,0.124,9.60403,9.60403
1228.00,9.60414,25.084586,0.000416,25.000323,-1.7911,0.124,9.60474,9.60474
1229.00,9.60396,25.084693,0.000418,25.000344,-1.7910,0.124,9.60425,9.60425
1230.00,9.60365,25.084735,0.000420,25.000350,-1.7909,0.124,9.60494,9.60494
1231.00,9.60358,25.084701,0.000420,25.000341,-1.7908,0.124,9.60468,9.60468
1232.00,9.60361,25.084679,0.000421,25.000288,-1.7906,0.124,9.60399,9.60399
1233.00,9.60354,25.084674,0.000426,25.000248,-1.7904,0.124,9.60349,9.60349
1234.00,9.60372,25.084641,0.000425,25.000211,-1.7901,0.124,9.60468,9.60468
1235.00,9.60397,25.084752,0.000425,25.000249,-1.7899,0.124,9.60524,9.60524
1236.00,9.60403,25.084806,0.000423,25.000224,-1.7897,0.125,9.60570,9.60570
1237.00,9.60418,25.084874,0.000420,25.000290,-1.7896,0.125,9.60631,9.60631
1238.00,9.60435,25.084876,0.000418,25.000300,-1.7896,0.125,9.60618,9.60618
1239.00,9.60432,25.084953,0.000417,25.000351,-1.7896,0.125,9.60510,9.60510
1240.00,9.60425,25.084915,0.000415,25.000299,-1.7894,0.125,9.60442,9.60442
1241.00,9.60424,25.084904,0.000417,25.000237,-1.7893,0.125,9.60420,9.60420
1242.00,9.60452,25.084916,0.000418,25.000193,-1.7891,0.125,9.60447,9.60447
1243.00,9.60489,25.085058,0.000423,25.000267,-1.7890,0.125,9.60572,9.60572
1244.00,9.60507,25.085064,0.000421,25.000224,-1.7888,0.125,9.60672,9.60672
1245.00,9.60536,25.085079,0.000419,25.000255,-1.7888,0.125,9.60705,9.60705
1246.00,9.60542,25.085098,0.000418,25.000314,-1.7888,0.125,9.60755,9.60755
1247.00,9.60556,25.085203,0.000420,25.000362,-1.7888,0.125,9.60809,9.60809
1248.00,9.60570,25.085270,0.000420,25.000414,-1.7887,0.125,9.60719,9.60719
1249.00,9.60565,25.085356,0.000428,25.000521,-1.7886,0.125,9.60613,9.60613
1250.00,9.60571,25.085461,0.000426,25.000533,-1.7884,0.125,9.60651,9.60651
1251.00,9.60612,25.085538,0.000423,25.000503,-1.7883,0.126,9.60819,9.60819
1252.00,9.60665,25.085585,0.000421,25.000466,-1.7882,0.126,9.61029,9.61029
1253.00,9.60682,25.085598,0.000416,25.000416,-1.7884,0.126,9.61209,9.61209
1254.00,9.60674,25.085608,0.000411,25.000295,-1.7887,0.126,9.61085,9.61085
1255.00,9.60711,25.085656,0.000414,25.000288,-1.7890,0.126,9.60264,9.60264
1256.00,9.60775,25.085749,0.000416,25.000328,-1.7890,0.127,9.58622,9.58622
1257.00,9.60803,25.085754,0.000418,25.000345,-1.7889,0.127,9.56327,9.56327
1258.00,9.60810,25.085746,0.000416,25.000282,-1.7887,0.127,9.53489,9.53489
1259.00,9.60835,25.085841,0.000416,25.000383,-1.7880,0.127,9.50506,9.50506
1260.00,9.60950,25.085832,0.000412,25.000354,-1.7876,0.127,9.47833,9.47833
1261.00,9.61608,25.085807,0.000413,25.000320,-1.7873,0.127,9.45647,9.45647
@9,2.0001,4.0, 1260.061 
1262.00,9.61924,25.085814,0.000412,25.000355,-1.7871,0.127,9.43968,9.43968
1263.00,9.61290,25.085804,0.000410,25.000341,-1.7868,0.128,9.42950,9.42950
1264.00,9.59608,25.085788,0.000410,25.000297,-1.7867,0.128,9.42356,9.42356
1265.00,9.56690,25.085810,0.000414,25.000299,-1.7866,0.128,9.41912,9.41912
1266.00,9.53473,25.085714,0.000409,25.000230,-1.7865,0.128,9.41520,9.41520
1267.00,9.50558,25.085805,0.000406,25.000263,-1.7864,0.128,9.41181,9.41181
1268.00,9.47106,25.085969,0.000410,25.000343,-1.7866,0.128,9.40897,9.40897
1269.00,9.44714,25.085974,0.000408,25.000339,-1.7867,0.129,9.40678,9.40678
1270.00,9.43350,25.086019,0.000411,25.000324,-1.7868,0.129,9.40797,9.40797
1271.00,9.42531,25.086184,0.000420,25.000421,-1.7870,0.128,9.41197,9.41197
1272.00,9.42176,25.086183,0.000421,25.000399,-1.7871,0.128,9.41714,9.41714
1273.00,9.42002,25.086109,0.000417,25.000386,-1.7871,0.128,9.42197,9.42197
1274.00,9.41728,25.086110,0.000417,25.000390,-1.7869,0.128,9.42712,9.42712
1275.00,9.41116,25.086088,0.000414,25.000373,-1.7867,0.129,9.43120,9.43120
1276.00,9.40583,25.086200,0.000414,25.000449,-1.7862,0.129,9.43437,9.43437
1277.00,9.40478,25.086249,0.000416,25.000378,-1.7858,0.129,9.43702,9.43702
1278.00,9.40589,25.086323,0.000421,25.000334,-1.7857,0.129,9.44134,9.44134
1279.00,9.40658,25.086378,0.000421,25.000290,-1.7855,0.129,9.44718,9.44718
1280.00,9.41694,25.086460,0.000421,25.000356,-1.7855,0.129,9.45442,9.45442
1281.00,9.42569,25.086471,0.000418,25.000370,-1.7858,0.129,9.46302,9.46302
1282.00,9.43053,25.086466,0.000420,25.000414,-1.7861,0.129,9.47300,9.47300
1283.00,9.43008,25.086453,0.000417,25.000406,-1.7860,0.129,9.48265,9.48265
1284.00,9.43223,25.086572,0.000419,25.000444,-1.7859,0.129,9.49213,9.49213
1285.00,9.43742,25.086582,0.000418,25.000399,-1.7856,0.129,9.50056,9.50056
1286.00,9.44156,25.086567,0.000418,25.000277,-1.7852,0.130,9.50795,9.50795
1287.00,9.44388,25.086656,0.000418,25.000254,-1.7851,0.130,9.51530,9.51530
1288.00,9.45163,25.086691,0.000421,25.000223,-1.7852,0.130,9.52230,9.52230
1289.00,9.46146,25.086712,0.000420,25.000202,-1.7855,0.130,9.52855,9.52855
1290.00,9.47353,25.086762,0.000423,25.000188,-1.7858,0.130,9.53420,9.53420
1291.00,9.48463,25.086844,0.000422,25.000243,-1.7860,0.130,9.53904,9.53904
1292.00,9.49381,25.086906,0.000422,25.000317,-1.7859,0.130,9.54294,9.54294
1293.00,9.49989,25.086980,0.000424,25.000370,-1.7858,0.130,9.54643,9.54643
1294.00,9.50869,25.086942,0.000426,25.000319,-1.7858,0.130,9.55011,9.55011
1295.00,9.51584,25.086885,0.000424,25.000338,-1.7857,0.130,9.55430,9.55430
1296.00,9.52151,25.086795,0.000422,25.000272,-1.7856,0.130,9.55855,9.55855
1297.00,9.52931,25.086801,0.000425,25.000219,-1.7857,0.130,9.56245,9.56245
1298.00,9.53446,25.086808,0.000424,25.000211,-1.7858,0.130,9.56667,9.56667
1299.00,9.53845,25.086864,0.000426,25.000265,-1.7856,0.130,9.57021,9.57021
1300.00,9.54217,25.086993,0.000428,25.000278,-1.7852,0.131,9.57232,9.57232
1301.00,9.54676,25.087081,0.000431,25.000320,-1.7851,0.131,9.57465,9.57465
1302.00,9.55080,25.087112,0.000431,25.000330,-1.7849,0.131,9.57671,9.57671
1303.00,9.55466,25.087145,0.000434,25.000322,-1.7846,0.130,9.57782,9.57782
1304.00,9.55832,25.087209,0.000432,25.000394,-1.7843,0.131,9.57894,9.57894
1305.00,9.56207,25.087231,0.000434,25.000380,-1.7843,0.130,9.57950,9.57950
1306.00,9.56504,25.087258,0.000437,25.000382,-1.7842,0.130,9.58027,9.58027
1307.00,9.56744,25.087285,0.000434,25.000390,-1.7842,0.131,9.58161,9.58161
1308.00,9.56927,25.087378,0.000430,25.000461,-1.7844,0.131,9.58337,9.58337
1309.00,9.57096,25.087365,0.000430,25.000373,-1.7846,0.131,9.58465,9.58465
1310.00,9.57329,25.087467,0.000429,25.000429,-1.7847,0.131,9.58663,9.58663
1311.00,9.57538,25.087539,0.000427,25.000424,-1.7849,0.131,9.58777,9.58777
1312.00,9.57741,25.087507,0.000424,25.000368,-1.7848,0.131,9.58816,9.58816
1313.00,9.57917,25.087394,0.000423,25.000227,-1.7847,0.131,9.58862,9.58862
1314.00,9.58047,25.087473,0.000423,25.000285,-1.7847,0.131,9.58927,9.58927
1315.00,9.58195,25.087438,0.000420,25.000208,-1.7846,0.132,9.59080,9.59080
1316.00,9.58316,25.087471,0.000419,25.000204,-1.7846,0.132,9.59282,9.59282
1317.00,9.58438,25.087568,0.000424,25.000237,-1.7847,0.132,9.59432,9.59432
1318.00,9.58578,25.087740,0.000425,25.000328,-1.7847,0.132,9.59562,9.59562
1319.00,9.58688,25.087760,0.000424,25.000297,-1.7846,0.132,9.59650,9.59650
1320.00,9.58794,25.087796,0.000425,25.000328,-1.7845,0.132,9.59606,9.59606
1321.00,9.58876,25.087777,0.000421,25.000335,-1.7843,0.132,9.59495,9.59495
1322.00,9.58946,25.087747,0.000419,25.000347,-1.7841,0.132,9.59491,9.59491
1323.00,9.59043,25.087791,0.000424,25.000372,-1.7840,0.132,9.59461,9.59461
1324.00,9.59160,25.087834,0.000423,25.000395,-1.7839,0.132,9.59518,9.59518
1325.00,9.59232,25.087883,0.000423,25.000403,-1.7840,0.132,9.59516,9.59516
1326.00,9.59275,25.088042,0.000428,25.000508,-1.7840,0.132,9.59573,9.59573
1327.00,9.59310,25.088070,0.000425,25.000449,-1.7839,0.133,9.59606,9.59606
1328.00,9.59363,25.088151,0.000424,25.000445,-1.7837,0.133,9.59672,9.59672
1329.00,9.59421,25.088281,0.000430,25.000499,-1.7838,0.133,9.59714,9.59714
1330.00,9.59486,25.088313,0.000431,25.000507,-1.7838,0.133,9.59869,9.59869
1331.00,9.59551,25.088243,0.000431,25.000398,-1.7840,0.133,9.59970,9.59970
1332.00,9.59616,25.088265,0.000433,25.000413,-1.7843,0.133,9.59967,9.59967
1333.00,9.59651,25.088179,0.000428,25.000356,-1.7845,0.133,9.59931,9.59931
1334.00,9.59676,25.088073,0.000422,25.000265,-1.7847,0.133,9.59872,9.59872
1335.00,9.59694,25.088147,0.000421,25.000330,-1.7849,0.133,9.59835,9.59835
1336.00,9.59726,25.088213,0.000418,25.000394,-1.7850,0.133,9.59925,9.59925
1337.00,9.59757,25.088289,0.000417,25.000393,-1.7851,0.134,9.60022,9.60022
1338.00,9.59788,25.088375,0.000418,25.000414,-1.7851,0.134,9.60146,9.60146
1339.00,9.59823,25.088480,0.000421,25.000427,-1.7852,0.134,9.60266,9.60266
1340.00,9.59873,25.088520,0.000422,25.000357,-1.7853,0.134,9.60419,9.60419
1341.00,9.59941,25.088563,0.000424,25.000373,-1.7853,0.134,9.60391,9.60391
1342.00,9.59982,25.088666,0.000426,25.000408,-1.7853,0.134,9.60396,9.60396
1343.00,9.60015,25.088684,0.000428,25.000409,-1.7854,0.134,9.60344,9.60344
1344.00,9.60059,25.088706,0.000426,25.000404,-1.7851,0.134,9.60256,9.60256
1345.00,9.60097,25.088758,0.000426,25.000387,-1.7848,0.134,9.60161,9.60161
1346.00,9.60093,25.088818,0.000426,25.000313,-1.7845,0.134,9.60046,9.60046
1347.00,9.60081,25.088805,0.000428,25.000303,-1.7841,0.134,9.59947,9.59947
1348.00,9.60084,25.088923,0.000426,25.000370,-1.7839,0.134,9.59916,9.59916
1349.00,9.60091,25.088910,0.000424,25.000337,-1.7839,0.134,9.59997,9.59997
1350.00,9.60108,25.088960,0.000424,25.000386,-1.7840,0.134,9.60051,9.60051
1351.00,9.60125,25.089047,0.000426,25.000439,-1.7838,0.134,9.60188,9.60188
1352.00,9.60164,25.089113,0.000425,25.000414,-1.7837,0.135,9.60303,9.60303
1353.00,9.60183,25.089091,0.000429,25.000338,-1.7835,0.134,9.60351,9.60351
1354.00,9.60192,25.089222,0.000434,25.000420,-1.7835,0.134,9.60277,9.60277
1355.00,9.60200,25.089218,0.000437,25.000357,-1.7835,0.134,9.60160,9.60160
1356.00,9.60185,25.089194,0.000437,25.000275,-1.7837,0.134,9.60050,9.60050
1357.00,9.60174,25.089168,0.000435,25.000258,-1.7841,0.134,9.60042,9.60042
1358.00,9.60141,25.089191,0.000430,25.000284,-1.7845,0.135,9.60053,9.60053
1359.00,9.60114,25.089121,0.000431,25.000228,-1.7849,0.135,9.60125,9.60125
1360.00,9.60127,25.089129,0.000429,25.000300,-1.7852,0.135,9.60168,9.60168
1361.00,9.60124,25.089157,0.000424,25.000368,-1.7854,0.135,9.60185,9.60185
1362.00,9.60115,25.089216,0.000421,25.000382,-1.7853,0.135,9.60178,9.60178
1363.00,9.60116,25.089333,0.000423,25.000389,-1.7849,0.135,9.60153,9.60153
1364.00,9.60138,25.089460,0.000420,25.000375,-1.7847,0.135,9.60238,9.60238
1365.00,9.60174,25.089611,0.000419,25.000296,-1.7845,0.136,9.60343,9.60343
1366.00,9.60199,25.089671,0.000419,25.000263,-1.7842,0.135,9.60458,9.60458
1367.00,9.60237,25.089755,0.000422,25.000299,-1.7839,0.135,9.60498,9.60498
1368.00,9.60262,25.089684,0.000422,25.000227,-1.7839,0.135,9.60513,9.60513
1369.00,9.60258,25.089760,0.000424,25.000341,-1.7837,0.136,9.60341,9.60341
1370.00,9.60233,25.089647,0.000426,25.000368,-1.7834,0.136,9.60224,9.60224
1371.00,9.60223,25.089640,0.000427,25.000400,-1.7836,0.136,9.60201,9.60201
1372.00,9.60221,25.089672,0.000427,25.000388,-1.7838,0.136,9.60201,9.60201
1373.00,9.60238,25.089703,0.000428,25.000442,-1.7839,0.136,9.60290,9.60290
1374.00,9.60269,25.089680,0.000425,25.000395,-1.7841,0.136,9.60449,9.60449
1375.00,9.60306,25.089708,0.000424,25.000390,-1.7843,0.136,9.60532,9.60532
1376.00,9.60332,25.089718,0.000427,25.000295,-1.7843,0.136,9.60486,9.60486
1377.00,9.60344,25.089739,0.000428,25.000318,-1.7842,0.136,9.60441,9.60441
1378.00,9.60340,25.089781,0.000424,25.000334,-1.7842,0.136,9.60416,9.60416
1379.00,9.60343,25.089800,0.000424,25.000294,-1.7841,0.136,9.60352,9.60352
1380.00,9.60352,25.089865,0.000426,25.000300,-1.7840,0.136,9.60319,9.60319
1381.00,9.60370,25.089947,0.000422,25.000366,-1.7840,0.136,9.60381,9.60381
1382.00,9.60387,25.089973,0.000421,25.000340,-1.7841,0.137,9.60416,9.60416
1383.00,9.60398,25.089982,0.000420,25.000354,-1.7842,0.137,9.60415,9.60415
1384.00,9.60397,25.089907,0.000416,25.000324,-1.7844,0.137,9.60463,9.60463
1385.00,9.60398,25.089836,0.000413,25.000287,-1.7845,0.137,9.60606,9.60606
1386.00,9.60428,25.089772,0.000412,25.000271,-1.7847,0.137,9.60658,9.60658
1387.00,9.60441,25.089778,0.000414,25.000273,-1.7847,0.137,9.60757,9.60757
1388.00,9.60467,25.089812,0.000417,25.000268,-1.7849,0.137,9.60792,9.60792
1389.00,9.60491,25.089951,0.000423,25.000304,-1.7849,0.137,9.60755,9.60755
1390.00,9.60518,25.090113,0.000424,25.000342,-1.7849,0.137,9.60693,9.60693
1391.00,9.60547,25.090191,0.000426,25.000331,-1.7848,0.137,9.60657,9.60657
1392.00,9.60546,25.090285,0.000426,25.000380,-1.7850,0.137,9.60549,9.60549
1393.00,9.60540,25.090341,0.000424,25.000326,-1.7851,0.137,9.60533,9.60533
1394.00,9.60529,25.090368,0.000420,25.000347,-1.7852,0.138,9.60547,9.60547
1395.00,9.60524,25.090331,0.000422,25.000323,-1.7854,0.138,9.60478,9.60478
1396.00,9.60533,25.090372,0.000423,25.000341,-1.7852,0.138,9.60443,9.60443
1397.00,9.60536,25.090357,0.000422,25.000317,-1.7850,0.138,9.60416,9.60416
1398.00,9.60525,25.090410,0.000427,25.000357,-1.7850,0.138,9.60339,9.60339
1399.00,9.60513,25.090443,0.000432,25.000308,-1.7849,0.138,9.60266,9.60266
1400.00,9.60506,25.090530,0.000431,25.000370,-1.7849,0.138,9.60256,9.60256
1401.00,9.60498,25.090582,0.000431,25.000413,-1.7851,0.138,9.60202,9.60202
1402.00,9.60493,25.090538,0.000430,25.000347,-1.7852,0.138,9.60297,9.60297
1403.00,9.60490,25.090566,0.000430,25.000354,-1.7850,0.138,9.60306,9.60306
1404.00,9.60442,25.090511,0.000429,25.000372,-1.7851,0.138,9.60179,9.60179
1405.00,9.60393,25.090511,0.000427,25.000299,-1.7851,0.138,9.59876,9.59876
1406.00,9.60363,25.090518,0.000423,25.000271,-1.7851,0.138,9.59367,9.59367
1407.00,9.60324,25.090590,0.000420,25.000344,-1.7851,0.138,9.58517,9.58517
1408.00,9.60285,25.090588,0.000419,25.000265,-1.7852,0.138,9.57394,9.57394
1409.00,9.60230,25.090728,0.000414,25.000294,-1.7853,0.139,9.56083,9.56083
1410.00,9.60243,25.090860,0.000414,25.000362,-1.7853,0.139,9.54735,9.54735
1411.00,9.60281,25.090859,0.000415,25.000280,-1.7854,0.139,9.53402,9.53402
@10,2.0001,4.0, 1410.324 
1412.00,9.60515,25.090925,0.000415,25.000243,-1.7854,0.139,9.52245,9.52245
1413.00,9.60169,25.091067,0.000415,25.000325,-1.7853,0.139,9.51374,9.51374
1414.00,9.59518,25.091055,0.000416,25.000270,-1.7852,0.140,9.50767,9.50767
1415.00,9.58823,25.091011,0.000415,25.000243,-1.7851,0.140,9.50177,9.50177
1416.00,9.57647,25.091084,0.000418,25.000310,-1.7848,0.140,9.49782,9.49782
1417.00,9.56416,25.091048,0.000418,25.000253,-1.7848,0.140,9.49386,9.49386
1418.00,9.54562,25.090989,0.000418,25.000233,-1.7850,0.140,9.48882,9.48882
1419.00,9.52953,25.091114,0.000417,25.000316,-1.7849,0.140,9.48408,9.48408
1420.00,9.52093,25.091149,0.000420,25.000326,-1.7846,0.140,9.48098,9.48098
1421.00,9.51026,25.091221,0.000419,25.000318,-1.7844,0.140,9.47774,9.47774
1422.00,9.50591,25.091239,0.000421,25.000302,-1.7844,0.140,9.47413,9.47413
1423.00,9.50204,25.091258,0.000422,25.000299,-1.7844,0.140,9.47229,9.47229
1424.00,9.49905,25.091190,0.000420,25.000237,-1.7846,0.140,9.47150,9.47150
1425.00,9.49166,25.091206,0.000420,25.000247,-1.7850,0.140,9.47067,9.47067
1426.00,9.49000,25.091194,0.000421,25.000257,-1.7857,0.140,9.47091,9.47091
1427.00,9.48646,25.091284,0.000424,25.000301,-1.7860,0.140,9.47399,9.47399
1428.00,9.47690,25.091324,0.000426,25.000285,-1.7862,0.140,9.47794,9.47794
1429.00,9.47560,25.091386,0.000431,25.000304,-1.7864,0.140,9.48315,9.48315
1430.00,9.47580,25.091370,0.000426,25.000222,-1.7864,0.140,9.49006,9.49006
1431.00,9.47397,25.091438,0.000425,25.000254,-1.7862,0.141,9.49760,9.49760
1432.00,9.46850,25.091422,0.000424,25.000268,-1.7861,0.141,9.50379,9.50379
1433.00,9.46761,25.091428,0.000423,25.000287,-1.7862,0.141,9.51086,9.51086
1434.00,9.47165,25.091448,0.000419,25.000241,-1.7861,0.141,9.51701,9.51701
1435.00,9.47169,25.091602,0.000427,25.000352,-1.7860,0.141,9.52274,9.52274
1436.00,9.47531,25.091594,0.000427,25.000347,-1.7862,0.141,9.52770,9.52770
1437.00,9.48376,25.091655,0.000425,25.000347,-1.7865,0.141,9.53311,9.53311
1438.00,9.48749,25.091715,0.000422,25.000311,-1.7868,0.141,9.53672,9.53672
1439.00,9.49758,25.091746,0.000423,25.000370,-1.7870,0.141,9.54073,9.54073
1440.00,9.50625,25.091658,0.000422,25.000292,-1.7872,0.141,9.54445,9.54445
1441.00,9.51203,25.091624,0.000417,25.000173,-1.7871,0.142,9.54765,9.54765
1442.00,9.51665,25.091682,0.000420,25.000230,-1.7870,0.142,9.55082,9.55082
1443.00,9.52232,25.091705,0.000421,25.000233,-1.7869,0.142,9.55550,9.55550
1444.00,9.52850,25.091703,0.000421,25.000146,-1.7869,0.142,9.55834,9.55834
1445.00,9.53332,25.091850,0.000422,25.000198,-1.7870,0.142,9.56033,9.56033
1446.00,9.53660,25.091969,0.000426,25.000365,-1.7872,0.142,9.56234,9.56234
1447.00,9.54049,25.092007,0.000425,25.000322,-1.7872,0.142,9.56434,9.56434
1448.00,9.54411,25.092039,0.000427,25.000349,-1.7871,0.142,9.56547,9.56547
1449.00,9.54785,25.092129,0.000430,25.000420,-1.7870,0.142,9.56663,9.56663
1450.00,9.55088,25.092066,0.000428,25.000370,-1.7871,0.142,9.56807,9.56807
1451.00,9.55320,25.092097,0.000425,25.000272,-1.7872,0.142,9.56978,9.56978
1452.00,9.55585,25.092111,0.000427,25.000274,-1.7873,0.142,9.57112,9.57112
1453.00,9.55789,25.092177,0.000426,25.000289,-1.7872,0.142,9.57292,9.57292
1454.00,9.55995,25.092276,0.000423,25.000316,-1.7873,0.142,9.57471,9.57471
1455.00,9.56215,25.092346,0.000420,25.000315,-1.7872,0.142,9.57738,9.57738
1456.00,9.56458,25.092412,0.000421,25.000352,-1.7873,0.142,9.58005,9.58005
1457.00,9.56657,25.092512,0.000420,25.000351,-1.7875,0.142,9.58262,9.58262
1458.00,9.56866,25.092507,0.000416,25.000322,-1.7877,0.143,9.58356,9.58356
1459.00,9.57075,25.092454,0.000416,25.000266,-1.7879,0.143,9.58442,9.58442
1460.00,9.57249,25.092509,0.000418,25.000275,-1.7879,0.143,9.58436,9.58436
1461.00,9.57384,25.092589,0.000418,25.000265,-1.7879,0.143,9.58431,9.58431
1462.00,9.57501,25.092568,0.000416,25.000246,-1.7878,0.143,9.58390,9.58390
1463.00,9.57639,25.092663,0.000418,25.000285,-1.7878,0.143,9.58474,9.58474
1464.00,9.57794,25.092692,0.000419,25.000320,-1.7878,0.143,9.58562,9.58562
1465.00,9.57929,25.092706,0.000420,25.000360,-1.7879,0.143,9.58630,9.58630
1466.00,9.58030,25.092688,0.000422,25.000344,-1.7878,0.143,9.58656,9.58656
1467.00,9.58103,25.092758,0.000424,25.000357,-1.7878,0.143,9.58656,9.58656
1468.00,9.58164,25.092720,0.000423,25.000289,-1.7877,0.143,9.58686,9.58686
1469.00,9.58268,25.092845,0.000425,25.000379,-1.7877,0.143,9.58775,9.58775
1470.00,9.58364,25.092871,0.000423,25.000333,-1.7878,0.143,9.58821,9.58821
1471.00,9.58442,25.092981,0.000421,25.000376,-1.7881,0.144,9.58803,9.58803
1472.00,9.58498,25.092963,0.000423,25.000341,-1.7886,0.144,9.58808,9.58808
1473.00,9.58539,25.093045,0.000426,25.000410,-1.7890,0.144,9.58696,9.58696
1474.00,9.58575,25.093009,0.000425,25.000360,-1.7894,0.144,9.58629,9.58629
1475.00,9.58617,25.092918,0.000428,25.000245,-1.7896,0.144,9.58639,9.58639
1476.00,9.58655,25.092856,0.000434,25.000229,-1.7898,0.143,9.58788,9.58788
1477.00,9.58681,25.093015,0.000438,25.000318,-1.7897,0.143,9.58911,9.58911
1478.00,9.58712,25.093028,0.000439,25.000243,-1.7897,0.143,9.59052,9.59052
1479.00,9.58760,25.093109,0.000438,25.000215,-1.7898,0.143,9.59141,9.59141
1480.00,9.58799,25.093312,0.000435,25.000369,-1.7899,0.144,9.59220,9.59220
1481.00,9.58850,25.093381,0.000428,25.000341,-1.7898,0.144,9.59288,9.59288
1482.00,9.58910,25.093342,0.000423,25.000276,-1.7897,0.144,9.59346,9.59346
1483.00,9.58941,25.093456,0.000418,25.000377,-1.7895,0.145,9.59402,9.59402
1484.00,9.58975,25.093487,0.000418,25.000409,-1.7893,0.145,9.59412,9.59412
1485.00,9.59023,25.093524,0.000420,25.000429,-1.7893,0.145,9.59414,9.59414
1486.00,9.59055,25.093566,0.000425,25.000482,-1.7895,0.145,9.59332,9.59332
1487.00,9.59081,25.093561,0.000427,25.000469,-1.7898,0.145,9.59300,9.59300
1488.00,9.59110,25.093535,0.000432,25.000421,-1.7902,0.144,9.59362,9.59362
1489.00,9.59142,25.093449,0.000433,25.000301,-1.7903,0.144,9.59465,9.59465
1490.00,9.59178,25.093413,0.000432,25.000199,-1.7904,0.144,9.59579,9.59579
1491.00,9.59241,25.093481,0.000429,25.000231,-1.7905,0.145,9.59681,9.59681
1492.00,9.59300,25.093579,0.000425,25.000281,-1.7906,0.145,9.59750,9.59750
1493.00,9.59357,25.093629,0.000422,25.000267,-1.7908,0.145,9.59756,9.59756
1494.00,9.59422,25.093667,0.000420,25.000245,-1.7912,0.145,9.59763,9.59763
1495.00,9.59462,25.093746,0.000419,25.000325,-1.7914,0.145,9.59675,9.59675
1496.00,9.59484,25.093729,0.000423,25.000290,-1.7916,0.145,9.59718,9.59718
1497.00,9.59534,25.093762,0.000425,25.000314,-1.7918,0.145,9.59869,9.59869
1498.00,9.59585,25.093776,0.000425,25.000317,-1.7919,0.145,9.59907,9.59907
1499.00,9.59630,25.093896,0.000425,25.000379,-1.7920,0.146,9.59904,9.59904
1500.00,9.59645,25.093928,0.000424,25.000341,-1.7919,0.146,9.59951,9.59951
1501.00,9.59667,25.093953,0.000419,25.000300,-1.7919,0.146,9.59961,9.59961
1502.00,9.59681,25.093990,0.000421,25.000242,-1.7918,0.146,9.59865,9.59865
1503.00,9.59707,25.094041,0.000424,25.000242,-1.7916,0.146,9.59860,9.59860
1504.00,9.59742,25.094103,0.000425,25.000248,-1.7914,0.146,9.59869,9.59869
1505.00,9.59769,25.094189,0.000427,25.000281,-1.7913,0.146,9.59915,9.59915
1506.00,9.59812,25.094260,0.000430,25.000287,-1.7911,0.146,9.59888,9.59888
1507.00,9.59839,25.094275,0.000431,25.000329,-1.7911,0.146,9.59908,9.59908
1508.00,9.59858,25.094286,0.000432,25.000352,-1.7913,0.146,9.59955,9.59955
1509.00,9.59879,25.094244,0.000428,25.000348,-1.7917,0.146,9.60062,9.60062
1510.00,9.59908,25.094211,0.000430,25.000346,-1.7921,0.146,9.60089,9.60089
1511.00,9.59921,25.094171,0.000429,25.000325,-1.7924,0.146,9.60178,9.60178
1512.00,9.59952,25.094201,0.000427,25.000300,-1.7924,0.146,9.60224,9.60224
1513.00,9.59976,25.094305,0.000426,25.000331,-1.7923,0.146,9.60217,9.60217
1514.00,9.59993,25.094407,0.000427,25.000342,-1.7922,0.146,9.60194,9.60194
1515.00,9.60027,25.094445,0.000424,25.000299,-1.7923,0.147,9.60233,9.60233
1516.00,9.60057,25.094494,0.000424,25.000237,-1.7926,0.147,9.60198,9.60198
1517.00,9.60050,25.094519,0.000422,25.000206,-1.7929,0.147,9.60166,9.60166
1518.00,9.60034,25.094480,0.000421,25.000190,-1.7932,0.147,9.60104,9.60104
1519.00,9.60033,25.094495,0.000422,25.000138,-1.7934,0.147,9.59990,9.59990
1520.00,9.60019,25.094554,0.000425,25.000205,-1.7935,0.147,9.59815,9.59815
1521.00,9.60011,25.094662,0.000428,25.000318,-1.7937,0.147,9.59794,9.59794
1522.00,9.60026,25.094713,0.000429,25.000325,-1.7939,0.147,9.59861,9.59861
1523.00,9.60060,25.094763,0.000426,25.000329,-1.7942,0.147,9.60030,9.60030
1524.00,9.60088,25.094860,0.000429,25.000470,-1.7944,0.147,9.60169,9.60169
1525.00,9.60115,25.094845,0.000426,25.000409,-1.7944,0.147,9.60339,9.60339
1526.00,9.60123,25.094825,0.000421,25.000356,-1.7944,0.147,9.60358,9.60358
1527.00,9.60134,25.094862,0.000422,25.000410,-1.7944,0.147,9.60282,9.60282
1528.00,9.60133,25.094919,0.000425,25.000376,-1.7943,0.147,9.60208,9.60208
1529.00,9.60119,25.094913,0.000425,25.000282,-1.7944,0.147,9.60273,9.60273
1530.00,9.60107,25.094964,0.000423,25.000292,-1.7946,0.148,9.60350,9.60350
1531.00,9.60091,25.094973,0.000422,25.000263,-1.7949,0.148,9.60426,9.60426
1532.00,9.60098,25.095032,0.000424,25.000282,-1.7950,0.148,9.60494,9.60494
1533.00,9.60169,25.095095,0.000424,25.000315,-1.7950,0.148,9.60510,9.60510
1534.00,9.60199,25.095112,0.000420,25.000330,-1.7951,0.148,9.60426,9.60426
1535.00,9.60212,25.095197,0.000420,25.000358,-1.7951,0.148,9.60381,9.60381
1536.00,9.60228,25.095257,0.000421,25.000376,-1.7949,0.148,9.60373,9.60373
1537.00,9.60253,25.095228,0.000419,25.000294,-1.7949,0.148,9.60382,9.60382
1538.00,9.60293,25.095232,0.000418,25.000273,-1.7951,0.148,9.60432,9.60432
1539.00,9.60339,25.095277,0.000420,25.000224,-1.7953,0.148,9.60430,9.60430
1540.00,9.60349,25.095328,0.000426,25.000222,-1.7956,0.148,9.60387,9.60387
1541.00,9.60372,25.095424,0.000426,25.000253,-1.7959,0.148,9.60353,9.60353
1542.00,9.60381,25.095575,0.000428,25.000383,-1.7963,0.148,9.60364,9.60364
1543.00,9.60380,25.095559,0.000426,25.000298,-1.7965,0.148,9.60367,9.60367
1544.00,9.60394,25.095581,0.000425,25.000356,-1.7967,0.148,9.60495,9.60495
1545.00,9.60414,25.095575,0.000425,25.000357,-1.7968,0.148,9.60566,9.60566
1546.00,9.60434,25.095555,0.000424,25.000381,-1.7971,0.148,9.60625,9.60625
1547.00,9.60456,25.095499,0.000421,25.000322,-1.7974,0.149,9.60642,9.60642
1548.00,9.60477,25.095575,0.000421,25.000370,-1.7975,0.149,9.60626,9.60626
1549.00,9.60478,25.095644,0.000422,25.000349,-1.7976,0.149,9.60507,9.60507
1550.00,9.60446,25.095695,0.000420,25.000293,-1.7978,0.149,9.60384,9.60384
1551.00,9.60423,25.095724,0.000422,25.000252,-1.7978,0.149,9.60334,9.60334
1552.00,9.60429,25.095782,0.000424,25.000261,-1.7978,0.149,9.60370,9.60370
1553.00,9.60445,25.095824,0.000429,25.000310,-1.7979,0.149,9.60363,9.60363
1554.00,9.60450,25.095851,0.000427,25.000373,-1.7980,0.149,9.60306,9.60306
1555.00,9.60447,25.095829,0.000423,25.000393,-1.7982,0.149,9.60425,9.60425
1556.00,9.60465,25.095837,0.000424,25.000403,-1.7985,0.149,9.60501,9.60501
1557.00,9.60493,25.095880,0.000423,25.000428,-1.7987,0.149,9.60528,9.60528
1558.00,9.60469,25.095862,0.000420,25.000448,-1.7989,0.150,9.60593,9.60593
1559.00,9.60399,25.095835,0.000423,25.000430,-1.7991,0.150,9.60585,9.60585
1560.00,9.60329,25.095885,0.000425,25.000432,-1.7992,0.150,9.60275,9.60275
1561.00,9.60376,25.096017,0.000423,25.000481,-1.7994,0.150,9.59966,9.59966
@11,2.0001,4.0, 1560.035 
1562.00,9.60691,25.096023,0.000423,25.000398,-1.7996,0.150,9.59735,9.59735
1563.00,9.60441,25.096150,0.000423,25.000377,-1.7997,0.150,9.59592,9.59592
1564.00,9.60477,25.096272,0.000421,25.000378,-1.7997,0.150,9.59632,9.59632
1565.00,9.60578,25.096264,0.000421,25.000322,-1.7997,0.150,9.59871,9.59871
1566.00,9.60472,25.096326,0.000424,25.000323,-1.7995,0.150,9.60008,9.60008
1567.00,9.60534,25.096361,0.000425,25.000350,-1.7994,0.150,9.60077,9.60077
1568.00,9.60490,25.096454,0.000428,25.000395,-1.7993,0.150,9.60117,9.60117
1569.00,9.59909,25.096465,0.000428,25.000380,-1.7995,0.150,9.60079,9.60079
1570.00,9.59488,25.096610,0.000431,25.000550,-1.7996,0.150,9.60094,9.60094
1571.00,9.59636,25.096568,0.000427,25.000517,-1.7995,0.151,9.60174,9.60174
1572.00,9.59778,25.096564,0.000423,25.000491,-1.7995,0.151,9.60211,9.60211
1573.00,9.59832,25.096504,0.000421,25.000466,-1.7998,0.151,9.60252,9.60252
1574.00,9.59883,25.096518,0.000422,25.000489,-1.8000,0.151,9.60369,9.60369
1575.00,9.59941,25.096507,0.000416,25.000401,-1.8000,0.151,9.60419,9.60419
1576.00,9.59999,25.096571,0.000416,25.000362,-1.8003,0.151,9.60454,9.60454
1577.00,9.60061,25.096627,0.000417,25.000301,-1.8006,0.151,9.60457,9.60457
1578.00,9.60093,25.096721,0.000420,25.000280,-1.8008,0.151,9.60440,9.60440
1579.00,9.60107,25.096833,0.000419,25.000284,-1.8010,0.152,9.60414,9.60414
1580.00,9.60153,25.096947,0.000424,25.000316,-1.8012,0.151,9.60390,9.60390
1581.00,9.60221,25.097071,0.000427,25.000448,-1.8014,0.151,9.60376,9.60376
1582.00,9.60268,25.097042,0.000429,25.000459,-1.8016,0.151,9.60368,9.60368
1583.00,9.60287,25.097032,0.000429,25.000484,-1.8019,0.151,9.60339,9.60339
1584.00,9.60288,25.096996,0.000432,25.000465,-1.8021,0.151,9.60297,9.60297
1585.00,9.60286,25.096973,0.000433,25.000487,-1.8025,0.151,9.60232,9.60232
1586.00,9.60289,25.096893,0.000432,25.000438,-1.8027,0.151,9.60226,9.60226
1587.00,9.60319,25.096953,0.000430,25.000457,-1.8029,0.152,9.60257,9.60257
1588.00,9.60319,25.097038,0.000428,25.000497,-1.8028,0.152,9.60244,9.60244
1589.00,9.60330,25.097120,0.000427,25.000511,-1.8026,0.152,9.60278,9.60278
1590.00,9.60333,25.097150,0.000424,25.000441,-1.8027,0.152,9.60284,9.60284
1591.00,9.60333,25.097203,0.000424,25.000375,-1.8028,0.152,9.60275,9.60275
1592.00,9.60334,25.097345,0.000427,25.000457,-1.8030,0.152,9.60273,9.60273
1593.00,9.60337,25.097357,0.000427,25.000363,-1.8033,0.152,9.60311,9.60311
1594.00,9.60334,25.097360,0.000427,25.000319,-1.8035,0.152,9.60318,9.60318
1595.00,9.60318,25.097385,0.000426,25.000314,-1.8036,0.152,9.60333,9.60333
1596.00,9.60298,25.097517,0.000430,25.000426,-1.8037,0.152,9.60283,9.60283
1597.00,9.60290,25.097527,0.000429,25.000410,-1.8040,0.152,9.60277,9.60277
1598.00,9.60293,25.097522,0.000431,25.000409,-1.8042,0.152,9.60267,9.60267
1599.00,9.60296,25.097602,0.000433,25.000487,-1.8042,0.152,9.60312,9.60312
1600.00,9.60306,25.097647,0.000434,25.000495,-1.8044,0.152,9.60366,9.60366
1601.00,9.60313,25.097570,0.000430,25.000386,-1.8044,0.152,9.60501,9.60501
1602.00,9.60329,25.097624,0.000430,25.000393,-1.8045,0.152,9.60526,9.60526
1603.00,9.60335,25.097693,0.000428,25.000447,-1.8047,0.152,9.60546,9.60546
1604.00,9.60343,25.097617,0.000426,25.000391,-1.8050,0.153,9.60484,9.60484
1605.00,9.60355,25.097631,0.000427,25.000375,-1.8053,0.153,9.60473,9.60473
1606.00,9.60370,25.097698,0.000430,25.000438,-1.8054,0.153,9.60414,9.60414
1607.00,9.60360,25.097729,0.000432,25.000434,-1.8055,0.153,9.60340,9.60340
1608.00,9.60352,25.097768,0.000431,25.000402,-1.8055,0.153,9.60284,9.60284
1609.00,9.60347,25.097959,0.000431,25.000419,-1.8054,0.153,9.60269,9.60269
1610.00,9.60356,25.098055,0.000431,25.000415,-1.8053,0.153,9.60277,9.60277
1611.00,9.60359,25.098121,0.000431,25.000393,-1.8052,0.153,9.60229,9.60229
1612.00,9.60351,25.098153,0.000428,25.000385,-1.8051,0.153,9.60216,9.60216
1613.00,9.60331,25.098205,0.000429,25.000413,-1.8050,0.153,9.60205,9.60205
1614.00,9.60321,25.098150,0.000428,25.000425,-1.8053,0.153,9.60228,9.60228
1615.00,9.60326,25.098157,0.000429,25.000472,-1.8056,0.153,9.60174,9.60174
1616.00,9.60324,25.098167,0.000427,25.000483,-1.8058,0.153,9.60181,9.60181
1617.00,9.60332,25.098198,0.000432,25.000431,-1.8062,0.153,9.60256,9.60256
1618.00,9.60346,25.098246,0.000432,25.000415,-1.8065,0.153,9.60410,9.60410
1619.00,9.60374,25.098315,0.000432,25.000342,-1.8066,0.153,9.60504,9.60504
1620.00,9.60367,25.098319,0.000432,25.000327,-1.8069,0.153,9.60527,9.60527
1621.00,9.60359,25.098322,0.000429,25.000321,-1.8073,0.153,9.60585,9.60585
1622.00,9.60350,25.098353,0.000426,25.000416,-1.8075,0.153,9.60588,9.60588
1623.00,9.60347,25.098344,0.000427,25.000374,-1.8079,0.154,9.60477,9.60477
1624.00,9.60346,25.098355,0.000424,25.000407,-1.8084,0.154,9.60383,9.60383
1625.00,9.60342,25.098471,0.000426,25.000440,-1.8086,0.154,9.60388,9.60388
1626.00,9.60346,25.098529,0.000426,25.000427,-1.8085,0.154,9.60379,9.60379
1627.00,9.60370,25.098573,0.000426,25.000381,-1.8083,0.154,9.60430,9.60430
1628.00,9.60383,25.098590,0.000424,25.000371,-1.8081,0.154,9.60495,9.60495
1629.00,9.60409,25.098605,0.000426,25.000378,-1.8082,0.154,9.60560,9.60560
1630.00,9.60419,25.098613,0.000425,25.000372,-1.8085,0.154,9.60593,9.60593
1631.00,9.60423,25.098597,0.000426,25.000343,-1.8092,0.154,9.60578,9.60578
1632.00,9.60439,25.098586,0.000423,25.000285,-1.8099,0.154,9.60521,9.60521
1633.00,9.60453,25.098613,0.000423,25.000296,-1.8105,0.154,9.60445,9.60445
1634.00,9.60450,25.098705,0.000424,25.000268,-1.8109,0.154,9.60317,9.60317
1635.00,9.60430,25.098775,0.000426,25.000270,-1.8109,0.154,9.60216,9.60216
1636.00,9.60438,25.098923,0.000425,25.000313,-1.8107,0.154,9.60239,9.60239
1637.00,9.60452,25.098988,0.000424,25.000335,-1.8105,0.155,9.60266,9.60266
1638.00,9.60443,25.099091,0.000425,25.000410,-1.8103,0.155,9.60316,9.60316
1639.00,9.60426,25.099140,0.000423,25.000497,-1.8100,0.155,9.60421,9.60421
1640.00,9.60424,25.099147,0.000420,25.000519,-1.8100,0.155,9.60516,9.60516
1641.00,9.60420,25.099095,0.000421,25.000447,-1.8101,0.155,9.60434,9.60434
1642.00,9.60398,25.099091,0.000427,25.000418,-1.8103,0.155,9.60368,9.60368
1643.00,9.60400,25.099076,0.000424,25.000381,-1.8107,0.155,9.60360,9.60360
1644.00,9.60407,25.099014,0.000423,25.000238,-1.8110,0.155,9.60331,9.60331
1645.00,9.60410,25.099020,0.000424,25.000211,-1.8114,0.155,9.60330,9.60330
1646.00,9.60417,25.099045,0.000420,25.000262,-1.8117,0.155,9.60407,9.60407
1647.00,9.60416,25.099145,0.000421,25.000334,-1.8119,0.155,9.60550,9.60550
1648.00,9.60431,25.099135,0.000420,25.000302,-1.8121,0.155,9.60576,9.60576
1649.00,9.60425,25.099225,0.000420,25.000382,-1.8123,0.155,9.60646,9.60646
1650.00,9.60428,25.099280,0.000421,25.000350,-1.8125,0.155,9.60638,9.60638
1651.00,9.60426,25.099382,0.000424,25.000369,-1.8127,0.155,9.60624,9.60624
1652.00,9.60424,25.099415,0.000426,25.000369,-1.8129,0.155,9.60497,9.60497
1653.00,9.60410,25.099461,0.000426,25.000353,-1.8130,0.155,9.60375,9.60375
1654.00,9.60414,25.099465,0.000423,25.000375,-1.8130,0.156,9.60312,9.60312
1655.00,9.60442,25.099553,0.000423,25.000439,-1.8135,0.156,9.60339,9.60339
1656.00,9.60455,25.099563,0.000423,25.000413,-1.8137,0.156,9.60335,9.60335
1657.00,9.60448,25.099597,0.000421,25.000417,-1.8139,0.156,9.60382,9.60382
1658.00,9.60447,25.099761,0.000423,25.000534,-1.8143,0.156,9.60456,9.60456
1659.00,9.60435,25.099884,0.000425,25.000476,-1.8143,0.156,9.60449,9.60449
1660.00,9.60430,25.099911,0.000424,25.000459,-1.8140,0.156,9.60402,9.60402
1661.00,9.60443,25.099894,0.000422,25.000434,-1.8140,0.156,9.60440,9.60440
1662.00,9.60466,25.099891,0.000420,25.000393,-1.8140,0.156,9.60472,9.60472
1663.00,9.60476,25.099838,0.000421,25.000282,-1.8140,0.156,9.60488,9.60488
1664.00,9.60463,25.099828,0.000424,25.000341,-1.8145,0.156,9.60411,9.60411
1665.00,9.60452,25.099786,0.000426,25.000316,-1.8148,0.156,9.60415,9.60415
1666.00,9.60446,25.099812,0.000424,25.000365,-1.8151,0.156,9.60391,9.60391
1667.00,9.60448,25.099821,0.000428,25.000422,-1.8156,0.156,9.60400,9.60400
1668.00,9.60435,25.099790,0.000426,25.000454,-1.8161,0.156,9.60413,9.60413
1669.00,9.60421,25.099726,0.000426,25.000445,-1.8163,0.156,9.60453,9.60453
1670.00,9.60392,25.099836,0.000423,25.000498,-1.8165,0.156,9.60360,9.60360
1671.00,9.60370,25.099940,0.000426,25.000479,-1.8167,0.156,9.60297,9.60297
1672.00,9.60369,25.100012,0.000424,25.000406,-1.8166,0.157,9.60223,9.60223
1673.00,9.60382,25.100173,0.000429,25.000448,-1.8165,0.157,9.60175,9.60175
1674.00,9.60375,25.100318,0.000430,25.000449,-1.8165,0.157,9.60180,9.60180
1675.00,9.60366,25.100331,0.000432,25.000433,-1.8170,0.157,9.60268,9.60268
1676.00,9.60361,25.100346,0.000433,25.000458,-1.8174,0.157,9.60365,9.60365
1677.00,9.60367,25.100354,0.000431,25.000475,-1.8177,0.157,9.60331,9.60331
1678.00,9.60368,25.100249,0.000431,25.000367,-1.8183,0.157,9.60297,9.60297
1679.00,9.60353,25.100290,0.000428,25.000388,-1.8187,0.157,9.60318,9.60318
1680.00,9.60340,25.100269,0.000425,25.000289,-1.8189,0.157,9.60311,9.60311
1681.00,9.60335,25.100330,0.000424,25.000266,-1.8191,0.157,9.60260,9.60260
1682.00,9.60310,25.100476,0.000426,25.000350,-1.8194,0.157,9.60220,9.60220
1683.00,9.60284,25.100586,0.000424,25.000434,-1.8193,0.157,9.60223,9.60223
1684.00,9.60271,25.100543,0.000427,25.000400,-1.8194,0.157,9.60128,9.60128
1685.00,9.60264,25.100537,0.000429,25.000433,-1.8194,0.157,9.60089,9.60089
1686.00,9.60255,25.100504,0.000426,25.000406,-1.8192,0.157,9.60110,9.60110
1687.00,9.60253,25.100455,0.000423,25.000380,-1.8191,0.158,9.60182,9.60182
1688.00,9.60226,25.100465,0.000424,25.000367,-1.8192,0.158,9.60184,9.60184
1689.00,9.60224,25.100482,0.000423,25.000414,-1.8194,0.158,9.60299,9.60299
1690.00,9.60248,25.100526,0.000424,25.000469,-1.8198,0.158,9.60373,9.60373
1691.00,9.60265,25.100610,0.000431,25.000499,-1.8201,0.157,9.60334,9.60334
1692.00,9.60274,25.100665,0.000431,25.000440,-1.8205,0.157,9.60404,9.60404
1693.00,9.60294,25.100736,0.000426,25.000444,-1.8209,0.158,9.60506,9.60506
1694.00,9.60306,25.100816,0.000424,25.000380,-1.8211,0.158,9.60455,9.60455
1695.00,9.60294,25.100869,0.000425,25.000370,-1.8213,0.158,9.60409,9.60409
1696.00,9.60296,25.100864,0.000421,25.000370,-1.8215,0.158,9.60475,9.60475
1697.00,9.60299,25.100833,0.000423,25.000358,-1.8218,0.158,9.60422,9.60422
1698.00,9.60312,25.100869,0.000429,25.000394,-1.8219,0.158,9.60343,9.60343
1699.00,9.60311,25.100899,0.000432,25.000416,-1.8221,0.158,9.60351,9.60351
1700.00,9.60304,25.100881,0.000432,25.000382,-1.8224,0.158,9.60344,9.60344
1701.00,9.60298,25.100920,0.000435,25.000404,-1.8225,0.158,9.60247,9.60247
1702.00,9.60301,25.100984,0.000434,25.000430,-1.8227,0.158,9.60248,9.60248
1703.00,9.60333,25.100989,0.000430,25.000375,-1.8230,0.158,9.60181,9.60181
1704.00,9.60354,25.101094,0.000426,25.000415,-1.8235,0.158,9.60059,9.60059
1705.00,9.60362,25.101237,0.000422,25.000461,-1.8241,0.158,9.59996,9.59996
1706.00,9.60361,25.101268,0.000417,25.000397,-1.8245,0.159,9.59931,9.59931
1707.00,9.60343,25.101352,0.000416,25.000447,-1.8248,0.159,9.59863,9.59863
1708.00,9.60300,25.101358,0.000415,25.000398,-1.8251,0.159,9.59819,9.59819
1709.00,9.60282,25.101291,0.000414,25.000320,-1.8252,0.159,9.59657,9.59657
1710.00,9.60224,25.101219,0.000410,25.000217,-1.8252,0.159,9.59412,9.59412
1711.00,9.60216,25.101221,0.000411,25.000247,-1.8252,0.159,9.59243,9.59243
@12,2.0001,4.0, 1710.296 
1712.00,9.60318,25.101185,0.000411,25.000168,-1.8252,0.159,9.59112,9.59112
1713.00,9.60003,25.101279,0.000412,25.000221,-1.8252,0.159,9.59121,9.59121
1714.00,9.59945,25.101369,0.000414,25.000281,-1.8252,0.160,9.59336,9.59336
1715.00,9.59895,25.101514,0.000418,25.000371,-1.8254,0.159,9.59663,9.59663
1716.00,9.59662,25.101624,0.000419,25.000341,-1.8254,0.160,9.59873,9.59873
1717.00,9.59544,25.101752,0.000419,25.000401,-1.8257,0.160,9.60067,9.60067
1718.00,9.59438,25.101651,0.000418,25.000304,-1.8259,0.160,9.60245,9.60245
1719.00,9.59459,25.101654,0.000421,25.000324,-1.8260,0.160,9.60408,9.60408
1720.00,9.59572,25.101629,0.000421,25.000276,-1.8262,0.160,9.60514,9.60514
1721.00,9.59661,25.101648,0.000418,25.000350,-1.8265,0.160,9.60706,9.60706
1722.00,9.59757,25.101615,0.000414,25.000338,-1.8268,0.160,9.60749,9.60749
1723.00,9.59823,25.101766,0.000414,25.000445,-1.8272,0.160,9.60709,9.60709
1724.00,9.59949,25.101761,0.000408,25.000357,-1.8277,0.161,9.60641,9.60641
1725.00,9.60008,25.101806,0.000408,25.000404,-1.8279,0.161,9.60494,9.60494
1726.00,9.60034,25.101830,0.000412,25.000396,-1.8282,0.161,9.60382,9.60382
1727.00,9.60052,25.101838,0.000416,25.000348,-1.8285,0.161,9.60374,9.60374
1728.00,9.60112,25.101860,0.000418,25.000358,-1.8288,0.161,9.60378,9.60378
1729.00,9.60146,25.101924,0.000420,25.000411,-1.8293,0.161,9.60337,9.60337
1730.00,9.60246,25.101949,0.000420,25.000366,-1.8298,0.161,9.60462,9.60462
1731.00,9.60348,25.102013,0.000419,25.000359,-1.8303,0.161,9.60482,9.60482
1732.00,9.60402,25.102110,0.000419,25.000396,-1.8307,0.161,9.60502,9.60502
1733.00,9.60463,25.102150,0.000419,25.000375,-1.8308,0.161,9.60536,9.60536
1734.00,9.60483,25.102209,0.000417,25.000319,-1.8307,0.161,9.60597,9.60597
1735.00,9.60493,25.102231,0.000417,25.000323,-1.8305,0.161,9.60512,9.60512
1736.00,9.60507,25.102219,0.000416,25.000292,-1.8303,0.161,9.60474,9.60474
1737.00,9.60510,25.102286,0.000419,25.000363,-1.8302,0.161,9.60389,9.60389
1738.00,9.60500,25.102372,0.000419,25.000403,-1.8304,0.161,9.60357,9.60357
1739.00,9.60496,25.102481,0.000423,25.000463,-1.8308,0.161,9.60409,9.60409
1740.00,9.60487,25.102580,0.000426,25.000486,-1.8312,0.161,9.60431,9.60431
1741.00,9.60460,25.102625,0.000430,25.000462,-1.8316,0.161,9.60448,9.60448
1742.00,9.60447,25.102648,0.000429,25.000450,-1.8318,0.161,9.60538,9.60538
1743.00,9.60456,25.102627,0.000429,25.000419,-1.8320,0.161,9.60573,9.60573
1744.00,9.60461,25.102607,0.000428,25.000437,-1.8323,0.161,9.60508,9.60508
1745.00,9.60470,25.102602,0.000429,25.000435,-1.8327,0.161,9.60489,9.60489
1746.00,9.60471,25.102668,0.000427,25.000495,-1.8329,0.162,9.60465,9.60465
1747.00,9.60459,25.102641,0.000427,25.000428,-1.8332,0.162,9.60369,9.60369
1748.00,9.60440,25.102702,0.000429,25.000417,-1.8334,0.162,9.60293,9.60293
1749.00,9.60450,25.102708,0.000430,25.000381,-1.8335,0.162,9.60296,9.60296
1750.00,9.60444,25.102851,0.000430,25.000490,-1.8336,0.162,9.60280,9.60280
1751.00,9.60416,25.102810,0.000429,25.000360,-1.8338,0.162,9.60258,9.60258
1752.00,9.60400,25.102786,0.000428,25.000287,-1.8340,0.162,9.60238,9.60238
1753.00,9.60370,25.102803,0.000429,25.000269,-1.8341,0.162,9.60220,9.60220
1754.00,9.60348,25.102879,0.000429,25.000293,-1.8344,0.162,9.60114,9.60114
1755.00,9.60319,25.102809,0.000428,25.000231,-1.8346,0.162,9.60041,9.60041
1756.00,9.60294,25.102902,0.000430,25.000333,-1.8350,0.162,9.59981,9.59981
1757.00,9.60287,25.102997,0.000429,25.000418,-1.8353,0.162,9.59985,9.59985
1758.00,9.60277,25.103062,0.000431,25.000473,-1.8358,0.162,9.60028,9.60028
1759.00,9.60274,25.103096,0.000430,25.000486,-1.8361,0.162,9.60113,9.60113
1760.00,9.60249,25.103138,0.000433,25.000404,-1.8364,0.162,9.60158,9.60158
1761.00,9.60231,25.103158,0.000434,25.000352,-1.8368,0.162,9.60174,9.60174
1762.00,9.60207,25.103244,0.000434,25.000322,-1.8372,0.162,9.60163,9.60163
1763.00,9.60170,25.103324,0.000434,25.000342,-1.8375,0.162,9.60073,9.60073
1764.00,9.60133,25.103296,0.000435,25.000210,-1.8377,0.162,9.59939,9.59939
1765.00,9.60097,25.103366,0.000432,25.000267,-1.8378,0.162,9.59856,9.59856
1766.00,9.60067,25.103518,0.000431,25.000372,-1.8378,0.162,9.59792,9.59792
1767.00,9.60036,25.103583,0.000430,25.000371,-1.8379,0.163,9.59704,9.59704
1768.00,9.60014,25.103609,0.000425,25.000317,-1.8381,0.163,9.59710,9.59710
1769.00,9.60000,25.103750,0.000425,25.000427,-1.8384,0.163,9.59794,9.59794
1770.00,9.59986,25.103804,0.000427,25.000437,-1.8388,0.163,9.59881,9.59881
1771.00,9.59975,25.103763,0.000425,25.000333,-1.8392,0.163,9.59894,9.59894
1772.00,9.59957,25.103855,0.000429,25.000363,-1.8394,0.163,9.59976,9.59976
1773.00,9.59959,25.103917,0.000436,25.000391,-1.8396,0.163,9.60009,9.60009
1774.00,9.59957,25.103950,0.000435,25.000424,-1.8399,0.163,9.59991,9.59991
1775.00,9.59965,25.103961,0.000435,25.000396,-1.8400,0.163,9.59985,9.59985
1776.00,9.59973,25.104029,0.000438,25.000459,-1.8400,0.163,9.60029,9.60029
1777.00,9.59971,25.103983,0.000435,25.000472,-1.8401,0.163,9.60028,9.60028
1778.00,9.59962,25.103977,0.000430,25.000451,-1.8401,0.163,9.60030,9.60030
1779.00,9.59942,25.103949,0.000427,25.000416,-1.8403,0.163,9.60072,9.60072
1780.00,9.59956,25.103973,0.000423,25.000420,-1.8407,0.163,9.60122,9.60122
1781.00,9.59979,25.103980,0.000422,25.000401,-1.8411,0.163,9.60265,9.60265
1782.00,9.60007,25.103955,0.000422,25.000356,-1.8413,0.163,9.60360,9.60360
1783.00,9.60025,25.103933,0.000421,25.000369,-1.8417,0.163,9.60360,9.60360
1784.00,9.60034,25.103913,0.000421,25.000304,-1.8417,0.164,9.60311,9.60311
1785.00,9.60050,25.103939,0.000421,25.000309,-1.8417,0.164,9.60256,9.60256
1786.00,9.60078,25.103918,0.000423,25.000274,-1.8418,0.164,9.60194,9.60194
1787.00,9.60113,25.103972,0.000423,25.000359,-1.8419,0.164,9.60168,9.60168
1788.00,9.60151,25.104031,0.000427,25.000349,-1.8419,0.164,9.60266,9.60266
1789.00,9.60180,25.104088,0.000426,25.000400,-1.8420,0.164,9.60391,9.60391
1790.00,9.60199,25.104073,0.000427,25.000372,-1.8422,0.164,9.60474,9.60474
1791.00,9.60234,25.104148,0.000427,25.000476,-1.8426,0.164,9.60471,9.60471
1792.00,9.60253,25.104203,0.000429,25.000515,-1.8431,0.164,9.60352,9.60352
1793.00,9.60255,25.104221,0.000427,25.000541,-1.8437,0.164,9.60181,9.60181
1794.00,9.60223,25.104218,0.000426,25.000489,-1.8441,0.164,9.60009,9.60009
1795.00,9.60193,25.104281,0.000428,25.000468,-1.8445,0.164,9.59900,9.59900
1796.00,9.60184,25.104279,0.000426,25.000377,-1.8446,0.164,9.59813,9.59813
1797.00,9.60187,25.104266,0.000423,25.000244,-1.8446,0.164,9.59895,9.59895
1798.00,9.60203,25.104376,0.000423,25.000289,-1.8448,0.164,9.60021,9.60021
1799.00,9.60207,25.104478,0.000425,25.000356,-1.8449,0.164,9.60105,9.60105
1800.00,9.60177,25.104524,0.000426,25.000390,-1.8450,0.164,9.60131,9.60131
1801.00,9.60156,25.104671,0.000426,25.000501,-1.8455,0.165,9.60212,9.60212
1802.00,9.60155,25.104749,0.000428,25.000576,-1.8459,0.165,9.60204,9.60204
1803.00,9.60162,25.104726,0.000431,25.000507,-1.8461,0.165,9.60129,9.60129
1804.00,9.60152,25.104734,0.000430,25.000470,-1.8465,0.165,9.60089,9.60089
1805.00,9.60139,25.104843,0.000429,25.000523,-1.8469,0.165,9.60001,9.60001
1806.00,9.60112,25.104766,0.000428,25.000435,-1.8470,0.165,9.59888,9.59888
1807.00,9.60088,25.104765,0.000431,25.000375,-1.8472,0.165,9.59854,9.59854
1808.00,9.60065,25.104742,0.000431,25.000354,-1.8473,0.165,9.59865,9.59865
1809.00,9.60033,25.104814,0.000435,25.000408,-1.8476,0.165,9.59865,9.59865
1810.00,9.59994,25.104721,0.000432,25.000355,-1.8476,0.165,9.59842,9.59842
1811.00,9.59947,25.104708,0.000434,25.000319,-1.8477,0.165,9.59812,9.59812
1812.00,9.59927,25.104656,0.000431,25.000294,-1.8478,0.165,9.59753,9.59753
1813.00,9.59920,25.104687,0.000428,25.000352,-1.8480,0.165,9.59662,9.59662
1814.00,9.59918,25.104560,0.000425,25.000263,-1.8481,0.165,9.59614,9.59614
1815.00,9.59913,25.104598,0.000428,25.000253,-1.8484,0.165,9.59646,9.59646
1816.00,9.59898,25.104688,0.000425,25.000257,-1.8487,0.165,9.59665,9.59665
1817.00,9.59894,25.104858,0.000426,25.000308,-1.8491,0.165,9.59751,9.59751
1818.00,9.59875,25.104934,0.000429,25.000242,-1.8494,0.165,9.59858,9.59858
1819.00,9.59870,25.105084,0.000429,25.000279,-1.8495,0.165,9.59898,9.59898
1820.00,9.59850,25.105149,0.000426,25.000322,-1.8496,0.166,9.59819,9.59819
1821.00,9.59810,25.105148,0.000426,25.000332,-1.8496,0.166,9.59827,9.59827
1822.00,9.59792,25.105130,0.000426,25.000380,-1.8497,0.166,9.59769,9.59769
1823.00,9.59780,25.105197,0.000423,25.000456,-1.8498,0.166,9.59720,9.59720
1824.00,9.59775,25.105299,0.000426,25.000525,-1.8503,0.166,9.59709,9.59709
1825.00,9.59774,25.105373,0.000428,25.000538,-1.8508,0.166,9.59817,9.59817
1826.00,9.59781,25.105462,0.000431,25.000624,-1.8513,0.166,9.59876,9.59876
1827.00,9.59759,25.105555,0.000430,25.000658,-1.8518,0.166,9.59948,9.59948
1828.00,9.59759,25.105490,0.000435,25.000516,-1.8521,0.166,9.59991,9.59991
1829.00,9.59796,25.105486,0.000436,25.000484,-1.8523,0.166,9.60097,9.60097
1830.00,9.59837,25.105510,0.000434,25.000501,-1.8525,0.166,9.60142,9.60142
1831.00,9.59865,25.105518,0.000432,25.000464,-1.8526,0.166,9.60088,9.60088
1832.00,9.59869,25.105418,0.000430,25.000346,-1.8526,0.166,9.60028,9.60028
1833.00,9.59876,25.105509,0.000430,25.000432,-1.8528,0.166,9.59950,9.59950
1834.00,9.59885,25.105536,0.000428,25.000459,-1.8531,0.166,9.59878,9.59878
1835.00,9.59908,25.105460,0.000427,25.000374,-1.8533,0.166,9.59894,9.59894
1836.00,9.59919,25.105398,0.000429,25.000324,-1.8534,0.166,9.59897,9.59897
1837.00,9.59915,25.105525,0.000431,25.000371,-1.8536,0.166,9.59854,9.59854
1838.00,9.59880,25.105542,0.000427,25.000343,-1.8539,0.166,9.59792,9.59792
1839.00,9.59847,25.105606,0.000427,25.000346,-1.8542,0.167,9.59666,9.59666
1840.00,9.59838,25.105747,0.000433,25.000474,-1.8545,0.166,9.59556,9.59556
1841.00,9.59860,25.105748,0.000432,25.000457,-1.8551,0.166,9.59588,9.59588
1842.00,9.59862,25.105677,0.000428,25.000425,-1.8557,0.167,9.59621,9.59621
1843.00,9.59866,25.105721,0.000431,25.000499,-1.8562,0.167,9.59754,9.59754
1844.00,9.59874,25.105667,0.000429,25.000438,-1.8566,0.167,9.59862,9.59862
1845.00,9.59876,25.105694,0.000425,25.000396,-1.8569,0.167,9.59843,9.59843
1846.00,9.59852,25.105827,0.000427,25.000511,-1.8569,0.167,9.59728,9.59728
1847.00,9.59811,25.105900,0.000430,25.000524,-1.8570,0.167,9.59727,9.59727
1848.00,9.59800,25.105957,0.000429,25.000535,-1.8571,0.167,9.59783,9.59783
1849.00,9.59780,25.106118,0.000432,25.000640,-1.8570,0.167,9.59739,9.59739
1850.00,9.59772,25.106137,0.000436,25.000622,-1.8571,0.167,9.59757,9.59757
1851.00,9.59757,25.106151,0.000434,25.000549,-1.8574,0.167,9.59784,9.59784
1852.00,9.59736,25.106159,0.000434,25.000558,-1.8575,0.167,9.59709,9.59709
1853.00,9.59726,25.106044,0.000433,25.000469,-1.8575,0.167,9.59526,9.59526
1854.00,9.59693,25.106009,0.000430,25.000422,-1.8578,0.167,9.59440,9.59440
1855.00,9.59691,25.106049,0.000423,25.000419,-1.8582,0.168,9.59485,9.59485
1856.00,9.59735,25.106162,0.000423,25.000445,-1.8585,0.168,9.59658,9.59658
1857.00,9.59730,25.106252,0.000425,25.000441,-1.8587,0.168,9.59768,9.59768
1858.00,9.59681,25.106387,0.000420,25.000470,-1.8588,0.168,9.59930,9.59930
1859.00,9.59686,25.106404,0.000419,25.000465,-1.8588,0.168,9.59966,9.59966
1860.00,9.59677,25.106445,0.000420,25.000482,-1.8587,0.169,9.59792,9.59792
1861.00,9.59504,25.106446,0.000421,25.000423,-1.8587,0.169,9.59552,9.59552
@13,2.0001,4.0, 1860.014 
1862.00,9.59491,25.106478,0.000418,25.000406,-1.8591,0.169,9.59383,9.59383
1863.00,9.59435,25.106545,0.000423,25.000434,-1.8598,0.169,9.59299,9.59299
1864.00,9.59613,25.106582,0.000426,25.000423,-1.8603,0.169,9.59463,9.59463
1865.00,9.59787,25.106592,0.000429,25.000362,-1.8607,0.168,9.59750,9.59750
1866.00,9.59714,25.106612,0.000428,25.000358,-1.8610,0.168,9.59978,9.59978
1867.00,9.59595,25.106714,0.000432,25.000400,-1.8612,0.168,9.60191,9.60191
1868.00,9.59614,25.106657,0.000429,25.000321,-1.8614,0.168,9.60213,9.60213
1869.00,9.59680,25.106679,0.000430,25.000296,-1.8616,0.168,9.60182,9.60182
1870.00,9.59773,25.106802,0.000431,25.000385,-1.8619,0.168,9.60181,9.60181
1871.00,9.59838,25.106858,0.000435,25.000466,-1.8623,0.168,9.60132,9.60132
1872.00,9.59840,25.106874,0.000436,25.000472,-1.8626,0.168,9.60091,9.60091
1873.00,9.59786,25.106937,0.000437,25.000464,-1.8627,0.168,9.60043,9.60043
1874.00,9.59819,25.106972,0.000440,25.000492,-1.8629,0.168,9.59952,9.59952
1875.00,9.59863,25.106917,0.000439,25.000385,-1.8631,0.168,9.59840,9.59840
1876.00,9.59853,25.106943,0.000432,25.000346,-1.8631,0.169,9.59763,9.59763
1877.00,9.59839,25.106814,0.000423,25.000199,-1.8631,0.169,9.59657,9.59657
1878.00,9.59812,25.106924,0.000425,25.000279,-1.8633,0.169,9.59671,9.59671
1879.00,9.59814,25.106905,0.000420,25.000201,-1.8636,0.169,9.59727,9.59727
1880.00,9.59871,25.106947,0.000418,25.000209,-1.8639,0.169,9.59643,9.59643
1881.00,9.59904,25.107004,0.000421,25.000219,-1.8642,0.169,9.59624,9.59624
1882.00,9.59914,25.107091,0.000426,25.000302,-1.8646,0.169,9.59661,9.59661
1883.00,9.59899,25.107118,0.000426,25.000302,-1.8652,0.169,9.59655,9.59655
1884.00,9.59887,25.107160,0.000424,25.000378,-1.8656,0.169,9.59632,9.59632
1885.00,9.59857,25.107198,0.000425,25.000402,-1.8658,0.169,9.59693,9.59693
1886.00,9.59827,25.107208,0.000427,25.000443,-1.8662,0.169,9.59757,9.59757
1887.00,9.59821,25.107387,0.000427,25.000543,-1.8665,0.170,9.59872,9.59872
1888.00,9.59822,25.107358,0.000425,25.000484,-1.8667,0.170,9.59930,9.59930
1889.00,9.59822,25.107443,0.000429,25.000456,-1.8667,0.170,9.59962,9.59962
1890.00,9.59807,25.107514,0.000430,25.000509,-1.8667,0.170,9.60006,9.60006
1891.00,9.59798,25.107473,0.000429,25.000383,-1.8667,0.170,9.60050,9.60050
1892.00,9.59807,25.107461,0.000428,25.000409,-1.8669,0.170,9.60059,9.60059
1893.00,9.59819,25.107483,0.000427,25.000441,-1.8671,0.170,9.60044,9.60044
1894.00,9.59827,25.107461,0.000426,25.000460,-1.8675,0.170,9.59976,9.59976
1895.00,9.59818,25.107478,0.000426,25.000439,-1.8679,0.170,9.59933,9.59933
1896.00,9.59820,25.107542,0.000424,25.000495,-1.8683,0.170,9.59852,9.59852
1897.00,9.59821,25.107520,0.000424,25.000405,-1.8684,0.170,9.59724,9.59724
1898.00,9.59836,25.107660,0.000426,25.000450,-1.8686,0.170,9.59725,9.59725
1899.00,9.59841,25.107733,0.000427,25.000472,-1.8688,0.170,9.59809,9.59809
1900.00,9.59855,25.107738,0.000427,25.000433,-1.8691,0.170,9.59854,9.59854
1901.00,9.59880,25.107747,0.000426,25.000393,-1.8695,0.170,9.59864,9.59864
1902.00,9.59879,25.107819,0.000426,25.000409,-1.8698,0.171,9.59829,9.59829
1903.00,9.59884,25.107794,0.000425,25.000395,-1.8702,0.171,9.59749,9.59749
1904.00,9.59862,25.107788,0.000421,25.000336,-1.8705,0.171,9.59698,9.59698
1905.00,9.59864,25.107843,0.000420,25.000373,-1.8708,0.171,9.59681,9.59681
1906.00,9.59872,25.107924,0.000424,25.000416,-1.8710,0.171,9.59721,9.59721
1907.00,9.59871,25.107931,0.000423,25.000381,-1.8714,0.171,9.59852,9.59852
1908.00,9.59866,25.108048,0.000423,25.000385,-1.8717,0.171,9.59944,9.59944
1909.00,9.59857,25.108136,0.000426,25.000379,-1.8720,0.171,9.59888,9.59888
1910.00,9.59837,25.108198,0.000427,25.000380,-1.8720,0.171,9.59865,9.59865
1911.00,9.59819,25.108226,0.000427,25.000326,-1.8721,0.171,9.59857,9.59857
1912.00,9.59811,25.108289,0.000432,25.000364,-1.8721,0.171,9.59796,9.59796
1913.00,9.59794,25.108220,0.000429,25.000338,-1.8724,0.171,9.59737,9.59737
1914.00,9.59786,25.108246,0.000427,25.000394,-1.8726,0.171,9.59743,9.59743
1915.00,9.59780,25.108269,0.000427,25.000414,-1.8731,0.171,9.59700,9.59700
1916.00,9.59769,25.108297,0.000423,25.000498,-1.8735,0.171,9.59589,9.59589
1917.00,9.59768,25.108298,0.000419,25.000420,-1.8740,0.172,9.59595,9.59595
1918.00,9.59767,25.108445,0.000420,25.000526,-1.8744,0.172,9.59624,9.59624
1919.00,9.59759,25.108479,0.000421,25.000478,-1.8747,0.172,9.59660,9.59660
1920.00,9.59737,25.108556,0.000423,25.000486,-1.8749,0.172,9.59653,9.59653
1921.00,9.59709,25.108694,0.000427,25.000554,-1.8753,0.172,9.59639,9.59639
1922.00,9.59700,25.108761,0.000428,25.000686,-1.8755,0.172,9.59549,9.59549
1923.00,9.59698,25.108791,0.000432,25.000704,-1.8757,0.172,9.59475,9.59475
1924.00,9.59689,25.108867,0.000436,25.000759,-1.8761,0.172,9.59466,9.59466
1925.00,9.59680,25.108882,0.000434,25.000718,-1.8765,0.172,9.59570,9.59570
1926.00,9.59696,25.108866,0.000431,25.000644,-1.8766,0.172,9.59670,9.59670
1927.00,9.59669,25.108932,0.000432,25.000589,-1.8767,0.172,9.59656,9.59656
1928.00,9.59635,25.108894,0.000428,25.000443,-1.8769,0.172,9.59642,9.59642
1929.00,9.59620,25.108951,0.000425,25.000440,-1.8771,0.172,9.59553,9.59553
1930.00,9.59594,25.108942,0.000424,25.000416,-1.8773,0.172,9.59412,9.59412
1931.00,9.59584,25.109034,0.000426,25.000480,-1.8775,0.172,9.59428,9.59428
1932.00,9.59588,25.109015,0.000426,25.000460,-1.8782,0.172,9.59557,9.59557
1933.00,9.59589,25.109055,0.000427,25.000436,-1.8786,0.172,9.59610,9.59610
1934.00,9.59591,25.109111,0.000429,25.000482,-1.8790,0.172,9.59686,9.59686
1935.00,9.59590,25.109181,0.000430,25.000526,-1.8793,0.172,9.59670,9.59670
1936.00,9.59580,25.109213,0.000432,25.000513,-1.8796,0.172,9.59559,9.59559
1937.00,9.59561,25.109281,0.000431,25.000537,-1.8798,0.172,9.59416,9.59416
1938.00,9.59532,25.109272,0.000432,25.000570,-1.8800,0.172,9.59336,9.59336
1939.00,9.59505,25.109404,0.000434,25.000616,-1.8804,0.172,9.59224,9.59224
1940.00,9.59514,25.109538,0.000434,25.000622,-1.8806,0.172,9.59246,9.59246
1941.00,9.59498,25.109553,0.000429,25.000516,-1.8809,0.173,9.59290,9.59290
1942.00,9.59490,25.109579,0.000428,25.000486,-1.8812,0.173,9.59362,9.59362
1943.00,9.59497,25.109674,0.000425,25.000505,-1.8814,0.173,9.59389,9.59389
1944.00,9.59487,25.109503,0.000422,25.000419,-1.8816,0.173,9.59525,9.59525
1945.00,9.59490,25.109374,0.000423,25.000381,-1.8818,0.173,9.59590,9.59590
1946.00,9.59461,25.109329,0.000425,25.000414,-1.8822,0.173,9.59501,9.59501
1947.00,9.59443,25.109393,0.000427,25.000458,-1.8825,0.173,9.59457,9.59457
1948.00,9.59457,25.109404,0.000429,25.000438,-1.8829,0.173,9.59523,9.59523
1949.00,9.59475,25.109530,0.000431,25.000416,-1.8833,0.173,9.59493,9.59493
1950.00,9.59489,25.109624,0.000430,25.000399,-1.8837,0.173,9.59503,9.59503
1951.00,9.59493,25.109683,0.000429,25.000375,-1.8839,0.173,9.59581,9.59581
1952.00,9.59468,25.109660,0.000429,25.000317,-1.8840,0.173,9.59580,9.59580
1953.00,9.59444,25.109756,0.000427,25.000325,-1.8841,0.173,9.59495,9.59495
1954.00,9.59431,25.109791,0.000428,25.000376,-1.8842,0.173,9.59477,9.59477
1955.00,9.59437,25.109867,0.000428,25.000437,-1.8842,0.173,9.59435,9.59435
1956.00,9.59448,25.109949,0.000430,25.000539,-1.8845,0.174,9.59439,9.59439
1957.00,9.59454,25.110088,0.000434,25.000572,-1.8846,0.173,9.59418,9.59418
1958.00,9.59447,25.110153,0.000435,25.000630,-1.8849,0.173,9.59363,9.59363
1959.00,9.59452,25.110139,0.000434,25.000529,-1.8850,0.173,9.59348,9.59348
1960.00,9.59467,25.110138,0.000435,25.000500,-1.8853,0.173,9.59348,9.59348
1961.00,9.59481,25.110189,0.000432,25.000439,-1.8856,0.174,9.59447,9.59447
1962.00,9.59501,25.110171,0.000429,25.000468,-1.8860,0.174,9.59587,9.59587
1963.00,9.59521,25.110124,0.000429,25.000430,-1.8864,0.174,9.59715,9.59715
1964.00,9.59518,25.110177,0.000432,25.000457,-1.8868,0.174,9.59725,9.59725
1965.00,9.59506,25.110206,0.000428,25.000486,-1.8872,0.174,9.59700,9.59700
1966.00,9.59493,25.110213,0.000431,25.000502,-1.8876,0.174,9.59497,9.59497
1967.00,9.59492,25.110246,0.000431,25.000458,-1.8880,0.174,9.59387,9.59387
1968.00,9.59480,25.110369,0.000435,25.000471,-1.8882,0.174,9.59392,9.59392
1969.00,9.59462,25.110490,0.000435,25.000499,-1.8883,0.174,9.59369,9.59369
1970.00,9.59470,25.110569,0.000439,25.000430,-1.8882,0.174,9.59295,9.59295
1971.00,9.59453,25.110637,0.000439,25.000373,-1.8881,0.174,9.59320,9.59320
1972.00,9.59431,25.110745,0.000439,25.000401,-1.8882,0.174,9.59330,9.59330
1973.00,9.59436,25.110731,0.000435,25.000419,-1.8886,0.174,9.59329,9.59329
1974.00,9.59440,25.110717,0.000430,25.000386,-1.8891,0.174,9.59469,9.59469
1975.00,9.59470,25.110740,0.000431,25.000471,-1.8897,0.174,9.59542,9.59542
1976.00,9.59463,25.110761,0.000429,25.000523,-1.8902,0.175,9.59598,9.59598
1977.00,9.59480,25.110692,0.000427,25.000470,-1.8907,0.175,9.59576,9.59576
1978.00,9.59502,25.110723,0.000429,25.000417,-1.8910,0.175,9.59501,9.59501
1979.00,9.59497,25.110763,0.000431,25.000416,-1.8910,0.175,9.59335,9.59335
1980.00,9.59458,25.110757,0.000427,25.000315,-1.8912,0.175,9.59293,9.59293
1981.00,9.59408,25.110818,0.000429,25.000302,-1.8913,0.175,9.59245,9.59245
1982.00,9.59398,25.110965,0.000433,25.000422,-1.8915,0.174,9.59183,9.59183
1983.00,9.59378,25.111032,0.000431,25.000458,-1.8915,0.175,9.59173,9.59173
1984.00,9.59348,25.111047,0.000432,25.000459,-1.8918,0.175,9.59217,9.59217
1985.00,9.59345,25.111144,0.000435,25.000529,-1.8922,0.175,9.59238,9.59238
1986.00,9.59360,25.111248,0.000437,25.000622,-1.8927,0.175,9.59285,9.59285
1987.00,9.59369,25.111200,0.000431,25.000543,-1.8933,0.175,9.59405,9.59405
1988.00,9.59369,25.111230,0.000432,25.000539,-1.8937,0.175,9.59426,9.59426
1989.00,9.59355,25.111335,0.000431,25.000589,-1.8939,0.175,9.59396,9.59396
1990.00,9.59352,25.111385,0.000429,25.000530,-1.8939,0.175,9.59356,9.59356
1991.00,9.59358,25.111412,0.000424,25.000474,-1.8940,0.175,9.59306,9.59306
1992.00,9.59351,25.111568,0.000424,25.000502,-1.8941,0.176,9.59208,9.59208
1993.00,9.59342,25.111690,0.000422,25.000513,-1.8945,0.176,9.59251,9.59251
1994.00,9.59324,25.111750,0.000419,25.000508,-1.8948,0.176,9.59288,9.59288
1995.00,9.59311,25.111801,0.000421,25.000526,-1.8952,0.176,9.59389,9.59389
1996.00,9.59329,25.111791,0.000424,25.000478,-1.8955,0.176,9.59483,9.59483
1997.00,9.59330,25.111743,0.000429,25.000479,-1.8956,0.176,9.59548,9.59548
1998.00,9.59338,25.111694,0.000429,25.000464,-1.8956,0.176,9.59531,9.59531
1999.00,9.59362,25.111683,0.000431,25.000466,-1.8958,0.176,9.59604,9.59604
2000.00,9.59390,25.111630,0.000430,25.000502,-1.8962,0.176,9.59612,9.59612
2001.00,9.59404,25.111586,0.000428,25.000516,-1.8967,0.176,9.59565,9.59565
2002.00,9.59408,25.111577,0.000424,25.000482,-1.8973,0.176,9.59460,9.59460
2003.00,9.59418,25.111598,0.000428,25.000455,-1.8979,0.176,9.59406,9.59406
2004.00,9.59427,25.111611,0.000428,25.000441,-1.8983,0.176,9.59228,9.59228
2005.00,9.59416,25.111703,0.000428,25.000478,-1.8983,0.176,9.59064,9.59064
2006.00,9.59437,25.111771,0.000427,25.000524,-1.8984,0.176,9.58945,9.58945
2007.00,9.59498,25.111764,0.000426,25.000513,-1.8985,0.176,9.58953,9.58953
2008.00,9.59515,25.111776,0.000422,25.000536,-1.8986,0.176,9.58859,9.58859
2009.00,9.59504,25.111744,0.000419,25.000520,-1.8989,0.176,9.58766,9.58766
2010.00,9.59491,25.111725,0.000417,25.000470,-1.8993,0.177,9.58582,9.58582
2011.00,9.59308,25.111686,0.000417,25.000317,-1.8995,0.177,9.58416,9.58416
@14,2.0001,4.0, 2010.072 
2012.00,9.59049,25.111758,0.000417,25.000289,-1.8994,0.177,9.58237,9.58237
2013.00,9.59076,25.111858,0.000417,25.000337,-1.8993,0.177,9.58199,9.58199
2014.00,9.58955,25.111955,0.000417,25.000346,-1.8993,0.177,9.58246,9.58246
2015.00,9.58931,25.112055,0.000415,25.000353,-1.8994,0.177,9.58442,9.58442
2016.00,9.58788,25.112219,0.000418,25.000464,-1.8999,0.177,9.58731,9.58731
2017.00,9.58638,25.112375,0.000419,25.000561,-1.9004,0.177,9.58988,9.58988
2018.00,9.58622,25.112370,0.000419,25.000482,-1.9009,0.177,9.59136,9.59136
2019.00,9.58600,25.112448,0.000419,25.000482,-1.9012,0.178,9.59252,9.59252
2020.00,9.58687,25.112443,0.000420,25.000436,-1.9014,0.178,9.59320,9.59320
2021.00,9.58765,25.112493,0.000422,25.000443,-1.9016,0.178,9.59234,9.59234
2022.00,9.58760,25.112447,0.000423,25.000414,-1.9019,0.178,9.59160,9.59160
2023.00,9.58783,25.112466,0.000426,25.000505,-1.9022,0.178,9.59191,9.59191
2024.00,9.58800,25.112358,0.000429,25.000466,-1.9023,0.177,9.59266,9.59266
2025.00,9.58850,25.112402,0.000430,25.000549,-1.9025,0.178,9.59251,9.59251
2026.00,9.58896,25.112266,0.000428,25.000485,-1.9027,0.178,9.59305,9.59305
2027.00,9.58909,25.112175,0.000423,25.000383,-1.9029,0.178,9.59322,9.59322
2028.00,9.58933,25.112088,0.000419,25.000282,-1.9032,0.178,9.59232,9.59232
2029.00,9.58962,25.112090,0.000417,25.000269,-1.9037,0.178,9.59182,9.59182
2030.00,9.59026,25.111996,0.000421,25.000151,-1.9040,0.178,9.59219,9.59219
2031.00,9.59120,25.112107,0.000425,25.000188,-1.9044,0.178,9.59200,9.59200
2032.00,9.59190,25.112213,0.000428,25.000256,-1.9046,0.178,9.59265,9.59265
2033.00,9.59223,25.112435,0.000430,25.000421,-1.9049,0.178,9.59318,9.59318
2034.00,9.59246,25.112533,0.000433,25.000446,-1.9052,0.178,9.59228,9.59228
2035.00,9.59241,25.112668,0.000431,25.000545,-1.9056,0.178,9.59214,9.59214
2036.00,9.59244,25.112700,0.000431,25.000504,-1.9060,0.178,9.59207,9.59207
2037.00,9.59235,25.112759,0.000430,25.000502,-1.9063,0.178,9.59191,9.59191
2038.00,9.59245,25.112751,0.000430,25.000417,-1.9066,0.178,9.59242,9.59242
2039.00,9.59237,25.112834,0.000425,25.000418,-1.9069,0.179,9.59263,9.59263
2040.00,9.59232,25.112941,0.000428,25.000438,-1.9071,0.179,9.59231,9.59231
2041.00,9.59234,25.113010,0.000429,25.000466,-1.9074,0.179,9.59270,9.59270
2042.00,9.59251,25.113134,0.000430,25.000475,-1.9077,0.179,9.59225,9.59225
2043.00,9.59247,25.113198,0.000431,25.000450,-1.9077,0.179,9.59160,9.59160
2044.00,9.59223,25.113249,0.000433,25.000458,-1.9080,0.179,9.59180,9.59180
2045.00,9.59219,25.113347,0.000434,25.000442,-1.9082,0.179,9.59215,9.59215
2046.00,9.59214,25.113466,0.000432,25.000478,-1.9084,0.179,9.59165,9.59165
2047.00,9.59217,25.113438,0.000432,25.000455,-1.9087,0.179,9.59234,9.59234
2048.00,9.59251,25.113419,0.000432,25.000406,-1.9089,0.179,9.59371,9.59371
2049.00,9.59282,25.113480,0.000433,25.000424,-1.9090,0.179,9.59435,9.59435
2050.00,9.59272,25.113458,0.000429,25.000436,-1.9092,0.179,9.59424,9.59424
2051.00,9.59271,25.113511,0.000429,25.000515,-1.9095,0.179,9.59451,9.59451
2052.00,9.59260,25.113581,0.000428,25.000512,-1.9099,0.179,9.59318,9.59318
2053.00,9.59236,25.113638,0.000429,25.000563,-1.9105,0.179,9.59191,9.59191
2054.00,9.59248,25.113654,0.000430,25.000589,-1.9109,0.179,9.59159,9.59159
2055.00,9.59262,25.113628,0.000430,25.000566,-1.9111,0.179,9.59174,9.59174
2056.00,9.59256,25.113570,0.000429,25.000538,-1.9111,0.179,9.59087,9.59087
2057.00,9.59256,25.113577,0.000430,25.000591,-1.9111,0.179,9.59068,9.59068
2058.00,9.59230,25.113504,0.000427,25.000561,-1.9112,0.179,9.59036,9.59036
2059.00,9.59198,25.113537,0.000427,25.000583,-1.9114,0.180,9.59009,9.59009
2060.00,9.59200,25.113541,0.000430,25.000605,-1.9117,0.180,9.59007,9.59007
2061.00,9.59201,25.113547,0.000430,25.000563,-1.9121,0.179,9.59077,9.59077
2062.00,9.59197,25.113680,0.000432,25.000630,-1.9126,0.180,9.59162,9.59162
2063.00,9.59192,25.113791,0.000436,25.000654,-1.9130,0.179,9.59120,9.59120
2064.00,9.59186,25.113833,0.000438,25.000650,-1.9133,0.179,9.59036,9.59036
2065.00,9.59176,25.113820,0.000435,25.000527,-1.9137,0.179,9.58888,9.58888
2066.00,9.59135,25.113831,0.000435,25.000491,-1.9139,0.179,9.58819,9.58819
2067.00,9.59080,25.113719,0.000433,25.000397,-1.9141,0.180,9.58840,9.58840
2068.00,9.59078,25.113747,0.000430,25.000327,-1.9143,0.180,9.58905,9.58905
2069.00,9.59046,25.113690,0.000425,25.000250,-1.9145,0.180,9.58931,9.58931
2070.00,9.59024,25.113729,0.000425,25.000302,-1.9146,0.180,9.59001,9.59001
2071.00,9.59012,25.113725,0.000426,25.000317,-1.9148,0.180,9.59057,9.59057
2072.00,9.59007,25.113766,0.000428,25.000333,-1.9149,0.180,9.58950,9.58950
2073.00,9.58993,25.113741,0.000425,25.000363,-1.9149,0.180,9.58832,9.58832
2074.00,9.58956,25.113759,0.000425,25.000356,-1.9151,0.180,9.58785,9.58785
2075.00,9.58930,25.113810,0.000425,25.000335,-1.9155,0.180,9.58678,9.58678
2076.00,9.58941,25.113869,0.000427,25.000324,-1.9156,0.180,9.58593,9.58593
2077.00,9.58900,25.113957,0.000427,25.000367,-1.9157,0.180,9.58619,9.58619
2078.00,9.58880,25.114069,0.000428,25.000373,-1.9159,0.180,9.58624,9.58624
2079.00,9.58857,25.114107,0.000428,25.000325,-1.9161,0.180,9.58641,9.58641
2080.00,9.58843,25.114156,0.000428,25.000345,-1.9163,0.180,9.58767,9.58767
2081.00,9.58839,25.114254,0.000423,25.000361,-1.9166,0.181,9.58897,9.58897
2082.00,9.58842,25.114247,0.000420,25.000306,-1.9170,0.181,9.58949,9.58949
2083.00,9.58837,25.114216,0.000420,25.000282,-1.9174,0.181,9.58982,9.58982
2084.00,9.58840,25.114272,0.000420,25.000357,-1.9176,0.181,9.59028,9.59028
2085.00,9.58860,25.114304,0.000419,25.000419,-1.9180,0.181,9.59065,9.59065
2086.00,9.58896,25.114332,0.000422,25.000412,-1.9186,0.181,9.59100,9.59100
2087.00,9.58918,25.114341,0.000424,25.000420,-1.9191,0.181,9.59156,9.59156
2088.00,9.58931,25.114387,0.000425,25.000467,-1.9195,0.181,9.59312,9.59312
2089.00,9.58950,25.114452,0.000425,25.000491,-1.9198,0.181,9.59393,9.59393
2090.00,9.58968,25.114478,0.000425,25.000429,-1.9201,0.181,9.59390,9.59390
2091.00,9.58977,25.114545,0.000427,25.000473,-1.9201,0.181,9.59338,9.59338
2092.00,9.58987,25.114610,0.000427,25.000489,-1.9202,0.181,9.59251,9.59251
2093.00,9.59001,25.114679,0.000427,25.000476,-1.9205,0.182,9.59114,9.59114
2094.00,9.59015,25.114736,0.000429,25.000473,-1.9207,0.181,9.59012,9.59012
2095.00,9.59052,25.114762,0.000429,25.000481,-1.9208,0.181,9.59011,9.59011
2096.00,9.59075,25.114760,0.000429,25.000430,-1.9211,0.181,9.58996,9.58996
2097.00,9.59078,25.114720,0.000428,25.000352,-1.9215,0.181,9.58942,9.58942
2098.00,9.59081,25.114699,0.000427,25.000309,-1.9217,0.181,9.58958,9.58958
2099.00,9.59097,25.114703,0.000426,25.000287,-1.9219,0.181,9.58978,9.58978
2100.00,9.59095,25.114765,0.000425,25.000309,-1.9223,0.182,9.58886,9.58886
2101.00,9.59081,25.114732,0.000422,25.000253,-1.9227,0.182,9.58862,9.58862
2102.00,9.59068,25.114853,0.000424,25.000296,-1.9230,0.182,9.58920,9.58920
2103.00,9.59073,25.114954,0.000426,25.000378,-1.9234,0.182,9.58946,9.58946
2104.00,9.59091,25.115011,0.000426,25.000423,-1.9238,0.182,9.59000,9.59000
2105.00,9.59095,25.115020,0.000427,25.000420,-1.9241,0.182,9.59076,9.59076
2106.00,9.59080,25.115012,0.000427,25.000439,-1.9244,0.182,9.59066,9.59066
2107.00,9.59050,25.114991,0.000423,25.000388,-1.9245,0.182,9.59019,9.59019
2108.00,9.59011,25.115022,0.000420,25.000347,-1.9247,0.182,9.58946,9.58946
2109.00,9.58970,25.115050,0.000419,25.000279,-1.9248,0.182,9.58825,9.58825
2110.00,9.58940,25.115107,0.000419,25.000283,-1.9250,0.182,9.58751,9.58751
2111.00,9.58918,25.115193,0.000421,25.000309,-1.9252,0.182,9.58708,9.58708
2112.00,9.58899,25.115283,0.000421,25.000355,-1.9255,0.182,9.58684,9.58684
2113.00,9.58879,25.115331,0.000421,25.000375,-1.9255,0.182,9.58644,9.58644
2114.00,9.58870,25.115387,0.000423,25.000401,-1.9257,0.182,9.58660,9.58660
2115.00,9.58852,25.115351,0.000421,25.000340,-1.9260,0.182,9.58615,9.58615
2116.00,9.58816,25.115386,0.000422,25.000347,-1.9264,0.182,9.58618,9.58618
2117.00,9.58812,25.115418,0.000423,25.000352,-1.9268,0.182,9.58607,9.58607
2118.00,9.58798,25.115456,0.000421,25.000358,-1.9273,0.182,9.58614,9.58614
2119.00,9.58777,25.115418,0.000419,25.000327,-1.9276,0.183,9.58593,9.58593
2120.00,9.58773,25.115479,0.000426,25.000380,-1.9277,0.182,9.58669,9.58669
2121.00,9.58780,25.115523,0.000428,25.000435,-1.9278,0.182,9.58733,9.58733
2122.00,9.58778,25.115431,0.000429,25.000367,-1.9281,0.182,9.58764,9.58764
2123.00,9.58758,25.115450,0.000431,25.000370,-1.9286,0.182,9.58783,9.58783
2124.00,9.58741,25.115465,0.000432,25.000393,-1.9292,0.182,9.58839,9.58839
2125.00,9.58710,25.115480,0.000429,25.000412,-1.9300,0.183,9.58735,9.58735
2126.00,9.58688,25.115414,0.000423,25.000321,-1.9304,0.183,9.58681,9.58681
2127.00,9.58673,25.115508,0.000423,25.000381,-1.9305,0.183,9.58584,9.58584
2128.00,9.58648,25.115519,0.000425,25.000357,-1.9306,0.183,9.58503,9.58503
2129.00,9.58627,25.115536,0.000425,25.000316,-1.9306,0.183,9.58385,9.58385
2130.00,9.58613,25.115594,0.000425,25.000300,-1.9305,0.183,9.58408,9.58408
2131.00,9.58604,25.115685,0.000425,25.000284,-1.9306,0.183,9.58387,9.58387
2132.00,9.58600,25.115784,0.000426,25.000323,-1.9307,0.183,9.58420,9.58420
2133.00,9.58595,25.115909,0.000429,25.000402,-1.9309,0.183,9.58482,9.58482
2134.00,9.58595,25.115934,0.000426,25.000375,-1.9311,0.183,9.58544,9.58544
2135.00,9.58594,25.115953,0.000424,25.000299,-1.9315,0.183,9.58587,9.58587
2136.00,9.58602,25.115971,0.000423,25.000285,-1.9318,0.184,9.58573,9.58573
2137.00,9.58591,25.115947,0.000421,25.000256,-1.9321,0.184,9.58612,9.58612
2138.00,9.58594,25.115859,0.000417,25.000176,-1.9323,0.184,9.58622,9.58622
2139.00,9.58606,25.115994,0.000421,25.000287,-1.9325,0.184,9.58686,9.58686
2140.00,9.58617,25.116006,0.000421,25.000304,-1.9327,0.184,9.58727,9.58727
2141.00,9.58608,25.116064,0.000424,25.000378,-1.9331,0.184,9.58754,9.58754
2142.00,9.58607,25.116125,0.000427,25.000396,-1.9335,0.184,9.58851,9.58851
2143.00,9.58630,25.116188,0.000427,25.000399,-1.9340,0.184,9.58928,9.58928
2144.00,9.58638,25.116197,0.000426,25.000342,-1.9344,0.184,9.58975,9.58975
2145.00,9.58673,25.116404,0.000428,25.000475,-1.9347,0.184,9.59039,9.59039
2146.00,9.58694,25.116494,0.000427,25.000475,-1.9348,0.184,9.59069,9.59069
2147.00,9.58710,25.116590,0.000427,25.000487,-1.9348,0.184,9.59038,9.59038
2148.00,9.58738,25.116631,0.000427,25.000493,-1.9350,0.184,9.58960,9.58960
2149.00,9.58755,25.116648,0.000426,25.000456,-1.9353,0.184,9.58851,9.58851
2150.00,9.58767,25.116643,0.000426,25.000415,-1.9354,0.184,9.58738,9.58738
2151.00,9.58773,25.116769,0.000430,25.000488,-1.9357,0.184,9.58678,9.58678
2152.00,9.58774,25.116830,0.000429,25.000519,-1.9363,0.184,9.58652,9.58652
2153.00,9.58798,25.116886,0.000430,25.000513,-1.9365,0.184,9.58720,9.58720
2154.00,9.58818,25.116996,0.000433,25.000587,-1.9367,0.184,9.58757,9.58757
2155.00,9.58849,25.117044,0.000432,25.000580,-1.9371,0.184,9.58837,9.58837
2156.00,9.58854,25.117075,0.000430,25.000518,-1.9374,0.184,9.58919,9.58919
2157.00,9.58857,25.116948,0.000426,25.000393,-1.9376,0.184,9.58935,9.58935
2158.00,9.58814,25.116953,0.000423,25.000391,-1.9379,0.185,9.58905,9.58905
2159.00,9.58721,25.116940,0.000418,25.000402,-1.9380,0.185,9.58890,9.58890
2160.00,9.58655,25.116965,0.000418,25.000425,-1.9381,0.185,9.58716,9.58716
2161.00,9.58655,25.116915,0.000412,25.000379,-1.9384,0.185,9.58530,9.58530
@15,2.0001,4.0, 2160.003 
2162.00,9.58833,25.117105,0.000414,25.000454,-1.9387,0.186,9.58413,9.58413
2163.00,9.58927,25.117172,0.000416,25.000446,-1.9392,0.185,9.58402,9.58402
2164.00,9.58935,25.117251,0.000419,25.000447,-1.9399,0.185,9.58402,9.58402
2165.00,9.58922,25.117181,0.000417,25.000391,-1.9405,0.185,9.58512,9.58512
2166.00,9.58842,25.117258,0.000420,25.000450,-1.9409,0.185,9.58650,9.58650
2167.00,9.58704,25.117301,0.000423,25.000470,-1.9412,0.185,9.58852,9.58852
2168.00,9.58696,25.117328,0.000420,25.000441,-1.9414,0.185,9.59024,9.59024
2169.00,9.58701,25.117304,0.000419,25.000360,-1.9416,0.185,9.59154,9.59154
2170.00,9.58766,25.117319,0.000418,25.000305,-1.9418,0.186,9.59123,9.59123
2171.00,9.58793,25.117299,0.000420,25.000284,-1.9420,0.186,9.59070,9.59070
2172.00,9.58807,25.117290,0.000416,25.000221,-1.9422,0.186,9.59014,9.59014
2173.00,9.58786,25.117326,0.000417,25.000259,-1.9422,0.186,9.58882,9.58882
2174.00,9.58791,25.117443,0.000421,25.000352,-1.9422,0.186,9.58828,9.58828
2175.00,9.58772,25.117602,0.000424,25.000411,-1.9423,0.186,9.58838,9.58838
2176.00,9.58764,25.117653,0.000419,25.000409,-1.9426,0.186,9.58880,9.58880
2177.00,9.58818,25.117766,0.000420,25.000486,-1.9431,0.186,9.58828,9.58828
2178.00,9.58915,25.117879,0.000420,25.000507,-1.9437,0.186,9.58798,9.58798
2179.00,9.58974,25.117892,0.000415,25.000448,-1.9442,0.186,9.58638,9.58638
2180.00,9.58951,25.117921,0.000412,25.000430,-1.9447,0.186,9.58638,9.58638
2181.00,9.58918,25.117985,0.000412,25.000433,-1.9451,0.187,9.58672,9.58672
2182.00,9.58871,25.117966,0.000410,25.000426,-1.9453,0.187,9.58716,9.58716
2183.00,9.58858,25.117948,0.000410,25.000403,-1.9455,0.187,9.58725,9.58725
2184.00,9.58869,25.117984,0.000415,25.000479,-1.9457,0.187,9.58796,9.58796
2185.00,9.58859,25.118091,0.000421,25.000563,-1.9459,0.187,9.58845,9.58845
2186.00,9.58871,25.118149,0.000425,25.000598,-1.9461,0.187,9.58909,9.58909
2187.00,9.58875,25.118247,0.000427,25.000654,-1.9462,0.186,9.58862,9.58862
2188.00,9.58834,25.118290,0.000427,25.000687,-1.9464,0.186,9.58819,9.58819
2189.00,9.58783,25.118282,0.000424,25.000586,-1.9465,0.187,9.58819,9.58819
2190.00,9.58785,25.118233,0.000420,25.000555,-1.9466,0.187,9.58870,9.58870
2191.00,9.58814,25.118158,0.000418,25.000464,-1.9468,0.187,9.58809,9.58809
2192.00,9.58798,25.118064,0.000419,25.000337,-1.9471,0.187,9.58708,9.58708
2193.00,9.58760,25.118054,0.000422,25.000341,-1.9475,0.187,9.58618,9.58618
2194.00,9.58719,25.118084,0.000423,25.000379,-1.9478,0.187,9.58514,9.58514
2195.00,9.58683,25.118136,0.000422,25.000352,-1.9481,0.187,9.58373,9.58373
2196.00,9.58685,25.118264,0.000421,25.000419,-1.9483,0.187,9.58386,9.58386
2197.00,9.58694,25.118339,0.000421,25.000478,-1.9486,0.187,9.58507,9.58507
2198.00,9.58696,25.118381,0.000419,25.000448,-1.9488,0.187,9.58600,9.58600
2199.00,9.58707,25.118404,0.000415,25.000416,-1.9494,0.187,9.58685,9.58685
2200.00,9.58708,25.118392,0.000414,25.000411,-1.9498,0.188,9.58722,9.58722
2201.00,9.58682,25.118465,0.000417,25.000442,-1.9502,0.188,9.58711,9.58711
2202.00,9.58674,25.118462,0.000417,25.000364,-1.9505,0.188,9.58714,9.58714
2203.00,9.58675,25.118490,0.000419,25.000373,-1.9509,0.188,9.58692,9.58692
2204.00,9.58682,25.118502,0.000421,25.000361,-1.9512,0.188,9.58700,9.58700
2205.00,9.58646,25.118617,0.000425,25.000446,-1.9518,0.187,9.58727,9.58727
2206.00,9.58638,25.118607,0.000423,25.000434,-1.9521,0.188,9.58714,9.58714
2207.00,9.58648,25.118638,0.000422,25.000484,-1.9524,0.188,9.58654,9.58654
2208.00,9.58641,25.118687,0.000420,25.000478,-1.9527,0.188,9.58649,9.58649
2209.00,9.58645,25.118731,0.000421,25.000496,-1.9528,0.188,9.58671,9.58671
2210.00,9.58632,25.118611,0.000418,25.000334,-1.9526,0.188,9.58644,9.58644
2211.00,9.58610,25.118655,0.000419,25.000346,-1.9527,0.188,9.58633,9.58633
2212.00,9.58622,25.118671,0.000422,25.000324,-1.9530,0.188,9.58645,9.58645
2213.00,9.58634,25.118695,0.000426,25.000348,-1.9532,0.188,9.58624,9.58624
2214.00,9.58646,25.118720,0.000428,25.000355,-1.9536,0.188,9.58540,9.58540
2215.00,9.58648,25.118862,0.000432,25.000480,-1.9544,0.188,9.58500,9.58500
2216.00,9.58638,25.118806,0.000431,25.000387,-1.9551,0.188,9.58440,9.58440
2217.00,9.58611,25.118895,0.000429,25.000460,-1.9557,0.188,9.58372,9.58372
2218.00,9.58581,25.118884,0.000422,25.000360,-1.9562,0.188,9.58312,9.58312
2219.00,9.58567,25.118962,0.000417,25.000389,-1.9565,0.189,9.58355,9.58355
2220.00,9.58560,25.118950,0.000418,25.000326,-1.9567,0.189,9.58336,9.58336
2221.00,9.58548,25.119059,0.000417,25.000362,-1.9564,0.189,9.58359,9.58359
2222.00,9.58526,25.119097,0.000414,25.000311,-1.9562,0.189,9.58380,9.58380
2223.00,9.58505,25.119197,0.000419,25.000376,-1.9562,0.189,9.58410,9.58410
2224.00,9.58494,25.119297,0.000425,25.000409,-1.9562,0.189,9.58399,9.58399
2225.00,9.58492,25.119373,0.000424,25.000441,-1.9562,0.189,9.58468,9.58468
2226.00,9.58477,25.119470,0.000430,25.000497,-1.9565,0.189,9.58446,9.58446
2227.00,9.58466,25.119504,0.000431,25.000512,-1.9569,0.189,9.58462,9.58462
2228.00,9.58465,25.119539,0.000428,25.000568,-1.9572,0.189,9.58501,9.58501
2229.00,9.58459,25.119463,0.000426,25.000516,-1.9576,0.189,9.58527,9.58527
2230.00,9.58461,25.119464,0.000423,25.000523,-1.9581,0.189,9.58567,9.58567
2231.00,9.58470,25.119371,0.000421,25.000464,-1.9585,0.189,9.58588,9.58588
2232.00,9.58450,25.119364,0.000425,25.000483,-1.9590,0.189,9.58585,9.58585
2233.00,9.58449,25.119370,0.000426,25.000452,-1.9593,0.189,9.58590,9.58590
2234.00,9.58464,25.119413,0.000425,25.000428,-1.9594,0.189,9.58586,9.58586
2235.00,9.58477,25.119482,0.000426,25.000397,-1.9597,0.189,9.58573,9.58573
2236.00,9.58489,25.119585,0.000426,25.000408,-1.9599,0.189,9.58565,9.58565
2237.00,9.58483,25.119643,0.000426,25.000383,-1.9602,0.189,9.58501,9.58501
2238.00,9.58481,25.119681,0.000428,25.000388,-1.9604,0.189,9.58436,9.58436
2239.00,9.58474,25.119731,0.000431,25.000398,-1.9608,0.189,9.58358,9.58358
2240.00,9.58473,25.119758,0.000432,25.000367,-1.9610,0.189,9.58314,9.58314
2241.00,9.58485,25.119765,0.000429,25.000407,-1.9612,0.189,9.58358,9.58358
2242.00,9.58487,25.119787,0.000428,25.000396,-1.9612,0.190,9.58402,9.58402
2243.00,9.58494,25.119853,0.000425,25.000396,-1.9614,0.190,9.58475,9.58475
2244.00,9.58500,25.119924,0.000422,25.000419,-1.9619,0.190,9.58518,9.58518
2245.00,9.58490,25.119950,0.000423,25.000491,-1.9623,0.190,9.58495,9.58495
2246.00,9.58485,25.120010,0.000424,25.000489,-1.9627,0.190,9.58428,9.58428
2247.00,9.58480,25.120038,0.000424,25.000474,-1.9632,0.190,9.58372,9.58372
2248.00,9.58451,25.120086,0.000425,25.000483,-1.9636,0.190,9.58235,9.58235
2249.00,9.58423,25.120127,0.000429,25.000505,-1.9638,0.190,9.58168,9.58168
2250.00,9.58389,25.120211,0.000431,25.000474,-1.9641,0.190,9.58096,9.58096
2251.00,9.58355,25.120260,0.000434,25.000429,-1.9642,0.190,9.58042,9.58042
2252.00,9.58343,25.120367,0.000433,25.000450,-1.9643,0.190,9.58059,9.58059
2253.00,9.58329,25.120394,0.000431,25.000434,-1.9645,0.190,9.58132,9.58132
2254.00,9.58297,25.120368,0.000429,25.000404,-1.9646,0.190,9.58078,9.58078
2255.00,9.58263,25.120290,0.000425,25.000361,-1.9648,0.190,9.58088,9.58088
2256.00,9.58236,25.120322,0.000427,25.000411,-1.9652,0.190,9.58089,9.58089
2257.00,9.58236,25.120269,0.000428,25.000383,-1.9655,0.190,9.58139,9.58139
2258.00,9.58250,25.120257,0.000427,25.000355,-1.9659,0.190,9.58180,9.58180
2259.00,9.58266,25.120308,0.000422,25.000388,-1.9661,0.190,9.58333,9.58333
2260.00,9.58273,25.120289,0.000424,25.000388,-1.9665,0.190,9.58384,9.58384
2261.00,9.58251,25.120234,0.000422,25.000342,-1.9668,0.191,9.58394,9.58394
2262.00,9.58241,25.120347,0.000423,25.000396,-1.9672,0.191,9.58398,9.58398
2263.00,9.58242,25.120449,0.000422,25.000444,-1.9675,0.191,9.58417,9.58417
2264.00,9.58246,25.120507,0.000425,25.000418,-1.9677,0.191,9.58402,9.58402
2265.00,9.58240,25.120604,0.000423,25.000427,-1.9680,0.191,9.58447,9.58447
2266.00,9.58244,25.120767,0.000422,25.000469,-1.9682,0.191,9.58532,9.58532
2267.00,9.58275,25.120802,0.000419,25.000439,-1.9684,0.191,9.58549,9.58549
2268.00,9.58297,25.120861,0.000420,25.000442,-1.9687,0.191,9.58509,9.58509
2269.00,9.58317,25.120928,0.000425,25.000450,-1.9690,0.191,9.58496,9.58496
2270.00,9.58337,25.121036,0.000426,25.000513,-1.9692,0.191,9.58461,9.58461
2271.00,9.58355,25.120986,0.000425,25.000465,-1.9693,0.191,9.58449,9.58449
2272.00,9.58382,25.120948,0.000426,25.000446,-1.9694,0.191,9.58509,9.58509
2273.00,9.58408,25.120924,0.000429,25.000401,-1.9696,0.191,9.58551,9.58551
2274.00,9.58428,25.120963,0.000428,25.000418,-1.9697,0.191,9.58554,9.58554
2275.00,9.58447,25.120938,0.000428,25.000381,-1.9701,0.191,9.58487,9.58487
2276.00,9.58445,25.121011,0.000430,25.000432,-1.9706,0.191,9.58417,9.58417
2277.00,9.58443,25.121102,0.000431,25.000503,-1.9709,0.191,9.58286,9.58286
2278.00,9.58428,25.121182,0.000430,25.000578,-1.9712,0.192,9.58222,9.58222
2279.00,9.58424,25.121184,0.000427,25.000564,-1.9718,0.192,9.58221,9.58221
2280.00,9.58420,25.121259,0.000426,25.000624,-1.9724,0.192,9.58303,9.58303
2281.00,9.58432,25.121377,0.000425,25.000691,-1.9726,0.192,9.58348,9.58348
2282.00,9.58430,25.121388,0.000426,25.000653,-1.9731,0.192,9.58325,9.58325
2283.00,9.58418,25.121302,0.000425,25.000486,-1.9736,0.192,9.58256,9.58256
2284.00,9.58393,25.121330,0.000429,25.000545,-1.9738,0.192,9.58157,9.58157
2285.00,9.58354,25.121258,0.000429,25.000452,-1.9739,0.192,9.58124,9.58124
2286.00,9.58340,25.121141,0.000428,25.000342,-1.9743,0.192,9.58120,9.58120
2287.00,9.58325,25.121184,0.000429,25.000399,-1.9747,0.192,9.58143,9.58143
2288.00,9.58314,25.121213,0.000427,25.000455,-1.9751,0.192,9.58218,9.58218
2289.00,9.58309,25.121216,0.000427,25.000415,-1.9753,0.192,9.58288,9.58288
2290.00,9.58299,25.121366,0.000426,25.000465,-1.9755,0.192,9.58273,9.58273
2291.00,9.58284,25.121441,0.000427,25.000491,-1.9756,0.192,9.58281,9.58281
2292.00,9.58261,25.121492,0.000428,25.000464,-1.9755,0.192,9.58283,9.58283
2293.00,9.58243,25.121574,0.000431,25.000501,-1.9756,0.192,9.58292,9.58292
2294.00,9.58237,25.121620,0.000428,25.000480,-1.9759,0.193,9.58246,9.58246
2295.00,9.58226,25.121694,0.000432,25.000498,-1.9763,0.193,9.58200,9.58200
2296.00,9.58220,25.121737,0.000432,25.000453,-1.9766,0.193,9.58102,9.58102
2297.00,9.58207,25.121852,0.000430,25.000442,-1.9770,0.193,9.58079,9.58079
2298.00,9.58211,25.121949,0.000431,25.000419,-1.9774,0.193,9.58082,9.58082
2299.00,9.58206,25.122026,0.000433,25.000387,-1.9776,0.193,9.58105,9.58105
2300.00,9.58194,25.122048,0.000430,25.000437,-1.9779,0.193,9.58152,9.58152
2301.00,9.58183,25.122136,0.000430,25.000516,-1.9783,0.193,9.58219,9.58219
2302.00,9.58177,25.122088,0.000432,25.000518,-1.9788,0.193,9.58214,9.58214
2303.00,9.58196,25.122123,0.000431,25.000576,-1.9792,0.193,9.58129,9.58129
2304.00,9.58202,25.122169,0.000436,25.000608,-1.9796,0.193,9.57929,9.57929
2305.00,9.58190,25.122167,0.000435,25.000507,-1.9800,0.193,9.57733,9.57733
2306.00,9.58180,25.122093,0.000435,25.000450,-1.9801,0.193,9.57604,9.57604
2307.00,9.58157,25.122101,0.000431,25.000443,-1.9802,0.193,9.57549,9.57549
2308.00,9.58137,25.122148,0.000429,25.000447,-1.9803,0.193,9.57536,9.57536
2309.00,9.58158,25.122167,0.000425,25.000422,-1.9806,0.193,9.57452,9.57452
2310.00,9.58207,25.122359,0.000427,25.000522,-1.9806,0.193,9.57296,9.57296
2311.00,9.58187,25.122492,0.000430,25.000538,-1.9809,0.193,9.57147,9.57147
@16,2.0001,4.0, 2310.042 
2312.00,9.58072,25.122519,0.000430,25.000473,-1.9812,0.193,9.56997,9.56997
2313.00,9.57772,25.122459,0.000430,25.000340,-1.9813,0.193,9.57022,9.57022
2314.00,9.57537,25.122534,0.000431,25.000381,-1.9812,0.193,9.57277,9.57277
2315.00,9.57599,25.122460,0.000428,25.000359,-1.9814,0.193,9.57595,9.57595
2316.00,9.57452,25.122410,0.000421,25.000275,-1.9816,0.194,9.57887,9.57887
2317.00,9.57325,25.122459,0.000417,25.000288,-1.9819,0.194,9.58146,9.58146
2318.00,9.57272,25.122524,0.000418,25.000390,-1.9824,0.194,9.58281,9.58281
2319.00,9.57306,25.122557,0.000417,25.000422,-1.9827,0.194,9.58326,9.58326
2320.00,9.57443,25.122541,0.000418,25.000403,-1.9833,0.194,9.58317,9.58317
2321.00,9.57500,25.122543,0.000418,25.000402,-1.9836,0.194,9.58262,9.58262
2322.00,9.57473,25.122592,0.000424,25.000430,-1.9840,0.194,9.58245,9.58245
2323.00,9.57604,25.122674,0.000426,25.000436,-1.9842,0.194,9.58184,9.58184
2324.00,9.57720,25.122704,0.000426,25.000425,-1.9846,0.194,9.58179,9.58179
2325.00,9.57775,25.122744,0.000427,25.000375,-1.9848,0.194,9.58177,9.58177
2326.00,9.57838,25.122861,0.000429,25.000466,-1.9850,0.194,9.58184,9.58184
2327.00,9.57866,25.122871,0.000424,25.000496,-1.9852,0.194,9.58096,9.58096
2328.00,9.57870,25.122861,0.000419,25.000420,-1.9854,0.194,9.58017,9.58017
2329.00,9.57909,25.122877,0.000418,25.000417,-1.9857,0.195,9.58007,9.58007
2330.00,9.57989,25.122894,0.000419,25.000387,-1.9858,0.195,9.58050,9.58050
2331.00,9.58068,25.122914,0.000422,25.000393,-1.9861,0.195,9.58097,9.58097
2332.00,9.58136,25.122944,0.000424,25.000386,-1.9863,0.195,9.58157,9.58157
2333.00,9.58156,25.123020,0.000424,25.000496,-1.9866,0.195,9.58142,9.58142
2334.00,9.58155,25.123061,0.000421,25.000493,-1.9868,0.195,9.58118,9.58118
2335.00,9.58156,25.123112,0.000420,25.000556,-1.9871,0.195,9.58068,9.58068
2336.00,9.58144,25.123196,0.000419,25.000533,-1.9873,0.195,9.58010,9.58010
2337.00,9.58135,25.123279,0.000421,25.000569,-1.9876,0.195,9.58013,9.58013
2338.00,9.58113,25.123210,0.000425,25.000439,-1.9878,0.195,9.58040,9.58040
2339.00,9.58081,25.123213,0.000426,25.000447,-1.9880,0.195,9.58005,9.58005
2340.00,9.58079,25.123264,0.000424,25.000395,-1.9881,0.195,9.58021,9.58021
2341.00,9.58084,25.123175,0.000420,25.000352,-1.9879,0.195,9.58050,9.58050
2342.00,9.58088,25.123213,0.000416,25.000309,-1.9879,0.196,9.58089,9.58089
2343.00,9.58081,25.123429,0.000415,25.000407,-1.9882,0.196,9.58087,9.58087
2344.00,9.58070,25.123489,0.000416,25.000289,-1.9886,0.196,9.58165,9.58165
2345.00,9.58079,25.123503,0.000416,25.000282,-1.9889,0.196,9.58208,9.58208
2346.00,9.58089,25.123655,0.000417,25.000325,-1.9895,0.196,9.58182,9.58182
2347.00,9.58084,25.123718,0.000416,25.000322,-1.9900,0.196,9.58072,9.58072
2348.00,9.58074,25.123731,0.000418,25.000403,-1.9903,0.196,9.57987,9.57987
2349.00,9.58048,25.123802,0.000420,25.000533,-1.9905,0.196,9.57859,9.57859
2350.00,9.58026,25.123875,0.000419,25.000601,-1.9908,0.196,9.57809,9.57809
2351.00,9.58004,25.123897,0.000425,25.000603,-1.9909,0.196,9.57829,9.57829
2352.00,9.58015,25.123929,0.000430,25.000574,-1.9909,0.196,9.57897,9.57897
2353.00,9.58023,25.123954,0.000431,25.000470,-1.9909,0.196,9.57990,9.57990
2354.00,9.58037,25.123983,0.000431,25.000378,-1.9910,0.196,9.58124,9.58124
2355.00,9.58040,25.123992,0.000432,25.000297,-1.9915,0.196,9.58115,9.58115
2356.00,9.58034,25.124138,0.000430,25.000366,-1.9920,0.196,9.58105,9.58105
2357.00,9.58038,25.124112,0.000427,25.000359,-1.9924,0.196,9.58097,9.58097
2358.00,9.58048,25.124166,0.000425,25.000390,-1.9928,0.196,9.58084,9.58084
2359.00,9.58048,25.124184,0.000425,25.000433,-1.9931,0.197,9.57923,9.57923
2360.00,9.58026,25.124234,0.000427,25.000495,-1.9933,0.197,9.57874,9.57874
2361.00,9.57996,25.124186,0.000426,25.000380,-1.9934,0.196,9.57859,9.57859
2362.00,9.57991,25.124259,0.000426,25.000371,-1.9935,0.196,9.57861,9.57861
2363.00,9.57981,25.124241,0.000424,25.000362,-1.9937,0.197,9.57853,9.57853
2364.00,9.57972,25.124265,0.000420,25.000327,-1.9941,0.197,9.57966,9.57966
2365.00,9.57964,25.124356,0.000421,25.000326,-1.9945,0.197,9.58004,9.58004
2366.00,9.57938,25.124421,0.000421,25.000392,-1.9950,0.197,9.57937,9.57937
2367.00,9.57939,25.124509,0.000423,25.000504,-1.9955,0.197,9.57904,9.57904
2368.00,9.57955,25.124570,0.000426,25.000519,-1.9957,0.197,9.57964,9.57964
2369.00,9.57984,25.124608,0.000429,25.000539,-1.9958,0.197,9.57930,9.57930
2370.00,9.57982,25.124608,0.000429,25.000558,-1.9960,0.197,9.57870,9.57870
2371.00,9.57950,25.124589,0.000431,25.000537,-1.9962,0.197,9.57839,9.57839
2372.00,9.57925,25.124641,0.000428,25.000522,-1.9963,0.197,9.57809,9.57809
2373.00,9.57912,25.124670,0.000423,25.000450,-1.9967,0.197,9.57717,9.57717
2374.00,9.57894,25.124683,0.000421,25.000395,-1.9971,0.197,9.57734,9.57734
2375.00,9.57883,25.124730,0.000419,25.000335,-1.9972,0.197,9.57740,9.57740
2376.00,9.57867,25.124879,0.000420,25.000423,-1.9972,0.198,9.57845,9.57845
2377.00,9.57877,25.124835,0.000423,25.000348,-1.9972,0.198,9.57980,9.57980
2378.00,9.57883,25.124891,0.000428,25.000406,-1.9974,0.197,9.58103,9.58103
2379.00,9.57926,25.125002,0.000431,25.000529,-1.9977,0.197,9.58132,9.58132
2380.00,9.57946,25.125044,0.000430,25.000578,-1.9983,0.197,9.58174,9.58174
2381.00,9.57942,25.124970,0.000428,25.000487,-1.9990,0.197,9.58158,9.58158
2382.00,9.57936,25.125039,0.000430,25.000491,-1.9994,0.197,9.58029,9.58029
2383.00,9.57920,25.124997,0.000428,25.000440,-1.9999,0.197,9.57883,9.57883
2384.00,9.57914,25.124962,0.000426,25.000380,-1.9999,0.198,9.57837,9.57837
2385.00,9.57910,25.124981,0.000425,25.000409,-1.9998,0.198,9.57857,9.57857
2386.00,9.57921,25.125064,0.000427,25.000423,-1.9999,0.198,9.57812,9.57812
2387.00,9.57909,25.125085,0.000426,25.000444,-2.0001,0.198,9.57852,9.57852
2388.00,9.57901,25.125139,0.000425,25.000474,-2.0002,0.198,9.57919,9.57919
2389.00,9.57905,25.125210,0.000425,25.000501,-2.0003,0.198,9.57891,9.57891
2390.00,9.57901,25.125315,0.000429,25.000530,-2.0005,0.198,9.57881,9.57881
2391.00,9.57912,25.125366,0.000429,25.000549,-2.0006,0.198,9.57807,9.57807
2392.00,9.57893,25.125423,0.000428,25.000557,-2.0006,0.198,9.57698,9.57698
2393.00,9.57889,25.125529,0.000428,25.000585,-2.0007,0.199,9.57652,9.57652
2394.00,9.57887,25.125555,0.000430,25.000560,-2.0010,0.199,9.57669,9.57669
2395.00,9.57884,25.125522,0.000430,25.000493,-2.0012,0.199,9.57646,9.57646
2396.00,9.57887,25.125527,0.000430,25.000474,-2.0015,0.198,9.57725,9.57725
2397.00,9.57856,25.125465,0.000428,25.000370,-2.0018,0.199,9.57761,9.57761
2398.00,9.57821,25.125424,0.000430,25.000337,-2.0021,0.198,9.57769,9.57769
2399.00,9.57801,25.125428,0.000430,25.000313,-2.0024,0.198,9.57803,9.57803
2400.00,9.57803,25.125562,0.000427,25.000392,-2.0027,0.199,9.57918,9.57918
2401.00,9.57843,25.125646,0.000426,25.000404,-2.0028,0.199,9.58071,9.58071
2402.00,9.57864,25.125764,0.000425,25.000483,-2.0030,0.199,9.58213,9.58213
2403.00,9.57893,25.125899,0.000427,25.000497,-2.0031,0.199,9.58232,9.58232
2404.00,9.57892,25.125957,0.000427,25.000437,-2.0031,0.199,9.58195,9.58195
2405.00,9.57883,25.125902,0.000428,25.000242,-2.0033,0.199,9.58070,9.58070
2406.00,9.57882,25.125934,0.000429,25.000240,-2.0035,0.199,9.57954,9.57954
2407.00,9.57885,25.126053,0.000433,25.000312,-2.0038,0.199,9.57931,9.57931
2408.00,9.57884,25.126057,0.000429,25.000347,-2.0042,0.199,9.58002,9.58002
2409.00,9.57913,25.126235,0.000435,25.000521,-2.0045,0.199,9.58102,9.58102
2410.00,9.57957,25.126229,0.000431,25.000627,-2.0048,0.199,9.58208,9.58208
2411.00,9.58001,25.126251,0.000432,25.000662,-2.0050,0.199,9.58270,9.58270
2412.00,9.58037,25.126155,0.000431,25.000594,-2.0052,0.199,9.58315,9.58315
2413.00,9.58067,25.126209,0.000433,25.000601,-2.0054,0.199,9.58381,9.58381
2414.00,9.58100,25.126152,0.000428,25.000527,-2.0057,0.199,9.58474,9.58474
2415.00,9.58156,25.126295,0.000432,25.000592,-2.0059,0.199,9.58468,9.58468
2416.00,9.58174,25.126331,0.000434,25.000573,-2.0059,0.199,9.58443,9.58443
2417.00,9.58192,25.126423,0.000432,25.000584,-2.0059,0.199,9.58356,9.58356
2418.00,9.58208,25.126444,0.000430,25.000578,-2.0061,0.200,9.58255,9.58255
2419.00,9.58219,25.126376,0.000427,25.000517,-2.0064,0.200,9.58082,9.58082
2420.00,9.58203,25.126325,0.000427,25.000455,-2.0068,0.200,9.58033,9.58033
2421.00,9.58183,25.126361,0.000425,25.000430,-2.0074,0.200,9.58015,9.58015
2422.00,9.58163,25.126455,0.000426,25.000477,-2.0078,0.200,9.58025,9.58025
2423.00,9.58157,25.126480,0.000429,25.000447,-2.0080,0.200,9.58011,9.58011
2424.00,9.58181,25.126667,0.000434,25.000513,-2.0081,0.200,9.57983,9.57983
2425.00,9.58212,25.126711,0.000433,25.000489,-2.0081,0.200,9.57980,9.57980
2426.00,9.58184,25.126641,0.000428,25.000408,-2.0080,0.200,9.57911,9.57911
2427.00,9.58151,25.126525,0.000426,25.000323,-2.0079,0.200,9.57860,9.57860
2428.00,9.58120,25.126569,0.000423,25.000400,-2.0079,0.200,9.57776,9.57776
2429.00,9.58087,25.126512,0.000421,25.000402,-2.0078,0.200,9.57739,9.57739
2430.00,9.58055,25.126634,0.000422,25.000498,-2.0078,0.200,9.57689,9.57689
2431.00,9.58025,25.126805,0.000425,25.000617,-2.0080,0.200,9.57654,9.57654
2432.00,9.57986,25.126903,0.000427,25.000638,-2.0084,0.200,9.57621,9.57621
2433.00,9.57948,25.126939,0.000428,25.000599,-2.0088,0.200,9.57658,9.57658
2434.00,9.57896,25.127003,0.000427,25.000567,-2.0092,0.200,9.57674,9.57674
2435.00,9.57848,25.127064,0.000427,25.000493,-2.0098,0.201,9.57619,9.57619
2436.00,9.57821,25.127117,0.000427,25.000506,-2.0103,0.201,9.57654,9.57654
2437.00,9.57813,25.127229,0.000429,25.000560,-2.0105,0.201,9.57749,9.57749
2438.00,9.57816,25.127245,0.000431,25.000487,-2.0106,0.201,9.57803,9.57803
2439.00,9.57816,25.127199,0.000431,25.000415,-2.0108,0.201,9.57918,9.57918
2440.00,9.57836,25.127124,0.000428,25.000359,-2.0109,0.201,9.58044,9.58044
2441.00,9.57826,25.127049,0.000426,25.000288,-2.0109,0.201,9.58046,9.58046
2442.00,9.57813,25.127029,0.000422,25.000246,-2.0110,0.201,9.57998,9.57998
2443.00,9.57802,25.127070,0.000422,25.000283,-2.0112,0.201,9.57943,9.57943
2444.00,9.57784,25.127250,0.000425,25.000422,-2.0114,0.201,9.57760,9.57760
2445.00,9.57760,25.127272,0.000430,25.000454,-2.0115,0.201,9.57663,9.57663
2446.00,9.57748,25.127342,0.000432,25.000477,-2.0117,0.201,9.57608,9.57608
2447.00,9.57740,25.127395,0.000433,25.000512,-2.0118,0.201,9.57615,9.57615
2448.00,9.57755,25.127406,0.000431,25.000490,-2.0121,0.201,9.57655,9.57655
2449.00,9.57772,25.127395,0.000429,25.000422,-2.0122,0.201,9.57749,9.57749
2450.00,9.57779,25.127492,0.000429,25.000501,-2.0124,0.201,9.57799,9.57799
2451.00,9.57786,25.127582,0.000428,25.000490,-2.0128,0.202,9.57858,9.57858
2452.00,9.57795,25.127688,0.000432,25.000468,-2.0133,0.201,9.57836,9.57836
2453.00,9.57803,25.127788,0.000431,25.000492,-2.0138,0.202,9.57763,9.57763
2454.00,9.57824,25.127819,0.000429,25.000507,-2.0141,0.202,9.57710,9.57710
2455.00,9.57818,25.127826,0.000427,25.000461,-2.0144,0.202,9.57641,9.57641
2456.00,9.57771,25.127839,0.000430,25.000469,-2.0146,0.202,9.57600,9.57600
2457.00,9.57735,25.127754,0.000427,25.000412,-2.0149,0.202,9.57569,9.57569
2458.00,9.57732,25.127772,0.000429,25.000406,-2.0148,0.202,9.57617,9.57617
2459.00,9.57799,25.127836,0.000429,25.000451,-2.0149,0.202,9.57512,9.57512
2460.00,9.57838,25.127887,0.000430,25.000418,-2.0151,0.202,9.57271,9.57271
2461.00,9.57797,25.127905,0.000428,25.000411,-2.0154,0.202,9.56972,9.56972
@17,2.0001,4.0, 2460.089 
2462.00,9.57784,25.128028,0.000428,25.000486,-2.0155,0.202,9.56732,9.56732
2463.00,9.57640,25.128077,0.000428,25.000556,-2.0156,0.202,9.56551,9.56551
2464.00,9.57580,25.128108,0.000430,25.000501,-2.0159,0.202,9.56547,9.56547
2465.00,9.57605,25.128184,0.000430,25.000561,-2.0161,0.202,9.56751,9.56751
2466.00,9.57481,25.128263,0.000429,25.000605,-2.0161,0.202,9.57093,9.57093
2467.00,9.57227,25.128350,0.000426,25.000610,-2.0161,0.203,9.57336,9.57336
2468.00,9.57108,25.128344,0.000425,25.000502,-2.0161,0.203,9.57511,9.57511
2469.00,9.56952,25.128357,0.000423,25.000462,-2.0161,0.203,9.57731,9.57731
2470.00,9.56799,25.128423,0.000421,25.000420,-2.0161,0.203,9.57927,9.57927
2471.00,9.56861,25.128503,0.000425,25.000423,-2.0162,0.203,9.57964,9.57964
2472.00,9.57012,25.128443,0.000426,25.000359,-2.0165,0.203,9.58005,9.58005
2473.00,9.57149,25.128540,0.000426,25.000436,-2.0168,0.203,9.58042,9.58042
2474.00,9.57298,25.128677,0.000430,25.000563,-2.0171,0.203,9.57997,9.57997
2475.00,9.57377,25.128617,0.000433,25.000598,-2.0173,0.203,9.57855,9.57855
2476.00,9.57430,25.128606,0.000432,25.000593,-2.0175,0.203,9.57806,9.57806
2477.00,9.57449,25.128673,0.000432,25.000672,-2.0176,0.203,9.57720,9.57720
2478.00,9.57438,25.128690,0.000430,25.000642,-2.0177,0.203,9.57704,9.57704
2479.00,9.57477,25.128602,0.000427,25.000550,-2.0180,0.203,9.57628,9.57628
2480.00,9.57506,25.128688,0.000429,25.000570,-2.0184,0.203,9.57531,9.57531
2481.00,9.57544,25.128678,0.000425,25.000560,-2.0188,0.203,9.57491,9.57491
2482.00,9.57619,25.128730,0.000427,25.000520,-2.0191,0.204,9.57529,9.57529
2483.00,9.57662,25.128740,0.000430,25.000512,-2.0191,0.203,9.57462,9.57462
2484.00,9.57696,25.128790,0.000430,25.000501,-2.0192,0.204,9.57499,9.57499
2485.00,9.57730,25.128826,0.000428,25.000477,-2.0192,0.204,9.57653,9.57653
2486.00,9.57743,25.128877,0.000429,25.000473,-2.0195,0.204,9.57711,9.57711
2487.00,9.57745,25.128911,0.000429,25.000482,-2.0198,0.204,9.57729,9.57729
2488.00,9.57746,25.128888,0.000428,25.000461,-2.0202,0.204,9.57789,9.57789
2489.00,9.57746,25.128931,0.000428,25.000432,-2.0204,0.204,9.57814,9.57814
2490.00,9.57717,25.128942,0.000427,25.000432,-2.0206,0.204,9.57776,9.57776
2491.00,9.57703,25.128946,0.000427,25.000407,-2.0206,0.204,9.57805,9.57805
2492.00,9.57694,25.128887,0.000424,25.000347,-2.0205,0.204,9.57742,9.57742
2493.00,9.57667,25.128926,0.000425,25.000332,-2.0205,0.204,9.57665,9.57665
2494.00,9.57650,25.128952,0.000424,25.000389,-2.0206,0.204,9.57654,9.57654
2495.00,9.57655,25.128995,0.000426,25.000396,-2.0208,0.204,9.57667,9.57667
2496.00,9.57651,25.129004,0.000423,25.000385,-2.0212,0.204,9.57617,9.57617
2497.00,9.57665,25.129132,0.000425,25.000434,-2.0215,0.204,9.57681,9.57681
2498.00,9.57669,25.129232,0.000425,25.000490,-2.0218,0.205,9.57732,9.57732
2499.00,9.57662,25.129286,0.000425,25.000473,-2.0220,0.205,9.57720,9.57720
2500.00,9.57679,25.129358,0.000428,25.000511,-2.0221,0.204,9.57646,9.57646
2501.00,9.57688,25.129477,0.000433,25.000532,-2.0222,0.204,9.57616,9.57616
2502.00,9.57686,25.129483,0.000429,25.000489,-2.0222,0.205,9.57600,9.57600
2503.00,9.57695,25.129574,0.000430,25.000517,-2.0222,0.205,9.57617,9.57617
2504.00,9.57705,25.129640,0.000433,25.000542,-2.0224,0.205,9.57661,9.57661
2505.00,9.57715,25.129630,0.000431,25.000480,-2.0226,0.205,9.57775,9.57775
2506.00,9.57722,25.129659,0.000428,25.000519,-2.0225,0.205,9.57867,9.57867
2507.00,9.57731,25.129745,0.000431,25.000602,-2.0225,0.205,9.57904,9.57904
2508.00,9.57723,25.129672,0.000431,25.000543,-2.0226,0.205,9.57818,9.57818
2509.00,9.57694,25.129591,0.000428,25.000516,-2.0226,0.205,9.57708,9.57708
2510.00,9.57675,25.129541,0.000428,25.000443,-2.0224,0.205,9.57561,9.57561
2511.00,9.57653,25.129525,0.000429,25.000434,-2.0225,0.205,9.57474,9.57474
2512.00,9.57649,25.129445,0.000426,25.000374,-2.0226,0.205,9.57459,9.57459
2513.00,9.57659,25.129523,0.000424,25.000402,-2.0227,0.205,9.57457,9.57457
2514.00,9.57652,25.129614,0.000424,25.000428,-2.0228,0.205,9.57499,9.57499
2515.00,9.57631,25.129703,0.000423,25.000499,-2.0231,0.206,9.57490,9.57490
2516.00,9.57613,25.129828,0.000425,25.000527,-2.0234,0.205,9.57479,9.57479
2517.00,9.57602,25.129907,0.000428,25.000527,-2.0238,0.205,9.57437,9.57437
2518.00,9.57594,25.129986,0.000429,25.000571,-2.0239,0.205,9.57510,9.57510
2519.00,9.57592,25.130006,0.000426,25.000558,-2.0241,0.206,9.57493,9.57493
2520.00,9.57592,25.130016,0.000427,25.000509,-2.0243,0.206,9.57558,9.57558
2521.00,9.57595,25.129939,0.000423,25.000384,-2.0245,0.206,9.57548,9.57548
2522.00,9.57587,25.130059,0.000422,25.000451,-2.0246,0.206,9.57522,9.57522
2523.00,9.57569,25.130090,0.000421,25.000411,-2.0245,0.206,9.57456,9.57456
2524.00,9.57552,25.130184,0.000424,25.000425,-2.0244,0.206,9.57454,9.57454
2525.00,9.57521,25.130328,0.000427,25.000491,-2.0242,0.206,9.57390,9.57390
2526.00,9.57473,25.130429,0.000430,25.000557,-2.0241,0.206,9.57305,9.57305
2527.00,9.57435,25.130350,0.000430,25.000388,-2.0242,0.206,9.57302,9.57302
2528.00,9.57431,25.130444,0.000432,25.000431,-2.0245,0.206,9.57335,9.57335
2529.00,9.57457,25.130513,0.000435,25.000433,-2.0249,0.206,9.57425,9.57425
2530.00,9.57471,25.130459,0.000431,25.000376,-2.0253,0.206,9.57453,9.57453
2531.00,9.57463,25.130485,0.000428,25.000362,-2.0255,0.206,9.57487,9.57487
2532.00,9.57446,25.130492,0.000428,25.000428,-2.0256,0.206,9.57474,9.57474
2533.00,9.57438,25.130412,0.000426,25.000357,-2.0255,0.206,9.57480,9.57480
2534.00,9.57444,25.130433,0.000424,25.000409,-2.0254,0.207,9.57402,9.57402
2535.00,9.57455,25.130496,0.000425,25.000478,-2.0253,0.207,9.57460,9.57460
2536.00,9.57456,25.130489,0.000425,25.000445,-2.0253,0.207,9.57544,9.57544
2537.00,9.57436,25.130568,0.000424,25.000484,-2.0253,0.207,9.57576,9.57576
2538.00,9.57449,25.130724,0.000428,25.000572,-2.0255,0.207,9.57589,9.57589
2539.00,9.57467,25.130787,0.000430,25.000611,-2.0257,0.207,9.57758,9.57758
2540.00,9.57502,25.130853,0.000430,25.000634,-2.0259,0.207,9.57832,9.57832
2541.00,9.57525,25.130959,0.000434,25.000750,-2.0261,0.207,9.57899,9.57899
2542.00,9.57565,25.131084,0.000437,25.000866,-2.0264,0.207,9.57986,9.57986
2543.00,9.57595,25.131003,0.000437,25.000821,-2.0265,0.207,9.57994,9.57994
2544.00,9.57601,25.130928,0.000435,25.000744,-2.0268,0.207,9.57842,9.57842
2545.00,9.57616,25.130933,0.000434,25.000738,-2.0270,0.207,9.57780,9.57780
2546.00,9.57656,25.130944,0.000432,25.000725,-2.0270,0.207,9.57702,9.57702
2547.00,9.57679,25.130855,0.000430,25.000597,-2.0270,0.207,9.57618,9.57618
2548.00,9.57665,25.130873,0.000426,25.000612,-2.0269,0.207,9.57598,9.57598
2549.00,9.57652,25.130876,0.000423,25.000560,-2.0269,0.208,9.57566,9.57566
2550.00,9.57664,25.130935,0.000426,25.000518,-2.0270,0.207,9.57577,9.57577
2551.00,9.57674,25.130906,0.000424,25.000455,-2.0270,0.208,9.57589,9.57589
2552.00,9.57698,25.130877,0.000422,25.000424,-2.0270,0.208,9.57689,9.57689
2553.00,9.57731,25.130827,0.000422,25.000360,-2.0269,0.208,9.57786,9.57786
2554.00,9.57755,25.130944,0.000426,25.000433,-2.0269,0.208,9.57879,9.57879
2555.00,9.57769,25.130950,0.000422,25.000442,-2.0266,0.208,9.57910,9.57910
2556.00,9.57776,25.130948,0.000421,25.000437,-2.0266,0.208,9.57904,9.57904
2557.00,9.57771,25.131028,0.000425,25.000469,-2.0266,0.208,9.57795,9.57795
2558.00,9.57763,25.131169,0.000427,25.000538,-2.0269,0.208,9.57625,9.57625
2559.00,9.57726,25.131151,0.000426,25.000519,-2.0273,0.208,9.57488,9.57488
2560.00,9.57665,25.131147,0.000429,25.000541,-2.0279,0.208,9.57315,9.57315
2561.00,9.57627,25.131188,0.000430,25.000519,-2.0284,0.208,9.57257,9.57257
2562.00,9.57608,25.131242,0.000429,25.000554,-2.0287,0.208,9.57294,9.57294
2563.00,9.57596,25.131254,0.000429,25.000573,-2.0289,0.208,9.57421,9.57421
2564.00,9.57612,25.131279,0.000433,25.000595,-2.0289,0.208,9.57580,9.57580
2565.00,9.57632,25.131282,0.000434,25.000518,-2.0288,0.208,9.57730,9.57730
2566.00,9.57635,25.131320,0.000432,25.000616,-2.0286,0.208,9.57792,9.57792
2567.00,9.57640,25.131348,0.000431,25.000622,-2.0288,0.208,9.57793,9.57793
2568.00,9.57636,25.131366,0.000431,25.000564,-2.0287,0.208,9.57680,9.57680
2569.00,9.57627,25.131370,0.000430,25.000525,-2.0285,0.208,9.57543,9.57543
2570.00,9.57622,25.131361,0.000429,25.000586,-2.0284,0.208,9.57495,9.57495
2571.00,9.57589,25.131380,0.000431,25.000566,-2.0284,0.208,9.57543,9.57543
2572.00,9.57543,25.131470,0.000433,25.000601,-2.0284,0.208,9.57571,9.57571
2573.00,9.57563,25.131443,0.000427,25.000514,-2.0285,0.208,9.57644,9.57644
2574.00,9.57578,25.131535,0.000425,25.000519,-2.0285,0.209,9.57707,9.57707
2575.00,9.57576,25.131590,0.000421,25.000476,-2.0285,0.209,9.57746,9.57746
2576.00,9.57569,25.131568,0.000422,25.000412,-2.0286,0.209,9.57674,9.57674
2577.00,9.57571,25.131559,0.000419,25.000392,-2.0288,0.209,9.57647,9.57647
2578.00,9.57603,25.131635,0.000422,25.000490,-2.0290,0.209,9.57629,9.57629
2579.00,9.57632,25.131698,0.000423,25.000534,-2.0294,0.209,9.57627,9.57627
2580.00,9.57630,25.131802,0.000424,25.000587,-2.0296,0.209,9.57522,9.57522
2581.00,9.57608,25.131929,0.000419,25.000623,-2.0297,0.209,9.57383,9.57383
2582.00,9.57596,25.131994,0.000420,25.000567,-2.0296,0.209,9.57380,9.57380
2583.00,9.57601,25.132029,0.000418,25.000514,-2.0298,0.210,9.57443,9.57443
2584.00,9.57601,25.131995,0.000414,25.000413,-2.0300,0.210,9.57510,9.57510
2585.00,9.57595,25.132031,0.000417,25.000369,-2.0301,0.210,9.57615,9.57615
2586.00,9.57590,25.132004,0.000420,25.000337,-2.0302,0.210,9.57717,9.57717
2587.00,9.57570,25.132037,0.000423,25.000426,-2.0302,0.210,9.57673,9.57673
2588.00,9.57582,25.132164,0.000425,25.000541,-2.0299,0.210,9.57608,9.57608
2589.00,9.57593,25.132349,0.000431,25.000685,-2.0298,0.210,9.57569,9.57569
2590.00,9.57572,25.132342,0.000429,25.000689,-2.0300,0.210,9.57595,9.57595
2591.00,9.57553,25.132415,0.000426,25.000731,-2.0301,0.210,9.57792,9.57792
2592.00,9.57536,25.132424,0.000424,25.000731,-2.0302,0.210,9.57889,9.57889
2593.00,9.57556,25.132371,0.000423,25.000673,-2.0305,0.210,9.57902,9.57902
2594.00,9.57617,25.132298,0.000423,25.000616,-2.0306,0.210,9.57868,9.57868
2595.00,9.57647,25.132372,0.000426,25.000658,-2.0308,0.210,9.57869,9.57869
2596.00,9.57655,25.132429,0.000425,25.000591,-2.0308,0.210,9.57754,9.57754
2597.00,9.57662,25.132481,0.000423,25.000502,-2.0308,0.210,9.57689,9.57689
2598.00,9.57660,25.132497,0.000423,25.000443,-2.0308,0.210,9.57679,9.57679
2599.00,9.57661,25.132591,0.000423,25.000495,-2.0307,0.210,9.57705,9.57705
2600.00,9.57699,25.132668,0.000425,25.000567,-2.0306,0.210,9.57614,9.57614
2601.00,9.57698,25.132673,0.000426,25.000587,-2.0310,0.210,9.57497,9.57497
2602.00,9.57683,25.132742,0.000429,25.000641,-2.0314,0.210,9.57456,9.57456
2603.00,9.57664,25.132813,0.000427,25.000653,-2.0317,0.210,9.57434,9.57434
2604.00,9.57643,25.132798,0.000425,25.000588,-2.0319,0.211,9.57302,9.57302
2605.00,9.57671,25.132776,0.000419,25.000451,-2.0320,0.211,9.57196,9.57196
2606.00,9.57674,25.132836,0.000418,25.000439,-2.0319,0.211,9.57192,9.57192
2607.00,9.57615,25.132780,0.000416,25.000376,-2.0317,0.211,9.57216,9.57216
2608.00,9.57564,25.132768,0.000416,25.000353,-2.0317,0.211,9.57268,9.57268
2609.00,9.57519,25.132765,0.000415,25.000321,-2.0316,0.211,9.57334,9.57334
2610.00,9.57458,25.132817,0.000418,25.000383,-2.0315,0.211,9.57381,9.57381
2611.00,9.57345,25.132816,0.000418,25.000420,-2.0315,0.212,9.57366,9.57366
2612.00,9.57368,25.132934,0.000420,25.000488,-2.0316,0.212,9.57251,9.57251
@18,2.0001,4.0, 2610.016 
2613.00,9.57425,25.133063,0.000420,25.000539,-2.0316,0.212,9.57101,9.57101
2614.00,9.57193,25.133134,0.000420,25.000536,-2.0319,0.212,9.57044,9.57044
2615.00,9.57260,25.133162,0.000420,25.000533,-2.0321,0.212,9.57127,9.57127
2616.00,9.57320,25.133244,0.000424,25.000522,-2.0319,0.212,9.57285,9.57285
2617.00,9.57266,25.133266,0.000422,25.000471,-2.0319,0.212,9.57544,9.57544
2618.00,9.57218,25.133305,0.000423,25.000474,-2.0319,0.212,9.57794,9.57794
2619.00,9.57251,25.133291,0.000420,25.000452,-2.0317,0.212,9.58009,9.58009
2620.00,9.57356,25.133325,0.000419,25.000432,-2.0316,0.212,9.58134,9.58134
2621.00,9.57454,25.133276,0.000416,25.000326,-2.0318,0.212,9.58148,9.58148
2622.00,9.57509,25.133247,0.000415,25.000313,-2.0319,0.212,9.58149,9.58149
2623.00,9.57534,25.133284,0.000413,25.000383,-2.0319,0.213,9.58120,9.58120
2624.00,9.57600,25.133347,0.000416,25.000413,-2.0319,0.213,9.58113,9.58113
2625.00,9.57620,25.133409,0.000419,25.000469,-2.0322,0.212,9.58187,9.58187
2626.00,9.57663,25.133499,0.000421,25.000548,-2.0322,0.212,9.58296,9.58296
2627.00,9.57735,25.133616,0.000424,25.000630,-2.0322,0.212,9.58210,9.58210
2628.00,9.57801,25.133661,0.000429,25.000598,-2.0323,0.212,9.58146,9.58146
2629.00,9.57798,25.133701,0.000429,25.000555,-2.0322,0.212,9.58023,9.58023
2630.00,9.57812,25.133761,0.000428,25.000530,-2.0317,0.212,9.57880,9.57880
2631.00,9.57851,25.133884,0.000432,25.000603,-2.0316,0.212,9.57759,9.57759
2632.00,9.57886,25.133882,0.000431,25.000580,-2.0317,0.212,9.57730,9.57730
2633.00,9.57920,25.133855,0.000429,25.000520,-2.0318,0.213,9.57704,9.57704
2634.00,9.57964,25.133901,0.000433,25.000643,-2.0321,0.213,9.57729,9.57729
2635.00,9.58007,25.133935,0.000433,25.000690,-2.0326,0.213,9.57720,9.57720
2636.00,9.57991,25.133910,0.000430,25.000617,-2.0328,0.213,9.57670,9.57670
2637.00,9.57957,25.133980,0.000429,25.000637,-2.0329,0.213,9.57724,9.57724
2638.00,9.57926,25.133994,0.000429,25.000601,-2.0329,0.213,9.57756,9.57756
2639.00,9.57914,25.134015,0.000427,25.000491,-2.0331,0.213,9.57741,9.57741
2640.00,9.57887,25.134041,0.000424,25.000431,-2.0332,0.213,9.57685,9.57685
2641.00,9.57853,25.134104,0.000424,25.000444,-2.0334,0.213,9.57640,9.57640
2642.00,9.57821,25.134155,0.000422,25.000391,-2.0335,0.213,9.57525,9.57525
2643.00,9.57777,25.134284,0.000422,25.000517,-2.0333,0.213,9.57440,9.57440
2644.00,9.57743,25.134320,0.000421,25.000560,-2.0332,0.213,9.57385,9.57385
2645.00,9.57685,25.134338,0.000423,25.000537,-2.0333,0.213,9.57301,9.57301
2646.00,9.57612,25.134378,0.000424,25.000586,-2.0333,0.214,9.57247,9.57247
2647.00,9.57561,25.134315,0.000428,25.000566,-2.0334,0.213,9.57198,9.57198
2648.00,9.57529,25.134253,0.000429,25.000476,-2.0334,0.213,9.57155,9.57155
2649.00,9.57492,25.134288,0.000430,25.000482,-2.0334,0.213,9.57042,9.57042
2650.00,9.57451,25.134270,0.000424,25.000508,-2.0333,0.214,9.57038,9.57038
2651.00,9.57437,25.134296,0.000423,25.000511,-2.0333,0.214,9.57186,9.57186
2652.00,9.57445,25.134417,0.000421,25.000573,-2.0332,0.214,9.57338,9.57338
2653.00,9.57446,25.134537,0.000419,25.000639,-2.0332,0.214,9.57417,9.57417
2654.00,9.57442,25.134547,0.000417,25.000590,-2.0333,0.214,9.57607,9.57607
2655.00,9.57447,25.134630,0.000419,25.000584,-2.0333,0.214,9.57746,9.57746
2656.00,9.57446,25.134611,0.000418,25.000552,-2.0332,0.214,9.57717,9.57717
2657.00,9.57415,25.134639,0.000419,25.000565,-2.0334,0.214,9.57610,9.57610
2658.00,9.57384,25.134679,0.000421,25.000612,-2.0337,0.214,9.57594,9.57594
2659.00,9.57380,25.134662,0.000420,25.000620,-2.0338,0.214,9.57570,9.57570
2660.00,9.57385,25.134726,0.000420,25.000722,-2.0339,0.214,9.57625,9.57625
2661.00,9.57389,25.134752,0.000420,25.000678,-2.0340,0.215,9.57717,9.57717
2662.00,9.57411,25.134733,0.000417,25.000660,-2.0341,0.215,9.57893,9.57893
2663.00,9.57488,25.134766,0.000415,25.000652,-2.0343,0.215,9.58061,9.58061
2664.00,9.57567,25.134878,0.000418,25.000640,-2.0345,0.215,9.58205,9.58205
2665.00,9.57635,25.134867,0.000417,25.000548,-2.0346,0.215,9.58255,9.58255
2666.00,9.57689,25.134939,0.000415,25.000593,-2.0346,0.215,9.58238,9.58238
2667.00,9.57741,25.134978,0.000415,25.000578,-2.0346,0.215,9.58218,9.58218
2668.00,9.57823,25.134981,0.000415,25.000553,-2.0345,0.215,9.58224,9.58224
2669.00,9.57896,25.135003,0.000412,25.000564,-2.0346,0.215,9.58238,9.58238
2670.00,9.57940,25.135069,0.000413,25.000607,-2.0346,0.216,9.58170,9.58170
2671.00,9.57953,25.135068,0.000416,25.000575,-2.0347,0.216,9.58111,9.58111
2672.00,9.57949,25.135100,0.000418,25.000543,-2.0346,0.215,9.58104,9.58104
2673.00,9.57963,25.135092,0.000417,25.000445,-2.0344,0.216,9.57998,9.57998
2674.00,9.57964,25.135205,0.000421,25.000541,-2.0341,0.216,9.57828,9.57828
2675.00,9.57958,25.135254,0.000428,25.000506,-2.0339,0.215,9.57811,9.57811
2676.00,9.57972,25.135397,0.000434,25.000590,-2.0340,0.215,9.57864,9.57864
2677.00,9.58001,25.135485,0.000440,25.000605,-2.0343,0.215,9.57888,9.57888
2678.00,9.58043,25.135638,0.000449,25.000724,-2.0346,0.214,9.57885,9.57885
2679.00,9.58066,25.135514,0.000450,25.000562,-2.0350,0.214,9.57883,9.57883
2680.00,9.58032,25.135532,0.000447,25.000549,-2.0354,0.214,9.57808,9.57808
2681.00,9.57996,25.135515,0.000444,25.000493,-2.0355,0.214,9.57735,9.57735
2682.00,9.57972,25.135543,0.000441,25.000487,-2.0356,0.214,9.57616,9.57616
2683.00,9.57937,25.135466,0.000430,25.000406,-2.0354,0.215,9.57558,9.57558
2684.00,9.57893,25.135598,0.000428,25.000519,-2.0354,0.215,9.57531,9.57531
2685.00,9.57849,25.135536,0.000424,25.000451,-2.0356,0.215,9.57527,9.57527
2686.00,9.57816,25.135564,0.000423,25.000468,-2.0358,0.215,9.57487,9.57487
2687.00,9.57781,25.135589,0.000423,25.000484,-2.0360,0.215,9.57377,9.57377
2688.00,9.57713,25.135619,0.000424,25.000519,-2.0363,0.216,9.57323,9.57323
2689.00,9.57653,25.135568,0.000423,25.000452,-2.0364,0.216,9.57281,9.57281
2690.00,9.57611,25.135630,0.000424,25.000514,-2.0364,0.216,9.57242,9.57242
2691.00,9.57576,25.135664,0.000424,25.000515,-2.0364,0.216,9.57118,9.57118
2692.00,9.57518,25.135731,0.000422,25.000508,-2.0365,0.216,9.57098,9.57098
2693.00,9.57481,25.135845,0.000424,25.000517,-2.0366,0.216,9.57103,9.57103
2694.00,9.57463,25.135965,0.000422,25.000603,-2.0366,0.216,9.57143,9.57143
2695.00,9.57454,25.136109,0.000421,25.000671,-2.0366,0.217,9.57193,9.57193
2696.00,9.57435,25.136232,0.000422,25.000727,-2.0367,0.217,9.57353,9.57353
2697.00,9.57411,25.136277,0.000422,25.000788,-2.0367,0.217,9.57481,9.57481
2698.00,9.57383,25.136298,0.000423,25.000776,-2.0367,0.217,9.57531,9.57531
2699.00,9.57387,25.136396,0.000427,25.000789,-2.0367,0.217,9.57636,9.57636
2700.00,9.57413,25.136347,0.000426,25.000709,-2.0367,0.217,9.57735,9.57735
2701.00,9.57427,25.136220,0.000421,25.000618,-2.0366,0.217,9.57744,9.57744
2702.00,9.57428,25.136212,0.000418,25.000594,-2.0363,0.217,9.57797,9.57797
2703.00,9.57430,25.136145,0.000417,25.000531,-2.0362,0.217,9.57846,9.57846
2704.00,9.57462,25.136055,0.000416,25.000411,-2.0363,0.217,9.57842,9.57842
2705.00,9.57482,25.136161,0.000414,25.000481,-2.0363,0.217,9.57783,9.57783
2706.00,9.57493,25.136279,0.000417,25.000556,-2.0364,0.217,9.57760,9.57760
2707.00,9.57499,25.136356,0.000420,25.000563,-2.0366,0.217,9.57652,9.57652
2708.00,9.57519,25.136434,0.000419,25.000590,-2.0367,0.217,9.57657,9.57657
2709.00,9.57536,25.136520,0.000419,25.000628,-2.0366,0.218,9.57544,9.57544
2710.00,9.57559,25.136513,0.000422,25.000522,-2.0367,0.218,9.57584,9.57584
2711.00,9.57586,25.136509,0.000419,25.000402,-2.0369,0.218,9.57581,9.57581
2712.00,9.57634,25.136584,0.000414,25.000431,-2.0368,0.218,9.57674,9.57674
2713.00,9.57652,25.136713,0.000415,25.000524,-2.0368,0.218,9.57580,9.57580
2714.00,9.57651,25.136778,0.000416,25.000581,-2.0370,0.218,9.57586,9.57586
2715.00,9.57658,25.136847,0.000417,25.000654,-2.0370,0.218,9.57569,9.57569
2716.00,9.57674,25.136952,0.000420,25.000721,-2.0370,0.218,9.57709,9.57709
2717.00,9.57694,25.136861,0.000421,25.000601,-2.0371,0.218,9.57705,9.57705
2718.00,9.57703,25.136802,0.000417,25.000466,-2.0372,0.218,9.57778,9.57778
2719.00,9.57701,25.136791,0.000414,25.000432,-2.0373,0.218,9.57761,9.57761
2720.00,9.57676,25.136799,0.000411,25.000407,-2.0373,0.219,9.57731,9.57731
2721.00,9.57665,25.136866,0.000410,25.000420,-2.0374,0.219,9.57671,9.57671
2722.00,9.57676,25.136900,0.000414,25.000461,-2.0376,0.219,9.57768,9.57768
2723.00,9.57664,25.136965,0.000416,25.000543,-2.0377,0.219,9.57893,9.57893
2724.00,9.57660,25.137028,0.000419,25.000548,-2.0376,0.219,9.58010,9.58010
2725.00,9.57714,25.137040,0.000420,25.000525,-2.0375,0.219,9.58078,9.58078
2726.00,9.57763,25.137074,0.000422,25.000587,-2.0373,0.219,9.58048,9.58048
2727.00,9.57783,25.137143,0.000420,25.000587,-2.0372,0.219,9.57975,9.57975
2728.00,9.57797,25.137183,0.000418,25.000590,-2.0371,0.219,9.57885,9.57885
2729.00,9.57805,25.137128,0.000415,25.000526,-2.0371,0.219,9.57949,9.57949
2730.00,9.57825,25.137052,0.000415,25.000446,-2.0371,0.219,9.57962,9.57962
2731.00,9.57874,25.137089,0.000417,25.000428,-2.0372,0.219,9.57994,9.57994
2732.00,9.57898,25.137058,0.000418,25.000364,-2.0374,0.219,9.57998,9.57998
2733.00,9.57910,25.137110,0.000420,25.000349,-2.0374,0.219,9.58004,9.58004
2734.00,9.57914,25.137261,0.000421,25.000451,-2.0373,0.219,9.57984,9.57984
2735.00,9.57933,25.137401,0.000421,25.000561,-2.0372,0.220,9.57994,9.57994
2736.00,9.57937,25.137382,0.000417,25.000497,-2.0369,0.220,9.57987,9.57987
2737.00,9.57920,25.137511,0.000417,25.000605,-2.0368,0.220,9.57940,9.57940
2738.00,9.57917,25.137466,0.000418,25.000565,-2.0369,0.220,9.57873,9.57873
2739.00,9.57908,25.137462,0.000421,25.000515,-2.0372,0.220,9.57707,9.57707
2740.00,9.57900,25.137429,0.000419,25.000445,-2.0374,0.220,9.57536,9.57536
2741.00,9.57875,25.137375,0.000417,25.000412,-2.0376,0.220,9.57401,9.57401
2742.00,9.57844,25.137366,0.000416,25.000366,-2.0376,0.220,9.57381,9.57381
2743.00,9.57805,25.137427,0.000417,25.000372,-2.0373,0.220,9.57368,9.57368
2744.00,9.57768,25.137521,0.000418,25.000403,-2.0370,0.220,9.57391,9.57391
2745.00,9.57747,25.137705,0.000422,25.000494,-2.0368,0.220,9.57471,9.57471
2746.00,9.57731,25.137827,0.000428,25.000570,-2.0365,0.220,9.57588,9.57588
2747.00,9.57717,25.137816,0.000429,25.000551,-2.0362,0.220,9.57600,9.57600
2748.00,9.57716,25.137830,0.000427,25.000521,-2.0360,0.220,9.57610,9.57610
2749.00,9.57695,25.137813,0.000426,25.000524,-2.0358,0.220,9.57622,9.57622
2750.00,9.57655,25.137819,0.000424,25.000522,-2.0357,0.221,9.57554,9.57554
2751.00,9.57628,25.137749,0.000418,25.000427,-2.0358,0.221,9.57488,9.57488
2752.00,9.57612,25.137832,0.000416,25.000410,-2.0362,0.221,9.57534,9.57534
2753.00,9.57607,25.137982,0.000417,25.000485,-2.0365,0.221,9.57590,9.57590
2754.00,9.57558,25.138050,0.000416,25.000485,-2.0367,0.221,9.57558,9.57558
2755.00,9.57516,25.138082,0.000415,25.000449,-2.0369,0.221,9.57543,9.57543
2756.00,9.57526,25.138188,0.000419,25.000490,-2.0369,0.221,9.57484,9.57484
2757.00,9.57568,25.138205,0.000421,25.000551,-2.0367,0.221,9.57404,9.57404
2758.00,9.57585,25.138211,0.000421,25.000586,-2.0367,0.221,9.57356,9.57356
2759.00,9.57608,25.138285,0.000418,25.000628,-2.0368,0.221,9.57422,9.57422
2760.00,9.57563,25.138246,0.000418,25.000664,-2.0367,0.222,9.57416,9.57416
2761.00,9.57602,25.138284,0.000419,25.000691,-2.0366,0.222,9.57322,9.57322
2762.00,9.57833,25.138331,0.000419,25.000619,-2.0366,0.222,9.57288,9.57288
@19,2.0001,4.0, 2760.078 
2763.00,9.57791,25.138371,0.000420,25.000600,-2.0367,0.222,9.57380,9.57380
2764.00,9.57473,25.138357,0.000421,25.000518,-2.0366,0.222,9.57488,9.57488
2765.00,9.57433,25.138463,0.000422,25.000509,-2.0367,0.222,9.57584,9.57584
2766.00,9.57462,25.138531,0.000420,25.000578,-2.0367,0.222,9.57836,9.57836
2767.00,9.57373,25.138590,0.000420,25.000633,-2.0365,0.222,9.57975,9.57975
2768.00,9.57431,25.138520,0.000419,25.000552,-2.0362,0.222,9.57990,9.57990
2769.00,9.57501,25.138558,0.000421,25.000572,-2.0361,0.222,9.57971,9.57971
2770.00,9.57497,25.138557,0.000420,25.000544,-2.0359,0.223,9.58067,9.58067
2771.00,9.57541,25.138511,0.000417,25.000461,-2.0359,0.223,9.58092,9.58092
2772.00,9.57579,25.138639,0.000420,25.000564,-2.0361,0.223,9.58064,9.58064
2773.00,9.57647,25.138715,0.000420,25.000639,-2.0362,0.223,9.58052,9.58052
2774.00,9.57722,25.138713,0.000417,25.000676,-2.0362,0.223,9.58042,9.58042
2775.00,9.57780,25.138871,0.000420,25.000785,-2.0361,0.223,9.57996,9.57996
2776.00,9.57806,25.138923,0.000425,25.000775,-2.0358,0.223,9.58000,9.58000
2777.00,9.57829,25.138840,0.000423,25.000700,-2.0354,0.223,9.58073,9.58073
2778.00,9.57867,25.138833,0.000423,25.000652,-2.0353,0.223,9.58121,9.58121
2779.00,9.57902,25.138888,0.000426,25.000631,-2.0354,0.223,9.58175,9.58175
2780.00,9.57935,25.138783,0.000422,25.000518,-2.0357,0.223,9.58195,9.58195
2781.00,9.57988,25.138859,0.000421,25.000528,-2.0361,0.223,9.58151,9.58151
2782.00,9.58037,25.138910,0.000421,25.000464,-2.0365,0.223,9.58086,9.58086
2783.00,9.58044,25.138933,0.000421,25.000428,-2.0366,0.223,9.57981,9.57981
2784.00,9.58027,25.138902,0.000418,25.000401,-2.0364,0.223,9.57905,9.57905
2785.00,9.58024,25.138955,0.000420,25.000440,-2.0363,0.223,9.57863,9.57863
2786.00,9.58029,25.138988,0.000417,25.000448,-2.0363,0.223,9.57850,9.57850
2787.00,9.58007,25.139086,0.000417,25.000584,-2.0362,0.224,9.57758,9.57758
2788.00,9.57979,25.139147,0.000415,25.000623,-2.0360,0.224,9.57700,9.57700
2789.00,9.57950,25.139190,0.000416,25.000636,-2.0359,0.224,9.57641,9.57641
2790.00,9.57935,25.139214,0.000416,25.000628,-2.0355,0.224,9.57654,9.57654
2791.00,9.57920,25.139249,0.000418,25.000624,-2.0352,0.224,9.57651,9.57651
2792.00,9.57921,25.139241,0.000414,25.000536,-2.0349,0.224,9.57792,9.57792
2793.00,9.57936,25.139239,0.000415,25.000546,-2.0350,0.224,9.57942,9.57942
2794.00,9.57928,25.139303,0.000417,25.000581,-2.0352,0.224,9.57984,9.57984
2795.00,9.57920,25.139332,0.000420,25.000623,-2.0354,0.224,9.57913,9.57913
2796.00,9.57893,25.139320,0.000421,25.000641,-2.0353,0.224,9.57884,9.57884
2797.00,9.57867,25.139317,0.000425,25.000637,-2.0351,0.224,9.57810,9.57810
2798.00,9.57840,25.139314,0.000425,25.000578,-2.0349,0.224,9.57731,9.57731
2799.00,9.57827,25.139308,0.000422,25.000572,-2.0347,0.224,9.57720,9.57720
2800.00,9.57808,25.139317,0.000419,25.000512,-2.0347,0.224,9.57813,9.57813
2801.00,9.57813,25.139443,0.000418,25.000554,-2.0350,0.225,9.57871,9.57871
2802.00,9.57819,25.139441,0.000414,25.000495,-2.0354,0.225,9.57935,9.57935
2803.00,9.57829,25.139592,0.000416,25.000572,-2.0357,0.225,9.57985,9.57985
2804.00,9.57838,25.139690,0.000422,25.000579,-2.0359,0.225,9.58038,9.58038
2805.00,9.57846,25.139786,0.000422,25.000632,-2.0361,0.225,9.58001,9.58001
2806.00,9.57848,25.139746,0.000422,25.000597,-2.0360,0.225,9.57995,9.57995
2807.00,9.57857,25.139814,0.000423,25.000596,-2.0355,0.225,9.57926,9.57926
2808.00,9.57863,25.139842,0.000424,25.000572,-2.0351,0.225,9.57813,9.57813
2809.00,9.57875,25.139878,0.000420,25.000556,-2.0348,0.225,9.57783,9.57783
2810.00,9.57880,25.139904,0.000419,25.000507,-2.0345,0.225,9.57776,9.57776
2811.00,9.57872,25.140029,0.000418,25.000502,-2.0343,0.225,9.57726,9.57726
2812.00,9.57872,25.140123,0.000417,25.000547,-2.0345,0.225,9.57838,9.57838
2813.00,9.57877,25.140171,0.000415,25.000537,-2.0346,0.226,9.57964,9.57964
2814.00,9.57875,25.140141,0.000415,25.000498,-2.0348,0.226,9.57946,9.57946
2815.00,9.57880,25.140156,0.000415,25.000456,-2.0348,0.226,9.57976,9.57976
2816.00,9.57900,25.140191,0.000418,25.000494,-2.0347,0.226,9.58036,9.58036
2817.00,9.57911,25.140146,0.000420,25.000473,-2.0346,0.226,9.57951,9.57951
2818.00,9.57920,25.140046,0.000420,25.000406,-2.0344,0.226,9.57959,9.57959
2819.00,9.57943,25.140151,0.000425,25.000516,-2.0342,0.226,9.58057,9.58057
2820.00,9.57967,25.140164,0.000426,25.000527,-2.0342,0.226,9.58133,9.58133
2821.00,9.57974,25.140073,0.000425,25.000403,-2.0343,0.226,9.58163,9.58163
2822.00,9.57986,25.140135,0.000425,25.000480,-2.0344,0.226,9.58283,9.58283
2823.00,9.58002,25.140296,0.000427,25.000625,-2.0345,0.226,9.58297,9.58297
2824.00,9.58008,25.140311,0.000425,25.000551,-2.0344,0.226,9.58228,9.58228
2825.00,9.58001,25.140450,0.000426,25.000625,-2.0342,0.226,9.58118,9.58118
2826.00,9.57990,25.140484,0.000423,25.000647,-2.0340,0.226,9.58009,9.58009
2827.00,9.57982,25.140568,0.000425,25.000642,-2.0339,0.226,9.57880,9.57880
2828.00,9.58003,25.140639,0.000424,25.000626,-2.0338,0.226,9.57828,9.57828
2829.00,9.58020,25.140749,0.000420,25.000661,-2.0337,0.227,9.57879,9.57879
2830.00,9.58040,25.140689,0.000418,25.000597,-2.0335,0.227,9.57988,9.57988
2831.00,9.58062,25.140717,0.000419,25.000576,-2.0333,0.227,9.58058,9.58058
2832.00,9.58061,25.140796,0.000422,25.000609,-2.0331,0.227,9.58098,9.58098
2833.00,9.58052,25.140831,0.000424,25.000605,-2.0330,0.227,9.58078,9.58078
2834.00,9.58066,25.140879,0.000428,25.000700,-2.0332,0.227,9.58030,9.58030
2835.00,9.58054,25.140909,0.000433,25.000730,-2.0332,0.227,9.57967,9.57967
2836.00,9.58054,25.141014,0.000436,25.000824,-2.0331,0.227,9.58013,9.58013
2837.00,9.58067,25.141005,0.000433,25.000800,-2.0329,0.227,9.58050,9.58050
2838.00,9.58076,25.140981,0.000431,25.000738,-2.0328,0.227,9.58086,9.58086
2839.00,9.58073,25.140960,0.000428,25.000648,-2.0326,0.227,9.58135,9.58135
2840.00,9.58057,25.140950,0.000424,25.000589,-2.0327,0.227,9.58099,9.58099
2841.00,9.58034,25.141012,0.000422,25.000591,-2.0328,0.227,9.58029,9.58029
2842.00,9.58018,25.141028,0.000421,25.000572,-2.0330,0.228,9.57996,9.57996
2843.00,9.58005,25.141079,0.000419,25.000629,-2.0329,0.228,9.58008,9.58008
2844.00,9.57999,25.141147,0.000418,25.000648,-2.0331,0.228,9.57978,9.57978
2845.00,9.58016,25.141226,0.000421,25.000710,-2.0329,0.228,9.58046,9.58046
2846.00,9.58037,25.141173,0.000420,25.000604,-2.0330,0.228,9.58095,9.58095
2847.00,9.58053,25.141195,0.000420,25.000557,-2.0329,0.228,9.58065,9.58065
2848.00,9.58043,25.141233,0.000420,25.000556,-2.0328,0.228,9.57985,9.57985
2849.00,9.58028,25.141182,0.000421,25.000518,-2.0327,0.228,9.57909,9.57909
2850.00,9.57990,25.141255,0.000423,25.000536,-2.0326,0.228,9.57775,9.57775
2851.00,9.57965,25.141283,0.000422,25.000589,-2.0325,0.228,9.57706,9.57706
2852.00,9.57968,25.141285,0.000421,25.000602,-2.0325,0.228,9.57789,9.57789
2853.00,9.57984,25.141229,0.000424,25.000573,-2.0325,0.228,9.57874,9.57874
2854.00,9.57980,25.141245,0.000427,25.000578,-2.0324,0.228,9.57874,9.57874
2855.00,9.57975,25.141289,0.000425,25.000618,-2.0324,0.228,9.57977,9.57977
2856.00,9.57957,25.141378,0.000427,25.000670,-2.0322,0.229,9.57936,9.57936
2857.00,9.57923,25.141353,0.000424,25.000621,-2.0319,0.229,9.57749,9.57749
2858.00,9.57874,25.141416,0.000427,25.000577,-2.0318,0.229,9.57546,9.57546
2859.00,9.57824,25.141415,0.000424,25.000531,-2.0318,0.229,9.57448,9.57448
2860.00,9.57806,25.141348,0.000420,25.000399,-2.0317,0.229,9.57320,9.57320
2861.00,9.57781,25.141475,0.000421,25.000459,-2.0317,0.229,9.57273,9.57273
2862.00,9.57737,25.141629,0.000425,25.000524,-2.0320,0.229,9.57337,9.57337
2863.00,9.57717,25.141653,0.000418,25.000503,-2.0323,0.229,9.57416,9.57416
2864.00,9.57693,25.141706,0.000416,25.000500,-2.0324,0.229,9.57497,9.57497
2865.00,9.57656,25.141782,0.000420,25.000570,-2.0324,0.229,9.57581,9.57581
2866.00,9.57617,25.141733,0.000417,25.000525,-2.0324,0.229,9.57625,9.57625
2867.00,9.57613,25.141634,0.000414,25.000455,-2.0323,0.230,9.57679,9.57679
2868.00,9.57625,25.141673,0.000415,25.000463,-2.0322,0.230,9.57767,9.57767
2869.00,9.57650,25.141813,0.000418,25.000512,-2.0321,0.230,9.57782,9.57782
2870.00,9.57652,25.141839,0.000414,25.000501,-2.0319,0.230,9.57747,9.57747
2871.00,9.57666,25.141848,0.000412,25.000483,-2.0318,0.230,9.57847,9.57847
2872.00,9.57664,25.141958,0.000414,25.000587,-2.0316,0.230,9.57831,9.57831
2873.00,9.57644,25.141973,0.000418,25.000630,-2.0313,0.230,9.57837,9.57837
2874.00,9.57650,25.141929,0.000419,25.000607,-2.0310,0.230,9.57893,9.57893
2875.00,9.57654,25.142005,0.000423,25.000601,-2.0310,0.230,9.57955,9.57955
2876.00,9.57670,25.142140,0.000429,25.000662,-2.0308,0.230,9.58006,9.58006
2877.00,9.57714,25.142180,0.000431,25.000549,-2.0307,0.230,9.58112,9.58112
2878.00,9.57772,25.142275,0.000428,25.000557,-2.0308,0.230,9.58199,9.58199
2879.00,9.57833,25.142324,0.000427,25.000547,-2.0306,0.230,9.58259,9.58259
2880.00,9.57875,25.142375,0.000427,25.000625,-2.0304,0.230,9.58275,9.58275
2881.00,9.57906,25.142315,0.000421,25.000555,-2.0303,0.231,9.58202,9.58202
2882.00,9.57921,25.142275,0.000417,25.000588,-2.0301,0.231,9.58064,9.58064
2883.00,9.57937,25.142321,0.000420,25.000613,-2.0298,0.231,9.58030,9.58030
2884.00,9.57977,25.142356,0.000422,25.000625,-2.0300,0.231,9.58020,9.58020
2885.00,9.58000,25.142289,0.000421,25.000481,-2.0302,0.231,9.58071,9.58071
2886.00,9.58033,25.142342,0.000424,25.000512,-2.0308,0.231,9.58149,9.58149
2887.00,9.58061,25.142311,0.000422,25.000359,-2.0311,0.231,9.58286,9.58286
2888.00,9.58084,25.142301,0.000418,25.000282,-2.0314,0.231,9.58313,9.58313
2889.00,9.58101,25.142333,0.000418,25.000329,-2.0312,0.231,9.58291,9.58291
2890.00,9.58139,25.142386,0.000418,25.000417,-2.0311,0.231,9.58349,9.58349
2891.00,9.58166,25.142455,0.000417,25.000458,-2.0307,0.231,9.58343,9.58343
2892.00,9.58195,25.142607,0.000422,25.000657,-2.0305,0.231,9.58313,9.58313
2893.00,9.58211,25.142672,0.000425,25.000740,-2.0304,0.231,9.58344,9.58344
2894.00,9.58234,25.142582,0.000421,25.000612,-2.0303,0.231,9.58407,9.58407
2895.00,9.58256,25.142579,0.000421,25.000545,-2.0303,0.231,9.58345,9.58345
2896.00,9.58245,25.142528,0.000422,25.000533,-2.0302,0.231,9.58238,9.58238
2897.00,9.58229,25.142424,0.000418,25.000446,-2.0300,0.231,9.58229,9.58229
2898.00,9.58213,25.142348,0.000418,25.000379,-2.0299,0.232,9.58137,9.58137
2899.00,9.58208,25.142448,0.000417,25.000390,-2.0298,0.232,9.58117,9.58117
2900.00,9.58215,25.142522,0.000419,25.000488,-2.0294,0.232,9.58135,9.58135
2901.00,9.58230,25.142554,0.000416,25.000457,-2.0292,0.232,9.58233,9.58233
2902.00,9.58258,25.142741,0.000422,25.000522,-2.0291,0.232,9.58280,9.58280
2903.00,9.58278,25.142928,0.000421,25.000613,-2.0287,0.232,9.58345,9.58345
2904.00,9.58290,25.142991,0.000423,25.000603,-2.0284,0.232,9.58231,9.58231
2905.00,9.58267,25.143067,0.000420,25.000543,-2.0282,0.232,9.58146,9.58146
2906.00,9.58235,25.143113,0.000422,25.000493,-2.0282,0.233,9.58116,9.58116
2907.00,9.58231,25.143137,0.000422,25.000490,-2.0284,0.233,9.58115,9.58115
2908.00,9.58232,25.143201,0.000424,25.000477,-2.0287,0.232,9.58081,9.58081
2909.00,9.58236,25.143230,0.000424,25.000522,-2.0289,0.232,9.58230,9.58230
2910.00,9.58240,25.143276,0.000427,25.000572,-2.0291,0.232,9.58285,9.58285
2911.00,9.58220,25.143300,0.000425,25.000556,-2.0291,0.233,9.58279,9.58279
2912.00,9.58213,25.143308,0.000422,25.000531,-2.0289,0.233,9.58195,9.58195
