# Supplementary material for: HSL1 and BAM1/2 impact epidermal cell development by sensing distinct signaling peptides
Source: Nat Commun. 2022 Feb 15;13:876. doi: 10.1038/s41467-022-28558-4 (PMC8847575; doi:10.1038/s41467-022-28558-4)
Supplement: Supplementary file 4 — Source Data [file 41467_2022_28558_MOESM4_ESM.zip › Source Data/Source Data/Figure S8/Exp1_HSL1_IDA K66AR67AH68A_SERK1]

$ITC
$ 19 
$NOT
$ 25 
$ 60 
$ 500 
$ 10 
$ 2 
$ADCGainCode:  0 
$False,True,True
$ 0.4 , 0.8 , 150 , 5 
$ 2 , 4 , 150 , 5 
$ 2 , 4 , 150 , 5 
$ 2 , 4 , 150 , 5 
$ 2 , 4 , 150 , 5 
$ 2 , 4 , 150 , 5 
$ 2 , 4 , 150 , 5 
$ 2 , 4 , 150 , 5 
$ 2 , 4 , 150 , 5 
$ 2 , 4 , 150 , 5 
$ 2 , 4 , 150 , 5 
$ 2 , 4 , 150 , 5 
$ 2 , 4 , 150 , 5 
$ 2 , 4 , 150 , 5 
$ 2 , 4 , 150 , 5 
$ 2 , 4 , 150 , 5 
$ 2 , 4 , 150 , 5 
$ 2 , 4 , 150 , 5 
$ 2 , 4 , 150 , 5 
# 0 
# 0.1 
# 0.02 
# 0.2035 
# 25 
# 4 
# 8.15 
# 1 
?HSL1_15uM_IDA_3x_300uM_SERK1_100uM
% MICROCALITC_MAL1177627
% 0.2035 
% 4 
%-0.586102 , 29.61604 
%-0.348256 , 29.40329 
% 0.8333333 
% 167740 , 167730 
% 0.25 , 81 
%-0.015695 ,-0.033946 
%-20 , 8 
% 0 , 0 
% 0 
% 128000       127744 
% 43.1 
% 500 , 750 , 1000 , 750 
% 0.06978023945 ,-0.002252194966 ,-3.244915618586E-05 , 1.349203907274E-06 ,-9.058983361606E-09 
% MicroCalITC Ver: 1.29.32 Run time:6/29/2020 4:31:21 PM
@0
5.00,9.79001,25.178777,0.000401,25.125841,-2.3712,0.003,9.79139,9.79139
6.00,9.79125,25.178809,0.000400,25.125914,-2.3707,0.003,9.78863,9.78863
7.00,9.79151,25.178817,0.000399,25.125906,-2.3702,0.003,9.78612,9.78612
8.00,9.79061,25.178899,0.000401,25.125877,-2.3697,0.003,9.78477,9.78477
9.00,9.79001,25.178996,0.000401,25.125868,-2.3694,0.003,9.78539,9.78539
10.00,9.79063,25.179047,0.000402,25.125862,-2.3691,0.003,9.78898,9.78898
11.00,9.79147,25.179115,0.000405,25.125852,-2.3687,0.003,9.79297,9.79297
12.00,9.79198,25.179282,0.000411,25.126014,-2.3684,0.004,9.79527,9.79527
13.00,9.79206,25.179249,0.000413,25.126013,-2.3680,0.004,9.79584,9.79584
14.00,9.79201,25.179212,0.000415,25.125947,-2.3675,0.004,9.79454,9.79454
15.00,9.79198,25.179234,0.000415,25.125951,-2.3670,0.004,9.79218,9.79218
16.00,9.79160,25.179271,0.000413,25.125930,-2.3664,0.004,9.79082,9.79082
17.00,9.79109,25.179307,0.000413,25.125918,-2.3660,0.004,9.79046,9.79046
18.00,9.79078,25.179424,0.000412,25.125988,-2.3657,0.004,9.79051,9.79051
19.00,9.79055,25.179431,0.000408,25.125981,-2.3654,0.004,9.79009,9.79009
20.00,9.79062,25.179560,0.000409,25.126042,-2.3651,0.004,9.78940,9.78940
21.00,9.79032,25.179567,0.000410,25.126022,-2.3649,0.004,9.78796,9.78796
22.00,9.78996,25.179538,0.000409,25.125958,-2.3646,0.005,9.78668,9.78668
23.00,9.78955,25.179554,0.000410,25.125945,-2.3642,0.005,9.78719,9.78719
24.00,9.78950,25.179747,0.000414,25.126095,-2.3639,0.005,9.78814,9.78814
25.00,9.78963,25.179670,0.000412,25.126001,-2.3636,0.005,9.78852,9.78852
26.00,9.79004,25.179635,0.000411,25.125913,-2.3633,0.005,9.78931,9.78931
27.00,9.79051,25.179709,0.000411,25.125918,-2.3628,0.005,9.79077,9.79077
28.00,9.79107,25.179766,0.000412,25.125875,-2.3624,0.005,9.79200,9.79200
29.00,9.79157,25.179813,0.000411,25.125801,-2.3618,0.005,9.79366,9.79366
30.00,9.79153,25.179969,0.000413,25.125829,-2.3613,0.005,9.79527,9.79527
31.00,9.79123,25.180106,0.000414,25.125924,-2.3610,0.005,9.79599,9.79599
32.00,9.79095,25.180079,0.000411,25.125854,-2.3607,0.006,9.79573,9.79573
33.00,9.79086,25.180186,0.000412,25.125965,-2.3605,0.006,9.79372,9.79372
34.00,9.79094,25.180227,0.000412,25.126051,-2.3603,0.006,9.79238,9.79238
35.00,9.79103,25.180228,0.000413,25.126130,-2.3601,0.006,9.79065,9.79065
36.00,9.79092,25.180255,0.000412,25.126097,-2.3597,0.006,9.79048,9.79048
37.00,9.79101,25.180328,0.000416,25.126152,-2.3594,0.006,9.79104,9.79104
38.00,9.79112,25.180322,0.000418,25.126121,-2.3592,0.006,9.79164,9.79164
39.00,9.79157,25.180268,0.000416,25.126025,-2.3589,0.006,9.79126,9.79126
40.00,9.79156,25.180289,0.000412,25.125992,-2.3585,0.007,9.79058,9.79058
41.00,9.79127,25.180425,0.000415,25.126117,-2.3582,0.007,9.78971,9.78971
42.00,9.79164,25.180459,0.000413,25.126102,-2.3578,0.007,9.79011,9.79011
43.00,9.79209,25.180448,0.000413,25.126027,-2.3573,0.007,9.79150,9.79150
44.00,9.79229,25.180524,0.000416,25.126073,-2.3568,0.007,9.79213,9.79213
45.00,9.79225,25.180498,0.000420,25.125960,-2.3564,0.007,9.79233,9.79233
46.00,9.79211,25.180502,0.000420,25.125851,-2.3560,0.007,9.79188,9.79188
47.00,9.79187,25.180573,0.000418,25.125784,-2.3557,0.007,9.79028,9.79028
48.00,9.79166,25.180675,0.000417,25.125819,-2.3552,0.007,9.78904,9.78904
49.00,9.79144,25.180703,0.000415,25.125758,-2.3547,0.007,9.78964,9.78964
50.00,9.79133,25.180819,0.000412,25.125817,-2.3542,0.007,9.79179,9.79179
51.00,9.79132,25.180821,0.000407,25.125831,-2.3537,0.008,9.79481,9.79481
52.00,9.79157,25.180894,0.000406,25.125907,-2.3533,0.008,9.79723,9.79723
53.00,9.79171,25.180802,0.000401,25.125814,-2.3531,0.008,9.79630,9.79630
54.00,9.79161,25.180892,0.000401,25.125892,-2.3530,0.008,9.79505,9.79505
55.00,9.79178,25.181018,0.000403,25.125964,-2.3529,0.008,9.79302,9.79302
56.00,9.79255,25.180948,0.000404,25.125824,-2.3527,0.008,9.79003,9.79003
57.00,9.79199,25.180983,0.000404,25.125830,-2.3525,0.009,9.78599,9.78599
58.00,9.79218,25.181062,0.000407,25.125825,-2.3521,0.009,9.78173,9.78173
59.00,9.79515,25.181002,0.000403,25.125664,-2.3517,0.009,9.77806,9.77806
60.00,9.79877,25.180908,0.000402,25.125544,-2.3513,0.009,9.77440,9.77440
@1,0.4000,0.8, 60.0529999999999 
61.00,9.80158,25.181027,0.000403,25.125663,-2.3509,0.009,9.76987,9.76987
62.00,9.79624,25.181025,0.000402,25.125682,-2.3507,0.009,9.76636,9.76636
63.00,9.79318,25.181083,0.000399,25.125729,-2.3504,0.009,9.76598,9.76598
64.00,9.78970,25.181087,0.000402,25.125775,-2.3501,0.009,9.76513,9.76513
65.00,9.78534,25.181232,0.000404,25.125862,-2.3499,0.009,9.76567,9.76567
66.00,9.78195,25.181272,0.000403,25.125901,-2.3498,0.009,9.76761,9.76761
67.00,9.77914,25.181270,0.000405,25.125872,-2.3495,0.009,9.77050,9.77050
68.00,9.77798,25.181332,0.000407,25.125932,-2.3492,0.009,9.77217,9.77217
69.00,9.77756,25.181406,0.000406,25.125965,-2.3490,0.010,9.77305,9.77305
70.00,9.77687,25.181389,0.000405,25.125981,-2.3487,0.010,9.77296,9.77296
71.00,9.77571,25.181464,0.000407,25.126007,-2.3484,0.010,9.77264,9.77264
72.00,9.77396,25.181577,0.000404,25.126011,-2.3480,0.010,9.77295,9.77295
73.00,9.77372,25.181598,0.000402,25.125966,-2.3475,0.010,9.77514,9.77514
74.00,9.77337,25.181725,0.000404,25.126040,-2.3468,0.010,9.77814,9.77814
75.00,9.77370,25.181777,0.000404,25.126084,-2.3463,0.011,9.78143,9.78143
76.00,9.77362,25.181810,0.000403,25.126060,-2.3458,0.011,9.78394,9.78394
77.00,9.77357,25.181724,0.000403,25.125967,-2.3454,0.011,9.78461,9.78461
78.00,9.77407,25.181806,0.000401,25.125977,-2.3451,0.011,9.78515,9.78515
79.00,9.77498,25.181797,0.000398,25.125905,-2.3448,0.011,9.78481,9.78481
80.00,9.77573,25.181939,0.000398,25.125936,-2.3443,0.011,9.78510,9.78510
81.00,9.77702,25.181929,0.000398,25.125880,-2.3438,0.012,9.78668,9.78668
82.00,9.77857,25.181999,0.000400,25.125928,-2.3434,0.012,9.78866,9.78866
83.00,9.78009,25.181995,0.000405,25.125841,-2.3428,0.012,9.79032,9.79032
84.00,9.78132,25.182104,0.000410,25.125882,-2.3424,0.011,9.79149,9.79149
85.00,9.78232,25.182061,0.000413,25.125796,-2.3422,0.011,9.79152,9.79152
86.00,9.78320,25.182112,0.000413,25.125807,-2.3419,0.011,9.79147,9.79147
87.00,9.78413,25.182120,0.000412,25.125746,-2.3416,0.011,9.79201,9.79201
88.00,9.78502,25.182207,0.000413,25.125871,-2.3414,0.012,9.79169,9.79169
89.00,9.78612,25.182102,0.000410,25.125837,-2.3411,0.012,9.79219,9.79219
90.00,9.78715,25.182097,0.000406,25.125810,-2.3407,0.012,9.79280,9.79280
91.00,9.78820,25.182136,0.000405,25.125813,-2.3402,0.012,9.79264,9.79264
92.00,9.78905,25.182288,0.000406,25.125954,-2.3400,0.013,9.79238,9.79238
93.00,9.78968,25.182277,0.000407,25.125881,-2.3396,0.013,9.79268,9.79268
94.00,9.79021,25.182405,0.000410,25.125896,-2.3393,0.013,9.79294,9.79294
95.00,9.79060,25.182414,0.000411,25.125873,-2.3391,0.013,9.79425,9.79425
96.00,9.79119,25.182457,0.000414,25.125852,-2.3388,0.013,9.79482,9.79482
97.00,9.79154,25.182599,0.000416,25.125876,-2.3386,0.013,9.79417,9.79417
98.00,9.79193,25.182741,0.000417,25.125959,-2.3381,0.013,9.79375,9.79375
99.00,9.79250,25.182795,0.000415,25.125951,-2.3377,0.013,9.79496,9.79496
100.00,9.79317,25.182967,0.000418,25.126076,-2.3374,0.013,9.79470,9.79470
101.00,9.79346,25.183016,0.000416,25.126104,-2.3371,0.013,9.79576,9.79576
102.00,9.79396,25.182868,0.000413,25.125932,-2.3368,0.013,9.79833,9.79833
103.00,9.79443,25.182902,0.000410,25.125978,-2.3366,0.013,9.80023,9.80023
104.00,9.79482,25.183064,0.000414,25.126101,-2.3364,0.014,9.80007,9.80007
105.00,9.79536,25.182948,0.000408,25.125909,-2.3361,0.014,9.80090,9.80090
106.00,9.79587,25.182953,0.000405,25.125819,-2.3356,0.014,9.80131,9.80131
107.00,9.79623,25.183113,0.000407,25.125915,-2.3352,0.014,9.80027,9.80027
108.00,9.79661,25.183081,0.000405,25.125797,-2.3347,0.014,9.80011,9.80011
109.00,9.79688,25.183082,0.000402,25.125756,-2.3341,0.014,9.80058,9.80058
110.00,9.79735,25.183207,0.000399,25.125821,-2.3337,0.015,9.80031,9.80031
111.00,9.79758,25.183261,0.000400,25.125895,-2.3333,0.015,9.79838,9.79838
112.00,9.79733,25.183276,0.000401,25.125933,-2.3331,0.015,9.79582,9.79582
113.00,9.79685,25.183455,0.000408,25.126081,-2.3330,0.015,9.79238,9.79238
114.00,9.79638,25.183450,0.000408,25.126019,-2.3328,0.015,9.78953,9.78953
115.00,9.79606,25.183450,0.000412,25.126038,-2.3326,0.015,9.78747,9.78747
116.00,9.79580,25.183552,0.000417,25.126072,-2.3323,0.015,9.78811,9.78811
117.00,9.79626,25.183588,0.000417,25.126054,-2.3318,0.015,9.79068,9.79068
118.00,9.79631,25.183515,0.000413,25.125942,-2.3314,0.015,9.79375,9.79375
119.00,9.79591,25.183473,0.000410,25.125882,-2.3311,0.015,9.79588,9.79588
120.00,9.79565,25.183549,0.000411,25.125925,-2.3307,0.015,9.79786,9.79786
121.00,9.79545,25.183578,0.000409,25.125903,-2.3305,0.015,9.79855,9.79855
122.00,9.79564,25.183658,0.000407,25.125882,-2.3302,0.015,9.79975,9.79975
123.00,9.79564,25.183673,0.000407,25.125879,-2.3298,0.016,9.79980,9.79980
124.00,9.79618,25.183724,0.000409,25.125901,-2.3294,0.016,9.79934,9.79934
125.00,9.79616,25.183735,0.000409,25.125864,-2.3289,0.016,9.79813,9.79813
126.00,9.79573,25.183761,0.000411,25.125901,-2.3286,0.016,9.79712,9.79712
127.00,9.79536,25.183758,0.000413,25.125949,-2.3283,0.016,9.79482,9.79482
128.00,9.79510,25.183746,0.000413,25.125863,-2.3279,0.016,9.79364,9.79364
129.00,9.79463,25.183821,0.000416,25.125887,-2.3275,0.016,9.79248,9.79248
130.00,9.79405,25.183823,0.000416,25.125798,-2.3271,0.016,9.79182,9.79182
131.00,9.79385,25.183884,0.000417,25.125818,-2.3267,0.016,9.79271,9.79271
132.00,9.79467,25.183943,0.000418,25.125824,-2.3263,0.017,9.79573,9.79573
133.00,9.79571,25.184004,0.000419,25.125849,-2.3260,0.017,9.79729,9.79729
134.00,9.79638,25.184029,0.000420,25.125869,-2.3257,0.017,9.79862,9.79862
135.00,9.79659,25.184155,0.000423,25.125969,-2.3254,0.017,9.79852,9.79852
136.00,9.79645,25.184211,0.000420,25.125952,-2.3249,0.017,9.79726,9.79726
137.00,9.79639,25.184264,0.000417,25.125970,-2.3245,0.017,9.79516,9.79516
138.00,9.79637,25.184327,0.000415,25.126014,-2.3243,0.017,9.79501,9.79501
139.00,9.79646,25.184398,0.000417,25.125974,-2.3240,0.017,9.79771,9.79771
140.00,9.79659,25.184355,0.000413,25.125936,-2.3234,0.018,9.80085,9.80085
141.00,9.79662,25.184384,0.000413,25.125897,-2.3230,0.018,9.80271,9.80271
142.00,9.79698,25.184470,0.000415,25.125875,-2.3224,0.018,9.80416,9.80416
143.00,9.79717,25.184533,0.000417,25.125962,-2.3218,0.018,9.80500,9.80500
144.00,9.79773,25.184555,0.000417,25.125997,-2.3215,0.018,9.80262,9.80262
145.00,9.79796,25.184627,0.000416,25.125984,-2.3213,0.018,9.80005,9.80005
146.00,9.79822,25.184685,0.000414,25.126015,-2.3212,0.018,9.79865,9.79865
147.00,9.79878,25.184703,0.000410,25.125980,-2.3211,0.018,9.79782,9.79782
148.00,9.79904,25.184734,0.000407,25.125916,-2.3208,0.019,9.79709,9.79709
149.00,9.79917,25.184866,0.000408,25.126007,-2.3206,0.019,9.79927,9.79927
150.00,9.79988,25.184974,0.000408,25.126052,-2.3202,0.019,9.80441,9.80441
151.00,9.80141,25.185045,0.000411,25.126055,-2.3198,0.019,9.80890,9.80890
152.00,9.80220,25.185123,0.000415,25.126083,-2.3193,0.019,9.81243,9.81243
153.00,9.80261,25.185171,0.000417,25.126089,-2.3187,0.019,9.81447,9.81447
154.00,9.80321,25.185108,0.000411,25.125995,-2.3182,0.019,9.81441,9.81441
155.00,9.80398,25.185083,0.000411,25.126000,-2.3177,0.019,9.81117,9.81117
156.00,9.80465,25.185015,0.000409,25.125950,-2.3173,0.019,9.80777,9.80777
157.00,9.80543,25.185026,0.000410,25.125957,-2.3170,0.019,9.80461,9.80461
158.00,9.80523,25.184998,0.000409,25.125883,-2.3167,0.020,9.80181,9.80181
159.00,9.80510,25.185077,0.000410,25.125885,-2.3164,0.020,9.79877,9.79877
160.00,9.80471,25.185157,0.000413,25.125861,-2.3162,0.020,9.79740,9.79740
161.00,9.80434,25.185184,0.000415,25.125863,-2.3160,0.020,9.79692,9.79692
162.00,9.80333,25.185185,0.000409,25.125855,-2.3158,0.020,9.79688,9.79688
163.00,9.80284,25.185277,0.000409,25.125926,-2.3157,0.020,9.79661,9.79661
164.00,9.80253,25.185255,0.000408,25.125909,-2.3155,0.020,9.79602,9.79602
165.00,9.80215,25.185346,0.000409,25.126002,-2.3151,0.020,9.79601,9.79601
166.00,9.80228,25.185406,0.000408,25.126069,-2.3147,0.021,9.79584,9.79584
167.00,9.80226,25.185301,0.000409,25.125964,-2.3143,0.021,9.79476,9.79476
168.00,9.80202,25.185286,0.000409,25.125876,-2.3139,0.021,9.79481,9.79481
169.00,9.80185,25.185338,0.000408,25.125897,-2.3133,0.021,9.79756,9.79756
170.00,9.80155,25.185262,0.000405,25.125783,-2.3130,0.021,9.80036,9.80036
171.00,9.80088,25.185328,0.000404,25.125773,-2.3127,0.021,9.80331,9.80331
172.00,9.80067,25.185466,0.000405,25.125845,-2.3124,0.021,9.80511,9.80511
173.00,9.79999,25.185520,0.000406,25.125902,-2.3121,0.021,9.80497,9.80497
174.00,9.79922,25.185606,0.000409,25.125926,-2.3119,0.021,9.80351,9.80351
175.00,9.79898,25.185687,0.000412,25.125957,-2.3116,0.021,9.80254,9.80254
176.00,9.79942,25.185698,0.000415,25.125912,-2.3114,0.021,9.80277,9.80277
177.00,9.79983,25.185788,0.000415,25.125934,-2.3111,0.022,9.80340,9.80340
178.00,9.80028,25.185821,0.000411,25.125878,-2.3108,0.022,9.80525,9.80525
179.00,9.80082,25.185864,0.000409,25.125834,-2.3105,0.022,9.80794,9.80794
180.00,9.80114,25.185893,0.000406,25.125769,-2.3100,0.022,9.80936,9.80936
181.00,9.80168,25.186006,0.000404,25.125783,-2.3094,0.022,9.80906,9.80906
182.00,9.80287,25.185970,0.000401,25.125671,-2.3089,0.022,9.80845,9.80845
183.00,9.80408,25.186074,0.000401,25.125727,-2.3085,0.023,9.80850,9.80850
184.00,9.80491,25.186084,0.000402,25.125724,-2.3081,0.023,9.80635,9.80635
185.00,9.80511,25.186113,0.000402,25.125786,-2.3078,0.023,9.80292,9.80292
186.00,9.80540,25.186009,0.000400,25.125685,-2.3075,0.023,9.79971,9.79971
187.00,9.80445,25.186080,0.000401,25.125703,-2.3073,0.023,9.79907,9.79907
188.00,9.80439,25.186148,0.000404,25.125703,-2.3070,0.023,9.79816,9.79816
189.00,9.80419,25.186223,0.000406,25.125724,-2.3067,0.023,9.79961,9.79961
190.00,9.80364,25.186294,0.000409,25.125768,-2.3063,0.023,9.80211,9.80211
191.00,9.80377,25.186402,0.000410,25.125814,-2.3060,0.023,9.80254,9.80254
192.00,9.80326,25.186387,0.000412,25.125823,-2.3056,0.023,9.80158,9.80158
193.00,9.80321,25.186353,0.000407,25.125789,-2.3051,0.024,9.80199,9.80199
194.00,9.80369,25.186277,0.000407,25.125651,-2.3045,0.024,9.80151,9.80151
195.00,9.80380,25.186289,0.000405,25.125548,-2.3039,0.024,9.80034,9.80034
196.00,9.80334,25.186337,0.000406,25.125592,-2.3032,0.024,9.80051,9.80051
197.00,9.80265,25.186480,0.000407,25.125708,-2.3027,0.024,9.80055,9.80055
198.00,9.80231,25.186604,0.000412,25.125774,-2.3024,0.024,9.80038,9.80038
199.00,9.80189,25.186716,0.000410,25.125859,-2.3023,0.024,9.79982,9.79982
200.00,9.80135,25.186786,0.000410,25.125912,-2.3021,0.024,9.79987,9.79987
201.00,9.80078,25.186839,0.000408,25.125912,-2.3019,0.024,9.80106,9.80106
202.00,9.80046,25.186853,0.000408,25.125838,-2.3016,0.025,9.80387,9.80387
203.00,9.80072,25.186830,0.000405,25.125800,-2.3013,0.025,9.80450,9.80450
204.00,9.80127,25.186902,0.000404,25.125856,-2.3009,0.025,9.80436,9.80436
205.00,9.80108,25.186956,0.000405,25.125892,-2.3007,0.025,9.80359,9.80359
206.00,9.80046,25.186958,0.000405,25.125924,-2.3005,0.025,9.79957,9.79957
207.00,9.80105,25.187009,0.000406,25.125961,-2.3002,0.025,9.78975,9.78975
208.00,9.80033,25.187071,0.000406,25.125962,-2.2999,0.026,9.77245,9.77245
209.00,9.80138,25.187110,0.000407,25.125907,-2.2996,0.026,9.74895,9.74895
210.00,9.80239,25.187111,0.000407,25.125826,-2.2991,0.026,9.72128,9.72128
@2,2.0001,4.0, 210.097000000002 
211.00,9.80456,25.187272,0.000408,25.125833,-2.2987,0.026,9.69345,9.69345
212.00,9.80578,25.187429,0.000407,25.125908,-2.2984,0.026,9.66869,9.66869
213.00,9.80332,25.187373,0.000404,25.125758,-2.2980,0.026,9.65243,9.65243
214.00,9.80049,25.187409,0.000407,25.125764,-2.2977,0.027,9.64339,9.64339
215.00,9.79569,25.187427,0.000406,25.125789,-2.2974,0.027,9.64053,9.64053
216.00,9.78388,25.187390,0.000406,25.125758,-2.2973,0.027,9.64199,9.64199
217.00,9.76077,25.187258,0.000404,25.125609,-2.2971,0.027,9.64611,9.64611
218.00,9.71790,25.187384,0.000410,25.125772,-2.2968,0.027,9.65242,9.65242
219.00,9.68386,25.187374,0.000410,25.125755,-2.2965,0.027,9.66000,9.66000
220.00,9.66002,25.187549,0.000415,25.125871,-2.2961,0.027,9.66673,9.66673
221.00,9.64515,25.187571,0.000419,25.125840,-2.2957,0.027,9.67209,9.67209
222.00,9.63743,25.187634,0.000418,25.125870,-2.2952,0.027,9.67788,9.67788
223.00,9.63627,25.187693,0.000417,25.125849,-2.2947,0.027,9.68425,9.68425
224.00,9.63882,25.187749,0.000415,25.125850,-2.2942,0.027,9.69095,9.69095
225.00,9.64544,25.187751,0.000411,25.125808,-2.2937,0.027,9.69776,9.69776
226.00,9.65183,25.187755,0.000407,25.125735,-2.2934,0.028,9.70505,9.70505
227.00,9.65926,25.187784,0.000409,25.125716,-2.2932,0.028,9.71148,9.71148
228.00,9.66702,25.187806,0.000405,25.125686,-2.2929,0.028,9.71610,9.71610
229.00,9.67185,25.187832,0.000403,25.125721,-2.2926,0.028,9.72010,9.72010
230.00,9.67793,25.187821,0.000403,25.125615,-2.2923,0.028,9.72451,9.72451
231.00,9.68511,25.187919,0.000404,25.125657,-2.2919,0.028,9.72937,9.72937
232.00,9.69199,25.187958,0.000406,25.125691,-2.2915,0.028,9.73487,9.73487
233.00,9.69765,25.187992,0.000408,25.125677,-2.2911,0.028,9.74070,9.74070
234.00,9.70284,25.187998,0.000410,25.125623,-2.2908,0.028,9.74544,9.74544
235.00,9.70820,25.187998,0.000407,25.125622,-2.2905,0.029,9.74923,9.74923
236.00,9.71369,25.187966,0.000406,25.125630,-2.2902,0.029,9.75302,9.75302
237.00,9.71957,25.187917,0.000405,25.125591,-2.2898,0.029,9.75732,9.75732
238.00,9.72522,25.187909,0.000404,25.125622,-2.2894,0.029,9.75964,9.75964
239.00,9.72999,25.187979,0.000406,25.125675,-2.2888,0.029,9.76122,9.76122
240.00,9.73465,25.188034,0.000408,25.125694,-2.2883,0.029,9.76285,9.76285
241.00,9.73883,25.188168,0.000409,25.125764,-2.2880,0.029,9.76399,9.76399
242.00,9.74191,25.188332,0.000409,25.125845,-2.2876,0.029,9.76445,9.76445
243.00,9.74487,25.188453,0.000414,25.125859,-2.2873,0.029,9.76673,9.76673
244.00,9.74813,25.188561,0.000416,25.125916,-2.2871,0.029,9.76939,9.76939
245.00,9.75158,25.188650,0.000416,25.125976,-2.2866,0.029,9.77289,9.77289
246.00,9.75468,25.188613,0.000415,25.125907,-2.2861,0.030,9.77844,9.77844
247.00,9.75814,25.188697,0.000417,25.125948,-2.2858,0.030,9.78353,9.78353
248.00,9.76195,25.188745,0.000416,25.125986,-2.2854,0.030,9.78763,9.78763
249.00,9.76552,25.188724,0.000414,25.125893,-2.2851,0.030,9.79107,9.79107
250.00,9.76861,25.188672,0.000413,25.125808,-2.2848,0.030,9.79357,9.79357
251.00,9.77130,25.188787,0.000413,25.125884,-2.2845,0.030,9.79364,9.79364
252.00,9.77360,25.188767,0.000407,25.125789,-2.2841,0.030,9.79397,9.79397
253.00,9.77603,25.188832,0.000408,25.125760,-2.2835,0.030,9.79367,9.79367
254.00,9.77860,25.188939,0.000408,25.125750,-2.2829,0.031,9.79354,9.79354
255.00,9.78073,25.189073,0.000408,25.125756,-2.2824,0.031,9.79332,9.79332
256.00,9.78282,25.189001,0.000411,25.125632,-2.2820,0.031,9.79432,9.79432
257.00,9.78397,25.189129,0.000414,25.125702,-2.2815,0.031,9.79425,9.79425
258.00,9.78527,25.189159,0.000413,25.125709,-2.2810,0.031,9.79435,9.79435
259.00,9.78653,25.189136,0.000413,25.125678,-2.2807,0.031,9.79595,9.79595
260.00,9.78847,25.189165,0.000415,25.125723,-2.2805,0.031,9.79795,9.79795
261.00,9.79028,25.189230,0.000413,25.125714,-2.2802,0.031,9.79828,9.79828
262.00,9.79183,25.189192,0.000413,25.125646,-2.2799,0.031,9.79865,9.79865
263.00,9.79322,25.189197,0.000416,25.125603,-2.2797,0.031,9.79982,9.79982
264.00,9.79458,25.189224,0.000416,25.125592,-2.2794,0.031,9.80034,9.80034
265.00,9.79584,25.189247,0.000414,25.125520,-2.2791,0.031,9.80054,9.80054
266.00,9.79653,25.189351,0.000416,25.125556,-2.2788,0.031,9.80053,9.80053
267.00,9.79688,25.189449,0.000416,25.125612,-2.2786,0.031,9.80115,9.80115
268.00,9.79711,25.189457,0.000412,25.125616,-2.2783,0.032,9.80109,9.80109
269.00,9.79743,25.189492,0.000408,25.125651,-2.2779,0.032,9.80074,9.80074
270.00,9.79781,25.189520,0.000407,25.125727,-2.2775,0.032,9.80030,9.80030
271.00,9.79830,25.189585,0.000406,25.125826,-2.2770,0.032,9.80114,9.80114
272.00,9.79885,25.189492,0.000405,25.125739,-2.2765,0.032,9.80231,9.80231
273.00,9.79946,25.189588,0.000406,25.125780,-2.2762,0.033,9.80403,9.80403
274.00,9.80027,25.189608,0.000414,25.125788,-2.2759,0.032,9.80572,9.80572
275.00,9.80109,25.189616,0.000415,25.125735,-2.2755,0.032,9.80746,9.80746
276.00,9.80210,25.189623,0.000415,25.125681,-2.2752,0.033,9.81032,9.81032
277.00,9.80298,25.189705,0.000415,25.125666,-2.2750,0.033,9.81126,9.81126
278.00,9.80360,25.189700,0.000413,25.125605,-2.2747,0.033,9.81041,9.81041
279.00,9.80399,25.189791,0.000411,25.125622,-2.2743,0.033,9.80976,9.80976
280.00,9.80415,25.189854,0.000410,25.125632,-2.2740,0.033,9.80889,9.80889
281.00,9.80464,25.189917,0.000412,25.125640,-2.2737,0.033,9.80797,9.80797
282.00,9.80536,25.190017,0.000413,25.125649,-2.2735,0.033,9.80824,9.80824
283.00,9.80608,25.190109,0.000416,25.125669,-2.2730,0.033,9.81020,9.81020
284.00,9.80663,25.190211,0.000414,25.125693,-2.2725,0.033,9.81070,9.81070
285.00,9.80673,25.190237,0.000414,25.125667,-2.2721,0.033,9.80935,9.80935
286.00,9.80669,25.190207,0.000412,25.125564,-2.2717,0.033,9.80582,9.80582
287.00,9.80652,25.190243,0.000411,25.125592,-2.2713,0.033,9.80321,9.80321
288.00,9.80704,25.190238,0.000410,25.125563,-2.2710,0.034,9.80057,9.80057
289.00,9.80728,25.190139,0.000407,25.125467,-2.2707,0.034,9.79964,9.79964
290.00,9.80684,25.190154,0.000407,25.125458,-2.2703,0.034,9.80074,9.80074
291.00,9.80680,25.190181,0.000406,25.125476,-2.2698,0.034,9.80242,9.80242
292.00,9.80660,25.190247,0.000403,25.125490,-2.2694,0.034,9.80301,9.80301
293.00,9.80633,25.190317,0.000400,25.125518,-2.2690,0.034,9.80342,9.80342
294.00,9.80535,25.190375,0.000400,25.125548,-2.2686,0.035,9.80325,9.80325
295.00,9.80491,25.190521,0.000400,25.125617,-2.2684,0.035,9.80294,9.80294
296.00,9.80459,25.190602,0.000403,25.125664,-2.2682,0.035,9.80129,9.80129
297.00,9.80402,25.190539,0.000406,25.125623,-2.2678,0.035,9.80111,9.80111
298.00,9.80400,25.190534,0.000410,25.125682,-2.2675,0.035,9.80214,9.80214
299.00,9.80415,25.190550,0.000412,25.125678,-2.2672,0.035,9.80306,9.80306
300.00,9.80422,25.190481,0.000411,25.125602,-2.2669,0.035,9.80395,9.80395
301.00,9.80433,25.190434,0.000406,25.125501,-2.2665,0.035,9.80799,9.80799
302.00,9.80470,25.190490,0.000404,25.125479,-2.2662,0.036,9.81222,9.81222
303.00,9.80533,25.190573,0.000405,25.125430,-2.2657,0.036,9.81619,9.81619
304.00,9.80582,25.190734,0.000408,25.125514,-2.2654,0.036,9.81772,9.81772
305.00,9.80610,25.190824,0.000409,25.125548,-2.2651,0.036,9.81701,9.81701
306.00,9.80644,25.190973,0.000410,25.125639,-2.2647,0.036,9.81433,9.81433
307.00,9.80667,25.191014,0.000411,25.125648,-2.2644,0.036,9.80976,9.80976
308.00,9.80719,25.191102,0.000410,25.125653,-2.2640,0.036,9.80343,9.80343
309.00,9.80768,25.191090,0.000406,25.125597,-2.2636,0.036,9.80081,9.80081
310.00,9.80828,25.191064,0.000405,25.125533,-2.2631,0.037,9.80321,9.80321
311.00,9.80931,25.191087,0.000404,25.125513,-2.2626,0.037,9.80634,9.80634
312.00,9.81128,25.191174,0.000404,25.125534,-2.2621,0.037,9.81072,9.81072
313.00,9.81024,25.191171,0.000404,25.125531,-2.2617,0.037,9.81599,9.81599
314.00,9.80910,25.191241,0.000404,25.125499,-2.2613,0.037,9.82000,9.82000
315.00,9.80993,25.191310,0.000409,25.125538,-2.2609,0.037,9.82083,9.82083
316.00,9.81160,25.191250,0.000411,25.125524,-2.2605,0.037,9.82177,9.82177
317.00,9.81282,25.191224,0.000411,25.125458,-2.2601,0.037,9.82220,9.82220
318.00,9.81369,25.191344,0.000410,25.125498,-2.2596,0.037,9.82205,9.82205
319.00,9.81367,25.191460,0.000412,25.125562,-2.2591,0.037,9.82130,9.82130
320.00,9.81305,25.191607,0.000414,25.125591,-2.2588,0.037,9.82038,9.82038
321.00,9.81388,25.191752,0.000414,25.125562,-2.2586,0.037,9.81724,9.81724
322.00,9.81405,25.191905,0.000414,25.125622,-2.2584,0.038,9.81408,9.81408
323.00,9.81351,25.191880,0.000416,25.125585,-2.2582,0.038,9.81149,9.81149
324.00,9.81313,25.191881,0.000414,25.125562,-2.2580,0.038,9.80941,9.80941
325.00,9.81310,25.191866,0.000407,25.125497,-2.2578,0.038,9.80772,9.80772
326.00,9.81319,25.191938,0.000408,25.125574,-2.2574,0.038,9.80856,9.80856
327.00,9.81388,25.191892,0.000409,25.125515,-2.2569,0.038,9.81028,9.81028
328.00,9.81490,25.191887,0.000404,25.125460,-2.2565,0.039,9.81234,9.81234
329.00,9.81613,25.191938,0.000403,25.125461,-2.2560,0.039,9.81474,9.81474
330.00,9.81642,25.191930,0.000404,25.125499,-2.2555,0.039,9.81663,9.81663
331.00,9.81624,25.191854,0.000401,25.125405,-2.2549,0.039,9.81676,9.81676
332.00,9.81588,25.191947,0.000397,25.125548,-2.2545,0.039,9.81579,9.81579
333.00,9.81538,25.191941,0.000398,25.125553,-2.2542,0.039,9.81482,9.81482
334.00,9.81495,25.191843,0.000399,25.125496,-2.2538,0.039,9.81347,9.81347
335.00,9.81454,25.191847,0.000401,25.125468,-2.2535,0.039,9.81283,9.81283
336.00,9.81399,25.191863,0.000403,25.125490,-2.2534,0.039,9.81233,9.81233
337.00,9.81313,25.191858,0.000408,25.125488,-2.2532,0.039,9.81271,9.81271
338.00,9.81267,25.191924,0.000409,25.125539,-2.2529,0.039,9.81310,9.81310
339.00,9.81282,25.192051,0.000409,25.125642,-2.2527,0.040,9.81358,9.81358
340.00,9.81292,25.192101,0.000409,25.125724,-2.2525,0.040,9.81496,9.81496
341.00,9.81322,25.192171,0.000409,25.125769,-2.2522,0.040,9.81594,9.81594
342.00,9.81344,25.192176,0.000408,25.125676,-2.2519,0.040,9.81531,9.81531
343.00,9.81367,25.192154,0.000410,25.125621,-2.2516,0.040,9.81508,9.81508
344.00,9.81393,25.192196,0.000410,25.125592,-2.2512,0.040,9.81430,9.81430
345.00,9.81417,25.192240,0.000408,25.125595,-2.2507,0.040,9.81318,9.81318
346.00,9.81439,25.192251,0.000408,25.125608,-2.2503,0.040,9.81225,9.81225
347.00,9.81414,25.192279,0.000407,25.125634,-2.2499,0.041,9.81214,9.81214
348.00,9.81384,25.192371,0.000407,25.125682,-2.2496,0.041,9.81129,9.81129
349.00,9.81322,25.192394,0.000409,25.125715,-2.2491,0.041,9.81013,9.81013
350.00,9.81259,25.192521,0.000411,25.125683,-2.2487,0.041,9.80848,9.80848
351.00,9.81230,25.192636,0.000411,25.125719,-2.2482,0.041,9.80897,9.80897
352.00,9.81221,25.192674,0.000409,25.125695,-2.2478,0.041,9.81130,9.81130
353.00,9.81210,25.192742,0.000406,25.125704,-2.2473,0.042,9.81283,9.81283
354.00,9.81220,25.192701,0.000403,25.125625,-2.2469,0.042,9.81565,9.81565
355.00,9.81163,25.192731,0.000404,25.125693,-2.2467,0.042,9.81772,9.81772
356.00,9.81064,25.192867,0.000404,25.125728,-2.2464,0.042,9.81477,9.81477
357.00,9.80993,25.192906,0.000407,25.125729,-2.2460,0.042,9.80313,9.80313
358.00,9.80898,25.192933,0.000410,25.125716,-2.2455,0.042,9.78762,9.78762
359.00,9.80804,25.193052,0.000413,25.125754,-2.2452,0.042,9.76760,9.76760
360.00,9.80647,25.193103,0.000411,25.125762,-2.2448,0.042,9.74344,9.74344
@3,2.0001,4.0, 360.027000000002 
361.00,9.81216,25.193091,0.000410,25.125759,-2.2445,0.043,9.71911,9.71911
362.00,9.81830,25.193223,0.000412,25.125777,-2.2441,0.043,9.70042,9.70042
363.00,9.81857,25.193333,0.000413,25.125861,-2.2437,0.043,9.68680,9.68680
364.00,9.81813,25.193309,0.000412,25.125772,-2.2432,0.043,9.67751,9.67751
365.00,9.81454,25.193343,0.000413,25.125775,-2.2429,0.043,9.67449,9.67449
366.00,9.79702,25.193406,0.000413,25.125753,-2.2425,0.043,9.67636,9.67636
367.00,9.76507,25.193374,0.000413,25.125757,-2.2421,0.043,9.67951,9.67951
368.00,9.74106,25.193303,0.000411,25.125632,-2.2419,0.043,9.68296,9.68296
369.00,9.71972,25.193408,0.000413,25.125752,-2.2418,0.043,9.68779,9.68779
370.00,9.69425,25.193373,0.000413,25.125686,-2.2416,0.043,9.69234,9.69234
371.00,9.67688,25.193355,0.000413,25.125691,-2.2413,0.044,9.69694,9.69694
372.00,9.67355,25.193396,0.000412,25.125672,-2.2408,0.044,9.70209,9.70209
373.00,9.67289,25.193412,0.000410,25.125667,-2.2404,0.044,9.70769,9.70769
374.00,9.67576,25.193387,0.000408,25.125629,-2.2400,0.044,9.71239,9.71239
375.00,9.67942,25.193456,0.000408,25.125690,-2.2397,0.044,9.71734,9.71734
376.00,9.68315,25.193482,0.000410,25.125675,-2.2393,0.044,9.72206,9.72206
377.00,9.68776,25.193458,0.000410,25.125655,-2.2390,0.044,9.72608,9.72608
378.00,9.69264,25.193540,0.000414,25.125711,-2.2387,0.044,9.73002,9.73002
379.00,9.69753,25.193599,0.000413,25.125678,-2.2383,0.044,9.73351,9.73351
380.00,9.70230,25.193624,0.000412,25.125592,-2.2379,0.044,9.73662,9.73662
381.00,9.70700,25.193686,0.000409,25.125578,-2.2375,0.045,9.73976,9.73976
382.00,9.71187,25.193789,0.000411,25.125668,-2.2372,0.045,9.74400,9.74400
383.00,9.71645,25.193780,0.000409,25.125667,-2.2370,0.045,9.74929,9.74929
384.00,9.72073,25.193799,0.000413,25.125708,-2.2367,0.045,9.75472,9.75472
385.00,9.72464,25.193813,0.000414,25.125780,-2.2364,0.045,9.76020,9.76020
386.00,9.72871,25.193860,0.000418,25.125843,-2.2359,0.045,9.76569,9.76569
387.00,9.73336,25.193883,0.000416,25.125799,-2.2355,0.045,9.77066,9.77066
388.00,9.73792,25.193969,0.000417,25.125812,-2.2351,0.045,9.77372,9.77372
389.00,9.74232,25.194094,0.000416,25.125862,-2.2347,0.046,9.77735,9.77735
390.00,9.74676,25.194130,0.000419,25.125853,-2.2343,0.045,9.78039,9.78039
391.00,9.75106,25.194136,0.000418,25.125835,-2.2341,0.045,9.78202,9.78202
392.00,9.75520,25.194213,0.000417,25.125841,-2.2337,0.046,9.78324,9.78324
393.00,9.75877,25.194313,0.000419,25.125911,-2.2331,0.046,9.78603,9.78603
394.00,9.76203,25.194329,0.000417,25.125859,-2.2326,0.046,9.78791,9.78791
395.00,9.76551,25.194385,0.000416,25.125817,-2.2322,0.046,9.78963,9.78963
396.00,9.76879,25.194468,0.000418,25.125727,-2.2317,0.046,9.79164,9.79164
397.00,9.77165,25.194512,0.000419,25.125689,-2.2314,0.046,9.79281,9.79281
398.00,9.77449,25.194524,0.000418,25.125580,-2.2312,0.046,9.79310,9.79310
399.00,9.77723,25.194520,0.000420,25.125563,-2.2310,0.046,9.79480,9.79480
400.00,9.78044,25.194560,0.000416,25.125556,-2.2308,0.047,9.79815,9.79815
401.00,9.78376,25.194537,0.000415,25.125606,-2.2306,0.047,9.80126,9.80126
402.00,9.78661,25.194583,0.000416,25.125669,-2.2303,0.047,9.80470,9.80470
403.00,9.78900,25.194654,0.000419,25.125736,-2.2300,0.047,9.80714,9.80714
404.00,9.79105,25.194767,0.000423,25.125812,-2.2296,0.047,9.80799,9.80799
405.00,9.79288,25.194803,0.000424,25.125868,-2.2291,0.047,9.80668,9.80668
406.00,9.79442,25.194848,0.000423,25.125865,-2.2286,0.047,9.80584,9.80584
407.00,9.79610,25.194843,0.000424,25.125833,-2.2283,0.047,9.80556,9.80556
408.00,9.79779,25.194802,0.000422,25.125780,-2.2280,0.047,9.80541,9.80541
409.00,9.79908,25.194809,0.000421,25.125750,-2.2277,0.047,9.80638,9.80638
410.00,9.80008,25.194812,0.000422,25.125722,-2.2275,0.047,9.80854,9.80854
411.00,9.80156,25.194838,0.000424,25.125740,-2.2273,0.047,9.81082,9.81082
412.00,9.80318,25.194916,0.000422,25.125758,-2.2270,0.047,9.81265,9.81265
413.00,9.80447,25.194913,0.000418,25.125654,-2.2267,0.048,9.81421,9.81421
414.00,9.80553,25.194919,0.000416,25.125651,-2.2263,0.048,9.81537,9.81537
415.00,9.80670,25.195027,0.000413,25.125631,-2.2259,0.048,9.81571,9.81571
416.00,9.80783,25.195033,0.000415,25.125529,-2.2254,0.048,9.81585,9.81585
417.00,9.80906,25.195046,0.000416,25.125469,-2.2249,0.048,9.81569,9.81569
418.00,9.81015,25.195091,0.000417,25.125550,-2.2245,0.048,9.81585,9.81585
419.00,9.81099,25.195121,0.000416,25.125514,-2.2241,0.048,9.81546,9.81546
420.00,9.81156,25.195143,0.000418,25.125537,-2.2237,0.048,9.81636,9.81636
421.00,9.81222,25.195177,0.000412,25.125561,-2.2232,0.048,9.81759,9.81759
422.00,9.81276,25.195143,0.000408,25.125564,-2.2229,0.049,9.81820,9.81820
423.00,9.81327,25.195243,0.000411,25.125645,-2.2224,0.049,9.81852,9.81852
424.00,9.81374,25.195243,0.000410,25.125611,-2.2220,0.049,9.81884,9.81884
425.00,9.81430,25.195247,0.000412,25.125552,-2.2217,0.049,9.81788,9.81788
426.00,9.81493,25.195338,0.000414,25.125567,-2.2215,0.049,9.81692,9.81692
427.00,9.81565,25.195385,0.000415,25.125548,-2.2213,0.049,9.81739,9.81739
428.00,9.81633,25.195434,0.000414,25.125502,-2.2213,0.049,9.81845,9.81845
429.00,9.81704,25.195549,0.000412,25.125538,-2.2211,0.049,9.81953,9.81953
430.00,9.81764,25.195676,0.000413,25.125611,-2.2209,0.050,9.82177,9.82177
431.00,9.81826,25.195775,0.000415,25.125688,-2.2207,0.050,9.82396,9.82396
432.00,9.81873,25.195928,0.000418,25.125790,-2.2204,0.050,9.82390,9.82390
433.00,9.81883,25.196029,0.000420,25.125809,-2.2200,0.050,9.82270,9.82270
434.00,9.81889,25.196025,0.000424,25.125828,-2.2195,0.050,9.82190,9.82190
435.00,9.81897,25.195974,0.000421,25.125735,-2.2190,0.050,9.82019,9.82019
436.00,9.81907,25.196018,0.000421,25.125711,-2.2186,0.050,9.81804,9.81804
437.00,9.81932,25.196012,0.000419,25.125645,-2.2181,0.050,9.81879,9.81879
438.00,9.81990,25.195956,0.000416,25.125551,-2.2179,0.050,9.82133,9.82133
439.00,9.82063,25.196029,0.000416,25.125539,-2.2178,0.050,9.82376,9.82376
440.00,9.82110,25.196142,0.000416,25.125634,-2.2176,0.050,9.82624,9.82624
441.00,9.82141,25.196183,0.000415,25.125617,-2.2173,0.051,9.82835,9.82835
442.00,9.82196,25.196180,0.000413,25.125580,-2.2169,0.051,9.82722,9.82722
443.00,9.82189,25.196300,0.000414,25.125648,-2.2165,0.051,9.82525,9.82525
444.00,9.82201,25.196365,0.000412,25.125635,-2.2160,0.051,9.82316,9.82316
445.00,9.82210,25.196307,0.000408,25.125505,-2.2154,0.051,9.82056,9.82056
446.00,9.82226,25.196381,0.000406,25.125600,-2.2149,0.051,9.81882,9.81882
447.00,9.82228,25.196461,0.000405,25.125650,-2.2145,0.052,9.81928,9.81928
448.00,9.82227,25.196492,0.000408,25.125685,-2.2142,0.052,9.81939,9.81939
449.00,9.82213,25.196448,0.000410,25.125635,-2.2139,0.052,9.81959,9.81959
450.00,9.82161,25.196563,0.000413,25.125769,-2.2138,0.052,9.81982,9.81982
451.00,9.82136,25.196514,0.000414,25.125639,-2.2136,0.052,9.81968,9.81968
452.00,9.82125,25.196527,0.000416,25.125594,-2.2135,0.052,9.81985,9.81985
453.00,9.82141,25.196408,0.000412,25.125482,-2.2133,0.052,9.82069,9.82069
454.00,9.82188,25.196453,0.000412,25.125534,-2.2130,0.052,9.82155,9.82155
455.00,9.82222,25.196424,0.000415,25.125483,-2.2127,0.052,9.82305,9.82305
456.00,9.82268,25.196443,0.000417,25.125483,-2.2125,0.052,9.82482,9.82482
457.00,9.82300,25.196503,0.000420,25.125490,-2.2122,0.052,9.82569,9.82569
458.00,9.82296,25.196661,0.000424,25.125589,-2.2118,0.052,9.82579,9.82579
459.00,9.82261,25.196660,0.000421,25.125537,-2.2114,0.052,9.82528,9.82528
460.00,9.82218,25.196763,0.000419,25.125590,-2.2110,0.053,9.82397,9.82397
461.00,9.82154,25.196750,0.000417,25.125590,-2.2104,0.053,9.82188,9.82188
462.00,9.82124,25.196730,0.000415,25.125632,-2.2099,0.053,9.82036,9.82036
463.00,9.82142,25.196707,0.000412,25.125584,-2.2095,0.053,9.82042,9.82042
464.00,9.82165,25.196836,0.000416,25.125687,-2.2091,0.053,9.82063,9.82063
465.00,9.82192,25.196842,0.000416,25.125643,-2.2087,0.053,9.82139,9.82139
466.00,9.82211,25.196910,0.000415,25.125637,-2.2084,0.053,9.82241,9.82241
467.00,9.82227,25.196894,0.000413,25.125596,-2.2081,0.053,9.82334,9.82334
468.00,9.82238,25.196941,0.000412,25.125629,-2.2077,0.053,9.82288,9.82288
469.00,9.82253,25.196877,0.000407,25.125583,-2.2073,0.053,9.82321,9.82321
470.00,9.82289,25.196923,0.000407,25.125582,-2.2070,0.054,9.82407,9.82407
471.00,9.82339,25.196940,0.000407,25.125581,-2.2067,0.054,9.82527,9.82527
472.00,9.82364,25.197079,0.000407,25.125654,-2.2063,0.054,9.82540,9.82540
473.00,9.82382,25.197080,0.000406,25.125605,-2.2059,0.054,9.82628,9.82628
474.00,9.82384,25.197179,0.000408,25.125629,-2.2054,0.054,9.82644,9.82644
475.00,9.82391,25.197220,0.000410,25.125656,-2.2050,0.054,9.82622,9.82622
476.00,9.82384,25.197315,0.000411,25.125721,-2.2045,0.055,9.82520,9.82520
477.00,9.82359,25.197345,0.000413,25.125717,-2.2041,0.055,9.82495,9.82495
478.00,9.82350,25.197398,0.000415,25.125740,-2.2037,0.055,9.82475,9.82475
479.00,9.82385,25.197432,0.000415,25.125715,-2.2035,0.055,9.82610,9.82610
480.00,9.82435,25.197409,0.000414,25.125681,-2.2032,0.055,9.82669,9.82669
481.00,9.82498,25.197338,0.000414,25.125572,-2.2029,0.055,9.82879,9.82879
482.00,9.82581,25.197426,0.000416,25.125613,-2.2027,0.055,9.83070,9.83070
483.00,9.82627,25.197507,0.000415,25.125682,-2.2025,0.055,9.83194,9.83194
484.00,9.82669,25.197512,0.000414,25.125668,-2.2022,0.055,9.83153,9.83153
485.00,9.82681,25.197678,0.000415,25.125810,-2.2020,0.055,9.83030,9.83030
486.00,9.82670,25.197827,0.000416,25.125935,-2.2018,0.056,9.82728,9.82728
487.00,9.82661,25.197871,0.000416,25.125975,-2.2014,0.056,9.82483,9.82483
488.00,9.82633,25.197817,0.000417,25.125880,-2.2009,0.056,9.82202,9.82202
489.00,9.82614,25.197874,0.000419,25.125857,-2.2005,0.056,9.82013,9.82013
490.00,9.82596,25.197703,0.000415,25.125630,-2.1999,0.056,9.82040,9.82040
491.00,9.82595,25.197661,0.000413,25.125532,-2.1995,0.056,9.82276,9.82276
492.00,9.82611,25.197755,0.000416,25.125508,-2.1992,0.056,9.82441,9.82441
493.00,9.82620,25.197844,0.000417,25.125490,-2.1990,0.056,9.82614,9.82614
494.00,9.82625,25.197956,0.000416,25.125596,-2.1987,0.056,9.82758,9.82758
495.00,9.82631,25.198143,0.000417,25.125706,-2.1985,0.056,9.82809,9.82809
496.00,9.82637,25.198236,0.000418,25.125719,-2.1982,0.057,9.82697,9.82697
497.00,9.82648,25.198156,0.000414,25.125592,-2.1978,0.057,9.82639,9.82639
498.00,9.82675,25.198234,0.000417,25.125617,-2.1973,0.057,9.82733,9.82733
499.00,9.82689,25.198261,0.000415,25.125569,-2.1969,0.057,9.82824,9.82824
500.00,9.82675,25.198288,0.000413,25.125582,-2.1964,0.057,9.82798,9.82798
501.00,9.82654,25.198288,0.000413,25.125598,-2.1961,0.057,9.82879,9.82879
502.00,9.82595,25.198322,0.000414,25.125655,-2.1959,0.057,9.82987,9.82987
503.00,9.82555,25.198303,0.000412,25.125659,-2.1956,0.057,9.83025,9.83025
504.00,9.82626,25.198288,0.000414,25.125629,-2.1955,0.057,9.83031,9.83031
505.00,9.82745,25.198303,0.000415,25.125602,-2.1953,0.058,9.83100,9.83100
506.00,9.82793,25.198270,0.000410,25.125558,-2.1950,0.058,9.82925,9.82925
507.00,9.82786,25.198312,0.000407,25.125607,-2.1944,0.058,9.82336,9.82336
508.00,9.82798,25.198318,0.000406,25.125579,-2.1939,0.058,9.81084,9.81084
509.00,9.82911,25.198378,0.000405,25.125584,-2.1933,0.058,9.79127,9.79127
510.00,9.82833,25.198462,0.000408,25.125646,-2.1928,0.058,9.76853,9.76853
@4,2.0001,4.0, 510.074000000001 
511.00,9.82887,25.198495,0.000410,25.125655,-2.1925,0.058,9.74626,9.74626
512.00,9.83080,25.198543,0.000412,25.125594,-2.1922,0.059,9.72689,9.72689
513.00,9.83098,25.198590,0.000408,25.125538,-2.1917,0.059,9.71218,9.71218
514.00,9.82973,25.198582,0.000410,25.125569,-2.1914,0.059,9.70508,9.70508
515.00,9.82785,25.198584,0.000409,25.125517,-2.1911,0.059,9.70285,9.70285
516.00,9.82017,25.198723,0.000409,25.125565,-2.1908,0.059,9.70244,9.70244
517.00,9.80104,25.198742,0.000407,25.125539,-2.1905,0.059,9.70319,9.70319
518.00,9.77005,25.198845,0.000408,25.125580,-2.1902,0.059,9.70613,9.70613
519.00,9.73533,25.198966,0.000406,25.125536,-2.1897,0.060,9.70896,9.70896
520.00,9.71657,25.199109,0.000407,25.125577,-2.1894,0.060,9.71118,9.71118
521.00,9.70945,25.199227,0.000409,25.125613,-2.1890,0.060,9.71343,9.71343
522.00,9.70457,25.199327,0.000409,25.125638,-2.1888,0.060,9.71663,9.71663
523.00,9.70216,25.199356,0.000411,25.125611,-2.1887,0.060,9.72045,9.72045
524.00,9.70221,25.199358,0.000410,25.125598,-2.1886,0.060,9.72570,9.72570
525.00,9.70349,25.199318,0.000410,25.125565,-2.1883,0.060,9.73030,9.73030
526.00,9.70598,25.199231,0.000408,25.125479,-2.1880,0.060,9.73616,9.73616
527.00,9.70882,25.199252,0.000409,25.125500,-2.1876,0.060,9.74167,9.74167
528.00,9.71122,25.199374,0.000411,25.125594,-2.1872,0.061,9.74636,9.74636
529.00,9.71397,25.199391,0.000417,25.125573,-2.1869,0.061,9.75001,9.75001
530.00,9.71750,25.199384,0.000415,25.125573,-2.1865,0.061,9.75426,9.75426
531.00,9.72198,25.199450,0.000416,25.125624,-2.1861,0.061,9.75719,9.75719
532.00,9.72631,25.199463,0.000416,25.125588,-2.1859,0.061,9.76059,9.76059
533.00,9.73111,25.199443,0.000418,25.125578,-2.1857,0.061,9.76316,9.76316
534.00,9.73561,25.199481,0.000416,25.125629,-2.1855,0.061,9.76517,9.76517
535.00,9.73996,25.199560,0.000417,25.125586,-2.1853,0.061,9.76803,9.76803
536.00,9.74396,25.199668,0.000418,25.125616,-2.1849,0.061,9.77210,9.77210
537.00,9.74807,25.199730,0.000423,25.125655,-2.1844,0.061,9.77572,9.77572
538.00,9.75173,25.199690,0.000419,25.125630,-2.1841,0.061,9.77996,9.77996
539.00,9.75542,25.199723,0.000417,25.125621,-2.1838,0.061,9.78384,9.78384
540.00,9.75948,25.199716,0.000411,25.125608,-2.1835,0.062,9.78705,9.78705
541.00,9.76314,25.199760,0.000410,25.125607,-2.1832,0.062,9.78914,9.78914
542.00,9.76638,25.199742,0.000407,25.125570,-2.1830,0.062,9.79243,9.79243
543.00,9.76983,25.199846,0.000408,25.125587,-2.1827,0.062,9.79535,9.79535
544.00,9.77281,25.199794,0.000406,25.125481,-2.1824,0.062,9.79728,9.79728
545.00,9.77625,25.199766,0.000409,25.125495,-2.1821,0.062,9.79982,9.79982
546.00,9.77912,25.199706,0.000409,25.125493,-2.1819,0.062,9.80292,9.80292
547.00,9.78194,25.199727,0.000409,25.125486,-2.1817,0.062,9.80396,9.80396
548.00,9.78486,25.199699,0.000407,25.125442,-2.1813,0.063,9.80520,9.80520
549.00,9.78763,25.199755,0.000407,25.125483,-2.1808,0.063,9.80746,9.80746
550.00,9.79023,25.199915,0.000410,25.125583,-2.1802,0.063,9.80900,9.80900
551.00,9.79266,25.199966,0.000412,25.125548,-2.1798,0.063,9.80970,9.80970
552.00,9.79464,25.200024,0.000413,25.125514,-2.1794,0.063,9.80967,9.80967
553.00,9.79666,25.200097,0.000415,25.125548,-2.1791,0.063,9.80936,9.80936
554.00,9.79907,25.200235,0.000420,25.125672,-2.1789,0.063,9.80902,9.80902
555.00,9.80039,25.200208,0.000418,25.125620,-2.1788,0.063,9.80808,9.80808
556.00,9.80169,25.200289,0.000419,25.125626,-2.1786,0.063,9.80794,9.80794
557.00,9.80302,25.200331,0.000415,25.125658,-2.1783,0.063,9.80879,9.80879
558.00,9.80436,25.200494,0.000413,25.125706,-2.1781,0.063,9.81053,9.81053
559.00,9.80606,25.200555,0.000411,25.125618,-2.1778,0.064,9.81444,9.81444
560.00,9.80793,25.200591,0.000413,25.125506,-2.1774,0.064,9.81838,9.81838
561.00,9.80971,25.200640,0.000413,25.125474,-2.1771,0.064,9.82149,9.82149
562.00,9.81108,25.200798,0.000420,25.125539,-2.1768,0.063,9.82369,9.82369
563.00,9.81212,25.200752,0.000418,25.125441,-2.1764,0.063,9.82589,9.82589
564.00,9.81340,25.200774,0.000416,25.125504,-2.1760,0.064,9.82520,9.82520
565.00,9.81467,25.200942,0.000415,25.125670,-2.1756,0.064,9.82584,9.82584
566.00,9.81593,25.200993,0.000417,25.125775,-2.1752,0.064,9.82687,9.82687
567.00,9.81694,25.200897,0.000410,25.125739,-2.1750,0.064,9.82803,9.82803
568.00,9.81797,25.200913,0.000411,25.125794,-2.1748,0.064,9.82893,9.82893
569.00,9.81912,25.200904,0.000414,25.125697,-2.1746,0.064,9.83110,9.83110
570.00,9.82016,25.200897,0.000417,25.125598,-2.1744,0.064,9.83061,9.83061
571.00,9.82124,25.200999,0.000413,25.125516,-2.1742,0.064,9.82857,9.82857
572.00,9.82169,25.201118,0.000416,25.125516,-2.1738,0.065,9.82833,9.82833
573.00,9.82281,25.201227,0.000419,25.125564,-2.1734,0.065,9.82847,9.82847
574.00,9.82401,25.201360,0.000416,25.125594,-2.1729,0.065,9.82758,9.82758
575.00,9.82494,25.201358,0.000410,25.125612,-2.1725,0.065,9.82660,9.82660
576.00,9.82563,25.201315,0.000409,25.125618,-2.1720,0.065,9.82697,9.82697
577.00,9.82626,25.201234,0.000404,25.125543,-2.1716,0.066,9.82611,9.82611
578.00,9.82679,25.201210,0.000402,25.125498,-2.1712,0.066,9.82477,9.82477
579.00,9.82700,25.201230,0.000405,25.125598,-2.1709,0.066,9.82405,9.82405
580.00,9.82708,25.201280,0.000408,25.125626,-2.1707,0.066,9.82577,9.82577
581.00,9.82724,25.201333,0.000413,25.125619,-2.1705,0.066,9.82758,9.82758
582.00,9.82769,25.201460,0.000420,25.125660,-2.1701,0.066,9.83042,9.83042
583.00,9.82813,25.201566,0.000421,25.125686,-2.1698,0.066,9.83425,9.83425
584.00,9.82928,25.201589,0.000423,25.125620,-2.1696,0.066,9.83742,9.83742
585.00,9.83014,25.201608,0.000419,25.125567,-2.1693,0.066,9.83754,9.83754
586.00,9.83011,25.201657,0.000414,25.125603,-2.1690,0.066,9.83711,9.83711
587.00,9.82994,25.201676,0.000413,25.125626,-2.1687,0.066,9.83460,9.83460
588.00,9.82975,25.201650,0.000413,25.125584,-2.1684,0.067,9.83114,9.83114
589.00,9.82951,25.201639,0.000413,25.125569,-2.1681,0.067,9.82838,9.82838
590.00,9.82938,25.201667,0.000417,25.125546,-2.1677,0.067,9.82803,9.82803
591.00,9.82978,25.201782,0.000418,25.125616,-2.1673,0.067,9.82846,9.82846
592.00,9.82993,25.201837,0.000419,25.125617,-2.1669,0.067,9.83093,9.83093
593.00,9.83015,25.201868,0.000420,25.125611,-2.1666,0.067,9.83295,9.83295
594.00,9.83094,25.201883,0.000421,25.125573,-2.1663,0.067,9.83323,9.83323
595.00,9.83176,25.201968,0.000423,25.125605,-2.1660,0.067,9.83489,9.83489
596.00,9.83198,25.201872,0.000421,25.125479,-2.1658,0.067,9.83640,9.83640
597.00,9.83260,25.201928,0.000417,25.125453,-2.1655,0.067,9.83500,9.83500
598.00,9.83286,25.201940,0.000416,25.125403,-2.1651,0.067,9.83399,9.83399
599.00,9.83338,25.202039,0.000415,25.125420,-2.1647,0.067,9.83587,9.83587
600.00,9.83407,25.202048,0.000412,25.125410,-2.1643,0.068,9.83701,9.83701
601.00,9.83459,25.202105,0.000409,25.125362,-2.1639,0.068,9.83718,9.83718
602.00,9.83448,25.202159,0.000411,25.125398,-2.1635,0.068,9.83784,9.83784
603.00,9.83411,25.202294,0.000411,25.125498,-2.1632,0.068,9.83642,9.83642
604.00,9.83315,25.202322,0.000409,25.125490,-2.1630,0.068,9.83344,9.83344
605.00,9.83254,25.202289,0.000407,25.125454,-2.1627,0.068,9.82996,9.82996
606.00,9.83254,25.202340,0.000409,25.125525,-2.1624,0.069,9.82846,9.82846
607.00,9.83316,25.202385,0.000408,25.125527,-2.1621,0.069,9.82930,9.82930
608.00,9.83367,25.202334,0.000410,25.125461,-2.1618,0.069,9.83252,9.83252
609.00,9.83419,25.202425,0.000410,25.125520,-2.1614,0.069,9.83571,9.83571
610.00,9.83453,25.202559,0.000408,25.125610,-2.1609,0.069,9.83896,9.83896
611.00,9.83461,25.202589,0.000409,25.125628,-2.1605,0.069,9.83985,9.83985
612.00,9.83501,25.202663,0.000412,25.125679,-2.1601,0.069,9.83850,9.83850
613.00,9.83556,25.202642,0.000409,25.125658,-2.1597,0.069,9.83637,9.83637
614.00,9.83528,25.202586,0.000408,25.125577,-2.1595,0.070,9.83525,9.83525
615.00,9.83502,25.202580,0.000414,25.125567,-2.1594,0.069,9.83438,9.83438
616.00,9.83486,25.202662,0.000419,25.125527,-2.1594,0.069,9.83502,9.83502
617.00,9.83533,25.202620,0.000415,25.125452,-2.1592,0.069,9.83653,9.83653
618.00,9.83566,25.202785,0.000415,25.125502,-2.1589,0.069,9.83764,9.83764
619.00,9.83574,25.202834,0.000416,25.125511,-2.1585,0.070,9.83821,9.83821
620.00,9.83539,25.202873,0.000413,25.125460,-2.1580,0.070,9.83691,9.83691
621.00,9.83475,25.202818,0.000408,25.125448,-2.1577,0.070,9.83487,9.83487
622.00,9.83450,25.202866,0.000412,25.125456,-2.1574,0.070,9.83319,9.83319
623.00,9.83470,25.202870,0.000416,25.125454,-2.1571,0.070,9.83296,9.83296
624.00,9.83516,25.202919,0.000417,25.125476,-2.1570,0.070,9.83289,9.83289
625.00,9.83565,25.202977,0.000419,25.125486,-2.1568,0.070,9.83304,9.83304
626.00,9.83594,25.203085,0.000421,25.125509,-2.1566,0.070,9.83423,9.83423
627.00,9.83597,25.203084,0.000417,25.125453,-2.1562,0.070,9.83577,9.83577
628.00,9.83602,25.203052,0.000412,25.125387,-2.1559,0.071,9.83680,9.83680
629.00,9.83599,25.203021,0.000409,25.125342,-2.1554,0.071,9.83754,9.83754
630.00,9.83583,25.203083,0.000408,25.125354,-2.1552,0.071,9.83839,9.83839
631.00,9.83559,25.203150,0.000409,25.125430,-2.1549,0.071,9.83802,9.83802
632.00,9.83557,25.203175,0.000412,25.125478,-2.1546,0.071,9.83720,9.83720
633.00,9.83577,25.203278,0.000416,25.125528,-2.1543,0.071,9.83587,9.83587
634.00,9.83564,25.203370,0.000418,25.125561,-2.1541,0.071,9.83322,9.83322
635.00,9.83520,25.203331,0.000418,25.125523,-2.1538,0.071,9.83150,9.83150
636.00,9.83472,25.203306,0.000419,25.125420,-2.1535,0.071,9.83092,9.83092
637.00,9.83453,25.203317,0.000416,25.125348,-2.1533,0.072,9.83230,9.83230
638.00,9.83473,25.203311,0.000413,25.125322,-2.1531,0.072,9.83374,9.83374
639.00,9.83496,25.203365,0.000412,25.125340,-2.1526,0.072,9.83623,9.83623
640.00,9.83504,25.203484,0.000413,25.125365,-2.1522,0.072,9.83755,9.83755
641.00,9.83516,25.203522,0.000412,25.125407,-2.1518,0.072,9.83755,9.83755
642.00,9.83541,25.203619,0.000413,25.125475,-2.1514,0.072,9.83804,9.83804
643.00,9.83618,25.203617,0.000414,25.125487,-2.1510,0.072,9.84028,9.84028
644.00,9.83636,25.203668,0.000419,25.125511,-2.1508,0.072,9.84255,9.84255
645.00,9.83691,25.203671,0.000419,25.125539,-2.1506,0.072,9.84322,9.84322
646.00,9.83777,25.203717,0.000418,25.125561,-2.1502,0.072,9.84310,9.84310
647.00,9.83735,25.203664,0.000418,25.125523,-2.1498,0.073,9.84011,9.84011
648.00,9.83690,25.203768,0.000420,25.125535,-2.1493,0.073,9.83495,9.83495
649.00,9.83669,25.203755,0.000417,25.125477,-2.1489,0.073,9.83118,9.83118
650.00,9.83699,25.203672,0.000416,25.125390,-2.1486,0.073,9.83199,9.83199
651.00,9.83696,25.203646,0.000414,25.125367,-2.1484,0.073,9.83479,9.83479
652.00,9.83812,25.203773,0.000414,25.125401,-2.1483,0.073,9.83727,9.83727
653.00,9.83817,25.203781,0.000415,25.125365,-2.1481,0.073,9.83751,9.83751
654.00,9.83718,25.203925,0.000416,25.125453,-2.1479,0.073,9.83609,9.83609
655.00,9.83775,25.204128,0.000416,25.125569,-2.1473,0.073,9.83222,9.83222
656.00,9.83834,25.204177,0.000414,25.125554,-2.1468,0.073,9.82649,9.82649
657.00,9.83788,25.204221,0.000413,25.125590,-2.1465,0.073,9.81992,9.81992
658.00,9.83449,25.204344,0.000411,25.125721,-2.1462,0.074,9.81173,9.81173
659.00,9.83477,25.204233,0.000407,25.125639,-2.1460,0.074,9.79983,9.79983
660.00,9.84039,25.204161,0.000404,25.125585,-2.1457,0.074,9.78623,9.78623
@5,2.0001,4.0, 660.002999999997 
661.00,9.84564,25.204142,0.000404,25.125559,-2.1455,0.074,9.77095,9.77095
662.00,9.83928,25.204078,0.000403,25.125481,-2.1451,0.074,9.75524,9.75524
663.00,9.83224,25.204063,0.000404,25.125418,-2.1447,0.075,9.74265,9.74265
664.00,9.82677,25.204163,0.000404,25.125433,-2.1444,0.075,9.73455,9.73455
665.00,9.82060,25.204234,0.000407,25.125438,-2.1443,0.075,9.72930,9.72930
666.00,9.81621,25.204372,0.000409,25.125490,-2.1441,0.075,9.72699,9.72699
667.00,9.80769,25.204443,0.000409,25.125531,-2.1438,0.075,9.72805,9.72805
668.00,9.78647,25.204470,0.000407,25.125510,-2.1436,0.075,9.73155,9.73155
669.00,9.76558,25.204456,0.000409,25.125512,-2.1433,0.076,9.73625,9.73625
670.00,9.75318,25.204471,0.000409,25.125533,-2.1429,0.076,9.74067,9.74067
671.00,9.74177,25.204427,0.000410,25.125499,-2.1427,0.076,9.74453,9.74453
672.00,9.73532,25.204467,0.000414,25.125545,-2.1425,0.076,9.74698,9.74698
673.00,9.73243,25.204454,0.000416,25.125608,-2.1423,0.076,9.74942,9.74942
674.00,9.73033,25.204504,0.000416,25.125639,-2.1420,0.076,9.75198,9.75198
675.00,9.73100,25.204597,0.000416,25.125667,-2.1418,0.076,9.75438,9.75438
676.00,9.73327,25.204772,0.000415,25.125739,-2.1415,0.076,9.75729,9.75729
677.00,9.73638,25.204844,0.000411,25.125657,-2.1412,0.076,9.76089,9.76089
678.00,9.73899,25.204893,0.000408,25.125620,-2.1410,0.076,9.76251,9.76251
679.00,9.74229,25.204968,0.000412,25.125634,-2.1408,0.077,9.76412,9.76412
680.00,9.74581,25.204934,0.000413,25.125537,-2.1407,0.076,9.76661,9.76661
681.00,9.74909,25.204888,0.000413,25.125537,-2.1404,0.077,9.76974,9.76974
682.00,9.75240,25.204834,0.000411,25.125495,-2.1400,0.077,9.77337,9.77337
683.00,9.75461,25.204860,0.000416,25.125412,-2.1395,0.077,9.77849,9.77849
684.00,9.75726,25.204913,0.000415,25.125373,-2.1389,0.077,9.78281,9.78281
685.00,9.75999,25.204998,0.000415,25.125420,-2.1383,0.077,9.78589,9.78589
686.00,9.76270,25.205140,0.000418,25.125432,-2.1378,0.077,9.78901,9.78901
687.00,9.76568,25.205267,0.000426,25.125530,-2.1375,0.077,9.79088,9.79088
688.00,9.76889,25.205342,0.000427,25.125591,-2.1373,0.077,9.79205,9.79205
689.00,9.77220,25.205310,0.000426,25.125555,-2.1371,0.077,9.79267,9.79267
690.00,9.77516,25.205288,0.000428,25.125524,-2.1370,0.077,9.79348,9.79348
691.00,9.77772,25.205170,0.000426,25.125426,-2.1368,0.077,9.79463,9.79463
692.00,9.77984,25.205184,0.000421,25.125448,-2.1365,0.077,9.79623,9.79623
693.00,9.78185,25.205229,0.000419,25.125469,-2.1361,0.077,9.79821,9.79821
694.00,9.78419,25.205327,0.000418,25.125522,-2.1356,0.078,9.80080,9.80080
695.00,9.78650,25.205402,0.000416,25.125586,-2.1352,0.078,9.80383,9.80383
696.00,9.78891,25.205488,0.000417,25.125598,-2.1347,0.078,9.80622,9.80622
697.00,9.79174,25.205539,0.000418,25.125538,-2.1343,0.078,9.80805,9.80805
698.00,9.79424,25.205583,0.000416,25.125562,-2.1340,0.078,9.81008,9.81008
699.00,9.79632,25.205570,0.000415,25.125501,-2.1337,0.078,9.81067,9.81067
700.00,9.79830,25.205706,0.000417,25.125534,-2.1336,0.078,9.81209,9.81209
701.00,9.79990,25.205809,0.000419,25.125597,-2.1333,0.078,9.81462,9.81462
702.00,9.80190,25.205785,0.000419,25.125563,-2.1330,0.078,9.81710,9.81710
703.00,9.80384,25.205843,0.000421,25.125526,-2.1327,0.078,9.81898,9.81898
704.00,9.80559,25.205928,0.000422,25.125529,-2.1324,0.078,9.82209,9.82209
705.00,9.80744,25.205947,0.000421,25.125465,-2.1319,0.078,9.82421,9.82421
706.00,9.80913,25.206046,0.000416,25.125455,-2.1316,0.078,9.82378,9.82378
707.00,9.81064,25.206240,0.000416,25.125575,-2.1313,0.079,9.82403,9.82403
708.00,9.81233,25.206273,0.000416,25.125575,-2.1310,0.079,9.82541,9.82541
709.00,9.81411,25.206381,0.000418,25.125681,-2.1308,0.079,9.82537,9.82537
710.00,9.81567,25.206262,0.000414,25.125565,-2.1306,0.079,9.82522,9.82522
711.00,9.81724,25.206289,0.000417,25.125550,-2.1303,0.079,9.82833,9.82833
712.00,9.81898,25.206338,0.000418,25.125524,-2.1299,0.079,9.82983,9.82983
713.00,9.82040,25.206430,0.000418,25.125541,-2.1295,0.079,9.82972,9.82972
714.00,9.82158,25.206444,0.000416,25.125445,-2.1290,0.079,9.83074,9.83074
715.00,9.82290,25.206629,0.000420,25.125534,-2.1286,0.080,9.83245,9.83245
716.00,9.82396,25.206615,0.000417,25.125561,-2.1283,0.080,9.83124,9.83124
717.00,9.82511,25.206579,0.000415,25.125523,-2.1281,0.080,9.83181,9.83181
718.00,9.82608,25.206638,0.000414,25.125612,-2.1278,0.080,9.83181,9.83181
719.00,9.82687,25.206651,0.000415,25.125670,-2.1276,0.080,9.83133,9.83133
720.00,9.82786,25.206604,0.000414,25.125665,-2.1273,0.080,9.83089,9.83089
721.00,9.82830,25.206585,0.000417,25.125594,-2.1269,0.080,9.82956,9.82956
722.00,9.82863,25.206617,0.000418,25.125575,-2.1264,0.080,9.82885,9.82885
723.00,9.82895,25.206536,0.000416,25.125404,-2.1260,0.080,9.83020,9.83020
724.00,9.82961,25.206589,0.000415,25.125417,-2.1256,0.080,9.83182,9.83182
725.00,9.82999,25.206674,0.000418,25.125443,-2.1251,0.081,9.83228,9.83228
726.00,9.83060,25.206764,0.000418,25.125530,-2.1247,0.081,9.83366,9.83366
727.00,9.83112,25.206756,0.000421,25.125548,-2.1244,0.081,9.83580,9.83580
728.00,9.83198,25.206796,0.000420,25.125538,-2.1240,0.081,9.83745,9.83745
729.00,9.83269,25.206783,0.000417,25.125535,-2.1237,0.081,9.83840,9.83840
730.00,9.83344,25.206898,0.000415,25.125616,-2.1235,0.081,9.83949,9.83949
731.00,9.83390,25.207015,0.000418,25.125624,-2.1234,0.081,9.84127,9.84127
732.00,9.83406,25.207152,0.000416,25.125658,-2.1233,0.081,9.84014,9.84014
733.00,9.83416,25.207244,0.000420,25.125796,-2.1232,0.081,9.83752,9.83752
734.00,9.83453,25.207336,0.000424,25.125828,-2.1230,0.081,9.83758,9.83758
735.00,9.83482,25.207260,0.000422,25.125712,-2.1227,0.081,9.83822,9.83822
736.00,9.83545,25.207207,0.000419,25.125654,-2.1223,0.081,9.83850,9.83850
737.00,9.83602,25.207195,0.000418,25.125602,-2.1219,0.082,9.84041,9.84041
738.00,9.83667,25.207209,0.000417,25.125473,-2.1216,0.082,9.84218,9.84218
739.00,9.83716,25.207190,0.000416,25.125373,-2.1215,0.082,9.84212,9.84212
740.00,9.83777,25.207279,0.000419,25.125460,-2.1214,0.082,9.84242,9.84242
741.00,9.83849,25.207267,0.000415,25.125432,-2.1213,0.082,9.84227,9.84227
742.00,9.83937,25.207328,0.000414,25.125426,-2.1212,0.082,9.84192,9.84192
743.00,9.83982,25.207381,0.000410,25.125490,-2.1209,0.082,9.84393,9.84393
744.00,9.84045,25.207490,0.000411,25.125577,-2.1205,0.082,9.84449,9.84449
745.00,9.84088,25.207520,0.000407,25.125530,-2.1201,0.083,9.84364,9.84364
746.00,9.84130,25.207609,0.000408,25.125497,-2.1198,0.083,9.84257,9.84257
747.00,9.84121,25.207640,0.000410,25.125502,-2.1195,0.083,9.84241,9.84241
748.00,9.84126,25.207676,0.000412,25.125504,-2.1194,0.083,9.84166,9.84166
749.00,9.84154,25.207649,0.000409,25.125481,-2.1191,0.083,9.84298,9.84298
750.00,9.84218,25.207689,0.000411,25.125493,-2.1187,0.083,9.84576,9.84576
751.00,9.84282,25.207715,0.000415,25.125554,-2.1183,0.083,9.84871,9.84871
752.00,9.84320,25.207678,0.000414,25.125530,-2.1179,0.083,9.84916,9.84916
753.00,9.84396,25.207736,0.000417,25.125574,-2.1174,0.083,9.84993,9.84993
754.00,9.84469,25.207729,0.000419,25.125485,-2.1171,0.083,9.85068,9.85068
755.00,9.84506,25.207728,0.000417,25.125432,-2.1168,0.083,9.85014,9.85014
756.00,9.84553,25.207802,0.000417,25.125446,-2.1164,0.083,9.84880,9.84880
757.00,9.84562,25.207930,0.000421,25.125486,-2.1161,0.084,9.84891,9.84891
758.00,9.84600,25.207928,0.000417,25.125446,-2.1159,0.084,9.84721,9.84721
759.00,9.84587,25.208005,0.000420,25.125495,-2.1155,0.084,9.84384,9.84384
760.00,9.84593,25.208028,0.000426,25.125525,-2.1153,0.084,9.84088,9.84088
761.00,9.84533,25.207911,0.000424,25.125407,-2.1150,0.084,9.84130,9.84130
762.00,9.84541,25.207915,0.000421,25.125403,-2.1146,0.084,9.84097,9.84097
763.00,9.84522,25.207988,0.000423,25.125408,-2.1143,0.084,9.83941,9.83941
764.00,9.84542,25.207959,0.000424,25.125375,-2.1140,0.084,9.83778,9.83778
765.00,9.84433,25.208001,0.000419,25.125352,-2.1136,0.084,9.83496,9.83496
766.00,9.84287,25.208172,0.000420,25.125476,-2.1132,0.084,9.83278,9.83278
767.00,9.84300,25.208182,0.000421,25.125448,-2.1130,0.084,9.83339,9.83339
768.00,9.84311,25.208183,0.000419,25.125419,-2.1126,0.085,9.83690,9.83690
769.00,9.84237,25.208227,0.000413,25.125401,-2.1121,0.085,9.84246,9.84246
770.00,9.84295,25.208251,0.000415,25.125429,-2.1118,0.085,9.84832,9.84832
771.00,9.84288,25.208237,0.000416,25.125388,-2.1113,0.085,9.84908,9.84908
772.00,9.84201,25.208306,0.000417,25.125454,-2.1110,0.085,9.84760,9.84760
773.00,9.84102,25.208309,0.000418,25.125435,-2.1107,0.085,9.84461,9.84461
774.00,9.84077,25.208376,0.000421,25.125485,-2.1104,0.085,9.83992,9.83992
775.00,9.84076,25.208422,0.000421,25.125441,-2.1102,0.085,9.83557,9.83557
776.00,9.84117,25.208557,0.000419,25.125473,-2.1099,0.086,9.83481,9.83481
777.00,9.84075,25.208566,0.000419,25.125361,-2.1096,0.086,9.83604,9.83604
778.00,9.83978,25.208636,0.000419,25.125334,-2.1094,0.086,9.83879,9.83879
779.00,9.83888,25.208657,0.000420,25.125266,-2.1091,0.086,9.84132,9.84132
780.00,9.83946,25.208711,0.000420,25.125306,-2.1088,0.086,9.84468,9.84468
781.00,9.84004,25.208639,0.000419,25.125233,-2.1086,0.086,9.84714,9.84714
782.00,9.84082,25.208717,0.000421,25.125354,-2.1082,0.086,9.84761,9.84761
783.00,9.84154,25.208769,0.000422,25.125396,-2.1079,0.086,9.84643,9.84643
784.00,9.84280,25.208813,0.000418,25.125462,-2.1076,0.086,9.84547,9.84547
785.00,9.84380,25.208786,0.000414,25.125389,-2.1076,0.086,9.84373,9.84373
786.00,9.84344,25.208898,0.000414,25.125473,-2.1073,0.087,9.84264,9.84264
787.00,9.84277,25.208862,0.000413,25.125332,-2.1071,0.087,9.84167,9.84167
788.00,9.84268,25.209003,0.000413,25.125473,-2.1068,0.087,9.84308,9.84308
789.00,9.84328,25.208940,0.000413,25.125345,-2.1064,0.087,9.84664,9.84664
790.00,9.84361,25.208994,0.000417,25.125420,-2.1059,0.087,9.85133,9.85133
791.00,9.84438,25.208898,0.000418,25.125353,-2.1055,0.087,9.85494,9.85494
792.00,9.84526,25.208944,0.000416,25.125438,-2.1051,0.087,9.85692,9.85692
793.00,9.84570,25.208829,0.000414,25.125308,-2.1048,0.087,9.85503,9.85503
794.00,9.84594,25.208952,0.000413,25.125381,-2.1045,0.087,9.85169,9.85169
795.00,9.84687,25.208997,0.000411,25.125343,-2.1042,0.087,9.85044,9.85044
796.00,9.84806,25.209107,0.000413,25.125392,-2.1038,0.087,9.84980,9.84980
797.00,9.84822,25.209057,0.000413,25.125289,-2.1035,0.087,9.85018,9.85018
798.00,9.84848,25.209181,0.000415,25.125346,-2.1032,0.087,9.85082,9.85082
799.00,9.84926,25.209350,0.000418,25.125434,-2.1029,0.088,9.85135,9.85135
800.00,9.84934,25.209422,0.000415,25.125422,-2.1026,0.088,9.84757,9.84757
801.00,9.84978,25.209401,0.000410,25.125321,-2.1024,0.088,9.84356,9.84356
802.00,9.85087,25.209533,0.000408,25.125448,-2.1022,0.088,9.84030,9.84030
803.00,9.85160,25.209571,0.000408,25.125478,-2.1018,0.089,9.83843,9.83843
804.00,9.85047,25.209583,0.000408,25.125496,-2.1013,0.089,9.83700,9.83700
805.00,9.84977,25.209560,0.000409,25.125498,-2.1009,0.089,9.83706,9.83706
806.00,9.84786,25.209697,0.000414,25.125595,-2.1005,0.089,9.83610,9.83610
807.00,9.84633,25.209708,0.000412,25.125550,-2.1002,0.089,9.83404,9.83404
808.00,9.84696,25.209727,0.000411,25.125505,-2.0999,0.089,9.82999,9.82999
809.00,9.84330,25.209612,0.000409,25.125316,-2.0997,0.089,9.82076,9.82076
810.00,9.83915,25.209693,0.000408,25.125352,-2.0994,0.089,9.80641,9.80641
@6,2.0001,4.0, 810.044999999998 
811.00,9.83760,25.209614,0.000403,25.125348,-2.0991,0.089,9.79095,9.79095
812.00,9.83762,25.209668,0.000404,25.125354,-2.0990,0.090,9.77593,9.77593
813.00,9.83724,25.209686,0.000404,25.125299,-2.0988,0.090,9.76341,9.76341
814.00,9.83557,25.209815,0.000407,25.125439,-2.0986,0.090,9.75641,9.75641
815.00,9.83334,25.209878,0.000407,25.125449,-2.0984,0.090,9.75459,9.75459
816.00,9.83158,25.209997,0.000407,25.125411,-2.0983,0.090,9.75500,9.75500
817.00,9.82660,25.210032,0.000408,25.125412,-2.0979,0.090,9.75579,9.75579
818.00,9.81476,25.210036,0.000405,25.125415,-2.0976,0.090,9.75601,9.75601
819.00,9.79135,25.210107,0.000404,25.125372,-2.0973,0.091,9.75447,9.75447
820.00,9.76585,25.210212,0.000408,25.125384,-2.0969,0.091,9.75413,9.75413
821.00,9.75605,25.210216,0.000409,25.125389,-2.0965,0.091,9.75414,9.75414
822.00,9.75462,25.210217,0.000411,25.125387,-2.0962,0.091,9.75406,9.75406
823.00,9.75528,25.210272,0.000414,25.125423,-2.0960,0.091,9.75620,9.75620
824.00,9.75544,25.210297,0.000414,25.125505,-2.0959,0.091,9.76151,9.76151
825.00,9.75459,25.210239,0.000407,25.125482,-2.0957,0.091,9.76842,9.76842
826.00,9.75458,25.210329,0.000408,25.125514,-2.0956,0.091,9.77543,9.77543
827.00,9.75473,25.210359,0.000408,25.125482,-2.0954,0.091,9.78291,9.78291
828.00,9.75541,25.210397,0.000408,25.125466,-2.0951,0.092,9.78963,9.78963
829.00,9.75639,25.210410,0.000409,25.125445,-2.0948,0.092,9.79410,9.79410
830.00,9.75978,25.210476,0.000413,25.125464,-2.0946,0.092,9.79476,9.79476
831.00,9.76364,25.210443,0.000412,25.125425,-2.0942,0.092,9.79407,9.79407
832.00,9.76676,25.210575,0.000414,25.125510,-2.0939,0.092,9.79381,9.79381
833.00,9.77023,25.210581,0.000411,25.125520,-2.0936,0.092,9.79420,9.79420
834.00,9.77551,25.210631,0.000411,25.125518,-2.0932,0.092,9.79467,9.79467
835.00,9.78016,25.210669,0.000414,25.125546,-2.0928,0.092,9.79613,9.79613
836.00,9.78213,25.210621,0.000413,25.125481,-2.0925,0.092,9.79981,9.79981
837.00,9.78425,25.210643,0.000411,25.125416,-2.0921,0.092,9.80335,9.80335
838.00,9.78644,25.210628,0.000410,25.125315,-2.0918,0.092,9.80605,9.80605
839.00,9.78919,25.210634,0.000411,25.125309,-2.0915,0.092,9.80785,9.80785
840.00,9.79295,25.210708,0.000407,25.125282,-2.0911,0.093,9.80994,9.80994
841.00,9.79649,25.210877,0.000408,25.125311,-2.0908,0.093,9.81147,9.81147
842.00,9.79866,25.210951,0.000409,25.125300,-2.0905,0.093,9.81204,9.81204
843.00,9.80048,25.211179,0.000416,25.125488,-2.0903,0.093,9.81181,9.81181
844.00,9.80188,25.211229,0.000414,25.125501,-2.0899,0.093,9.81338,9.81338
845.00,9.80305,25.211158,0.000416,25.125443,-2.0897,0.093,9.81513,9.81513
846.00,9.80448,25.211166,0.000419,25.125485,-2.0894,0.093,9.81668,9.81668
847.00,9.80599,25.211202,0.000421,25.125556,-2.0890,0.093,9.81920,9.81920
848.00,9.80752,25.211121,0.000416,25.125503,-2.0885,0.093,9.82110,9.82110
849.00,9.80895,25.211155,0.000417,25.125463,-2.0880,0.093,9.82144,9.82144
850.00,9.81047,25.211211,0.000417,25.125471,-2.0877,0.093,9.82048,9.82048
851.00,9.81162,25.211364,0.000419,25.125555,-2.0875,0.093,9.81932,9.81932
852.00,9.81293,25.211396,0.000417,25.125534,-2.0874,0.093,9.81712,9.81712
853.00,9.81377,25.211531,0.000418,25.125561,-2.0873,0.094,9.81680,9.81680
854.00,9.81466,25.211601,0.000416,25.125590,-2.0870,0.094,9.81821,9.81821
855.00,9.81593,25.211604,0.000415,25.125530,-2.0868,0.094,9.82028,9.82028
856.00,9.81695,25.211582,0.000411,25.125437,-2.0864,0.094,9.82232,9.82232
857.00,9.81821,25.211548,0.000409,25.125401,-2.0861,0.094,9.82746,9.82746
858.00,9.81961,25.211455,0.000409,25.125350,-2.0858,0.094,9.83197,9.83197
859.00,9.82109,25.211394,0.000408,25.125270,-2.0858,0.094,9.83483,9.83483
860.00,9.82249,25.211602,0.000416,25.125428,-2.0856,0.094,9.83745,9.83745
861.00,9.82382,25.211657,0.000418,25.125493,-2.0853,0.094,9.84041,9.84041
862.00,9.82528,25.211733,0.000423,25.125537,-2.0851,0.094,9.84102,9.84102
863.00,9.82698,25.211732,0.000420,25.125535,-2.0848,0.095,9.84106,9.84106
864.00,9.82834,25.211772,0.000422,25.125571,-2.0846,0.095,9.84123,9.84123
865.00,9.82941,25.211734,0.000421,25.125542,-2.0844,0.095,9.84172,9.84172
866.00,9.83010,25.211667,0.000419,25.125426,-2.0842,0.095,9.84039,9.84039
867.00,9.83120,25.211785,0.000419,25.125515,-2.0840,0.095,9.83853,9.83853
868.00,9.83214,25.211927,0.000425,25.125522,-2.0838,0.095,9.83697,9.83697
869.00,9.83250,25.212096,0.000425,25.125647,-2.0836,0.095,9.83688,9.83688
870.00,9.83326,25.212078,0.000422,25.125553,-2.0833,0.095,9.83565,9.83565
871.00,9.83402,25.212116,0.000420,25.125623,-2.0830,0.095,9.83471,9.83471
872.00,9.83505,25.211878,0.000415,25.125341,-2.0827,0.096,9.83611,9.83611
873.00,9.83643,25.211863,0.000414,25.125306,-2.0823,0.096,9.83830,9.83830
874.00,9.83769,25.211826,0.000413,25.125197,-2.0819,0.096,9.84017,9.84017
875.00,9.83878,25.211789,0.000412,25.125186,-2.0817,0.096,9.84239,9.84239
876.00,9.83982,25.211811,0.000415,25.125187,-2.0816,0.096,9.84544,9.84544
877.00,9.84002,25.212050,0.000421,25.125402,-2.0814,0.096,9.84663,9.84663
878.00,9.84052,25.212124,0.000422,25.125482,-2.0812,0.096,9.84680,9.84680
879.00,9.84082,25.212097,0.000424,25.125398,-2.0808,0.096,9.84595,9.84595
880.00,9.84120,25.212185,0.000425,25.125394,-2.0805,0.096,9.84636,9.84636
881.00,9.84118,25.212305,0.000423,25.125398,-2.0801,0.096,9.84599,9.84599
882.00,9.84112,25.212322,0.000420,25.125391,-2.0797,0.096,9.84496,9.84496
883.00,9.84148,25.212312,0.000418,25.125303,-2.0794,0.096,9.84472,9.84472
884.00,9.84162,25.212274,0.000415,25.125274,-2.0792,0.096,9.84582,9.84582
885.00,9.84227,25.212294,0.000414,25.125281,-2.0791,0.096,9.84601,9.84601
886.00,9.84287,25.212287,0.000414,25.125279,-2.0788,0.096,9.84641,9.84641
887.00,9.84342,25.212337,0.000412,25.125269,-2.0786,0.097,9.84749,9.84749
888.00,9.84411,25.212392,0.000410,25.125272,-2.0783,0.097,9.84765,9.84765
889.00,9.84447,25.212641,0.000412,25.125500,-2.0779,0.097,9.84647,9.84647
890.00,9.84480,25.212788,0.000417,25.125636,-2.0776,0.097,9.84594,9.84594
891.00,9.84565,25.212824,0.000419,25.125616,-2.0774,0.097,9.84649,9.84649
892.00,9.84634,25.212900,0.000418,25.125640,-2.0772,0.097,9.84740,9.84740
893.00,9.84671,25.212916,0.000419,25.125602,-2.0770,0.097,9.84770,9.84770
894.00,9.84663,25.212950,0.000421,25.125550,-2.0766,0.097,9.84782,9.84782
895.00,9.84660,25.213001,0.000416,25.125532,-2.0763,0.098,9.84879,9.84879
896.00,9.84696,25.213127,0.000416,25.125578,-2.0759,0.098,9.84965,9.84965
897.00,9.84738,25.213080,0.000419,25.125513,-2.0756,0.098,9.85024,9.85024
898.00,9.84769,25.213154,0.000417,25.125609,-2.0755,0.098,9.85106,9.85106
899.00,9.84771,25.213270,0.000418,25.125688,-2.0754,0.098,9.85047,9.85047
900.00,9.84745,25.213249,0.000419,25.125654,-2.0751,0.098,9.84836,9.84836
901.00,9.84715,25.213148,0.000411,25.125611,-2.0747,0.098,9.84624,9.84624
902.00,9.84723,25.213190,0.000410,25.125678,-2.0744,0.098,9.84394,9.84394
903.00,9.84740,25.213187,0.000415,25.125626,-2.0741,0.098,9.84378,9.84378
904.00,9.84758,25.213125,0.000413,25.125557,-2.0738,0.098,9.84551,9.84551
905.00,9.84756,25.213188,0.000416,25.125586,-2.0736,0.098,9.84793,9.84793
906.00,9.84770,25.213296,0.000419,25.125604,-2.0735,0.098,9.85168,9.85168
907.00,9.84821,25.213414,0.000421,25.125628,-2.0733,0.098,9.85521,9.85521
908.00,9.84924,25.213462,0.000417,25.125628,-2.0731,0.099,9.85612,9.85612
909.00,9.84991,25.213440,0.000416,25.125557,-2.0728,0.099,9.85645,9.85645
910.00,9.85023,25.213448,0.000414,25.125537,-2.0725,0.099,9.85597,9.85597
911.00,9.85032,25.213573,0.000417,25.125610,-2.0722,0.099,9.85365,9.85365
912.00,9.85029,25.213517,0.000418,25.125531,-2.0718,0.099,9.85136,9.85136
913.00,9.85005,25.213504,0.000418,25.125484,-2.0714,0.099,9.84901,9.84901
914.00,9.84983,25.213435,0.000413,25.125459,-2.0711,0.100,9.84670,9.84670
915.00,9.84973,25.213464,0.000411,25.125439,-2.0708,0.100,9.84684,9.84684
916.00,9.84933,25.213472,0.000411,25.125385,-2.0707,0.100,9.84777,9.84777
917.00,9.84937,25.213495,0.000410,25.125356,-2.0706,0.100,9.85018,9.85018
918.00,9.85037,25.213639,0.000412,25.125419,-2.0705,0.100,9.85459,9.85459
919.00,9.85130,25.213894,0.000420,25.125514,-2.0703,0.100,9.85817,9.85817
920.00,9.85217,25.213993,0.000420,25.125551,-2.0702,0.100,9.85992,9.85992
921.00,9.85299,25.213940,0.000421,25.125532,-2.0700,0.100,9.86019,9.86019
922.00,9.85359,25.214034,0.000421,25.125578,-2.0698,0.100,9.85857,9.85857
923.00,9.85394,25.214021,0.000418,25.125587,-2.0696,0.100,9.85541,9.85541
924.00,9.85408,25.213915,0.000416,25.125511,-2.0694,0.100,9.85408,9.85408
925.00,9.85348,25.213930,0.000419,25.125502,-2.0689,0.100,9.85269,9.85269
926.00,9.85301,25.214020,0.000418,25.125523,-2.0685,0.101,9.85221,9.85221
927.00,9.85293,25.214060,0.000418,25.125557,-2.0681,0.101,9.85209,9.85209
928.00,9.85291,25.214122,0.000421,25.125602,-2.0679,0.101,9.85228,9.85228
929.00,9.85273,25.214196,0.000420,25.125618,-2.0676,0.101,9.85167,9.85167
930.00,9.85279,25.214150,0.000417,25.125492,-2.0674,0.101,9.85205,9.85205
931.00,9.85287,25.214181,0.000418,25.125486,-2.0672,0.101,9.85153,9.85153
932.00,9.85291,25.214119,0.000412,25.125375,-2.0670,0.101,9.85104,9.85104
933.00,9.85320,25.214195,0.000412,25.125342,-2.0667,0.101,9.85185,9.85185
934.00,9.85388,25.214346,0.000412,25.125383,-2.0665,0.102,9.85295,9.85295
935.00,9.85429,25.214527,0.000416,25.125511,-2.0662,0.102,9.85243,9.85243
936.00,9.85409,25.214493,0.000410,25.125383,-2.0660,0.102,9.85178,9.85178
937.00,9.85371,25.214680,0.000417,25.125487,-2.0659,0.102,9.85191,9.85191
938.00,9.85306,25.214658,0.000414,25.125456,-2.0657,0.102,9.85132,9.85132
939.00,9.85253,25.214597,0.000413,25.125468,-2.0652,0.102,9.85090,9.85090
940.00,9.85231,25.214534,0.000414,25.125414,-2.0650,0.102,9.85156,9.85156
941.00,9.85220,25.214620,0.000422,25.125514,-2.0648,0.102,9.85349,9.85349
942.00,9.85247,25.214591,0.000422,25.125447,-2.0644,0.102,9.85563,9.85563
943.00,9.85286,25.214649,0.000422,25.125447,-2.0641,0.102,9.85646,9.85646
944.00,9.85285,25.214631,0.000423,25.125371,-2.0639,0.102,9.85509,9.85509
945.00,9.85244,25.214640,0.000418,25.125416,-2.0636,0.102,9.85350,9.85350
946.00,9.85252,25.214656,0.000415,25.125461,-2.0633,0.103,9.85377,9.85377
947.00,9.85280,25.214627,0.000411,25.125398,-2.0630,0.103,9.85340,9.85340
948.00,9.85323,25.214649,0.000409,25.125410,-2.0627,0.103,9.85442,9.85442
949.00,9.85372,25.214722,0.000411,25.125488,-2.0625,0.103,9.85629,9.85629
950.00,9.85369,25.214733,0.000412,25.125440,-2.0622,0.103,9.85671,9.85671
951.00,9.85380,25.214931,0.000416,25.125543,-2.0620,0.103,9.85502,9.85502
952.00,9.85383,25.214968,0.000416,25.125585,-2.0619,0.103,9.85329,9.85329
953.00,9.85357,25.215011,0.000420,25.125586,-2.0617,0.103,9.85024,9.85024
954.00,9.85407,25.215144,0.000421,25.125623,-2.0616,0.103,9.84807,9.84807
955.00,9.85448,25.215254,0.000424,25.125671,-2.0613,0.103,9.84765,9.84765
956.00,9.85460,25.215088,0.000415,25.125500,-2.0609,0.103,9.84668,9.84668
957.00,9.85366,25.215248,0.000415,25.125520,-2.0605,0.104,9.84376,9.84376
958.00,9.85432,25.215330,0.000412,25.125479,-2.0602,0.104,9.83822,9.83822
959.00,9.85491,25.215296,0.000408,25.125352,-2.0598,0.104,9.82967,9.82967
960.00,9.85149,25.215327,0.000401,25.125299,-2.0596,0.104,9.81890,9.81890
@7,2.0001,4.0, 960.084000000003 
961.00,9.84996,25.215443,0.000403,25.125345,-2.0593,0.105,9.80685,9.80685
962.00,9.85015,25.215572,0.000407,25.125510,-2.0591,0.105,9.79600,9.79600
963.00,9.84779,25.215549,0.000407,25.125527,-2.0590,0.105,9.78919,9.78919
964.00,9.84625,25.215616,0.000407,25.125598,-2.0588,0.105,9.78483,9.78483
965.00,9.84300,25.215625,0.000411,25.125624,-2.0587,0.105,9.78227,9.78227
966.00,9.84099,25.215639,0.000411,25.125625,-2.0584,0.105,9.78183,9.78183
967.00,9.83513,25.215523,0.000406,25.125545,-2.0581,0.105,9.78172,9.78172
968.00,9.81844,25.215646,0.000411,25.125649,-2.0577,0.105,9.78252,9.78252
969.00,9.80233,25.215682,0.000414,25.125643,-2.0574,0.105,9.78412,9.78412
970.00,9.79384,25.215725,0.000416,25.125612,-2.0570,0.105,9.78534,9.78534
971.00,9.78982,25.215666,0.000417,25.125503,-2.0568,0.105,9.78659,9.78659
972.00,9.78736,25.215690,0.000421,25.125461,-2.0567,0.105,9.78969,9.78969
973.00,9.78649,25.215678,0.000417,25.125400,-2.0566,0.106,9.79212,9.79212
974.00,9.78666,25.215685,0.000414,25.125366,-2.0564,0.106,9.79522,9.79522
975.00,9.78626,25.215706,0.000411,25.125374,-2.0561,0.106,9.79794,9.79794
976.00,9.78611,25.215897,0.000413,25.125526,-2.0558,0.106,9.80007,9.80007
977.00,9.78664,25.216052,0.000418,25.125575,-2.0553,0.106,9.80004,9.80004
978.00,9.78823,25.216019,0.000417,25.125483,-2.0550,0.106,9.80067,9.80067
979.00,9.78938,25.216062,0.000418,25.125498,-2.0548,0.106,9.80197,9.80197
980.00,9.79049,25.216051,0.000417,25.125456,-2.0545,0.106,9.80255,9.80255
981.00,9.79167,25.216001,0.000418,25.125406,-2.0542,0.106,9.80364,9.80364
982.00,9.79363,25.215963,0.000413,25.125353,-2.0541,0.106,9.80451,9.80451
983.00,9.79515,25.215948,0.000410,25.125294,-2.0539,0.106,9.80584,9.80584
984.00,9.79634,25.215972,0.000408,25.125305,-2.0536,0.107,9.80590,9.80590
985.00,9.79796,25.216095,0.000414,25.125404,-2.0535,0.106,9.80714,9.80714
986.00,9.79956,25.216194,0.000413,25.125437,-2.0535,0.107,9.80860,9.80860
987.00,9.80096,25.216093,0.000412,25.125364,-2.0534,0.107,9.81134,9.81134
988.00,9.80228,25.216222,0.000417,25.125510,-2.0532,0.107,9.81293,9.81293
989.00,9.80382,25.216209,0.000417,25.125423,-2.0530,0.107,9.81554,9.81554
990.00,9.80548,25.216238,0.000412,25.125357,-2.0526,0.107,9.81771,9.81771
991.00,9.80699,25.216252,0.000413,25.125290,-2.0521,0.107,9.81908,9.81908
992.00,9.80803,25.216472,0.000414,25.125406,-2.0515,0.107,9.82044,9.82044
993.00,9.80919,25.216442,0.000410,25.125302,-2.0511,0.108,9.82114,9.82114
994.00,9.81048,25.216556,0.000412,25.125378,-2.0508,0.108,9.82098,9.82098
995.00,9.81178,25.216677,0.000416,25.125487,-2.0505,0.108,9.82278,9.82278
996.00,9.81325,25.216750,0.000415,25.125514,-2.0504,0.108,9.82620,9.82620
997.00,9.81509,25.216715,0.000414,25.125414,-2.0502,0.108,9.82790,9.82790
998.00,9.81659,25.216928,0.000420,25.125556,-2.0501,0.108,9.83047,9.83047
999.00,9.81802,25.216888,0.000422,25.125493,-2.0499,0.108,9.83264,9.83264
1000.00,9.81957,25.216849,0.000420,25.125392,-2.0497,0.108,9.83497,9.83497
1001.00,9.82150,25.216902,0.000422,25.125427,-2.0493,0.108,9.83595,9.83595
1002.00,9.82358,25.216892,0.000423,25.125429,-2.0489,0.108,9.83927,9.83927
1003.00,9.82548,25.216786,0.000417,25.125315,-2.0486,0.108,9.84176,9.84176
1004.00,9.82742,25.216786,0.000413,25.125304,-2.0483,0.108,9.84353,9.84353
1005.00,9.82908,25.216937,0.000415,25.125432,-2.0481,0.108,9.84226,9.84226
1006.00,9.83002,25.216995,0.000414,25.125451,-2.0480,0.109,9.84123,9.84123
1007.00,9.83120,25.217096,0.000414,25.125461,-2.0479,0.109,9.83980,9.83980
1008.00,9.83254,25.217158,0.000417,25.125493,-2.0476,0.109,9.83818,9.83818
1009.00,9.83331,25.217208,0.000419,25.125525,-2.0473,0.109,9.83768,9.83768
1010.00,9.83421,25.217096,0.000421,25.125401,-2.0470,0.108,9.83864,9.83864
1011.00,9.83518,25.217056,0.000422,25.125317,-2.0466,0.108,9.83896,9.83896
1012.00,9.83631,25.217090,0.000422,25.125391,-2.0463,0.108,9.83816,9.83816
1013.00,9.83780,25.217113,0.000421,25.125379,-2.0460,0.108,9.83815,9.83815
1014.00,9.83808,25.217184,0.000421,25.125386,-2.0458,0.109,9.83896,9.83896
1015.00,9.83865,25.217150,0.000416,25.125322,-2.0457,0.109,9.84014,9.84014
1016.00,9.83925,25.217133,0.000415,25.125259,-2.0455,0.109,9.84223,9.84223
1017.00,9.84002,25.217114,0.000412,25.125191,-2.0452,0.110,9.84472,9.84472
1018.00,9.84088,25.217146,0.000410,25.125177,-2.0450,0.110,9.84689,9.84689
1019.00,9.84172,25.217246,0.000408,25.125192,-2.0448,0.110,9.84845,9.84845
1020.00,9.84253,25.217536,0.000412,25.125371,-2.0445,0.110,9.85003,9.85003
1021.00,9.84288,25.217631,0.000412,25.125418,-2.0443,0.110,9.84944,9.84944
1022.00,9.84292,25.217813,0.000417,25.125482,-2.0443,0.110,9.84863,9.84863
1023.00,9.84278,25.217909,0.000421,25.125500,-2.0442,0.110,9.84790,9.84790
1024.00,9.84293,25.217926,0.000423,25.125522,-2.0439,0.110,9.84730,9.84730
1025.00,9.84335,25.217830,0.000421,25.125405,-2.0435,0.110,9.84592,9.84592
1026.00,9.84407,25.217910,0.000421,25.125457,-2.0431,0.110,9.84761,9.84761
1027.00,9.84506,25.217925,0.000417,25.125464,-2.0426,0.110,9.85055,9.85055
1028.00,9.84607,25.217963,0.000417,25.125515,-2.0422,0.110,9.85340,9.85340
1029.00,9.84690,25.217971,0.000417,25.125511,-2.0419,0.111,9.85414,9.85414
1030.00,9.84760,25.217967,0.000416,25.125503,-2.0417,0.111,9.85600,9.85600
1031.00,9.84849,25.218022,0.000418,25.125551,-2.0416,0.111,9.85683,9.85683
1032.00,9.84971,25.217995,0.000417,25.125490,-2.0414,0.111,9.85617,9.85617
1033.00,9.85027,25.217979,0.000416,25.125405,-2.0412,0.111,9.85365,9.85365
1034.00,9.85052,25.218113,0.000416,25.125433,-2.0409,0.111,9.85273,9.85273
1035.00,9.85088,25.218155,0.000413,25.125430,-2.0407,0.112,9.85256,9.85256
1036.00,9.85127,25.218177,0.000413,25.125401,-2.0404,0.112,9.85370,9.85370
1037.00,9.85169,25.218197,0.000412,25.125391,-2.0403,0.112,9.85418,9.85418
1038.00,9.85253,25.218307,0.000413,25.125532,-2.0402,0.112,9.85619,9.85619
1039.00,9.85294,25.218261,0.000413,25.125451,-2.0398,0.112,9.85765,9.85765
1040.00,9.85293,25.218273,0.000415,25.125413,-2.0396,0.112,9.85686,9.85686
1041.00,9.85341,25.218338,0.000415,25.125424,-2.0393,0.112,9.85430,9.85430
1042.00,9.85403,25.218322,0.000416,25.125378,-2.0389,0.112,9.85291,9.85291
1043.00,9.85489,25.218258,0.000417,25.125272,-2.0387,0.112,9.85192,9.85192
1044.00,9.85499,25.218257,0.000414,25.125275,-2.0386,0.112,9.85283,9.85283
1045.00,9.85459,25.218336,0.000415,25.125352,-2.0383,0.112,9.85523,9.85523
1046.00,9.85501,25.218356,0.000414,25.125332,-2.0380,0.112,9.85773,9.85773
1047.00,9.85542,25.218492,0.000410,25.125433,-2.0377,0.112,9.85965,9.85965
1048.00,9.85555,25.218546,0.000407,25.125483,-2.0372,0.113,9.86071,9.86071
1049.00,9.85583,25.218644,0.000408,25.125591,-2.0366,0.113,9.86074,9.86074
1050.00,9.85607,25.218665,0.000407,25.125609,-2.0360,0.113,9.85989,9.85989
1051.00,9.85613,25.218643,0.000409,25.125590,-2.0355,0.113,9.85846,9.85846
1052.00,9.85597,25.218706,0.000417,25.125600,-2.0351,0.113,9.85703,9.85703
1053.00,9.85617,25.218734,0.000419,25.125484,-2.0348,0.113,9.85705,9.85705
1054.00,9.85682,25.218694,0.000418,25.125360,-2.0349,0.113,9.85576,9.85576
1055.00,9.85681,25.218769,0.000423,25.125412,-2.0350,0.113,9.85498,9.85498
1056.00,9.85685,25.218750,0.000420,25.125377,-2.0351,0.113,9.85708,9.85708
1057.00,9.85698,25.218638,0.000414,25.125299,-2.0352,0.113,9.85878,9.85878
1058.00,9.85732,25.218798,0.000417,25.125443,-2.0351,0.113,9.86057,9.86057
1059.00,9.85783,25.218961,0.000421,25.125555,-2.0349,0.113,9.86287,9.86287
1060.00,9.85810,25.218974,0.000418,25.125484,-2.0345,0.113,9.86279,9.86279
1061.00,9.85830,25.219101,0.000421,25.125537,-2.0342,0.114,9.86019,9.86019
1062.00,9.85832,25.219265,0.000426,25.125632,-2.0339,0.114,9.85826,9.85826
1063.00,9.85860,25.219214,0.000423,25.125631,-2.0337,0.114,9.85687,9.85687
1064.00,9.85876,25.219199,0.000422,25.125606,-2.0335,0.114,9.85615,9.85615
1065.00,9.85879,25.219265,0.000421,25.125610,-2.0333,0.114,9.85714,9.85714
1066.00,9.85849,25.219271,0.000419,25.125630,-2.0329,0.114,9.85956,9.85956
1067.00,9.85833,25.219219,0.000417,25.125500,-2.0326,0.114,9.86118,9.86118
1068.00,9.85862,25.219223,0.000416,25.125456,-2.0322,0.114,9.86136,9.86136
1069.00,9.85889,25.219332,0.000418,25.125513,-2.0317,0.114,9.86115,9.86115
1070.00,9.85923,25.219395,0.000417,25.125570,-2.0313,0.114,9.86163,9.86163
1071.00,9.85964,25.219444,0.000418,25.125582,-2.0312,0.114,9.86119,9.86119
1072.00,9.85978,25.219539,0.000421,25.125668,-2.0309,0.114,9.86226,9.86226
1073.00,9.86016,25.219561,0.000422,25.125589,-2.0306,0.115,9.86128,9.86128
1074.00,9.86000,25.219522,0.000420,25.125521,-2.0306,0.115,9.85984,9.85984
1075.00,9.85995,25.219497,0.000423,25.125447,-2.0306,0.115,9.85833,9.85833
1076.00,9.85995,25.219495,0.000420,25.125416,-2.0303,0.115,9.85826,9.85826
1077.00,9.85978,25.219580,0.000416,25.125471,-2.0302,0.115,9.85723,9.85723
1078.00,9.85955,25.219620,0.000415,25.125480,-2.0301,0.115,9.85746,9.85746
1079.00,9.85897,25.219598,0.000414,25.125430,-2.0298,0.115,9.85818,9.85818
1080.00,9.85908,25.219665,0.000412,25.125476,-2.0296,0.115,9.86045,9.86045
1081.00,9.85977,25.219779,0.000418,25.125481,-2.0294,0.115,9.86126,9.86126
1082.00,9.86026,25.219699,0.000419,25.125343,-2.0291,0.115,9.86120,9.86120
1083.00,9.86027,25.219865,0.000421,25.125457,-2.0289,0.115,9.85907,9.85907
1084.00,9.86015,25.219909,0.000422,25.125446,-2.0287,0.115,9.85773,9.85773
1085.00,9.85960,25.219987,0.000423,25.125432,-2.0285,0.115,9.85516,9.85516
1086.00,9.85859,25.220067,0.000424,25.125493,-2.0282,0.116,9.85237,9.85237
1087.00,9.85817,25.220184,0.000425,25.125603,-2.0279,0.116,9.85064,9.85064
1088.00,9.85781,25.220170,0.000425,25.125596,-2.0276,0.116,9.85159,9.85159
1089.00,9.85730,25.220159,0.000422,25.125543,-2.0272,0.116,9.85314,9.85314
1090.00,9.85664,25.220085,0.000419,25.125508,-2.0269,0.116,9.85486,9.85486
1091.00,9.85704,25.220087,0.000420,25.125532,-2.0267,0.116,9.85696,9.85696
1092.00,9.85657,25.219995,0.000421,25.125465,-2.0266,0.116,9.85979,9.85979
1093.00,9.85696,25.219956,0.000420,25.125372,-2.0265,0.116,9.86253,9.86253
1094.00,9.85770,25.220081,0.000422,25.125512,-2.0265,0.116,9.86336,9.86336
1095.00,9.85825,25.220141,0.000418,25.125516,-2.0264,0.117,9.86328,9.86328
1096.00,9.85835,25.220169,0.000413,25.125479,-2.0261,0.117,9.86278,9.86278
1097.00,9.85817,25.220293,0.000410,25.125525,-2.0258,0.117,9.86063,9.86063
1098.00,9.85801,25.220361,0.000410,25.125530,-2.0255,0.117,9.85866,9.85866
1099.00,9.85798,25.220343,0.000411,25.125429,-2.0250,0.117,9.85782,9.85782
1100.00,9.85795,25.220376,0.000412,25.125394,-2.0247,0.117,9.85764,9.85764
1101.00,9.85759,25.220349,0.000410,25.125290,-2.0245,0.117,9.85743,9.85743
1102.00,9.85734,25.220453,0.000412,25.125339,-2.0243,0.117,9.85826,9.85826
1103.00,9.85823,25.220565,0.000415,25.125435,-2.0242,0.117,9.86023,9.86023
1104.00,9.85902,25.220623,0.000413,25.125452,-2.0240,0.117,9.86128,9.86128
1105.00,9.86006,25.220631,0.000413,25.125451,-2.0238,0.117,9.86141,9.86141
1106.00,9.86036,25.220663,0.000412,25.125469,-2.0234,0.117,9.86056,9.86056
1107.00,9.85949,25.220680,0.000409,25.125417,-2.0232,0.118,9.85873,9.85873
1108.00,9.85839,25.220673,0.000402,25.125334,-2.0229,0.118,9.85349,9.85349
1109.00,9.85772,25.220715,0.000403,25.125304,-2.0227,0.118,9.84601,9.84601
1110.00,9.85874,25.220731,0.000403,25.125238,-2.0225,0.119,9.83643,9.83643
@8,2.0001,4.0, 1110.02 
1111.00,9.85966,25.220784,0.000403,25.125233,-2.0224,0.119,9.82604,9.82604
1112.00,9.86084,25.220768,0.000405,25.125204,-2.0221,0.119,9.81543,9.81543
1113.00,9.86202,25.220789,0.000407,25.125235,-2.0219,0.119,9.80793,9.80793
1114.00,9.85991,25.220849,0.000405,25.125340,-2.0216,0.119,9.80310,9.80310
1115.00,9.85475,25.220994,0.000406,25.125474,-2.0213,0.119,9.80046,9.80046
1116.00,9.84801,25.221004,0.000406,25.125481,-2.0211,0.120,9.79928,9.79928
1117.00,9.84350,25.221054,0.000407,25.125497,-2.0211,0.120,9.80084,9.80084
1118.00,9.83627,25.221023,0.000410,25.125441,-2.0211,0.120,9.80220,9.80220
1119.00,9.82605,25.221066,0.000413,25.125464,-2.0210,0.120,9.80435,9.80435
1120.00,9.81704,25.221141,0.000419,25.125486,-2.0207,0.120,9.80773,9.80773
1121.00,9.81276,25.221217,0.000423,25.125508,-2.0204,0.120,9.81205,9.81205
1122.00,9.81007,25.221252,0.000424,25.125483,-2.0201,0.119,9.81496,9.81496
1123.00,9.80970,25.221312,0.000420,25.125449,-2.0198,0.120,9.81729,9.81729
1124.00,9.81048,25.221331,0.000424,25.125380,-2.0196,0.119,9.81805,9.81805
1125.00,9.81036,25.221267,0.000422,25.125327,-2.0195,0.120,9.81730,9.81730
1126.00,9.80883,25.221233,0.000417,25.125245,-2.0195,0.120,9.81498,9.81498
1127.00,9.80903,25.221309,0.000416,25.125308,-2.0193,0.120,9.81308,9.81308
1128.00,9.80854,25.221383,0.000421,25.125416,-2.0191,0.120,9.81108,9.81108
1129.00,9.80854,25.221426,0.000423,25.125406,-2.0187,0.120,9.81081,9.81081
1130.00,9.80888,25.221502,0.000421,25.125426,-2.0184,0.120,9.81299,9.81299
1131.00,9.80994,25.221506,0.000423,25.125420,-2.0182,0.120,9.81686,9.81686
1132.00,9.81133,25.221528,0.000424,25.125450,-2.0181,0.120,9.81964,9.81964
1133.00,9.81271,25.221574,0.000422,25.125459,-2.0179,0.120,9.82185,9.82185
1134.00,9.81412,25.221491,0.000414,25.125384,-2.0177,0.121,9.82298,9.82298
1135.00,9.81560,25.221565,0.000415,25.125392,-2.0175,0.121,9.82318,9.82318
1136.00,9.81656,25.221691,0.000416,25.125464,-2.0171,0.121,9.82326,9.82326
1137.00,9.81733,25.221708,0.000416,25.125443,-2.0167,0.121,9.82540,9.82540
1138.00,9.81818,25.221649,0.000414,25.125321,-2.0165,0.121,9.82811,9.82811
1139.00,9.81927,25.221781,0.000420,25.125393,-2.0164,0.121,9.82923,9.82923
1140.00,9.82034,25.221781,0.000419,25.125394,-2.0162,0.121,9.83024,9.83024
1141.00,9.82088,25.221830,0.000418,25.125411,-2.0160,0.122,9.83167,9.83167
1142.00,9.82167,25.221791,0.000417,25.125315,-2.0158,0.122,9.83194,9.83194
1143.00,9.82247,25.221953,0.000421,25.125481,-2.0155,0.122,9.83293,9.83293
1144.00,9.82372,25.221969,0.000417,25.125472,-2.0153,0.122,9.83573,9.83573
1145.00,9.82541,25.221930,0.000417,25.125444,-2.0150,0.122,9.83884,9.83884
1146.00,9.82727,25.221907,0.000420,25.125474,-2.0147,0.122,9.84120,9.84120
1147.00,9.82925,25.221991,0.000421,25.125502,-2.0145,0.122,9.84417,9.84417
1148.00,9.83125,25.221883,0.000419,25.125375,-2.0142,0.122,9.84533,9.84533
1149.00,9.83296,25.221876,0.000420,25.125381,-2.0138,0.122,9.84594,9.84594
1150.00,9.83397,25.221927,0.000422,25.125397,-2.0135,0.122,9.84439,9.84439
1151.00,9.83437,25.221950,0.000419,25.125292,-2.0133,0.122,9.84230,9.84230
1152.00,9.83486,25.222051,0.000421,25.125314,-2.0131,0.122,9.83945,9.83945
1153.00,9.83567,25.222235,0.000420,25.125379,-2.0129,0.123,9.83818,9.83818
1154.00,9.83663,25.222430,0.000420,25.125390,-2.0127,0.123,9.83800,9.83800
1155.00,9.83777,25.222459,0.000420,25.125354,-2.0125,0.123,9.83997,9.83997
1156.00,9.83899,25.222607,0.000425,25.125506,-2.0123,0.123,9.84318,9.84318
1157.00,9.84009,25.222525,0.000419,25.125447,-2.0121,0.123,9.84624,9.84624
1158.00,9.84078,25.222566,0.000423,25.125446,-2.0119,0.123,9.84879,9.84879
1159.00,9.84218,25.222579,0.000427,25.125467,-2.0117,0.123,9.85223,9.85223
1160.00,9.84364,25.222616,0.000428,25.125456,-2.0113,0.123,9.85364,9.85364
1161.00,9.84470,25.222612,0.000426,25.125387,-2.0111,0.123,9.85390,9.85390
1162.00,9.84552,25.222719,0.000428,25.125422,-2.0109,0.123,9.85369,9.85369
1163.00,9.84624,25.222771,0.000430,25.125499,-2.0106,0.123,9.85410,9.85410
1164.00,9.84702,25.222759,0.000429,25.125563,-2.0104,0.123,9.85366,9.85366
1165.00,9.84768,25.222859,0.000428,25.125641,-2.0104,0.123,9.85425,9.85425
1166.00,9.84816,25.222897,0.000427,25.125631,-2.0102,0.123,9.85333,9.85333
1167.00,9.84795,25.222995,0.000429,25.125638,-2.0100,0.123,9.85163,9.85163
1168.00,9.84761,25.222993,0.000424,25.125567,-2.0098,0.124,9.84913,9.84913
1169.00,9.84772,25.223075,0.000423,25.125493,-2.0098,0.124,9.84806,9.84806
1170.00,9.84840,25.223112,0.000422,25.125418,-2.0097,0.124,9.84773,9.84773
1171.00,9.84949,25.223098,0.000418,25.125356,-2.0095,0.124,9.84907,9.84907
1172.00,9.85016,25.223119,0.000419,25.125394,-2.0093,0.124,9.85030,9.85030
1173.00,9.85078,25.223054,0.000420,25.125295,-2.0091,0.124,9.85223,9.85223
1174.00,9.85167,25.223047,0.000418,25.125335,-2.0088,0.124,9.85232,9.85232
1175.00,9.85184,25.223138,0.000420,25.125366,-2.0085,0.124,9.85258,9.85258
1176.00,9.85185,25.223199,0.000422,25.125332,-2.0082,0.124,9.85435,9.85435
1177.00,9.85150,25.223142,0.000420,25.125217,-2.0079,0.125,9.85624,9.85624
1178.00,9.85224,25.223220,0.000420,25.125222,-2.0076,0.125,9.85656,9.85656
1179.00,9.85266,25.223228,0.000421,25.125099,-2.0074,0.125,9.85709,9.85709
1180.00,9.85264,25.223129,0.000418,25.125015,-2.0072,0.125,9.85792,9.85792
1181.00,9.85297,25.223117,0.000415,25.125040,-2.0070,0.125,9.85708,9.85708
1182.00,9.85366,25.223146,0.000413,25.125043,-2.0067,0.125,9.85829,9.85829
1183.00,9.85382,25.223122,0.000413,25.125065,-2.0064,0.125,9.86116,9.86116
1184.00,9.85471,25.223107,0.000414,25.125077,-2.0062,0.125,9.86320,9.86320
1185.00,9.85512,25.223202,0.000412,25.125131,-2.0060,0.125,9.86313,9.86313
1186.00,9.85641,25.223292,0.000418,25.125179,-2.0057,0.126,9.86327,9.86327
1187.00,9.85745,25.223363,0.000422,25.125257,-2.0056,0.126,9.86248,9.86248
1188.00,9.85778,25.223499,0.000423,25.125284,-2.0054,0.126,9.86186,9.86186
1189.00,9.85836,25.223524,0.000423,25.125303,-2.0051,0.126,9.86237,9.86237
1190.00,9.85913,25.223515,0.000424,25.125274,-2.0049,0.126,9.86412,9.86412
1191.00,9.85977,25.223610,0.000424,25.125352,-2.0047,0.126,9.86569,9.86569
1192.00,9.86034,25.223639,0.000421,25.125346,-2.0046,0.126,9.86536,9.86536
1193.00,9.86065,25.223617,0.000419,25.125355,-2.0044,0.126,9.86334,9.86334
1194.00,9.86075,25.223707,0.000420,25.125383,-2.0043,0.126,9.86102,9.86102
1195.00,9.86092,25.223756,0.000422,25.125381,-2.0041,0.126,9.85805,9.85805
1196.00,9.86050,25.223748,0.000421,25.125317,-2.0039,0.126,9.85480,9.85480
1197.00,9.86006,25.223849,0.000423,25.125356,-2.0037,0.126,9.85396,9.85396
1198.00,9.86011,25.223937,0.000424,25.125326,-2.0035,0.126,9.85477,9.85477
1199.00,9.86043,25.223907,0.000418,25.125260,-2.0033,0.126,9.85538,9.85538
1200.00,9.86054,25.223942,0.000414,25.125248,-2.0032,0.127,9.85827,9.85827
1201.00,9.86053,25.223957,0.000412,25.125225,-2.0032,0.127,9.86292,9.86292
1202.00,9.86070,25.224013,0.000409,25.125220,-2.0030,0.127,9.86692,9.86692
1203.00,9.86204,25.224088,0.000409,25.125272,-2.0029,0.127,9.86957,9.86957
1204.00,9.86244,25.224221,0.000418,25.125313,-2.0027,0.127,9.87126,9.87126
1205.00,9.86260,25.224276,0.000420,25.125321,-2.0024,0.127,9.87014,9.87014
1206.00,9.86269,25.224352,0.000421,25.125317,-2.0020,0.127,9.86766,9.86766
1207.00,9.86285,25.224304,0.000422,25.125206,-2.0017,0.127,9.86581,9.86581
1208.00,9.86280,25.224300,0.000419,25.125104,-2.0014,0.127,9.86672,9.86672
1209.00,9.86218,25.224439,0.000417,25.125188,-2.0011,0.127,9.86779,9.86779
1210.00,9.86249,25.224536,0.000417,25.125232,-2.0010,0.128,9.86987,9.86987
1211.00,9.86368,25.224589,0.000417,25.125229,-2.0008,0.128,9.87093,9.87093
1212.00,9.86480,25.224648,0.000413,25.125259,-2.0006,0.128,9.87008,9.87008
1213.00,9.86504,25.224727,0.000416,25.125320,-2.0003,0.128,9.86560,9.86560
1214.00,9.86441,25.224687,0.000413,25.125264,-2.0002,0.128,9.86294,9.86294
1215.00,9.86538,25.224640,0.000416,25.125200,-2.0000,0.128,9.85962,9.85962
1216.00,9.86603,25.224713,0.000421,25.125257,-1.9997,0.128,9.85861,9.85861
1217.00,9.86569,25.224731,0.000425,25.125262,-1.9995,0.128,9.86015,9.86015
1218.00,9.86635,25.224699,0.000425,25.125251,-1.9993,0.128,9.86281,9.86281
1219.00,9.86605,25.224848,0.000427,25.125353,-1.9990,0.128,9.86414,9.86414
1220.00,9.86596,25.224957,0.000428,25.125413,-1.9988,0.128,9.86665,9.86665
1221.00,9.86531,25.224996,0.000429,25.125440,-1.9987,0.129,9.86890,9.86890
1222.00,9.86520,25.225028,0.000428,25.125446,-1.9986,0.129,9.87152,9.87152
1223.00,9.86631,25.225096,0.000427,25.125509,-1.9985,0.129,9.87388,9.87388
1224.00,9.86725,25.225011,0.000425,25.125440,-1.9982,0.129,9.87474,9.87474
1225.00,9.86737,25.224977,0.000426,25.125385,-1.9980,0.129,9.87328,9.87328
1226.00,9.86713,25.224925,0.000424,25.125269,-1.9977,0.129,9.86935,9.86935
1227.00,9.86682,25.225022,0.000427,25.125345,-1.9974,0.129,9.86333,9.86333
1228.00,9.86572,25.225025,0.000425,25.125268,-1.9972,0.129,9.85860,9.85860
1229.00,9.86487,25.225060,0.000426,25.125232,-1.9971,0.129,9.85645,9.85645
1230.00,9.86415,25.225073,0.000422,25.125257,-1.9968,0.129,9.85588,9.85588
1231.00,9.86396,25.225147,0.000419,25.125341,-1.9967,0.130,9.85697,9.85697
1232.00,9.86450,25.225115,0.000417,25.125260,-1.9965,0.130,9.85846,9.85846
1233.00,9.86533,25.225169,0.000421,25.125303,-1.9962,0.130,9.86061,9.86061
1234.00,9.86523,25.225198,0.000421,25.125286,-1.9959,0.130,9.86162,9.86162
1235.00,9.86460,25.225295,0.000426,25.125362,-1.9956,0.130,9.86291,9.86291
1236.00,9.86441,25.225312,0.000428,25.125328,-1.9953,0.130,9.86433,9.86433
1237.00,9.86439,25.225428,0.000432,25.125393,-1.9950,0.130,9.86614,9.86614
1238.00,9.86469,25.225497,0.000430,25.125414,-1.9949,0.130,9.86695,9.86695
1239.00,9.86501,25.225536,0.000431,25.125475,-1.9948,0.130,9.86751,9.86751
1240.00,9.86515,25.225444,0.000425,25.125357,-1.9944,0.130,9.86863,9.86863
1241.00,9.86515,25.225474,0.000426,25.125383,-1.9942,0.130,9.86891,9.86891
1242.00,9.86448,25.225491,0.000426,25.125361,-1.9939,0.130,9.86813,9.86813
1243.00,9.86377,25.225493,0.000428,25.125392,-1.9935,0.130,9.86781,9.86781
1244.00,9.86340,25.225543,0.000428,25.125389,-1.9933,0.130,9.86764,9.86764
1245.00,9.86339,25.225686,0.000430,25.125475,-1.9933,0.130,9.86672,9.86672
1246.00,9.86371,25.225722,0.000428,25.125479,-1.9932,0.130,9.86554,9.86554
1247.00,9.86409,25.225777,0.000426,25.125515,-1.9932,0.131,9.86480,9.86480
1248.00,9.86442,25.225888,0.000424,25.125470,-1.9932,0.131,9.86249,9.86249
1249.00,9.86444,25.225877,0.000422,25.125419,-1.9930,0.131,9.86143,9.86143
1250.00,9.86478,25.225887,0.000419,25.125380,-1.9927,0.131,9.86173,9.86173
1251.00,9.86529,25.225959,0.000420,25.125399,-1.9924,0.131,9.86372,9.86372
1252.00,9.86597,25.225931,0.000419,25.125344,-1.9920,0.131,9.86693,9.86693
1253.00,9.86619,25.225858,0.000417,25.125317,-1.9916,0.131,9.87064,9.87064
1254.00,9.86621,25.226021,0.000420,25.125416,-1.9912,0.131,9.87208,9.87208
1255.00,9.86589,25.226061,0.000419,25.125402,-1.9910,0.131,9.87069,9.87069
1256.00,9.86530,25.226088,0.000416,25.125382,-1.9908,0.132,9.86748,9.86748
1257.00,9.86487,25.226196,0.000417,25.125448,-1.9909,0.132,9.86305,9.86305
1258.00,9.86437,25.226245,0.000417,25.125465,-1.9908,0.132,9.85717,9.85717
1259.00,9.86425,25.226159,0.000412,25.125395,-1.9908,0.132,9.85017,9.85017
1260.00,9.86740,25.226243,0.000413,25.125480,-1.9907,0.132,9.84345,9.84345
1261.00,9.87281,25.226230,0.000412,25.125473,-1.9905,0.132,9.83690,9.83690
@9,2.0001,4.0, 1260.062 
1262.00,9.87568,25.226232,0.000407,25.125458,-1.9902,0.133,9.83087,9.83087
1263.00,9.87242,25.226263,0.000404,25.125453,-1.9899,0.133,9.82590,9.82590
1264.00,9.86726,25.226389,0.000404,25.125482,-1.9897,0.133,9.82393,9.82393
1265.00,9.86181,25.226457,0.000404,25.125436,-1.9895,0.133,9.82373,9.82373
1266.00,9.85502,25.226516,0.000403,25.125379,-1.9891,0.133,9.82279,9.82279
1267.00,9.84956,25.226629,0.000406,25.125461,-1.9886,0.133,9.82217,9.82217
1268.00,9.84459,25.226715,0.000409,25.125556,-1.9884,0.133,9.82281,9.82281
1269.00,9.84016,25.226727,0.000410,25.125624,-1.9881,0.134,9.82203,9.82203
1270.00,9.83749,25.226782,0.000411,25.125706,-1.9880,0.134,9.82103,9.82103
1271.00,9.83541,25.226849,0.000413,25.125794,-1.9881,0.134,9.82214,9.82214
1272.00,9.83372,25.226793,0.000413,25.125696,-1.9881,0.134,9.82291,9.82291
1273.00,9.83141,25.226745,0.000414,25.125589,-1.9880,0.134,9.82357,9.82357
1274.00,9.82960,25.226747,0.000415,25.125485,-1.9878,0.134,9.82514,9.82514
1275.00,9.82822,25.226698,0.000417,25.125385,-1.9876,0.134,9.82639,9.82639
1276.00,9.82582,25.226691,0.000418,25.125339,-1.9875,0.134,9.82671,9.82671
1277.00,9.82477,25.226704,0.000418,25.125324,-1.9874,0.134,9.82814,9.82814
1278.00,9.82446,25.226840,0.000420,25.125404,-1.9873,0.134,9.83054,9.83054
1279.00,9.82452,25.226866,0.000417,25.125405,-1.9872,0.134,9.83278,9.83278
1280.00,9.82542,25.226947,0.000417,25.125454,-1.9868,0.134,9.83534,9.83534
1281.00,9.82650,25.227076,0.000416,25.125517,-1.9865,0.134,9.83769,9.83769
1282.00,9.82739,25.227158,0.000415,25.125478,-1.9860,0.135,9.83884,9.83884
1283.00,9.82835,25.227118,0.000414,25.125379,-1.9856,0.135,9.83842,9.83842
1284.00,9.82901,25.227136,0.000417,25.125438,-1.9853,0.135,9.83932,9.83932
1285.00,9.82994,25.227242,0.000416,25.125470,-1.9850,0.135,9.84010,9.84010
1286.00,9.83125,25.227109,0.000418,25.125365,-1.9848,0.135,9.84188,9.84188
1287.00,9.83270,25.227167,0.000419,25.125416,-1.9848,0.135,9.84408,9.84408
1288.00,9.83406,25.227322,0.000421,25.125472,-1.9848,0.135,9.84483,9.84483
1289.00,9.83521,25.227362,0.000421,25.125378,-1.9848,0.135,9.84473,9.84473
1290.00,9.83599,25.227238,0.000420,25.125264,-1.9848,0.135,9.84395,9.84395
1291.00,9.83689,25.227303,0.000420,25.125272,-1.9847,0.135,9.84283,9.84283
1292.00,9.83778,25.227342,0.000422,25.125313,-1.9845,0.135,9.84226,9.84226
1293.00,9.83878,25.227335,0.000421,25.125365,-1.9842,0.135,9.84223,9.84223
1294.00,9.83940,25.227428,0.000424,25.125464,-1.9841,0.135,9.84295,9.84295
1295.00,9.84056,25.227556,0.000430,25.125584,-1.9840,0.135,9.84555,9.84555
1296.00,9.84194,25.227665,0.000429,25.125647,-1.9838,0.135,9.84809,9.84809
1297.00,9.84322,25.227627,0.000426,25.125587,-1.9836,0.136,9.84966,9.84966
1298.00,9.84406,25.227627,0.000429,25.125568,-1.9833,0.136,9.85201,9.85201
1299.00,9.84472,25.227580,0.000428,25.125568,-1.9829,0.136,9.85313,9.85313
1300.00,9.84523,25.227567,0.000424,25.125542,-1.9827,0.136,9.85232,9.85232
1301.00,9.84588,25.227594,0.000426,25.125524,-1.9824,0.136,9.85230,9.85230
1302.00,9.84670,25.227621,0.000426,25.125521,-1.9824,0.136,9.85253,9.85253
1303.00,9.84756,25.227601,0.000421,25.125414,-1.9824,0.136,9.85255,9.85255
1304.00,9.84802,25.227708,0.000423,25.125417,-1.9823,0.136,9.85134,9.85134
1305.00,9.84827,25.227830,0.000425,25.125403,-1.9821,0.136,9.85222,9.85222
1306.00,9.84871,25.227907,0.000425,25.125446,-1.9819,0.136,9.85335,9.85335
1307.00,9.84939,25.227990,0.000427,25.125461,-1.9815,0.136,9.85429,9.85429
1308.00,9.85015,25.228005,0.000424,25.125418,-1.9810,0.136,9.85586,9.85586
1309.00,9.85113,25.228001,0.000419,25.125404,-1.9807,0.136,9.85918,9.85918
1310.00,9.85209,25.228012,0.000416,25.125396,-1.9804,0.137,9.85974,9.85974
1311.00,9.85280,25.228042,0.000415,25.125358,-1.9801,0.137,9.85774,9.85774
1312.00,9.85350,25.228155,0.000415,25.125427,-1.9799,0.137,9.85628,9.85628
1313.00,9.85373,25.228241,0.000416,25.125479,-1.9798,0.137,9.85627,9.85627
1314.00,9.85459,25.228208,0.000416,25.125384,-1.9796,0.137,9.85610,9.85610
1315.00,9.85515,25.228168,0.000417,25.125354,-1.9793,0.137,9.85805,9.85805
1316.00,9.85569,25.228144,0.000415,25.125362,-1.9791,0.137,9.86030,9.86030
1317.00,9.85606,25.228088,0.000414,25.125302,-1.9790,0.137,9.86166,9.86166
1318.00,9.85635,25.228136,0.000419,25.125367,-1.9789,0.137,9.86153,9.86153
1319.00,9.85687,25.228243,0.000421,25.125498,-1.9786,0.137,9.86243,9.86243
1320.00,9.85760,25.228310,0.000422,25.125604,-1.9785,0.137,9.86318,9.86318
1321.00,9.85808,25.228345,0.000425,25.125634,-1.9783,0.137,9.86553,9.86553
1322.00,9.85923,25.228455,0.000425,25.125671,-1.9781,0.137,9.86622,9.86622
1323.00,9.86028,25.228609,0.000425,25.125758,-1.9778,0.138,9.86583,9.86583
1324.00,9.86072,25.228667,0.000423,25.125681,-1.9777,0.138,9.86437,9.86437
1325.00,9.86086,25.228723,0.000421,25.125582,-1.9773,0.138,9.86304,9.86304
1326.00,9.86119,25.228782,0.000422,25.125555,-1.9770,0.138,9.86227,9.86227
1327.00,9.86145,25.228747,0.000422,25.125482,-1.9768,0.138,9.86350,9.86350
1328.00,9.86199,25.228627,0.000420,25.125354,-1.9767,0.138,9.86570,9.86570
1329.00,9.86233,25.228621,0.000418,25.125312,-1.9766,0.139,9.86635,9.86635
1330.00,9.86367,25.228620,0.000417,25.125300,-1.9765,0.139,9.86555,9.86555
1331.00,9.86419,25.228557,0.000416,25.125222,-1.9765,0.139,9.86533,9.86533
1332.00,9.86394,25.228604,0.000417,25.125271,-1.9764,0.139,9.86685,9.86685
1333.00,9.86419,25.228676,0.000420,25.125324,-1.9762,0.139,9.86847,9.86847
1334.00,9.86510,25.228738,0.000425,25.125332,-1.9761,0.139,9.86936,9.86936
1335.00,9.86554,25.228827,0.000426,25.125384,-1.9760,0.139,9.87002,9.87002
1336.00,9.86563,25.228944,0.000429,25.125476,-1.9758,0.139,9.87061,9.87061
1337.00,9.86629,25.228976,0.000427,25.125455,-1.9756,0.139,9.86937,9.86937
1338.00,9.86677,25.229067,0.000427,25.125446,-1.9754,0.139,9.86689,9.86689
1339.00,9.86678,25.229112,0.000423,25.125478,-1.9752,0.139,9.86569,9.86569
1340.00,9.86627,25.229110,0.000424,25.125445,-1.9749,0.139,9.86597,9.86597
1341.00,9.86692,25.229200,0.000422,25.125463,-1.9745,0.140,9.86677,9.86677
1342.00,9.86774,25.229196,0.000422,25.125444,-1.9741,0.140,9.86757,9.86757
1343.00,9.86727,25.229255,0.000426,25.125462,-1.9739,0.140,9.86804,9.86804
1344.00,9.86790,25.229326,0.000431,25.125532,-1.9738,0.139,9.86919,9.86919
1345.00,9.86787,25.229389,0.000431,25.125567,-1.9737,0.139,9.86840,9.86840
1346.00,9.86743,25.229431,0.000430,25.125603,-1.9736,0.140,9.86555,9.86555
1347.00,9.86701,25.229544,0.000427,25.125726,-1.9734,0.140,9.86494,9.86494
1348.00,9.86729,25.229539,0.000423,25.125759,-1.9731,0.140,9.86630,9.86630
1349.00,9.86781,25.229570,0.000422,25.125770,-1.9729,0.140,9.86684,9.86684
1350.00,9.86821,25.229678,0.000424,25.125846,-1.9726,0.141,9.86848,9.86848
1351.00,9.86753,25.229705,0.000427,25.125811,-1.9724,0.141,9.87091,9.87091
1352.00,9.86726,25.229655,0.000428,25.125630,-1.9722,0.141,9.87109,9.87109
1353.00,9.86771,25.229708,0.000429,25.125554,-1.9720,0.141,9.87018,9.87018
1354.00,9.86801,25.229722,0.000425,25.125465,-1.9718,0.141,9.86872,9.86872
1355.00,9.86802,25.229610,0.000425,25.125339,-1.9714,0.141,9.86789,9.86789
1356.00,9.86758,25.229609,0.000425,25.125304,-1.9711,0.141,9.86795,9.86795
1357.00,9.86758,25.229675,0.000423,25.125378,-1.9709,0.141,9.86870,9.86870
1358.00,9.86829,25.229630,0.000421,25.125334,-1.9707,0.141,9.86892,9.86892
1359.00,9.86874,25.229625,0.000420,25.125338,-1.9704,0.141,9.87061,9.87061
1360.00,9.86921,25.229737,0.000420,25.125411,-1.9704,0.141,9.87348,9.87348
1361.00,9.86965,25.229743,0.000419,25.125400,-1.9702,0.141,9.87538,9.87538
1362.00,9.86954,25.229829,0.000424,25.125433,-1.9698,0.141,9.87561,9.87561
1363.00,9.87024,25.229966,0.000430,25.125549,-1.9695,0.141,9.87547,9.87547
1364.00,9.87110,25.230044,0.000434,25.125595,-1.9694,0.141,9.87438,9.87438
1365.00,9.87139,25.230020,0.000432,25.125541,-1.9692,0.141,9.87183,9.87183
1366.00,9.87098,25.230117,0.000432,25.125614,-1.9690,0.141,9.86839,9.86839
1367.00,9.87058,25.230101,0.000427,25.125571,-1.9688,0.141,9.86547,9.86547
1368.00,9.87019,25.230096,0.000424,25.125528,-1.9685,0.142,9.86525,9.86525
1369.00,9.87010,25.230147,0.000420,25.125558,-1.9683,0.142,9.86699,9.86699
1370.00,9.86990,25.230191,0.000419,25.125533,-1.9682,0.142,9.86847,9.86847
1371.00,9.87014,25.230268,0.000417,25.125504,-1.9682,0.142,9.87147,9.87147
1372.00,9.87052,25.230381,0.000418,25.125552,-1.9683,0.142,9.87364,9.87364
1373.00,9.87130,25.230579,0.000419,25.125661,-1.9685,0.142,9.87462,9.87462
1374.00,9.87165,25.230597,0.000421,25.125611,-1.9685,0.142,9.87647,9.87647
1375.00,9.87262,25.230673,0.000421,25.125686,-1.9683,0.143,9.87825,9.87825
1376.00,9.87314,25.230723,0.000425,25.125726,-1.9681,0.143,9.87774,9.87774
1377.00,9.87341,25.230728,0.000430,25.125708,-1.9679,0.143,9.87908,9.87908
1378.00,9.87342,25.230594,0.000428,25.125559,-1.9677,0.143,9.87821,9.87821
1379.00,9.87344,25.230551,0.000428,25.125446,-1.9675,0.143,9.87508,9.87508
1380.00,9.87288,25.230652,0.000434,25.125462,-1.9674,0.143,9.87177,9.87177
1381.00,9.87223,25.230560,0.000432,25.125319,-1.9671,0.142,9.87004,9.87004
1382.00,9.87161,25.230547,0.000427,25.125261,-1.9668,0.143,9.86742,9.86742
1383.00,9.87144,25.230575,0.000425,25.125261,-1.9665,0.143,9.86871,9.86871
1384.00,9.87210,25.230755,0.000422,25.125340,-1.9664,0.143,9.87135,9.87135
1385.00,9.87284,25.230801,0.000417,25.125345,-1.9661,0.144,9.87431,9.87431
1386.00,9.87371,25.231024,0.000418,25.125460,-1.9659,0.144,9.87742,9.87742
1387.00,9.87474,25.231092,0.000421,25.125513,-1.9658,0.144,9.88051,9.88051
1388.00,9.87540,25.231111,0.000423,25.125503,-1.9656,0.144,9.88088,9.88088
1389.00,9.87582,25.231108,0.000428,25.125604,-1.9655,0.143,9.88108,9.88108
1390.00,9.87608,25.231065,0.000428,25.125558,-1.9655,0.143,9.87955,9.87955
1391.00,9.87574,25.230971,0.000425,25.125465,-1.9653,0.143,9.87667,9.87667
1392.00,9.87515,25.231022,0.000423,25.125412,-1.9651,0.144,9.87270,9.87270
1393.00,9.87499,25.231105,0.000424,25.125454,-1.9650,0.144,9.86818,9.86818
1394.00,9.87360,25.231138,0.000420,25.125347,-1.9647,0.144,9.86414,9.86414
1395.00,9.87239,25.231209,0.000420,25.125327,-1.9645,0.144,9.86230,9.86230
1396.00,9.87170,25.231284,0.000422,25.125412,-1.9646,0.144,9.86125,9.86125
1397.00,9.87105,25.231298,0.000424,25.125471,-1.9645,0.144,9.86279,9.86279
1398.00,9.87092,25.231311,0.000423,25.125470,-1.9645,0.145,9.86634,9.86634
1399.00,9.87128,25.231317,0.000427,25.125522,-1.9644,0.144,9.86907,9.86907
1400.00,9.87175,25.231420,0.000429,25.125613,-1.9643,0.144,9.87004,9.87004
1401.00,9.87187,25.231394,0.000428,25.125547,-1.9640,0.144,9.87108,9.87108
1402.00,9.87171,25.231440,0.000429,25.125540,-1.9637,0.144,9.87142,9.87142
1403.00,9.87120,25.231533,0.000428,25.125570,-1.9634,0.144,9.87077,9.87077
1404.00,9.86997,25.231606,0.000425,25.125574,-1.9632,0.144,9.86956,9.86956
1405.00,9.86834,25.231594,0.000420,25.125516,-1.9630,0.145,9.87005,9.87005
1406.00,9.86679,25.231676,0.000419,25.125576,-1.9629,0.145,9.87086,9.87086
1407.00,9.86670,25.231787,0.000419,25.125617,-1.9628,0.145,9.87055,9.87055
1408.00,9.86893,25.231792,0.000418,25.125594,-1.9627,0.145,9.86934,9.86934
1409.00,9.87073,25.231858,0.000416,25.125641,-1.9626,0.146,9.86627,9.86627
1410.00,9.87102,25.231868,0.000417,25.125647,-1.9625,0.146,9.86110,9.86110
1411.00,9.86995,25.231887,0.000413,25.125566,-1.9622,0.146,9.85418,9.85418
@10,2.0001,4.0, 1410.011 
1412.00,9.87085,25.231836,0.000408,25.125459,-1.9619,0.146,9.84714,9.84714
1413.00,9.86982,25.231903,0.000407,25.125418,-1.9615,0.146,9.84007,9.84007
1414.00,9.87071,25.232020,0.000409,25.125407,-1.9610,0.147,9.83574,9.83574
1415.00,9.86913,25.232011,0.000410,25.125299,-1.9607,0.147,9.83374,9.83374
1416.00,9.86466,25.232013,0.000413,25.125312,-1.9603,0.147,9.83353,9.83353
1417.00,9.85962,25.232032,0.000415,25.125361,-1.9602,0.147,9.83383,9.83383
1418.00,9.85539,25.231935,0.000411,25.125306,-1.9601,0.147,9.83613,9.83613
1419.00,9.85251,25.231778,0.000412,25.125165,-1.9601,0.147,9.83834,9.83834
1420.00,9.85021,25.231790,0.000409,25.125160,-1.9602,0.147,9.84057,9.84057
1421.00,9.84870,25.231862,0.000411,25.125154,-1.9602,0.147,9.84231,9.84231
1422.00,9.84823,25.231994,0.000412,25.125187,-1.9600,0.147,9.84438,9.84438
1423.00,9.84748,25.232149,0.000418,25.125333,-1.9599,0.147,9.84534,9.84534
1424.00,9.84599,25.232156,0.000420,25.125317,-1.9598,0.147,9.84612,9.84612
1425.00,9.84574,25.232242,0.000424,25.125397,-1.9595,0.147,9.84765,9.84765
1426.00,9.84518,25.232350,0.000426,25.125473,-1.9592,0.147,9.84899,9.84899
1427.00,9.84392,25.232349,0.000424,25.125464,-1.9591,0.147,9.84923,9.84923
1428.00,9.84320,25.232381,0.000424,25.125419,-1.9588,0.147,9.84998,9.84998
1429.00,9.84279,25.232506,0.000424,25.125493,-1.9587,0.148,9.85028,9.85028
1430.00,9.84258,25.232616,0.000423,25.125489,-1.9586,0.148,9.84836,9.84836
1431.00,9.84261,25.232641,0.000421,25.125453,-1.9585,0.148,9.84583,9.84583
1432.00,9.84298,25.232774,0.000427,25.125452,-1.9585,0.148,9.84649,9.84649
1433.00,9.84419,25.232909,0.000429,25.125484,-1.9586,0.148,9.84828,9.84828
1434.00,9.84572,25.232962,0.000426,25.125446,-1.9585,0.148,9.85115,9.85115
1435.00,9.84714,25.232913,0.000424,25.125380,-1.9583,0.148,9.85467,9.85467
1436.00,9.84834,25.232857,0.000422,25.125322,-1.9582,0.148,9.85843,9.85843
1437.00,9.84926,25.232714,0.000418,25.125275,-1.9580,0.148,9.85821,9.85821
1438.00,9.84966,25.232636,0.000416,25.125248,-1.9579,0.148,9.85560,9.85560
1439.00,9.84987,25.232627,0.000419,25.125275,-1.9576,0.149,9.85236,9.85236
1440.00,9.85018,25.232718,0.000424,25.125354,-1.9574,0.149,9.85017,9.85017
1441.00,9.85041,25.232780,0.000427,25.125396,-1.9572,0.148,9.84953,9.84953
1442.00,9.85101,25.232906,0.000430,25.125453,-1.9570,0.148,9.85026,9.85026
1443.00,9.85124,25.233024,0.000429,25.125485,-1.9568,0.149,9.85192,9.85192
1444.00,9.85158,25.233021,0.000425,25.125404,-1.9567,0.149,9.85361,9.85361
1445.00,9.85148,25.233081,0.000419,25.125380,-1.9566,0.149,9.85372,9.85372
1446.00,9.85182,25.233204,0.000423,25.125419,-1.9566,0.149,9.85347,9.85347
1447.00,9.85217,25.233135,0.000419,25.125292,-1.9564,0.149,9.85423,9.85423
1448.00,9.85284,25.233181,0.000423,25.125302,-1.9561,0.149,9.85717,9.85717
1449.00,9.85361,25.233366,0.000427,25.125467,-1.9558,0.149,9.86035,9.86035
1450.00,9.85482,25.233308,0.000428,25.125407,-1.9554,0.149,9.86353,9.86353
1451.00,9.85615,25.233324,0.000425,25.125419,-1.9551,0.149,9.86502,9.86502
1452.00,9.85693,25.233439,0.000425,25.125456,-1.9548,0.150,9.86597,9.86597
1453.00,9.85736,25.233406,0.000423,25.125433,-1.9546,0.150,9.86532,9.86532
1454.00,9.85771,25.233429,0.000422,25.125398,-1.9545,0.150,9.86475,9.86475
1455.00,9.85782,25.233516,0.000424,25.125481,-1.9543,0.150,9.86473,9.86473
1456.00,9.85789,25.233492,0.000423,25.125418,-1.9543,0.150,9.86532,9.86532
1457.00,9.85914,25.233473,0.000427,25.125413,-1.9543,0.150,9.86683,9.86683
1458.00,9.86026,25.233550,0.000429,25.125368,-1.9544,0.150,9.86805,9.86805
1459.00,9.86148,25.233526,0.000430,25.125372,-1.9542,0.150,9.86875,9.86875
1460.00,9.86235,25.233515,0.000430,25.125280,-1.9541,0.150,9.86981,9.86981
1461.00,9.86328,25.233601,0.000432,25.125308,-1.9538,0.150,9.87066,9.87066
1462.00,9.86403,25.233622,0.000431,25.125274,-1.9536,0.150,9.87066,9.87066
1463.00,9.86488,25.233584,0.000431,25.125256,-1.9534,0.150,9.87104,9.87104
1464.00,9.86590,25.233606,0.000431,25.125183,-1.9532,0.150,9.87161,9.87161
1465.00,9.86682,25.233630,0.000430,25.125170,-1.9530,0.150,9.87116,9.87116
1466.00,9.86756,25.233665,0.000431,25.125173,-1.9529,0.150,9.87062,9.87062
1467.00,9.86813,25.233777,0.000432,25.125240,-1.9526,0.150,9.86997,9.86997
1468.00,9.86836,25.233802,0.000432,25.125253,-1.9523,0.151,9.86863,9.86863
1469.00,9.86815,25.233830,0.000433,25.125289,-1.9519,0.151,9.86721,9.86721
1470.00,9.86832,25.234001,0.000436,25.125419,-1.9515,0.151,9.86856,9.86856
1471.00,9.86889,25.233935,0.000433,25.125305,-1.9512,0.151,9.87022,9.87022
1472.00,9.86940,25.234019,0.000432,25.125336,-1.9510,0.151,9.87100,9.87100
1473.00,9.86981,25.234077,0.000432,25.125336,-1.9507,0.151,9.87217,9.87217
1474.00,9.86987,25.234147,0.000429,25.125302,-1.9507,0.151,9.87189,9.87189
1475.00,9.86999,25.234176,0.000429,25.125312,-1.9508,0.151,9.87090,9.87090
1476.00,9.87021,25.234300,0.000431,25.125395,-1.9506,0.151,9.87009,9.87009
1477.00,9.87044,25.234249,0.000431,25.125358,-1.9505,0.151,9.87025,9.87025
1478.00,9.87054,25.234378,0.000434,25.125458,-1.9505,0.151,9.87082,9.87082
1479.00,9.87069,25.234454,0.000432,25.125556,-1.9504,0.151,9.87314,9.87314
1480.00,9.87107,25.234409,0.000429,25.125514,-1.9503,0.152,9.87444,9.87444
1481.00,9.87129,25.234451,0.000427,25.125573,-1.9502,0.152,9.87402,9.87402
1482.00,9.87117,25.234449,0.000421,25.125498,-1.9499,0.152,9.87183,9.87183
1483.00,9.87075,25.234362,0.000417,25.125364,-1.9496,0.152,9.87132,9.87132
1484.00,9.87092,25.234363,0.000418,25.125324,-1.9493,0.152,9.87211,9.87211
1485.00,9.87122,25.234458,0.000423,25.125302,-1.9492,0.152,9.87146,9.87146
1486.00,9.87151,25.234489,0.000425,25.125260,-1.9489,0.152,9.87237,9.87237
1487.00,9.87187,25.234586,0.000428,25.125341,-1.9488,0.152,9.87531,9.87531
1488.00,9.87244,25.234672,0.000427,25.125387,-1.9485,0.152,9.87571,9.87571
1489.00,9.87263,25.234653,0.000429,25.125388,-1.9484,0.152,9.87334,9.87334
1490.00,9.87240,25.234706,0.000429,25.125451,-1.9482,0.152,9.87214,9.87214
1491.00,9.87258,25.234689,0.000428,25.125460,-1.9481,0.153,9.87231,9.87231
1492.00,9.87301,25.234761,0.000430,25.125505,-1.9479,0.153,9.87044,9.87044
1493.00,9.87275,25.234712,0.000433,25.125376,-1.9479,0.152,9.86923,9.86923
1494.00,9.87252,25.234718,0.000432,25.125274,-1.9479,0.152,9.86842,9.86842
1495.00,9.87191,25.234615,0.000425,25.125211,-1.9479,0.153,9.86900,9.86900
1496.00,9.87172,25.234635,0.000424,25.125173,-1.9478,0.153,9.86764,9.86764
1497.00,9.87150,25.234580,0.000423,25.125162,-1.9478,0.153,9.86834,9.86834
1498.00,9.87172,25.234694,0.000424,25.125386,-1.9477,0.153,9.87175,9.87175
1499.00,9.87243,25.234728,0.000423,25.125406,-1.9476,0.153,9.87719,9.87719
1500.00,9.87334,25.234864,0.000423,25.125439,-1.9475,0.153,9.88242,9.88242
1501.00,9.87423,25.234949,0.000423,25.125482,-1.9473,0.153,9.88609,9.88609
1502.00,9.87532,25.235058,0.000424,25.125481,-1.9471,0.153,9.88654,9.88654
1503.00,9.87528,25.235159,0.000424,25.125495,-1.9468,0.154,9.88359,9.88359
1504.00,9.87510,25.235285,0.000427,25.125567,-1.9465,0.154,9.87963,9.87963
1505.00,9.87517,25.235257,0.000429,25.125488,-1.9463,0.154,9.87494,9.87494
1506.00,9.87587,25.235299,0.000427,25.125496,-1.9461,0.154,9.87246,9.87246
1507.00,9.87667,25.235413,0.000427,25.125586,-1.9460,0.154,9.87218,9.87218
1508.00,9.87867,25.235336,0.000426,25.125488,-1.9460,0.154,9.87188,9.87188
1509.00,9.87891,25.235391,0.000425,25.125519,-1.9460,0.154,9.87150,9.87150
1510.00,9.87900,25.235493,0.000428,25.125641,-1.9459,0.154,9.87099,9.87099
1511.00,9.87950,25.235503,0.000431,25.125613,-1.9457,0.154,9.87197,9.87197
1512.00,9.87925,25.235498,0.000433,25.125526,-1.9455,0.154,9.87468,9.87468
1513.00,9.87757,25.235595,0.000432,25.125496,-1.9454,0.154,9.87685,9.87685
1514.00,9.87709,25.235518,0.000430,25.125410,-1.9452,0.154,9.87888,9.87888
1515.00,9.87757,25.235532,0.000430,25.125385,-1.9450,0.154,9.87939,9.87939
1516.00,9.87768,25.235581,0.000430,25.125385,-1.9450,0.154,9.87868,9.87868
1517.00,9.87763,25.235589,0.000428,25.125395,-1.9449,0.155,9.87755,9.87755
1518.00,9.87757,25.235643,0.000429,25.125451,-1.9447,0.155,9.87684,9.87684
1519.00,9.87683,25.235844,0.000430,25.125517,-1.9445,0.155,9.87613,9.87613
1520.00,9.87548,25.235964,0.000428,25.125511,-1.9443,0.155,9.87676,9.87676
1521.00,9.87509,25.235969,0.000426,25.125486,-1.9441,0.155,9.87686,9.87686
1522.00,9.87501,25.235978,0.000426,25.125457,-1.9440,0.155,9.87595,9.87595
1523.00,9.87506,25.235998,0.000425,25.125473,-1.9439,0.156,9.87464,9.87464
1524.00,9.87514,25.235878,0.000425,25.125427,-1.9437,0.156,9.87437,9.87437
1525.00,9.87525,25.235874,0.000425,25.125445,-1.9437,0.156,9.87401,9.87401
1526.00,9.87537,25.235933,0.000426,25.125476,-1.9435,0.156,9.87437,9.87437
1527.00,9.87557,25.236038,0.000428,25.125550,-1.9433,0.156,9.87480,9.87480
1528.00,9.87599,25.236096,0.000432,25.125564,-1.9430,0.156,9.87683,9.87683
1529.00,9.87650,25.236378,0.000434,25.125710,-1.9427,0.156,9.87756,9.87756
1530.00,9.87692,25.236419,0.000435,25.125690,-1.9426,0.156,9.87832,9.87832
1531.00,9.87705,25.236453,0.000436,25.125688,-1.9424,0.156,9.87818,9.87818
1532.00,9.87700,25.236495,0.000435,25.125678,-1.9421,0.156,9.87946,9.87946
1533.00,9.87689,25.236469,0.000431,25.125612,-1.9419,0.156,9.87876,9.87876
1534.00,9.87673,25.236331,0.000427,25.125536,-1.9417,0.156,9.87868,9.87868
1535.00,9.87679,25.236329,0.000425,25.125532,-1.9415,0.156,9.87883,9.87883
1536.00,9.87715,25.236401,0.000424,25.125563,-1.9414,0.156,9.87970,9.87970
1537.00,9.87745,25.236351,0.000424,25.125492,-1.9415,0.157,9.88044,9.88044
1538.00,9.87797,25.236336,0.000423,25.125425,-1.9415,0.157,9.88274,9.88274
1539.00,9.87836,25.236387,0.000425,25.125346,-1.9415,0.157,9.88292,9.88292
1540.00,9.87842,25.236415,0.000426,25.125346,-1.9414,0.157,9.88263,9.88263
1541.00,9.87836,25.236441,0.000427,25.125324,-1.9411,0.157,9.88073,9.88073
1542.00,9.87797,25.236550,0.000427,25.125385,-1.9408,0.157,9.87652,9.87652
1543.00,9.87775,25.236623,0.000426,25.125428,-1.9406,0.157,9.87302,9.87302
1544.00,9.87787,25.236534,0.000422,25.125344,-1.9403,0.157,9.87263,9.87263
1545.00,9.87809,25.236577,0.000424,25.125328,-1.9400,0.157,9.87303,9.87303
1546.00,9.87844,25.236575,0.000422,25.125314,-1.9399,0.157,9.87617,9.87617
1547.00,9.87890,25.236670,0.000425,25.125348,-1.9399,0.157,9.87954,9.87954
1548.00,9.87882,25.236851,0.000427,25.125471,-1.9399,0.157,9.88005,9.88005
1549.00,9.87855,25.237115,0.000431,25.125690,-1.9398,0.157,9.87842,9.87842
1550.00,9.87843,25.237224,0.000432,25.125736,-1.9397,0.157,9.87712,9.87712
1551.00,9.87797,25.237373,0.000435,25.125795,-1.9396,0.157,9.87610,9.87610
1552.00,9.87796,25.237309,0.000430,25.125717,-1.9394,0.158,9.87734,9.87734
1553.00,9.87793,25.237197,0.000427,25.125578,-1.9393,0.158,9.87886,9.87886
1554.00,9.87788,25.237249,0.000429,25.125574,-1.9392,0.158,9.87870,9.87870
1555.00,9.87700,25.237367,0.000427,25.125625,-1.9391,0.158,9.87655,9.87655
1556.00,9.87631,25.237294,0.000423,25.125534,-1.9390,0.158,9.87270,9.87270
1557.00,9.87735,25.237373,0.000423,25.125594,-1.9389,0.158,9.86717,9.86717
1558.00,9.87897,25.237441,0.000423,25.125632,-1.9387,0.158,9.86357,9.86357
1559.00,9.87765,25.237359,0.000419,25.125593,-1.9385,0.158,9.86141,9.86141
1560.00,9.87684,25.237202,0.000416,25.125507,-1.9384,0.159,9.85904,9.85904
1561.00,9.88238,25.237268,0.000417,25.125549,-1.9382,0.159,9.85515,9.85515
@11,2.0001,4.0, 1560.271 
1562.00,9.88619,25.237238,0.000413,25.125487,-1.9378,0.159,9.85141,9.85141
1563.00,9.87853,25.237249,0.000411,25.125454,-1.9374,0.159,9.84786,9.84786
1564.00,9.87274,25.237261,0.000409,25.125366,-1.9372,0.160,9.84413,9.84413
1565.00,9.86930,25.237365,0.000410,25.125394,-1.9370,0.160,9.84126,9.84126
1566.00,9.86609,25.237409,0.000412,25.125444,-1.9368,0.160,9.84199,9.84199
1567.00,9.86197,25.237408,0.000416,25.125463,-1.9367,0.160,9.84454,9.84454
1568.00,9.85881,25.237509,0.000418,25.125516,-1.9367,0.160,9.84726,9.84726
1569.00,9.85681,25.237581,0.000420,25.125583,-1.9366,0.160,9.85075,9.85075
1570.00,9.85476,25.237692,0.000420,25.125661,-1.9365,0.160,9.85562,9.85562
1571.00,9.85475,25.237648,0.000420,25.125606,-1.9364,0.160,9.85839,9.85839
1572.00,9.85515,25.237780,0.000422,25.125664,-1.9364,0.160,9.85883,9.85883
1573.00,9.85431,25.237678,0.000422,25.125620,-1.9362,0.160,9.85971,9.85971
1574.00,9.85355,25.237632,0.000424,25.125583,-1.9360,0.160,9.86252,9.86252
1575.00,9.85292,25.237507,0.000424,25.125441,-1.9358,0.160,9.86401,9.86401
1576.00,9.85207,25.237654,0.000427,25.125482,-1.9356,0.160,9.86444,9.86444
1577.00,9.85338,25.237693,0.000427,25.125465,-1.9354,0.160,9.86502,9.86502
1578.00,9.85446,25.237823,0.000426,25.125502,-1.9352,0.161,9.86448,9.86448
1579.00,9.85478,25.238008,0.000431,25.125580,-1.9351,0.161,9.86178,9.86178
1580.00,9.85487,25.238100,0.000432,25.125579,-1.9349,0.161,9.85915,9.85915
1581.00,9.85550,25.238044,0.000429,25.125508,-1.9346,0.161,9.85745,9.85745
1582.00,9.85671,25.238098,0.000431,25.125560,-1.9342,0.161,9.85750,9.85750
1583.00,9.85737,25.238117,0.000432,25.125552,-1.9339,0.161,9.85796,9.85796
1584.00,9.85897,25.237946,0.000427,25.125385,-1.9337,0.161,9.85959,9.85959
1585.00,9.86009,25.237923,0.000425,25.125377,-1.9336,0.161,9.86224,9.86224
1586.00,9.86093,25.237962,0.000425,25.125380,-1.9335,0.161,9.86567,9.86567
1587.00,9.86179,25.237959,0.000425,25.125264,-1.9334,0.161,9.86682,9.86682
1588.00,9.86247,25.238079,0.000427,25.125253,-1.9333,0.161,9.86968,9.86968
1589.00,9.86348,25.238136,0.000425,25.125261,-1.9331,0.161,9.87152,9.87152
1590.00,9.86397,25.238224,0.000427,25.125273,-1.9328,0.161,9.87054,9.87054
1591.00,9.86389,25.238245,0.000428,25.125289,-1.9325,0.161,9.86800,9.86800
1592.00,9.86397,25.238239,0.000424,25.125270,-1.9323,0.161,9.86699,9.86699
1593.00,9.86422,25.238229,0.000423,25.125281,-1.9321,0.161,9.86537,9.86537
1594.00,9.86438,25.238307,0.000426,25.125407,-1.9320,0.162,9.86501,9.86501
1595.00,9.86409,25.238307,0.000427,25.125444,-1.9321,0.162,9.86636,9.86636
1596.00,9.86464,25.238421,0.000428,25.125520,-1.9322,0.162,9.86789,9.86789
1597.00,9.86495,25.238452,0.000429,25.125555,-1.9322,0.162,9.86883,9.86883
1598.00,9.86569,25.238436,0.000426,25.125558,-1.9322,0.162,9.86873,9.86873
1599.00,9.86674,25.238460,0.000425,25.125496,-1.9319,0.162,9.86814,9.86814
1600.00,9.86725,25.238481,0.000424,25.125480,-1.9316,0.162,9.86949,9.86949
1601.00,9.86782,25.238519,0.000423,25.125416,-1.9312,0.162,9.87281,9.87281
1602.00,9.86867,25.238523,0.000421,25.125352,-1.9309,0.163,9.87530,9.87530
1603.00,9.86989,25.238647,0.000427,25.125423,-1.9307,0.162,9.87715,9.87715
1604.00,9.87022,25.238758,0.000428,25.125472,-1.9306,0.163,9.87687,9.87687
1605.00,9.87036,25.238883,0.000433,25.125528,-1.9306,0.162,9.87415,9.87415
1606.00,9.86997,25.238905,0.000432,25.125514,-1.9306,0.162,9.87046,9.87046
1607.00,9.86986,25.239020,0.000434,25.125622,-1.9306,0.163,9.86839,9.86839
1608.00,9.86945,25.238969,0.000429,25.125523,-1.9307,0.163,9.86744,9.86744
1609.00,9.86955,25.239026,0.000430,25.125545,-1.9306,0.163,9.86975,9.86975
1610.00,9.87024,25.239085,0.000429,25.125563,-1.9305,0.163,9.87254,9.87254
1611.00,9.87139,25.239169,0.000430,25.125609,-1.9304,0.163,9.87486,9.87486
1612.00,9.87215,25.239192,0.000429,25.125619,-1.9301,0.163,9.87733,9.87733
1613.00,9.87250,25.239286,0.000432,25.125683,-1.9298,0.163,9.87799,9.87799
1614.00,9.87283,25.239240,0.000428,25.125585,-1.9296,0.163,9.87697,9.87697
1615.00,9.87304,25.239148,0.000423,25.125498,-1.9294,0.164,9.87757,9.87757
1616.00,9.87364,25.239134,0.000424,25.125472,-1.9293,0.164,9.87738,9.87738
1617.00,9.87439,25.239152,0.000426,25.125468,-1.9291,0.164,9.87560,9.87560
1618.00,9.87487,25.239176,0.000422,25.125453,-1.9288,0.164,9.87326,9.87326
1619.00,9.87404,25.239263,0.000427,25.125487,-1.9284,0.164,9.87117,9.87117
1620.00,9.87346,25.239346,0.000435,25.125545,-1.9280,0.164,9.86844,9.86844
1621.00,9.87297,25.239285,0.000433,25.125535,-1.9277,0.164,9.86852,9.86852
1622.00,9.87293,25.239290,0.000433,25.125501,-1.9275,0.164,9.87078,9.87078
1623.00,9.87318,25.239217,0.000434,25.125418,-1.9273,0.164,9.87471,9.87471
1624.00,9.87368,25.239180,0.000430,25.125471,-1.9273,0.164,9.87820,9.87820
1625.00,9.87460,25.239114,0.000422,25.125360,-1.9274,0.164,9.88096,9.88096
1626.00,9.87544,25.239207,0.000423,25.125359,-1.9273,0.164,9.88194,9.88194
1627.00,9.87604,25.239268,0.000421,25.125398,-1.9272,0.165,9.88171,9.88171
1628.00,9.87641,25.239354,0.000421,25.125518,-1.9270,0.165,9.88113,9.88113
1629.00,9.87624,25.239394,0.000419,25.125496,-1.9267,0.165,9.88089,9.88089
1630.00,9.87638,25.239507,0.000419,25.125545,-1.9265,0.165,9.87888,9.87888
1631.00,9.87646,25.239566,0.000416,25.125569,-1.9263,0.165,9.87620,9.87620
1632.00,9.87592,25.239592,0.000419,25.125554,-1.9262,0.165,9.87600,9.87600
1633.00,9.87606,25.239642,0.000418,25.125502,-1.9260,0.165,9.87557,9.87557
1634.00,9.87614,25.239614,0.000422,25.125395,-1.9258,0.165,9.87403,9.87403
1635.00,9.87587,25.239706,0.000426,25.125456,-1.9256,0.165,9.87466,9.87466
1636.00,9.87593,25.239720,0.000430,25.125473,-1.9253,0.165,9.87773,9.87773
1637.00,9.87622,25.239707,0.000428,25.125390,-1.9252,0.165,9.87695,9.87695
1638.00,9.87648,25.239727,0.000424,25.125360,-1.9251,0.165,9.87549,9.87549
1639.00,9.87700,25.239825,0.000423,25.125425,-1.9249,0.165,9.87456,9.87456
1640.00,9.87767,25.239798,0.000419,25.125379,-1.9248,0.165,9.87213,9.87213
1641.00,9.87689,25.239895,0.000417,25.125407,-1.9248,0.166,9.86906,9.86906
1642.00,9.87599,25.239968,0.000419,25.125464,-1.9247,0.166,9.86843,9.86843
1643.00,9.87550,25.239951,0.000421,25.125427,-1.9246,0.166,9.87109,9.87109
1644.00,9.87587,25.239937,0.000420,25.125378,-1.9245,0.166,9.87579,9.87579
1645.00,9.87637,25.239979,0.000420,25.125399,-1.9244,0.166,9.88272,9.88272
1646.00,9.87688,25.239893,0.000419,25.125348,-1.9242,0.166,9.88868,9.88868
1647.00,9.87767,25.239811,0.000414,25.125327,-1.9240,0.166,9.89277,9.89277
1648.00,9.87809,25.239887,0.000416,25.125430,-1.9239,0.166,9.89313,9.89313
1649.00,9.87877,25.239920,0.000417,25.125498,-1.9238,0.166,9.89138,9.89138
1650.00,9.87964,25.239936,0.000418,25.125538,-1.9237,0.166,9.88788,9.88788
1651.00,9.87998,25.240000,0.000420,25.125532,-1.9234,0.167,9.88304,9.88304
1652.00,9.88065,25.240091,0.000422,25.125518,-1.9232,0.167,9.87962,9.87962
1653.00,9.88091,25.240094,0.000421,25.125479,-1.9229,0.167,9.87894,9.87894
1654.00,9.88117,25.240123,0.000420,25.125430,-1.9227,0.167,9.87911,9.87911
1655.00,9.88042,25.240128,0.000421,25.125336,-1.9225,0.167,9.87967,9.87967
1656.00,9.88061,25.240113,0.000419,25.125348,-1.9223,0.167,9.88169,9.88169
1657.00,9.88125,25.240194,0.000424,25.125417,-1.9222,0.167,9.88377,9.88377
1658.00,9.88185,25.240288,0.000424,25.125419,-1.9221,0.167,9.88686,9.88686
1659.00,9.88317,25.240354,0.000425,25.125472,-1.9219,0.167,9.88812,9.88812
1660.00,9.88403,25.240401,0.000425,25.125501,-1.9217,0.167,9.88711,9.88711
1661.00,9.88532,25.240519,0.000426,25.125514,-1.9216,0.167,9.88496,9.88496
1662.00,9.88546,25.240548,0.000425,25.125446,-1.9215,0.167,9.88184,9.88184
1663.00,9.88426,25.240586,0.000426,25.125464,-1.9212,0.167,9.87653,9.87653
1664.00,9.88344,25.240617,0.000425,25.125427,-1.9211,0.167,9.87355,9.87355
1665.00,9.88248,25.240682,0.000423,25.125441,-1.9210,0.168,9.87312,9.87312
1666.00,9.88105,25.240747,0.000424,25.125443,-1.9209,0.168,9.87408,9.87408
1667.00,9.88019,25.240753,0.000420,25.125410,-1.9207,0.168,9.87697,9.87697
1668.00,9.88010,25.240707,0.000418,25.125318,-1.9206,0.168,9.88016,9.88016
1669.00,9.88076,25.240791,0.000420,25.125337,-1.9204,0.168,9.88235,9.88235
1670.00,9.88047,25.240829,0.000424,25.125282,-1.9203,0.168,9.88432,9.88432
1671.00,9.88095,25.240851,0.000428,25.125297,-1.9199,0.168,9.88610,9.88610
1672.00,9.88162,25.240938,0.000428,25.125336,-1.9197,0.168,9.88482,9.88482
1673.00,9.88187,25.241027,0.000429,25.125425,-1.9195,0.168,9.88326,9.88326
1674.00,9.88147,25.241079,0.000431,25.125466,-1.9193,0.168,9.88031,9.88031
1675.00,9.88061,25.241118,0.000430,25.125524,-1.9191,0.168,9.87662,9.87662
1676.00,9.87996,25.241091,0.000425,25.125408,-1.9190,0.168,9.87333,9.87333
1677.00,9.87923,25.241047,0.000425,25.125369,-1.9188,0.169,9.87164,9.87164
1678.00,9.87798,25.241045,0.000428,25.125303,-1.9186,0.169,9.87036,9.87036
1679.00,9.87706,25.241028,0.000423,25.125232,-1.9184,0.169,9.87078,9.87078
1680.00,9.87682,25.241116,0.000425,25.125280,-1.9182,0.169,9.87374,9.87374
1681.00,9.87724,25.241141,0.000430,25.125321,-1.9180,0.169,9.87692,9.87692
1682.00,9.87797,25.241305,0.000432,25.125445,-1.9178,0.169,9.88168,9.88168
1683.00,9.87883,25.241458,0.000430,25.125576,-1.9175,0.169,9.88474,9.88474
1684.00,9.87986,25.241493,0.000434,25.125637,-1.9172,0.169,9.88739,9.88739
1685.00,9.88027,25.241426,0.000430,25.125571,-1.9170,0.169,9.88930,9.88930
1686.00,9.88085,25.241484,0.000429,25.125578,-1.9169,0.169,9.88973,9.88973
1687.00,9.88149,25.241478,0.000429,25.125550,-1.9170,0.169,9.88776,9.88776
1688.00,9.88127,25.241473,0.000425,25.125488,-1.9172,0.169,9.88666,9.88666
1689.00,9.88084,25.241559,0.000425,25.125536,-1.9175,0.169,9.88547,9.88547
1690.00,9.88046,25.241634,0.000428,25.125613,-1.9177,0.169,9.88246,9.88246
1691.00,9.88051,25.241610,0.000429,25.125582,-1.9176,0.169,9.88027,9.88027
1692.00,9.88017,25.241666,0.000430,25.125599,-1.9175,0.169,9.87751,9.87751
1693.00,9.87944,25.241683,0.000430,25.125561,-1.9173,0.170,9.87540,9.87540
1694.00,9.87943,25.241750,0.000430,25.125555,-1.9169,0.170,9.87566,9.87566
1695.00,9.88017,25.241726,0.000425,25.125432,-1.9166,0.170,9.87623,9.87623
1696.00,9.88046,25.241903,0.000428,25.125517,-1.9164,0.170,9.87554,9.87554
1697.00,9.88059,25.241923,0.000429,25.125445,-1.9161,0.170,9.87553,9.87553
1698.00,9.88057,25.241972,0.000431,25.125494,-1.9159,0.170,9.87587,9.87587
1699.00,9.88078,25.241883,0.000428,25.125428,-1.9155,0.170,9.87555,9.87555
1700.00,9.88136,25.241920,0.000428,25.125486,-1.9153,0.170,9.87901,9.87901
1701.00,9.88160,25.241846,0.000422,25.125447,-1.9152,0.171,9.88487,9.88487
1702.00,9.88169,25.241784,0.000418,25.125428,-1.9151,0.171,9.89089,9.89089
1703.00,9.88209,25.241838,0.000418,25.125441,-1.9149,0.171,9.89371,9.89371
1704.00,9.88118,25.241917,0.000415,25.125414,-1.9148,0.171,9.89493,9.89493
1705.00,9.88065,25.242016,0.000416,25.125407,-1.9148,0.171,9.89167,9.89167
1706.00,9.88072,25.242036,0.000417,25.125355,-1.9147,0.171,9.88640,9.88640
1707.00,9.88187,25.242133,0.000417,25.125385,-1.9148,0.171,9.88178,9.88178
1708.00,9.88373,25.242171,0.000417,25.125350,-1.9147,0.172,9.87963,9.87963
1709.00,9.88556,25.242235,0.000419,25.125359,-1.9148,0.172,9.87669,9.87669
1710.00,9.89249,25.242256,0.000417,25.125350,-1.9148,0.172,9.87473,9.87473
1711.00,9.90146,25.242301,0.000415,25.125389,-1.9148,0.172,9.87177,9.87177
@12,2.0001,4.0, 1710.096 
1712.00,9.89949,25.242302,0.000417,25.125386,-1.9147,0.172,9.86774,9.86774
1713.00,9.89151,25.242335,0.000417,25.125434,-1.9146,0.172,9.86307,9.86307
1714.00,9.88657,25.242423,0.000417,25.125500,-1.9144,0.172,9.85975,9.85975
1715.00,9.88369,25.242498,0.000417,25.125546,-1.9141,0.172,9.85793,9.85793
1716.00,9.88088,25.242630,0.000419,25.125575,-1.9139,0.172,9.85605,9.85605
1717.00,9.87711,25.242739,0.000416,25.125576,-1.9138,0.172,9.85555,9.85555
1718.00,9.87376,25.242704,0.000413,25.125456,-1.9136,0.173,9.85632,9.85632
1719.00,9.87148,25.242776,0.000415,25.125510,-1.9134,0.173,9.85724,9.85724
1720.00,9.86964,25.242881,0.000416,25.125529,-1.9133,0.173,9.85651,9.85651
1721.00,9.86727,25.242860,0.000415,25.125502,-1.9131,0.173,9.85836,9.85836
1722.00,9.86558,25.242865,0.000416,25.125502,-1.9129,0.173,9.86070,9.86070
1723.00,9.86440,25.242871,0.000414,25.125514,-1.9127,0.173,9.86543,9.86543
1724.00,9.86551,25.242766,0.000416,25.125382,-1.9126,0.173,9.86948,9.86948
1725.00,9.86562,25.242693,0.000418,25.125320,-1.9125,0.173,9.87181,9.87181
1726.00,9.86474,25.242727,0.000419,25.125302,-1.9122,0.173,9.87110,9.87110
1727.00,9.86351,25.242675,0.000419,25.125268,-1.9119,0.173,9.86940,9.86940
1728.00,9.86265,25.242762,0.000423,25.125308,-1.9117,0.173,9.86520,9.86520
1729.00,9.86174,25.242755,0.000419,25.125324,-1.9115,0.173,9.86254,9.86254
1730.00,9.86160,25.242718,0.000414,25.125296,-1.9112,0.174,9.86170,9.86170
1731.00,9.86252,25.242677,0.000416,25.125331,-1.9111,0.174,9.86262,9.86262
1732.00,9.86335,25.242748,0.000419,25.125369,-1.9109,0.174,9.86365,9.86365
1733.00,9.86503,25.242741,0.000420,25.125357,-1.9108,0.174,9.86444,9.86444
1734.00,9.86598,25.242810,0.000423,25.125364,-1.9106,0.174,9.86531,9.86531
1735.00,9.86597,25.242987,0.000428,25.125466,-1.9104,0.173,9.86789,9.86789
1736.00,9.86554,25.243114,0.000428,25.125438,-1.9101,0.174,9.87047,9.87047
1737.00,9.86586,25.243180,0.000425,25.125432,-1.9099,0.174,9.87298,9.87298
1738.00,9.86709,25.243346,0.000424,25.125523,-1.9098,0.174,9.87430,9.87430
1739.00,9.86793,25.243503,0.000422,25.125596,-1.9097,0.174,9.87276,9.87276
1740.00,9.86769,25.243559,0.000418,25.125550,-1.9097,0.175,9.86890,9.86890
1741.00,9.86758,25.243603,0.000417,25.125559,-1.9098,0.175,9.86604,9.86604
1742.00,9.86745,25.243670,0.000420,25.125591,-1.9099,0.175,9.86395,9.86395
1743.00,9.86648,25.243568,0.000417,25.125482,-1.9099,0.175,9.86336,9.86336
1744.00,9.86597,25.243463,0.000417,25.125368,-1.9100,0.175,9.86573,9.86573
1745.00,9.86652,25.243421,0.000420,25.125365,-1.9100,0.175,9.86907,9.86907
1746.00,9.86739,25.243378,0.000421,25.125381,-1.9100,0.175,9.87248,9.87248
1747.00,9.86844,25.243379,0.000420,25.125372,-1.9100,0.175,9.87602,9.87602
1748.00,9.86908,25.243471,0.000424,25.125455,-1.9099,0.175,9.88012,9.88012
1749.00,9.87031,25.243601,0.000427,25.125542,-1.9097,0.175,9.88311,9.88311
1750.00,9.87202,25.243634,0.000428,25.125508,-1.9095,0.175,9.88631,9.88631
1751.00,9.87362,25.243645,0.000427,25.125452,-1.9093,0.175,9.88855,9.88855
1752.00,9.87497,25.243700,0.000427,25.125434,-1.9091,0.175,9.88898,9.88898
1753.00,9.87603,25.243718,0.000430,25.125388,-1.9089,0.175,9.88637,9.88637
1754.00,9.87596,25.243792,0.000430,25.125376,-1.9086,0.175,9.88181,9.88181
1755.00,9.87567,25.243763,0.000425,25.125357,-1.9083,0.175,9.87766,9.87766
1756.00,9.87534,25.243825,0.000425,25.125348,-1.9081,0.175,9.87345,9.87345
1757.00,9.87520,25.243874,0.000421,25.125386,-1.9079,0.176,9.86923,9.86923
1758.00,9.87453,25.243945,0.000419,25.125391,-1.9078,0.176,9.86774,9.86774
1759.00,9.87475,25.243972,0.000416,25.125419,-1.9078,0.176,9.86852,9.86852
1760.00,9.87632,25.244041,0.000415,25.125456,-1.9077,0.176,9.87029,9.87029
1761.00,9.87771,25.244098,0.000413,25.125469,-1.9078,0.176,9.87506,9.87506
1762.00,9.87813,25.244141,0.000412,25.125452,-1.9078,0.176,9.88226,9.88226
1763.00,9.87819,25.244181,0.000414,25.125466,-1.9076,0.176,9.88963,9.88963
1764.00,9.88014,25.244157,0.000415,25.125417,-1.9074,0.176,9.89423,9.89423
1765.00,9.88219,25.244225,0.000420,25.125460,-1.9073,0.176,9.89646,9.89646
1766.00,9.88283,25.244277,0.000424,25.125568,-1.9070,0.176,9.89566,9.89566
1767.00,9.88240,25.244178,0.000429,25.125559,-1.9069,0.176,9.89254,9.89254
1768.00,9.88125,25.244089,0.000425,25.125518,-1.9068,0.176,9.88753,9.88753
1769.00,9.88060,25.244097,0.000426,25.125524,-1.9065,0.176,9.88367,9.88367
1770.00,9.88231,25.244033,0.000423,25.125397,-1.9063,0.176,9.88053,9.88053
1771.00,9.88426,25.244124,0.000421,25.125374,-1.9060,0.177,9.87902,9.87902
1772.00,9.88436,25.244277,0.000420,25.125369,-1.9056,0.177,9.88129,9.88129
1773.00,9.88337,25.244410,0.000420,25.125426,-1.9055,0.177,9.88365,9.88365
1774.00,9.88319,25.244541,0.000424,25.125545,-1.9055,0.177,9.88392,9.88392
1775.00,9.88388,25.244700,0.000425,25.125639,-1.9054,0.177,9.88412,9.88412
1776.00,9.88319,25.244759,0.000427,25.125639,-1.9054,0.177,9.88279,9.88279
1777.00,9.88404,25.244864,0.000427,25.125644,-1.9052,0.177,9.87900,9.87900
1778.00,9.88486,25.244930,0.000429,25.125565,-1.9050,0.177,9.87672,9.87672
1779.00,9.88563,25.244956,0.000425,25.125499,-1.9047,0.177,9.87954,9.87954
1780.00,9.88412,25.245042,0.000427,25.125559,-1.9046,0.177,9.88263,9.88263
1781.00,9.88210,25.244942,0.000423,25.125474,-1.9045,0.178,9.88633,9.88633
1782.00,9.88150,25.244915,0.000420,25.125440,-1.9045,0.178,9.88879,9.88879
1783.00,9.88203,25.244916,0.000417,25.125455,-1.9045,0.178,9.89117,9.89117
1784.00,9.88213,25.244891,0.000419,25.125375,-1.9045,0.178,9.89209,9.89209
1785.00,9.88297,25.244837,0.000421,25.125346,-1.9043,0.178,9.89113,9.89113
1786.00,9.88411,25.245017,0.000428,25.125454,-1.9041,0.178,9.88896,9.88896
1787.00,9.88479,25.245024,0.000431,25.125468,-1.9039,0.178,9.88880,9.88880
1788.00,9.88510,25.245085,0.000434,25.125499,-1.9038,0.177,9.88964,9.88964
1789.00,9.88579,25.245122,0.000431,25.125506,-1.9037,0.178,9.89041,9.89041
1790.00,9.88685,25.245077,0.000425,25.125402,-1.9037,0.178,9.89232,9.89232
1791.00,9.88797,25.244996,0.000418,25.125336,-1.9037,0.178,9.89540,9.89540
1792.00,9.88834,25.245103,0.000418,25.125418,-1.9036,0.178,9.89589,9.89589
1793.00,9.88810,25.245176,0.000419,25.125492,-1.9035,0.178,9.89366,9.89366
1794.00,9.88872,25.245260,0.000422,25.125542,-1.9033,0.179,9.88946,9.88946
1795.00,9.88993,25.245348,0.000424,25.125600,-1.9030,0.179,9.88530,9.88530
1796.00,9.89134,25.245403,0.000426,25.125580,-1.9028,0.179,9.87978,9.87978
1797.00,9.89037,25.245360,0.000425,25.125497,-1.9026,0.179,9.87625,9.87625
1798.00,9.88843,25.245361,0.000427,25.125458,-1.9025,0.179,9.87705,9.87705
1799.00,9.88786,25.245384,0.000428,25.125445,-1.9024,0.179,9.88003,9.88003
1800.00,9.88779,25.245406,0.000426,25.125411,-1.9023,0.179,9.88113,9.88113
1801.00,9.88736,25.245472,0.000430,25.125477,-1.9023,0.179,9.88147,9.88147
1802.00,9.88682,25.245567,0.000431,25.125485,-1.9022,0.179,9.88094,9.88094
1803.00,9.88561,25.245646,0.000429,25.125488,-1.9020,0.179,9.87734,9.87734
1804.00,9.88476,25.245778,0.000428,25.125533,-1.9019,0.179,9.87397,9.87397
1805.00,9.88436,25.245838,0.000428,25.125522,-1.9018,0.179,9.87640,9.87640
1806.00,9.88244,25.245818,0.000426,25.125433,-1.9017,0.179,9.88185,9.88185
1807.00,9.88030,25.245852,0.000428,25.125463,-1.9017,0.179,9.88609,9.88609
1808.00,9.87797,25.245910,0.000431,25.125443,-1.9015,0.179,9.88934,9.88934
1809.00,9.87695,25.245805,0.000428,25.125335,-1.9013,0.179,9.89033,9.89033
1810.00,9.87875,25.245916,0.000430,25.125405,-1.9010,0.179,9.88860,9.88860
1811.00,9.88100,25.246034,0.000430,25.125414,-1.9007,0.180,9.88541,9.88541
1812.00,9.88162,25.246111,0.000427,25.125412,-1.9004,0.180,9.88212,9.88212
1813.00,9.88317,25.246171,0.000423,25.125437,-1.9002,0.180,9.88006,9.88006
1814.00,9.88278,25.246255,0.000424,25.125433,-1.9001,0.180,9.87826,9.87826
1815.00,9.88230,25.246261,0.000423,25.125424,-1.8999,0.180,9.87691,9.87691
1816.00,9.88195,25.246246,0.000423,25.125424,-1.8997,0.180,9.87829,9.87829
1817.00,9.88117,25.246221,0.000424,25.125369,-1.8996,0.180,9.88144,9.88144
1818.00,9.88079,25.246189,0.000423,25.125316,-1.8995,0.180,9.88278,9.88278
1819.00,9.88167,25.246234,0.000424,25.125411,-1.8994,0.180,9.88580,9.88580
1820.00,9.88209,25.246226,0.000424,25.125399,-1.8994,0.181,9.88705,9.88705
1821.00,9.88259,25.246307,0.000426,25.125468,-1.8993,0.181,9.88682,9.88682
1822.00,9.88361,25.246361,0.000429,25.125600,-1.8992,0.181,9.88689,9.88689
1823.00,9.88484,25.246369,0.000433,25.125676,-1.8991,0.181,9.88819,9.88819
1824.00,9.88497,25.246270,0.000434,25.125591,-1.8989,0.181,9.88797,9.88797
1825.00,9.88377,25.246282,0.000436,25.125616,-1.8988,0.181,9.88690,9.88690
1826.00,9.88381,25.246322,0.000436,25.125688,-1.8988,0.181,9.88685,9.88685
1827.00,9.88369,25.246251,0.000431,25.125560,-1.8987,0.181,9.88537,9.88537
1828.00,9.88381,25.246309,0.000431,25.125574,-1.8986,0.181,9.88406,9.88406
1829.00,9.88391,25.246385,0.000432,25.125634,-1.8986,0.181,9.88434,9.88434
1830.00,9.88435,25.246460,0.000433,25.125669,-1.8985,0.181,9.88762,9.88762
1831.00,9.88491,25.246429,0.000431,25.125637,-1.8984,0.181,9.89014,9.89014
1832.00,9.88587,25.246500,0.000433,25.125698,-1.8983,0.181,9.89472,9.89472
1833.00,9.88759,25.246460,0.000429,25.125636,-1.8981,0.181,9.89854,9.89854
1834.00,9.88905,25.246509,0.000424,25.125614,-1.8979,0.182,9.89987,9.89987
1835.00,9.88975,25.246508,0.000423,25.125548,-1.8976,0.182,9.89803,9.89803
1836.00,9.88978,25.246500,0.000423,25.125422,-1.8972,0.182,9.89464,9.89464
1837.00,9.88947,25.246533,0.000423,25.125351,-1.8970,0.182,9.88961,9.88961
1838.00,9.88975,25.246630,0.000423,25.125359,-1.8968,0.182,9.88299,9.88299
1839.00,9.88972,25.246698,0.000423,25.125355,-1.8968,0.182,9.87937,9.87937
1840.00,9.88961,25.246858,0.000424,25.125382,-1.8967,0.182,9.87990,9.87990
1841.00,9.88815,25.246966,0.000424,25.125452,-1.8969,0.182,9.88206,9.88206
1842.00,9.88774,25.247010,0.000425,25.125514,-1.8967,0.182,9.88402,9.88402
1843.00,9.88844,25.247027,0.000423,25.125524,-1.8965,0.183,9.88796,9.88796
1844.00,9.88893,25.247082,0.000423,25.125518,-1.8962,0.183,9.89121,9.89121
1845.00,9.88928,25.247048,0.000425,25.125518,-1.8961,0.183,9.89207,9.89207
1846.00,9.88960,25.247048,0.000426,25.125497,-1.8959,0.183,9.89167,9.89167
1847.00,9.89021,25.247086,0.000427,25.125481,-1.8957,0.183,9.89190,9.89190
1848.00,9.88946,25.247144,0.000430,25.125519,-1.8957,0.183,9.89088,9.89088
1849.00,9.88771,25.247158,0.000431,25.125545,-1.8956,0.183,9.88909,9.88909
1850.00,9.88710,25.247155,0.000428,25.125574,-1.8955,0.183,9.88694,9.88694
1851.00,9.88729,25.247116,0.000427,25.125547,-1.8956,0.183,9.88452,9.88452
1852.00,9.88674,25.247106,0.000429,25.125509,-1.8956,0.183,9.88269,9.88269
1853.00,9.88608,25.247116,0.000429,25.125453,-1.8955,0.183,9.88228,9.88228
1854.00,9.88582,25.247157,0.000428,25.125459,-1.8954,0.183,9.88120,9.88120
1855.00,9.88666,25.247184,0.000425,25.125433,-1.8952,0.183,9.88069,9.88069
1856.00,9.88826,25.247317,0.000421,25.125491,-1.8949,0.183,9.88094,9.88094
1857.00,9.88763,25.247481,0.000418,25.125567,-1.8948,0.184,9.88050,9.88050
1858.00,9.88692,25.247452,0.000414,25.125477,-1.8947,0.184,9.88053,9.88053
1859.00,9.88512,25.247524,0.000409,25.125458,-1.8946,0.184,9.88053,9.88053
1860.00,9.88250,25.247596,0.000410,25.125467,-1.8946,0.184,9.87918,9.87918
1861.00,9.88151,25.247730,0.000412,25.125499,-1.8947,0.185,9.87561,9.87561
@13,2.0001,4.0, 1860.023 
1862.00,9.88304,25.247680,0.000406,25.125424,-1.8947,0.185,9.87021,9.87021
1863.00,9.88174,25.247747,0.000406,25.125529,-1.8947,0.185,9.86515,9.86515
1864.00,9.88097,25.247796,0.000413,25.125560,-1.8947,0.185,9.86264,9.86264
1865.00,9.88108,25.247777,0.000410,25.125500,-1.8945,0.185,9.86195,9.86195
1866.00,9.88005,25.247629,0.000407,25.125375,-1.8944,0.185,9.86199,9.86199
1867.00,9.87653,25.247708,0.000410,25.125388,-1.8942,0.185,9.86274,9.86274
1868.00,9.87388,25.247746,0.000411,25.125281,-1.8940,0.185,9.86409,9.86409
1869.00,9.87287,25.247751,0.000407,25.125266,-1.8939,0.185,9.86506,9.86506
1870.00,9.87139,25.247802,0.000409,25.125254,-1.8937,0.185,9.86634,9.86634
1871.00,9.86988,25.247949,0.000413,25.125358,-1.8934,0.186,9.86959,9.86959
1872.00,9.86905,25.248015,0.000416,25.125454,-1.8930,0.186,9.87490,9.87490
1873.00,9.86919,25.248083,0.000417,25.125542,-1.8927,0.186,9.88002,9.88002
1874.00,9.87052,25.248120,0.000417,25.125535,-1.8924,0.186,9.88262,9.88262
1875.00,9.87103,25.248242,0.000419,25.125644,-1.8921,0.186,9.88238,9.88238
1876.00,9.87166,25.248306,0.000419,25.125662,-1.8919,0.186,9.88112,9.88112
1877.00,9.87087,25.248313,0.000416,25.125608,-1.8918,0.186,9.88037,9.88037
1878.00,9.87068,25.248309,0.000418,25.125530,-1.8918,0.186,9.87891,9.87891
1879.00,9.87089,25.248348,0.000422,25.125546,-1.8916,0.186,9.87836,9.87836
1880.00,9.87203,25.248323,0.000420,25.125453,-1.8915,0.186,9.87888,9.87888
1881.00,9.87310,25.248360,0.000419,25.125394,-1.8913,0.186,9.87856,9.87856
1882.00,9.87444,25.248350,0.000419,25.125315,-1.8912,0.186,9.87647,9.87647
1883.00,9.87537,25.248358,0.000418,25.125372,-1.8910,0.186,9.87411,9.87411
1884.00,9.87524,25.248425,0.000416,25.125395,-1.8908,0.187,9.87371,9.87371
1885.00,9.87567,25.248490,0.000416,25.125476,-1.8907,0.187,9.87618,9.87618
1886.00,9.87662,25.248474,0.000418,25.125485,-1.8906,0.187,9.87932,9.87932
1887.00,9.87779,25.248441,0.000420,25.125500,-1.8906,0.187,9.88206,9.88206
1888.00,9.87903,25.248528,0.000421,25.125534,-1.8905,0.186,9.88391,9.88391
1889.00,9.87956,25.248495,0.000419,25.125464,-1.8905,0.186,9.88479,9.88479
1890.00,9.88019,25.248554,0.000419,25.125462,-1.8905,0.187,9.88430,9.88430
1891.00,9.88048,25.248570,0.000415,25.125422,-1.8902,0.187,9.88423,9.88423
1892.00,9.87984,25.248749,0.000420,25.125485,-1.8898,0.187,9.88500,9.88500
1893.00,9.87982,25.248879,0.000424,25.125531,-1.8895,0.187,9.88627,9.88627
1894.00,9.88060,25.248929,0.000429,25.125527,-1.8891,0.187,9.88703,9.88703
1895.00,9.88133,25.248904,0.000430,25.125428,-1.8890,0.187,9.88740,9.88740
1896.00,9.88167,25.248971,0.000432,25.125461,-1.8890,0.187,9.88612,9.88612
1897.00,9.88216,25.248966,0.000428,25.125473,-1.8891,0.187,9.88413,9.88413
1898.00,9.88199,25.248880,0.000422,25.125385,-1.8891,0.187,9.88284,9.88284
1899.00,9.88160,25.248902,0.000418,25.125429,-1.8890,0.187,9.88022,9.88022
1900.00,9.88154,25.249004,0.000421,25.125528,-1.8890,0.187,9.87906,9.87906
1901.00,9.88200,25.248992,0.000421,25.125490,-1.8890,0.187,9.87939,9.87939
1902.00,9.88247,25.249014,0.000423,25.125434,-1.8889,0.188,9.87987,9.87987
1903.00,9.88304,25.249076,0.000426,25.125458,-1.8888,0.188,9.88055,9.88055
1904.00,9.88369,25.249158,0.000427,25.125447,-1.8886,0.188,9.88353,9.88353
1905.00,9.88374,25.249191,0.000423,25.125429,-1.8883,0.188,9.88323,9.88323
1906.00,9.88330,25.249309,0.000422,25.125475,-1.8881,0.188,9.88289,9.88289
1907.00,9.88316,25.249351,0.000420,25.125441,-1.8881,0.188,9.88378,9.88378
1908.00,9.88336,25.249386,0.000418,25.125385,-1.8880,0.188,9.88394,9.88394
1909.00,9.88347,25.249547,0.000419,25.125496,-1.8880,0.189,9.88299,9.88299
1910.00,9.88326,25.249547,0.000419,25.125469,-1.8880,0.189,9.88273,9.88273
1911.00,9.88311,25.249505,0.000421,25.125430,-1.8878,0.188,9.88392,9.88392
1912.00,9.88320,25.249542,0.000420,25.125497,-1.8877,0.189,9.88569,9.88569
1913.00,9.88359,25.249547,0.000421,25.125539,-1.8875,0.189,9.88751,9.88751
1914.00,9.88380,25.249435,0.000421,25.125444,-1.8873,0.189,9.88862,9.88862
1915.00,9.88398,25.249385,0.000423,25.125378,-1.8870,0.189,9.89133,9.89133
1916.00,9.88449,25.249433,0.000424,25.125396,-1.8868,0.189,9.89370,9.89370
1917.00,9.88570,25.249430,0.000428,25.125377,-1.8867,0.189,9.89603,9.89603
1918.00,9.88672,25.249533,0.000429,25.125466,-1.8866,0.189,9.89577,9.89577
1919.00,9.88698,25.249532,0.000428,25.125454,-1.8865,0.189,9.89309,9.89309
1920.00,9.88682,25.249605,0.000430,25.125508,-1.8864,0.189,9.88911,9.88911
1921.00,9.88657,25.249614,0.000432,25.125504,-1.8862,0.189,9.88457,9.88457
1922.00,9.88647,25.249596,0.000429,25.125459,-1.8859,0.189,9.88000,9.88000
1923.00,9.88657,25.249662,0.000431,25.125462,-1.8857,0.189,9.87905,9.87905
1924.00,9.88696,25.249720,0.000432,25.125489,-1.8855,0.189,9.88228,9.88228
1925.00,9.88747,25.249750,0.000431,25.125489,-1.8854,0.189,9.88564,9.88564
1926.00,9.88822,25.249748,0.000429,25.125487,-1.8855,0.189,9.88975,9.88975
1927.00,9.88843,25.249825,0.000431,25.125518,-1.8855,0.189,9.89270,9.89270
1928.00,9.88758,25.249771,0.000428,25.125453,-1.8854,0.189,9.89284,9.89284
1929.00,9.88736,25.249803,0.000425,25.125352,-1.8853,0.189,9.89206,9.89206
1930.00,9.88819,25.249822,0.000424,25.125307,-1.8851,0.189,9.89014,9.89014
1931.00,9.88923,25.249871,0.000421,25.125291,-1.8849,0.189,9.88689,9.88689
1932.00,9.88906,25.249985,0.000421,25.125350,-1.8849,0.190,9.88266,9.88266
1933.00,9.88812,25.250007,0.000420,25.125296,-1.8849,0.190,9.88099,9.88099
1934.00,9.88711,25.250046,0.000422,25.125382,-1.8849,0.190,9.88059,9.88059
1935.00,9.88644,25.250082,0.000418,25.125435,-1.8848,0.190,9.88218,9.88218
1936.00,9.88540,25.250208,0.000419,25.125484,-1.8847,0.190,9.88552,9.88552
1937.00,9.88584,25.250193,0.000419,25.125440,-1.8845,0.190,9.88913,9.88913
1938.00,9.88594,25.250263,0.000421,25.125496,-1.8843,0.190,9.89072,9.89072
1939.00,9.88625,25.250397,0.000423,25.125600,-1.8841,0.190,9.89123,9.89123
1940.00,9.88696,25.250468,0.000427,25.125569,-1.8838,0.190,9.89111,9.89111
1941.00,9.88768,25.250547,0.000431,25.125593,-1.8836,0.190,9.88915,9.88915
1942.00,9.88801,25.250586,0.000428,25.125545,-1.8834,0.190,9.88757,9.88757
1943.00,9.88806,25.250527,0.000423,25.125420,-1.8832,0.191,9.88780,9.88780
1944.00,9.88758,25.250550,0.000420,25.125342,-1.8831,0.191,9.88797,9.88797
1945.00,9.88727,25.250615,0.000418,25.125385,-1.8832,0.191,9.88816,9.88816
1946.00,9.88686,25.250692,0.000414,25.125443,-1.8832,0.191,9.88996,9.88996
1947.00,9.88746,25.250749,0.000415,25.125492,-1.8831,0.192,9.89110,9.89110
1948.00,9.88770,25.250869,0.000421,25.125578,-1.8831,0.191,9.89155,9.89155
1949.00,9.88782,25.250838,0.000420,25.125569,-1.8830,0.192,9.89205,9.89205
1950.00,9.88867,25.250854,0.000422,25.125601,-1.8829,0.192,9.89634,9.89634
1951.00,9.89022,25.250720,0.000423,25.125503,-1.8827,0.192,9.89869,9.89869
1952.00,9.89122,25.250695,0.000426,25.125521,-1.8825,0.192,9.89873,9.89873
1953.00,9.89195,25.250674,0.000423,25.125482,-1.8824,0.192,9.89883,9.89883
1954.00,9.89237,25.250691,0.000425,25.125448,-1.8822,0.192,9.89869,9.89869
1955.00,9.89253,25.250704,0.000427,25.125443,-1.8821,0.192,9.89457,9.89457
1956.00,9.89247,25.250753,0.000427,25.125474,-1.8821,0.192,9.89128,9.89128
1957.00,9.89304,25.250732,0.000423,25.125430,-1.8822,0.192,9.89157,9.89157
1958.00,9.89386,25.250801,0.000421,25.125532,-1.8822,0.192,9.89155,9.89155
1959.00,9.89382,25.250762,0.000421,25.125534,-1.8822,0.192,9.89150,9.89150
1960.00,9.89424,25.250722,0.000421,25.125408,-1.8820,0.192,9.89358,9.89358
1961.00,9.89456,25.250729,0.000421,25.125387,-1.8818,0.192,9.89426,9.89426
1962.00,9.89464,25.250837,0.000428,25.125431,-1.8815,0.192,9.89415,9.89415
1963.00,9.89468,25.250897,0.000430,25.125362,-1.8812,0.192,9.89383,9.89383
1964.00,9.89469,25.251034,0.000431,25.125347,-1.8809,0.192,9.89283,9.89283
1965.00,9.89399,25.251228,0.000433,25.125481,-1.8807,0.192,9.88915,9.88915
1966.00,9.89295,25.251310,0.000432,25.125425,-1.8807,0.192,9.88588,9.88588
1967.00,9.89226,25.251387,0.000429,25.125415,-1.8807,0.193,9.88396,9.88396
1968.00,9.89205,25.251404,0.000428,25.125392,-1.8807,0.193,9.88396,9.88396
1969.00,9.89185,25.251421,0.000428,25.125398,-1.8806,0.193,9.88372,9.88372
1970.00,9.89095,25.251442,0.000425,25.125358,-1.8804,0.193,9.88561,9.88561
1971.00,9.88970,25.251496,0.000425,25.125371,-1.8803,0.193,9.88884,9.88884
1972.00,9.89005,25.251523,0.000425,25.125323,-1.8802,0.193,9.89092,9.89092
1973.00,9.89023,25.251629,0.000426,25.125352,-1.8801,0.193,9.89195,9.89195
1974.00,9.89044,25.251703,0.000429,25.125389,-1.8802,0.193,9.89403,9.89403
1975.00,9.89057,25.251757,0.000430,25.125398,-1.8802,0.193,9.89439,9.89439
1976.00,9.89050,25.251823,0.000429,25.125451,-1.8802,0.193,9.89382,9.89382
1977.00,9.89059,25.251821,0.000430,25.125480,-1.8801,0.193,9.89296,9.89296
1978.00,9.89025,25.251779,0.000428,25.125495,-1.8799,0.194,9.89034,9.89034
1979.00,9.88961,25.251716,0.000424,25.125395,-1.8797,0.194,9.88602,9.88602
1980.00,9.88847,25.251639,0.000422,25.125335,-1.8796,0.194,9.88219,9.88219
1981.00,9.88752,25.251689,0.000424,25.125354,-1.8793,0.194,9.88044,9.88044
1982.00,9.88707,25.251677,0.000427,25.125380,-1.8791,0.194,9.87960,9.87960
1983.00,9.88674,25.251723,0.000430,25.125426,-1.8791,0.194,9.88045,9.88045
1984.00,9.88683,25.251840,0.000431,25.125572,-1.8790,0.194,9.88450,9.88450
1985.00,9.88741,25.251923,0.000435,25.125637,-1.8789,0.194,9.88905,9.88905
1986.00,9.88820,25.251938,0.000435,25.125668,-1.8789,0.194,9.89223,9.89223
1987.00,9.88850,25.252052,0.000431,25.125697,-1.8788,0.194,9.89377,9.89377
1988.00,9.88875,25.252052,0.000427,25.125610,-1.8786,0.194,9.89528,9.89528
1989.00,9.88896,25.252101,0.000423,25.125581,-1.8785,0.195,9.89585,9.89585
1990.00,9.88941,25.252091,0.000421,25.125530,-1.8782,0.195,9.89607,9.89607
1991.00,9.89017,25.252051,0.000419,25.125407,-1.8780,0.195,9.89469,9.89469
1992.00,9.89009,25.252106,0.000419,25.125380,-1.8778,0.195,9.89309,9.89309
1993.00,9.88966,25.252162,0.000424,25.125476,-1.8777,0.195,9.89213,9.89213
1994.00,9.88914,25.252119,0.000426,25.125423,-1.8777,0.195,9.88963,9.88963
1995.00,9.88881,25.252152,0.000424,25.125433,-1.8778,0.195,9.88851,9.88851
1996.00,9.88874,25.252275,0.000424,25.125551,-1.8778,0.195,9.88987,9.88987
1997.00,9.88943,25.252271,0.000426,25.125547,-1.8778,0.195,9.89195,9.89195
1998.00,9.88997,25.252284,0.000425,25.125509,-1.8777,0.195,9.89294,9.89294
1999.00,9.89155,25.252368,0.000425,25.125576,-1.8775,0.195,9.89422,9.89422
2000.00,9.89254,25.252401,0.000426,25.125546,-1.8773,0.195,9.89312,9.89312
2001.00,9.89230,25.252352,0.000425,25.125436,-1.8771,0.195,9.89031,9.89031
2002.00,9.89209,25.252416,0.000424,25.125487,-1.8770,0.196,9.89136,9.89136
2003.00,9.89252,25.252526,0.000423,25.125530,-1.8767,0.196,9.89259,9.89259
2004.00,9.89224,25.252542,0.000422,25.125488,-1.8766,0.196,9.89219,9.89219
2005.00,9.89188,25.252723,0.000427,25.125644,-1.8765,0.196,9.89114,9.89114
2006.00,9.89122,25.252821,0.000429,25.125750,-1.8765,0.196,9.88998,9.88998
2007.00,9.89089,25.252928,0.000430,25.125822,-1.8766,0.196,9.88585,9.88585
2008.00,9.89196,25.252984,0.000426,25.125843,-1.8767,0.196,9.88230,9.88230
2009.00,9.89211,25.253037,0.000423,25.125889,-1.8767,0.196,9.88038,9.88038
2010.00,9.89034,25.252927,0.000415,25.125792,-1.8767,0.197,9.87953,9.87953
2011.00,9.88988,25.252911,0.000413,25.125743,-1.8764,0.197,9.87814,9.87814
@14,2.0001,4.0, 2010.065 
2012.00,9.89954,25.252878,0.000411,25.125621,-1.8760,0.197,9.87518,9.87518
2013.00,9.89722,25.252777,0.000412,25.125534,-1.8757,0.197,9.87289,9.87289
2014.00,9.89047,25.252838,0.000415,25.125497,-1.8754,0.197,9.87010,9.87010
2015.00,9.88733,25.252902,0.000418,25.125525,-1.8751,0.197,9.86810,9.86810
2016.00,9.88532,25.252878,0.000416,25.125497,-1.8749,0.197,9.86860,9.86860
2017.00,9.88255,25.252884,0.000415,25.125504,-1.8746,0.198,9.87098,9.87098
2018.00,9.88014,25.252983,0.000419,25.125566,-1.8744,0.198,9.87245,9.87245
2019.00,9.87878,25.252877,0.000417,25.125493,-1.8741,0.198,9.87440,9.87440
2020.00,9.87852,25.252953,0.000417,25.125475,-1.8739,0.198,9.87699,9.87699
2021.00,9.87844,25.253040,0.000416,25.125480,-1.8738,0.198,9.87864,9.87864
2022.00,9.87851,25.253081,0.000421,25.125489,-1.8738,0.198,9.88010,9.88010
2023.00,9.87773,25.253137,0.000422,25.125477,-1.8738,0.198,9.88214,9.88214
2024.00,9.87756,25.253298,0.000425,25.125526,-1.8739,0.198,9.88579,9.88579
2025.00,9.87796,25.253323,0.000427,25.125551,-1.8740,0.198,9.88798,9.88798
2026.00,9.87826,25.253385,0.000430,25.125610,-1.8740,0.198,9.88883,9.88883
2027.00,9.87868,25.253325,0.000428,25.125524,-1.8740,0.198,9.88899,9.88899
2028.00,9.87885,25.253361,0.000424,25.125519,-1.8741,0.198,9.88842,9.88842
2029.00,9.87925,25.253344,0.000422,25.125528,-1.8740,0.199,9.88760,9.88760
2030.00,9.87986,25.253321,0.000423,25.125490,-1.8738,0.199,9.88790,9.88790
2031.00,9.88075,25.253346,0.000426,25.125468,-1.8737,0.199,9.88888,9.88888
2032.00,9.88167,25.253426,0.000426,25.125525,-1.8735,0.199,9.88831,9.88831
2033.00,9.88209,25.253416,0.000429,25.125482,-1.8733,0.199,9.88574,9.88574
2034.00,9.88263,25.253465,0.000433,25.125471,-1.8731,0.199,9.88375,9.88375
2035.00,9.88338,25.253568,0.000431,25.125499,-1.8730,0.199,9.88162,9.88162
2036.00,9.88386,25.253663,0.000431,25.125533,-1.8729,0.199,9.88020,9.88020
2037.00,9.88440,25.253704,0.000435,25.125539,-1.8727,0.199,9.88150,9.88150
2038.00,9.88510,25.253804,0.000438,25.125576,-1.8726,0.199,9.88555,9.88555
2039.00,9.88595,25.253801,0.000436,25.125569,-1.8724,0.199,9.88775,9.88775
2040.00,9.88634,25.253899,0.000439,25.125624,-1.8722,0.199,9.88923,9.88923
2041.00,9.88657,25.253880,0.000435,25.125577,-1.8720,0.199,9.88897,9.88897
2042.00,9.88639,25.253922,0.000430,25.125562,-1.8718,0.199,9.88747,9.88747
2043.00,9.88637,25.253942,0.000424,25.125552,-1.8716,0.199,9.88798,9.88798
2044.00,9.88599,25.253954,0.000423,25.125463,-1.8715,0.200,9.88886,9.88886
2045.00,9.88678,25.253912,0.000422,25.125375,-1.8713,0.200,9.88933,9.88933
2046.00,9.88707,25.253969,0.000425,25.125366,-1.8712,0.200,9.89036,9.89036
2047.00,9.88716,25.254015,0.000426,25.125316,-1.8710,0.200,9.89195,9.89195
2048.00,9.88738,25.253940,0.000428,25.125205,-1.8707,0.199,9.89010,9.89010
2049.00,9.88720,25.254026,0.000430,25.125305,-1.8705,0.200,9.88799,9.88799
2050.00,9.88685,25.253994,0.000428,25.125263,-1.8703,0.200,9.88823,9.88823
2051.00,9.88667,25.254039,0.000427,25.125309,-1.8702,0.200,9.89092,9.89092
2052.00,9.88789,25.254147,0.000429,25.125411,-1.8701,0.200,9.89269,9.89269
2053.00,9.88933,25.254334,0.000431,25.125492,-1.8700,0.200,9.89416,9.89416
2054.00,9.89018,25.254401,0.000431,25.125439,-1.8698,0.200,9.89346,9.89346
2055.00,9.89046,25.254453,0.000431,25.125444,-1.8697,0.200,9.89072,9.89072
2056.00,9.88955,25.254415,0.000429,25.125387,-1.8696,0.200,9.88706,9.88706
2057.00,9.88916,25.254331,0.000427,25.125331,-1.8695,0.200,9.88398,9.88398
2058.00,9.88891,25.254298,0.000427,25.125356,-1.8693,0.200,9.88338,9.88338
2059.00,9.88879,25.254292,0.000426,25.125444,-1.8691,0.200,9.88579,9.88579
2060.00,9.88931,25.254301,0.000426,25.125412,-1.8689,0.201,9.88925,9.88925
2061.00,9.88879,25.254308,0.000427,25.125377,-1.8687,0.201,9.89233,9.89233
2062.00,9.88857,25.254298,0.000429,25.125356,-1.8685,0.201,9.89341,9.89341
2063.00,9.88899,25.254307,0.000427,25.125328,-1.8683,0.201,9.89150,9.89150
2064.00,9.88997,25.254402,0.000430,25.125382,-1.8682,0.201,9.88918,9.88918
2065.00,9.88943,25.254472,0.000431,25.125516,-1.8681,0.201,9.88661,9.88661
2066.00,9.88879,25.254545,0.000430,25.125548,-1.8681,0.201,9.88492,9.88492
2067.00,9.88894,25.254603,0.000432,25.125556,-1.8680,0.201,9.88603,9.88603
2068.00,9.88924,25.254551,0.000431,25.125523,-1.8681,0.201,9.88816,9.88816
2069.00,9.88954,25.254448,0.000427,25.125417,-1.8682,0.201,9.89136,9.89136
2070.00,9.88886,25.254529,0.000427,25.125358,-1.8681,0.201,9.89478,9.89478
2071.00,9.88798,25.254463,0.000425,25.125306,-1.8679,0.201,9.89590,9.89590
2072.00,9.88875,25.254470,0.000418,25.125275,-1.8678,0.201,9.89698,9.89698
2073.00,9.89013,25.254571,0.000419,25.125329,-1.8677,0.202,9.89761,9.89761
2074.00,9.89106,25.254639,0.000423,25.125353,-1.8674,0.202,9.89681,9.89681
2075.00,9.89142,25.254633,0.000423,25.125375,-1.8672,0.202,9.89487,9.89487
2076.00,9.89153,25.254826,0.000425,25.125457,-1.8670,0.202,9.89364,9.89364
2077.00,9.89198,25.254964,0.000427,25.125504,-1.8668,0.202,9.89237,9.89237
2078.00,9.89226,25.254991,0.000424,25.125428,-1.8667,0.202,9.89197,9.89197
2079.00,9.89241,25.255068,0.000422,25.125391,-1.8665,0.202,9.89294,9.89294
2080.00,9.89280,25.255121,0.000422,25.125392,-1.8665,0.202,9.89506,9.89506
2081.00,9.89291,25.255130,0.000423,25.125380,-1.8665,0.202,9.89745,9.89745
2082.00,9.89307,25.255091,0.000425,25.125391,-1.8665,0.202,9.89771,9.89771
2083.00,9.89357,25.255061,0.000427,25.125368,-1.8665,0.202,9.89806,9.89806
2084.00,9.89431,25.254990,0.000422,25.125315,-1.8666,0.202,9.89782,9.89782
2085.00,9.89501,25.254994,0.000423,25.125320,-1.8666,0.202,9.89648,9.89648
2086.00,9.89534,25.254921,0.000423,25.125259,-1.8665,0.202,9.89453,9.89453
2087.00,9.89542,25.254964,0.000420,25.125264,-1.8663,0.202,9.89507,9.89507
2088.00,9.89566,25.255046,0.000419,25.125338,-1.8660,0.203,9.89547,9.89547
2089.00,9.89565,25.255082,0.000420,25.125360,-1.8657,0.203,9.89385,9.89385
2090.00,9.89526,25.254997,0.000417,25.125243,-1.8655,0.203,9.89348,9.89348
2091.00,9.89491,25.255081,0.000416,25.125252,-1.8653,0.203,9.89391,9.89391
2092.00,9.89490,25.255140,0.000415,25.125199,-1.8653,0.203,9.89435,9.89435
2093.00,9.89495,25.255143,0.000414,25.125147,-1.8651,0.203,9.89461,9.89461
2094.00,9.89508,25.255237,0.000422,25.125177,-1.8649,0.203,9.89598,9.89598
2095.00,9.89521,25.255376,0.000427,25.125251,-1.8647,0.203,9.89611,9.89611
2096.00,9.89539,25.255465,0.000428,25.125274,-1.8644,0.203,9.89603,9.89603
2097.00,9.89550,25.255509,0.000431,25.125258,-1.8642,0.203,9.89525,9.89525
2098.00,9.89560,25.255608,0.000435,25.125305,-1.8642,0.203,9.89407,9.89407
2099.00,9.89533,25.255611,0.000430,25.125271,-1.8641,0.203,9.89220,9.89220
2100.00,9.89439,25.255583,0.000427,25.125235,-1.8640,0.204,9.88863,9.88863
2101.00,9.89327,25.255525,0.000427,25.125219,-1.8641,0.204,9.88806,9.88806
2102.00,9.89326,25.255548,0.000424,25.125292,-1.8641,0.204,9.88939,9.88939
2103.00,9.89381,25.255581,0.000422,25.125286,-1.8640,0.204,9.89174,9.89174
2104.00,9.89401,25.255599,0.000422,25.125280,-1.8639,0.204,9.89395,9.89395
2105.00,9.89401,25.255726,0.000423,25.125303,-1.8638,0.204,9.89749,9.89749
2106.00,9.89376,25.255925,0.000423,25.125410,-1.8637,0.204,9.89632,9.89632
2107.00,9.89352,25.255952,0.000424,25.125389,-1.8636,0.204,9.89390,9.89390
2108.00,9.89366,25.255954,0.000423,25.125369,-1.8636,0.204,9.89216,9.89216
2109.00,9.89347,25.256115,0.000422,25.125459,-1.8634,0.205,9.89156,9.89156
2110.00,9.89280,25.256182,0.000423,25.125511,-1.8632,0.205,9.89113,9.89113
2111.00,9.89230,25.256107,0.000424,25.125419,-1.8630,0.205,9.89242,9.89242
2112.00,9.89226,25.256131,0.000422,25.125377,-1.8628,0.205,9.89261,9.89261
2113.00,9.89234,25.256216,0.000423,25.125439,-1.8628,0.205,9.89219,9.89219
2114.00,9.89227,25.256190,0.000422,25.125404,-1.8626,0.205,9.89102,9.89102
2115.00,9.89208,25.256204,0.000419,25.125370,-1.8626,0.205,9.89085,9.89085
2116.00,9.89199,25.256289,0.000417,25.125422,-1.8625,0.205,9.89229,9.89229
2117.00,9.89209,25.256383,0.000421,25.125515,-1.8623,0.205,9.89340,9.89340
2118.00,9.89243,25.256389,0.000418,25.125505,-1.8621,0.206,9.89430,9.89430
2119.00,9.89280,25.256384,0.000422,25.125449,-1.8620,0.206,9.89553,9.89553
2120.00,9.89323,25.256374,0.000425,25.125451,-1.8619,0.205,9.89474,9.89474
2121.00,9.89362,25.256378,0.000428,25.125436,-1.8616,0.205,9.89352,9.89352
2122.00,9.89365,25.256319,0.000425,25.125334,-1.8616,0.205,9.89412,9.89412
2123.00,9.89322,25.256316,0.000430,25.125280,-1.8616,0.205,9.89339,9.89339
2124.00,9.89284,25.256412,0.000429,25.125312,-1.8615,0.205,9.89267,9.89267
2125.00,9.89259,25.256444,0.000428,25.125286,-1.8612,0.205,9.89340,9.89340
2126.00,9.89250,25.256477,0.000425,25.125281,-1.8610,0.206,9.89185,9.89185
2127.00,9.89260,25.256524,0.000425,25.125277,-1.8608,0.206,9.89065,9.89065
2128.00,9.89288,25.256653,0.000422,25.125363,-1.8605,0.206,9.89224,9.89224
2129.00,9.89324,25.256703,0.000422,25.125384,-1.8604,0.206,9.89478,9.89478
2130.00,9.89375,25.256767,0.000420,25.125390,-1.8604,0.206,9.89752,9.89752
2131.00,9.89453,25.256837,0.000422,25.125340,-1.8604,0.206,9.90168,9.90168
2132.00,9.89513,25.256915,0.000420,25.125334,-1.8605,0.206,9.90368,9.90368
2133.00,9.89566,25.256859,0.000421,25.125203,-1.8606,0.206,9.90331,9.90331
2134.00,9.89593,25.256833,0.000417,25.125144,-1.8606,0.207,9.90158,9.90158
2135.00,9.89617,25.256885,0.000419,25.125181,-1.8605,0.207,9.89857,9.89857
2136.00,9.89588,25.256836,0.000415,25.125176,-1.8604,0.207,9.89525,9.89525
2137.00,9.89579,25.256879,0.000418,25.125249,-1.8603,0.207,9.89211,9.89211
2138.00,9.89552,25.256902,0.000419,25.125296,-1.8602,0.207,9.88989,9.88989
2139.00,9.89475,25.256960,0.000424,25.125348,-1.8603,0.207,9.88910,9.88910
2140.00,9.89471,25.256890,0.000421,25.125328,-1.8602,0.207,9.89056,9.89056
2141.00,9.89553,25.256900,0.000426,25.125343,-1.8601,0.207,9.89520,9.89520
2142.00,9.89624,25.256886,0.000423,25.125302,-1.8599,0.207,9.89875,9.89875
2143.00,9.89645,25.256995,0.000423,25.125431,-1.8597,0.207,9.90069,9.90069
2144.00,9.89674,25.257018,0.000422,25.125457,-1.8595,0.208,9.90094,9.90094
2145.00,9.89648,25.257167,0.000427,25.125527,-1.8594,0.208,9.89890,9.89890
2146.00,9.89655,25.257275,0.000426,25.125560,-1.8594,0.208,9.89363,9.89363
2147.00,9.89675,25.257321,0.000430,25.125528,-1.8593,0.208,9.89346,9.89346
2148.00,9.89587,25.257375,0.000431,25.125428,-1.8591,0.207,9.89639,9.89639
2149.00,9.89458,25.257364,0.000430,25.125340,-1.8590,0.208,9.89872,9.89872
2150.00,9.89390,25.257401,0.000428,25.125326,-1.8589,0.208,9.90058,9.90058
2151.00,9.89496,25.257380,0.000426,25.125278,-1.8587,0.208,9.90286,9.90286
2152.00,9.89598,25.257404,0.000424,25.125318,-1.8585,0.208,9.90333,9.90333
2153.00,9.89696,25.257430,0.000424,25.125330,-1.8583,0.208,9.90256,9.90256
2154.00,9.89740,25.257557,0.000425,25.125430,-1.8582,0.208,9.90287,9.90287
2155.00,9.89888,25.257543,0.000422,25.125387,-1.8581,0.209,9.90085,9.90085
2156.00,9.89965,25.257612,0.000421,25.125396,-1.8579,0.209,9.89748,9.89748
2157.00,9.89820,25.257686,0.000422,25.125367,-1.8579,0.209,9.89325,9.89325
2158.00,9.89836,25.257704,0.000420,25.125331,-1.8580,0.209,9.88834,9.88834
2159.00,9.90132,25.257714,0.000419,25.125347,-1.8578,0.209,9.88314,9.88314
2160.00,9.90263,25.257726,0.000416,25.125276,-1.8577,0.209,9.88037,9.88037
2161.00,9.90053,25.257800,0.000419,25.125315,-1.8575,0.209,9.87922,9.87922
@15,2.0001,4.0, 2160.22 
2162.00,9.90640,25.257845,0.000420,25.125393,-1.8573,0.209,9.87772,9.87772
2163.00,9.90755,25.257837,0.000423,25.125394,-1.8572,0.209,9.87763,9.87763
2164.00,9.89888,25.257853,0.000424,25.125385,-1.8572,0.209,9.87861,9.87861
2165.00,9.89390,25.257879,0.000424,25.125435,-1.8571,0.210,9.88103,9.88103
2166.00,9.89009,25.257824,0.000426,25.125442,-1.8570,0.210,9.88346,9.88346
2167.00,9.88719,25.257761,0.000423,25.125400,-1.8568,0.210,9.88414,9.88414
2168.00,9.88639,25.257866,0.000424,25.125501,-1.8565,0.210,9.88455,9.88455
2169.00,9.88621,25.257849,0.000424,25.125464,-1.8562,0.210,9.88544,9.88544
2170.00,9.88595,25.257899,0.000429,25.125462,-1.8560,0.210,9.88646,9.88646
2171.00,9.88597,25.258005,0.000425,25.125474,-1.8558,0.210,9.88585,9.88585
2172.00,9.88594,25.258078,0.000423,25.125447,-1.8557,0.210,9.88747,9.88747
2173.00,9.88526,25.258093,0.000418,25.125318,-1.8556,0.211,9.88850,9.88850
2174.00,9.88441,25.258217,0.000415,25.125331,-1.8555,0.211,9.88898,9.88898
2175.00,9.88417,25.258323,0.000416,25.125414,-1.8553,0.211,9.88942,9.88942
2176.00,9.88459,25.258274,0.000420,25.125353,-1.8552,0.211,9.89085,9.89085
2177.00,9.88495,25.258373,0.000426,25.125416,-1.8552,0.211,9.89060,9.89060
2178.00,9.88521,25.258352,0.000428,25.125439,-1.8551,0.211,9.89108,9.89108
2179.00,9.88584,25.258356,0.000428,25.125422,-1.8549,0.211,9.89266,9.89266
2180.00,9.88717,25.258310,0.000427,25.125347,-1.8546,0.211,9.89443,9.89443
2181.00,9.88821,25.258398,0.000428,25.125372,-1.8546,0.211,9.89416,9.89416
2182.00,9.88882,25.258364,0.000427,25.125350,-1.8544,0.211,9.89396,9.89396
2183.00,9.88914,25.258498,0.000432,25.125517,-1.8543,0.211,9.89300,9.89300
2184.00,9.88934,25.258516,0.000434,25.125496,-1.8543,0.211,9.89094,9.89094
2185.00,9.88968,25.258517,0.000435,25.125436,-1.8543,0.211,9.88879,9.88879
2186.00,9.88971,25.258535,0.000435,25.125430,-1.8542,0.211,9.88807,9.88807
2187.00,9.89006,25.258533,0.000432,25.125389,-1.8540,0.211,9.88892,9.88892
2188.00,9.89049,25.258502,0.000426,25.125227,-1.8538,0.211,9.89079,9.89079
2189.00,9.89087,25.258527,0.000427,25.125283,-1.8535,0.211,9.89121,9.89121
2190.00,9.89133,25.258587,0.000427,25.125356,-1.8533,0.212,9.89228,9.89228
2191.00,9.89157,25.258562,0.000425,25.125359,-1.8531,0.212,9.89464,9.89464
2192.00,9.89196,25.258661,0.000428,25.125398,-1.8528,0.212,9.89708,9.89708
2193.00,9.89265,25.258589,0.000430,25.125383,-1.8527,0.212,9.89659,9.89659
2194.00,9.89285,25.258591,0.000432,25.125333,-1.8526,0.212,9.89671,9.89671
2195.00,9.89281,25.258666,0.000432,25.125326,-1.8525,0.212,9.89546,9.89546
2196.00,9.89252,25.258804,0.000432,25.125331,-1.8522,0.212,9.89237,9.89237
2197.00,9.89209,25.258848,0.000430,25.125282,-1.8520,0.212,9.88808,9.88808
2198.00,9.89171,25.258909,0.000430,25.125276,-1.8518,0.212,9.88515,9.88515
2199.00,9.89113,25.258971,0.000428,25.125309,-1.8516,0.212,9.88495,9.88495
2200.00,9.89046,25.258918,0.000423,25.125286,-1.8513,0.212,9.88668,9.88668
2201.00,9.89063,25.258908,0.000427,25.125283,-1.8510,0.212,9.89131,9.89131
2202.00,9.89155,25.258960,0.000426,25.125393,-1.8509,0.212,9.89573,9.89573
2203.00,9.89269,25.259063,0.000427,25.125477,-1.8508,0.212,9.89716,9.89716
2204.00,9.89273,25.259131,0.000430,25.125495,-1.8506,0.213,9.89657,9.89657
2205.00,9.89236,25.259253,0.000437,25.125510,-1.8506,0.212,9.89474,9.89474
2206.00,9.89272,25.259320,0.000438,25.125492,-1.8506,0.212,9.89251,9.89251
2207.00,9.89249,25.259329,0.000438,25.125455,-1.8505,0.212,9.89038,9.89038
2208.00,9.89228,25.259275,0.000436,25.125364,-1.8504,0.212,9.89262,9.89262
2209.00,9.89113,25.259292,0.000435,25.125355,-1.8503,0.212,9.89488,9.89488
2210.00,9.89079,25.259281,0.000432,25.125372,-1.8502,0.212,9.89627,9.89627
2211.00,9.89105,25.259303,0.000426,25.125454,-1.8501,0.213,9.89471,9.89471
2212.00,9.89187,25.259323,0.000425,25.125429,-1.8500,0.213,9.89349,9.89349
2213.00,9.89271,25.259414,0.000427,25.125486,-1.8499,0.213,9.89187,9.89187
2214.00,9.89397,25.259469,0.000426,25.125486,-1.8498,0.213,9.88951,9.88951
2215.00,9.89357,25.259524,0.000425,25.125461,-1.8496,0.213,9.88881,9.88881
2216.00,9.89299,25.259574,0.000426,25.125404,-1.8494,0.213,9.89085,9.89085
2217.00,9.89296,25.259622,0.000427,25.125430,-1.8494,0.213,9.89308,9.89308
2218.00,9.89377,25.259745,0.000427,25.125451,-1.8494,0.213,9.89546,9.89546
2219.00,9.89364,25.259756,0.000430,25.125446,-1.8493,0.213,9.89739,9.89739
2220.00,9.89400,25.259812,0.000431,25.125466,-1.8493,0.213,9.89713,9.89713
2221.00,9.89375,25.259826,0.000431,25.125475,-1.8492,0.213,9.89518,9.89518
2222.00,9.89308,25.259844,0.000431,25.125427,-1.8490,0.214,9.89463,9.89463
2223.00,9.89315,25.259735,0.000425,25.125376,-1.8489,0.214,9.89417,9.89417
2224.00,9.89393,25.259768,0.000424,25.125408,-1.8488,0.214,9.89533,9.89533
2225.00,9.89464,25.259734,0.000421,25.125431,-1.8488,0.214,9.89742,9.89742
2226.00,9.89489,25.259756,0.000424,25.125418,-1.8486,0.214,9.89824,9.89824
2227.00,9.89477,25.259772,0.000425,25.125455,-1.8486,0.214,9.89726,9.89726
2228.00,9.89442,25.259834,0.000427,25.125471,-1.8484,0.214,9.89671,9.89671
2229.00,9.89417,25.259876,0.000426,25.125446,-1.8483,0.214,9.89495,9.89495
2230.00,9.89483,25.259930,0.000429,25.125462,-1.8481,0.214,9.89260,9.89260
2231.00,9.89536,25.259923,0.000425,25.125470,-1.8479,0.214,9.89328,9.89328
2232.00,9.89505,25.259951,0.000421,25.125517,-1.8476,0.215,9.89591,9.89591
2233.00,9.89541,25.259971,0.000422,25.125530,-1.8475,0.215,9.89730,9.89730
2234.00,9.89623,25.259897,0.000422,25.125461,-1.8472,0.215,9.89926,9.89926
2235.00,9.89701,25.259886,0.000422,25.125401,-1.8471,0.215,9.90175,9.90175
2236.00,9.89719,25.259981,0.000424,25.125444,-1.8470,0.215,9.90250,9.90250
2237.00,9.89729,25.260008,0.000428,25.125384,-1.8468,0.215,9.90162,9.90162
2238.00,9.89733,25.260074,0.000428,25.125373,-1.8467,0.215,9.90087,9.90087
2239.00,9.89733,25.260190,0.000424,25.125437,-1.8467,0.215,9.90076,9.90076
2240.00,9.89822,25.260246,0.000424,25.125449,-1.8466,0.215,9.89948,9.89948
2241.00,9.89857,25.260256,0.000423,25.125414,-1.8464,0.215,9.89911,9.89911
2242.00,9.89837,25.260374,0.000422,25.125443,-1.8462,0.215,9.89783,9.89783
2243.00,9.89805,25.260416,0.000423,25.125420,-1.8461,0.215,9.89602,9.89602
2244.00,9.89758,25.260412,0.000424,25.125415,-1.8460,0.215,9.89500,9.89500
2245.00,9.89756,25.260438,0.000420,25.125437,-1.8460,0.216,9.89649,9.89649
2246.00,9.89771,25.260476,0.000421,25.125464,-1.8460,0.216,9.89636,9.89636
2247.00,9.89786,25.260452,0.000420,25.125426,-1.8461,0.216,9.89537,9.89537
2248.00,9.89728,25.260506,0.000420,25.125466,-1.8460,0.216,9.89324,9.89324
2249.00,9.89663,25.260630,0.000420,25.125437,-1.8460,0.216,9.89167,9.89167
2250.00,9.89688,25.260738,0.000427,25.125479,-1.8459,0.216,9.89069,9.89069
2251.00,9.89709,25.260721,0.000432,25.125489,-1.8457,0.216,9.89016,9.89016
2252.00,9.89669,25.260683,0.000436,25.125467,-1.8455,0.216,9.89463,9.89463
2253.00,9.89710,25.260676,0.000436,25.125442,-1.8453,0.216,9.90204,9.90204
2254.00,9.89731,25.260657,0.000437,25.125451,-1.8450,0.216,9.90613,9.90613
2255.00,9.89700,25.260652,0.000435,25.125305,-1.8448,0.216,9.90642,9.90642
2256.00,9.89673,25.260767,0.000430,25.125284,-1.8446,0.216,9.90667,9.90667
2257.00,9.89706,25.260912,0.000431,25.125324,-1.8444,0.216,9.90147,9.90147
2258.00,9.89779,25.260983,0.000432,25.125391,-1.8442,0.216,9.89541,9.89541
2259.00,9.89736,25.261030,0.000433,25.125452,-1.8442,0.216,9.89192,9.89192
2260.00,9.89672,25.261099,0.000435,25.125574,-1.8440,0.216,9.89043,9.89043
2261.00,9.89714,25.261199,0.000437,25.125658,-1.8438,0.217,9.88961,9.88961
2262.00,9.89674,25.261227,0.000435,25.125672,-1.8438,0.217,9.89050,9.89050
2263.00,9.89821,25.261267,0.000436,25.125610,-1.8437,0.217,9.89176,9.89176
2264.00,9.89819,25.261300,0.000435,25.125570,-1.8436,0.217,9.89175,9.89175
2265.00,9.89783,25.261226,0.000431,25.125417,-1.8435,0.217,9.89322,9.89322
2266.00,9.89709,25.261215,0.000430,25.125323,-1.8435,0.217,9.89647,9.89647
2267.00,9.89669,25.261186,0.000430,25.125281,-1.8434,0.217,9.89909,9.89909
2268.00,9.89745,25.261287,0.000430,25.125341,-1.8433,0.217,9.89906,9.89906
2269.00,9.89761,25.261319,0.000431,25.125300,-1.8434,0.217,9.90146,9.90146
2270.00,9.89809,25.261565,0.000433,25.125498,-1.8433,0.217,9.90357,9.90357
2271.00,9.89891,25.261477,0.000430,25.125397,-1.8433,0.217,9.90457,9.90457
2272.00,9.89936,25.261609,0.000431,25.125446,-1.8431,0.217,9.90503,9.90503
2273.00,9.89822,25.261587,0.000429,25.125419,-1.8429,0.218,9.90531,9.90531
2274.00,9.89726,25.261647,0.000428,25.125509,-1.8426,0.218,9.90457,9.90457
2275.00,9.89757,25.261547,0.000428,25.125397,-1.8424,0.218,9.90385,9.90385
2276.00,9.89870,25.261688,0.000430,25.125504,-1.8422,0.218,9.90439,9.90439
2277.00,9.89937,25.261679,0.000429,25.125444,-1.8420,0.218,9.90499,9.90499
2278.00,9.90056,25.261714,0.000432,25.125421,-1.8419,0.218,9.90515,9.90515
2279.00,9.90180,25.261753,0.000434,25.125345,-1.8418,0.218,9.90478,9.90478
2280.00,9.90336,25.261761,0.000432,25.125331,-1.8416,0.218,9.90423,9.90423
2281.00,9.90396,25.261740,0.000429,25.125240,-1.8412,0.218,9.90327,9.90327
2282.00,9.90337,25.261823,0.000434,25.125361,-1.8411,0.218,9.90404,9.90404
2283.00,9.90385,25.261845,0.000436,25.125457,-1.8410,0.218,9.90744,9.90744
2284.00,9.90410,25.261807,0.000434,25.125476,-1.8408,0.218,9.90906,9.90906
2285.00,9.90483,25.261951,0.000438,25.125586,-1.8407,0.218,9.90901,9.90901
2286.00,9.90579,25.262023,0.000440,25.125661,-1.8405,0.218,9.90471,9.90471
2287.00,9.90607,25.261955,0.000433,25.125522,-1.8403,0.218,9.89826,9.89826
2288.00,9.90560,25.262019,0.000429,25.125442,-1.8400,0.219,9.89131,9.89131
2289.00,9.90372,25.262123,0.000428,25.125436,-1.8399,0.219,9.88568,9.88568
2290.00,9.90097,25.262038,0.000424,25.125299,-1.8399,0.219,9.88229,9.88229
2291.00,9.89944,25.262063,0.000419,25.125240,-1.8400,0.219,9.88475,9.88475
2292.00,9.89947,25.262162,0.000421,25.125309,-1.8400,0.219,9.89031,9.89031
2293.00,9.89818,25.262186,0.000422,25.125350,-1.8400,0.219,9.89698,9.89698
2294.00,9.89702,25.262223,0.000423,25.125397,-1.8399,0.219,9.90210,9.90210
2295.00,9.89637,25.262283,0.000421,25.125436,-1.8396,0.219,9.90294,9.90294
2296.00,9.89510,25.262336,0.000425,25.125460,-1.8393,0.219,9.89993,9.89993
2297.00,9.89689,25.262367,0.000426,25.125461,-1.8390,0.219,9.89649,9.89649
2298.00,9.89783,25.262447,0.000423,25.125471,-1.8389,0.220,9.89465,9.89465
2299.00,9.89584,25.262484,0.000420,25.125416,-1.8388,0.220,9.89518,9.89518
2300.00,9.89341,25.262544,0.000422,25.125426,-1.8389,0.220,9.89791,9.89791
2301.00,9.89244,25.262580,0.000421,25.125468,-1.8387,0.220,9.89994,9.89994
2302.00,9.89218,25.262572,0.000420,25.125431,-1.8386,0.220,9.90047,9.90047
2303.00,9.89405,25.262515,0.000422,25.125332,-1.8385,0.220,9.90043,9.90043
2304.00,9.89660,25.262545,0.000423,25.125357,-1.8383,0.220,9.90066,9.90066
2305.00,9.89897,25.262539,0.000421,25.125409,-1.8380,0.220,9.89881,9.89881
2306.00,9.90028,25.262556,0.000420,25.125449,-1.8379,0.220,9.89792,9.89792
2307.00,9.89923,25.262598,0.000418,25.125488,-1.8378,0.221,9.89815,9.89815
2308.00,9.89718,25.262638,0.000416,25.125529,-1.8377,0.221,9.89722,9.89722
2309.00,9.89691,25.262632,0.000414,25.125513,-1.8376,0.221,9.89458,9.89458
2310.00,9.89995,25.262656,0.000413,25.125516,-1.8376,0.221,9.89481,9.89481
2311.00,9.89760,25.262675,0.000413,25.125514,-1.8374,0.221,9.89359,9.89359
@16,2.0001,4.0, 2310.056 
2312.00,9.89370,25.262669,0.000412,25.125480,-1.8372,0.222,9.89135,9.89135
2313.00,9.90113,25.262733,0.000409,25.125468,-1.8369,0.222,9.88818,9.88818
2314.00,9.90008,25.262833,0.000409,25.125472,-1.8365,0.222,9.88537,9.88537
2315.00,9.89783,25.262896,0.000410,25.125408,-1.8364,0.222,9.88278,9.88278
2316.00,9.89739,25.262934,0.000410,25.125351,-1.8364,0.222,9.88289,9.88289
2317.00,9.89549,25.263057,0.000413,25.125389,-1.8363,0.222,9.88566,9.88566
2318.00,9.89318,25.263096,0.000418,25.125387,-1.8363,0.222,9.88815,9.88815
2319.00,9.89169,25.263051,0.000420,25.125365,-1.8362,0.222,9.88912,9.88912
2320.00,9.89182,25.263080,0.000420,25.125381,-1.8361,0.222,9.88926,9.88926
2321.00,9.89141,25.263060,0.000422,25.125302,-1.8360,0.222,9.89031,9.89031
2322.00,9.89074,25.263073,0.000423,25.125284,-1.8358,0.222,9.88944,9.88944
2323.00,9.89064,25.263092,0.000420,25.125294,-1.8356,0.223,9.88869,9.88869
2324.00,9.88998,25.263125,0.000420,25.125293,-1.8354,0.223,9.89115,9.89115
2325.00,9.88952,25.263128,0.000418,25.125262,-1.8352,0.223,9.89387,9.89387
2326.00,9.88966,25.263188,0.000418,25.125316,-1.8350,0.223,9.89498,9.89498
2327.00,9.88911,25.263241,0.000419,25.125334,-1.8349,0.223,9.89551,9.89551
2328.00,9.88874,25.263241,0.000422,25.125330,-1.8348,0.223,9.89675,9.89675
2329.00,9.88948,25.263264,0.000421,25.125371,-1.8347,0.223,9.89653,9.89653
2330.00,9.89017,25.263314,0.000421,25.125407,-1.8345,0.223,9.89509,9.89509
2331.00,9.89054,25.263229,0.000418,25.125323,-1.8343,0.224,9.89460,9.89460
2332.00,9.89090,25.263232,0.000418,25.125269,-1.8341,0.224,9.89391,9.89391
2333.00,9.89122,25.263290,0.000424,25.125251,-1.8340,0.223,9.89204,9.89204
2334.00,9.89161,25.263315,0.000426,25.125206,-1.8338,0.223,9.89100,9.89100
2335.00,9.89245,25.263329,0.000430,25.125177,-1.8337,0.223,9.89383,9.89383
2336.00,9.89374,25.263478,0.000434,25.125259,-1.8337,0.223,9.89743,9.89743
2337.00,9.89491,25.263497,0.000432,25.125260,-1.8335,0.223,9.90249,9.90249
2338.00,9.89576,25.263530,0.000429,25.125294,-1.8333,0.223,9.90737,9.90737
2339.00,9.89693,25.263611,0.000430,25.125324,-1.8330,0.223,9.91153,9.91153
2340.00,9.89803,25.263709,0.000428,25.125436,-1.8328,0.224,9.91078,9.91078
2341.00,9.89889,25.263776,0.000428,25.125504,-1.8326,0.224,9.90808,9.90808
2342.00,9.89968,25.263737,0.000429,25.125508,-1.8325,0.224,9.90575,9.90575
2343.00,9.89999,25.263777,0.000428,25.125532,-1.8325,0.224,9.90328,9.90328
2344.00,9.90069,25.263748,0.000428,25.125497,-1.8323,0.224,9.89839,9.89839
2345.00,9.90125,25.263733,0.000430,25.125407,-1.8322,0.224,9.89492,9.89492
2346.00,9.90141,25.263763,0.000432,25.125421,-1.8320,0.224,9.89243,9.89243
2347.00,9.90074,25.263897,0.000432,25.125457,-1.8319,0.224,9.88938,9.88938
2348.00,9.89887,25.263965,0.000432,25.125472,-1.8316,0.224,9.88737,9.88737
2349.00,9.89858,25.264018,0.000432,25.125499,-1.8316,0.224,9.88814,9.88814
2350.00,9.89791,25.264056,0.000433,25.125464,-1.8316,0.224,9.89191,9.89191
2351.00,9.89810,25.264152,0.000434,25.125488,-1.8316,0.224,9.89750,9.89750
2352.00,9.89914,25.264161,0.000434,25.125451,-1.8315,0.224,9.90272,9.90272
2353.00,9.89888,25.264212,0.000432,25.125462,-1.8316,0.224,9.90608,9.90608
2354.00,9.89911,25.264258,0.000431,25.125461,-1.8315,0.225,9.90676,9.90676
2355.00,9.90050,25.264375,0.000430,25.125572,-1.8314,0.225,9.90620,9.90620
2356.00,9.89986,25.264342,0.000433,25.125482,-1.8313,0.225,9.90137,9.90137
2357.00,9.89825,25.264382,0.000436,25.125510,-1.8313,0.224,9.89575,9.89575
2358.00,9.89757,25.264329,0.000438,25.125435,-1.8311,0.224,9.89175,9.89175
2359.00,9.89687,25.264397,0.000438,25.125458,-1.8310,0.224,9.89102,9.89102
2360.00,9.89780,25.264325,0.000438,25.125390,-1.8307,0.224,9.89039,9.89039
2361.00,9.89732,25.264327,0.000431,25.125407,-1.8305,0.225,9.89134,9.89134
2362.00,9.89705,25.264348,0.000428,25.125438,-1.8303,0.225,9.89445,9.89445
2363.00,9.89641,25.264455,0.000427,25.125486,-1.8301,0.225,9.89789,9.89789
2364.00,9.89660,25.264485,0.000427,25.125485,-1.8299,0.225,9.89984,9.89984
2365.00,9.89728,25.264572,0.000425,25.125482,-1.8298,0.225,9.90041,9.90041
2366.00,9.89798,25.264714,0.000425,25.125560,-1.8296,0.225,9.89972,9.89972
2367.00,9.89894,25.264781,0.000426,25.125519,-1.8294,0.225,9.89755,9.89755
2368.00,9.89859,25.264825,0.000424,25.125452,-1.8293,0.226,9.89586,9.89586
2369.00,9.89818,25.264882,0.000423,25.125408,-1.8292,0.226,9.89518,9.89518
2370.00,9.89818,25.264888,0.000423,25.125400,-1.8291,0.226,9.89536,9.89536
2371.00,9.89794,25.264834,0.000424,25.125347,-1.8289,0.226,9.89793,9.89793
2372.00,9.89717,25.264797,0.000421,25.125258,-1.8287,0.226,9.89967,9.89967
2373.00,9.89633,25.264772,0.000421,25.125276,-1.8285,0.226,9.89984,9.89984
2374.00,9.89637,25.264789,0.000421,25.125327,-1.8284,0.226,9.89992,9.89992
2375.00,9.89662,25.264800,0.000422,25.125311,-1.8283,0.226,9.90124,9.90124
2376.00,9.89731,25.264849,0.000421,25.125274,-1.8282,0.226,9.90266,9.90266
2377.00,9.89850,25.264887,0.000421,25.125316,-1.8280,0.226,9.90717,9.90717
2378.00,9.90080,25.264976,0.000426,25.125361,-1.8279,0.226,9.91373,9.91373
2379.00,9.90256,25.265083,0.000427,25.125388,-1.8278,0.226,9.91743,9.91743
2380.00,9.90349,25.265195,0.000428,25.125429,-1.8277,0.227,9.91833,9.91833
2381.00,9.90409,25.265196,0.000427,25.125408,-1.8276,0.227,9.91686,9.91686
2382.00,9.90436,25.265287,0.000429,25.125449,-1.8275,0.227,9.91221,9.91221
2383.00,9.90458,25.265211,0.000426,25.125362,-1.8274,0.227,9.90625,9.90625
2384.00,9.90571,25.265068,0.000424,25.125274,-1.8273,0.227,9.90263,9.90263
2385.00,9.90755,25.265078,0.000424,25.125272,-1.8272,0.227,9.90085,9.90085
2386.00,9.90840,25.265087,0.000425,25.125220,-1.8271,0.227,9.89922,9.89922
2387.00,9.90750,25.265148,0.000429,25.125291,-1.8271,0.227,9.89773,9.89773
2388.00,9.90710,25.265193,0.000428,25.125314,-1.8270,0.227,9.89942,9.89942
2389.00,9.90748,25.265295,0.000428,25.125317,-1.8270,0.227,9.90030,9.90030
2390.00,9.90688,25.265277,0.000427,25.125262,-1.8268,0.227,9.89947,9.89947
2391.00,9.90616,25.265369,0.000429,25.125332,-1.8267,0.227,9.90041,9.90041
2392.00,9.90551,25.265406,0.000428,25.125306,-1.8266,0.228,9.90068,9.90068
2393.00,9.90454,25.265485,0.000430,25.125342,-1.8265,0.228,9.89719,9.89719
2394.00,9.90409,25.265576,0.000434,25.125452,-1.8262,0.227,9.89594,9.89594
2395.00,9.90390,25.265659,0.000435,25.125548,-1.8260,0.227,9.89582,9.89582
2396.00,9.90256,25.265569,0.000434,25.125483,-1.8257,0.228,9.89543,9.89543
2397.00,9.90122,25.265539,0.000432,25.125404,-1.8255,0.228,9.89588,9.89588
2398.00,9.90062,25.265604,0.000432,25.125380,-1.8253,0.228,9.89650,9.89650
2399.00,9.89893,25.265552,0.000431,25.125271,-1.8251,0.228,9.89440,9.89440
2400.00,9.89769,25.265440,0.000429,25.125119,-1.8250,0.228,9.89263,9.89263
2401.00,9.89688,25.265626,0.000432,25.125245,-1.8248,0.228,9.89184,9.89184
2402.00,9.89648,25.265698,0.000433,25.125321,-1.8246,0.228,9.89340,9.89340
2403.00,9.89680,25.265692,0.000431,25.125312,-1.8245,0.228,9.89501,9.89501
2404.00,9.89702,25.265716,0.000432,25.125344,-1.8244,0.228,9.89722,9.89722
2405.00,9.89679,25.265870,0.000435,25.125469,-1.8244,0.228,9.90029,9.90029
2406.00,9.89710,25.265937,0.000435,25.125509,-1.8245,0.228,9.90102,9.90102
2407.00,9.89728,25.265948,0.000431,25.125492,-1.8245,0.228,9.89962,9.89962
2408.00,9.89696,25.266011,0.000427,25.125498,-1.8244,0.229,9.90017,9.90017
2409.00,9.89644,25.266131,0.000422,25.125496,-1.8243,0.229,9.90244,9.90244
2410.00,9.89633,25.266080,0.000418,25.125352,-1.8241,0.229,9.90372,9.90372
2411.00,9.89751,25.266084,0.000418,25.125263,-1.8240,0.229,9.90629,9.90629
2412.00,9.89886,25.266139,0.000420,25.125238,-1.8240,0.229,9.90914,9.90914
2413.00,9.90005,25.266168,0.000422,25.125232,-1.8237,0.229,9.91043,9.91043
2414.00,9.90096,25.266160,0.000424,25.125243,-1.8235,0.229,9.91081,9.91081
2415.00,9.90135,25.266189,0.000426,25.125308,-1.8234,0.229,9.90939,9.90939
2416.00,9.90163,25.266223,0.000426,25.125344,-1.8232,0.229,9.90763,9.90763
2417.00,9.90199,25.266178,0.000424,25.125348,-1.8231,0.230,9.90608,9.90608
2418.00,9.90262,25.266173,0.000425,25.125347,-1.8232,0.230,9.90613,9.90613
2419.00,9.90364,25.266190,0.000426,25.125376,-1.8231,0.230,9.90669,9.90669
2420.00,9.90496,25.266251,0.000425,25.125414,-1.8231,0.230,9.90934,9.90934
2421.00,9.90626,25.266256,0.000427,25.125397,-1.8229,0.230,9.91212,9.91212
2422.00,9.90721,25.266366,0.000432,25.125477,-1.8228,0.230,9.91531,9.91531
2423.00,9.90785,25.266472,0.000434,25.125577,-1.8225,0.230,9.91584,9.91584
2424.00,9.90856,25.266509,0.000436,25.125567,-1.8223,0.230,9.91436,9.91436
2425.00,9.90947,25.266479,0.000435,25.125506,-1.8221,0.230,9.91071,9.91071
2426.00,9.91055,25.266380,0.000431,25.125393,-1.8219,0.230,9.90730,9.90730
2427.00,9.90959,25.266302,0.000426,25.125226,-1.8216,0.230,9.90251,9.90251
2428.00,9.90845,25.266285,0.000424,25.125109,-1.8215,0.230,9.89887,9.89887
2429.00,9.90766,25.266252,0.000421,25.124972,-1.8213,0.230,9.89819,9.89819
2430.00,9.90738,25.266386,0.000423,25.125056,-1.8211,0.230,9.89950,9.89950
2431.00,9.90701,25.266498,0.000424,25.125114,-1.8210,0.230,9.90041,9.90041
2432.00,9.90657,25.266588,0.000424,25.125176,-1.8209,0.230,9.90129,9.90129
2433.00,9.90649,25.266632,0.000425,25.125273,-1.8208,0.230,9.90263,9.90263
2434.00,9.90669,25.266763,0.000428,25.125421,-1.8207,0.231,9.90412,9.90412
2435.00,9.90611,25.266807,0.000430,25.125466,-1.8206,0.231,9.90414,9.90414
2436.00,9.90621,25.266885,0.000431,25.125579,-1.8203,0.231,9.90496,9.90496
2437.00,9.90629,25.266847,0.000430,25.125512,-1.8201,0.231,9.90613,9.90613
2438.00,9.90605,25.266763,0.000428,25.125381,-1.8201,0.231,9.90542,9.90542
2439.00,9.90526,25.266690,0.000426,25.125316,-1.8200,0.231,9.90268,9.90268
2440.00,9.90427,25.266708,0.000422,25.125251,-1.8199,0.231,9.90173,9.90173
2441.00,9.90345,25.266694,0.000420,25.125107,-1.8197,0.231,9.89951,9.89951
2442.00,9.90223,25.266809,0.000421,25.125156,-1.8195,0.231,9.89735,9.89735
2443.00,9.90141,25.266943,0.000423,25.125275,-1.8192,0.231,9.89732,9.89732
2444.00,9.90088,25.267037,0.000422,25.125317,-1.8190,0.232,9.89818,9.89818
2445.00,9.90102,25.267111,0.000425,25.125348,-1.8188,0.232,9.89987,9.89987
2446.00,9.90144,25.267197,0.000425,25.125441,-1.8187,0.232,9.90108,9.90108
2447.00,9.90159,25.267214,0.000427,25.125506,-1.8186,0.232,9.90210,9.90210
2448.00,9.90187,25.267222,0.000429,25.125483,-1.8183,0.232,9.90299,9.90299
2449.00,9.90221,25.267176,0.000429,25.125382,-1.8180,0.232,9.90432,9.90432
2450.00,9.90256,25.267132,0.000426,25.125288,-1.8178,0.232,9.90527,9.90527
2451.00,9.90307,25.267122,0.000428,25.125244,-1.8177,0.232,9.90799,9.90799
2452.00,9.90371,25.267163,0.000426,25.125133,-1.8176,0.232,9.90991,9.90991
2453.00,9.90390,25.267304,0.000425,25.125155,-1.8176,0.232,9.91059,9.91059
2454.00,9.90354,25.267493,0.000428,25.125232,-1.8176,0.232,9.90909,9.90909
2455.00,9.90321,25.267610,0.000428,25.125264,-1.8177,0.232,9.90389,9.90389
2456.00,9.90390,25.267681,0.000425,25.125297,-1.8178,0.232,9.89889,9.89889
2457.00,9.90497,25.267699,0.000426,25.125382,-1.8178,0.232,9.89576,9.89576
2458.00,9.90677,25.267634,0.000423,25.125368,-1.8176,0.233,9.89424,9.89424
2459.00,9.90763,25.267658,0.000419,25.125410,-1.8176,0.233,9.89429,9.89429
2460.00,9.90966,25.267657,0.000421,25.125458,-1.8174,0.233,9.89676,9.89676
2461.00,9.91256,25.267603,0.000422,25.125404,-1.8170,0.233,9.89655,9.89655
2462.00,9.90901,25.267609,0.000420,25.125397,-1.8167,0.233,9.89546,9.89546
@17,2.0001,4.0, 2460.097 
2463.00,9.90428,25.267664,0.000422,25.125378,-1.8164,0.233,9.89326,9.89326
2464.00,9.89797,25.267624,0.000425,25.125357,-1.8162,0.233,9.89096,9.89096
2465.00,9.89657,25.267621,0.000421,25.125339,-1.8161,0.234,9.88910,9.88910
2466.00,9.89733,25.267762,0.000419,25.125436,-1.8159,0.234,9.88836,9.88836
2467.00,9.89641,25.267892,0.000419,25.125492,-1.8159,0.234,9.88848,9.88848
2468.00,9.89499,25.267933,0.000417,25.125531,-1.8160,0.234,9.88834,9.88834
2469.00,9.89411,25.267897,0.000413,25.125432,-1.8161,0.234,9.88965,9.88965
2470.00,9.89336,25.267961,0.000412,25.125417,-1.8162,0.234,9.88985,9.88985
2471.00,9.89317,25.267965,0.000412,25.125402,-1.8162,0.234,9.89225,9.89225
2472.00,9.89329,25.267959,0.000413,25.125329,-1.8162,0.235,9.89488,9.89488
2473.00,9.89355,25.267932,0.000412,25.125251,-1.8162,0.235,9.89734,9.89734
2474.00,9.89316,25.268055,0.000416,25.125286,-1.8159,0.235,9.89752,9.89752
2475.00,9.89342,25.268103,0.000417,25.125285,-1.8158,0.234,9.89948,9.89948
2476.00,9.89390,25.268142,0.000421,25.125278,-1.8157,0.234,9.90037,9.90037
2477.00,9.89402,25.268157,0.000422,25.125257,-1.8156,0.234,9.89986,9.89986
2478.00,9.89474,25.268234,0.000424,25.125312,-1.8155,0.234,9.90124,9.90124
2479.00,9.89519,25.268263,0.000424,25.125356,-1.8155,0.235,9.90315,9.90315
2480.00,9.89572,25.268310,0.000424,25.125398,-1.8153,0.235,9.90606,9.90606
2481.00,9.89675,25.268351,0.000421,25.125408,-1.8152,0.235,9.90843,9.90843
2482.00,9.89781,25.268426,0.000425,25.125439,-1.8152,0.235,9.91042,9.91042
2483.00,9.89893,25.268445,0.000426,25.125356,-1.8151,0.235,9.91100,9.91100
2484.00,9.90013,25.268489,0.000426,25.125356,-1.8149,0.235,9.91232,9.91232
2485.00,9.90106,25.268593,0.000427,25.125402,-1.8147,0.235,9.91080,9.91080
2486.00,9.90221,25.268645,0.000428,25.125390,-1.8147,0.235,9.91054,9.91054
2487.00,9.90362,25.268715,0.000429,25.125450,-1.8143,0.235,9.91083,9.91083
2488.00,9.90500,25.268805,0.000426,25.125529,-1.8141,0.236,9.90969,9.90969
2489.00,9.90531,25.268910,0.000425,25.125579,-1.8140,0.236,9.90693,9.90693
2490.00,9.90556,25.268894,0.000425,25.125524,-1.8138,0.236,9.90481,9.90481
2491.00,9.90589,25.268791,0.000424,25.125360,-1.8137,0.236,9.90043,9.90043
2492.00,9.90474,25.268858,0.000423,25.125300,-1.8138,0.236,9.89647,9.89647
2493.00,9.90414,25.268895,0.000427,25.125299,-1.8138,0.236,9.89423,9.89423
2494.00,9.90397,25.268818,0.000426,25.125246,-1.8138,0.236,9.89380,9.89380
2495.00,9.90417,25.268791,0.000428,25.125235,-1.8137,0.236,9.89546,9.89546
2496.00,9.90432,25.268912,0.000429,25.125370,-1.8134,0.236,9.89824,9.89824
2497.00,9.90458,25.268843,0.000425,25.125390,-1.8131,0.236,9.90005,9.90005
2498.00,9.90444,25.268889,0.000426,25.125431,-1.8128,0.236,9.90225,9.90225
2499.00,9.90415,25.268951,0.000429,25.125419,-1.8126,0.236,9.90467,9.90467
2500.00,9.90435,25.269032,0.000430,25.125412,-1.8123,0.236,9.90574,9.90574
2501.00,9.90411,25.269098,0.000431,25.125456,-1.8121,0.236,9.90670,9.90670
2502.00,9.90355,25.269202,0.000435,25.125496,-1.8119,0.236,9.90853,9.90853
2503.00,9.90355,25.269196,0.000433,25.125492,-1.8117,0.236,9.90925,9.90925
2504.00,9.90329,25.269258,0.000434,25.125547,-1.8115,0.237,9.90925,9.90925
2505.00,9.90255,25.269241,0.000433,25.125556,-1.8113,0.237,9.91140,9.91140
2506.00,9.90336,25.269314,0.000431,25.125545,-1.8112,0.237,9.91203,9.91203
2507.00,9.90405,25.269261,0.000433,25.125498,-1.8111,0.237,9.91042,9.91042
2508.00,9.90376,25.269220,0.000431,25.125368,-1.8110,0.237,9.90884,9.90884
2509.00,9.90355,25.269182,0.000429,25.125290,-1.8109,0.237,9.90568,9.90568
2510.00,9.90347,25.269235,0.000430,25.125278,-1.8110,0.237,9.90133,9.90133
2511.00,9.90411,25.269197,0.000429,25.125219,-1.8111,0.237,9.90001,9.90001
2512.00,9.90554,25.269298,0.000429,25.125256,-1.8111,0.237,9.90195,9.90195
2513.00,9.90620,25.269401,0.000430,25.125325,-1.8110,0.237,9.90293,9.90293
2514.00,9.90653,25.269503,0.000428,25.125329,-1.8108,0.237,9.90487,9.90487
2515.00,9.90695,25.269545,0.000428,25.125321,-1.8105,0.237,9.90440,9.90440
2516.00,9.90713,25.269541,0.000429,25.125315,-1.8102,0.237,9.90146,9.90146
2517.00,9.90656,25.269500,0.000430,25.125250,-1.8099,0.237,9.89977,9.89977
2518.00,9.90581,25.269525,0.000428,25.125246,-1.8098,0.237,9.90129,9.90129
2519.00,9.90465,25.269541,0.000429,25.125259,-1.8096,0.238,9.90313,9.90313
2520.00,9.90460,25.269601,0.000427,25.125311,-1.8094,0.238,9.90623,9.90623
2521.00,9.90456,25.269724,0.000429,25.125328,-1.8093,0.238,9.91002,9.91002
2522.00,9.90529,25.269784,0.000425,25.125342,-1.8091,0.238,9.90985,9.90985
2523.00,9.90552,25.269810,0.000425,25.125343,-1.8090,0.238,9.90900,9.90900
2524.00,9.90511,25.269899,0.000429,25.125426,-1.8089,0.238,9.90927,9.90927
2525.00,9.90435,25.269964,0.000433,25.125429,-1.8088,0.238,9.90851,9.90851
2526.00,9.90449,25.269963,0.000433,25.125477,-1.8087,0.238,9.90900,9.90900
2527.00,9.90555,25.269991,0.000437,25.125510,-1.8087,0.238,9.91109,9.91109
2528.00,9.90645,25.269991,0.000437,25.125447,-1.8087,0.238,9.91128,9.91128
2529.00,9.90693,25.270025,0.000434,25.125406,-1.8089,0.238,9.90894,9.90894
2530.00,9.90685,25.270029,0.000426,25.125378,-1.8090,0.239,9.90630,9.90630
2531.00,9.90617,25.270068,0.000423,25.125321,-1.8090,0.239,9.90391,9.90391
2532.00,9.90586,25.270135,0.000420,25.125323,-1.8089,0.239,9.90330,9.90330
2533.00,9.90614,25.270261,0.000423,25.125466,-1.8087,0.239,9.90364,9.90364
2534.00,9.90640,25.270285,0.000425,25.125462,-1.8084,0.239,9.90470,9.90470
2535.00,9.90641,25.270260,0.000426,25.125423,-1.8081,0.239,9.90454,9.90454
2536.00,9.90649,25.270327,0.000429,25.125456,-1.8078,0.239,9.90362,9.90362
2537.00,9.90682,25.270426,0.000433,25.125483,-1.8077,0.239,9.90344,9.90344
2538.00,9.90631,25.270412,0.000432,25.125405,-1.8077,0.239,9.90391,9.90391
2539.00,9.90563,25.270409,0.000434,25.125391,-1.8076,0.239,9.90322,9.90322
2540.00,9.90599,25.270493,0.000436,25.125438,-1.8076,0.239,9.90376,9.90376
2541.00,9.90611,25.270543,0.000435,25.125485,-1.8076,0.239,9.90537,9.90537
2542.00,9.90566,25.270484,0.000431,25.125408,-1.8076,0.239,9.90415,9.90415
2543.00,9.90481,25.270543,0.000429,25.125461,-1.8074,0.239,9.90051,9.90051
2544.00,9.90449,25.270602,0.000429,25.125485,-1.8073,0.240,9.90035,9.90035
2545.00,9.90366,25.270658,0.000430,25.125445,-1.8072,0.240,9.90300,9.90300
2546.00,9.90273,25.270663,0.000432,25.125382,-1.8071,0.240,9.90430,9.90430
2547.00,9.90282,25.270730,0.000435,25.125375,-1.8070,0.240,9.90631,9.90631
2548.00,9.90373,25.270743,0.000439,25.125293,-1.8070,0.240,9.90873,9.90873
2549.00,9.90472,25.270782,0.000437,25.125265,-1.8070,0.240,9.90898,9.90898
2550.00,9.90492,25.270752,0.000436,25.125280,-1.8070,0.240,9.90769,9.90769
2551.00,9.90488,25.270788,0.000434,25.125296,-1.8069,0.240,9.90684,9.90684
2552.00,9.90453,25.270929,0.000433,25.125410,-1.8067,0.240,9.90904,9.90904
2553.00,9.90448,25.270980,0.000432,25.125476,-1.8064,0.240,9.91200,9.91200
2554.00,9.90595,25.270952,0.000433,25.125494,-1.8062,0.240,9.91304,9.91304
2555.00,9.90687,25.270993,0.000434,25.125500,-1.8060,0.240,9.91300,9.91300
2556.00,9.90709,25.270979,0.000432,25.125498,-1.8058,0.240,9.91141,9.91141
2557.00,9.90694,25.270919,0.000432,25.125424,-1.8057,0.240,9.90562,9.90562
2558.00,9.90625,25.270885,0.000431,25.125357,-1.8057,0.240,9.90050,9.90050
2559.00,9.90682,25.270936,0.000429,25.125319,-1.8056,0.241,9.89841,9.89841
2560.00,9.90685,25.270931,0.000430,25.125285,-1.8054,0.241,9.89856,9.89856
2561.00,9.90736,25.270907,0.000431,25.125220,-1.8052,0.241,9.90194,9.90194
2562.00,9.90688,25.270865,0.000429,25.125154,-1.8049,0.241,9.90797,9.90797
2563.00,9.90609,25.270938,0.000428,25.125195,-1.8046,0.241,9.91181,9.91181
2564.00,9.90615,25.270959,0.000425,25.125180,-1.8043,0.241,9.91270,9.91270
2565.00,9.90738,25.271032,0.000423,25.125182,-1.8041,0.241,9.91248,9.91248
2566.00,9.90767,25.271117,0.000421,25.125160,-1.8039,0.242,9.91086,9.91086
2567.00,9.90752,25.271202,0.000423,25.125203,-1.8038,0.242,9.90827,9.90827
2568.00,9.90792,25.271220,0.000424,25.125215,-1.8037,0.242,9.90999,9.90999
2569.00,9.90731,25.271281,0.000429,25.125249,-1.8036,0.241,9.91175,9.91175
2570.00,9.90563,25.271317,0.000429,25.125254,-1.8035,0.242,9.91151,9.91151
2571.00,9.90586,25.271385,0.000432,25.125291,-1.8035,0.242,9.90896,9.90896
2572.00,9.90715,25.271316,0.000429,25.125201,-1.8035,0.242,9.90478,9.90478
2573.00,9.90784,25.271329,0.000426,25.125155,-1.8034,0.242,9.89858,9.89858
2574.00,9.90770,25.271410,0.000424,25.125187,-1.8033,0.242,9.89650,9.89650
2575.00,9.90686,25.271471,0.000426,25.125200,-1.8032,0.242,9.89776,9.89776
2576.00,9.90591,25.271470,0.000426,25.125200,-1.8031,0.242,9.90166,9.90166
2577.00,9.90674,25.271574,0.000430,25.125284,-1.8031,0.242,9.90650,9.90650
2578.00,9.90670,25.271661,0.000430,25.125330,-1.8031,0.242,9.91121,9.91121
2579.00,9.90456,25.271620,0.000429,25.125280,-1.8030,0.242,9.91451,9.91451
2580.00,9.90479,25.271671,0.000429,25.125287,-1.8030,0.242,9.91508,9.91508
2581.00,9.90629,25.271759,0.000430,25.125346,-1.8029,0.243,9.91349,9.91349
2582.00,9.90746,25.271774,0.000425,25.125257,-1.8027,0.243,9.91127,9.91127
2583.00,9.90807,25.271783,0.000424,25.125183,-1.8027,0.243,9.90862,9.90862
2584.00,9.90783,25.271819,0.000425,25.125144,-1.8026,0.243,9.90533,9.90533
2585.00,9.90705,25.271833,0.000425,25.125109,-1.8024,0.243,9.90360,9.90360
2586.00,9.90646,25.271925,0.000426,25.125128,-1.8021,0.243,9.90433,9.90433
2587.00,9.90627,25.271966,0.000431,25.125209,-1.8021,0.243,9.90445,9.90445
2588.00,9.90629,25.271983,0.000434,25.125263,-1.8020,0.243,9.90590,9.90590
2589.00,9.90598,25.271910,0.000435,25.125243,-1.8018,0.243,9.90732,9.90732
2590.00,9.90614,25.271859,0.000436,25.125201,-1.8017,0.243,9.90751,9.90751
2591.00,9.90649,25.271794,0.000437,25.125156,-1.8017,0.243,9.90843,9.90843
2592.00,9.90785,25.271785,0.000434,25.125163,-1.8017,0.243,9.91317,9.91317
2593.00,9.90975,25.271761,0.000431,25.125126,-1.8016,0.243,9.91654,9.91654
2594.00,9.91097,25.271881,0.000430,25.125220,-1.8015,0.243,9.91726,9.91726
2595.00,9.91112,25.272020,0.000430,25.125354,-1.8015,0.243,9.91810,9.91810
2596.00,9.91093,25.272048,0.000430,25.125355,-1.8015,0.243,9.91683,9.91683
2597.00,9.91056,25.272123,0.000432,25.125341,-1.8012,0.243,9.91311,9.91311
2598.00,9.90994,25.272210,0.000434,25.125358,-1.8010,0.243,9.91057,9.91057
2599.00,9.90984,25.272346,0.000434,25.125391,-1.8009,0.243,9.91111,9.91111
2600.00,9.91076,25.272382,0.000433,25.125372,-1.8006,0.244,9.91060,9.91060
2601.00,9.91217,25.272418,0.000432,25.125380,-1.8005,0.244,9.91067,9.91067
2602.00,9.91315,25.272407,0.000428,25.125365,-1.8005,0.244,9.91109,9.91109
2603.00,9.91340,25.272360,0.000428,25.125301,-1.8003,0.244,9.90869,9.90869
2604.00,9.91315,25.272220,0.000428,25.125212,-1.8000,0.244,9.90385,9.90385
2605.00,9.91264,25.272232,0.000426,25.125274,-1.7997,0.244,9.89895,9.89895
2606.00,9.91286,25.272187,0.000421,25.125220,-1.7994,0.244,9.89460,9.89460
2607.00,9.91335,25.272308,0.000421,25.125247,-1.7991,0.244,9.89041,9.89041
2608.00,9.91087,25.272455,0.000419,25.125276,-1.7991,0.245,9.89016,9.89016
2609.00,9.91041,25.272530,0.000415,25.125253,-1.7991,0.245,9.89252,9.89252
2610.00,9.91075,25.272510,0.000415,25.125131,-1.7992,0.245,9.89550,9.89550
2611.00,9.90939,25.272618,0.000418,25.125159,-1.7993,0.245,9.89666,9.89666
2612.00,9.90965,25.272629,0.000417,25.125153,-1.7992,0.245,9.89664,9.89664
@18,2.0001,4.0, 2610.045 
2613.00,9.90096,25.272684,0.000417,25.125193,-1.7991,0.246,9.89447,9.89447
2614.00,9.89254,25.272881,0.000420,25.125317,-1.7990,0.246,9.89247,9.89247
2615.00,9.89184,25.272988,0.000417,25.125334,-1.7990,0.246,9.89336,9.89336
2616.00,9.89410,25.273047,0.000414,25.125343,-1.7989,0.246,9.89542,9.89542
2617.00,9.89413,25.273057,0.000415,25.125357,-1.7988,0.246,9.89733,9.89733
2618.00,9.89349,25.273018,0.000415,25.125340,-1.7987,0.246,9.90025,9.90025
2619.00,9.89420,25.272846,0.000413,25.125146,-1.7985,0.246,9.90117,9.90117
2620.00,9.89523,25.272844,0.000416,25.125171,-1.7984,0.246,9.89985,9.89985
2621.00,9.89563,25.272893,0.000417,25.125249,-1.7983,0.246,9.89891,9.89891
2622.00,9.89559,25.272926,0.000418,25.125199,-1.7982,0.246,9.89962,9.89962
2623.00,9.89554,25.272976,0.000418,25.125186,-1.7981,0.246,9.90020,9.90020
2624.00,9.89662,25.273106,0.000420,25.125292,-1.7978,0.247,9.90277,9.90277
2625.00,9.89803,25.273147,0.000421,25.125291,-1.7975,0.247,9.90504,9.90504
2626.00,9.89893,25.273130,0.000424,25.125188,-1.7973,0.247,9.90626,9.90626
2627.00,9.89966,25.273154,0.000423,25.125231,-1.7971,0.247,9.90655,9.90655
2628.00,9.90044,25.273202,0.000427,25.125274,-1.7970,0.247,9.90777,9.90777
2629.00,9.90060,25.273205,0.000428,25.125319,-1.7968,0.247,9.90702,9.90702
2630.00,9.90118,25.273191,0.000429,25.125259,-1.7967,0.247,9.90680,9.90680
2631.00,9.90167,25.273254,0.000429,25.125242,-1.7966,0.247,9.90643,9.90643
2632.00,9.90223,25.273358,0.000433,25.125236,-1.7966,0.247,9.90697,9.90697
2633.00,9.90325,25.273397,0.000433,25.125203,-1.7966,0.247,9.90740,9.90740
2634.00,9.90443,25.273414,0.000433,25.125147,-1.7967,0.247,9.90846,9.90846
2635.00,9.90512,25.273452,0.000434,25.125154,-1.7967,0.247,9.90931,9.90931
2636.00,9.90535,25.273522,0.000436,25.125174,-1.7967,0.247,9.91076,9.91076
2637.00,9.90590,25.273532,0.000435,25.125216,-1.7966,0.247,9.91181,9.91181
2638.00,9.90643,25.273548,0.000434,25.125220,-1.7963,0.247,9.91109,9.91109
2639.00,9.90729,25.273599,0.000435,25.125241,-1.7962,0.247,9.91115,9.91115
2640.00,9.90818,25.273664,0.000433,25.125259,-1.7962,0.247,9.91114,9.91114
2641.00,9.90855,25.273709,0.000431,25.125290,-1.7962,0.247,9.90998,9.90998
2642.00,9.90856,25.273675,0.000431,25.125229,-1.7962,0.248,9.90948,9.90948
2643.00,9.90877,25.273736,0.000432,25.125309,-1.7962,0.248,9.90784,9.90784
2644.00,9.90827,25.273787,0.000430,25.125327,-1.7962,0.248,9.90539,9.90539
2645.00,9.90793,25.273821,0.000433,25.125327,-1.7960,0.248,9.90432,9.90432
2646.00,9.90792,25.273742,0.000436,25.125290,-1.7958,0.248,9.90526,9.90526
2647.00,9.90847,25.273736,0.000433,25.125275,-1.7956,0.248,9.90664,9.90664
2648.00,9.90889,25.273744,0.000429,25.125206,-1.7954,0.248,9.90950,9.90950
2649.00,9.90897,25.273801,0.000430,25.125202,-1.7953,0.248,9.91070,9.91070
2650.00,9.90884,25.273754,0.000426,25.125132,-1.7951,0.248,9.91074,9.91074
2651.00,9.90891,25.273860,0.000427,25.125150,-1.7950,0.248,9.90971,9.90971
2652.00,9.90892,25.274024,0.000431,25.125190,-1.7950,0.248,9.90788,9.90788
2653.00,9.90851,25.274054,0.000435,25.125154,-1.7949,0.248,9.90511,9.90511
2654.00,9.90835,25.274110,0.000434,25.125190,-1.7947,0.248,9.90438,9.90438
2655.00,9.90805,25.274167,0.000436,25.125288,-1.7946,0.248,9.90482,9.90482
2656.00,9.90741,25.274165,0.000431,25.125309,-1.7944,0.248,9.90502,9.90502
2657.00,9.90684,25.274053,0.000427,25.125231,-1.7942,0.249,9.90478,9.90478
2658.00,9.90658,25.274135,0.000429,25.125361,-1.7942,0.249,9.90645,9.90645
2659.00,9.90666,25.274087,0.000432,25.125306,-1.7941,0.249,9.90915,9.90915
2660.00,9.90698,25.274160,0.000434,25.125343,-1.7942,0.249,9.90944,9.90944
2661.00,9.90744,25.274153,0.000437,25.125329,-1.7941,0.249,9.90969,9.90969
2662.00,9.90746,25.274274,0.000437,25.125378,-1.7941,0.249,9.91120,9.91120
2663.00,9.90805,25.274240,0.000438,25.125291,-1.7939,0.249,9.91288,9.91288
2664.00,9.90879,25.274232,0.000433,25.125233,-1.7937,0.249,9.91231,9.91231
2665.00,9.90942,25.274308,0.000434,25.125224,-1.7935,0.249,9.91362,9.91362
2666.00,9.90974,25.274375,0.000433,25.125222,-1.7934,0.249,9.91454,9.91454
2667.00,9.90957,25.274473,0.000437,25.125251,-1.7933,0.249,9.91425,9.91425
2668.00,9.90910,25.274611,0.000435,25.125324,-1.7931,0.249,9.91202,9.91202
2669.00,9.90936,25.274607,0.000433,25.125310,-1.7931,0.249,9.91074,9.91074
2670.00,9.90981,25.274503,0.000428,25.125193,-1.7930,0.249,9.90917,9.90917
2671.00,9.90997,25.274560,0.000430,25.125223,-1.7928,0.249,9.91010,9.91010
2672.00,9.90987,25.274502,0.000424,25.125175,-1.7926,0.249,9.90932,9.90932
2673.00,9.91026,25.274448,0.000421,25.125063,-1.7925,0.249,9.90913,9.90913
2674.00,9.91058,25.274618,0.000423,25.125154,-1.7923,0.250,9.90950,9.90950
2675.00,9.91043,25.274731,0.000428,25.125197,-1.7920,0.250,9.90916,9.90916
2676.00,9.91019,25.274748,0.000424,25.125188,-1.7918,0.250,9.90614,9.90614
2677.00,9.90995,25.274840,0.000428,25.125265,-1.7916,0.250,9.90447,9.90447
2678.00,9.90967,25.274876,0.000433,25.125289,-1.7913,0.250,9.90395,9.90395
2679.00,9.90927,25.274878,0.000434,25.125250,-1.7912,0.250,9.90433,9.90433
2680.00,9.90942,25.274859,0.000431,25.125231,-1.7912,0.250,9.90731,9.90731
2681.00,9.91012,25.274860,0.000432,25.125192,-1.7913,0.250,9.91058,9.91058
2682.00,9.91036,25.274832,0.000432,25.125149,-1.7913,0.250,9.91318,9.91318
2683.00,9.91010,25.274842,0.000428,25.125149,-1.7915,0.250,9.91397,9.91397
2684.00,9.90965,25.274794,0.000426,25.125132,-1.7914,0.250,9.91348,9.91348
2685.00,9.90925,25.274837,0.000425,25.125132,-1.7913,0.250,9.91013,9.91013
2686.00,9.90853,25.274908,0.000427,25.125132,-1.7911,0.250,9.90562,9.90562
2687.00,9.90764,25.274964,0.000426,25.125176,-1.7910,0.251,9.90137,9.90137
2688.00,9.90736,25.275051,0.000430,25.125223,-1.7909,0.251,9.90083,9.90083
2689.00,9.90718,25.275093,0.000431,25.125212,-1.7909,0.251,9.90165,9.90165
2690.00,9.90703,25.275212,0.000435,25.125305,-1.7910,0.251,9.90335,9.90335
2691.00,9.90664,25.275211,0.000433,25.125287,-1.7910,0.251,9.90673,9.90673
2692.00,9.90698,25.275262,0.000435,25.125256,-1.7910,0.251,9.91029,9.91029
2693.00,9.90728,25.275264,0.000432,25.125241,-1.7909,0.251,9.91193,9.91193
2694.00,9.90746,25.275355,0.000433,25.125245,-1.7908,0.251,9.91181,9.91181
2695.00,9.90820,25.275376,0.000434,25.125217,-1.7906,0.251,9.91028,9.91028
2696.00,9.90828,25.275411,0.000434,25.125214,-1.7904,0.251,9.90980,9.90980
2697.00,9.90842,25.275451,0.000435,25.125254,-1.7904,0.251,9.91028,9.91028
2698.00,9.90809,25.275472,0.000436,25.125267,-1.7903,0.251,9.90963,9.90963
2699.00,9.90835,25.275461,0.000435,25.125300,-1.7901,0.251,9.90924,9.90924
2700.00,9.90858,25.275414,0.000432,25.125291,-1.7899,0.251,9.91069,9.91069
2701.00,9.90843,25.275431,0.000430,25.125357,-1.7898,0.252,9.91053,9.91053
2702.00,9.90780,25.275389,0.000428,25.125324,-1.7895,0.252,9.90789,9.90789
2703.00,9.90735,25.275395,0.000428,25.125265,-1.7892,0.252,9.90753,9.90753
2704.00,9.90791,25.275469,0.000430,25.125252,-1.7891,0.252,9.91062,9.91062
2705.00,9.90874,25.275548,0.000428,25.125291,-1.7890,0.252,9.91260,9.91260
2706.00,9.90954,25.275577,0.000425,25.125293,-1.7889,0.252,9.91149,9.91149
2707.00,9.91007,25.275617,0.000426,25.125307,-1.7888,0.252,9.91229,9.91229
2708.00,9.91034,25.275696,0.000428,25.125339,-1.7887,0.252,9.91181,9.91181
2709.00,9.91022,25.275702,0.000424,25.125351,-1.7886,0.252,9.90996,9.90996
2710.00,9.91010,25.275707,0.000425,25.125293,-1.7885,0.252,9.90926,9.90926
2711.00,9.90973,25.275698,0.000429,25.125238,-1.7883,0.252,9.91140,9.91140
2712.00,9.91025,25.275689,0.000427,25.125156,-1.7882,0.252,9.91437,9.91437
2713.00,9.90991,25.275647,0.000422,25.125113,-1.7881,0.253,9.91750,9.91750
2714.00,9.90985,25.275619,0.000423,25.125139,-1.7880,0.253,9.91982,9.91982
2715.00,9.91027,25.275667,0.000425,25.125175,-1.7879,0.253,9.91873,9.91873
2716.00,9.91121,25.275812,0.000426,25.125262,-1.7880,0.253,9.91725,9.91725
2717.00,9.91229,25.275818,0.000427,25.125236,-1.7880,0.253,9.91599,9.91599
2718.00,9.91399,25.275940,0.000430,25.125317,-1.7881,0.253,9.91452,9.91452
2719.00,9.91373,25.276043,0.000430,25.125299,-1.7881,0.253,9.91182,9.91182
2720.00,9.91360,25.276079,0.000429,25.125230,-1.7881,0.253,9.91071,9.91071
2721.00,9.91389,25.276070,0.000424,25.125177,-1.7880,0.253,9.91197,9.91197
2722.00,9.91397,25.276208,0.000422,25.125290,-1.7879,0.254,9.91179,9.91179
2723.00,9.91334,25.276188,0.000424,25.125282,-1.7877,0.254,9.91099,9.91099
2724.00,9.91333,25.276190,0.000424,25.125225,-1.7874,0.254,9.90936,9.90936
2725.00,9.91421,25.276323,0.000425,25.125360,-1.7872,0.254,9.90920,9.90920
2726.00,9.91446,25.276401,0.000427,25.125382,-1.7869,0.254,9.90878,9.90878
2727.00,9.91370,25.276481,0.000432,25.125363,-1.7868,0.254,9.90878,9.90878
2728.00,9.91284,25.276465,0.000426,25.125254,-1.7867,0.254,9.90973,9.90973
2729.00,9.91274,25.276546,0.000426,25.125325,-1.7866,0.254,9.91181,9.91181
2730.00,9.91297,25.276517,0.000426,25.125289,-1.7866,0.254,9.91292,9.91292
2731.00,9.91281,25.276476,0.000424,25.125277,-1.7866,0.254,9.91282,9.91282
2732.00,9.91222,25.276531,0.000423,25.125304,-1.7865,0.254,9.91229,9.91229
2733.00,9.91180,25.276656,0.000427,25.125392,-1.7863,0.254,9.91147,9.91147
2734.00,9.91164,25.276707,0.000427,25.125405,-1.7863,0.254,9.91377,9.91377
2735.00,9.91191,25.276781,0.000429,25.125418,-1.7862,0.254,9.91701,9.91701
2736.00,9.91278,25.276790,0.000428,25.125367,-1.7862,0.254,9.91878,9.91878
2737.00,9.91308,25.276795,0.000429,25.125331,-1.7862,0.254,9.91817,9.91817
2738.00,9.91254,25.276829,0.000429,25.125274,-1.7862,0.254,9.91616,9.91616
2739.00,9.91189,25.276928,0.000431,25.125332,-1.7862,0.254,9.91244,9.91244
2740.00,9.91211,25.276965,0.000429,25.125363,-1.7862,0.255,9.91139,9.91139
2741.00,9.91225,25.277126,0.000435,25.125458,-1.7861,0.255,9.91261,9.91261
2742.00,9.91266,25.277092,0.000432,25.125432,-1.7860,0.255,9.91489,9.91489
2743.00,9.91363,25.277049,0.000429,25.125435,-1.7858,0.255,9.91505,9.91505
2744.00,9.91393,25.277037,0.000430,25.125344,-1.7856,0.255,9.91348,9.91348
2745.00,9.91391,25.277047,0.000431,25.125281,-1.7854,0.255,9.90915,9.90915
2746.00,9.91514,25.277064,0.000429,25.125253,-1.7852,0.255,9.90546,9.90546
2747.00,9.91506,25.277164,0.000431,25.125314,-1.7849,0.255,9.90301,9.90301
2748.00,9.91497,25.277282,0.000431,25.125352,-1.7848,0.255,9.90292,9.90292
2749.00,9.91347,25.277277,0.000425,25.125390,-1.7846,0.255,9.90425,9.90425
2750.00,9.91156,25.277302,0.000425,25.125379,-1.7845,0.256,9.90563,9.90563
2751.00,9.90947,25.277272,0.000422,25.125386,-1.7844,0.256,9.90787,9.90787
2752.00,9.90864,25.277281,0.000422,25.125477,-1.7844,0.256,9.91026,9.91026
2753.00,9.90813,25.277313,0.000425,25.125539,-1.7844,0.256,9.91417,9.91417
2754.00,9.90836,25.277286,0.000427,25.125481,-1.7844,0.256,9.91557,9.91557
2755.00,9.90945,25.277303,0.000425,25.125474,-1.7844,0.256,9.91506,9.91506
2756.00,9.91009,25.277299,0.000423,25.125426,-1.7843,0.256,9.91166,9.91166
2757.00,9.90836,25.277302,0.000420,25.125306,-1.7843,0.257,9.90733,9.90733
2758.00,9.90732,25.277330,0.000418,25.125284,-1.7841,0.257,9.90245,9.90245
2759.00,9.90897,25.277415,0.000417,25.125355,-1.7841,0.257,9.89978,9.89978
2760.00,9.91061,25.277412,0.000412,25.125307,-1.7840,0.257,9.89891,9.89891
2761.00,9.91381,25.277391,0.000412,25.125277,-1.7840,0.257,9.89831,9.89831
2762.00,9.91775,25.277530,0.000417,25.125365,-1.7839,0.257,9.89835,9.89835
@19,2.0001,4.0, 2760.086 
2763.00,9.91988,25.277574,0.000416,25.125337,-1.7838,0.257,9.89915,9.89915
2764.00,9.91335,25.277618,0.000419,25.125314,-1.7838,0.257,9.89999,9.89999
2765.00,9.90752,25.277727,0.000424,25.125420,-1.7837,0.257,9.90072,9.90072
2766.00,9.90524,25.277863,0.000424,25.125434,-1.7838,0.258,9.90179,9.90179
2767.00,9.90376,25.277781,0.000420,25.125271,-1.7839,0.258,9.90371,9.90371
2768.00,9.90306,25.277753,0.000424,25.125261,-1.7837,0.258,9.90526,9.90526
2769.00,9.90319,25.277797,0.000424,25.125271,-1.7836,0.258,9.90597,9.90597
2770.00,9.90344,25.277781,0.000422,25.125196,-1.7833,0.258,9.90619,9.90619
2771.00,9.90398,25.277827,0.000423,25.125221,-1.7830,0.258,9.90641,9.90641
2772.00,9.90404,25.277841,0.000427,25.125228,-1.7827,0.258,9.90639,9.90639
2773.00,9.90366,25.277865,0.000426,25.125224,-1.7827,0.258,9.90617,9.90617
2774.00,9.90317,25.277907,0.000425,25.125252,-1.7826,0.258,9.90709,9.90709
2775.00,9.90337,25.277904,0.000428,25.125272,-1.7826,0.258,9.90837,9.90837
2776.00,9.90381,25.277948,0.000429,25.125312,-1.7826,0.258,9.90986,9.90986
2777.00,9.90449,25.278024,0.000424,25.125412,-1.7824,0.258,9.91127,9.91127
2778.00,9.90535,25.278022,0.000422,25.125361,-1.7823,0.259,9.91242,9.91242
2779.00,9.90603,25.277987,0.000423,25.125300,-1.7822,0.258,9.91182,9.91182
2780.00,9.90653,25.278006,0.000423,25.125238,-1.7822,0.259,9.91239,9.91239
2781.00,9.90729,25.277934,0.000423,25.125154,-1.7822,0.259,9.91228,9.91228
2782.00,9.90785,25.277937,0.000428,25.125121,-1.7824,0.258,9.91133,9.91133
2783.00,9.90836,25.277988,0.000430,25.125168,-1.7825,0.258,9.91029,9.91029
2784.00,9.90865,25.277976,0.000425,25.125098,-1.7825,0.259,9.91023,9.91023
2785.00,9.90903,25.278097,0.000431,25.125249,-1.7822,0.259,9.91044,9.91044
2786.00,9.90967,25.278049,0.000427,25.125192,-1.7818,0.259,9.91108,9.91108
2787.00,9.91004,25.277987,0.000422,25.125124,-1.7816,0.259,9.91168,9.91168
2788.00,9.91021,25.278087,0.000425,25.125161,-1.7815,0.259,9.91238,9.91238
2789.00,9.91064,25.278182,0.000428,25.125271,-1.7816,0.259,9.91474,9.91474
2790.00,9.91131,25.278117,0.000421,25.125144,-1.7817,0.259,9.91558,9.91558
2791.00,9.91221,25.278229,0.000424,25.125278,-1.7818,0.259,9.91771,9.91771
2792.00,9.91310,25.278314,0.000429,25.125375,-1.7818,0.259,9.91853,9.91853
2793.00,9.91344,25.278300,0.000431,25.125366,-1.7816,0.259,9.91858,9.91858
2794.00,9.91334,25.278359,0.000432,25.125372,-1.7814,0.259,9.91642,9.91642
2795.00,9.91332,25.278410,0.000436,25.125398,-1.7813,0.259,9.91491,9.91491
2796.00,9.91330,25.278541,0.000435,25.125393,-1.7812,0.259,9.91228,9.91228
2797.00,9.91332,25.278618,0.000430,25.125365,-1.7812,0.260,9.91136,9.91136
2798.00,9.91319,25.278646,0.000428,25.125392,-1.7811,0.260,9.91136,9.91136
2799.00,9.91330,25.278664,0.000427,25.125365,-1.7811,0.260,9.91086,9.91086
2800.00,9.91357,25.278697,0.000428,25.125334,-1.7810,0.260,9.90952,9.90952
2801.00,9.91319,25.278664,0.000431,25.125291,-1.7808,0.260,9.90818,9.90818
2802.00,9.91255,25.278679,0.000433,25.125242,-1.7806,0.260,9.90858,9.90858
2803.00,9.91261,25.278719,0.000430,25.125192,-1.7806,0.260,9.90831,9.90831
2804.00,9.91284,25.278754,0.000432,25.125217,-1.7804,0.260,9.91002,9.91002
2805.00,9.91316,25.278779,0.000431,25.125272,-1.7801,0.260,9.91282,9.91282
2806.00,9.91325,25.278821,0.000430,25.125262,-1.7799,0.260,9.91506,9.91506
2807.00,9.91341,25.278907,0.000433,25.125326,-1.7798,0.260,9.91556,9.91556
2808.00,9.91341,25.278915,0.000436,25.125316,-1.7796,0.260,9.91457,9.91457
2809.00,9.91268,25.278951,0.000436,25.125254,-1.7794,0.260,9.91111,9.91111
2810.00,9.91165,25.279057,0.000437,25.125258,-1.7793,0.260,9.90651,9.90651
2811.00,9.91026,25.279120,0.000436,25.125270,-1.7793,0.260,9.90308,9.90308
2812.00,9.90928,25.279106,0.000431,25.125210,-1.7790,0.260,9.90062,9.90062
2813.00,9.90887,25.279130,0.000429,25.125200,-1.7788,0.260,9.90064,9.90064
2814.00,9.90866,25.279203,0.000428,25.125286,-1.7786,0.261,9.90256,9.90256
2815.00,9.90859,25.279318,0.000426,25.125343,-1.7785,0.261,9.90537,9.90537
2816.00,9.90850,25.279311,0.000428,25.125311,-1.7784,0.261,9.90800,9.90800
2817.00,9.90822,25.279383,0.000429,25.125352,-1.7785,0.261,9.91084,9.91084
2818.00,9.90820,25.279359,0.000428,25.125275,-1.7786,0.261,9.91354,9.91354
2819.00,9.90895,25.279361,0.000431,25.125210,-1.7787,0.261,9.91498,9.91498
2820.00,9.90992,25.279301,0.000434,25.125177,-1.7787,0.261,9.91496,9.91496
2821.00,9.90999,25.279430,0.000438,25.125324,-1.7785,0.261,9.91357,9.91357
2822.00,9.90982,25.279453,0.000440,25.125319,-1.7782,0.261,9.91182,9.91182
2823.00,9.90957,25.279581,0.000445,25.125397,-1.7780,0.261,9.90892,9.90892
2824.00,9.90929,25.279586,0.000441,25.125381,-1.7778,0.261,9.90805,9.90805
2825.00,9.90921,25.279620,0.000438,25.125327,-1.7779,0.261,9.91007,9.91007
2826.00,9.90947,25.279570,0.000437,25.125253,-1.7780,0.261,9.91384,9.91384
2827.00,9.90973,25.279612,0.000436,25.125272,-1.7780,0.261,9.91680,9.91680
2828.00,9.91015,25.279611,0.000432,25.125235,-1.7779,0.262,9.92074,9.92074
2829.00,9.91160,25.279721,0.000433,25.125244,-1.7777,0.262,9.92231,9.92231
2830.00,9.91299,25.279784,0.000434,25.125252,-1.7774,0.262,9.92186,9.92186
2831.00,9.91373,25.279836,0.000429,25.125243,-1.7772,0.262,9.92148,9.92148
2832.00,9.91481,25.279858,0.000426,25.125202,-1.7772,0.262,9.91894,9.91894
2833.00,9.91518,25.279912,0.000430,25.125263,-1.7772,0.262,9.91526,9.91526
2834.00,9.91578,25.279962,0.000432,25.125319,-1.7772,0.262,9.91229,9.91229
2835.00,9.91535,25.279994,0.000432,25.125398,-1.7772,0.262,9.90922,9.90922
2836.00,9.91421,25.280017,0.000429,25.125359,-1.7771,0.262,9.90678,9.90678
2837.00,9.91402,25.279970,0.000433,25.125317,-1.7769,0.262,9.90913,9.90913
2838.00,9.91441,25.280022,0.000433,25.125340,-1.7766,0.262,9.91312,9.91312
2839.00,9.91468,25.279833,0.000431,25.125189,-1.7763,0.262,9.91690,9.91690
2840.00,9.91494,25.279807,0.000429,25.125138,-1.7761,0.262,9.91864,9.91864
2841.00,9.91500,25.279918,0.000434,25.125236,-1.7758,0.262,9.91744,9.91744
2842.00,9.91579,25.280059,0.000433,25.125356,-1.7757,0.262,9.91580,9.91580
2843.00,9.91584,25.280100,0.000433,25.125353,-1.7758,0.262,9.91468,9.91468
2844.00,9.91533,25.280306,0.000436,25.125468,-1.7758,0.262,9.91306,9.91306
2845.00,9.91419,25.280384,0.000438,25.125435,-1.7757,0.262,9.91246,9.91246
2846.00,9.91311,25.280356,0.000436,25.125311,-1.7756,0.262,9.91237,9.91237
2847.00,9.91278,25.280422,0.000438,25.125303,-1.7754,0.263,9.91052,9.91052
2848.00,9.91323,25.280358,0.000433,25.125231,-1.7753,0.263,9.90789,9.90789
2849.00,9.91377,25.280408,0.000429,25.125304,-1.7752,0.263,9.90690,9.90690
2850.00,9.91255,25.280405,0.000423,25.125334,-1.7751,0.264,9.90746,9.90746
2851.00,9.91264,25.280435,0.000422,25.125403,-1.7753,0.264,9.90986,9.90986
2852.00,9.91267,25.280270,0.000420,25.125327,-1.7755,0.264,9.91178,9.91178
2853.00,9.91317,25.280341,0.000422,25.125382,-1.7755,0.264,9.91234,9.91234
2854.00,9.91301,25.280346,0.000424,25.125379,-1.7754,0.264,9.91449,9.91449
2855.00,9.91305,25.280297,0.000427,25.125356,-1.7754,0.264,9.91782,9.91782
2856.00,9.91361,25.280332,0.000429,25.125355,-1.7752,0.264,9.91874,9.91874
2857.00,9.91392,25.280450,0.000427,25.125370,-1.7750,0.264,9.91845,9.91845
2858.00,9.91365,25.280565,0.000429,25.125438,-1.7748,0.264,9.91780,9.91780
2859.00,9.91288,25.280558,0.000428,25.125344,-1.7746,0.264,9.91617,9.91617
2860.00,9.91275,25.280594,0.000423,25.125278,-1.7744,0.264,9.91408,9.91408
2861.00,9.91332,25.280567,0.000421,25.125209,-1.7743,0.264,9.91392,9.91392
2862.00,9.91367,25.280636,0.000421,25.125223,-1.7740,0.264,9.91492,9.91492
2863.00,9.91324,25.280608,0.000420,25.125166,-1.7739,0.264,9.91614,9.91614
2864.00,9.91419,25.280592,0.000419,25.125130,-1.7738,0.265,9.91595,9.91595
2865.00,9.91537,25.280652,0.000424,25.125168,-1.7738,0.265,9.91544,9.91544
2866.00,9.91557,25.280765,0.000431,25.125255,-1.7739,0.264,9.91467,9.91467
2867.00,9.91565,25.280770,0.000434,25.125263,-1.7741,0.264,9.91341,9.91341
2868.00,9.91573,25.280784,0.000432,25.125247,-1.7741,0.264,9.91443,9.91443
2869.00,9.91551,25.280863,0.000433,25.125265,-1.7739,0.264,9.91674,9.91674
2870.00,9.91607,25.280918,0.000431,25.125316,-1.7736,0.265,9.91782,9.91782
2871.00,9.91641,25.280988,0.000428,25.125343,-1.7734,0.265,9.91888,9.91888
2872.00,9.91672,25.281027,0.000426,25.125375,-1.7732,0.265,9.92083,9.92083
2873.00,9.91706,25.281204,0.000430,25.125490,-1.7732,0.265,9.92037,9.92037
2874.00,9.91706,25.281257,0.000427,25.125512,-1.7732,0.265,9.91824,9.91824
2875.00,9.91624,25.281258,0.000429,25.125448,-1.7732,0.265,9.91548,9.91548
2876.00,9.91567,25.281243,0.000430,25.125406,-1.7732,0.265,9.91548,9.91548
2877.00,9.91597,25.281277,0.000432,25.125366,-1.7729,0.265,9.91601,9.91601
2878.00,9.91656,25.281262,0.000429,25.125272,-1.7726,0.265,9.91581,9.91581
2879.00,9.91690,25.281256,0.000431,25.125248,-1.7725,0.265,9.91549,9.91549
2880.00,9.91657,25.281333,0.000428,25.125300,-1.7723,0.266,9.91663,9.91663
2881.00,9.91626,25.281459,0.000430,25.125367,-1.7722,0.266,9.91552,9.91552
2882.00,9.91612,25.281514,0.000430,25.125399,-1.7722,0.266,9.91411,9.91411
2883.00,9.91634,25.281499,0.000431,25.125389,-1.7724,0.266,9.91496,9.91496
2884.00,9.91657,25.281500,0.000433,25.125430,-1.7724,0.266,9.91813,9.91813
2885.00,9.91687,25.281439,0.000434,25.125323,-1.7726,0.266,9.92176,9.92176
2886.00,9.91768,25.281330,0.000429,25.125217,-1.7727,0.266,9.92183,9.92183
2887.00,9.91744,25.281427,0.000433,25.125259,-1.7728,0.266,9.92065,9.92065
2888.00,9.91787,25.281458,0.000432,25.125273,-1.7728,0.266,9.91940,9.91940
2889.00,9.91728,25.281571,0.000430,25.125256,-1.7728,0.266,9.91515,9.91515
2890.00,9.91641,25.281753,0.000432,25.125406,-1.7726,0.266,9.91043,9.91043
2891.00,9.91580,25.281729,0.000432,25.125382,-1.7724,0.266,9.90884,9.90884
2892.00,9.91544,25.281750,0.000430,25.125370,-1.7723,0.266,9.90690,9.90690
2893.00,9.91587,25.281704,0.000429,25.125308,-1.7722,0.266,9.90584,9.90584
2894.00,9.91547,25.281799,0.000431,25.125402,-1.7720,0.267,9.90900,9.90900
2895.00,9.91414,25.281726,0.000432,25.125359,-1.7718,0.267,9.91241,9.91241
2896.00,9.91356,25.281846,0.000437,25.125397,-1.7716,0.266,9.91534,9.91534
2897.00,9.91452,25.281824,0.000436,25.125326,-1.7714,0.266,9.91889,9.91889
2898.00,9.91528,25.281861,0.000434,25.125301,-1.7713,0.267,9.92339,9.92339
2899.00,9.91610,25.281803,0.000433,25.125250,-1.7712,0.267,9.92244,9.92244
2900.00,9.91626,25.281792,0.000432,25.125228,-1.7712,0.267,9.91875,9.91875
2901.00,9.91637,25.281814,0.000429,25.125262,-1.7712,0.267,9.91381,9.91381
2902.00,9.91554,25.281831,0.000429,25.125278,-1.7711,0.267,9.91072,9.91072
2903.00,9.91437,25.281870,0.000433,25.125298,-1.7710,0.267,9.90706,9.90706
2904.00,9.91400,25.281911,0.000431,25.125275,-1.7709,0.267,9.90621,9.90621
2905.00,9.91252,25.281984,0.000429,25.125246,-1.7709,0.267,9.90805,9.90805
2906.00,9.91220,25.281964,0.000426,25.125207,-1.7710,0.267,9.91022,9.91022
2907.00,9.91300,25.282035,0.000424,25.125251,-1.7710,0.267,9.91212,9.91212
2908.00,9.91461,25.282107,0.000424,25.125281,-1.7711,0.268,9.91214,9.91214
2909.00,9.91432,25.282151,0.000423,25.125285,-1.7711,0.268,9.91307,9.91307
2910.00,9.91301,25.282228,0.000424,25.125353,-1.7709,0.268,9.91625,9.91625
2911.00,9.91251,25.282329,0.000427,25.125384,-1.7707,0.268,9.91994,9.91994
2912.00,9.91233,25.282338,0.000432,25.125358,-1.7705,0.268,9.92069,9.92069
