# Supplementary material for: HSL1 and BAM1/2 impact epidermal cell development by sensing distinct signaling peptides
Source: Nat Commun. 2022 Feb 15;13:876. doi: 10.1038/s41467-022-28558-4 (PMC8847575; doi:10.1038/s41467-022-28558-4)
Supplement: Supplementary file 4 — Source Data [file 41467_2022_28558_MOESM4_ESM.zip › Source Data/Source Data/Figure S8/Exp1_HSL1_CLE9 N116S_SERK1.itc]

$ITC
$ 19 
$NOT
$ 25 
$ 60 
$ 500 
$ 10 
$ 2 
$ADCGainCode:  0 
$False,True,True
$ 0.4 , 0.8 , 150 , 5 
$ 2 , 4 , 150 , 5 
$ 2 , 4 , 150 , 5 
$ 2 , 4 , 150 , 5 
$ 2 , 4 , 150 , 5 
$ 2 , 4 , 150 , 5 
$ 2 , 4 , 150 , 5 
$ 2 , 4 , 150 , 5 
$ 2 , 4 , 150 , 5 
$ 2 , 4 , 150 , 5 
$ 2 , 4 , 150 , 5 
$ 2 , 4 , 150 , 5 
$ 2 , 4 , 150 , 5 
$ 2 , 4 , 150 , 5 
$ 2 , 4 , 150 , 5 
$ 2 , 4 , 150 , 5 
$ 2 , 4 , 150 , 5 
$ 2 , 4 , 150 , 5 
$ 2 , 4 , 150 , 5 
# 0 
# 0.1 
# 0.015 
# 0.2035 
# 25 
# 4 
# 8.15 
# 1 
?HSL1_15uM_CLE9_SP_mut_150uM_SERK1_100uM
% MICROCALITC_MAL1177627
% 0.2035 
% 4 
%-0.586102 , 29.61604 
%-0.348256 , 29.40329 
% 0.8333333 
% 167740 , 167730 
% 0.25 , 81 
%-0.015695 ,-0.033946 
%-20 , 8 
% 0 , 0 
% 0 
% 128000       127744 
% 43.1 
% 500 , 750 , 1000 , 750 
% 0.06978023945 ,-0.002252194966 ,-3.244915618586E-05 , 1.349203907274E-06 ,-9.058983361606E-09 
% MicroCalITC Ver: 1.29.32 Run time:9/18/2020 3:55:22 PM
@0
5.00,9.52546,25.183739,0.000409,25.126077,-2.3352,0.031,9.52978,9.52978
6.00,9.52666,25.183874,0.000410,25.126202,-2.3351,0.031,9.52908,9.52908
7.00,9.52711,25.183973,0.000408,25.126307,-2.3351,0.031,9.52839,9.52839
8.00,9.52769,25.184039,0.000407,25.126381,-2.3351,0.031,9.52844,9.52844
9.00,9.52789,25.184158,0.000410,25.126497,-2.3348,0.031,9.52834,9.52834
10.00,9.52789,25.184200,0.000410,25.126515,-2.3345,0.031,9.52761,9.52761
11.00,9.52784,25.184156,0.000410,25.126347,-2.3343,0.031,9.52726,9.52726
12.00,9.52787,25.184158,0.000411,25.126275,-2.3342,0.031,9.52669,9.52669
13.00,9.52783,25.184164,0.000409,25.126181,-2.3339,0.031,9.52581,9.52581
14.00,9.52771,25.184044,0.000407,25.125970,-2.3338,0.032,9.52473,9.52473
15.00,9.52762,25.183976,0.000403,25.125874,-2.3337,0.032,9.52391,9.52391
16.00,9.52723,25.183989,0.000405,25.125912,-2.3339,0.032,9.52300,9.52300
17.00,9.52705,25.184041,0.000408,25.126014,-2.3340,0.032,9.52288,9.52288
18.00,9.52698,25.184004,0.000411,25.126005,-2.3343,0.032,9.52390,9.52390
19.00,9.52655,25.184063,0.000414,25.126119,-2.3345,0.032,9.52552,9.52552
20.00,9.52656,25.184175,0.000418,25.126230,-2.3345,0.032,9.52711,9.52711
21.00,9.52692,25.184283,0.000417,25.126269,-2.3344,0.032,9.52908,9.52908
22.00,9.52686,25.184223,0.000415,25.126122,-2.3343,0.032,9.53052,9.53052
23.00,9.52656,25.184338,0.000418,25.126178,-2.3341,0.032,9.53124,9.53124
24.00,9.52634,25.184340,0.000414,25.126148,-2.3341,0.032,9.53156,9.53156
25.00,9.52608,25.184343,0.000413,25.126097,-2.3339,0.032,9.53132,9.53132
26.00,9.52586,25.184455,0.000415,25.126221,-2.3339,0.032,9.53085,9.53085
27.00,9.52620,25.184513,0.000415,25.126262,-2.3337,0.032,9.53086,9.53086
28.00,9.52699,25.184537,0.000410,25.126268,-2.3335,0.033,9.53038,9.53038
29.00,9.52805,25.184634,0.000410,25.126307,-2.3332,0.033,9.52953,9.52953
30.00,9.52831,25.184635,0.000408,25.126267,-2.3331,0.033,9.52853,9.52853
31.00,9.52854,25.184538,0.000405,25.126073,-2.3331,0.033,9.52785,9.52785
32.00,9.52840,25.184589,0.000405,25.126130,-2.3332,0.033,9.52773,9.52773
33.00,9.52829,25.184575,0.000406,25.126065,-2.3333,0.033,9.52753,9.52753
34.00,9.52863,25.184612,0.000410,25.126015,-2.3334,0.033,9.52694,9.52694
35.00,9.52944,25.184685,0.000411,25.125998,-2.3334,0.033,9.52726,9.52726
36.00,9.52964,25.184774,0.000414,25.126029,-2.3331,0.033,9.52692,9.52692
37.00,9.52936,25.184696,0.000411,25.125903,-2.3331,0.033,9.52493,9.52493
38.00,9.52891,25.184769,0.000410,25.125972,-2.3332,0.033,9.52358,9.52358
39.00,9.52853,25.184802,0.000410,25.126002,-2.3333,0.034,9.52324,9.52324
40.00,9.52783,25.184878,0.000409,25.126075,-2.3334,0.034,9.52281,9.52281
41.00,9.52717,25.184900,0.000411,25.126138,-2.3336,0.034,9.52280,9.52280
42.00,9.52673,25.185027,0.000415,25.126200,-2.3334,0.034,9.52370,9.52370
43.00,9.52616,25.185104,0.000416,25.126226,-2.3332,0.034,9.52405,9.52405
44.00,9.52591,25.185144,0.000416,25.126209,-2.3330,0.034,9.52367,9.52367
45.00,9.52552,25.185197,0.000418,25.126209,-2.3329,0.034,9.52319,9.52319
46.00,9.52521,25.185289,0.000416,25.126171,-2.3328,0.034,9.52275,9.52275
47.00,9.52479,25.185300,0.000414,25.126125,-2.3327,0.034,9.52215,9.52215
48.00,9.52449,25.185306,0.000414,25.126147,-2.3327,0.034,9.52200,9.52200
49.00,9.52411,25.185345,0.000412,25.126169,-2.3327,0.034,9.52210,9.52210
50.00,9.52392,25.185319,0.000410,25.126089,-2.3325,0.034,9.52214,9.52214
51.00,9.52374,25.185269,0.000409,25.126124,-2.3323,0.035,9.52191,9.52191
52.00,9.52316,25.185393,0.000410,25.126208,-2.3321,0.035,9.52237,9.52237
53.00,9.52273,25.185444,0.000411,25.126146,-2.3318,0.035,9.52388,9.52388
54.00,9.52275,25.185535,0.000412,25.126158,-2.3315,0.035,9.52794,9.52794
55.00,9.52273,25.185646,0.000414,25.126238,-2.3312,0.035,9.53201,9.53201
56.00,9.52254,25.185694,0.000416,25.126168,-2.3311,0.035,9.53402,9.53402
57.00,9.52211,25.185633,0.000413,25.126036,-2.3311,0.035,9.53205,9.53205
58.00,9.52200,25.185609,0.000410,25.125927,-2.3311,0.035,9.52693,9.52693
59.00,9.52241,25.185597,0.000409,25.125836,-2.3312,0.035,9.51902,9.51902
60.00,9.52141,25.185638,0.000407,25.125769,-2.3312,0.035,9.51085,9.51085
@1,0.4000,0.8, 60.0559999999969 
61.00,9.52058,25.185689,0.000407,25.125750,-2.3312,0.035,9.50503,9.50503
62.00,9.52386,25.185852,0.000409,25.125886,-2.3311,0.035,9.50185,9.50185
63.00,9.53143,25.186004,0.000411,25.126028,-2.3312,0.035,9.50063,9.50063
64.00,9.54325,25.185977,0.000411,25.126043,-2.3312,0.035,9.49910,9.49910
65.00,9.54153,25.185982,0.000410,25.126132,-2.3312,0.036,9.49865,9.49865
66.00,9.52970,25.186117,0.000412,25.126273,-2.3312,0.036,9.49904,9.49904
67.00,9.51413,25.186132,0.000411,25.126262,-2.3312,0.036,9.49987,9.49987
68.00,9.50567,25.186061,0.000409,25.126216,-2.3310,0.036,9.50098,9.50098
69.00,9.50367,25.186226,0.000410,25.126311,-2.3309,0.036,9.50327,9.50327
70.00,9.50183,25.186255,0.000412,25.126263,-2.3309,0.036,9.50537,9.50537
71.00,9.50065,25.186230,0.000409,25.126209,-2.3308,0.036,9.50609,9.50609
72.00,9.50023,25.186233,0.000410,25.126144,-2.3307,0.036,9.50658,9.50658
73.00,9.50080,25.186253,0.000413,25.126143,-2.3305,0.036,9.50646,9.50646
74.00,9.50189,25.186235,0.000413,25.126144,-2.3303,0.036,9.50606,9.50606
75.00,9.50256,25.186215,0.000410,25.126092,-2.3298,0.036,9.50606,9.50606
76.00,9.50284,25.186237,0.000410,25.126058,-2.3295,0.036,9.50687,9.50687
77.00,9.50330,25.186283,0.000409,25.126086,-2.3294,0.036,9.50790,9.50790
78.00,9.50350,25.186428,0.000406,25.126102,-2.3293,0.037,9.50893,9.50893
79.00,9.50413,25.186502,0.000407,25.126070,-2.3292,0.037,9.50998,9.50998
80.00,9.50470,25.186505,0.000409,25.125998,-2.3294,0.037,9.51067,9.51067
81.00,9.50546,25.186490,0.000408,25.125943,-2.3295,0.037,9.51291,9.51291
82.00,9.50670,25.186553,0.000410,25.125963,-2.3294,0.037,9.51536,9.51536
83.00,9.50776,25.186541,0.000411,25.125913,-2.3294,0.037,9.51794,9.51794
84.00,9.50901,25.186533,0.000408,25.125847,-2.3295,0.037,9.52125,9.52125
85.00,9.51003,25.186693,0.000407,25.125961,-2.3293,0.037,9.52426,9.52426
86.00,9.51070,25.186881,0.000408,25.126035,-2.3291,0.037,9.52561,9.52561
87.00,9.51121,25.186954,0.000404,25.126028,-2.3289,0.038,9.52688,9.52688
88.00,9.51252,25.187037,0.000402,25.126059,-2.3287,0.038,9.52851,9.52851
89.00,9.51406,25.187145,0.000403,25.126105,-2.3286,0.038,9.52826,9.52826
90.00,9.51551,25.187215,0.000401,25.126046,-2.3286,0.038,9.52808,9.52808
91.00,9.51795,25.187202,0.000403,25.126015,-2.3284,0.038,9.52764,9.52764
92.00,9.52059,25.187194,0.000404,25.125997,-2.3284,0.038,9.52766,9.52766
93.00,9.52231,25.187281,0.000404,25.125998,-2.3285,0.038,9.52697,9.52697
94.00,9.52331,25.187331,0.000403,25.125989,-2.3284,0.038,9.52650,9.52650
95.00,9.52384,25.187435,0.000406,25.126144,-2.3286,0.038,9.52628,9.52628
96.00,9.52426,25.187425,0.000404,25.126100,-2.3290,0.038,9.52586,9.52586
97.00,9.52433,25.187463,0.000403,25.126088,-2.3291,0.039,9.52494,9.52494
98.00,9.52435,25.187462,0.000404,25.126101,-2.3290,0.039,9.52489,9.52489
99.00,9.52531,25.187419,0.000405,25.126051,-2.3290,0.039,9.52635,9.52635
100.00,9.52627,25.187383,0.000405,25.126009,-2.3288,0.039,9.52767,9.52767
101.00,9.52683,25.187464,0.000404,25.126082,-2.3283,0.039,9.52917,9.52917
102.00,9.52733,25.187498,0.000406,25.126103,-2.3281,0.039,9.53087,9.53087
103.00,9.52786,25.187454,0.000405,25.126071,-2.3279,0.039,9.53238,9.53238
104.00,9.52842,25.187531,0.000407,25.126161,-2.3274,0.039,9.53313,9.53313
105.00,9.52854,25.187553,0.000406,25.126122,-2.3271,0.039,9.53277,9.53277
106.00,9.52852,25.187561,0.000408,25.126070,-2.3268,0.039,9.53292,9.53292
107.00,9.52862,25.187587,0.000409,25.126065,-2.3266,0.039,9.53234,9.53234
108.00,9.52894,25.187695,0.000414,25.126108,-2.3266,0.039,9.53077,9.53077
109.00,9.52918,25.187755,0.000414,25.126096,-2.3266,0.039,9.52895,9.52895
110.00,9.52934,25.187753,0.000411,25.126044,-2.3265,0.039,9.52900,9.52900
111.00,9.52905,25.187846,0.000411,25.126102,-2.3266,0.039,9.52910,9.52910
112.00,9.52928,25.187908,0.000409,25.126152,-2.3265,0.040,9.52959,9.52959
113.00,9.52967,25.188016,0.000406,25.126211,-2.3262,0.040,9.53039,9.53039
114.00,9.52991,25.188080,0.000405,25.126228,-2.3261,0.040,9.53123,9.53123
115.00,9.53019,25.188124,0.000406,25.126207,-2.3259,0.040,9.53111,9.53111
116.00,9.53060,25.188176,0.000407,25.126215,-2.3257,0.040,9.53081,9.53081
117.00,9.53102,25.188231,0.000408,25.126193,-2.3255,0.040,9.53046,9.53046
118.00,9.53093,25.188174,0.000406,25.126125,-2.3256,0.040,9.53022,9.53022
119.00,9.53093,25.188215,0.000407,25.126182,-2.3258,0.040,9.52930,9.52930
120.00,9.53074,25.188311,0.000410,25.126280,-2.3259,0.040,9.52757,9.52757
121.00,9.53050,25.188285,0.000409,25.126211,-2.3257,0.041,9.52659,9.52659
122.00,9.52975,25.188338,0.000407,25.126222,-2.3255,0.041,9.52647,9.52647
123.00,9.52964,25.188488,0.000406,25.126287,-2.3252,0.041,9.52730,9.52730
124.00,9.52952,25.188493,0.000407,25.126202,-2.3250,0.041,9.52896,9.52896
125.00,9.52951,25.188456,0.000408,25.126123,-2.3248,0.041,9.53149,9.53149
126.00,9.52941,25.188500,0.000411,25.126136,-2.3249,0.041,9.53279,9.53279
127.00,9.52975,25.188417,0.000410,25.125972,-2.3248,0.041,9.53414,9.53414
128.00,9.52947,25.188292,0.000412,25.125825,-2.3246,0.041,9.53410,9.53410
129.00,9.52950,25.188293,0.000411,25.125849,-2.3243,0.041,9.53396,9.53396
130.00,9.52941,25.188319,0.000410,25.125881,-2.3239,0.041,9.53399,9.53399
131.00,9.52910,25.188292,0.000406,25.125869,-2.3237,0.042,9.53505,9.53505
132.00,9.52945,25.188347,0.000408,25.125921,-2.3238,0.042,9.53585,9.53585
133.00,9.53051,25.188422,0.000407,25.125968,-2.3240,0.042,9.53803,9.53803
134.00,9.53099,25.188491,0.000407,25.125934,-2.3241,0.042,9.54198,9.54198
135.00,9.53197,25.188604,0.000408,25.125933,-2.3243,0.042,9.54543,9.54543
136.00,9.53293,25.188687,0.000409,25.125960,-2.3244,0.042,9.54810,9.54810
137.00,9.53445,25.188716,0.000407,25.125949,-2.3242,0.042,9.55138,9.55138
138.00,9.53538,25.188755,0.000411,25.125994,-2.3239,0.042,9.55390,9.55390
139.00,9.53579,25.188791,0.000414,25.126053,-2.3237,0.042,9.55510,9.55510
140.00,9.53636,25.188774,0.000414,25.126075,-2.3236,0.042,9.55619,9.55619
141.00,9.53754,25.188821,0.000415,25.126098,-2.3234,0.042,9.55683,9.55683
142.00,9.54017,25.189018,0.000418,25.126255,-2.3233,0.042,9.55558,9.55558
143.00,9.54460,25.189092,0.000416,25.126190,-2.3233,0.042,9.55434,9.55434
144.00,9.55021,25.189080,0.000415,25.126101,-2.3233,0.042,9.55359,9.55359
145.00,9.55158,25.189042,0.000413,25.125951,-2.3230,0.042,9.55388,9.55388
146.00,9.55348,25.189035,0.000413,25.125916,-2.3231,0.042,9.55388,9.55388
147.00,9.55410,25.188897,0.000412,25.125793,-2.3231,0.043,9.55482,9.55482
148.00,9.55362,25.188867,0.000411,25.125824,-2.3232,0.043,9.55547,9.55547
149.00,9.55390,25.188877,0.000409,25.125852,-2.3231,0.043,9.55515,9.55515
150.00,9.55432,25.188978,0.000412,25.126026,-2.3230,0.043,9.55413,9.55413
151.00,9.55472,25.188977,0.000410,25.126015,-2.3227,0.043,9.55358,9.55358
152.00,9.55462,25.189103,0.000414,25.126089,-2.3225,0.043,9.55359,9.55359
153.00,9.55483,25.189230,0.000417,25.126170,-2.3222,0.043,9.55405,9.55405
154.00,9.55484,25.189298,0.000420,25.126209,-2.3222,0.043,9.55553,9.55553
155.00,9.55471,25.189291,0.000418,25.126126,-2.3222,0.043,9.55791,9.55791
156.00,9.55495,25.189326,0.000416,25.126091,-2.3222,0.043,9.56110,9.56110
157.00,9.55529,25.189358,0.000412,25.126102,-2.3221,0.044,9.56282,9.56282
158.00,9.55591,25.189246,0.000409,25.126018,-2.3220,0.044,9.56401,9.56401
159.00,9.55648,25.189228,0.000405,25.125909,-2.3217,0.044,9.56338,9.56338
160.00,9.55710,25.189341,0.000411,25.125974,-2.3214,0.044,9.56106,9.56106
161.00,9.55765,25.189457,0.000416,25.126022,-2.3213,0.044,9.55887,9.55887
162.00,9.55793,25.189541,0.000420,25.126032,-2.3212,0.044,9.55748,9.55748
163.00,9.55869,25.189725,0.000422,25.126050,-2.3212,0.044,9.55683,9.55683
164.00,9.56017,25.189855,0.000423,25.126093,-2.3212,0.044,9.55583,9.55583
165.00,9.56094,25.189852,0.000417,25.126048,-2.3214,0.044,9.55684,9.55684
166.00,9.56000,25.189870,0.000413,25.126077,-2.3216,0.044,9.55608,9.55608
167.00,9.56076,25.189790,0.000406,25.125988,-2.3217,0.044,9.55474,9.55474
168.00,9.56102,25.189818,0.000404,25.126032,-2.3217,0.045,9.55366,9.55366
169.00,9.56018,25.189853,0.000398,25.126090,-2.3217,0.045,9.55425,9.55425
170.00,9.55936,25.189929,0.000399,25.126095,-2.3214,0.045,9.55470,9.55470
171.00,9.55837,25.189960,0.000397,25.126013,-2.3212,0.045,9.55702,9.55702
172.00,9.55771,25.190111,0.000399,25.126118,-2.3208,0.046,9.55983,9.55983
173.00,9.55763,25.190152,0.000402,25.126117,-2.3205,0.046,9.56158,9.56158
174.00,9.55797,25.190247,0.000410,25.126239,-2.3202,0.045,9.56267,9.56267
175.00,9.55743,25.190205,0.000411,25.126225,-2.3202,0.045,9.56181,9.56181
176.00,9.55710,25.190212,0.000414,25.126252,-2.3200,0.045,9.55989,9.55989
177.00,9.55735,25.190274,0.000414,25.126250,-2.3199,0.045,9.55818,9.55818
178.00,9.55736,25.190269,0.000415,25.126207,-2.3198,0.045,9.55779,9.55779
179.00,9.55772,25.190267,0.000414,25.126118,-2.3196,0.045,9.55764,9.55764
180.00,9.55856,25.190271,0.000412,25.126091,-2.3195,0.045,9.55949,9.55949
181.00,9.55855,25.190430,0.000412,25.126168,-2.3194,0.045,9.56188,9.56188
182.00,9.55814,25.190371,0.000412,25.126125,-2.3195,0.045,9.56463,9.56463
183.00,9.55857,25.190418,0.000412,25.126201,-2.3195,0.046,9.56522,9.56522
184.00,9.55968,25.190416,0.000409,25.126179,-2.3196,0.046,9.56567,9.56567
185.00,9.56084,25.190424,0.000410,25.126159,-2.3196,0.046,9.56458,9.56458
186.00,9.56178,25.190396,0.000412,25.126134,-2.3196,0.046,9.56290,9.56290
187.00,9.56194,25.190424,0.000414,25.126133,-2.3196,0.046,9.56059,9.56059
188.00,9.56165,25.190419,0.000414,25.126054,-2.3197,0.046,9.56044,9.56044
189.00,9.56168,25.190412,0.000412,25.125999,-2.3197,0.046,9.55937,9.55937
190.00,9.56137,25.190495,0.000413,25.125999,-2.3197,0.046,9.55934,9.55934
191.00,9.56133,25.190500,0.000410,25.125927,-2.3196,0.046,9.56017,9.56017
192.00,9.56153,25.190551,0.000410,25.125915,-2.3195,0.047,9.56131,9.56131
193.00,9.56171,25.190605,0.000408,25.125846,-2.3193,0.047,9.56219,9.56219
194.00,9.56206,25.190774,0.000409,25.125877,-2.3189,0.047,9.56412,9.56412
195.00,9.56222,25.190941,0.000412,25.125956,-2.3186,0.047,9.56555,9.56555
196.00,9.56265,25.191051,0.000416,25.125994,-2.3184,0.047,9.56435,9.56435
197.00,9.56303,25.191190,0.000417,25.126030,-2.3183,0.047,9.56223,9.56223
198.00,9.56301,25.191278,0.000416,25.126091,-2.3183,0.047,9.55944,9.55944
199.00,9.56251,25.191303,0.000414,25.126122,-2.3184,0.047,9.55704,9.55704
200.00,9.56226,25.191247,0.000411,25.126062,-2.3185,0.047,9.55454,9.55454
201.00,9.56272,25.191233,0.000409,25.126032,-2.3187,0.047,9.55515,9.55515
202.00,9.56357,25.191252,0.000407,25.126005,-2.3188,0.047,9.55591,9.55591
203.00,9.56510,25.191307,0.000406,25.126067,-2.3189,0.048,9.55370,9.55370
204.00,9.56633,25.191303,0.000405,25.125998,-2.3190,0.048,9.54982,9.54982
205.00,9.56585,25.191403,0.000408,25.126018,-2.3190,0.048,9.54139,9.54139
206.00,9.55797,25.191404,0.000406,25.126042,-2.3188,0.048,9.52421,9.52421
207.00,9.55455,25.191337,0.000404,25.126001,-2.3185,0.048,9.49829,9.49829
208.00,9.55450,25.191237,0.000403,25.125890,-2.3182,0.048,9.46576,9.46576
209.00,9.55450,25.191256,0.000408,25.125922,-2.3179,0.048,9.42690,9.42690
210.00,9.55553,25.191328,0.000409,25.126018,-2.3177,0.048,9.38933,9.38933
@2,2.0001,4.0, 210.095999999998 
211.00,9.55926,25.191400,0.000410,25.125980,-2.3175,0.048,9.35809,9.35809
212.00,9.55666,25.191538,0.000412,25.126087,-2.3173,0.048,9.33725,9.33725
213.00,9.54209,25.191660,0.000415,25.126134,-2.3172,0.048,9.32814,9.32814
214.00,9.53545,25.191697,0.000413,25.126111,-2.3170,0.048,9.32907,9.32907
215.00,9.51236,25.191661,0.000409,25.125982,-2.3170,0.048,9.33483,9.33483
216.00,9.47389,25.191671,0.000406,25.125971,-2.3172,0.049,9.34360,9.34360
217.00,9.42733,25.191667,0.000405,25.125931,-2.3172,0.049,9.35343,9.35343
218.00,9.37931,25.191657,0.000404,25.125861,-2.3171,0.049,9.36356,9.36356
219.00,9.34159,25.191636,0.000400,25.125778,-2.3171,0.049,9.37219,9.37219
220.00,9.32486,25.191720,0.000396,25.125834,-2.3170,0.049,9.37980,9.37980
221.00,9.31798,25.191836,0.000399,25.125937,-2.3168,0.049,9.38581,9.38581
222.00,9.32314,25.191937,0.000398,25.125932,-2.3169,0.049,9.39029,9.39029
223.00,9.33360,25.192146,0.000400,25.126109,-2.3169,0.050,9.39519,9.39519
224.00,9.34601,25.192253,0.000403,25.126221,-2.3170,0.050,9.40297,9.40297
225.00,9.35362,25.192224,0.000408,25.126129,-2.3169,0.050,9.41181,9.41181
226.00,9.36164,25.192246,0.000409,25.126108,-2.3168,0.050,9.42131,9.42131
227.00,9.37227,25.192193,0.000408,25.126082,-2.3166,0.050,9.43180,9.43180
228.00,9.38414,25.192084,0.000407,25.125931,-2.3167,0.050,9.44058,9.44058
229.00,9.38926,25.192088,0.000405,25.125896,-2.3166,0.050,9.44647,9.44647
230.00,9.39146,25.192217,0.000407,25.125991,-2.3167,0.050,9.45232,9.45232
231.00,9.39172,25.192261,0.000406,25.125999,-2.3168,0.050,9.45881,9.45881
232.00,9.39485,25.192296,0.000407,25.125963,-2.3167,0.050,9.46441,9.46441
233.00,9.40889,25.192346,0.000406,25.125994,-2.3166,0.050,9.47049,9.47049
234.00,9.42800,25.192474,0.000409,25.126075,-2.3165,0.050,9.47593,9.47593
235.00,9.43571,25.192451,0.000406,25.126028,-2.3166,0.050,9.48127,9.48127
236.00,9.43934,25.192430,0.000406,25.126019,-2.3166,0.051,9.48562,9.48562
237.00,9.44711,25.192494,0.000407,25.126083,-2.3166,0.051,9.49005,9.49005
238.00,9.45273,25.192439,0.000405,25.125962,-2.3164,0.051,9.49283,9.49283
239.00,9.45749,25.192422,0.000403,25.125905,-2.3162,0.051,9.49713,9.49713
240.00,9.46502,25.192458,0.000406,25.125963,-2.3160,0.051,9.49990,9.49990
241.00,9.47154,25.192572,0.000408,25.125948,-2.3157,0.051,9.50326,9.50326
242.00,9.47504,25.192609,0.000406,25.125934,-2.3155,0.051,9.50696,9.50696
243.00,9.48273,25.192787,0.000409,25.126126,-2.3155,0.051,9.51103,9.51103
244.00,9.48616,25.192852,0.000407,25.126188,-2.3155,0.051,9.51357,9.51357
245.00,9.49005,25.192821,0.000401,25.126131,-2.3155,0.052,9.51660,9.51660
246.00,9.49317,25.192884,0.000399,25.126228,-2.3157,0.052,9.51957,9.51957
247.00,9.49667,25.192878,0.000400,25.126187,-2.3159,0.052,9.52276,9.52276
248.00,9.50019,25.192883,0.000404,25.126193,-2.3159,0.052,9.52604,9.52604
249.00,9.50377,25.192857,0.000403,25.126091,-2.3159,0.052,9.52904,9.52904
250.00,9.50695,25.193061,0.000407,25.126158,-2.3157,0.052,9.53232,9.53232
251.00,9.50995,25.193142,0.000411,25.126138,-2.3155,0.052,9.53448,9.53448
252.00,9.51330,25.193229,0.000411,25.126169,-2.3153,0.052,9.53528,9.53528
253.00,9.51678,25.193233,0.000406,25.126105,-2.3152,0.053,9.53643,9.53643
254.00,9.51998,25.193311,0.000412,25.126158,-2.3149,0.052,9.53793,9.53793
255.00,9.52324,25.193315,0.000414,25.126150,-2.3147,0.052,9.53942,9.53942
256.00,9.52607,25.193226,0.000411,25.126096,-2.3147,0.053,9.54165,9.54165
257.00,9.52885,25.193222,0.000410,25.126125,-2.3147,0.053,9.54459,9.54459
258.00,9.53075,25.193246,0.000413,25.126147,-2.3146,0.053,9.54676,9.54676
259.00,9.53236,25.193234,0.000407,25.126143,-2.3147,0.053,9.54843,9.54843
260.00,9.53437,25.193115,0.000404,25.126072,-2.3148,0.053,9.54990,9.54990
261.00,9.53653,25.193094,0.000404,25.125957,-2.3147,0.053,9.55161,9.55161
262.00,9.53845,25.193103,0.000403,25.125836,-2.3147,0.053,9.55319,9.55319
263.00,9.54073,25.193177,0.000405,25.125809,-2.3147,0.053,9.55462,9.55462
264.00,9.54244,25.193202,0.000409,25.125793,-2.3148,0.053,9.55508,9.55508
265.00,9.54405,25.193367,0.000413,25.125851,-2.3149,0.053,9.55475,9.55475
266.00,9.54595,25.193416,0.000411,25.125851,-2.3150,0.053,9.55322,9.55322
267.00,9.54700,25.193442,0.000410,25.125905,-2.3150,0.053,9.55212,9.55212
268.00,9.54737,25.193475,0.000409,25.125930,-2.3149,0.053,9.55135,9.55135
269.00,9.54856,25.193536,0.000409,25.125955,-2.3146,0.053,9.55197,9.55197
270.00,9.55020,25.193592,0.000405,25.125978,-2.3146,0.054,9.55360,9.55360
271.00,9.55136,25.193678,0.000409,25.126058,-2.3145,0.054,9.55587,9.55587
272.00,9.55216,25.193835,0.000413,25.126146,-2.3144,0.054,9.55758,9.55758
273.00,9.55278,25.193866,0.000417,25.126112,-2.3143,0.054,9.55931,9.55931
274.00,9.55329,25.193980,0.000417,25.126150,-2.3144,0.054,9.56019,9.56019
275.00,9.55393,25.193991,0.000419,25.126086,-2.3143,0.054,9.56114,9.56114
276.00,9.55489,25.194083,0.000424,25.126151,-2.3142,0.054,9.56235,9.56235
277.00,9.55578,25.194044,0.000420,25.126081,-2.3141,0.054,9.56403,9.56403
278.00,9.55668,25.194071,0.000417,25.126100,-2.3140,0.054,9.56470,9.56470
279.00,9.55782,25.194079,0.000415,25.126044,-2.3138,0.054,9.56622,9.56622
280.00,9.55862,25.194074,0.000412,25.126039,-2.3137,0.054,9.56642,9.56642
281.00,9.55916,25.194083,0.000407,25.125989,-2.3136,0.054,9.56631,9.56631
282.00,9.55949,25.194201,0.000407,25.126072,-2.3135,0.055,9.56528,9.56528
283.00,9.56007,25.194210,0.000403,25.126076,-2.3135,0.055,9.56483,9.56483
284.00,9.56145,25.194215,0.000403,25.126067,-2.3135,0.055,9.56385,9.56385
285.00,9.56279,25.194293,0.000405,25.126147,-2.3134,0.055,9.56368,9.56368
286.00,9.56344,25.194367,0.000408,25.126196,-2.3133,0.055,9.56300,9.56300
287.00,9.56339,25.194293,0.000405,25.126097,-2.3134,0.055,9.56307,9.56307
288.00,9.56330,25.194356,0.000408,25.126088,-2.3133,0.055,9.56390,9.56390
289.00,9.56361,25.194424,0.000409,25.126119,-2.3132,0.055,9.56503,9.56503
290.00,9.56409,25.194416,0.000408,25.126038,-2.3131,0.055,9.56620,9.56620
291.00,9.56464,25.194316,0.000408,25.125944,-2.3130,0.055,9.56794,9.56794
292.00,9.56511,25.194425,0.000412,25.125990,-2.3128,0.055,9.56879,9.56879
293.00,9.56542,25.194610,0.000413,25.126081,-2.3127,0.055,9.56867,9.56867
294.00,9.56573,25.194552,0.000409,25.125998,-2.3127,0.056,9.56837,9.56837
295.00,9.56602,25.194630,0.000410,25.126088,-2.3127,0.056,9.56801,9.56801
296.00,9.56609,25.194857,0.000412,25.126278,-2.3129,0.056,9.56768,9.56768
297.00,9.56592,25.194899,0.000411,25.126316,-2.3131,0.056,9.56723,9.56723
298.00,9.56599,25.194729,0.000407,25.126187,-2.3133,0.056,9.56690,9.56690
299.00,9.56603,25.194732,0.000410,25.126176,-2.3134,0.056,9.56717,9.56717
300.00,9.56615,25.194768,0.000409,25.126131,-2.3133,0.056,9.56678,9.56678
301.00,9.56622,25.194748,0.000403,25.126014,-2.3131,0.056,9.56673,9.56673
302.00,9.56644,25.194703,0.000402,25.125934,-2.3127,0.057,9.56691,9.56691
303.00,9.56659,25.194924,0.000407,25.126084,-2.3124,0.057,9.56692,9.56692
304.00,9.56675,25.195102,0.000408,25.126143,-2.3121,0.057,9.56683,9.56683
305.00,9.56698,25.195114,0.000409,25.126118,-2.3119,0.057,9.56743,9.56743
306.00,9.56730,25.195072,0.000409,25.126032,-2.3119,0.057,9.56747,9.56747
307.00,9.56756,25.195202,0.000410,25.126066,-2.3119,0.057,9.56720,9.56720
308.00,9.56746,25.195120,0.000408,25.125928,-2.3120,0.057,9.56679,9.56679
309.00,9.56727,25.195131,0.000407,25.125937,-2.3119,0.057,9.56594,9.56594
310.00,9.56696,25.195240,0.000409,25.125986,-2.3121,0.057,9.56500,9.56500
311.00,9.56661,25.195232,0.000411,25.125971,-2.3120,0.057,9.56388,9.56388
312.00,9.56632,25.195276,0.000414,25.125989,-2.3120,0.057,9.56361,9.56361
313.00,9.56620,25.195361,0.000411,25.126028,-2.3121,0.057,9.56386,9.56386
314.00,9.56608,25.195414,0.000411,25.126072,-2.3122,0.057,9.56416,9.56416
315.00,9.56590,25.195250,0.000408,25.125937,-2.3121,0.057,9.56341,9.56341
316.00,9.56584,25.195263,0.000408,25.125953,-2.3121,0.057,9.56286,9.56286
317.00,9.56554,25.195276,0.000405,25.125942,-2.3122,0.058,9.56204,9.56204
318.00,9.56497,25.195322,0.000407,25.125934,-2.3123,0.058,9.56119,9.56119
319.00,9.56458,25.195377,0.000406,25.125913,-2.3122,0.058,9.56030,9.56030
320.00,9.56427,25.195537,0.000406,25.126029,-2.3120,0.058,9.56095,9.56095
321.00,9.56390,25.195708,0.000407,25.126116,-2.3117,0.058,9.56115,9.56115
322.00,9.56363,25.195700,0.000410,25.126080,-2.3113,0.058,9.56095,9.56095
323.00,9.56319,25.195692,0.000410,25.126065,-2.3108,0.058,9.56077,9.56077
324.00,9.56260,25.195715,0.000412,25.126043,-2.3105,0.058,9.56098,9.56098
325.00,9.56221,25.195760,0.000411,25.125996,-2.3102,0.058,9.56121,9.56121
326.00,9.56202,25.195817,0.000411,25.126010,-2.3102,0.058,9.56159,9.56159
327.00,9.56206,25.195891,0.000407,25.126016,-2.3102,0.059,9.56244,9.56244
328.00,9.56204,25.195977,0.000408,25.126020,-2.3101,0.059,9.56307,9.56307
329.00,9.56205,25.196029,0.000409,25.126030,-2.3101,0.059,9.56288,9.56288
330.00,9.56203,25.196101,0.000410,25.126080,-2.3101,0.059,9.56242,9.56242
331.00,9.56179,25.196108,0.000409,25.126008,-2.3100,0.059,9.56281,9.56281
332.00,9.56160,25.196173,0.000408,25.126016,-2.3100,0.059,9.56370,9.56370
333.00,9.56159,25.196160,0.000406,25.125972,-2.3099,0.059,9.56553,9.56553
334.00,9.56216,25.196108,0.000403,25.125894,-2.3098,0.059,9.56776,9.56776
335.00,9.56299,25.196109,0.000401,25.125873,-2.3098,0.059,9.56980,9.56980
336.00,9.56350,25.196143,0.000402,25.125873,-2.3096,0.059,9.57114,9.57114
337.00,9.56421,25.196189,0.000404,25.125913,-2.3093,0.060,9.57095,9.57095
338.00,9.56464,25.196273,0.000407,25.126018,-2.3090,0.060,9.57131,9.57131
339.00,9.56515,25.196368,0.000413,25.126085,-2.3089,0.060,9.57156,9.57156
340.00,9.56598,25.196458,0.000419,25.126105,-2.3086,0.059,9.57129,9.57129
341.00,9.56657,25.196501,0.000418,25.126168,-2.3082,0.060,9.57075,9.57075
342.00,9.56715,25.196515,0.000417,25.126149,-2.3080,0.060,9.57021,9.57021
343.00,9.56793,25.196519,0.000414,25.126058,-2.3081,0.060,9.56872,9.56872
344.00,9.56821,25.196562,0.000412,25.126057,-2.3083,0.060,9.56675,9.56675
345.00,9.56792,25.196580,0.000407,25.126040,-2.3085,0.060,9.56471,9.56471
346.00,9.56741,25.196652,0.000409,25.126029,-2.3089,0.060,9.56367,9.56367
347.00,9.56754,25.196706,0.000409,25.126038,-2.3093,0.060,9.56337,9.56337
348.00,9.56773,25.196767,0.000409,25.126062,-2.3094,0.060,9.56254,9.56254
349.00,9.56829,25.196894,0.000412,25.126116,-2.3094,0.060,9.56198,9.56198
350.00,9.56821,25.196896,0.000413,25.126036,-2.3093,0.060,9.56225,9.56225
351.00,9.56763,25.196861,0.000412,25.125965,-2.3092,0.060,9.56219,9.56219
352.00,9.56679,25.196879,0.000411,25.125937,-2.3091,0.060,9.56273,9.56273
353.00,9.56607,25.196799,0.000409,25.125856,-2.3090,0.060,9.56194,9.56194
354.00,9.56549,25.196735,0.000406,25.125767,-2.3089,0.061,9.55935,9.55935
355.00,9.56446,25.196781,0.000403,25.125805,-2.3088,0.061,9.55230,9.55230
356.00,9.56319,25.196872,0.000400,25.125875,-2.3086,0.061,9.53834,9.53834
357.00,9.56237,25.196884,0.000401,25.125847,-2.3084,0.061,9.51497,9.51497
358.00,9.56210,25.196913,0.000400,25.125843,-2.3083,0.061,9.48510,9.48510
359.00,9.56171,25.196924,0.000399,25.125798,-2.3083,0.061,9.44979,9.44979
360.00,9.56159,25.197031,0.000400,25.125881,-2.3081,0.062,9.41446,9.41446
@3,2.0001,4.0, 360.031000000003 
361.00,9.56335,25.197050,0.000405,25.125873,-2.3079,0.062,9.38492,9.38492
362.00,9.56498,25.197047,0.000407,25.125867,-2.3077,0.062,9.36598,9.36598
363.00,9.55807,25.197131,0.000410,25.125971,-2.3075,0.062,9.35585,9.35585
364.00,9.54701,25.197154,0.000409,25.126036,-2.3074,0.062,9.35537,9.35537
365.00,9.52653,25.197147,0.000409,25.125980,-2.3074,0.062,9.36057,9.36057
366.00,9.49345,25.197074,0.000405,25.125865,-2.3074,0.062,9.36761,9.36761
367.00,9.44946,25.197287,0.000406,25.126023,-2.3074,0.062,9.37420,9.37420
368.00,9.40881,25.197390,0.000405,25.126040,-2.3074,0.062,9.38159,9.38159
369.00,9.37067,25.197524,0.000412,25.126110,-2.3073,0.062,9.38757,9.38757
370.00,9.35017,25.197566,0.000415,25.126121,-2.3073,0.062,9.39304,9.39304
371.00,9.34602,25.197802,0.000422,25.126320,-2.3073,0.062,9.39809,9.39809
372.00,9.35459,25.197781,0.000421,25.126303,-2.3072,0.062,9.40351,9.40351
373.00,9.35829,25.197783,0.000422,25.126222,-2.3072,0.062,9.40859,9.40859
374.00,9.36811,25.197693,0.000415,25.126112,-2.3071,0.063,9.41392,9.41392
375.00,9.37597,25.197760,0.000413,25.126090,-2.3069,0.063,9.41969,9.41969
376.00,9.38114,25.197689,0.000410,25.125972,-2.3068,0.063,9.42716,9.42716
377.00,9.38756,25.197701,0.000408,25.125858,-2.3068,0.063,9.43321,9.43321
378.00,9.39508,25.197789,0.000405,25.125901,-2.3068,0.063,9.43873,9.43873
379.00,9.39799,25.197921,0.000404,25.125939,-2.3070,0.063,9.44534,9.44534
380.00,9.40341,25.197882,0.000400,25.125876,-2.3073,0.063,9.45140,9.45140
381.00,9.40641,25.198054,0.000402,25.125914,-2.3076,0.064,9.45562,9.45562
382.00,9.41468,25.198073,0.000402,25.125881,-2.3078,0.064,9.46110,9.46110
383.00,9.42047,25.198172,0.000404,25.125938,-2.3078,0.064,9.46730,9.46730
384.00,9.42466,25.198146,0.000409,25.125875,-2.3076,0.064,9.47184,9.47184
385.00,9.43241,25.198182,0.000413,25.125933,-2.3075,0.064,9.47591,9.47591
386.00,9.44342,25.198173,0.000408,25.125956,-2.3072,0.064,9.48050,9.48050
387.00,9.44512,25.198263,0.000415,25.125999,-2.3069,0.064,9.48463,9.48463
388.00,9.44812,25.198227,0.000413,25.125892,-2.3066,0.064,9.48868,9.48868
389.00,9.45756,25.198198,0.000405,25.125828,-2.3065,0.064,9.49222,9.49222
390.00,9.46250,25.198269,0.000403,25.125780,-2.3061,0.064,9.49592,9.49592
391.00,9.46500,25.198391,0.000407,25.125854,-2.3059,0.064,9.50006,9.50006
392.00,9.47227,25.198478,0.000402,25.125932,-2.3059,0.064,9.50425,9.50425
393.00,9.47865,25.198571,0.000404,25.125979,-2.3058,0.064,9.50794,9.50794
394.00,9.48083,25.198740,0.000407,25.126109,-2.3056,0.065,9.51202,9.51202
395.00,9.48336,25.198777,0.000407,25.126119,-2.3058,0.065,9.51531,9.51531
396.00,9.48819,25.198733,0.000406,25.125988,-2.3059,0.065,9.51835,9.51835
397.00,9.49387,25.198758,0.000405,25.125926,-2.3058,0.065,9.52067,9.52067
398.00,9.49696,25.198817,0.000403,25.125903,-2.3056,0.065,9.52265,9.52265
399.00,9.49945,25.198882,0.000407,25.125875,-2.3055,0.065,9.52432,9.52432
400.00,9.50179,25.198915,0.000407,25.125867,-2.3053,0.065,9.52704,9.52704
401.00,9.50834,25.198923,0.000407,25.125829,-2.3050,0.065,9.52856,9.52856
402.00,9.51401,25.198907,0.000408,25.125808,-2.3049,0.066,9.53021,9.53021
403.00,9.51651,25.198853,0.000412,25.125795,-2.3048,0.065,9.53213,9.53213
404.00,9.51831,25.198945,0.000414,25.125881,-2.3050,0.066,9.53447,9.53447
405.00,9.52062,25.199030,0.000416,25.125947,-2.3053,0.065,9.53624,9.53624
406.00,9.52253,25.199063,0.000417,25.126057,-2.3057,0.066,9.53789,9.53789
407.00,9.52444,25.199080,0.000417,25.126112,-2.3060,0.065,9.54042,9.54042
408.00,9.52648,25.199181,0.000414,25.126189,-2.3060,0.066,9.54238,9.54238
409.00,9.52832,25.199160,0.000410,25.126143,-2.3057,0.066,9.54352,9.54352
410.00,9.53047,25.199211,0.000411,25.126159,-2.3055,0.066,9.54423,9.54423
411.00,9.53238,25.199275,0.000409,25.126049,-2.3052,0.066,9.54572,9.54572
412.00,9.53439,25.199310,0.000408,25.125939,-2.3050,0.066,9.54597,9.54597
413.00,9.53624,25.199410,0.000411,25.125969,-2.3048,0.066,9.54621,9.54621
414.00,9.53748,25.199416,0.000411,25.125930,-2.3047,0.066,9.54756,9.54756
415.00,9.53887,25.199512,0.000411,25.125938,-2.3045,0.066,9.54938,9.54938
416.00,9.54037,25.199430,0.000410,25.125857,-2.3045,0.066,9.55088,9.55088
417.00,9.54186,25.199547,0.000416,25.125990,-2.3045,0.066,9.55263,9.55263
418.00,9.54333,25.199468,0.000415,25.125891,-2.3046,0.066,9.55388,9.55388
419.00,9.54473,25.199594,0.000420,25.125944,-2.3048,0.066,9.55469,9.55469
420.00,9.54588,25.199661,0.000421,25.125974,-2.3048,0.066,9.55515,9.55515
421.00,9.54713,25.199916,0.000423,25.126138,-2.3049,0.067,9.55573,9.55573
422.00,9.54818,25.199936,0.000418,25.126017,-2.3049,0.067,9.55565,9.55565
423.00,9.54933,25.200099,0.000417,25.126046,-2.3049,0.067,9.55615,9.55615
424.00,9.55051,25.200057,0.000411,25.125982,-2.3049,0.067,9.55682,9.55682
425.00,9.55143,25.199938,0.000405,25.125836,-2.3049,0.067,9.55771,9.55771
426.00,9.55212,25.199974,0.000408,25.125899,-2.3049,0.068,9.55840,9.55840
427.00,9.55296,25.199943,0.000408,25.125894,-2.3047,0.067,9.55978,9.55978
428.00,9.55398,25.199914,0.000406,25.125871,-2.3044,0.068,9.56162,9.56162
429.00,9.55489,25.200024,0.000408,25.125895,-2.3043,0.068,9.56212,9.56212
430.00,9.55565,25.200093,0.000409,25.125928,-2.3042,0.068,9.56188,9.56188
431.00,9.55643,25.199974,0.000403,25.125756,-2.3042,0.068,9.56235,9.56235
432.00,9.55732,25.200020,0.000400,25.125781,-2.3044,0.068,9.56331,9.56331
433.00,9.55827,25.200058,0.000398,25.125836,-2.3046,0.068,9.56330,9.56330
434.00,9.55915,25.199990,0.000397,25.125767,-2.3046,0.068,9.56418,9.56418
435.00,9.55980,25.200149,0.000399,25.125854,-2.3045,0.068,9.56590,9.56590
436.00,9.56034,25.200171,0.000400,25.125872,-2.3042,0.068,9.56682,9.56682
437.00,9.56103,25.200278,0.000402,25.125952,-2.3037,0.068,9.56589,9.56589
438.00,9.56181,25.200476,0.000409,25.126022,-2.3035,0.068,9.56532,9.56532
439.00,9.56257,25.200645,0.000410,25.126159,-2.3034,0.068,9.56533,9.56533
440.00,9.56343,25.200625,0.000409,25.126108,-2.3032,0.069,9.56468,9.56468
441.00,9.56407,25.200782,0.000408,25.126211,-2.3033,0.069,9.56460,9.56460
442.00,9.56412,25.200785,0.000409,25.126144,-2.3035,0.069,9.56534,9.56534
443.00,9.56421,25.200739,0.000405,25.126109,-2.3036,0.069,9.56582,9.56582
444.00,9.56449,25.200826,0.000407,25.126172,-2.3037,0.069,9.56585,9.56585
445.00,9.56463,25.200814,0.000410,25.126186,-2.3039,0.069,9.56651,9.56651
446.00,9.56497,25.200876,0.000416,25.126210,-2.3041,0.069,9.56711,9.56711
447.00,9.56535,25.200906,0.000416,25.126218,-2.3042,0.069,9.56727,9.56727
448.00,9.56555,25.200895,0.000415,25.126164,-2.3042,0.069,9.56738,9.56738
449.00,9.56582,25.200675,0.000410,25.125928,-2.3043,0.069,9.56745,9.56745
450.00,9.56603,25.200772,0.000411,25.125983,-2.3043,0.069,9.56814,9.56814
451.00,9.56651,25.200567,0.000405,25.125742,-2.3042,0.069,9.56853,9.56853
452.00,9.56667,25.200494,0.000403,25.125653,-2.3041,0.070,9.56924,9.56924
453.00,9.56698,25.200403,0.000402,25.125556,-2.3040,0.070,9.56959,9.56959
454.00,9.56710,25.200590,0.000406,25.125721,-2.3038,0.070,9.56987,9.56987
455.00,9.56712,25.200605,0.000404,25.125689,-2.3036,0.070,9.56874,9.56874
456.00,9.56697,25.200831,0.000408,25.125901,-2.3034,0.070,9.56646,9.56646
457.00,9.56720,25.200977,0.000409,25.126002,-2.3034,0.070,9.56461,9.56461
458.00,9.56725,25.201061,0.000411,25.126046,-2.3037,0.070,9.56352,9.56352
459.00,9.56708,25.201148,0.000413,25.126058,-2.3039,0.070,9.56304,9.56304
460.00,9.56696,25.201162,0.000414,25.126025,-2.3039,0.070,9.56436,9.56436
461.00,9.56679,25.201242,0.000418,25.126029,-2.3037,0.070,9.56771,9.56771
462.00,9.56686,25.201199,0.000415,25.125943,-2.3035,0.070,9.57074,9.57074
463.00,9.56682,25.201277,0.000415,25.125988,-2.3033,0.070,9.57309,9.57309
464.00,9.56660,25.201210,0.000414,25.125869,-2.3033,0.070,9.57405,9.57405
465.00,9.56650,25.201259,0.000411,25.125883,-2.3034,0.071,9.57417,9.57417
466.00,9.56531,25.201290,0.000408,25.125922,-2.3034,0.071,9.57242,9.57242
467.00,9.56418,25.201521,0.000411,25.126085,-2.3034,0.071,9.57061,9.57061
468.00,9.56401,25.201556,0.000409,25.126023,-2.3033,0.071,9.57040,9.57040
469.00,9.56609,25.201599,0.000412,25.126060,-2.3033,0.071,9.57137,9.57137
470.00,9.57175,25.201559,0.000413,25.125996,-2.3034,0.071,9.57155,9.57155
471.00,9.57531,25.201425,0.000409,25.125816,-2.3035,0.071,9.57292,9.57292
472.00,9.57423,25.201280,0.000404,25.125670,-2.3037,0.072,9.57459,9.57459
473.00,9.57303,25.201398,0.000406,25.125783,-2.3037,0.072,9.57505,9.57505
474.00,9.57252,25.201444,0.000405,25.125771,-2.3036,0.072,9.57425,9.57425
475.00,9.57278,25.201557,0.000405,25.125828,-2.3035,0.072,9.57317,9.57317
476.00,9.57324,25.201797,0.000410,25.125972,-2.3034,0.072,9.57172,9.57172
477.00,9.57321,25.201953,0.000417,25.126079,-2.3033,0.072,9.56986,9.56986
478.00,9.57274,25.201998,0.000417,25.126072,-2.3032,0.072,9.56923,9.56923
479.00,9.57235,25.202044,0.000417,25.126042,-2.3031,0.072,9.56935,9.56935
480.00,9.57202,25.202069,0.000414,25.126033,-2.3031,0.072,9.57030,9.57030
481.00,9.57161,25.201987,0.000410,25.125955,-2.3032,0.072,9.57102,9.57102
482.00,9.57173,25.201964,0.000411,25.125867,-2.3032,0.072,9.57191,9.57191
483.00,9.57216,25.201784,0.000408,25.125661,-2.3031,0.072,9.57211,9.57211
484.00,9.57208,25.201790,0.000407,25.125655,-2.3031,0.072,9.57211,9.57211
485.00,9.57208,25.201872,0.000412,25.125704,-2.3031,0.072,9.57209,9.57209
486.00,9.57210,25.201930,0.000417,25.125700,-2.3031,0.072,9.57249,9.57249
487.00,9.57209,25.202001,0.000415,25.125767,-2.3032,0.072,9.57169,9.57169
488.00,9.57200,25.202131,0.000417,25.125917,-2.3034,0.072,9.57046,9.57046
489.00,9.57159,25.202295,0.000421,25.126071,-2.3036,0.072,9.57032,9.57032
490.00,9.57138,25.202389,0.000421,25.126124,-2.3036,0.072,9.56950,9.56950
491.00,9.57120,25.202472,0.000416,25.126120,-2.3035,0.073,9.56912,9.56912
492.00,9.57097,25.202562,0.000416,25.126124,-2.3035,0.073,9.56986,9.56986
493.00,9.57076,25.202671,0.000416,25.126136,-2.3035,0.073,9.57069,9.57069
494.00,9.57056,25.202601,0.000413,25.126026,-2.3034,0.073,9.57038,9.57038
495.00,9.57076,25.202498,0.000411,25.125916,-2.3035,0.073,9.57025,9.57025
496.00,9.57103,25.202491,0.000413,25.125962,-2.3036,0.073,9.57025,9.57025
497.00,9.57079,25.202570,0.000415,25.126036,-2.3036,0.073,9.57144,9.57144
498.00,9.57090,25.202521,0.000417,25.126014,-2.3035,0.073,9.57312,9.57312
499.00,9.57137,25.202567,0.000418,25.125972,-2.3035,0.073,9.57557,9.57557
500.00,9.57160,25.202552,0.000416,25.125940,-2.3035,0.074,9.57787,9.57787
501.00,9.57153,25.202622,0.000416,25.125962,-2.3034,0.074,9.57870,9.57870
502.00,9.57143,25.202594,0.000414,25.125914,-2.3033,0.074,9.57713,9.57713
503.00,9.57153,25.202726,0.000411,25.126000,-2.3031,0.074,9.57291,9.57291
504.00,9.57221,25.202827,0.000413,25.126136,-2.3028,0.074,9.56741,9.56741
505.00,9.57274,25.203104,0.000420,25.126360,-2.3026,0.074,9.55978,9.55978
506.00,9.57332,25.203158,0.000417,25.126361,-2.3026,0.074,9.54738,9.54738
507.00,9.57514,25.203127,0.000417,25.126327,-2.3026,0.074,9.52941,9.52941
508.00,9.57688,25.203109,0.000418,25.126238,-2.3028,0.074,9.50572,9.50572
509.00,9.57916,25.203156,0.000416,25.126178,-2.3031,0.074,9.47668,9.47668
510.00,9.57884,25.203133,0.000410,25.126027,-2.3031,0.074,9.44627,9.44627
@4,2.0001,4.0, 510.070999999996 
511.00,9.57620,25.203142,0.000410,25.125967,-2.3031,0.075,9.42032,9.42032
512.00,9.56941,25.203221,0.000410,25.125949,-2.3030,0.075,9.40185,9.40185
513.00,9.55876,25.203311,0.000412,25.126000,-2.3029,0.075,9.39283,9.39283
514.00,9.55335,25.203296,0.000414,25.125994,-2.3028,0.075,9.39158,9.39158
515.00,9.54076,25.203405,0.000419,25.126084,-2.3027,0.075,9.39550,9.39550
516.00,9.51424,25.203382,0.000418,25.126028,-2.3027,0.075,9.40039,9.40039
517.00,9.47959,25.203451,0.000419,25.126049,-2.3026,0.075,9.40512,9.40512
518.00,9.44045,25.203524,0.000417,25.126072,-2.3025,0.075,9.40934,9.40934
519.00,9.40829,25.203590,0.000414,25.126145,-2.3024,0.075,9.41214,9.41214
520.00,9.38899,25.203475,0.000409,25.126059,-2.3024,0.076,9.41383,9.41383
521.00,9.38466,25.203518,0.000410,25.126092,-2.3023,0.076,9.41693,9.41693
522.00,9.38736,25.203575,0.000412,25.126098,-2.3023,0.076,9.42085,9.42085
523.00,9.39512,25.203627,0.000416,25.126107,-2.3023,0.076,9.42494,9.42494
524.00,9.40207,25.203599,0.000416,25.125998,-2.3023,0.075,9.42972,9.42972
525.00,9.40836,25.203715,0.000418,25.126061,-2.3022,0.076,9.43493,9.43493
526.00,9.40901,25.203815,0.000421,25.126161,-2.3021,0.076,9.43891,9.43891
527.00,9.41104,25.203815,0.000419,25.126122,-2.3019,0.076,9.44195,9.44195
528.00,9.41622,25.203769,0.000414,25.126068,-2.3020,0.076,9.44480,9.44480
529.00,9.41600,25.204004,0.000416,25.126250,-2.3019,0.076,9.44825,9.44825
530.00,9.41699,25.204025,0.000415,25.126239,-2.3018,0.076,9.45214,9.45214
531.00,9.42439,25.203990,0.000411,25.126189,-2.3018,0.076,9.45673,9.45673
532.00,9.43062,25.204014,0.000410,25.126205,-2.3019,0.076,9.46111,9.46111
533.00,9.43672,25.204068,0.000413,25.126236,-2.3018,0.076,9.46544,9.46544
534.00,9.43992,25.203974,0.000412,25.126070,-2.3017,0.076,9.46966,9.46966
535.00,9.44294,25.204017,0.000410,25.126052,-2.3015,0.076,9.47328,9.47328
536.00,9.44449,25.204088,0.000412,25.126019,-2.3014,0.077,9.47527,9.47527
537.00,9.44572,25.204250,0.000416,25.126081,-2.3013,0.077,9.47869,9.47869
538.00,9.45109,25.204184,0.000411,25.125924,-2.3014,0.077,9.48161,9.48161
539.00,9.45708,25.204228,0.000413,25.125952,-2.3015,0.077,9.48495,9.48495
540.00,9.46234,25.204247,0.000414,25.125887,-2.3019,0.077,9.48915,9.48915
541.00,9.46732,25.204317,0.000410,25.125871,-2.3023,0.077,9.49541,9.49541
542.00,9.46779,25.204234,0.000406,25.125836,-2.3025,0.077,9.50102,9.50102
543.00,9.47253,25.204420,0.000408,25.125994,-2.3024,0.077,9.50689,9.50689
544.00,9.47814,25.204489,0.000403,25.125987,-2.3023,0.077,9.51186,9.51186
545.00,9.48001,25.204563,0.000402,25.125993,-2.3021,0.078,9.51594,9.51594
546.00,9.47755,25.204571,0.000407,25.126001,-2.3018,0.078,9.51901,9.51901
547.00,9.48365,25.204664,0.000410,25.125977,-2.3017,0.078,9.52279,9.52279
548.00,9.48723,25.204632,0.000411,25.125905,-2.3017,0.078,9.52830,9.52830
549.00,9.49497,25.204650,0.000414,25.125921,-2.3016,0.077,9.53467,9.53467
550.00,9.50138,25.204761,0.000417,25.126015,-2.3015,0.077,9.54003,9.54003
551.00,9.50873,25.204858,0.000414,25.126062,-2.3014,0.078,9.54454,9.54454
552.00,9.51287,25.204925,0.000411,25.126102,-2.3012,0.078,9.54721,9.54721
553.00,9.51617,25.204955,0.000408,25.126083,-2.3010,0.078,9.54752,9.54752
554.00,9.51907,25.204912,0.000405,25.126031,-2.3009,0.078,9.54603,9.54603
555.00,9.52178,25.204877,0.000402,25.126001,-2.3008,0.078,9.54512,9.54512
556.00,9.52395,25.204894,0.000400,25.126077,-2.3007,0.079,9.54494,9.54494
557.00,9.53189,25.204804,0.000397,25.126010,-2.3007,0.079,9.54548,9.54548
558.00,9.54403,25.204887,0.000400,25.126079,-2.3007,0.079,9.54570,9.54570
559.00,9.55016,25.205061,0.000401,25.126159,-2.3008,0.079,9.54618,9.54618
560.00,9.54864,25.204992,0.000402,25.126017,-2.3007,0.079,9.54741,9.54741
561.00,9.54736,25.204917,0.000403,25.125840,-2.3006,0.079,9.54836,9.54836
562.00,9.54657,25.205066,0.000409,25.125934,-2.3007,0.079,9.54914,9.54914
563.00,9.54658,25.205089,0.000410,25.125925,-2.3007,0.079,9.55090,9.55090
564.00,9.54670,25.204986,0.000408,25.125804,-2.3006,0.079,9.55285,9.55285
565.00,9.54723,25.205111,0.000409,25.125925,-2.3004,0.079,9.55439,9.55439
566.00,9.54812,25.205246,0.000413,25.125975,-2.3004,0.079,9.55567,9.55567
567.00,9.54902,25.205294,0.000412,25.125940,-2.3001,0.079,9.55617,9.55617
568.00,9.54931,25.205301,0.000412,25.125866,-2.3000,0.079,9.55553,9.55553
569.00,9.54972,25.205434,0.000415,25.125949,-2.2999,0.079,9.55618,9.55618
570.00,9.55011,25.205462,0.000413,25.125946,-2.2999,0.079,9.55861,9.55861
571.00,9.55073,25.205488,0.000412,25.125956,-2.2998,0.079,9.56176,9.56176
572.00,9.55165,25.205393,0.000412,25.125855,-2.2998,0.079,9.56389,9.56389
573.00,9.55262,25.205459,0.000414,25.125916,-2.2997,0.080,9.56535,9.56535
574.00,9.55379,25.205570,0.000415,25.125979,-2.2998,0.080,9.56621,9.56621
575.00,9.55488,25.205584,0.000416,25.125966,-2.2998,0.080,9.56479,9.56479
576.00,9.55554,25.205640,0.000418,25.126001,-2.2998,0.080,9.56210,9.56210
577.00,9.55484,25.205684,0.000417,25.126051,-2.2997,0.080,9.56133,9.56133
578.00,9.55365,25.205726,0.000414,25.126022,-2.2998,0.080,9.56232,9.56232
579.00,9.55960,25.205695,0.000411,25.125926,-2.2997,0.080,9.56314,9.56314
580.00,9.56977,25.205727,0.000411,25.125943,-2.2996,0.080,9.56425,9.56425
581.00,9.56944,25.205781,0.000408,25.125980,-2.2996,0.080,9.56569,9.56569
582.00,9.56630,25.205934,0.000405,25.126067,-2.2996,0.080,9.56693,9.56693
583.00,9.56486,25.206042,0.000407,25.126078,-2.2996,0.081,9.56725,9.56725
584.00,9.56434,25.206013,0.000406,25.126070,-2.2995,0.081,9.56742,9.56742
585.00,9.56492,25.206080,0.000407,25.126061,-2.2994,0.081,9.56744,9.56744
586.00,9.56525,25.206138,0.000409,25.126004,-2.2993,0.081,9.56811,9.56811
587.00,9.56494,25.206125,0.000413,25.125950,-2.2992,0.081,9.56806,9.56806
588.00,9.56443,25.206088,0.000411,25.125929,-2.2990,0.081,9.56813,9.56813
589.00,9.56504,25.206171,0.000413,25.125950,-2.2989,0.081,9.56769,9.56769
590.00,9.56540,25.206274,0.000413,25.125962,-2.2987,0.081,9.56737,9.56737
591.00,9.56555,25.206276,0.000412,25.125981,-2.2986,0.081,9.56731,9.56731
592.00,9.56587,25.206335,0.000410,25.126038,-2.2986,0.081,9.56812,9.56812
593.00,9.56644,25.206427,0.000413,25.126185,-2.2986,0.081,9.56928,9.56928
594.00,9.56696,25.206504,0.000415,25.126257,-2.2985,0.082,9.57067,9.57067
595.00,9.56750,25.206415,0.000414,25.126178,-2.2986,0.082,9.57236,9.57236
596.00,9.56822,25.206508,0.000417,25.126175,-2.2985,0.082,9.57298,9.57298
597.00,9.56872,25.206542,0.000417,25.126102,-2.2985,0.082,9.57250,9.57250
598.00,9.56908,25.206497,0.000413,25.125958,-2.2986,0.082,9.57234,9.57234
599.00,9.56930,25.206459,0.000413,25.125883,-2.2987,0.082,9.57163,9.57163
600.00,9.56945,25.206509,0.000416,25.125902,-2.2987,0.082,9.57100,9.57100
601.00,9.56972,25.206540,0.000415,25.125911,-2.2986,0.082,9.57164,9.57164
602.00,9.57012,25.206474,0.000413,25.125791,-2.2984,0.082,9.57217,9.57217
603.00,9.57035,25.206558,0.000415,25.125846,-2.2979,0.082,9.57192,9.57192
604.00,9.57049,25.206637,0.000415,25.125881,-2.2977,0.082,9.57234,9.57234
605.00,9.57067,25.206704,0.000414,25.125883,-2.2975,0.082,9.57199,9.57199
606.00,9.57084,25.206793,0.000414,25.125889,-2.2974,0.083,9.57140,9.57140
607.00,9.57104,25.206888,0.000414,25.126006,-2.2974,0.083,9.57212,9.57212
608.00,9.57143,25.206943,0.000416,25.126057,-2.2975,0.083,9.57280,9.57280
609.00,9.57181,25.207008,0.000414,25.126022,-2.2974,0.083,9.57333,9.57333
610.00,9.57224,25.207091,0.000418,25.126075,-2.2975,0.083,9.57450,9.57450
611.00,9.57260,25.207000,0.000416,25.126008,-2.2975,0.083,9.57460,9.57460
612.00,9.57260,25.207094,0.000419,25.126049,-2.2975,0.083,9.57329,9.57329
613.00,9.57243,25.207101,0.000418,25.125984,-2.2975,0.083,9.57249,9.57249
614.00,9.57244,25.207066,0.000417,25.125964,-2.2974,0.083,9.57265,9.57265
615.00,9.57245,25.206975,0.000411,25.125880,-2.2973,0.083,9.57201,9.57201
616.00,9.57238,25.207001,0.000409,25.125885,-2.2974,0.083,9.57204,9.57204
617.00,9.57258,25.206996,0.000406,25.125796,-2.2976,0.083,9.57280,9.57280
618.00,9.57281,25.207061,0.000407,25.125812,-2.2976,0.083,9.57306,9.57306
619.00,9.57274,25.207167,0.000410,25.125866,-2.2975,0.083,9.57199,9.57199
620.00,9.57295,25.207264,0.000413,25.125898,-2.2975,0.083,9.57138,9.57138
621.00,9.57321,25.207427,0.000417,25.126020,-2.2973,0.083,9.57050,9.57050
622.00,9.57303,25.207472,0.000420,25.126051,-2.2970,0.083,9.57043,9.57043
623.00,9.57265,25.207529,0.000420,25.126054,-2.2971,0.083,9.57054,9.57054
624.00,9.57237,25.207595,0.000418,25.126033,-2.2971,0.084,9.57098,9.57098
625.00,9.57229,25.207671,0.000418,25.126047,-2.2970,0.084,9.57163,9.57163
626.00,9.57234,25.207708,0.000417,25.125994,-2.2969,0.084,9.57224,9.57224
627.00,9.57225,25.207743,0.000413,25.126005,-2.2969,0.084,9.57216,9.57216
628.00,9.57212,25.207791,0.000411,25.126036,-2.2968,0.084,9.57230,9.57230
629.00,9.57207,25.207795,0.000408,25.126027,-2.2965,0.085,9.57236,9.57236
630.00,9.57188,25.207845,0.000406,25.126083,-2.2964,0.085,9.57261,9.57261
631.00,9.57185,25.207795,0.000404,25.126042,-2.2963,0.085,9.57277,9.57277
632.00,9.57207,25.207792,0.000403,25.126001,-2.2963,0.085,9.57388,9.57388
633.00,9.57255,25.207849,0.000407,25.125995,-2.2962,0.085,9.57532,9.57532
634.00,9.57286,25.207832,0.000410,25.125959,-2.2965,0.085,9.57650,9.57650
635.00,9.57296,25.207828,0.000411,25.125904,-2.2967,0.085,9.57633,9.57633
636.00,9.57302,25.207997,0.000414,25.125992,-2.2967,0.085,9.57663,9.57663
637.00,9.57306,25.208106,0.000418,25.126073,-2.2967,0.085,9.57597,9.57597
638.00,9.57316,25.208132,0.000419,25.126021,-2.2967,0.085,9.57482,9.57482
639.00,9.57338,25.208163,0.000416,25.126020,-2.2965,0.085,9.57438,9.57438
640.00,9.57373,25.208233,0.000417,25.126029,-2.2963,0.085,9.57463,9.57463
641.00,9.57412,25.208116,0.000415,25.125966,-2.2962,0.085,9.57447,9.57447
642.00,9.57440,25.208136,0.000410,25.125919,-2.2962,0.085,9.57567,9.57567
643.00,9.57444,25.208105,0.000409,25.125953,-2.2960,0.086,9.57733,9.57733
644.00,9.57475,25.208148,0.000411,25.126028,-2.2960,0.086,9.57641,9.57641
645.00,9.57518,25.208093,0.000412,25.125966,-2.2959,0.086,9.57554,9.57554
646.00,9.57499,25.208096,0.000412,25.125899,-2.2957,0.086,9.57507,9.57507
647.00,9.57485,25.208147,0.000416,25.125948,-2.2956,0.086,9.57338,9.57338
648.00,9.57506,25.208140,0.000415,25.125881,-2.2958,0.086,9.57213,9.57213
649.00,9.57523,25.208172,0.000417,25.125821,-2.2958,0.086,9.57289,9.57289
650.00,9.57495,25.208238,0.000418,25.125854,-2.2960,0.086,9.57330,9.57330
651.00,9.57461,25.208279,0.000418,25.125898,-2.2961,0.086,9.57348,9.57348
652.00,9.57474,25.208212,0.000416,25.125835,-2.2961,0.086,9.57355,9.57355
653.00,9.57476,25.208267,0.000416,25.125851,-2.2960,0.086,9.57128,9.57128
654.00,9.57452,25.208296,0.000413,25.125915,-2.2960,0.086,9.56738,9.56738
655.00,9.57462,25.208424,0.000412,25.125947,-2.2959,0.087,9.56218,9.56218
656.00,9.57441,25.208535,0.000412,25.125952,-2.2959,0.087,9.55319,9.55319
657.00,9.57348,25.208665,0.000415,25.125975,-2.2959,0.087,9.53853,9.53853
658.00,9.57287,25.208796,0.000415,25.126003,-2.2958,0.087,9.51784,9.51784
659.00,9.57376,25.208894,0.000415,25.125971,-2.2955,0.087,9.49181,9.49181
660.00,9.57338,25.208979,0.000418,25.126036,-2.2954,0.087,9.46340,9.46340
@5,2.0001,4.0, 660.006000000001 
661.00,9.57214,25.209082,0.000422,25.126114,-2.2952,0.087,9.43784,9.43784
662.00,9.57098,25.209119,0.000422,25.126123,-2.2952,0.087,9.41933,9.41933
663.00,9.56450,25.209137,0.000421,25.126152,-2.2950,0.087,9.41001,9.41001
664.00,9.55591,25.209169,0.000424,25.126173,-2.2949,0.087,9.40904,9.40904
665.00,9.54678,25.209039,0.000420,25.126046,-2.2947,0.087,9.41302,9.41302
666.00,9.52696,25.208987,0.000414,25.125941,-2.2947,0.087,9.41983,9.41983
667.00,9.49816,25.209005,0.000412,25.125931,-2.2947,0.087,9.42605,9.42605
668.00,9.46109,25.209104,0.000415,25.125954,-2.2951,0.087,9.43089,9.43089
669.00,9.42592,25.209131,0.000413,25.125993,-2.2955,0.087,9.43448,9.43448
670.00,9.40500,25.209246,0.000413,25.126037,-2.2956,0.088,9.43701,9.43701
671.00,9.39939,25.209320,0.000416,25.126084,-2.2955,0.088,9.43817,9.43817
672.00,9.40578,25.209379,0.000415,25.126073,-2.2953,0.088,9.43990,9.43990
673.00,9.41436,25.209373,0.000412,25.126055,-2.2949,0.088,9.44185,9.44185
674.00,9.42086,25.209467,0.000413,25.126051,-2.2946,0.088,9.44378,9.44378
675.00,9.42487,25.209443,0.000412,25.126039,-2.2944,0.088,9.44719,9.44719
676.00,9.43319,25.209505,0.000411,25.126073,-2.2945,0.088,9.45007,9.45007
677.00,9.43698,25.209543,0.000411,25.126086,-2.2947,0.088,9.45281,9.45281
678.00,9.43847,25.209501,0.000411,25.126018,-2.2949,0.088,9.45576,9.45576
679.00,9.43895,25.209437,0.000405,25.125966,-2.2950,0.088,9.45880,9.45880
680.00,9.43739,25.209568,0.000407,25.125968,-2.2949,0.088,9.46186,9.46186
681.00,9.43909,25.209499,0.000406,25.125834,-2.2947,0.089,9.46558,9.46558
682.00,9.44544,25.209505,0.000406,25.125833,-2.2946,0.089,9.46901,9.46901
683.00,9.44842,25.209581,0.000406,25.125821,-2.2946,0.089,9.47235,9.47235
684.00,9.44871,25.209666,0.000408,25.125797,-2.2944,0.089,9.47681,9.47681
685.00,9.45420,25.209716,0.000406,25.125859,-2.2943,0.089,9.48031,9.48031
686.00,9.45363,25.209810,0.000405,25.125883,-2.2944,0.089,9.48364,9.48364
687.00,9.45922,25.209898,0.000407,25.125898,-2.2943,0.089,9.48577,9.48577
688.00,9.46303,25.209962,0.000407,25.125984,-2.2942,0.089,9.48815,9.48815
689.00,9.46373,25.210040,0.000411,25.126024,-2.2942,0.089,9.49055,9.49055
690.00,9.46974,25.210130,0.000413,25.126054,-2.2941,0.089,9.49362,9.49362
691.00,9.47218,25.210270,0.000416,25.126126,-2.2939,0.089,9.49783,9.49783
692.00,9.47617,25.210345,0.000420,25.126165,-2.2938,0.089,9.50355,9.50355
693.00,9.48022,25.210356,0.000422,25.126064,-2.2939,0.089,9.50812,9.50812
694.00,9.48446,25.210432,0.000421,25.126069,-2.2939,0.089,9.51151,9.51151
695.00,9.48711,25.210414,0.000419,25.125977,-2.2942,0.089,9.51338,9.51338
696.00,9.48776,25.210437,0.000420,25.126000,-2.2943,0.090,9.51503,9.51503
697.00,9.48906,25.210474,0.000414,25.126007,-2.2943,0.090,9.51605,9.51605
698.00,9.49194,25.210548,0.000411,25.126089,-2.2941,0.090,9.51750,9.51750
699.00,9.49818,25.210553,0.000410,25.126106,-2.2938,0.090,9.51987,9.51987
700.00,9.50257,25.210617,0.000413,25.126193,-2.2935,0.090,9.52230,9.52230
701.00,9.50982,25.210523,0.000410,25.126147,-2.2933,0.091,9.52415,9.52415
702.00,9.51385,25.210449,0.000410,25.126071,-2.2933,0.091,9.52577,9.52577
703.00,9.51402,25.210478,0.000413,25.126004,-2.2931,0.090,9.52785,9.52785
704.00,9.51515,25.210560,0.000416,25.125958,-2.2929,0.090,9.52900,9.52900
705.00,9.51706,25.210534,0.000415,25.125842,-2.2929,0.090,9.53099,9.53099
706.00,9.51869,25.210624,0.000417,25.125869,-2.2929,0.090,9.53222,9.53222
707.00,9.51991,25.210749,0.000420,25.125891,-2.2927,0.090,9.53337,9.53337
708.00,9.52173,25.210767,0.000419,25.125969,-2.2929,0.091,9.53500,9.53500
709.00,9.52360,25.210716,0.000418,25.126041,-2.2931,0.091,9.53638,9.53638
710.00,9.52519,25.210739,0.000420,25.126111,-2.2930,0.091,9.53814,9.53814
711.00,9.52673,25.210811,0.000419,25.126112,-2.2929,0.091,9.54074,9.54074
712.00,9.52876,25.210895,0.000416,25.126152,-2.2929,0.091,9.54356,9.54356
713.00,9.53055,25.210868,0.000414,25.126096,-2.2929,0.091,9.54482,9.54482
714.00,9.53223,25.210901,0.000409,25.126013,-2.2929,0.091,9.54682,9.54682
715.00,9.53423,25.210866,0.000406,25.125871,-2.2931,0.092,9.54843,9.54843
716.00,9.53583,25.210931,0.000409,25.125969,-2.2932,0.092,9.54978,9.54978
717.00,9.53742,25.210909,0.000409,25.125928,-2.2932,0.092,9.55119,9.55119
718.00,9.53923,25.210928,0.000412,25.125903,-2.2932,0.092,9.55253,9.55253
719.00,9.54089,25.210977,0.000415,25.125936,-2.2930,0.092,9.55320,9.55320
720.00,9.54245,25.211042,0.000417,25.126035,-2.2927,0.092,9.55404,9.55404
721.00,9.54422,25.210920,0.000413,25.125867,-2.2925,0.092,9.55444,9.55444
722.00,9.54552,25.210935,0.000413,25.125913,-2.2923,0.092,9.55473,9.55473
723.00,9.54666,25.210946,0.000411,25.125860,-2.2922,0.092,9.55587,9.55587
724.00,9.54802,25.210959,0.000409,25.125844,-2.2920,0.092,9.55739,9.55739
725.00,9.54963,25.211024,0.000405,25.125873,-2.2919,0.093,9.56002,9.56002
726.00,9.55107,25.211177,0.000405,25.125973,-2.2917,0.093,9.56264,9.56264
727.00,9.55278,25.211197,0.000404,25.125925,-2.2914,0.093,9.56447,9.56447
728.00,9.55421,25.211296,0.000405,25.126027,-2.2914,0.093,9.56575,9.56575
729.00,9.55567,25.211399,0.000411,25.126116,-2.2914,0.093,9.56655,9.56655
730.00,9.55683,25.211551,0.000418,25.126199,-2.2915,0.093,9.56677,9.56677
731.00,9.55810,25.211543,0.000420,25.126141,-2.2917,0.093,9.56692,9.56692
732.00,9.55915,25.211586,0.000422,25.126143,-2.2917,0.093,9.56748,9.56748
733.00,9.56034,25.211593,0.000421,25.126102,-2.2916,0.093,9.56781,9.56781
734.00,9.56208,25.211546,0.000417,25.126022,-2.2916,0.093,9.56771,9.56771
735.00,9.56290,25.211535,0.000416,25.125971,-2.2917,0.093,9.56658,9.56658
736.00,9.56399,25.211607,0.000413,25.126027,-2.2915,0.093,9.56630,9.56630
737.00,9.56463,25.211728,0.000417,25.126145,-2.2916,0.093,9.56657,9.56657
738.00,9.56463,25.211801,0.000419,25.126192,-2.2915,0.093,9.56714,9.56714
739.00,9.56504,25.211828,0.000419,25.126221,-2.2914,0.093,9.56759,9.56759
740.00,9.56561,25.211842,0.000415,25.126251,-2.2912,0.093,9.56826,9.56826
741.00,9.56628,25.211873,0.000414,25.126221,-2.2911,0.093,9.56748,9.56748
742.00,9.56643,25.211869,0.000412,25.126162,-2.2911,0.094,9.56621,9.56621
743.00,9.56679,25.211952,0.000411,25.126232,-2.2910,0.094,9.56508,9.56508
744.00,9.56680,25.211940,0.000409,25.126143,-2.2911,0.094,9.56491,9.56491
745.00,9.56664,25.211909,0.000407,25.126030,-2.2912,0.094,9.56493,9.56493
746.00,9.56661,25.211906,0.000408,25.126014,-2.2912,0.094,9.56585,9.56585
747.00,9.56666,25.211998,0.000409,25.126031,-2.2912,0.094,9.56697,9.56697
748.00,9.56692,25.212002,0.000410,25.125945,-2.2912,0.094,9.56817,9.56817
749.00,9.56695,25.212194,0.000415,25.126104,-2.2911,0.094,9.57003,9.57003
750.00,9.56727,25.212187,0.000419,25.126031,-2.2909,0.094,9.57112,9.57112
751.00,9.56781,25.212105,0.000416,25.125922,-2.2910,0.094,9.57261,9.57261
752.00,9.56792,25.212100,0.000416,25.125949,-2.2911,0.094,9.57420,9.57420
753.00,9.56866,25.211973,0.000413,25.125866,-2.2911,0.094,9.57538,9.57538
754.00,9.56912,25.211919,0.000409,25.125768,-2.2909,0.095,9.57463,9.57463
755.00,9.56954,25.212024,0.000411,25.125914,-2.2910,0.095,9.57431,9.57431
756.00,9.56978,25.212159,0.000416,25.126075,-2.2911,0.095,9.57382,9.57382
757.00,9.56981,25.212085,0.000409,25.125955,-2.2911,0.095,9.57353,9.57353
758.00,9.57017,25.212195,0.000408,25.125998,-2.2912,0.095,9.57399,9.57399
759.00,9.57085,25.212224,0.000408,25.126014,-2.2913,0.095,9.57519,9.57519
760.00,9.57140,25.212217,0.000410,25.125983,-2.2914,0.095,9.57606,9.57606
761.00,9.57220,25.212345,0.000410,25.126027,-2.2912,0.096,9.57614,9.57614
762.00,9.57309,25.212424,0.000415,25.126064,-2.2910,0.096,9.57512,9.57512
763.00,9.57387,25.212608,0.000423,25.126140,-2.2910,0.095,9.57403,9.57403
764.00,9.57405,25.212656,0.000430,25.126090,-2.2912,0.095,9.57316,9.57316
765.00,9.57426,25.212698,0.000427,25.126072,-2.2912,0.095,9.57298,9.57298
766.00,9.57448,25.212618,0.000422,25.125949,-2.2914,0.095,9.57381,9.57381
767.00,9.57436,25.212652,0.000417,25.125932,-2.2914,0.096,9.57510,9.57510
768.00,9.57452,25.212580,0.000409,25.125858,-2.2913,0.096,9.57589,9.57589
769.00,9.57481,25.212707,0.000404,25.126019,-2.2910,0.096,9.57712,9.57712
770.00,9.57488,25.212760,0.000407,25.126045,-2.2906,0.096,9.57700,9.57700
771.00,9.57501,25.212925,0.000413,25.126163,-2.2904,0.096,9.57567,9.57567
772.00,9.57465,25.212966,0.000417,25.126192,-2.2903,0.096,9.57358,9.57358
773.00,9.57447,25.213008,0.000419,25.126196,-2.2903,0.096,9.57023,9.57023
774.00,9.57501,25.212886,0.000414,25.125960,-2.2903,0.096,9.56857,9.56857
775.00,9.57487,25.212905,0.000410,25.125918,-2.2903,0.096,9.56989,9.56989
776.00,9.57453,25.212866,0.000410,25.125859,-2.2901,0.096,9.57212,9.57212
777.00,9.57474,25.212932,0.000409,25.125844,-2.2900,0.096,9.57497,9.57497
778.00,9.57532,25.212912,0.000407,25.125773,-2.2899,0.096,9.57960,9.57960
779.00,9.57542,25.213073,0.000408,25.125905,-2.2899,0.096,9.58133,9.58133
780.00,9.57436,25.213207,0.000409,25.125940,-2.2898,0.097,9.58120,9.58120
781.00,9.57128,25.213244,0.000405,25.125949,-2.2898,0.097,9.58057,9.58057
782.00,9.56665,25.213291,0.000408,25.126031,-2.2900,0.097,9.57968,9.57968
783.00,9.56361,25.213492,0.000413,25.126244,-2.2900,0.097,9.57839,9.57839
784.00,9.57048,25.213518,0.000416,25.126264,-2.2898,0.097,9.57761,9.57761
785.00,9.57983,25.213534,0.000414,25.126318,-2.2897,0.097,9.57676,9.57676
786.00,9.58206,25.213486,0.000413,25.126203,-2.2896,0.097,9.57704,9.57704
787.00,9.58185,25.213515,0.000411,25.126126,-2.2896,0.097,9.57756,9.57756
788.00,9.58109,25.213530,0.000409,25.126047,-2.2896,0.098,9.57794,9.57794
789.00,9.58015,25.213429,0.000406,25.125922,-2.2896,0.098,9.57935,9.57935
790.00,9.57931,25.213418,0.000407,25.125844,-2.2896,0.098,9.58114,9.58114
791.00,9.57931,25.213441,0.000405,25.125834,-2.2896,0.098,9.58146,9.58146
792.00,9.57941,25.213393,0.000405,25.125777,-2.2895,0.098,9.58202,9.58202
793.00,9.57990,25.213383,0.000404,25.125770,-2.2893,0.098,9.58287,9.58287
794.00,9.58018,25.213433,0.000405,25.125827,-2.2893,0.098,9.58249,9.58249
795.00,9.58011,25.213294,0.000403,25.125725,-2.2895,0.098,9.58177,9.58177
796.00,9.58012,25.213409,0.000408,25.125781,-2.2896,0.098,9.58168,9.58168
797.00,9.58009,25.213484,0.000411,25.125806,-2.2897,0.098,9.58169,9.58169
798.00,9.58001,25.213550,0.000411,25.125778,-2.2898,0.098,9.58138,9.58138
799.00,9.58009,25.213670,0.000410,25.125761,-2.2897,0.098,9.58079,9.58079
800.00,9.58018,25.213936,0.000412,25.125860,-2.2897,0.099,9.58018,9.58018
801.00,9.57998,25.213981,0.000409,25.125849,-2.2897,0.099,9.57976,9.57976
802.00,9.58015,25.214038,0.000407,25.125821,-2.2896,0.099,9.57983,9.57983
803.00,9.58065,25.214081,0.000407,25.125882,-2.2895,0.099,9.57784,9.57784
804.00,9.58096,25.214107,0.000406,25.125904,-2.2896,0.099,9.57501,9.57501
805.00,9.58120,25.214111,0.000409,25.125893,-2.2894,0.099,9.57010,9.57010
806.00,9.58085,25.214262,0.000414,25.125972,-2.2892,0.099,9.56202,9.56202
807.00,9.58046,25.214364,0.000414,25.126043,-2.2887,0.099,9.54926,9.54926
808.00,9.58010,25.214414,0.000414,25.126032,-2.2885,0.099,9.53265,9.53265
809.00,9.57954,25.214364,0.000412,25.125950,-2.2882,0.099,9.51194,9.51194
810.00,9.57840,25.214475,0.000412,25.126030,-2.2880,0.100,9.49041,9.49041
@6,2.0001,4.0, 810.044999999998 
811.00,9.57964,25.214461,0.000410,25.126050,-2.2879,0.100,9.47076,9.47076
812.00,9.58128,25.214410,0.000412,25.126050,-2.2880,0.100,9.45492,9.45492
813.00,9.57161,25.214317,0.000411,25.125967,-2.2880,0.100,9.44657,9.44657
814.00,9.56325,25.214412,0.000416,25.126016,-2.2881,0.100,9.44508,9.44508
815.00,9.55328,25.214381,0.000415,25.125921,-2.2883,0.100,9.44772,9.44772
816.00,9.53899,25.214392,0.000415,25.125859,-2.2883,0.100,9.45143,9.45143
817.00,9.51891,25.214489,0.000415,25.125883,-2.2880,0.100,9.45606,9.45606
818.00,9.48852,25.214661,0.000416,25.125977,-2.2879,0.100,9.45929,9.45929
819.00,9.45993,25.214711,0.000415,25.126028,-2.2878,0.100,9.46200,9.46200
820.00,9.44587,25.214638,0.000413,25.126002,-2.2875,0.100,9.46369,9.46369
821.00,9.44081,25.214701,0.000413,25.126081,-2.2873,0.100,9.46596,9.46596
822.00,9.43988,25.214576,0.000411,25.125953,-2.2873,0.100,9.46768,9.46768
823.00,9.44678,25.214502,0.000408,25.125812,-2.2873,0.101,9.46947,9.46947
824.00,9.45231,25.214591,0.000407,25.125810,-2.2874,0.101,9.47086,9.47086
825.00,9.45875,25.214791,0.000409,25.125919,-2.2875,0.101,9.47224,9.47224
826.00,9.45958,25.214848,0.000408,25.125904,-2.2877,0.101,9.47252,9.47252
827.00,9.46273,25.215004,0.000409,25.125959,-2.2879,0.101,9.47354,9.47354
828.00,9.46307,25.215046,0.000411,25.126027,-2.2879,0.102,9.47495,9.47495
829.00,9.46576,25.215008,0.000413,25.126040,-2.2878,0.102,9.47664,9.47664
830.00,9.46739,25.214999,0.000413,25.126034,-2.2875,0.102,9.47806,9.47806
831.00,9.47082,25.214946,0.000413,25.125911,-2.2874,0.102,9.48044,9.48044
832.00,9.47142,25.215011,0.000411,25.125894,-2.2876,0.102,9.48293,9.48293
833.00,9.47187,25.215109,0.000411,25.125933,-2.2877,0.102,9.48592,9.48592
834.00,9.47286,25.215201,0.000410,25.125873,-2.2877,0.102,9.48867,9.48867
835.00,9.47408,25.215327,0.000411,25.125916,-2.2879,0.102,9.49136,9.49136
836.00,9.47233,25.215402,0.000413,25.125962,-2.2878,0.102,9.49383,9.49383
837.00,9.47664,25.215417,0.000415,25.125990,-2.2875,0.102,9.49599,9.49599
838.00,9.47888,25.215434,0.000417,25.125928,-2.2873,0.102,9.49749,9.49749
839.00,9.48128,25.215439,0.000417,25.125952,-2.2873,0.102,9.49967,9.49967
840.00,9.48131,25.215372,0.000413,25.125854,-2.2872,0.102,9.50175,9.50175
841.00,9.48381,25.215404,0.000406,25.125870,-2.2872,0.102,9.50451,9.50451
842.00,9.48919,25.215369,0.000403,25.125786,-2.2873,0.102,9.50625,9.50625
843.00,9.49273,25.215496,0.000405,25.125888,-2.2873,0.102,9.50831,9.50831
844.00,9.49460,25.215533,0.000407,25.125858,-2.2873,0.102,9.50945,9.50945
845.00,9.49546,25.215568,0.000411,25.125864,-2.2873,0.102,9.51103,9.51103
846.00,9.49716,25.215628,0.000416,25.125889,-2.2874,0.102,9.51188,9.51188
847.00,9.49925,25.215720,0.000419,25.125968,-2.2873,0.102,9.51419,9.51419
848.00,9.50169,25.215646,0.000415,25.125902,-2.2872,0.103,9.51647,9.51647
849.00,9.50414,25.215731,0.000414,25.125973,-2.2872,0.103,9.51944,9.51944
850.00,9.50626,25.215732,0.000411,25.125964,-2.2872,0.103,9.52216,9.52216
851.00,9.50785,25.215663,0.000406,25.125879,-2.2872,0.103,9.52463,9.52463
852.00,9.50947,25.215702,0.000404,25.125875,-2.2874,0.103,9.52589,9.52589
853.00,9.51079,25.215800,0.000406,25.125896,-2.2876,0.103,9.52711,9.52711
854.00,9.51283,25.215781,0.000406,25.125837,-2.2876,0.103,9.52795,9.52795
855.00,9.51489,25.215811,0.000410,25.125833,-2.2876,0.103,9.52937,9.52937
856.00,9.51725,25.215926,0.000416,25.125894,-2.2876,0.103,9.53070,9.53070
857.00,9.51942,25.215973,0.000418,25.125902,-2.2874,0.103,9.53250,9.53250
858.00,9.52112,25.215991,0.000417,25.125895,-2.2873,0.103,9.53473,9.53473
859.00,9.52267,25.216091,0.000419,25.125970,-2.2872,0.103,9.53722,9.53722
860.00,9.52469,25.216218,0.000416,25.126097,-2.2871,0.103,9.53874,9.53874
861.00,9.52656,25.216250,0.000412,25.126111,-2.2870,0.104,9.53987,9.53987
862.00,9.52842,25.216304,0.000412,25.126102,-2.2871,0.104,9.54118,9.54118
863.00,9.53023,25.216268,0.000407,25.126034,-2.2872,0.104,9.54191,9.54191
864.00,9.53202,25.216331,0.000408,25.126037,-2.2873,0.104,9.54319,9.54319
865.00,9.53335,25.216339,0.000405,25.125953,-2.2875,0.104,9.54475,9.54475
866.00,9.53450,25.216422,0.000410,25.125950,-2.2876,0.104,9.54705,9.54705
867.00,9.53607,25.216526,0.000415,25.126068,-2.2875,0.104,9.54903,9.54903
868.00,9.53756,25.216567,0.000420,25.126104,-2.2873,0.104,9.55086,9.55086
869.00,9.53932,25.216567,0.000421,25.126093,-2.2874,0.104,9.55284,9.55284
870.00,9.54096,25.216542,0.000427,25.126042,-2.2872,0.104,9.55569,9.55569
871.00,9.54259,25.216514,0.000426,25.126021,-2.2868,0.104,9.55788,9.55788
872.00,9.54427,25.216489,0.000425,25.125886,-2.2867,0.104,9.55914,9.55914
873.00,9.54580,25.216585,0.000424,25.125906,-2.2866,0.104,9.55954,9.55954
874.00,9.54785,25.216597,0.000421,25.125883,-2.2864,0.105,9.55789,9.55789
875.00,9.54982,25.216755,0.000421,25.125986,-2.2863,0.105,9.55527,9.55527
876.00,9.55137,25.216779,0.000418,25.125972,-2.2865,0.105,9.55366,9.55366
877.00,9.55366,25.216773,0.000412,25.125945,-2.2868,0.105,9.55368,9.55368
878.00,9.55574,25.216789,0.000412,25.125901,-2.2869,0.105,9.55485,9.55485
879.00,9.55704,25.216812,0.000412,25.125841,-2.2871,0.105,9.55740,9.55740
880.00,9.55635,25.216867,0.000411,25.125846,-2.2871,0.105,9.55995,9.55995
881.00,9.55558,25.216909,0.000413,25.125875,-2.2871,0.105,9.56215,9.56215
882.00,9.55629,25.216963,0.000416,25.125941,-2.2868,0.105,9.56357,9.56357
883.00,9.55682,25.216969,0.000417,25.125948,-2.2867,0.105,9.56512,9.56512
884.00,9.55778,25.217141,0.000419,25.126102,-2.2867,0.105,9.56568,9.56568
885.00,9.55746,25.217072,0.000416,25.126036,-2.2869,0.105,9.56687,9.56687
886.00,9.55660,25.217077,0.000412,25.125980,-2.2871,0.106,9.56760,9.56760
887.00,9.55731,25.217080,0.000412,25.125949,-2.2874,0.106,9.56773,9.56773
888.00,9.55907,25.217269,0.000413,25.126061,-2.2877,0.106,9.56716,9.56716
889.00,9.56068,25.217153,0.000411,25.125896,-2.2876,0.106,9.56707,9.56707
890.00,9.56194,25.217167,0.000409,25.125862,-2.2876,0.106,9.56656,9.56656
891.00,9.56258,25.217185,0.000410,25.125788,-2.2875,0.106,9.56705,9.56705
892.00,9.56304,25.217272,0.000408,25.125772,-2.2873,0.106,9.56786,9.56786
893.00,9.56374,25.217221,0.000405,25.125662,-2.2872,0.106,9.56739,9.56739
894.00,9.56406,25.217246,0.000402,25.125711,-2.2870,0.107,9.56744,9.56744
895.00,9.56472,25.217381,0.000405,25.125780,-2.2867,0.107,9.56697,9.56697
896.00,9.56540,25.217525,0.000408,25.125906,-2.2865,0.107,9.56641,9.56641
897.00,9.56617,25.217601,0.000413,25.126014,-2.2863,0.107,9.56679,9.56679
898.00,9.56673,25.217640,0.000414,25.126087,-2.2862,0.107,9.56880,9.56880
899.00,9.56722,25.217865,0.000421,25.126226,-2.2862,0.107,9.57057,9.57057
900.00,9.56781,25.217830,0.000420,25.126137,-2.2862,0.107,9.57293,9.57293
901.00,9.56812,25.217890,0.000419,25.126128,-2.2861,0.107,9.57442,9.57442
902.00,9.56874,25.217949,0.000416,25.126093,-2.2859,0.107,9.57531,9.57531
903.00,9.56897,25.217882,0.000414,25.125913,-2.2856,0.107,9.57586,9.57586
904.00,9.56917,25.217716,0.000410,25.125730,-2.2854,0.107,9.57557,9.57557
905.00,9.56982,25.217857,0.000411,25.125881,-2.2854,0.107,9.57440,9.57440
906.00,9.57039,25.217883,0.000410,25.125940,-2.2854,0.107,9.57424,9.57424
907.00,9.57067,25.217772,0.000409,25.125810,-2.2857,0.108,9.57392,9.57392
908.00,9.57148,25.218019,0.000414,25.126051,-2.2860,0.108,9.57314,9.57314
909.00,9.57161,25.218041,0.000415,25.125991,-2.2862,0.108,9.57361,9.57361
910.00,9.57191,25.217877,0.000409,25.125724,-2.2862,0.108,9.57493,9.57493
911.00,9.57228,25.217913,0.000411,25.125670,-2.2864,0.108,9.57531,9.57531
912.00,9.57279,25.218111,0.000416,25.125813,-2.2862,0.108,9.57644,9.57644
913.00,9.57369,25.217986,0.000410,25.125637,-2.2861,0.108,9.57777,9.57777
914.00,9.57465,25.218082,0.000405,25.125708,-2.2860,0.108,9.57738,9.57738
915.00,9.57523,25.218248,0.000409,25.125881,-2.2860,0.108,9.57712,9.57712
916.00,9.57528,25.218352,0.000410,25.125975,-2.2858,0.108,9.57755,9.57755
917.00,9.57557,25.218320,0.000405,25.125937,-2.2857,0.109,9.57728,9.57728
918.00,9.57588,25.218513,0.000411,25.126122,-2.2854,0.109,9.57715,9.57715
919.00,9.57603,25.218615,0.000416,25.126200,-2.2851,0.109,9.57772,9.57772
920.00,9.57610,25.218689,0.000418,25.126218,-2.2850,0.109,9.57822,9.57822
921.00,9.57621,25.218647,0.000418,25.126168,-2.2849,0.109,9.57827,9.57827
922.00,9.57624,25.218647,0.000421,25.126167,-2.2848,0.109,9.57739,9.57739
923.00,9.57648,25.218544,0.000420,25.126061,-2.2849,0.109,9.57668,9.57668
924.00,9.57657,25.218499,0.000420,25.125938,-2.2850,0.109,9.57647,9.57647
925.00,9.57669,25.218490,0.000418,25.125916,-2.2850,0.109,9.57657,9.57657
926.00,9.57682,25.218527,0.000416,25.125859,-2.2850,0.109,9.57713,9.57713
927.00,9.57718,25.218622,0.000417,25.125776,-2.2851,0.109,9.57853,9.57853
928.00,9.57773,25.218763,0.000415,25.125785,-2.2851,0.109,9.58075,9.58075
929.00,9.57837,25.218857,0.000414,25.125894,-2.2851,0.109,9.58279,9.58279
930.00,9.57880,25.218871,0.000412,25.125854,-2.2850,0.109,9.58404,9.58404
931.00,9.57918,25.218899,0.000410,25.125845,-2.2848,0.109,9.58427,9.58427
932.00,9.57927,25.218869,0.000409,25.125846,-2.2846,0.109,9.58361,9.58361
933.00,9.57950,25.218891,0.000410,25.125860,-2.2845,0.109,9.58219,9.58219
934.00,9.57980,25.218889,0.000410,25.125750,-2.2843,0.110,9.58089,9.58089
935.00,9.57979,25.219010,0.000412,25.125810,-2.2842,0.110,9.57951,9.57951
936.00,9.57986,25.219072,0.000412,25.125839,-2.2840,0.110,9.57859,9.57859
937.00,9.58005,25.219195,0.000413,25.125923,-2.2840,0.110,9.57849,9.57849
938.00,9.57985,25.219156,0.000410,25.125824,-2.2841,0.110,9.57812,9.57812
939.00,9.57997,25.219267,0.000410,25.125851,-2.2844,0.110,9.57786,9.57786
940.00,9.58059,25.219290,0.000410,25.125805,-2.2847,0.110,9.57784,9.57784
941.00,9.58058,25.219443,0.000412,25.125870,-2.2849,0.110,9.57843,9.57843
942.00,9.58025,25.219544,0.000408,25.125881,-2.2850,0.111,9.57959,9.57959
943.00,9.58035,25.219712,0.000411,25.125950,-2.2849,0.111,9.58097,9.58097
944.00,9.58065,25.219644,0.000414,25.125887,-2.2847,0.111,9.58155,9.58155
945.00,9.58087,25.219706,0.000414,25.125973,-2.2844,0.111,9.58252,9.58252
946.00,9.58101,25.219566,0.000413,25.125831,-2.2842,0.111,9.58276,9.58276
947.00,9.58105,25.219541,0.000416,25.125774,-2.2842,0.111,9.58266,9.58266
948.00,9.58108,25.219412,0.000413,25.125692,-2.2842,0.111,9.58260,9.58260
949.00,9.58073,25.219692,0.000414,25.125901,-2.2842,0.111,9.58203,9.58203
950.00,9.58038,25.219700,0.000414,25.125861,-2.2844,0.111,9.58121,9.58121
951.00,9.58050,25.219778,0.000415,25.125917,-2.2845,0.111,9.58055,9.58055
952.00,9.58031,25.219655,0.000411,25.125796,-2.2845,0.111,9.57991,9.57991
953.00,9.58030,25.219715,0.000413,25.125835,-2.2845,0.111,9.57867,9.57867
954.00,9.58059,25.219573,0.000413,25.125746,-2.2845,0.111,9.57724,9.57724
955.00,9.58104,25.219602,0.000413,25.125744,-2.2845,0.111,9.57500,9.57500
956.00,9.58156,25.219689,0.000414,25.125802,-2.2844,0.111,9.56990,9.56990
957.00,9.58139,25.219853,0.000419,25.125994,-2.2843,0.112,9.56026,9.56026
958.00,9.58105,25.219928,0.000418,25.126100,-2.2842,0.112,9.54590,9.54590
959.00,9.58047,25.219997,0.000417,25.126104,-2.2840,0.112,9.52708,9.52708
960.00,9.57891,25.219988,0.000417,25.126048,-2.2839,0.112,9.50703,9.50703
@7,2.0001,4.0, 960.091 
961.00,9.57944,25.219878,0.000412,25.125916,-2.2836,0.112,9.48980,9.48980
962.00,9.57945,25.219744,0.000408,25.125716,-2.2831,0.112,9.47764,9.47764
963.00,9.57622,25.219848,0.000409,25.125729,-2.2827,0.112,9.47182,9.47182
964.00,9.57149,25.219794,0.000407,25.125675,-2.2824,0.112,9.47157,9.47157
965.00,9.56694,25.219880,0.000408,25.125719,-2.2822,0.113,9.47432,9.47432
966.00,9.55356,25.219966,0.000412,25.125791,-2.2823,0.113,9.47768,9.47768
967.00,9.53186,25.220284,0.000418,25.126051,-2.2827,0.113,9.48007,9.48007
968.00,9.50542,25.220270,0.000418,25.125990,-2.2829,0.113,9.48168,9.48168
969.00,9.47757,25.220346,0.000415,25.125992,-2.2831,0.113,9.48321,9.48321
970.00,9.46699,25.220342,0.000415,25.125930,-2.2833,0.113,9.48375,9.48375
971.00,9.46741,25.220546,0.000418,25.126060,-2.2834,0.113,9.48365,9.48365
972.00,9.47105,25.220379,0.000416,25.125846,-2.2833,0.113,9.48380,9.48380
973.00,9.47633,25.220537,0.000422,25.125914,-2.2832,0.113,9.48370,9.48370
974.00,9.47628,25.220568,0.000421,25.125897,-2.2828,0.113,9.48403,9.48403
975.00,9.48040,25.220591,0.000416,25.125881,-2.2826,0.113,9.48457,9.48457
976.00,9.48410,25.220480,0.000415,25.125687,-2.2827,0.113,9.48670,9.48670
977.00,9.48309,25.220549,0.000410,25.125696,-2.2829,0.113,9.48801,9.48801
978.00,9.48433,25.220410,0.000401,25.125515,-2.2832,0.114,9.48881,9.48881
979.00,9.48354,25.220618,0.000409,25.125702,-2.2835,0.114,9.48951,9.48951
980.00,9.48318,25.220753,0.000412,25.125787,-2.2835,0.114,9.49117,9.49117
981.00,9.48356,25.220751,0.000409,25.125784,-2.2834,0.114,9.49161,9.49161
982.00,9.48362,25.220785,0.000412,25.125791,-2.2833,0.114,9.49339,9.49339
983.00,9.48389,25.220924,0.000417,25.125919,-2.2833,0.114,9.49614,9.49614
984.00,9.48507,25.220757,0.000411,25.125736,-2.2833,0.114,9.49922,9.49922
985.00,9.48619,25.220785,0.000411,25.125752,-2.2833,0.114,9.50096,9.50096
986.00,9.49053,25.220985,0.000416,25.125912,-2.2831,0.114,9.50202,9.50202
987.00,9.49053,25.221069,0.000414,25.125938,-2.2830,0.114,9.50316,9.50316
988.00,9.48829,25.221059,0.000408,25.125863,-2.2831,0.114,9.50394,9.50394
989.00,9.48968,25.221246,0.000409,25.125911,-2.2832,0.114,9.50478,9.50478
990.00,9.49322,25.221359,0.000411,25.125959,-2.2834,0.114,9.50716,9.50716
991.00,9.49652,25.221217,0.000406,25.125793,-2.2833,0.115,9.50967,9.50967
992.00,9.49935,25.221299,0.000411,25.125830,-2.2831,0.115,9.51173,9.51173
993.00,9.50108,25.221334,0.000413,25.125848,-2.2827,0.115,9.51358,9.51358
994.00,9.50193,25.221303,0.000415,25.125872,-2.2823,0.115,9.51495,9.51495
995.00,9.50307,25.221253,0.000413,25.125846,-2.2822,0.115,9.51573,9.51573
996.00,9.50385,25.221420,0.000420,25.125973,-2.2823,0.115,9.51683,9.51683
997.00,9.50527,25.221285,0.000411,25.125819,-2.2825,0.115,9.51904,9.51904
998.00,9.50733,25.221345,0.000414,25.125944,-2.2827,0.115,9.52172,9.52172
999.00,9.50940,25.221332,0.000415,25.125971,-2.2828,0.115,9.52441,9.52441
1000.00,9.51096,25.221319,0.000416,25.125928,-2.2827,0.115,9.52640,9.52640
1001.00,9.51259,25.221270,0.000411,25.125885,-2.2827,0.115,9.52852,9.52852
1002.00,9.51434,25.221317,0.000419,25.125994,-2.2828,0.115,9.52958,9.52958
1003.00,9.51643,25.221314,0.000420,25.125886,-2.2828,0.115,9.53064,9.53064
1004.00,9.51835,25.221459,0.000425,25.125965,-2.2830,0.115,9.53170,9.53170
1005.00,9.52012,25.221569,0.000425,25.126080,-2.2831,0.116,9.53245,9.53245
1006.00,9.52174,25.221621,0.000426,25.126110,-2.2831,0.116,9.53342,9.53342
1007.00,9.52350,25.221679,0.000423,25.126146,-2.2830,0.116,9.53458,9.53458
1008.00,9.52517,25.221722,0.000422,25.126169,-2.2830,0.116,9.53590,9.53590
1009.00,9.52681,25.221715,0.000416,25.126085,-2.2829,0.116,9.53675,9.53675
1010.00,9.52843,25.221630,0.000416,25.125892,-2.2829,0.116,9.53842,9.53842
1011.00,9.52979,25.221676,0.000413,25.125856,-2.2829,0.116,9.53949,9.53949
1012.00,9.53146,25.221802,0.000413,25.125858,-2.2828,0.116,9.54031,9.54031
1013.00,9.53273,25.221798,0.000414,25.125822,-2.2827,0.116,9.54076,9.54076
1014.00,9.53384,25.221634,0.000408,25.125641,-2.2827,0.116,9.54184,9.54184
1015.00,9.53479,25.221823,0.000410,25.125804,-2.2825,0.116,9.54255,9.54255
1016.00,9.53581,25.221873,0.000410,25.125792,-2.2823,0.116,9.54384,9.54384
1017.00,9.53686,25.221823,0.000408,25.125724,-2.2822,0.116,9.54501,9.54501
1018.00,9.53780,25.221915,0.000406,25.125743,-2.2821,0.116,9.54589,9.54589
1019.00,9.53889,25.222061,0.000409,25.125805,-2.2821,0.116,9.54612,9.54612
1020.00,9.53992,25.222014,0.000408,25.125778,-2.2823,0.117,9.54727,9.54727
1021.00,9.54086,25.222044,0.000412,25.125805,-2.2824,0.117,9.54833,9.54833
1022.00,9.54170,25.222300,0.000416,25.126024,-2.2827,0.117,9.54921,9.54921
1023.00,9.54273,25.222346,0.000417,25.126045,-2.2829,0.117,9.55014,9.55014
1024.00,9.54390,25.222410,0.000419,25.126144,-2.2831,0.117,9.55205,9.55205
1025.00,9.54484,25.222340,0.000419,25.126042,-2.2832,0.117,9.55324,9.55324
1026.00,9.54569,25.222327,0.000414,25.126015,-2.2831,0.117,9.55429,9.55429
1027.00,9.54670,25.222257,0.000413,25.125932,-2.2830,0.117,9.55570,9.55570
1028.00,9.54774,25.222279,0.000411,25.125886,-2.2829,0.117,9.55671,9.55671
1029.00,9.54885,25.222277,0.000412,25.125782,-2.2826,0.118,9.55801,9.55801
1030.00,9.54996,25.222355,0.000407,25.125746,-2.2826,0.118,9.55934,9.55934
1031.00,9.55097,25.222451,0.000409,25.125754,-2.2826,0.118,9.56001,9.56001
1032.00,9.55216,25.222472,0.000411,25.125679,-2.2827,0.118,9.56097,9.56097
1033.00,9.55326,25.222523,0.000413,25.125688,-2.2828,0.118,9.56204,9.56204
1034.00,9.55427,25.222618,0.000412,25.125804,-2.2829,0.118,9.56237,9.56237
1035.00,9.55521,25.222609,0.000415,25.125780,-2.2828,0.118,9.56294,9.56294
1036.00,9.55612,25.222710,0.000419,25.125899,-2.2827,0.118,9.56453,9.56453
1037.00,9.55728,25.222633,0.000416,25.125871,-2.2827,0.118,9.56529,9.56529
1038.00,9.55853,25.222638,0.000414,25.125889,-2.2826,0.118,9.56567,9.56567
1039.00,9.55957,25.222654,0.000415,25.125863,-2.2826,0.118,9.56600,9.56600
1040.00,9.56007,25.222751,0.000414,25.125956,-2.2829,0.118,9.56562,9.56562
1041.00,9.56070,25.222745,0.000413,25.125919,-2.2831,0.119,9.56500,9.56500
1042.00,9.56143,25.222931,0.000416,25.126029,-2.2833,0.119,9.56465,9.56465
1043.00,9.56234,25.222899,0.000414,25.125940,-2.2836,0.119,9.56476,9.56476
1044.00,9.56310,25.222903,0.000413,25.125891,-2.2837,0.119,9.56548,9.56548
1045.00,9.56380,25.223009,0.000416,25.125915,-2.2837,0.119,9.56654,9.56654
1046.00,9.56424,25.222907,0.000413,25.125745,-2.2836,0.119,9.56694,9.56694
1047.00,9.56467,25.222834,0.000413,25.125635,-2.2836,0.119,9.56769,9.56769
1048.00,9.56508,25.223072,0.000421,25.125865,-2.2834,0.119,9.56930,9.56930
1049.00,9.56564,25.223201,0.000425,25.125963,-2.2833,0.119,9.57056,9.57056
1050.00,9.56638,25.223195,0.000423,25.126019,-2.2833,0.119,9.57194,9.57194
1051.00,9.56707,25.223328,0.000424,25.126110,-2.2833,0.119,9.57308,9.57308
1052.00,9.56761,25.223403,0.000425,25.126170,-2.2833,0.119,9.57337,9.57337
1053.00,9.56799,25.223222,0.000419,25.125972,-2.2833,0.120,9.57311,9.57311
1054.00,9.56842,25.223192,0.000415,25.125938,-2.2833,0.120,9.57267,9.57267
1055.00,9.56890,25.223183,0.000415,25.125828,-2.2834,0.120,9.57204,9.57204
1056.00,9.56904,25.223104,0.000415,25.125740,-2.2837,0.120,9.57175,9.57175
1057.00,9.56957,25.223068,0.000412,25.125691,-2.2837,0.120,9.57202,9.57202
1058.00,9.57007,25.223150,0.000414,25.125724,-2.2837,0.120,9.57240,9.57240
1059.00,9.57043,25.223221,0.000415,25.125747,-2.2837,0.120,9.57273,9.57273
1060.00,9.57073,25.223309,0.000418,25.125841,-2.2836,0.120,9.57350,9.57350
1061.00,9.57132,25.223392,0.000419,25.125945,-2.2834,0.120,9.57381,9.57381
1062.00,9.57197,25.223494,0.000418,25.125981,-2.2833,0.120,9.57377,9.57377
1063.00,9.57241,25.223491,0.000418,25.125960,-2.2832,0.120,9.57411,9.57411
1064.00,9.57251,25.223452,0.000418,25.125876,-2.2834,0.120,9.57377,9.57377
1065.00,9.57262,25.223411,0.000414,25.125731,-2.2834,0.120,9.57368,9.57368
1066.00,9.57304,25.223592,0.000415,25.125842,-2.2833,0.121,9.57420,9.57420
1067.00,9.57337,25.223651,0.000418,25.125884,-2.2833,0.121,9.57499,9.57499
1068.00,9.57369,25.223790,0.000419,25.125976,-2.2832,0.121,9.57560,9.57560
1069.00,9.57387,25.223921,0.000421,25.126052,-2.2831,0.121,9.57636,9.57636
1070.00,9.57381,25.223964,0.000423,25.126120,-2.2831,0.121,9.57590,9.57590
1071.00,9.57381,25.223820,0.000420,25.125917,-2.2831,0.121,9.57565,9.57565
1072.00,9.57401,25.223941,0.000421,25.125945,-2.2833,0.121,9.57607,9.57607
1073.00,9.57440,25.223954,0.000420,25.125912,-2.2835,0.121,9.57647,9.57647
1074.00,9.57488,25.223965,0.000420,25.125890,-2.2837,0.121,9.57742,9.57742
1075.00,9.57538,25.224175,0.000419,25.126032,-2.2838,0.121,9.57969,9.57969
1076.00,9.57585,25.224287,0.000424,25.126161,-2.2838,0.121,9.58122,9.58122
1077.00,9.57649,25.224135,0.000416,25.126056,-2.2837,0.121,9.58239,9.58239
1078.00,9.57703,25.224153,0.000414,25.126041,-2.2837,0.121,9.58287,9.58287
1079.00,9.57748,25.224206,0.000414,25.126069,-2.2837,0.121,9.58308,9.58308
1080.00,9.57772,25.224147,0.000416,25.125975,-2.2836,0.122,9.58175,9.58175
1081.00,9.57822,25.224175,0.000414,25.125900,-2.2837,0.122,9.58079,9.58079
1082.00,9.57879,25.224288,0.000417,25.125900,-2.2838,0.122,9.57938,9.57938
1083.00,9.57919,25.224357,0.000417,25.125921,-2.2838,0.122,9.57783,9.57783
1084.00,9.57904,25.224334,0.000411,25.125830,-2.2837,0.122,9.57601,9.57601
1085.00,9.57857,25.224397,0.000411,25.125826,-2.2838,0.122,9.57488,9.57488
1086.00,9.57828,25.224429,0.000412,25.125873,-2.2839,0.122,9.57437,9.57437
1087.00,9.57814,25.224415,0.000408,25.125903,-2.2839,0.123,9.57520,9.57520
1088.00,9.57830,25.224494,0.000412,25.125966,-2.2840,0.123,9.57658,9.57658
1089.00,9.57860,25.224537,0.000415,25.126016,-2.2842,0.123,9.57854,9.57854
1090.00,9.57899,25.224425,0.000411,25.125916,-2.2843,0.123,9.58132,9.58132
1091.00,9.57961,25.224474,0.000409,25.125882,-2.2842,0.123,9.58291,9.58291
1092.00,9.57985,25.224600,0.000412,25.125949,-2.2841,0.123,9.58378,9.58378
1093.00,9.57959,25.224585,0.000413,25.125845,-2.2840,0.123,9.58402,9.58402
1094.00,9.57901,25.224731,0.000418,25.125896,-2.2838,0.123,9.58307,9.58307
1095.00,9.57847,25.224842,0.000421,25.125976,-2.2838,0.123,9.58162,9.58162
1096.00,9.57848,25.224917,0.000422,25.126021,-2.2838,0.123,9.58093,9.58093
1097.00,9.57929,25.224923,0.000424,25.125993,-2.2838,0.123,9.58040,9.58040
1098.00,9.57934,25.224946,0.000421,25.126008,-2.2838,0.123,9.57975,9.57975
1099.00,9.57947,25.224900,0.000416,25.125957,-2.2837,0.123,9.57981,9.57981
1100.00,9.57951,25.224904,0.000417,25.125933,-2.2834,0.123,9.57987,9.57987
1101.00,9.57957,25.224947,0.000418,25.125912,-2.2833,0.123,9.58042,9.58042
1102.00,9.57993,25.224910,0.000415,25.125772,-2.2833,0.123,9.57979,9.57979
1103.00,9.58068,25.225033,0.000419,25.125860,-2.2833,0.123,9.57853,9.57853
1104.00,9.58131,25.225104,0.000421,25.125890,-2.2835,0.123,9.57658,9.57658
1105.00,9.58145,25.225063,0.000415,25.125763,-2.2839,0.123,9.57352,9.57352
1106.00,9.58099,25.225075,0.000414,25.125762,-2.2840,0.124,9.56821,9.56821
1107.00,9.58024,25.225188,0.000416,25.125827,-2.2841,0.124,9.56057,9.56057
1108.00,9.58015,25.225222,0.000414,25.125813,-2.2843,0.124,9.55020,9.55020
1109.00,9.58027,25.225309,0.000418,25.125835,-2.2844,0.124,9.53676,9.53676
1110.00,9.58022,25.225568,0.000423,25.126057,-2.2847,0.124,9.52141,9.52141
@8,2.0001,4.0, 1110.019 
1111.00,9.58168,25.225588,0.000422,25.126033,-2.2850,0.124,9.50596,9.50596
1112.00,9.57896,25.225709,0.000424,25.126169,-2.2851,0.124,9.49509,9.49509
1113.00,9.57309,25.225761,0.000425,25.126175,-2.2849,0.124,9.49031,9.49031
1114.00,9.56798,25.225696,0.000423,25.126112,-2.2846,0.124,9.49144,9.49144
1115.00,9.56441,25.225693,0.000421,25.126063,-2.2843,0.125,9.49657,9.49657
1116.00,9.55611,25.225655,0.000419,25.125929,-2.2842,0.125,9.50344,9.50344
1117.00,9.54112,25.225599,0.000418,25.125800,-2.2841,0.125,9.50852,9.50852
1118.00,9.52100,25.225557,0.000416,25.125730,-2.2842,0.125,9.51156,9.51156
1119.00,9.50117,25.225656,0.000414,25.125805,-2.2843,0.125,9.51237,9.51237
1120.00,9.48768,25.225628,0.000415,25.125791,-2.2845,0.125,9.51058,9.51058
1121.00,9.47908,25.225675,0.000417,25.125884,-2.2846,0.125,9.50845,9.50845
1122.00,9.48677,25.225529,0.000415,25.125732,-2.2848,0.125,9.50704,9.50704
1123.00,9.49717,25.225524,0.000411,25.125688,-2.2848,0.125,9.50639,9.50639
1124.00,9.50657,25.225416,0.000413,25.125532,-2.2849,0.125,9.50678,9.50678
1125.00,9.51264,25.225484,0.000413,25.125499,-2.2850,0.125,9.50797,9.50797
1126.00,9.51281,25.225602,0.000412,25.125501,-2.2851,0.125,9.50968,9.50968
1127.00,9.51200,25.225887,0.000415,25.125693,-2.2852,0.125,9.51145,9.51145
1128.00,9.50986,25.225898,0.000415,25.125685,-2.2852,0.125,9.51123,9.51123
1129.00,9.50877,25.225993,0.000411,25.125709,-2.2851,0.125,9.51087,9.51087
1130.00,9.50743,25.225955,0.000409,25.125659,-2.2851,0.126,9.51195,9.51195
1131.00,9.50672,25.225959,0.000410,25.125639,-2.2852,0.126,9.51256,9.51256
1132.00,9.50741,25.225852,0.000406,25.125524,-2.2852,0.126,9.51232,9.51232
1133.00,9.50796,25.225977,0.000410,25.125639,-2.2852,0.126,9.51322,9.51322
1134.00,9.50885,25.226066,0.000413,25.125747,-2.2854,0.126,9.51350,9.51350
1135.00,9.50991,25.226063,0.000408,25.125720,-2.2855,0.126,9.51343,9.51343
1136.00,9.51091,25.226105,0.000407,25.125782,-2.2857,0.126,9.51371,9.51371
1137.00,9.51179,25.226270,0.000409,25.125980,-2.2857,0.126,9.51435,9.51435
1138.00,9.51199,25.226336,0.000408,25.125937,-2.2860,0.127,9.51597,9.51597
1139.00,9.51229,25.226314,0.000407,25.125843,-2.2861,0.127,9.51835,9.51835
1140.00,9.51249,25.226435,0.000411,25.125907,-2.2860,0.127,9.51988,9.51988
1141.00,9.51260,25.226525,0.000414,25.125934,-2.2859,0.127,9.52108,9.52108
1142.00,9.51328,25.226571,0.000418,25.125903,-2.2861,0.126,9.52224,9.52224
1143.00,9.51400,25.226560,0.000417,25.125853,-2.2861,0.126,9.52329,9.52329
1144.00,9.51444,25.226572,0.000415,25.125862,-2.2861,0.127,9.52346,9.52346
1145.00,9.51571,25.226654,0.000419,25.125911,-2.2861,0.127,9.52458,9.52458
1146.00,9.51687,25.226792,0.000421,25.125912,-2.2862,0.127,9.52612,9.52612
1147.00,9.51795,25.226890,0.000420,25.125924,-2.2862,0.127,9.52708,9.52708
1148.00,9.51896,25.226971,0.000421,25.125964,-2.2860,0.127,9.52690,9.52690
1149.00,9.52023,25.227039,0.000422,25.125963,-2.2859,0.127,9.52712,9.52712
1150.00,9.52156,25.227031,0.000418,25.125951,-2.2858,0.127,9.52718,9.52718
1151.00,9.52286,25.226966,0.000414,25.125971,-2.2859,0.127,9.52710,9.52710
1152.00,9.52417,25.226835,0.000408,25.125836,-2.2860,0.127,9.52809,9.52809
1153.00,9.52466,25.226829,0.000407,25.125860,-2.2862,0.127,9.52897,9.52897
1154.00,9.52522,25.226892,0.000408,25.125899,-2.2862,0.127,9.53047,9.53047
1155.00,9.52566,25.226985,0.000411,25.125857,-2.2862,0.127,9.53213,9.53213
1156.00,9.52623,25.226925,0.000409,25.125727,-2.2861,0.128,9.53422,9.53422
1157.00,9.52700,25.227001,0.000412,25.125751,-2.2860,0.128,9.53550,9.53550
1158.00,9.52776,25.226995,0.000413,25.125688,-2.2858,0.128,9.53799,9.53799
1159.00,9.52850,25.227080,0.000414,25.125746,-2.2858,0.128,9.53991,9.53991
1160.00,9.52979,25.227004,0.000411,25.125765,-2.2858,0.128,9.54071,9.54071
1161.00,9.53066,25.227078,0.000413,25.125862,-2.2859,0.128,9.54082,9.54082
1162.00,9.53181,25.227196,0.000414,25.125940,-2.2861,0.128,9.54165,9.54165
1163.00,9.53288,25.227288,0.000413,25.125949,-2.2862,0.128,9.54263,9.54263
1164.00,9.53441,25.227400,0.000413,25.125957,-2.2863,0.128,9.54294,9.54294
1165.00,9.53562,25.227513,0.000414,25.125933,-2.2864,0.128,9.54335,9.54335
1166.00,9.53657,25.227690,0.000413,25.125994,-2.2865,0.128,9.54548,9.54548
1167.00,9.53783,25.227681,0.000413,25.125960,-2.2863,0.128,9.54787,9.54787
1168.00,9.53878,25.227705,0.000412,25.125950,-2.2862,0.129,9.54889,9.54889
1169.00,9.54021,25.227596,0.000410,25.125857,-2.2861,0.129,9.55034,9.55034
1170.00,9.54168,25.227702,0.000416,25.125945,-2.2860,0.129,9.55199,9.55199
1171.00,9.54316,25.227644,0.000416,25.125885,-2.2861,0.129,9.55160,9.55160
1172.00,9.54437,25.227663,0.000413,25.125873,-2.2865,0.129,9.55047,9.55047
1173.00,9.54533,25.227736,0.000417,25.125960,-2.2869,0.129,9.55010,9.55010
1174.00,9.54634,25.227772,0.000420,25.125966,-2.2872,0.129,9.55011,9.55011
1175.00,9.54715,25.227789,0.000415,25.125964,-2.2876,0.129,9.55017,9.55017
1176.00,9.54803,25.227829,0.000413,25.125957,-2.2877,0.129,9.55147,9.55147
1177.00,9.54847,25.227978,0.000418,25.126083,-2.2877,0.129,9.55290,9.55290
1178.00,9.54884,25.227853,0.000413,25.125897,-2.2877,0.130,9.55419,9.55419
1179.00,9.54949,25.227914,0.000415,25.125919,-2.2876,0.130,9.55551,9.55551
1180.00,9.55029,25.227993,0.000418,25.125946,-2.2873,0.130,9.55720,9.55720
1181.00,9.55120,25.228123,0.000423,25.126021,-2.2871,0.130,9.55804,9.55804
1182.00,9.55201,25.228145,0.000424,25.125971,-2.2870,0.130,9.55880,9.55880
1183.00,9.55293,25.228297,0.000427,25.126097,-2.2869,0.130,9.55884,9.55884
1184.00,9.55378,25.228303,0.000423,25.126014,-2.2869,0.130,9.55852,9.55852
1185.00,9.55422,25.228283,0.000421,25.125946,-2.2871,0.130,9.55778,9.55778
1186.00,9.55441,25.228396,0.000422,25.125995,-2.2873,0.130,9.55821,9.55821
1187.00,9.55477,25.228306,0.000417,25.125890,-2.2875,0.130,9.55893,9.55893
1188.00,9.55539,25.228400,0.000415,25.125942,-2.2875,0.130,9.56077,9.56077
1189.00,9.55610,25.228551,0.000416,25.126061,-2.2877,0.130,9.56240,9.56240
1190.00,9.55696,25.228470,0.000413,25.125967,-2.2877,0.130,9.56472,9.56472
1191.00,9.55793,25.228288,0.000407,25.125770,-2.2877,0.131,9.56519,9.56519
1192.00,9.55870,25.228430,0.000412,25.125826,-2.2877,0.131,9.56466,9.56466
1193.00,9.55937,25.228409,0.000415,25.125761,-2.2877,0.130,9.56342,9.56342
1194.00,9.56017,25.228313,0.000419,25.125670,-2.2875,0.130,9.56260,9.56260
1195.00,9.56080,25.228586,0.000426,25.125893,-2.2871,0.130,9.56168,9.56168
1196.00,9.56129,25.228612,0.000426,25.125874,-2.2868,0.131,9.56237,9.56237
1197.00,9.56129,25.228617,0.000424,25.125876,-2.2867,0.131,9.56395,9.56395
1198.00,9.56142,25.228656,0.000422,25.125883,-2.2868,0.131,9.56577,9.56577
1199.00,9.56207,25.228748,0.000419,25.125896,-2.2870,0.131,9.56706,9.56706
1200.00,9.56258,25.228615,0.000411,25.125720,-2.2876,0.131,9.56796,9.56796
1201.00,9.56340,25.228765,0.000414,25.125859,-2.2881,0.131,9.56795,9.56795
1202.00,9.56417,25.228766,0.000412,25.125804,-2.2882,0.131,9.56737,9.56737
1203.00,9.56465,25.228876,0.000416,25.125880,-2.2882,0.131,9.56665,9.56665
1204.00,9.56517,25.228823,0.000413,25.125848,-2.2881,0.131,9.56654,9.56654
1205.00,9.56533,25.228800,0.000414,25.125832,-2.2878,0.131,9.56654,9.56654
1206.00,9.56529,25.228752,0.000412,25.125826,-2.2877,0.131,9.56661,9.56661
1207.00,9.56552,25.228848,0.000417,25.125960,-2.2878,0.131,9.56682,9.56682
1208.00,9.56571,25.228780,0.000414,25.125893,-2.2882,0.131,9.56798,9.56798
1209.00,9.56627,25.228884,0.000417,25.125992,-2.2885,0.131,9.57007,9.57007
1210.00,9.56671,25.228821,0.000416,25.125874,-2.2888,0.131,9.57092,9.57092
1211.00,9.56689,25.228943,0.000420,25.125900,-2.2888,0.131,9.57111,9.57111
1212.00,9.56746,25.228977,0.000418,25.125846,-2.2888,0.132,9.57159,9.57159
1213.00,9.56804,25.228912,0.000415,25.125773,-2.2888,0.132,9.57088,9.57088
1214.00,9.56848,25.228972,0.000413,25.125743,-2.2888,0.132,9.56922,9.56922
1215.00,9.56860,25.229194,0.000414,25.125921,-2.2888,0.132,9.56854,9.56854
1216.00,9.56868,25.229140,0.000407,25.125769,-2.2889,0.132,9.56894,9.56894
1217.00,9.56896,25.229243,0.000407,25.125790,-2.2888,0.133,9.56970,9.56970
1218.00,9.56913,25.229458,0.000411,25.125856,-2.2884,0.133,9.57048,9.57048
1219.00,9.56911,25.229594,0.000416,25.125872,-2.2882,0.133,9.57144,9.57144
1220.00,9.56944,25.229648,0.000419,25.125866,-2.2881,0.133,9.57259,9.57259
1221.00,9.56982,25.229754,0.000424,25.125975,-2.2880,0.132,9.57379,9.57379
1222.00,9.57022,25.229725,0.000425,25.125922,-2.2880,0.132,9.57391,9.57391
1223.00,9.57079,25.229604,0.000422,25.125828,-2.2883,0.133,9.57442,9.57442
1224.00,9.57112,25.229512,0.000418,25.125799,-2.2885,0.133,9.57405,9.57405
1225.00,9.57127,25.229570,0.000418,25.125905,-2.2886,0.133,9.57346,9.57346
1226.00,9.57139,25.229558,0.000415,25.125920,-2.2886,0.133,9.57200,9.57200
1227.00,9.57155,25.229596,0.000414,25.125949,-2.2884,0.133,9.57152,9.57152
1228.00,9.57180,25.229770,0.000419,25.126028,-2.2882,0.133,9.57170,9.57170
1229.00,9.57170,25.229932,0.000425,25.126108,-2.2882,0.133,9.57177,9.57177
1230.00,9.57159,25.229924,0.000423,25.126034,-2.2884,0.133,9.57221,9.57221
1231.00,9.57183,25.229987,0.000426,25.126104,-2.2887,0.133,9.57316,9.57316
1232.00,9.57210,25.230003,0.000427,25.126112,-2.2891,0.133,9.57411,9.57411
1233.00,9.57258,25.229920,0.000421,25.126092,-2.2891,0.133,9.57452,9.57452
1234.00,9.57295,25.229841,0.000416,25.125990,-2.2891,0.133,9.57534,9.57534
1235.00,9.57334,25.229845,0.000419,25.125949,-2.2891,0.134,9.57575,9.57575
1236.00,9.57362,25.229918,0.000422,25.125925,-2.2890,0.134,9.57568,9.57568
1237.00,9.57369,25.230026,0.000424,25.125973,-2.2888,0.134,9.57513,9.57513
1238.00,9.57373,25.230290,0.000430,25.126157,-2.2889,0.134,9.57411,9.57411
1239.00,9.57373,25.230421,0.000432,25.126298,-2.2888,0.134,9.57374,9.57374
1240.00,9.57356,25.230490,0.000431,25.126310,-2.2887,0.134,9.57467,9.57467
1241.00,9.57356,25.230436,0.000425,25.126166,-2.2887,0.134,9.57581,9.57581
1242.00,9.57415,25.230347,0.000419,25.126071,-2.2887,0.134,9.57702,9.57702
1243.00,9.57459,25.230283,0.000419,25.125998,-2.2887,0.134,9.57852,9.57852
1244.00,9.57484,25.230260,0.000419,25.125910,-2.2887,0.134,9.57932,9.57932
1245.00,9.57522,25.230251,0.000418,25.125861,-2.2888,0.134,9.57896,9.57896
1246.00,9.57578,25.230417,0.000421,25.125989,-2.2890,0.135,9.57923,9.57923
1247.00,9.57611,25.230428,0.000422,25.125943,-2.2895,0.135,9.57986,9.57986
1248.00,9.57648,25.230438,0.000417,25.125905,-2.2897,0.135,9.57997,9.57997
1249.00,9.57663,25.230623,0.000417,25.126021,-2.2899,0.135,9.57971,9.57971
1250.00,9.57709,25.230742,0.000419,25.126103,-2.2901,0.135,9.57988,9.57988
1251.00,9.57744,25.230688,0.000417,25.126039,-2.2901,0.135,9.57984,9.57984
1252.00,9.57764,25.230910,0.000419,25.126238,-2.2901,0.135,9.57925,9.57925
1253.00,9.57791,25.230941,0.000423,25.126211,-2.2903,0.135,9.57750,9.57750
1254.00,9.57827,25.230884,0.000425,25.126119,-2.2905,0.135,9.57601,9.57601
1255.00,9.57912,25.230913,0.000423,25.126135,-2.2905,0.135,9.57361,9.57361
1256.00,9.57958,25.230973,0.000423,25.126132,-2.2906,0.135,9.56971,9.56971
1257.00,9.57963,25.230900,0.000420,25.125999,-2.2905,0.135,9.56403,9.56403
1258.00,9.57981,25.231005,0.000418,25.126064,-2.2903,0.135,9.55736,9.55736
1259.00,9.57986,25.230851,0.000411,25.125893,-2.2902,0.136,9.54750,9.54750
1260.00,9.57942,25.230744,0.000410,25.125705,-2.2902,0.136,9.53585,9.53585
1261.00,9.58051,25.230739,0.000408,25.125666,-2.2902,0.136,9.52616,9.52616
@9,2.0001,4.0, 1260.061 
1262.00,9.57831,25.230752,0.000411,25.125618,-2.2902,0.136,9.51961,9.51961
1263.00,9.57362,25.230762,0.000414,25.125595,-2.2905,0.136,9.51644,9.51644
1264.00,9.56982,25.230899,0.000416,25.125725,-2.2907,0.136,9.51845,9.51845
1265.00,9.56725,25.231180,0.000420,25.125961,-2.2909,0.136,9.52397,9.52397
1266.00,9.56085,25.231054,0.000418,25.125817,-2.2909,0.136,9.52969,9.52969
1267.00,9.55058,25.231121,0.000417,25.125877,-2.2910,0.136,9.53462,9.53462
1268.00,9.53761,25.231118,0.000413,25.125829,-2.2911,0.136,9.53845,9.53845
1269.00,9.52070,25.231152,0.000414,25.125831,-2.2911,0.136,9.53934,9.53934
1270.00,9.50955,25.230959,0.000410,25.125662,-2.2909,0.136,9.53803,9.53803
1271.00,9.51290,25.231158,0.000413,25.125830,-2.2908,0.136,9.53647,9.53647
1272.00,9.51785,25.231080,0.000409,25.125725,-2.2910,0.137,9.53479,9.53479
1273.00,9.52183,25.231151,0.000412,25.125741,-2.2912,0.137,9.53318,9.53318
1274.00,9.53063,25.231388,0.000417,25.125911,-2.2915,0.137,9.53256,9.53256
1275.00,9.53683,25.231425,0.000417,25.125889,-2.2918,0.137,9.53203,9.53203
1276.00,9.54006,25.231530,0.000420,25.125959,-2.2919,0.137,9.53051,9.53051
1277.00,9.53975,25.231613,0.000424,25.125993,-2.2919,0.137,9.52919,9.52919
1278.00,9.53746,25.231513,0.000421,25.125914,-2.2918,0.137,9.52856,9.52856
1279.00,9.53669,25.231349,0.000419,25.125760,-2.2916,0.137,9.52883,9.52883
1280.00,9.53561,25.231590,0.000424,25.126058,-2.2915,0.137,9.52996,9.52996
1281.00,9.53413,25.231573,0.000423,25.126083,-2.2916,0.137,9.53112,9.53112
1282.00,9.53341,25.231637,0.000422,25.126174,-2.2916,0.137,9.53180,9.53180
1283.00,9.53273,25.231794,0.000424,25.126341,-2.2917,0.137,9.53242,9.53242
1284.00,9.53187,25.231862,0.000422,25.126357,-2.2917,0.137,9.53237,9.53237
1285.00,9.53109,25.231948,0.000421,25.126255,-2.2917,0.138,9.53194,9.53194
1286.00,9.53103,25.232005,0.000420,25.126206,-2.2916,0.138,9.53183,9.53183
1287.00,9.53095,25.232108,0.000422,25.126190,-2.2915,0.138,9.53189,9.53189
1288.00,9.53099,25.232096,0.000420,25.126082,-2.2915,0.138,9.53140,9.53140
1289.00,9.53096,25.232223,0.000420,25.126137,-2.2917,0.138,9.53061,9.53061
1290.00,9.53078,25.232120,0.000417,25.126061,-2.2919,0.138,9.53021,9.53021
1291.00,9.53080,25.232105,0.000417,25.126033,-2.2923,0.138,9.53034,9.53034
1292.00,9.53105,25.232160,0.000415,25.126138,-2.2925,0.138,9.53095,9.53095
1293.00,9.53119,25.232248,0.000415,25.126153,-2.2928,0.138,9.53132,9.53132
1294.00,9.53134,25.232246,0.000417,25.126075,-2.2929,0.138,9.53209,9.53209
1295.00,9.53142,25.232222,0.000417,25.126020,-2.2931,0.139,9.53339,9.53339
1296.00,9.53139,25.232261,0.000417,25.125993,-2.2931,0.139,9.53490,9.53490
1297.00,9.53143,25.232241,0.000418,25.125913,-2.2933,0.139,9.53584,9.53584
1298.00,9.53154,25.232233,0.000422,25.125893,-2.2934,0.138,9.53747,9.53747
1299.00,9.53169,25.232300,0.000424,25.125933,-2.2934,0.138,9.53887,9.53887
1300.00,9.53215,25.232402,0.000424,25.125974,-2.2932,0.138,9.53926,9.53926
1301.00,9.53280,25.232511,0.000423,25.126047,-2.2931,0.139,9.53926,9.53926
1302.00,9.53362,25.232603,0.000422,25.126100,-2.2931,0.139,9.53989,9.53989
1303.00,9.53424,25.232660,0.000419,25.126111,-2.2931,0.139,9.54060,9.54060
1304.00,9.53480,25.232708,0.000415,25.126094,-2.2931,0.139,9.54146,9.54146
1305.00,9.53550,25.232748,0.000416,25.126060,-2.2931,0.139,9.54227,9.54227
1306.00,9.53645,25.232835,0.000422,25.126099,-2.2931,0.139,9.54295,9.54295
1307.00,9.53752,25.232888,0.000424,25.126097,-2.2930,0.139,9.54230,9.54230
1308.00,9.53834,25.232980,0.000426,25.126170,-2.2929,0.139,9.54148,9.54148
1309.00,9.53905,25.232950,0.000427,25.126169,-2.2930,0.139,9.54171,9.54171
1310.00,9.53958,25.233064,0.000427,25.126298,-2.2933,0.139,9.54212,9.54212
1311.00,9.53997,25.232969,0.000420,25.126188,-2.2935,0.139,9.54299,9.54299
1312.00,9.54063,25.232839,0.000416,25.126061,-2.2936,0.140,9.54411,9.54411
1313.00,9.54126,25.232809,0.000415,25.125964,-2.2936,0.140,9.54559,9.54559
1314.00,9.54174,25.232834,0.000414,25.125891,-2.2936,0.140,9.54567,9.54567
1315.00,9.54212,25.232808,0.000410,25.125784,-2.2936,0.140,9.54574,9.54574
1316.00,9.54256,25.232950,0.000411,25.125899,-2.2939,0.140,9.54631,9.54631
1317.00,9.54301,25.233009,0.000410,25.125922,-2.2943,0.140,9.54760,9.54760
1318.00,9.54346,25.233067,0.000414,25.125973,-2.2947,0.140,9.54832,9.54832
1319.00,9.54400,25.233136,0.000416,25.126078,-2.2949,0.140,9.54899,9.54899
1320.00,9.54474,25.233112,0.000416,25.126063,-2.2951,0.140,9.55035,9.55035
1321.00,9.54524,25.233138,0.000417,25.126062,-2.2952,0.140,9.55109,9.55109
1322.00,9.54553,25.233353,0.000419,25.126141,-2.2951,0.140,9.55237,9.55237
1323.00,9.54619,25.233316,0.000411,25.126075,-2.2950,0.141,9.55365,9.55365
1324.00,9.54701,25.233252,0.000411,25.125993,-2.2950,0.141,9.55492,9.55492
1325.00,9.54804,25.233349,0.000414,25.126017,-2.2951,0.141,9.55578,9.55578
1326.00,9.54918,25.233402,0.000414,25.125965,-2.2951,0.141,9.55665,9.55665
1327.00,9.54993,25.233382,0.000414,25.125948,-2.2954,0.141,9.55645,9.55645
1328.00,9.55067,25.233493,0.000419,25.125930,-2.2956,0.141,9.55597,9.55597
1329.00,9.55139,25.233586,0.000418,25.125970,-2.2956,0.141,9.55605,9.55605
1330.00,9.55220,25.233499,0.000414,25.125882,-2.2953,0.141,9.55638,9.55638
1331.00,9.55315,25.233510,0.000415,25.125872,-2.2953,0.141,9.55618,9.55618
1332.00,9.55354,25.233504,0.000416,25.125813,-2.2953,0.141,9.55704,9.55704
1333.00,9.55393,25.233598,0.000418,25.125889,-2.2953,0.141,9.55805,9.55805
1334.00,9.55457,25.233669,0.000424,25.125903,-2.2953,0.141,9.55923,9.55923
1335.00,9.55537,25.233665,0.000428,25.125865,-2.2954,0.141,9.56033,9.56033
1336.00,9.55602,25.233635,0.000430,25.125869,-2.2954,0.141,9.56059,9.56059
1337.00,9.55643,25.233652,0.000427,25.125831,-2.2953,0.141,9.55972,9.55972
1338.00,9.55684,25.233656,0.000423,25.125787,-2.2956,0.141,9.55859,9.55859
1339.00,9.55706,25.233676,0.000418,25.125731,-2.2959,0.141,9.55738,9.55738
1340.00,9.55722,25.233915,0.000419,25.125865,-2.2962,0.141,9.55698,9.55698
1341.00,9.55755,25.233931,0.000417,25.125707,-2.2964,0.142,9.55736,9.55736
1342.00,9.55778,25.233953,0.000417,25.125673,-2.2966,0.142,9.55850,9.55850
1343.00,9.55797,25.234035,0.000418,25.125818,-2.2965,0.142,9.56014,9.56014
1344.00,9.55827,25.234189,0.000421,25.125946,-2.2965,0.142,9.56110,9.56110
1345.00,9.55846,25.234104,0.000416,25.125845,-2.2965,0.142,9.56115,9.56115
1346.00,9.55888,25.234234,0.000416,25.126008,-2.2965,0.142,9.56110,9.56110
1347.00,9.55928,25.234318,0.000419,25.126131,-2.2965,0.142,9.56089,9.56089
1348.00,9.55945,25.234399,0.000421,25.126124,-2.2965,0.142,9.56016,9.56016
1349.00,9.55965,25.234365,0.000420,25.126043,-2.2966,0.142,9.56069,9.56069
1350.00,9.55965,25.234414,0.000420,25.126104,-2.2967,0.142,9.56161,9.56161
1351.00,9.55969,25.234488,0.000422,25.126154,-2.2968,0.142,9.56282,9.56282
1352.00,9.56020,25.234620,0.000424,25.126292,-2.2968,0.142,9.56326,9.56326
1353.00,9.56059,25.234591,0.000424,25.126263,-2.2969,0.142,9.56351,9.56351
1354.00,9.56057,25.234521,0.000424,25.126325,-2.2970,0.142,9.56312,9.56312
1355.00,9.56053,25.234668,0.000424,25.126404,-2.2970,0.142,9.56275,9.56275
1356.00,9.56080,25.234716,0.000425,25.126370,-2.2971,0.143,9.56348,9.56348
1357.00,9.56140,25.234717,0.000425,25.126255,-2.2971,0.143,9.56487,9.56487
1358.00,9.56216,25.234918,0.000425,25.126348,-2.2972,0.143,9.56630,9.56630
1359.00,9.56244,25.234962,0.000421,25.126239,-2.2972,0.143,9.56738,9.56738
1360.00,9.56303,25.234962,0.000420,25.126225,-2.2972,0.143,9.56850,9.56850
1361.00,9.56336,25.234954,0.000417,25.126269,-2.2971,0.143,9.56775,9.56775
1362.00,9.56373,25.234878,0.000413,25.126151,-2.2973,0.143,9.56671,9.56671
1363.00,9.56425,25.234790,0.000412,25.126000,-2.2973,0.143,9.56732,9.56732
1364.00,9.56501,25.234882,0.000412,25.125972,-2.2974,0.144,9.56774,9.56774
1365.00,9.56537,25.234842,0.000413,25.125910,-2.2975,0.144,9.56758,9.56758
1366.00,9.56559,25.234805,0.000413,25.125806,-2.2978,0.144,9.56813,9.56813
1367.00,9.56591,25.234856,0.000413,25.125830,-2.2979,0.144,9.56878,9.56878
1368.00,9.56628,25.234850,0.000415,25.125880,-2.2979,0.144,9.56865,9.56865
1369.00,9.56653,25.234867,0.000414,25.125951,-2.2981,0.144,9.56858,9.56858
1370.00,9.56676,25.234965,0.000415,25.125972,-2.2981,0.144,9.56845,9.56845
1371.00,9.56694,25.235017,0.000415,25.125945,-2.2980,0.144,9.56890,9.56890
1372.00,9.56723,25.235145,0.000418,25.126064,-2.2979,0.144,9.56898,9.56898
1373.00,9.56764,25.235127,0.000412,25.126001,-2.2979,0.144,9.56843,9.56843
1374.00,9.56790,25.235204,0.000416,25.126025,-2.2980,0.144,9.56892,9.56892
1375.00,9.56831,25.235191,0.000414,25.126035,-2.2981,0.144,9.56937,9.56937
1376.00,9.56860,25.235315,0.000418,25.126134,-2.2982,0.144,9.56991,9.56991
1377.00,9.56870,25.235306,0.000418,25.126071,-2.2984,0.144,9.57036,9.57036
1378.00,9.56876,25.235376,0.000419,25.126022,-2.2987,0.144,9.57106,9.57106
1379.00,9.56901,25.235483,0.000419,25.125999,-2.2988,0.144,9.57131,9.57131
1380.00,9.56918,25.235572,0.000418,25.125944,-2.2990,0.145,9.57158,9.57158
1381.00,9.56945,25.235534,0.000416,25.125870,-2.2991,0.145,9.57186,9.57186
1382.00,9.56993,25.235678,0.000417,25.125938,-2.2993,0.145,9.57245,9.57245
1383.00,9.57008,25.235775,0.000420,25.126033,-2.2993,0.145,9.57331,9.57331
1384.00,9.57036,25.235777,0.000420,25.126073,-2.2994,0.145,9.57267,9.57267
1385.00,9.57057,25.235839,0.000423,25.126134,-2.2995,0.145,9.57161,9.57161
1386.00,9.57035,25.235984,0.000424,25.126210,-2.2997,0.145,9.57050,9.57050
1387.00,9.57029,25.235933,0.000424,25.126132,-2.2998,0.145,9.56957,9.56957
1388.00,9.57044,25.235888,0.000422,25.126072,-2.2999,0.145,9.56925,9.56925
1389.00,9.57066,25.235830,0.000420,25.125948,-2.3000,0.145,9.57055,9.57055
1390.00,9.57087,25.235851,0.000416,25.125923,-2.2998,0.145,9.57293,9.57293
1391.00,9.57118,25.235860,0.000415,25.125938,-2.2997,0.145,9.57422,9.57422
1392.00,9.57136,25.235940,0.000415,25.125929,-2.2998,0.145,9.57450,9.57450
1393.00,9.57131,25.236102,0.000418,25.125996,-2.3000,0.145,9.57375,9.57375
1394.00,9.57195,25.236229,0.000420,25.126142,-2.3001,0.145,9.57276,9.57276
1395.00,9.57219,25.236243,0.000426,25.126170,-2.3004,0.145,9.57188,9.57188
1396.00,9.57198,25.236270,0.000427,25.126101,-2.3007,0.145,9.57100,9.57100
1397.00,9.57202,25.236238,0.000422,25.126043,-2.3009,0.146,9.57178,9.57178
1398.00,9.57190,25.236142,0.000423,25.125960,-2.3012,0.146,9.57285,9.57285
1399.00,9.57185,25.236208,0.000420,25.125914,-2.3015,0.146,9.57334,9.57334
1400.00,9.57176,25.236306,0.000418,25.125917,-2.3015,0.146,9.57320,9.57320
1401.00,9.57207,25.236384,0.000420,25.125971,-2.3014,0.146,9.57356,9.57356
1402.00,9.57269,25.236453,0.000422,25.126017,-2.3014,0.146,9.57329,9.57329
1403.00,9.57277,25.236504,0.000420,25.126010,-2.3012,0.146,9.57242,9.57242
1404.00,9.57289,25.236499,0.000422,25.126020,-2.3011,0.146,9.57148,9.57148
1405.00,9.57316,25.236527,0.000421,25.126050,-2.3013,0.146,9.57084,9.57084
1406.00,9.57271,25.236487,0.000419,25.126028,-2.3012,0.146,9.56944,9.56944
1407.00,9.57241,25.236474,0.000417,25.126040,-2.3012,0.146,9.56615,9.56615
1408.00,9.57304,25.236539,0.000417,25.126092,-2.3012,0.146,9.56132,9.56132
1409.00,9.57333,25.236619,0.000416,25.126116,-2.3013,0.146,9.55343,9.55343
1410.00,9.57299,25.236499,0.000414,25.126012,-2.3014,0.146,9.54425,9.54425
1411.00,9.57276,25.236583,0.000417,25.126047,-2.3018,0.146,9.53516,9.53516
@10,2.0001,4.0, 1410.102 
1412.00,9.57263,25.236659,0.000418,25.126005,-2.3021,0.146,9.52918,9.52918
1413.00,9.57067,25.236822,0.000418,25.126102,-2.3024,0.147,9.52813,9.52813
1414.00,9.56965,25.236843,0.000416,25.126152,-2.3026,0.147,9.53139,9.53139
1415.00,9.56886,25.236903,0.000411,25.126178,-2.3028,0.147,9.53622,9.53622
1416.00,9.56577,25.236810,0.000403,25.126029,-2.3029,0.147,9.54263,9.54263
1417.00,9.55686,25.236801,0.000401,25.126026,-2.3028,0.148,9.54868,9.54868
1418.00,9.54583,25.236646,0.000398,25.125784,-2.3027,0.148,9.55160,9.55160
1419.00,9.52921,25.236658,0.000400,25.125619,-2.3027,0.148,9.55348,9.55348
1420.00,9.52329,25.236805,0.000408,25.125668,-2.3028,0.147,9.55468,9.55468
1421.00,9.52065,25.236968,0.000411,25.125776,-2.3029,0.147,9.55457,9.55457
1422.00,9.52727,25.237134,0.000415,25.125821,-2.3031,0.147,9.55334,9.55334
1423.00,9.54051,25.237276,0.000416,25.125923,-2.3031,0.147,9.55193,9.55193
1424.00,9.54502,25.237348,0.000414,25.126020,-2.3030,0.147,9.55101,9.55101
1425.00,9.54844,25.237315,0.000411,25.125901,-2.3030,0.147,9.55026,9.55026
1426.00,9.55164,25.237309,0.000411,25.125814,-2.3029,0.148,9.54901,9.54901
1427.00,9.55241,25.237339,0.000409,25.125871,-2.3029,0.148,9.54816,9.54816
1428.00,9.55222,25.237378,0.000410,25.125856,-2.3030,0.148,9.54784,9.54784
1429.00,9.55170,25.237363,0.000407,25.125793,-2.3033,0.148,9.54742,9.54742
1430.00,9.55113,25.237572,0.000407,25.125929,-2.3035,0.148,9.54690,9.54690
1431.00,9.55056,25.237633,0.000407,25.125992,-2.3035,0.148,9.54702,9.54702
1432.00,9.55017,25.237611,0.000406,25.125945,-2.3037,0.148,9.54721,9.54721
1433.00,9.54992,25.237564,0.000407,25.125939,-2.3040,0.148,9.54743,9.54743
1434.00,9.54996,25.237569,0.000410,25.125981,-2.3042,0.148,9.54721,9.54721
1435.00,9.54988,25.237424,0.000407,25.125860,-2.3043,0.148,9.54662,9.54662
1436.00,9.54935,25.237431,0.000408,25.125873,-2.3044,0.148,9.54678,9.54678
1437.00,9.54880,25.237418,0.000408,25.125840,-2.3046,0.149,9.54687,9.54687
1438.00,9.54845,25.237553,0.000408,25.125898,-2.3047,0.149,9.54695,9.54695
1439.00,9.54814,25.237751,0.000410,25.126003,-2.3048,0.149,9.54687,9.54687
1440.00,9.54776,25.237928,0.000416,25.126097,-2.3051,0.149,9.54750,9.54750
1441.00,9.54751,25.237967,0.000417,25.126054,-2.3055,0.149,9.54809,9.54809
1442.00,9.54751,25.238076,0.000417,25.126109,-2.3058,0.149,9.54871,9.54871
1443.00,9.54764,25.238097,0.000415,25.126132,-2.3060,0.149,9.54859,9.54859
1444.00,9.54754,25.238038,0.000412,25.126018,-2.3060,0.149,9.54830,9.54830
1445.00,9.54746,25.237999,0.000412,25.126035,-2.3060,0.149,9.54877,9.54877
1446.00,9.54749,25.238038,0.000410,25.126087,-2.3059,0.149,9.54832,9.54832
1447.00,9.54757,25.237995,0.000409,25.126008,-2.3058,0.149,9.54763,9.54763
1448.00,9.54765,25.237959,0.000407,25.125935,-2.3059,0.149,9.54764,9.54764
1449.00,9.54764,25.238012,0.000407,25.125930,-2.3058,0.150,9.54860,9.54860
1450.00,9.54777,25.238080,0.000406,25.125919,-2.3057,0.150,9.54857,9.54857
1451.00,9.54792,25.238250,0.000412,25.125989,-2.3057,0.150,9.54989,9.54989
1452.00,9.54816,25.238336,0.000417,25.126050,-2.3058,0.150,9.55131,9.55131
1453.00,9.54851,25.238478,0.000421,25.126135,-2.3057,0.150,9.55299,9.55299
1454.00,9.54912,25.238556,0.000425,25.126198,-2.3059,0.150,9.55422,9.55422
1455.00,9.54974,25.238662,0.000427,25.126247,-2.3061,0.150,9.55527,9.55527
1456.00,9.55014,25.238587,0.000422,25.126117,-2.3062,0.150,9.55581,9.55581
1457.00,9.55060,25.238638,0.000420,25.126114,-2.3063,0.150,9.55551,9.55551
1458.00,9.55100,25.238602,0.000420,25.126098,-2.3065,0.150,9.55475,9.55475
1459.00,9.55138,25.238508,0.000420,25.125973,-2.3066,0.150,9.55381,9.55381
1460.00,9.55147,25.238492,0.000418,25.125912,-2.3068,0.150,9.55355,9.55355
1461.00,9.55168,25.238572,0.000417,25.126007,-2.3070,0.150,9.55349,9.55349
1462.00,9.55190,25.238496,0.000411,25.125945,-2.3071,0.150,9.55401,9.55401
1463.00,9.55243,25.238454,0.000406,25.125879,-2.3071,0.151,9.55432,9.55432
1464.00,9.55274,25.238583,0.000403,25.125965,-2.3073,0.151,9.55548,9.55548
1465.00,9.55323,25.238554,0.000401,25.125929,-2.3074,0.151,9.55632,9.55632
1466.00,9.55373,25.238592,0.000405,25.125866,-2.3075,0.151,9.55626,9.55626
1467.00,9.55440,25.238694,0.000410,25.125904,-2.3076,0.151,9.55636,9.55636
1468.00,9.55499,25.238808,0.000417,25.125952,-2.3075,0.151,9.55705,9.55705
1469.00,9.55521,25.238881,0.000419,25.125972,-2.3074,0.151,9.55643,9.55643
1470.00,9.55537,25.238980,0.000424,25.125962,-2.3074,0.151,9.55567,9.55567
1471.00,9.55528,25.238910,0.000418,25.125923,-2.3074,0.151,9.55551,9.55551
1472.00,9.55533,25.238871,0.000413,25.125834,-2.3076,0.151,9.55569,9.55569
1473.00,9.55536,25.238849,0.000409,25.125769,-2.3080,0.152,9.55590,9.55590
1474.00,9.55551,25.238816,0.000409,25.125741,-2.3082,0.152,9.55683,9.55683
1475.00,9.55585,25.238852,0.000408,25.125768,-2.3084,0.152,9.55822,9.55822
1476.00,9.55592,25.238925,0.000410,25.125774,-2.3086,0.152,9.55815,9.55815
1477.00,9.55592,25.238899,0.000412,25.125752,-2.3086,0.152,9.55794,9.55794
1478.00,9.55607,25.239052,0.000411,25.125808,-2.3086,0.152,9.55718,9.55718
1479.00,9.55648,25.239128,0.000409,25.125784,-2.3086,0.152,9.55613,9.55613
1480.00,9.55647,25.239185,0.000408,25.125852,-2.3086,0.152,9.55517,9.55517
1481.00,9.55633,25.239285,0.000411,25.125928,-2.3086,0.152,9.55671,9.55671
1482.00,9.55682,25.239418,0.000413,25.125974,-2.3088,0.152,9.55806,9.55806
1483.00,9.55718,25.239245,0.000411,25.125812,-2.3090,0.152,9.55921,9.55921
1484.00,9.55737,25.239250,0.000412,25.125790,-2.3092,0.152,9.56038,9.56038
1485.00,9.55738,25.239404,0.000417,25.125828,-2.3094,0.152,9.56078,9.56078
1486.00,9.55744,25.239463,0.000415,25.125847,-2.3095,0.152,9.55989,9.55989
1487.00,9.55776,25.239491,0.000413,25.125857,-2.3097,0.153,9.55914,9.55914
1488.00,9.55818,25.239660,0.000416,25.126058,-2.3098,0.153,9.55867,9.55867
1489.00,9.55831,25.239658,0.000419,25.126071,-2.3098,0.153,9.55879,9.55879
1490.00,9.55804,25.239426,0.000414,25.125957,-2.3098,0.153,9.55973,9.55973
1491.00,9.55810,25.239333,0.000416,25.125926,-2.3100,0.153,9.56060,9.56060
1492.00,9.55823,25.239460,0.000418,25.126017,-2.3102,0.153,9.56142,9.56142
1493.00,9.55850,25.239421,0.000415,25.125933,-2.3104,0.153,9.56218,9.56218
1494.00,9.55908,25.239503,0.000415,25.125914,-2.3103,0.153,9.56229,9.56229
1495.00,9.55937,25.239586,0.000418,25.125924,-2.3103,0.153,9.56194,9.56194
1496.00,9.55956,25.239631,0.000416,25.125863,-2.3103,0.153,9.56174,9.56174
1497.00,9.55988,25.239608,0.000416,25.125808,-2.3102,0.153,9.56160,9.56160
1498.00,9.56039,25.239629,0.000419,25.125837,-2.3103,0.153,9.56213,9.56213
1499.00,9.56096,25.239664,0.000419,25.125911,-2.3105,0.153,9.56307,9.56307
1500.00,9.56124,25.239672,0.000421,25.125921,-2.3106,0.153,9.56313,9.56313
1501.00,9.56130,25.239783,0.000423,25.126064,-2.3105,0.153,9.56385,9.56385
1502.00,9.56160,25.239917,0.000427,25.126168,-2.3104,0.153,9.56475,9.56475
1503.00,9.56195,25.240056,0.000427,25.126190,-2.3104,0.153,9.56556,9.56556
1504.00,9.56234,25.240115,0.000427,25.126231,-2.3103,0.154,9.56604,9.56604
1505.00,9.56280,25.240255,0.000427,25.126292,-2.3106,0.154,9.56749,9.56749
1506.00,9.56327,25.240131,0.000421,25.126155,-2.3109,0.154,9.56751,9.56751
1507.00,9.56348,25.240074,0.000418,25.126079,-2.3112,0.154,9.56659,9.56659
1508.00,9.56376,25.240120,0.000421,25.126079,-2.3114,0.154,9.56565,9.56565
1509.00,9.56399,25.240067,0.000421,25.125943,-2.3115,0.154,9.56493,9.56493
1510.00,9.56414,25.240158,0.000418,25.125951,-2.3114,0.154,9.56464,9.56464
1511.00,9.56425,25.240348,0.000423,25.126022,-2.3112,0.154,9.56457,9.56457
1512.00,9.56453,25.240352,0.000422,25.125980,-2.3112,0.154,9.56541,9.56541
1513.00,9.56480,25.240425,0.000420,25.126033,-2.3114,0.154,9.56702,9.56702
1514.00,9.56525,25.240370,0.000417,25.125951,-2.3117,0.154,9.56755,9.56755
1515.00,9.56559,25.240236,0.000416,25.125798,-2.3120,0.154,9.56733,9.56733
1516.00,9.56593,25.240343,0.000415,25.125793,-2.3123,0.154,9.56761,9.56761
1517.00,9.56610,25.240540,0.000417,25.125893,-2.3123,0.154,9.56780,9.56780
1518.00,9.56622,25.240573,0.000415,25.125815,-2.3121,0.154,9.56677,9.56677
1519.00,9.56632,25.240674,0.000415,25.125911,-2.3118,0.154,9.56712,9.56712
1520.00,9.56662,25.240777,0.000418,25.125940,-2.3115,0.154,9.56785,9.56785
1521.00,9.56692,25.240754,0.000419,25.125908,-2.3114,0.154,9.56822,9.56822
1522.00,9.56702,25.240618,0.000416,25.125749,-2.3115,0.155,9.56835,9.56835
1523.00,9.56698,25.240512,0.000413,25.125658,-2.3117,0.155,9.56860,9.56860
1524.00,9.56705,25.240575,0.000417,25.125736,-2.3120,0.155,9.56897,9.56897
1525.00,9.56700,25.240638,0.000416,25.125850,-2.3124,0.155,9.56857,9.56857
1526.00,9.56718,25.240773,0.000414,25.125999,-2.3127,0.155,9.56866,9.56866
1527.00,9.56737,25.240987,0.000415,25.126175,-2.3131,0.155,9.56825,9.56825
1528.00,9.56743,25.241049,0.000414,25.126211,-2.3132,0.155,9.56732,9.56732
1529.00,9.56756,25.241161,0.000412,25.126232,-2.3133,0.156,9.56721,9.56721
1530.00,9.56778,25.241102,0.000410,25.126058,-2.3134,0.156,9.56764,9.56764
1531.00,9.56806,25.241019,0.000413,25.125899,-2.3133,0.156,9.56847,9.56847
1532.00,9.56834,25.240950,0.000414,25.125830,-2.3132,0.155,9.56925,9.56925
1533.00,9.56838,25.241001,0.000415,25.125804,-2.3132,0.155,9.57073,9.57073
1534.00,9.56851,25.240959,0.000415,25.125662,-2.3133,0.156,9.57141,9.57141
1535.00,9.56884,25.241120,0.000415,25.125817,-2.3135,0.156,9.57184,9.57184
1536.00,9.56906,25.241277,0.000411,25.125891,-2.3137,0.156,9.57145,9.57145
1537.00,9.56927,25.241379,0.000413,25.125859,-2.3139,0.156,9.57200,9.57200
1538.00,9.56929,25.241485,0.000418,25.125933,-2.3140,0.156,9.57230,9.57230
1539.00,9.56944,25.241664,0.000422,25.126130,-2.3142,0.156,9.57231,9.57231
1540.00,9.56973,25.241723,0.000423,25.126152,-2.3144,0.156,9.57259,9.57259
1541.00,9.57010,25.241657,0.000424,25.126061,-2.3145,0.156,9.57263,9.57263
1542.00,9.57044,25.241603,0.000421,25.126074,-2.3146,0.156,9.57191,9.57191
1543.00,9.57052,25.241629,0.000416,25.126089,-2.3147,0.156,9.57134,9.57134
1544.00,9.57044,25.241521,0.000411,25.125907,-2.3147,0.156,9.57087,9.57087
1545.00,9.57063,25.241521,0.000409,25.125786,-2.3146,0.156,9.57130,9.57130
1546.00,9.57102,25.241661,0.000408,25.125843,-2.3145,0.157,9.57217,9.57217
1547.00,9.57141,25.241868,0.000410,25.125901,-2.3144,0.157,9.57361,9.57361
1548.00,9.57196,25.241941,0.000410,25.125873,-2.3144,0.157,9.57453,9.57453
1549.00,9.57222,25.242079,0.000414,25.125946,-2.3144,0.157,9.57414,9.57414
1550.00,9.57219,25.242107,0.000412,25.125985,-2.3144,0.157,9.57266,9.57266
1551.00,9.57218,25.242085,0.000413,25.126015,-2.3144,0.157,9.57120,9.57120
1552.00,9.57201,25.242103,0.000414,25.126062,-2.3146,0.157,9.57115,9.57115
1553.00,9.57200,25.242161,0.000417,25.126128,-2.3149,0.157,9.57147,9.57147
1554.00,9.57199,25.242211,0.000415,25.126079,-2.3151,0.157,9.57213,9.57213
1555.00,9.57200,25.242494,0.000422,25.126254,-2.3155,0.157,9.57227,9.57227
1556.00,9.57190,25.242340,0.000419,25.126088,-2.3157,0.157,9.57138,9.57138
1557.00,9.57197,25.242291,0.000418,25.126062,-2.3159,0.157,9.56815,9.56815
1558.00,9.57253,25.242283,0.000421,25.126033,-2.3160,0.157,9.56359,9.56359
1559.00,9.57189,25.242250,0.000423,25.126079,-2.3158,0.157,9.55721,9.55721
1560.00,9.56996,25.241889,0.000417,25.125731,-2.3154,0.157,9.54937,9.54937
1561.00,9.57037,25.242007,0.000417,25.125791,-2.3151,0.157,9.54259,9.54259
@11,2.0001,4.0, 1560.037 
1562.00,9.57572,25.242016,0.000414,25.125660,-2.3147,0.158,9.53855,9.53855
1563.00,9.57459,25.242003,0.000408,25.125600,-2.3146,0.158,9.53771,9.53771
1564.00,9.57156,25.242100,0.000407,25.125658,-2.3148,0.158,9.54098,9.54098
1565.00,9.56826,25.242164,0.000405,25.125813,-2.3151,0.158,9.54768,9.54768
1566.00,9.56422,25.242381,0.000410,25.125982,-2.3155,0.158,9.55524,9.55524
1567.00,9.56025,25.242437,0.000412,25.126044,-2.3159,0.158,9.56081,9.56081
1568.00,9.55254,25.242528,0.000414,25.126042,-2.3160,0.158,9.56465,9.56465
1569.00,9.54001,25.242611,0.000415,25.126064,-2.3161,0.158,9.56634,9.56634
1570.00,9.53006,25.242923,0.000422,25.126267,-2.3161,0.158,9.56580,9.56580
1571.00,9.53019,25.242732,0.000417,25.126013,-2.3160,0.158,9.56487,9.56487
1572.00,9.54017,25.242776,0.000416,25.126046,-2.3161,0.159,9.56369,9.56369
1573.00,9.54841,25.242869,0.000417,25.126091,-2.3163,0.159,9.56219,9.56219
1574.00,9.55621,25.242814,0.000415,25.126028,-2.3165,0.159,9.56068,9.56068
1575.00,9.56306,25.242793,0.000415,25.125958,-2.3168,0.159,9.56075,9.56075
1576.00,9.56672,25.242934,0.000417,25.126092,-2.3170,0.159,9.56025,9.56025
1577.00,9.56652,25.242991,0.000421,25.126088,-2.3171,0.159,9.56055,9.56055
1578.00,9.56529,25.242855,0.000421,25.125951,-2.3172,0.159,9.56134,9.56134
1579.00,9.56436,25.242995,0.000425,25.125991,-2.3172,0.159,9.56270,9.56270
1580.00,9.56336,25.242911,0.000424,25.125857,-2.3171,0.159,9.56357,9.56357
1581.00,9.56315,25.242941,0.000425,25.125855,-2.3171,0.159,9.56378,9.56378
1582.00,9.56327,25.242933,0.000424,25.125858,-2.3170,0.159,9.56303,9.56303
1583.00,9.56333,25.242959,0.000424,25.125917,-2.3171,0.159,9.56177,9.56177
1584.00,9.56289,25.242928,0.000420,25.125913,-2.3172,0.159,9.56049,9.56049
1585.00,9.56246,25.242993,0.000421,25.126004,-2.3172,0.159,9.55938,9.55938
1586.00,9.56205,25.243066,0.000421,25.126029,-2.3173,0.159,9.55933,9.55933
1587.00,9.56190,25.243126,0.000425,25.125962,-2.3172,0.159,9.55962,9.55962
1588.00,9.56144,25.243251,0.000423,25.125971,-2.3172,0.159,9.55943,9.55943
1589.00,9.56106,25.243216,0.000421,25.125887,-2.3172,0.159,9.55869,9.55869
1590.00,9.56088,25.243290,0.000419,25.125873,-2.3173,0.159,9.55786,9.55786
1591.00,9.56086,25.243270,0.000420,25.125806,-2.3175,0.160,9.55617,9.55617
1592.00,9.56066,25.243238,0.000415,25.125774,-2.3177,0.160,9.55448,9.55448
1593.00,9.55997,25.243367,0.000419,25.125903,-2.3178,0.160,9.55437,9.55437
1594.00,9.55942,25.243519,0.000422,25.126025,-2.3178,0.160,9.55482,9.55482
1595.00,9.55910,25.243631,0.000428,25.126023,-2.3178,0.160,9.55577,9.55577
1596.00,9.55856,25.243702,0.000427,25.126039,-2.3176,0.160,9.55770,9.55770
1597.00,9.55775,25.243778,0.000428,25.126065,-2.3175,0.160,9.56055,9.56055
1598.00,9.55731,25.243755,0.000421,25.126001,-2.3173,0.160,9.56352,9.56352
1599.00,9.55798,25.243668,0.000414,25.125876,-2.3169,0.160,9.56572,9.56572
1600.00,9.55920,25.243585,0.000409,25.125874,-2.3166,0.161,9.56683,9.56683
1601.00,9.55952,25.243594,0.000409,25.125914,-2.3165,0.161,9.56715,9.56715
1602.00,9.55971,25.243613,0.000407,25.125972,-2.3166,0.161,9.56614,9.56614
1603.00,9.55960,25.243673,0.000412,25.126015,-2.3168,0.161,9.56450,9.56450
1604.00,9.55975,25.243899,0.000420,25.126190,-2.3172,0.161,9.56429,9.56429
1605.00,9.56090,25.244053,0.000420,25.126277,-2.3175,0.161,9.56404,9.56404
1606.00,9.56254,25.244073,0.000416,25.126261,-2.3177,0.161,9.56389,9.56389
1607.00,9.56343,25.244110,0.000413,25.126200,-2.3177,0.161,9.56381,9.56381
1608.00,9.56336,25.244107,0.000413,25.126199,-2.3177,0.161,9.56329,9.56329
1609.00,9.56360,25.243982,0.000410,25.126051,-2.3176,0.161,9.56286,9.56286
1610.00,9.56349,25.243999,0.000412,25.126040,-2.3175,0.161,9.56343,9.56343
1611.00,9.56337,25.244058,0.000415,25.126035,-2.3178,0.161,9.56429,9.56429
1612.00,9.56379,25.244113,0.000417,25.126084,-2.3180,0.161,9.56544,9.56544
1613.00,9.56418,25.244136,0.000415,25.126048,-2.3182,0.161,9.56629,9.56629
1614.00,9.56471,25.244291,0.000416,25.126196,-2.3185,0.161,9.56704,9.56704
1615.00,9.56520,25.244312,0.000414,25.126166,-2.3187,0.162,9.56638,9.56638
1616.00,9.56530,25.244393,0.000413,25.126210,-2.3187,0.162,9.56534,9.56534
1617.00,9.56486,25.244378,0.000413,25.126192,-2.3188,0.162,9.56488,9.56488
1618.00,9.56469,25.244588,0.000417,25.126323,-2.3188,0.162,9.56506,9.56506
1619.00,9.56492,25.244571,0.000418,25.126204,-2.3187,0.162,9.56423,9.56423
1620.00,9.56481,25.244740,0.000425,25.126222,-2.3187,0.162,9.56403,9.56403
1621.00,9.56482,25.244803,0.000427,25.126214,-2.3187,0.162,9.56417,9.56417
1622.00,9.56466,25.244901,0.000425,25.126184,-2.3188,0.162,9.56393,9.56393
1623.00,9.56459,25.244934,0.000423,25.126163,-2.3188,0.162,9.56381,9.56381
1624.00,9.56452,25.244944,0.000421,25.126171,-2.3189,0.162,9.56341,9.56341
1625.00,9.56429,25.244834,0.000416,25.126094,-2.3190,0.162,9.56270,9.56270
1626.00,9.56431,25.244766,0.000417,25.126002,-2.3192,0.163,9.56242,9.56242
1627.00,9.56417,25.244829,0.000421,25.126041,-2.3192,0.162,9.56207,9.56207
1628.00,9.56428,25.244743,0.000421,25.125939,-2.3192,0.162,9.56229,9.56229
1629.00,9.56448,25.244806,0.000422,25.125977,-2.3191,0.163,9.56344,9.56344
1630.00,9.56449,25.244814,0.000422,25.125998,-2.3191,0.163,9.56476,9.56476
1631.00,9.56443,25.244860,0.000422,25.126034,-2.3191,0.163,9.56557,9.56557
1632.00,9.56434,25.244839,0.000423,25.126023,-2.3193,0.163,9.56640,9.56640
1633.00,9.56436,25.244742,0.000420,25.125927,-2.3195,0.163,9.56659,9.56659
1634.00,9.56436,25.244756,0.000417,25.125852,-2.3196,0.163,9.56667,9.56667
1635.00,9.56448,25.244834,0.000417,25.125870,-2.3196,0.163,9.56694,9.56694
1636.00,9.56456,25.244906,0.000416,25.125903,-2.3196,0.163,9.56723,9.56723
1637.00,9.56456,25.244932,0.000413,25.125913,-2.3194,0.163,9.56758,9.56758
1638.00,9.56489,25.245208,0.000417,25.126075,-2.3193,0.163,9.56754,9.56754
1639.00,9.56511,25.245257,0.000420,25.126125,-2.3195,0.163,9.56673,9.56673
1640.00,9.56511,25.245317,0.000420,25.126155,-2.3196,0.163,9.56598,9.56598
1641.00,9.56518,25.245316,0.000419,25.126099,-2.3197,0.163,9.56580,9.56580
1642.00,9.56526,25.245451,0.000420,25.126183,-2.3196,0.164,9.56494,9.56494
1643.00,9.56518,25.245331,0.000421,25.126085,-2.3196,0.164,9.56420,9.56420
1644.00,9.56522,25.245324,0.000421,25.125999,-2.3194,0.164,9.56446,9.56446
1645.00,9.56544,25.245289,0.000420,25.125880,-2.3194,0.164,9.56473,9.56473
1646.00,9.56577,25.245339,0.000421,25.125892,-2.3194,0.164,9.56527,9.56527
1647.00,9.56614,25.245290,0.000419,25.125791,-2.3195,0.164,9.56635,9.56635
1648.00,9.56619,25.245392,0.000419,25.125844,-2.3197,0.164,9.56757,9.56757
1649.00,9.56641,25.245422,0.000416,25.125870,-2.3197,0.164,9.56783,9.56783
1650.00,9.56644,25.245495,0.000420,25.125993,-2.3196,0.164,9.56817,9.56817
1651.00,9.56652,25.245534,0.000424,25.126056,-2.3194,0.164,9.56802,9.56802
1652.00,9.56662,25.245578,0.000424,25.126081,-2.3193,0.164,9.56765,9.56765
1653.00,9.56661,25.245527,0.000422,25.126024,-2.3192,0.164,9.56769,9.56769
1654.00,9.56655,25.245598,0.000427,25.126100,-2.3194,0.164,9.56879,9.56879
1655.00,9.56666,25.245739,0.000424,25.126169,-2.3196,0.164,9.56921,9.56921
1656.00,9.56686,25.245792,0.000419,25.126118,-2.3200,0.164,9.56974,9.56974
1657.00,9.56700,25.245891,0.000421,25.126127,-2.3203,0.165,9.57058,9.57058
1658.00,9.56740,25.246071,0.000424,25.126233,-2.3206,0.165,9.57084,9.57084
1659.00,9.56766,25.246143,0.000422,25.126184,-2.3206,0.165,9.56970,9.56970
1660.00,9.56772,25.246005,0.000419,25.126033,-2.3208,0.165,9.56899,9.56899
1661.00,9.56777,25.245921,0.000416,25.125938,-2.3208,0.165,9.56812,9.56812
1662.00,9.56788,25.245982,0.000414,25.125980,-2.3209,0.165,9.56752,9.56752
1663.00,9.56822,25.245978,0.000412,25.125922,-2.3209,0.165,9.56773,9.56773
1664.00,9.56862,25.245975,0.000410,25.125870,-2.3209,0.165,9.56883,9.56883
1665.00,9.56894,25.246127,0.000413,25.125964,-2.3208,0.165,9.56986,9.56986
1666.00,9.56894,25.246314,0.000420,25.126092,-2.3207,0.165,9.57146,9.57146
1667.00,9.56910,25.246282,0.000425,25.126073,-2.3206,0.165,9.57216,9.57216
1668.00,9.56938,25.246157,0.000424,25.125906,-2.3205,0.165,9.57179,9.57179
1669.00,9.56980,25.246063,0.000423,25.125901,-2.3206,0.165,9.57160,9.57160
1670.00,9.56992,25.245969,0.000421,25.125762,-2.3207,0.165,9.57177,9.57177
1671.00,9.57010,25.246051,0.000418,25.125752,-2.3209,0.165,9.57080,9.57080
1672.00,9.57017,25.246179,0.000417,25.125771,-2.3210,0.165,9.57029,9.57029
1673.00,9.57016,25.246422,0.000421,25.126034,-2.3210,0.166,9.57083,9.57083
1674.00,9.57036,25.246536,0.000419,25.126043,-2.3212,0.166,9.57184,9.57184
1675.00,9.57060,25.246661,0.000419,25.126095,-2.3215,0.166,9.57226,9.57226
1676.00,9.57072,25.246692,0.000424,25.126097,-2.3218,0.166,9.57277,9.57277
1677.00,9.57081,25.246710,0.000419,25.126026,-2.3223,0.166,9.57373,9.57373
1678.00,9.57096,25.246806,0.000422,25.125995,-2.3226,0.166,9.57375,9.57375
1679.00,9.57130,25.246977,0.000429,25.126062,-2.3228,0.166,9.57276,9.57276
1680.00,9.57142,25.247010,0.000426,25.126044,-2.3228,0.166,9.57252,9.57252
1681.00,9.57180,25.246974,0.000418,25.126036,-2.3226,0.166,9.57237,9.57237
1682.00,9.57207,25.246952,0.000420,25.126023,-2.3224,0.166,9.57215,9.57215
1683.00,9.57213,25.246905,0.000415,25.125962,-2.3221,0.166,9.57209,9.57209
1684.00,9.57222,25.246937,0.000412,25.125946,-2.3219,0.167,9.57298,9.57298
1685.00,9.57241,25.246981,0.000413,25.125965,-2.3219,0.167,9.57341,9.57341
1686.00,9.57255,25.247014,0.000419,25.125951,-2.3220,0.167,9.57428,9.57428
1687.00,9.57257,25.247044,0.000417,25.125928,-2.3221,0.167,9.57447,9.57447
1688.00,9.57280,25.247150,0.000422,25.125980,-2.3221,0.167,9.57504,9.57504
1689.00,9.57302,25.246980,0.000421,25.125877,-2.3222,0.167,9.57474,9.57474
1690.00,9.57308,25.246926,0.000418,25.125851,-2.3220,0.167,9.57437,9.57437
1691.00,9.57323,25.246922,0.000414,25.125846,-2.3218,0.167,9.57382,9.57382
1692.00,9.57335,25.246919,0.000417,25.125900,-2.3217,0.167,9.57337,9.57337
1693.00,9.57343,25.246845,0.000415,25.125858,-2.3218,0.167,9.57281,9.57281
1694.00,9.57335,25.246959,0.000412,25.125965,-2.3216,0.167,9.57242,9.57242
1695.00,9.57318,25.246976,0.000417,25.125939,-2.3217,0.167,9.57242,9.57242
1696.00,9.57320,25.247073,0.000422,25.125939,-2.3219,0.167,9.57244,9.57244
1697.00,9.57330,25.247181,0.000420,25.125969,-2.3222,0.168,9.57347,9.57347
1698.00,9.57343,25.247169,0.000419,25.125920,-2.3223,0.168,9.57388,9.57388
1699.00,9.57356,25.247193,0.000423,25.125869,-2.3226,0.167,9.57466,9.57466
1700.00,9.57384,25.247324,0.000422,25.125965,-2.3228,0.168,9.57538,9.57538
1701.00,9.57390,25.247338,0.000417,25.125939,-2.3229,0.168,9.57526,9.57526
1702.00,9.57396,25.247468,0.000420,25.126013,-2.3230,0.168,9.57447,9.57447
1703.00,9.57399,25.247739,0.000422,25.126198,-2.3231,0.168,9.57371,9.57371
1704.00,9.57386,25.247848,0.000421,25.126268,-2.3230,0.168,9.57214,9.57214
1705.00,9.57370,25.247777,0.000418,25.126146,-2.3227,0.168,9.57050,9.57050
1706.00,9.57371,25.247918,0.000422,25.126293,-2.3225,0.168,9.56990,9.56990
1707.00,9.57388,25.247851,0.000423,25.126263,-2.3224,0.168,9.56793,9.56793
1708.00,9.57433,25.247712,0.000421,25.126157,-2.3223,0.168,9.56509,9.56509
1709.00,9.57489,25.247753,0.000422,25.126242,-2.3226,0.168,9.56022,9.56022
1710.00,9.57453,25.247867,0.000428,25.126365,-2.3226,0.168,9.55367,9.55367
1711.00,9.57342,25.247878,0.000427,25.126323,-2.3227,0.168,9.54649,9.54649
@12,2.0001,4.0, 1710.076 
1712.00,9.57274,25.247824,0.000421,25.126203,-2.3228,0.168,9.54246,9.54246
1713.00,9.57063,25.247912,0.000420,25.126285,-2.3227,0.169,9.54182,9.54182
1714.00,9.56973,25.247906,0.000420,25.126196,-2.3226,0.169,9.54554,9.54554
1715.00,9.56827,25.248022,0.000419,25.126235,-2.3227,0.169,9.55204,9.55204
1716.00,9.56799,25.248080,0.000419,25.126211,-2.3226,0.169,9.55972,9.55972
1717.00,9.56336,25.248176,0.000421,25.126219,-2.3225,0.169,9.56655,9.56655
1718.00,9.55638,25.248230,0.000421,25.126144,-2.3226,0.169,9.57060,9.57060
1719.00,9.54352,25.248390,0.000423,25.126197,-2.3225,0.169,9.57286,9.57286
1720.00,9.53522,25.248263,0.000420,25.126028,-2.3224,0.169,9.57452,9.57452
1721.00,9.53444,25.248342,0.000425,25.126131,-2.3226,0.169,9.57606,9.57606
1722.00,9.54320,25.248411,0.000426,25.126204,-2.3225,0.169,9.57538,9.57538
1723.00,9.55323,25.248463,0.000425,25.126274,-2.3225,0.169,9.57548,9.57548
1724.00,9.56206,25.248371,0.000419,25.126149,-2.3225,0.170,9.57554,9.57554
1725.00,9.56764,25.248539,0.000422,25.126235,-2.3226,0.170,9.57409,9.57409
1726.00,9.57173,25.248450,0.000416,25.126073,-2.3226,0.170,9.57140,9.57140
1727.00,9.57372,25.248541,0.000416,25.126135,-2.3228,0.170,9.57020,9.57020
1728.00,9.57443,25.248419,0.000414,25.125937,-2.3232,0.170,9.56937,9.56937
1729.00,9.57488,25.248513,0.000420,25.126006,-2.3233,0.170,9.56921,9.56921
1730.00,9.57446,25.248451,0.000417,25.125951,-2.3234,0.170,9.57003,9.57003
1731.00,9.57332,25.248417,0.000412,25.125953,-2.3235,0.170,9.57077,9.57077
1732.00,9.57277,25.248463,0.000414,25.125934,-2.3235,0.170,9.57224,9.57224
1733.00,9.57279,25.248489,0.000413,25.125990,-2.3234,0.170,9.57289,9.57289
1734.00,9.57259,25.248418,0.000411,25.125922,-2.3235,0.171,9.57274,9.57274
1735.00,9.57234,25.248573,0.000414,25.126051,-2.3234,0.171,9.57206,9.57206
1736.00,9.57254,25.248686,0.000419,25.126108,-2.3233,0.171,9.57147,9.57147
1737.00,9.57241,25.248518,0.000417,25.126008,-2.3231,0.171,9.56979,9.56979
1738.00,9.57205,25.248738,0.000422,25.126131,-2.3229,0.170,9.56865,9.56865
1739.00,9.57135,25.248782,0.000418,25.126125,-2.3227,0.170,9.56708,9.56708
1740.00,9.57078,25.248666,0.000414,25.125957,-2.3226,0.171,9.56662,9.56662
1741.00,9.57014,25.248596,0.000413,25.125839,-2.3223,0.171,9.56736,9.56736
1742.00,9.56968,25.248687,0.000407,25.125787,-2.3221,0.171,9.56723,9.56723
1743.00,9.56962,25.248666,0.000401,25.125746,-2.3220,0.171,9.56705,9.56705
1744.00,9.56959,25.248799,0.000405,25.125834,-2.3219,0.171,9.56784,9.56784
1745.00,9.56935,25.248890,0.000404,25.125870,-2.3218,0.171,9.56813,9.56813
1746.00,9.56944,25.249062,0.000407,25.125980,-2.3218,0.171,9.56791,9.56791
1747.00,9.56941,25.249098,0.000411,25.125996,-2.3220,0.171,9.56837,9.56837
1748.00,9.56909,25.249101,0.000416,25.125969,-2.3222,0.171,9.56908,9.56908
1749.00,9.56897,25.248996,0.000413,25.125853,-2.3223,0.171,9.56954,9.56954
1750.00,9.56904,25.249096,0.000414,25.125991,-2.3224,0.171,9.56931,9.56931
1751.00,9.56896,25.249142,0.000411,25.126002,-2.3226,0.172,9.56877,9.56877
1752.00,9.56848,25.249128,0.000409,25.125924,-2.3226,0.172,9.56841,9.56841
1753.00,9.56809,25.249159,0.000409,25.125895,-2.3226,0.172,9.56842,9.56842
1754.00,9.56811,25.249403,0.000411,25.126056,-2.3226,0.172,9.56791,9.56791
1755.00,9.56805,25.249488,0.000414,25.126066,-2.3225,0.172,9.56810,9.56810
1756.00,9.56807,25.249507,0.000414,25.126091,-2.3225,0.172,9.56820,9.56820
1757.00,9.56802,25.249580,0.000414,25.126189,-2.3224,0.172,9.56813,9.56813
1758.00,9.56807,25.249608,0.000409,25.126223,-2.3224,0.172,9.56774,9.56774
1759.00,9.56820,25.249538,0.000406,25.126127,-2.3224,0.172,9.56859,9.56859
1760.00,9.56828,25.249411,0.000403,25.125944,-2.3226,0.172,9.56937,9.56937
1761.00,9.56853,25.249456,0.000404,25.125889,-2.3227,0.173,9.56964,9.56964
1762.00,9.56875,25.249565,0.000407,25.125905,-2.3229,0.173,9.57047,9.57047
1763.00,9.56891,25.249529,0.000407,25.125838,-2.3230,0.173,9.57070,9.57070
1764.00,9.56899,25.249518,0.000407,25.125830,-2.3229,0.173,9.56996,9.56996
1765.00,9.56903,25.249700,0.000412,25.126015,-2.3227,0.173,9.56948,9.56948
1766.00,9.56903,25.249750,0.000413,25.126050,-2.3226,0.173,9.56875,9.56875
1767.00,9.56892,25.249665,0.000414,25.125946,-2.3226,0.173,9.56805,9.56805
1768.00,9.56892,25.249695,0.000417,25.125914,-2.3225,0.173,9.56874,9.56874
1769.00,9.56872,25.249818,0.000420,25.125960,-2.3226,0.173,9.56955,9.56955
1770.00,9.56908,25.249758,0.000419,25.125861,-2.3228,0.173,9.57027,9.57027
1771.00,9.56942,25.249754,0.000417,25.125825,-2.3228,0.173,9.57166,9.57166
1772.00,9.56972,25.249889,0.000416,25.125949,-2.3228,0.173,9.57277,9.57277
1773.00,9.56993,25.250065,0.000416,25.126055,-2.3227,0.174,9.57283,9.57283
1774.00,9.57003,25.249927,0.000413,25.125874,-2.3226,0.174,9.57165,9.57165
1775.00,9.57020,25.249943,0.000409,25.125795,-2.3226,0.174,9.57061,9.57061
1776.00,9.57056,25.249935,0.000409,25.125734,-2.3224,0.174,9.57020,9.57020
1777.00,9.57052,25.250025,0.000414,25.125744,-2.3222,0.174,9.57001,9.57001
1778.00,9.57035,25.249965,0.000413,25.125723,-2.3221,0.174,9.56959,9.56959
1779.00,9.57020,25.250145,0.000418,25.125891,-2.3221,0.174,9.57089,9.57089
1780.00,9.57037,25.250185,0.000422,25.125969,-2.3222,0.174,9.57197,9.57197
1781.00,9.57061,25.250269,0.000422,25.126077,-2.3223,0.174,9.57207,9.57207
1782.00,9.57076,25.250262,0.000422,25.126090,-2.3226,0.174,9.57193,9.57193
1783.00,9.57091,25.250353,0.000420,25.126074,-2.3226,0.174,9.57182,9.57182
1784.00,9.57090,25.250334,0.000418,25.126068,-2.3226,0.174,9.57197,9.57197
1785.00,9.57112,25.250439,0.000420,25.126176,-2.3226,0.174,9.57247,9.57247
1786.00,9.57163,25.250469,0.000422,25.126104,-2.3226,0.174,9.57312,9.57312
1787.00,9.57201,25.250500,0.000421,25.126086,-2.3227,0.174,9.57310,9.57310
1788.00,9.57196,25.250480,0.000422,25.126035,-2.3227,0.174,9.57343,9.57343
1789.00,9.57195,25.250593,0.000422,25.126073,-2.3228,0.174,9.57322,9.57322
1790.00,9.57184,25.250514,0.000417,25.125893,-2.3228,0.175,9.57201,9.57201
1791.00,9.57174,25.250552,0.000417,25.125887,-2.3226,0.175,9.57204,9.57204
1792.00,9.57166,25.250550,0.000415,25.125857,-2.3224,0.175,9.57280,9.57280
1793.00,9.57209,25.250584,0.000412,25.125881,-2.3222,0.175,9.57369,9.57369
1794.00,9.57245,25.250586,0.000407,25.125834,-2.3220,0.175,9.57412,9.57412
1795.00,9.57275,25.250713,0.000408,25.125906,-2.3219,0.175,9.57530,9.57530
1796.00,9.57297,25.250729,0.000405,25.125959,-2.3219,0.175,9.57524,9.57524
1797.00,9.57322,25.250777,0.000405,25.125969,-2.3219,0.176,9.57530,9.57530
1798.00,9.57337,25.250809,0.000410,25.125974,-2.3220,0.175,9.57499,9.57499
1799.00,9.57364,25.250916,0.000415,25.126023,-2.3221,0.175,9.57602,9.57602
1800.00,9.57379,25.250940,0.000415,25.126006,-2.3221,0.175,9.57620,9.57620
1801.00,9.57418,25.250940,0.000415,25.125955,-2.3220,0.175,9.57679,9.57679
1802.00,9.57450,25.250918,0.000415,25.125903,-2.3220,0.175,9.57715,9.57715
1803.00,9.57471,25.250990,0.000413,25.125914,-2.3221,0.176,9.57720,9.57720
1804.00,9.57488,25.250965,0.000412,25.125897,-2.3221,0.176,9.57630,9.57630
1805.00,9.57497,25.250977,0.000415,25.125945,-2.3222,0.176,9.57659,9.57659
1806.00,9.57514,25.251052,0.000415,25.125994,-2.3221,0.176,9.57698,9.57698
1807.00,9.57553,25.251172,0.000416,25.126048,-2.3219,0.176,9.57729,9.57729
1808.00,9.57582,25.251142,0.000414,25.126025,-2.3217,0.176,9.57734,9.57734
1809.00,9.57594,25.251151,0.000417,25.125989,-2.3215,0.176,9.57768,9.57768
1810.00,9.57621,25.251138,0.000414,25.125966,-2.3216,0.176,9.57750,9.57750
1811.00,9.57642,25.251105,0.000415,25.125928,-2.3219,0.176,9.57664,9.57664
1812.00,9.57636,25.251063,0.000415,25.125909,-2.3224,0.176,9.57560,9.57560
1813.00,9.57637,25.251115,0.000416,25.125937,-2.3226,0.176,9.57609,9.57609
1814.00,9.57645,25.251118,0.000413,25.125905,-2.3228,0.176,9.57577,9.57577
1815.00,9.57658,25.251248,0.000413,25.125923,-2.3229,0.176,9.57572,9.57572
1816.00,9.57676,25.251370,0.000412,25.125953,-2.3228,0.177,9.57620,9.57620
1817.00,9.57681,25.251454,0.000415,25.125979,-2.3226,0.176,9.57721,9.57721
1818.00,9.57681,25.251536,0.000417,25.125954,-2.3225,0.176,9.57645,9.57645
1819.00,9.57665,25.251635,0.000419,25.125959,-2.3225,0.176,9.57626,9.57626
1820.00,9.57646,25.251608,0.000422,25.125885,-2.3223,0.176,9.57629,9.57629
1821.00,9.57645,25.251539,0.000417,25.125781,-2.3221,0.177,9.57640,9.57640
1822.00,9.57653,25.251570,0.000414,25.125764,-2.3220,0.177,9.57582,9.57582
1823.00,9.57640,25.251571,0.000413,25.125745,-2.3220,0.177,9.57530,9.57530
1824.00,9.57637,25.251601,0.000415,25.125794,-2.3220,0.177,9.57475,9.57475
1825.00,9.57593,25.251653,0.000413,25.125862,-2.3220,0.177,9.57333,9.57333
1826.00,9.57552,25.251790,0.000416,25.125931,-2.3221,0.177,9.57211,9.57211
1827.00,9.57530,25.251927,0.000418,25.125994,-2.3222,0.177,9.57265,9.57265
1828.00,9.57532,25.252008,0.000420,25.126036,-2.3223,0.177,9.57427,9.57427
1829.00,9.57534,25.252079,0.000419,25.126110,-2.3225,0.177,9.57663,9.57663
1830.00,9.57548,25.252115,0.000421,25.126100,-2.3227,0.177,9.57935,9.57935
1831.00,9.57553,25.252106,0.000424,25.126091,-2.3231,0.177,9.58101,9.58101
1832.00,9.57565,25.252018,0.000421,25.125970,-2.3233,0.177,9.58119,9.58119
1833.00,9.57635,25.252035,0.000418,25.125987,-2.3234,0.177,9.58140,9.58140
1834.00,9.57627,25.252026,0.000417,25.125931,-2.3234,0.178,9.58056,9.58056
1835.00,9.57646,25.252010,0.000414,25.125890,-2.3232,0.178,9.58006,9.58006
1836.00,9.57636,25.252063,0.000414,25.125920,-2.3229,0.178,9.58042,9.58042
1837.00,9.57690,25.252154,0.000415,25.126031,-2.3226,0.178,9.58072,9.58072
1838.00,9.57827,25.252222,0.000415,25.126031,-2.3223,0.178,9.58039,9.58039
1839.00,9.57866,25.252279,0.000415,25.125988,-2.3221,0.178,9.58068,9.58068
1840.00,9.57900,25.252350,0.000417,25.125955,-2.3222,0.178,9.58008,9.58008
1841.00,9.57934,25.252406,0.000415,25.125957,-2.3222,0.178,9.57947,9.57947
1842.00,9.57942,25.252462,0.000413,25.125938,-2.3224,0.179,9.57908,9.57908
1843.00,9.57936,25.252439,0.000412,25.125900,-2.3225,0.179,9.57878,9.57878
1844.00,9.57923,25.252494,0.000416,25.125927,-2.3225,0.179,9.57878,9.57878
1845.00,9.57944,25.252674,0.000417,25.126049,-2.3225,0.179,9.57925,9.57925
1846.00,9.58011,25.252690,0.000419,25.126001,-2.3223,0.179,9.57941,9.57941
1847.00,9.58013,25.252680,0.000419,25.125950,-2.3222,0.179,9.57923,9.57923
1848.00,9.58000,25.252819,0.000420,25.126021,-2.3223,0.179,9.57921,9.57921
1849.00,9.57984,25.252896,0.000417,25.125993,-2.3223,0.179,9.57873,9.57873
1850.00,9.57957,25.252866,0.000419,25.125942,-2.3225,0.179,9.57875,9.57875
1851.00,9.57960,25.252899,0.000420,25.125958,-2.3227,0.179,9.57943,9.57943
1852.00,9.57973,25.252960,0.000422,25.125915,-2.3228,0.179,9.58034,9.58034
1853.00,9.57978,25.252841,0.000423,25.125766,-2.3229,0.179,9.58005,9.58005
1854.00,9.57965,25.252833,0.000423,25.125802,-2.3228,0.179,9.57817,9.57817
1855.00,9.57952,25.252719,0.000417,25.125633,-2.3225,0.179,9.57629,9.57629
1856.00,9.57947,25.252824,0.000418,25.125728,-2.3224,0.179,9.57434,9.57434
1857.00,9.57965,25.252930,0.000421,25.125943,-2.3223,0.179,9.57296,9.57296
1858.00,9.57993,25.253100,0.000420,25.126129,-2.3223,0.180,9.57054,9.57054
1859.00,9.57973,25.253095,0.000418,25.126087,-2.3223,0.180,9.56665,9.56665
1860.00,9.58055,25.253285,0.000419,25.126273,-2.3224,0.180,9.56098,9.56098
1861.00,9.58213,25.253288,0.000413,25.126231,-2.3224,0.180,9.55555,9.55555
@13,2.0001,4.0, 1860.012 
1862.00,9.58175,25.253265,0.000407,25.126082,-2.3223,0.180,9.55078,9.55078
1863.00,9.57607,25.253249,0.000410,25.126002,-2.3221,0.180,9.54986,9.54986
1864.00,9.57409,25.253328,0.000411,25.126076,-2.3220,0.180,9.55373,9.55373
1865.00,9.57286,25.253280,0.000414,25.126086,-2.3219,0.180,9.56027,9.56027
1866.00,9.57346,25.253341,0.000417,25.126109,-2.3218,0.180,9.56760,9.56760
1867.00,9.57452,25.253328,0.000417,25.126133,-2.3217,0.180,9.57388,9.57388
1868.00,9.56408,25.253278,0.000409,25.126094,-2.3218,0.181,9.57895,9.57895
1869.00,9.54970,25.253209,0.000406,25.125964,-2.3218,0.181,9.58231,9.58231
1870.00,9.54378,25.253377,0.000405,25.125955,-2.3217,0.181,9.58387,9.58387
1871.00,9.54596,25.253457,0.000406,25.125985,-2.3217,0.181,9.58402,9.58402
1872.00,9.55133,25.253585,0.000410,25.126069,-2.3217,0.181,9.58383,9.58383
1873.00,9.55936,25.253723,0.000416,25.126109,-2.3217,0.181,9.58365,9.58365
1874.00,9.56894,25.253874,0.000417,25.126217,-2.3218,0.181,9.58336,9.58336
1875.00,9.57601,25.253762,0.000416,25.126138,-2.3220,0.181,9.58380,9.58380
1876.00,9.58098,25.253595,0.000413,25.125991,-2.3221,0.181,9.58395,9.58395
1877.00,9.58281,25.253673,0.000411,25.125960,-2.3219,0.181,9.58395,9.58395
1878.00,9.58337,25.253770,0.000409,25.126008,-2.3218,0.181,9.58374,9.58374
1879.00,9.58316,25.253688,0.000406,25.125944,-2.3218,0.181,9.58320,9.58320
1880.00,9.58343,25.253721,0.000404,25.125974,-2.3218,0.181,9.58259,9.58259
1881.00,9.58354,25.253866,0.000408,25.126088,-2.3218,0.182,9.58199,9.58199
1882.00,9.58336,25.253778,0.000407,25.126007,-2.3220,0.182,9.58153,9.58153
1883.00,9.58320,25.253768,0.000410,25.126012,-2.3221,0.182,9.58061,9.58061
1884.00,9.58280,25.253911,0.000415,25.126083,-2.3220,0.182,9.58001,9.58001
1885.00,9.58238,25.254024,0.000418,25.126143,-2.3221,0.182,9.57887,9.57887
1886.00,9.58212,25.254028,0.000417,25.126069,-2.3221,0.182,9.57800,9.57800
1887.00,9.58185,25.254081,0.000417,25.126110,-2.3221,0.182,9.57754,9.57754
1888.00,9.58156,25.254079,0.000415,25.126021,-2.3222,0.182,9.57780,9.57780
1889.00,9.58124,25.254150,0.000414,25.126020,-2.3223,0.182,9.57749,9.57749
1890.00,9.58088,25.254227,0.000414,25.126002,-2.3222,0.182,9.57777,9.57777
1891.00,9.58058,25.254369,0.000413,25.126064,-2.3219,0.182,9.57705,9.57705
1892.00,9.58018,25.254448,0.000416,25.126085,-2.3217,0.182,9.57667,9.57667
1893.00,9.57970,25.254483,0.000414,25.126103,-2.3215,0.182,9.57585,9.57585
1894.00,9.57939,25.254469,0.000413,25.126060,-2.3211,0.182,9.57629,9.57629
1895.00,9.57907,25.254467,0.000414,25.126078,-2.3209,0.182,9.57634,9.57634
1896.00,9.57879,25.254445,0.000411,25.126040,-2.3207,0.183,9.57756,9.57756
1897.00,9.57855,25.254490,0.000410,25.126063,-2.3206,0.183,9.57811,9.57811
1898.00,9.57825,25.254634,0.000411,25.126134,-2.3205,0.183,9.57797,9.57797
1899.00,9.57780,25.254537,0.000410,25.126021,-2.3207,0.183,9.57697,9.57697
1900.00,9.57742,25.254565,0.000412,25.126029,-2.3209,0.183,9.57572,9.57572
1901.00,9.57708,25.254670,0.000413,25.126112,-2.3212,0.183,9.57461,9.57461
1902.00,9.57679,25.254720,0.000413,25.126037,-2.3215,0.183,9.57400,9.57400
1903.00,9.57649,25.254679,0.000413,25.125955,-2.3216,0.183,9.57425,9.57425
1904.00,9.57630,25.254878,0.000417,25.126131,-2.3216,0.183,9.57514,9.57514
1905.00,9.57638,25.254952,0.000415,25.126166,-2.3214,0.183,9.57563,9.57563
1906.00,9.57637,25.254963,0.000414,25.126133,-2.3212,0.184,9.57632,9.57632
1907.00,9.57622,25.254999,0.000417,25.126186,-2.3211,0.184,9.57697,9.57697
1908.00,9.57617,25.255056,0.000417,25.126187,-2.3209,0.184,9.57725,9.57725
1909.00,9.57624,25.255092,0.000418,25.126095,-2.3209,0.183,9.57670,9.57670
1910.00,9.57617,25.255140,0.000419,25.126041,-2.3209,0.183,9.57669,9.57669
1911.00,9.57617,25.255241,0.000419,25.126060,-2.3210,0.184,9.57616,9.57616
1912.00,9.57631,25.255301,0.000416,25.126025,-2.3211,0.184,9.57522,9.57522
1913.00,9.57615,25.255396,0.000416,25.126098,-2.3210,0.184,9.57501,9.57501
1914.00,9.57610,25.255251,0.000411,25.126021,-2.3208,0.184,9.57548,9.57548
1915.00,9.57605,25.255216,0.000408,25.125984,-2.3208,0.184,9.57605,9.57605
1916.00,9.57606,25.255157,0.000409,25.125935,-2.3207,0.184,9.57710,9.57710
1917.00,9.57608,25.255166,0.000411,25.125966,-2.3209,0.184,9.57819,9.57819
1918.00,9.57618,25.255105,0.000408,25.125925,-2.3211,0.185,9.57870,9.57870
1919.00,9.57646,25.255210,0.000412,25.125958,-2.3212,0.185,9.57901,9.57901
1920.00,9.57675,25.255236,0.000414,25.125976,-2.3212,0.185,9.57942,9.57942
1921.00,9.57720,25.255381,0.000413,25.126039,-2.3210,0.185,9.58026,9.58026
1922.00,9.57770,25.255406,0.000412,25.126038,-2.3208,0.185,9.58136,9.58136
1923.00,9.57802,25.255489,0.000417,25.126046,-2.3207,0.185,9.58147,9.58147
1924.00,9.57803,25.255687,0.000419,25.126181,-2.3208,0.185,9.58050,9.58050
1925.00,9.57799,25.255884,0.000424,25.126218,-2.3210,0.185,9.58006,9.58006
1926.00,9.57805,25.255887,0.000423,25.126183,-2.3212,0.185,9.57851,9.57851
1927.00,9.57796,25.255965,0.000422,25.126135,-2.3214,0.185,9.57677,9.57677
1928.00,9.57788,25.256046,0.000417,25.126162,-2.3217,0.185,9.57655,9.57655
1929.00,9.57807,25.256072,0.000418,25.126128,-2.3219,0.185,9.57753,9.57753
1930.00,9.57854,25.256012,0.000416,25.126098,-2.3218,0.185,9.57805,9.57805
1931.00,9.57891,25.255990,0.000418,25.126040,-2.3217,0.185,9.57805,9.57805
1932.00,9.57902,25.255959,0.000419,25.125960,-2.3215,0.185,9.57893,9.57893
1933.00,9.57905,25.255897,0.000421,25.125851,-2.3212,0.185,9.57942,9.57942
1934.00,9.57905,25.255805,0.000418,25.125791,-2.3209,0.185,9.57898,9.57898
1935.00,9.57905,25.255793,0.000414,25.125771,-2.3207,0.185,9.57872,9.57872
1936.00,9.57904,25.255853,0.000414,25.125831,-2.3207,0.185,9.57919,9.57919
1937.00,9.57899,25.255859,0.000411,25.125877,-2.3206,0.186,9.57843,9.57843
1938.00,9.57885,25.255933,0.000411,25.125952,-2.3206,0.186,9.57807,9.57807
1939.00,9.57870,25.255936,0.000410,25.125879,-2.3206,0.186,9.57777,9.57777
1940.00,9.57855,25.256047,0.000409,25.125887,-2.3206,0.186,9.57782,9.57782
1941.00,9.57855,25.256064,0.000409,25.125860,-2.3203,0.186,9.57832,9.57832
1942.00,9.57848,25.256136,0.000412,25.125918,-2.3202,0.186,9.57942,9.57942
1943.00,9.57840,25.256246,0.000412,25.125899,-2.3202,0.186,9.57979,9.57979
1944.00,9.57858,25.256404,0.000410,25.125962,-2.3202,0.186,9.58034,9.58034
1945.00,9.57865,25.256500,0.000411,25.126045,-2.3203,0.187,9.58030,9.58030
1946.00,9.57887,25.256664,0.000413,25.126097,-2.3204,0.187,9.58053,9.58053
1947.00,9.57918,25.256724,0.000413,25.125984,-2.3204,0.187,9.58065,9.58065
1948.00,9.57927,25.256737,0.000414,25.126016,-2.3202,0.187,9.58145,9.58145
1949.00,9.57971,25.256869,0.000415,25.126118,-2.3201,0.187,9.58252,9.58252
1950.00,9.57991,25.256861,0.000417,25.126084,-2.3200,0.187,9.58317,9.58317
1951.00,9.58018,25.256811,0.000417,25.126056,-2.3201,0.187,9.58306,9.58306
1952.00,9.58036,25.256822,0.000419,25.126157,-2.3204,0.187,9.58292,9.58292
1953.00,9.58036,25.256794,0.000417,25.126094,-2.3206,0.187,9.58222,9.58222
1954.00,9.58049,25.256803,0.000420,25.126089,-2.3207,0.187,9.58177,9.58177
1955.00,9.58067,25.256768,0.000418,25.125974,-2.3206,0.187,9.58150,9.58150
1956.00,9.58102,25.256777,0.000417,25.125952,-2.3205,0.187,9.58120,9.58120
1957.00,9.58103,25.256830,0.000418,25.125926,-2.3203,0.187,9.58057,9.58057
1958.00,9.58099,25.256921,0.000420,25.125988,-2.3201,0.187,9.58101,9.58101
1959.00,9.58131,25.256942,0.000419,25.125988,-2.3199,0.187,9.58115,9.58115
1960.00,9.58146,25.257059,0.000420,25.126089,-2.3198,0.187,9.58086,9.58086
1961.00,9.58145,25.257121,0.000419,25.126072,-2.3196,0.187,9.58113,9.58113
1962.00,9.58145,25.257141,0.000418,25.126057,-2.3194,0.188,9.58149,9.58149
1963.00,9.58141,25.256973,0.000414,25.125911,-2.3194,0.188,9.58099,9.58099
1964.00,9.58159,25.256857,0.000411,25.125777,-2.3195,0.188,9.58041,9.58041
1965.00,9.58160,25.256862,0.000409,25.125704,-2.3197,0.188,9.58026,9.58026
1966.00,9.58150,25.256963,0.000411,25.125790,-2.3199,0.188,9.57949,9.57949
1967.00,9.58117,25.256983,0.000409,25.125734,-2.3200,0.188,9.57936,9.57936
1968.00,9.58093,25.257296,0.000414,25.125924,-2.3201,0.188,9.57935,9.57935
1969.00,9.58071,25.257371,0.000415,25.125937,-2.3201,0.188,9.57993,9.57993
1970.00,9.58078,25.257453,0.000416,25.126047,-2.3201,0.188,9.58059,9.58059
1971.00,9.58091,25.257436,0.000413,25.125985,-2.3202,0.188,9.58213,9.58213
1972.00,9.58098,25.257587,0.000416,25.126124,-2.3201,0.188,9.58244,9.58244
1973.00,9.58088,25.257522,0.000417,25.126073,-2.3199,0.188,9.58197,9.58197
1974.00,9.58084,25.257583,0.000419,25.126123,-2.3196,0.188,9.58197,9.58197
1975.00,9.58096,25.257546,0.000419,25.126060,-2.3195,0.188,9.58233,9.58233
1976.00,9.58107,25.257551,0.000421,25.126089,-2.3193,0.188,9.58180,9.58180
1977.00,9.58124,25.257485,0.000420,25.126087,-2.3193,0.188,9.58145,9.58145
1978.00,9.58110,25.257418,0.000413,25.126037,-2.3195,0.189,9.58165,9.58165
1979.00,9.58091,25.257451,0.000414,25.126025,-2.3195,0.189,9.58128,9.58128
1980.00,9.58093,25.257484,0.000412,25.125935,-2.3193,0.189,9.58121,9.58121
1981.00,9.58101,25.257424,0.000407,25.125753,-2.3191,0.189,9.58186,9.58186
1982.00,9.58124,25.257406,0.000402,25.125609,-2.3189,0.189,9.58283,9.58283
1983.00,9.58145,25.257432,0.000401,25.125567,-2.3187,0.190,9.58372,9.58372
1984.00,9.58184,25.257474,0.000399,25.125594,-2.3186,0.190,9.58480,9.58480
1985.00,9.58224,25.257456,0.000397,25.125595,-2.3186,0.190,9.58547,9.58547
1986.00,9.58264,25.257559,0.000401,25.125701,-2.3187,0.190,9.58520,9.58520
1987.00,9.58289,25.257670,0.000405,25.125830,-2.3188,0.190,9.58505,9.58505
1988.00,9.58302,25.257850,0.000411,25.125977,-2.3189,0.190,9.58573,9.58573
1989.00,9.58306,25.257890,0.000412,25.125956,-2.3191,0.190,9.58511,9.58511
1990.00,9.58315,25.258000,0.000415,25.126067,-2.3192,0.190,9.58521,9.58521
1991.00,9.58341,25.257984,0.000412,25.126125,-2.3193,0.190,9.58525,9.58525
1992.00,9.58352,25.258044,0.000413,25.126173,-2.3192,0.190,9.58490,9.58490
1993.00,9.58371,25.257911,0.000408,25.126053,-2.3192,0.190,9.58422,9.58422
1994.00,9.58395,25.257940,0.000406,25.126125,-2.3191,0.190,9.58501,9.58501
1995.00,9.58409,25.257919,0.000405,25.126079,-2.3190,0.190,9.58457,9.58457
1996.00,9.58424,25.257940,0.000406,25.125965,-2.3189,0.190,9.58485,9.58485
1997.00,9.58450,25.257928,0.000401,25.125856,-2.3188,0.191,9.58620,9.58620
1998.00,9.58499,25.258142,0.000403,25.125944,-2.3187,0.191,9.58727,9.58727
1999.00,9.58544,25.258327,0.000407,25.125974,-2.3187,0.191,9.58730,9.58730
2000.00,9.58562,25.258451,0.000409,25.125983,-2.3185,0.191,9.58756,9.58756
2001.00,9.58574,25.258525,0.000411,25.126029,-2.3184,0.191,9.58748,9.58748
2002.00,9.58576,25.258662,0.000415,25.126120,-2.3183,0.191,9.58775,9.58775
2003.00,9.58580,25.258615,0.000415,25.126035,-2.3183,0.191,9.58779,9.58779
2004.00,9.58604,25.258401,0.000410,25.125878,-2.3183,0.191,9.58654,9.58654
2005.00,9.58624,25.258199,0.000409,25.125775,-2.3183,0.191,9.58575,9.58575
2006.00,9.58635,25.258273,0.000408,25.125861,-2.3184,0.191,9.58488,9.58488
2007.00,9.58657,25.258401,0.000410,25.125985,-2.3184,0.191,9.58259,9.58259
2008.00,9.58725,25.258455,0.000411,25.126041,-2.3184,0.192,9.57985,9.57985
2009.00,9.58764,25.258596,0.000413,25.126090,-2.3184,0.192,9.57631,9.57631
2010.00,9.58772,25.258657,0.000410,25.126039,-2.3182,0.192,9.57075,9.57075
2011.00,9.58734,25.258695,0.000410,25.125980,-2.3182,0.192,9.56499,9.56499
@14,2.0001,4.0, 2010.067 
2012.00,9.58987,25.258557,0.000405,25.125802,-2.3180,0.192,9.56073,9.56073
2013.00,9.58806,25.258560,0.000403,25.125750,-2.3179,0.192,9.55864,9.55864
2014.00,9.58480,25.258630,0.000403,25.125823,-2.3179,0.192,9.56097,9.56097
2015.00,9.58252,25.258804,0.000408,25.125981,-2.3179,0.192,9.56641,9.56641
2016.00,9.58059,25.258894,0.000408,25.126051,-2.3179,0.193,9.57364,9.57364
2017.00,9.57909,25.258919,0.000408,25.126005,-2.3180,0.193,9.58055,9.58055
2018.00,9.57558,25.259036,0.000413,25.126061,-2.3180,0.193,9.58559,9.58559
2019.00,9.56354,25.259077,0.000418,25.126007,-2.3181,0.192,9.58874,9.58874
2020.00,9.55454,25.259166,0.000418,25.125961,-2.3179,0.192,9.59047,9.59047
2021.00,9.55388,25.259114,0.000415,25.125815,-2.3178,0.193,9.59089,9.59089
2022.00,9.55743,25.259187,0.000413,25.125844,-2.3176,0.193,9.58969,9.58969
2023.00,9.56515,25.259147,0.000409,25.125773,-2.3173,0.193,9.58887,9.58887
2024.00,9.57519,25.259172,0.000402,25.125759,-2.3170,0.193,9.58772,9.58772
2025.00,9.58192,25.259276,0.000400,25.125885,-2.3171,0.193,9.58757,9.58757
2026.00,9.58819,25.259424,0.000406,25.126075,-2.3171,0.193,9.58741,9.58741
2027.00,9.58996,25.259484,0.000407,25.126103,-2.3172,0.193,9.58770,9.58770
2028.00,9.59023,25.259612,0.000410,25.126125,-2.3173,0.193,9.58721,9.58721
2029.00,9.58961,25.259687,0.000410,25.126142,-2.3173,0.194,9.58701,9.58701
2030.00,9.58891,25.259609,0.000407,25.125950,-2.3174,0.194,9.58591,9.58591
2031.00,9.58895,25.259657,0.000406,25.125845,-2.3175,0.194,9.58447,9.58447
2032.00,9.58844,25.259751,0.000408,25.125817,-2.3176,0.194,9.58406,9.58406
2033.00,9.58786,25.259734,0.000407,25.125803,-2.3178,0.194,9.58404,9.58404
2034.00,9.58744,25.259707,0.000412,25.125771,-2.3179,0.194,9.58302,9.58302
2035.00,9.58719,25.259760,0.000416,25.125886,-2.3179,0.194,9.58262,9.58262
2036.00,9.58667,25.259723,0.000417,25.125911,-2.3178,0.194,9.58299,9.58299
2037.00,9.58595,25.259650,0.000417,25.125917,-2.3180,0.194,9.58225,9.58225
2038.00,9.58557,25.259682,0.000418,25.125970,-2.3180,0.194,9.58248,9.58248
2039.00,9.58532,25.259798,0.000416,25.126070,-2.3179,0.194,9.58329,9.58329
2040.00,9.58512,25.259844,0.000415,25.126030,-2.3177,0.194,9.58353,9.58353
2041.00,9.58477,25.259779,0.000406,25.125911,-2.3177,0.194,9.58381,9.58381
2042.00,9.58466,25.259865,0.000405,25.125913,-2.3175,0.194,9.58443,9.58443
2043.00,9.58455,25.259918,0.000401,25.125902,-2.3175,0.194,9.58436,9.58436
2044.00,9.58439,25.259910,0.000403,25.125849,-2.3175,0.194,9.58382,9.58382
2045.00,9.58415,25.259905,0.000404,25.125826,-2.3177,0.194,9.58442,9.58442
2046.00,9.58392,25.260033,0.000410,25.125936,-2.3178,0.194,9.58396,9.58396
2047.00,9.58363,25.260065,0.000407,25.125944,-2.3178,0.195,9.58346,9.58346
2048.00,9.58351,25.260081,0.000409,25.125898,-2.3176,0.195,9.58324,9.58324
2049.00,9.58356,25.260117,0.000405,25.125893,-2.3174,0.195,9.58405,9.58405
2050.00,9.58351,25.260169,0.000408,25.125937,-2.3172,0.195,9.58336,9.58336
2051.00,9.58349,25.260172,0.000408,25.125875,-2.3170,0.195,9.58320,9.58320
2052.00,9.58338,25.260167,0.000407,25.125835,-2.3166,0.195,9.58315,9.58315
2053.00,9.58347,25.260195,0.000405,25.125870,-2.3165,0.195,9.58296,9.58296
2054.00,9.58350,25.260303,0.000401,25.125919,-2.3167,0.195,9.58313,9.58313
2055.00,9.58361,25.260400,0.000400,25.125949,-2.3169,0.196,9.58305,9.58305
2056.00,9.58358,25.260548,0.000400,25.126066,-2.3171,0.196,9.58352,9.58352
2057.00,9.58371,25.260569,0.000408,25.126074,-2.3174,0.196,9.58402,9.58402
2058.00,9.58383,25.260580,0.000407,25.126048,-2.3175,0.195,9.58497,9.58497
2059.00,9.58400,25.260528,0.000409,25.126017,-2.3175,0.195,9.58522,9.58522
2060.00,9.58417,25.260597,0.000409,25.126063,-2.3173,0.195,9.58657,9.58657
2061.00,9.58445,25.260642,0.000411,25.126048,-2.3173,0.196,9.58716,9.58716
2062.00,9.58447,25.260725,0.000406,25.126093,-2.3173,0.196,9.58736,9.58736
2063.00,9.58448,25.260814,0.000407,25.126069,-2.3173,0.196,9.58671,9.58671
2064.00,9.58449,25.260911,0.000411,25.126075,-2.3173,0.196,9.58568,9.58568
2065.00,9.58439,25.260864,0.000409,25.125960,-2.3174,0.196,9.58377,9.58377
2066.00,9.58389,25.260785,0.000408,25.125876,-2.3174,0.196,9.58064,9.58064
2067.00,9.58341,25.260837,0.000406,25.125852,-2.3173,0.196,9.57849,9.57849
2068.00,9.58313,25.260815,0.000407,25.125870,-2.3171,0.196,9.57773,9.57773
2069.00,9.58301,25.260824,0.000404,25.125856,-2.3170,0.197,9.57844,9.57844
2070.00,9.58303,25.260868,0.000402,25.125917,-2.3170,0.197,9.58003,9.58003
2071.00,9.58309,25.260913,0.000399,25.125859,-2.3171,0.197,9.58302,9.58302
2072.00,9.58293,25.260919,0.000400,25.125834,-2.3173,0.197,9.58577,9.58577
2073.00,9.58253,25.261079,0.000403,25.125956,-2.3174,0.197,9.58803,9.58803
2074.00,9.58154,25.261120,0.000405,25.125975,-2.3175,0.197,9.58890,9.58890
2075.00,9.58010,25.261220,0.000412,25.126035,-2.3177,0.197,9.58988,9.58988
2076.00,9.57838,25.261234,0.000416,25.126135,-2.3178,0.197,9.59031,9.59031
2077.00,9.57695,25.261231,0.000417,25.126189,-2.3178,0.197,9.58985,9.58985
2078.00,9.58013,25.261099,0.000410,25.126009,-2.3180,0.197,9.58868,9.58868
2079.00,9.58360,25.261127,0.000411,25.125992,-2.3182,0.197,9.58819,9.58819
2080.00,9.58541,25.261090,0.000407,25.125920,-2.3182,0.197,9.58722,9.58722
2081.00,9.58675,25.261117,0.000407,25.125854,-2.3182,0.197,9.58621,9.58621
2082.00,9.58731,25.261177,0.000408,25.125841,-2.3183,0.197,9.58609,9.58609
2083.00,9.58712,25.261274,0.000410,25.125926,-2.3183,0.197,9.58570,9.58570
2084.00,9.58705,25.261197,0.000406,25.125845,-2.3183,0.197,9.58534,9.58534
2085.00,9.58681,25.261218,0.000408,25.125846,-2.3183,0.198,9.58417,9.58417
2086.00,9.58732,25.261288,0.000409,25.125930,-2.3183,0.198,9.58419,9.58419
2087.00,9.58743,25.261274,0.000410,25.125904,-2.3183,0.198,9.58487,9.58487
2088.00,9.58701,25.261425,0.000415,25.126027,-2.3184,0.198,9.58738,9.58738
2089.00,9.58712,25.261476,0.000414,25.126039,-2.3184,0.198,9.58933,9.58933
2090.00,9.58699,25.261559,0.000414,25.126045,-2.3186,0.198,9.59171,9.59171
2091.00,9.58648,25.261616,0.000416,25.125999,-2.3187,0.198,9.59360,9.59360
2092.00,9.58574,25.261807,0.000419,25.126108,-2.3188,0.198,9.59400,9.59400
2093.00,9.58557,25.261774,0.000418,25.125988,-2.3187,0.198,9.59201,9.59201
2094.00,9.58524,25.261824,0.000420,25.126010,-2.3186,0.198,9.59009,9.59009
2095.00,9.58516,25.261818,0.000418,25.125980,-2.3186,0.198,9.58918,9.58918
2096.00,9.58574,25.261709,0.000413,25.125868,-2.3186,0.198,9.58764,9.58764
2097.00,9.58971,25.261591,0.000408,25.125798,-2.3186,0.198,9.58737,9.58737
2098.00,9.59225,25.261566,0.000405,25.125808,-2.3186,0.199,9.58773,9.58773
2099.00,9.59245,25.261643,0.000402,25.125860,-2.3186,0.199,9.58805,9.58805
2100.00,9.59119,25.261741,0.000403,25.125878,-2.3185,0.199,9.58725,9.58725
2101.00,9.59048,25.261789,0.000404,25.125874,-2.3184,0.199,9.58659,9.58659
2102.00,9.59049,25.261840,0.000402,25.125815,-2.3183,0.199,9.58565,9.58565
2103.00,9.59032,25.261911,0.000406,25.125824,-2.3184,0.199,9.58577,9.58577
2104.00,9.58958,25.261995,0.000414,25.125825,-2.3187,0.199,9.58655,9.58655
2105.00,9.58903,25.261953,0.000411,25.125802,-2.3189,0.199,9.58701,9.58701
2106.00,9.58907,25.262087,0.000413,25.125947,-2.3191,0.199,9.58786,9.58786
2107.00,9.58892,25.262083,0.000413,25.125947,-2.3192,0.199,9.58854,9.58854
2108.00,9.58832,25.262079,0.000412,25.125920,-2.3193,0.199,9.58810,9.58810
2109.00,9.58775,25.262119,0.000412,25.125966,-2.3193,0.199,9.58691,9.58691
2110.00,9.58745,25.262180,0.000414,25.125958,-2.3194,0.199,9.58680,9.58680
2111.00,9.58706,25.262152,0.000417,25.125901,-2.3193,0.199,9.58727,9.58727
2112.00,9.58711,25.262214,0.000419,25.125952,-2.3192,0.199,9.58708,9.58708
2113.00,9.58704,25.262364,0.000418,25.126014,-2.3190,0.199,9.58758,9.58758
2114.00,9.58722,25.262428,0.000416,25.126040,-2.3188,0.200,9.58930,9.58930
2115.00,9.58762,25.262471,0.000418,25.126061,-2.3187,0.200,9.59052,9.59052
2116.00,9.58790,25.262589,0.000414,25.126043,-2.3186,0.200,9.58994,9.58994
2117.00,9.58782,25.262696,0.000413,25.126047,-2.3188,0.200,9.58978,9.58978
2118.00,9.58776,25.262662,0.000414,25.126038,-2.3190,0.200,9.58963,9.58963
2119.00,9.58804,25.262602,0.000410,25.125973,-2.3191,0.200,9.58782,9.58782
2120.00,9.58805,25.262605,0.000408,25.125962,-2.3192,0.200,9.58564,9.58564
2121.00,9.58766,25.262642,0.000409,25.125974,-2.3192,0.200,9.58561,9.58561
2122.00,9.58779,25.262690,0.000407,25.125997,-2.3195,0.201,9.58578,9.58578
2123.00,9.58760,25.262741,0.000405,25.126008,-2.3197,0.201,9.58627,9.58627
2124.00,9.58757,25.262835,0.000411,25.126029,-2.3199,0.201,9.58746,9.58746
2125.00,9.58754,25.262851,0.000410,25.126009,-2.3199,0.201,9.58809,9.58809
2126.00,9.58783,25.262807,0.000408,25.126020,-2.3198,0.201,9.58846,9.58846
2127.00,9.58793,25.262771,0.000409,25.125979,-2.3196,0.201,9.58842,9.58842
2128.00,9.58791,25.262866,0.000410,25.125960,-2.3195,0.201,9.58809,9.58809
2129.00,9.58804,25.262880,0.000407,25.125910,-2.3194,0.201,9.58824,9.58824
2130.00,9.58798,25.262948,0.000409,25.125974,-2.3194,0.201,9.58970,9.58970
2131.00,9.58762,25.263068,0.000413,25.126027,-2.3195,0.201,9.58997,9.58997
2132.00,9.58778,25.263121,0.000413,25.125980,-2.3195,0.201,9.58982,9.58982
2133.00,9.58818,25.263048,0.000412,25.125896,-2.3194,0.201,9.58936,9.58936
2134.00,9.58804,25.263158,0.000413,25.125936,-2.3193,0.201,9.58837,9.58837
2135.00,9.58775,25.263169,0.000411,25.125877,-2.3192,0.201,9.58677,9.58677
2136.00,9.58776,25.263182,0.000408,25.125879,-2.3192,0.201,9.58636,9.58636
2137.00,9.58766,25.263195,0.000409,25.125884,-2.3191,0.201,9.58651,9.58651
2138.00,9.58769,25.263252,0.000412,25.125957,-2.3190,0.201,9.58698,9.58698
2139.00,9.58809,25.263136,0.000408,25.125844,-2.3189,0.202,9.58708,9.58708
2140.00,9.58827,25.263217,0.000408,25.125895,-2.3190,0.202,9.58730,9.58730
2141.00,9.58817,25.263234,0.000413,25.125865,-2.3190,0.202,9.58643,9.58643
2142.00,9.58790,25.263269,0.000415,25.125864,-2.3189,0.201,9.58592,9.58592
2143.00,9.58751,25.263300,0.000411,25.125846,-2.3190,0.202,9.58561,9.58561
2144.00,9.58745,25.263333,0.000410,25.125918,-2.3193,0.202,9.58605,9.58605
2145.00,9.58754,25.263301,0.000411,25.125902,-2.3195,0.202,9.58686,9.58686
2146.00,9.58777,25.263383,0.000412,25.125986,-2.3198,0.202,9.58871,9.58871
2147.00,9.58794,25.263409,0.000410,25.125967,-2.3199,0.202,9.58990,9.58990
2148.00,9.58798,25.263480,0.000413,25.125974,-2.3198,0.202,9.58961,9.58961
2149.00,9.58768,25.263564,0.000418,25.125961,-2.3197,0.202,9.58872,9.58872
2150.00,9.58723,25.263685,0.000417,25.125943,-2.3194,0.202,9.58747,9.58747
2151.00,9.58704,25.263750,0.000411,25.125857,-2.3192,0.202,9.58592,9.58592
2152.00,9.58695,25.263886,0.000411,25.125924,-2.3194,0.203,9.58485,9.58485
2153.00,9.58705,25.264012,0.000411,25.125986,-2.3196,0.203,9.58485,9.58485
2154.00,9.58696,25.264170,0.000411,25.126094,-2.3198,0.203,9.58422,9.58422
2155.00,9.58683,25.264154,0.000410,25.126084,-2.3199,0.203,9.58283,9.58283
2156.00,9.58676,25.264056,0.000411,25.126033,-2.3201,0.203,9.58158,9.58158
2157.00,9.58714,25.264026,0.000412,25.126059,-2.3201,0.203,9.57976,9.57976
2158.00,9.58733,25.263978,0.000412,25.126002,-2.3200,0.203,9.57709,9.57709
2159.00,9.58660,25.263911,0.000413,25.125891,-2.3199,0.203,9.57331,9.57331
2160.00,9.58489,25.264062,0.000417,25.125964,-2.3199,0.203,9.56930,9.56930
2161.00,9.58461,25.264279,0.000420,25.126083,-2.3200,0.203,9.56498,9.56498
@15,2.0001,4.0, 2160.217 
2162.00,9.58541,25.264411,0.000419,25.126130,-2.3199,0.203,9.56231,9.56231
2163.00,9.58470,25.264446,0.000419,25.126134,-2.3200,0.204,9.56174,9.56174
2164.00,9.58153,25.264497,0.000417,25.126150,-2.3199,0.204,9.56510,9.56510
2165.00,9.57973,25.264390,0.000415,25.126081,-2.3199,0.204,9.57070,9.57070
2166.00,9.57739,25.264248,0.000413,25.125971,-2.3195,0.204,9.57707,9.57707
2167.00,9.57630,25.264157,0.000414,25.125865,-2.3194,0.204,9.58255,9.58255
2168.00,9.57255,25.264101,0.000414,25.125799,-2.3193,0.204,9.58821,9.58821
2169.00,9.56231,25.264132,0.000415,25.125848,-2.3194,0.204,9.59182,9.59182
2170.00,9.55761,25.264230,0.000412,25.125857,-2.3196,0.204,9.59315,9.59315
2171.00,9.55849,25.264362,0.000412,25.125910,-2.3200,0.204,9.59321,9.59321
2172.00,9.56276,25.264543,0.000413,25.125971,-2.3201,0.204,9.59304,9.59304
2173.00,9.56985,25.264700,0.000417,25.126104,-2.3202,0.204,9.59142,9.59142
2174.00,9.57897,25.264677,0.000417,25.126076,-2.3202,0.204,9.59043,9.59043
2175.00,9.58436,25.264646,0.000419,25.126084,-2.3201,0.204,9.59015,9.59015
2176.00,9.58828,25.264686,0.000419,25.126103,-2.3200,0.204,9.58979,9.58979
2177.00,9.59179,25.264577,0.000412,25.126013,-2.3201,0.205,9.58902,9.58902
2178.00,9.59170,25.264527,0.000407,25.125909,-2.3201,0.205,9.58904,9.58904
2179.00,9.59128,25.264602,0.000408,25.125859,-2.3200,0.205,9.58837,9.58837
2180.00,9.59192,25.264658,0.000411,25.125829,-2.3198,0.205,9.58853,9.58853
2181.00,9.59150,25.264729,0.000413,25.125853,-2.3196,0.205,9.58864,9.58864
2182.00,9.59084,25.264917,0.000418,25.125944,-2.3196,0.205,9.58948,9.58948
2183.00,9.59066,25.265008,0.000417,25.125955,-2.3194,0.205,9.58925,9.58925
2184.00,9.59047,25.265123,0.000413,25.125993,-2.3194,0.205,9.58867,9.58867
2185.00,9.59041,25.265258,0.000410,25.126070,-2.3194,0.205,9.58792,9.58792
2186.00,9.59007,25.265237,0.000405,25.126004,-2.3195,0.206,9.58801,9.58801
2187.00,9.58946,25.265149,0.000407,25.125955,-2.3194,0.205,9.58798,9.58798
2188.00,9.58936,25.265127,0.000406,25.125921,-2.3195,0.206,9.58822,9.58822
2189.00,9.58901,25.265137,0.000409,25.125982,-2.3195,0.206,9.58860,9.58860
2190.00,9.58889,25.265156,0.000411,25.125977,-2.3195,0.205,9.58880,9.58880
2191.00,9.58881,25.265181,0.000413,25.125974,-2.3194,0.205,9.58872,9.58872
2192.00,9.58870,25.265308,0.000412,25.126028,-2.3196,0.205,9.58812,9.58812
2193.00,9.58861,25.265469,0.000412,25.126118,-2.3197,0.206,9.58767,9.58767
2194.00,9.58835,25.265451,0.000409,25.126009,-2.3198,0.206,9.58770,9.58770
2195.00,9.58830,25.265466,0.000408,25.125989,-2.3199,0.206,9.58817,9.58817
2196.00,9.58839,25.265616,0.000407,25.126034,-2.3201,0.206,9.58815,9.58815
2197.00,9.58848,25.265650,0.000406,25.126009,-2.3201,0.206,9.58886,9.58886
2198.00,9.58862,25.265676,0.000407,25.125943,-2.3199,0.206,9.58912,9.58912
2199.00,9.58854,25.265759,0.000407,25.125928,-2.3197,0.207,9.58908,9.58908
2200.00,9.58841,25.265897,0.000405,25.125906,-2.3196,0.207,9.58813,9.58813
2201.00,9.58818,25.265975,0.000408,25.125990,-2.3195,0.207,9.58777,9.58777
2202.00,9.58808,25.266038,0.000404,25.126031,-2.3195,0.207,9.58711,9.58711
2203.00,9.58800,25.266064,0.000406,25.126077,-2.3195,0.207,9.58685,9.58685
2204.00,9.58799,25.266072,0.000408,25.126154,-2.3196,0.207,9.58691,9.58691
2205.00,9.58811,25.266062,0.000410,25.126146,-2.3198,0.207,9.58749,9.58749
2206.00,9.58809,25.265948,0.000406,25.125970,-2.3199,0.207,9.58753,9.58753
2207.00,9.58803,25.265884,0.000409,25.125904,-2.3198,0.207,9.58798,9.58798
2208.00,9.58795,25.265913,0.000409,25.125927,-2.3197,0.207,9.58846,9.58846
2209.00,9.58797,25.265877,0.000411,25.125874,-2.3196,0.207,9.58904,9.58904
2210.00,9.58817,25.265874,0.000412,25.125944,-2.3193,0.207,9.58872,9.58872
2211.00,9.58812,25.265959,0.000417,25.126042,-2.3190,0.207,9.58904,9.58904
2212.00,9.58820,25.265979,0.000415,25.126020,-2.3190,0.207,9.58866,9.58866
2213.00,9.58802,25.265912,0.000414,25.125940,-2.3190,0.207,9.58745,9.58745
2214.00,9.58796,25.265960,0.000411,25.125947,-2.3190,0.208,9.58687,9.58687
2215.00,9.58802,25.265862,0.000411,25.125797,-2.3192,0.208,9.58802,9.58802
2216.00,9.58815,25.265869,0.000411,25.125771,-2.3193,0.208,9.58859,9.58859
2217.00,9.58803,25.265963,0.000413,25.125861,-2.3193,0.208,9.58897,9.58897
2218.00,9.58808,25.266067,0.000416,25.125903,-2.3193,0.208,9.58980,9.58980
2219.00,9.58823,25.266187,0.000420,25.125944,-2.3192,0.208,9.58969,9.58969
2220.00,9.58823,25.266310,0.000419,25.125994,-2.3187,0.208,9.58895,9.58895
2221.00,9.58842,25.266339,0.000416,25.125983,-2.3183,0.208,9.58944,9.58944
2222.00,9.58856,25.266418,0.000416,25.125972,-2.3181,0.208,9.58911,9.58911
2223.00,9.58864,25.266447,0.000412,25.125898,-2.3180,0.208,9.58856,9.58856
2224.00,9.58878,25.266507,0.000407,25.125897,-2.3178,0.208,9.58832,9.58832
2225.00,9.58892,25.266635,0.000406,25.125969,-2.3179,0.209,9.58759,9.58759
2226.00,9.58860,25.266711,0.000407,25.126010,-2.3182,0.209,9.58630,9.58630
2227.00,9.58831,25.266610,0.000405,25.125896,-2.3184,0.209,9.58627,9.58627
2228.00,9.58809,25.266628,0.000406,25.125964,-2.3185,0.209,9.58692,9.58692
2229.00,9.58802,25.266675,0.000408,25.126015,-2.3187,0.209,9.58725,9.58725
2230.00,9.58804,25.266613,0.000409,25.125934,-2.3188,0.209,9.58772,9.58772
2231.00,9.58807,25.266629,0.000410,25.125876,-2.3187,0.209,9.58775,9.58775
2232.00,9.58833,25.266781,0.000410,25.126052,-2.3186,0.209,9.58763,9.58763
2233.00,9.58823,25.266843,0.000408,25.126099,-2.3183,0.209,9.58749,9.58749
2234.00,9.58814,25.266919,0.000412,25.126107,-2.3181,0.209,9.58861,9.58861
2235.00,9.58853,25.266946,0.000411,25.126155,-2.3181,0.209,9.59020,9.59020
2236.00,9.58876,25.267010,0.000408,25.126212,-2.3180,0.209,9.59189,9.59189
2237.00,9.58896,25.266956,0.000408,25.126040,-2.3180,0.210,9.59320,9.59320
2238.00,9.58922,25.266961,0.000409,25.125980,-2.3184,0.210,9.59446,9.59446
2239.00,9.58944,25.266917,0.000405,25.125949,-2.3188,0.210,9.59449,9.59449
2240.00,9.58940,25.267064,0.000408,25.125961,-2.3190,0.210,9.59411,9.59411
2241.00,9.58955,25.267139,0.000411,25.125972,-2.3192,0.210,9.59331,9.59331
2242.00,9.59009,25.267317,0.000412,25.126130,-2.3192,0.210,9.59230,9.59230
2243.00,9.59068,25.267332,0.000411,25.126105,-2.3190,0.210,9.59098,9.59098
2244.00,9.59123,25.267433,0.000412,25.126138,-2.3186,0.210,9.58944,9.58944
2245.00,9.59129,25.267348,0.000409,25.126087,-2.3183,0.210,9.58824,9.58824
2246.00,9.59086,25.267398,0.000409,25.126089,-2.3181,0.210,9.58693,9.58693
2247.00,9.59037,25.267449,0.000413,25.126105,-2.3178,0.210,9.58756,9.58756
2248.00,9.59023,25.267446,0.000413,25.126104,-2.3178,0.210,9.58810,9.58810
2249.00,9.59037,25.267362,0.000412,25.126053,-2.3179,0.210,9.58923,9.58923
2250.00,9.59072,25.267386,0.000414,25.126118,-2.3181,0.210,9.58962,9.58962
2251.00,9.59113,25.267279,0.000414,25.126112,-2.3182,0.210,9.59050,9.59050
2252.00,9.59113,25.267145,0.000409,25.126032,-2.3183,0.210,9.58969,9.58969
2253.00,9.59085,25.267238,0.000409,25.126122,-2.3181,0.211,9.58942,9.58942
2254.00,9.59046,25.267349,0.000408,25.126130,-2.3179,0.211,9.58889,9.58889
2255.00,9.58999,25.267460,0.000408,25.126124,-2.3176,0.211,9.58865,9.58865
2256.00,9.58982,25.267585,0.000408,25.126119,-2.3174,0.211,9.58877,9.58877
2257.00,9.58946,25.267643,0.000410,25.126104,-2.3174,0.211,9.58986,9.58986
2258.00,9.58907,25.267699,0.000410,25.126061,-2.3177,0.211,9.59081,9.59081
2259.00,9.58930,25.267740,0.000412,25.126116,-2.3180,0.211,9.59129,9.59129
2260.00,9.58961,25.267764,0.000414,25.126121,-2.3184,0.211,9.59230,9.59230
2261.00,9.58976,25.267664,0.000410,25.126026,-2.3186,0.211,9.59289,9.59289
2262.00,9.58986,25.267654,0.000410,25.125962,-2.3186,0.212,9.59265,9.59265
2263.00,9.58997,25.267623,0.000414,25.125952,-2.3187,0.211,9.59175,9.59175
2264.00,9.59016,25.267587,0.000412,25.125870,-2.3186,0.212,9.59161,9.59161
2265.00,9.59056,25.267691,0.000414,25.125974,-2.3183,0.212,9.59133,9.59133
2266.00,9.59066,25.267788,0.000413,25.126026,-2.3180,0.212,9.59160,9.59160
2267.00,9.59077,25.267901,0.000415,25.126130,-2.3180,0.212,9.59118,9.59118
2268.00,9.59088,25.268072,0.000417,25.126220,-2.3179,0.212,9.59156,9.59156
2269.00,9.59082,25.268087,0.000417,25.126159,-2.3178,0.212,9.59134,9.59134
2270.00,9.59081,25.267982,0.000413,25.126010,-2.3182,0.212,9.59118,9.59118
2271.00,9.59101,25.268069,0.000416,25.126068,-2.3185,0.212,9.59123,9.59123
2272.00,9.59112,25.267981,0.000409,25.125947,-2.3185,0.212,9.59089,9.59089
2273.00,9.59123,25.267926,0.000408,25.125872,-2.3184,0.212,9.59110,9.59110
2274.00,9.59141,25.268004,0.000410,25.125935,-2.3185,0.213,9.59183,9.59183
2275.00,9.59168,25.268150,0.000415,25.126009,-2.3185,0.213,9.59181,9.59181
2276.00,9.59170,25.268112,0.000415,25.125929,-2.3183,0.213,9.59096,9.59096
2277.00,9.59156,25.268261,0.000421,25.126014,-2.3183,0.212,9.59124,9.59124
2278.00,9.59136,25.268331,0.000420,25.126024,-2.3183,0.212,9.59098,9.59098
2279.00,9.59132,25.268327,0.000418,25.126022,-2.3184,0.212,9.59017,9.59017
2280.00,9.59118,25.268254,0.000413,25.125957,-2.3184,0.213,9.59003,9.59003
2281.00,9.59102,25.268373,0.000412,25.126011,-2.3184,0.213,9.59011,9.59011
2282.00,9.59095,25.268478,0.000411,25.126061,-2.3184,0.213,9.59029,9.59029
2283.00,9.59087,25.268475,0.000408,25.126034,-2.3185,0.213,9.58986,9.58986
2284.00,9.59087,25.268510,0.000407,25.126007,-2.3185,0.214,9.59035,9.59035
2285.00,9.59070,25.268593,0.000409,25.126017,-2.3185,0.214,9.59052,9.59052
2286.00,9.59070,25.268660,0.000412,25.126089,-2.3185,0.214,9.59002,9.59002
2287.00,9.59046,25.268639,0.000413,25.126076,-2.3186,0.214,9.58904,9.58904
2288.00,9.59032,25.268661,0.000415,25.126047,-2.3186,0.213,9.58941,9.58941
2289.00,9.59045,25.268753,0.000413,25.126111,-2.3185,0.214,9.58967,9.58967
2290.00,9.59051,25.268804,0.000412,25.126180,-2.3183,0.214,9.58947,9.58947
2291.00,9.59032,25.268811,0.000410,25.126142,-2.3182,0.214,9.59005,9.59005
2292.00,9.59044,25.268840,0.000409,25.126130,-2.3181,0.214,9.59198,9.59198
2293.00,9.59068,25.268867,0.000408,25.126155,-2.3179,0.214,9.59235,9.59235
2294.00,9.59048,25.268947,0.000412,25.126202,-2.3179,0.214,9.59208,9.59208
2295.00,9.59051,25.268926,0.000415,25.126091,-2.3180,0.214,9.59249,9.59249
2296.00,9.59064,25.268917,0.000416,25.126056,-2.3181,0.214,9.59276,9.59276
2297.00,9.59064,25.268957,0.000420,25.125981,-2.3182,0.214,9.59228,9.59228
2298.00,9.59088,25.269017,0.000421,25.125949,-2.3183,0.214,9.59161,9.59161
2299.00,9.59094,25.268976,0.000419,25.125855,-2.3183,0.214,9.59081,9.59081
2300.00,9.59079,25.269119,0.000414,25.125936,-2.3183,0.214,9.58916,9.58916
2301.00,9.59038,25.269353,0.000414,25.126105,-2.3182,0.214,9.58787,9.58787
2302.00,9.59024,25.269522,0.000411,25.126290,-2.3181,0.215,9.58746,9.58746
2303.00,9.59020,25.269454,0.000408,25.126233,-2.3181,0.215,9.58812,9.58812
2304.00,9.59018,25.269480,0.000404,25.126290,-2.3181,0.215,9.58810,9.58810
2305.00,9.59050,25.269437,0.000406,25.126257,-2.3182,0.215,9.58785,9.58785
2306.00,9.59045,25.269330,0.000409,25.126159,-2.3183,0.215,9.58603,9.58603
2307.00,9.59037,25.269202,0.000409,25.126039,-2.3183,0.215,9.58309,9.58309
2308.00,9.58968,25.269358,0.000413,25.126116,-2.3183,0.215,9.57931,9.57931
2309.00,9.58905,25.269340,0.000414,25.126041,-2.3183,0.215,9.57567,9.57567
2310.00,9.58787,25.269353,0.000412,25.125998,-2.3181,0.215,9.57144,9.57144
2311.00,9.58732,25.269248,0.000404,25.125824,-2.3180,0.216,9.56801,9.56801
@16,2.0001,4.0, 2310.042 
2312.00,9.59034,25.269246,0.000403,25.125826,-2.3181,0.216,9.56612,9.56612
2313.00,9.59169,25.269256,0.000406,25.125891,-2.3181,0.216,9.56681,9.56681
2314.00,9.58749,25.269354,0.000410,25.125958,-2.3183,0.216,9.56988,9.56988
2315.00,9.58292,25.269424,0.000415,25.126030,-2.3184,0.215,9.57581,9.57581
2316.00,9.57844,25.269543,0.000419,25.126184,-2.3182,0.215,9.58342,9.58342
2317.00,9.57560,25.269575,0.000417,25.126148,-2.3180,0.216,9.59036,9.59036
2318.00,9.57257,25.269666,0.000415,25.126174,-2.3177,0.216,9.59448,9.59448
2319.00,9.56874,25.269751,0.000416,25.126182,-2.3174,0.216,9.59788,9.59788
2320.00,9.56327,25.269913,0.000416,25.126207,-2.3172,0.216,9.59986,9.59986
2321.00,9.56073,25.270019,0.000415,25.126185,-2.3171,0.216,9.60047,9.60047
2322.00,9.56634,25.270046,0.000413,25.126107,-2.3171,0.216,9.60037,9.60037
2323.00,9.57721,25.270122,0.000415,25.126118,-2.3173,0.216,9.60037,9.60037
2324.00,9.58461,25.270154,0.000416,25.126125,-2.3175,0.216,9.59927,9.59927
2325.00,9.59126,25.270015,0.000412,25.126015,-2.3177,0.216,9.59752,9.59752
2326.00,9.59748,25.270016,0.000412,25.125989,-2.3178,0.216,9.59638,9.59638
2327.00,9.59883,25.270049,0.000413,25.126009,-2.3179,0.216,9.59555,9.59555
2328.00,9.59967,25.269975,0.000410,25.125929,-2.3176,0.216,9.59464,9.59464
2329.00,9.59983,25.269951,0.000409,25.125860,-2.3173,0.217,9.59419,9.59419
2330.00,9.59911,25.270046,0.000410,25.125980,-2.3173,0.217,9.59360,9.59360
2331.00,9.59826,25.270109,0.000410,25.126019,-2.3172,0.217,9.59296,9.59296
2332.00,9.59772,25.270198,0.000414,25.126076,-2.3170,0.217,9.59222,9.59222
2333.00,9.59724,25.270264,0.000415,25.126078,-2.3169,0.217,9.59237,9.59237
2334.00,9.59658,25.270292,0.000414,25.126066,-2.3167,0.217,9.59241,9.59241
2335.00,9.59618,25.270408,0.000417,25.126077,-2.3166,0.217,9.59339,9.59339
2336.00,9.59594,25.270324,0.000417,25.125944,-2.3164,0.217,9.59389,9.59389
2337.00,9.59569,25.270382,0.000415,25.125912,-2.3165,0.217,9.59444,9.59444
2338.00,9.59521,25.270492,0.000417,25.125987,-2.3167,0.218,9.59426,9.59426
2339.00,9.59485,25.270698,0.000422,25.126098,-2.3169,0.218,9.59412,9.59412
2340.00,9.59465,25.270656,0.000419,25.126027,-2.3168,0.218,9.59324,9.59324
2341.00,9.59414,25.270791,0.000418,25.126122,-2.3167,0.218,9.59234,9.59234
2342.00,9.59352,25.270879,0.000418,25.126204,-2.3167,0.218,9.59069,9.59069
2343.00,9.59300,25.270900,0.000418,25.126155,-2.3167,0.218,9.59002,9.59002
2344.00,9.59266,25.270856,0.000414,25.126129,-2.3167,0.218,9.58924,9.58924
2345.00,9.59240,25.270966,0.000418,25.126189,-2.3168,0.218,9.58926,9.58926
2346.00,9.59233,25.271034,0.000421,25.126207,-2.3168,0.218,9.58977,9.58977
2347.00,9.59211,25.270986,0.000421,25.126145,-2.3165,0.218,9.59072,9.59072
2348.00,9.59193,25.270905,0.000418,25.126052,-2.3161,0.218,9.59072,9.59072
2349.00,9.59178,25.270929,0.000423,25.126050,-2.3157,0.218,9.59083,9.59083
2350.00,9.59187,25.270834,0.000421,25.125931,-2.3154,0.218,9.59040,9.59040
2351.00,9.59166,25.270782,0.000418,25.125859,-2.3153,0.218,9.59027,9.59027
2352.00,9.59155,25.270869,0.000420,25.125904,-2.3153,0.218,9.58997,9.58997
2353.00,9.59132,25.270915,0.000421,25.125979,-2.3154,0.218,9.59005,9.59005
2354.00,9.59106,25.270923,0.000416,25.125945,-2.3155,0.219,9.58932,9.58932
2355.00,9.59082,25.271028,0.000415,25.126070,-2.3155,0.219,9.59010,9.59010
2356.00,9.59071,25.271182,0.000415,25.126167,-2.3156,0.219,9.59010,9.59010
2357.00,9.59046,25.271182,0.000412,25.126087,-2.3156,0.219,9.58974,9.58974
2358.00,9.59016,25.271274,0.000411,25.126112,-2.3156,0.219,9.58941,9.58941
2359.00,9.58993,25.271357,0.000412,25.126149,-2.3156,0.219,9.59017,9.59017
2360.00,9.58990,25.271377,0.000412,25.126054,-2.3155,0.219,9.59018,9.59018
2361.00,9.59003,25.271311,0.000412,25.126000,-2.3154,0.219,9.59006,9.59006
2362.00,9.59012,25.271410,0.000414,25.126098,-2.3153,0.220,9.59075,9.59075
2363.00,9.59027,25.271441,0.000416,25.126042,-2.3152,0.220,9.59130,9.59130
2364.00,9.59040,25.271488,0.000417,25.126032,-2.3152,0.220,9.59096,9.59096
2365.00,9.59028,25.271602,0.000420,25.126167,-2.3151,0.220,9.59013,9.59013
2366.00,9.59010,25.271698,0.000421,25.126178,-2.3152,0.220,9.58951,9.58951
2367.00,9.58994,25.271622,0.000420,25.126154,-2.3150,0.220,9.58921,9.58921
2368.00,9.58993,25.271683,0.000420,25.126233,-2.3150,0.220,9.58909,9.58909
2369.00,9.58994,25.271644,0.000422,25.126178,-2.3149,0.220,9.58937,9.58937
2370.00,9.59004,25.271596,0.000418,25.126063,-2.3149,0.220,9.58994,9.58994
2371.00,9.59001,25.271728,0.000422,25.126247,-2.3147,0.220,9.59011,9.59011
2372.00,9.58987,25.272003,0.000426,25.126460,-2.3146,0.220,9.58974,9.58974
2373.00,9.58984,25.271963,0.000423,25.126386,-2.3145,0.220,9.58971,9.58971
2374.00,9.58991,25.271942,0.000419,25.126399,-2.3145,0.220,9.59019,9.59019
2375.00,9.58982,25.271952,0.000421,25.126438,-2.3143,0.220,9.59054,9.59054
2376.00,9.59008,25.271813,0.000416,25.126286,-2.3142,0.220,9.59070,9.59070
2377.00,9.59009,25.271595,0.000409,25.126007,-2.3142,0.220,9.59091,9.59091
2378.00,9.59019,25.271591,0.000406,25.125967,-2.3141,0.221,9.59067,9.59067
2379.00,9.59010,25.271715,0.000407,25.126011,-2.3140,0.221,9.58951,9.58951
2380.00,9.58988,25.271835,0.000403,25.125996,-2.3141,0.221,9.58837,9.58837
2381.00,9.58967,25.271886,0.000400,25.125945,-2.3141,0.221,9.58808,9.58808
2382.00,9.58950,25.272091,0.000404,25.126090,-2.3139,0.221,9.58775,9.58775
2383.00,9.58933,25.272192,0.000408,25.126196,-2.3137,0.221,9.58757,9.58757
2384.00,9.58938,25.272187,0.000408,25.126175,-2.3136,0.221,9.58805,9.58805
2385.00,9.58940,25.272225,0.000410,25.126255,-2.3135,0.221,9.58862,9.58862
2386.00,9.58937,25.272164,0.000411,25.126171,-2.3135,0.221,9.58855,9.58855
2387.00,9.58945,25.272103,0.000416,25.126124,-2.3137,0.221,9.58950,9.58950
2388.00,9.58952,25.272164,0.000420,25.126117,-2.3139,0.221,9.59027,9.59027
2389.00,9.58963,25.272151,0.000419,25.126073,-2.3138,0.221,9.59083,9.59083
2390.00,9.58968,25.272110,0.000415,25.125975,-2.3137,0.221,9.59122,9.59122
2391.00,9.58969,25.272288,0.000418,25.126107,-2.3134,0.221,9.59140,9.59140
2392.00,9.58975,25.272296,0.000413,25.126069,-2.3131,0.222,9.59143,9.59143
2393.00,9.59005,25.272338,0.000411,25.126089,-2.3129,0.222,9.59189,9.59189
2394.00,9.58994,25.272487,0.000413,25.126237,-2.3127,0.222,9.59182,9.59182
2395.00,9.58987,25.272557,0.000418,25.126271,-2.3125,0.222,9.59189,9.59189
2396.00,9.59013,25.272551,0.000419,25.126220,-2.3126,0.222,9.59350,9.59350
2397.00,9.59046,25.272638,0.000420,25.126294,-2.3126,0.222,9.59375,9.59375
2398.00,9.59071,25.272553,0.000419,25.126192,-2.3125,0.222,9.59428,9.59428
2399.00,9.59120,25.272465,0.000420,25.126003,-2.3126,0.222,9.59502,9.59502
2400.00,9.59171,25.272544,0.000420,25.126061,-2.3126,0.222,9.59554,9.59554
2401.00,9.59206,25.272533,0.000415,25.126054,-2.3124,0.222,9.59468,9.59468
2402.00,9.59225,25.272404,0.000410,25.125885,-2.3122,0.222,9.59515,9.59515
2403.00,9.59269,25.272589,0.000411,25.126030,-2.3122,0.222,9.59569,9.59569
2404.00,9.59327,25.272678,0.000406,25.126132,-2.3122,0.223,9.59649,9.59649
2405.00,9.59377,25.272666,0.000408,25.126106,-2.3125,0.223,9.59674,9.59674
2406.00,9.59419,25.272794,0.000412,25.126177,-2.3127,0.223,9.59699,9.59699
2407.00,9.59424,25.272937,0.000413,25.126243,-2.3130,0.223,9.59623,9.59623
2408.00,9.59425,25.272970,0.000410,25.126184,-2.3132,0.223,9.59539,9.59539
2409.00,9.59442,25.272993,0.000409,25.126134,-2.3129,0.223,9.59453,9.59453
2410.00,9.59488,25.273083,0.000407,25.126130,-2.3127,0.223,9.59475,9.59475
2411.00,9.59508,25.272951,0.000400,25.125917,-2.3125,0.224,9.59517,9.59517
2412.00,9.59533,25.272968,0.000401,25.125892,-2.3124,0.224,9.59528,9.59528
2413.00,9.59556,25.273082,0.000409,25.125952,-2.3124,0.223,9.59447,9.59447
2414.00,9.59561,25.273180,0.000413,25.125989,-2.3125,0.223,9.59421,9.59421
2415.00,9.59552,25.273134,0.000412,25.125857,-2.3125,0.223,9.59382,9.59382
2416.00,9.59520,25.273355,0.000419,25.126093,-2.3126,0.223,9.59333,9.59333
2417.00,9.59507,25.273497,0.000419,25.126181,-2.3125,0.223,9.59359,9.59359
2418.00,9.59491,25.273485,0.000413,25.126106,-2.3122,0.224,9.59356,9.59356
2419.00,9.59475,25.273523,0.000411,25.126105,-2.3121,0.224,9.59381,9.59381
2420.00,9.59479,25.273565,0.000411,25.126164,-2.3121,0.224,9.59412,9.59412
2421.00,9.59495,25.273625,0.000408,25.126135,-2.3121,0.224,9.59503,9.59503
2422.00,9.59502,25.273684,0.000413,25.126122,-2.3120,0.224,9.59542,9.59542
2423.00,9.59496,25.273559,0.000410,25.125987,-2.3119,0.224,9.59649,9.59649
2424.00,9.59487,25.273584,0.000413,25.125972,-2.3120,0.224,9.59637,9.59637
2425.00,9.59471,25.273682,0.000413,25.126081,-2.3118,0.224,9.59604,9.59604
2426.00,9.59473,25.273695,0.000414,25.126113,-2.3116,0.224,9.59554,9.59554
2427.00,9.59481,25.273561,0.000408,25.126037,-2.3117,0.224,9.59497,9.59497
2428.00,9.59481,25.273691,0.000412,25.126179,-2.3119,0.225,9.59407,9.59407
2429.00,9.59466,25.273717,0.000411,25.126182,-2.3118,0.225,9.59345,9.59345
2430.00,9.59447,25.273756,0.000414,25.126176,-2.3118,0.225,9.59310,9.59310
2431.00,9.59420,25.273774,0.000411,25.126129,-2.3120,0.225,9.59278,9.59278
2432.00,9.59418,25.273886,0.000414,25.126151,-2.3119,0.225,9.59293,9.59293
2433.00,9.59426,25.273934,0.000417,25.126123,-2.3118,0.225,9.59297,9.59297
2434.00,9.59429,25.274031,0.000415,25.126148,-2.3117,0.225,9.59373,9.59373
2435.00,9.59441,25.273947,0.000410,25.126004,-2.3118,0.225,9.59465,9.59465
2436.00,9.59459,25.273957,0.000412,25.125957,-2.3118,0.225,9.59537,9.59537
2437.00,9.59471,25.274007,0.000411,25.125931,-2.3120,0.225,9.59639,9.59639
2438.00,9.59522,25.274075,0.000407,25.125967,-2.3121,0.226,9.59830,9.59830
2439.00,9.59561,25.274053,0.000411,25.125949,-2.3122,0.226,9.59943,9.59943
2440.00,9.59588,25.274149,0.000413,25.125972,-2.3122,0.226,9.59987,9.59987
2441.00,9.59592,25.274249,0.000415,25.126049,-2.3120,0.226,9.59991,9.59991
2442.00,9.59592,25.274284,0.000415,25.126087,-2.3117,0.226,9.59922,9.59922
2443.00,9.59580,25.274266,0.000416,25.126075,-2.3115,0.226,9.59765,9.59765
2444.00,9.59584,25.274352,0.000414,25.126094,-2.3114,0.226,9.59633,9.59633
2445.00,9.59581,25.274432,0.000413,25.126187,-2.3114,0.226,9.59527,9.59527
2446.00,9.59578,25.274377,0.000410,25.126071,-2.3114,0.226,9.59435,9.59435
2447.00,9.59590,25.274552,0.000413,25.126149,-2.3112,0.226,9.59361,9.59361
2448.00,9.59638,25.274591,0.000410,25.126096,-2.3110,0.226,9.59345,9.59345
2449.00,9.59645,25.274620,0.000410,25.126058,-2.3107,0.226,9.59300,9.59300
2450.00,9.59604,25.274623,0.000410,25.125960,-2.3105,0.227,9.59301,9.59301
2451.00,9.59601,25.274725,0.000412,25.126028,-2.3104,0.227,9.59284,9.59284
2452.00,9.59585,25.274619,0.000411,25.125936,-2.3104,0.227,9.59340,9.59340
2453.00,9.59581,25.274686,0.000414,25.125951,-2.3104,0.227,9.59417,9.59417
2454.00,9.59579,25.274678,0.000413,25.125970,-2.3105,0.227,9.59461,9.59461
2455.00,9.59543,25.274745,0.000413,25.125970,-2.3103,0.227,9.59418,9.59418
2456.00,9.59454,25.274794,0.000413,25.125961,-2.3102,0.227,9.59369,9.59369
2457.00,9.59380,25.274802,0.000410,25.125918,-2.3100,0.227,9.59219,9.59219
2458.00,9.59347,25.274818,0.000405,25.125918,-2.3100,0.227,9.59006,9.59006
2459.00,9.59328,25.274795,0.000402,25.125852,-2.3100,0.227,9.58697,9.58697
2460.00,9.59341,25.274771,0.000399,25.125891,-2.3100,0.227,9.58189,9.58189
2461.00,9.59377,25.274767,0.000399,25.125915,-2.3100,0.228,9.57636,9.57636
2462.00,9.59512,25.274831,0.000402,25.125966,-2.3097,0.228,9.57214,9.57214
@17,2.0001,4.0, 2460.193 
2463.00,9.59637,25.274936,0.000413,25.125992,-2.3096,0.228,9.56953,9.56953
2464.00,9.59417,25.274952,0.000414,25.125981,-2.3094,0.228,9.57040,9.57040
2465.00,9.59213,25.275034,0.000418,25.125980,-2.3094,0.228,9.57549,9.57549
2466.00,9.59007,25.275045,0.000416,25.125958,-2.3093,0.228,9.58230,9.58230
2467.00,9.58815,25.275064,0.000416,25.125959,-2.3094,0.228,9.58908,9.58908
2468.00,9.58664,25.274971,0.000410,25.125900,-2.3093,0.228,9.59436,9.59436
2469.00,9.57846,25.275031,0.000412,25.125960,-2.3092,0.228,9.59873,9.59873
2470.00,9.56687,25.275018,0.000407,25.125989,-2.3090,0.228,9.60072,9.60072
2471.00,9.56341,25.275096,0.000406,25.126006,-2.3089,0.228,9.60160,9.60160
2472.00,9.56696,25.275146,0.000406,25.126037,-2.3088,0.229,9.60147,9.60147
2473.00,9.57378,25.275263,0.000410,25.126077,-2.3085,0.229,9.60098,9.60098
2474.00,9.58289,25.275329,0.000413,25.126048,-2.3083,0.229,9.59898,9.59898
2475.00,9.59203,25.275457,0.000418,25.126045,-2.3082,0.228,9.59801,9.59801
2476.00,9.59641,25.275572,0.000421,25.126069,-2.3081,0.228,9.59764,9.59764
2477.00,9.59918,25.275659,0.000422,25.126076,-2.3081,0.228,9.59712,9.59712
2478.00,9.60072,25.275777,0.000419,25.126207,-2.3082,0.228,9.59652,9.59652
2479.00,9.60052,25.275902,0.000422,25.126320,-2.3083,0.229,9.59632,9.59632
2480.00,9.59966,25.275865,0.000420,25.126286,-2.3082,0.229,9.59555,9.59555
2481.00,9.59931,25.275864,0.000419,25.126256,-2.3080,0.229,9.59445,9.59445
2482.00,9.59878,25.275868,0.000420,25.126201,-2.3077,0.229,9.59377,9.59377
2483.00,9.59809,25.275824,0.000421,25.126092,-2.3074,0.229,9.59322,9.59322
2484.00,9.59755,25.275727,0.000413,25.125911,-2.3073,0.229,9.59267,9.59267
2485.00,9.59697,25.275799,0.000412,25.125905,-2.3072,0.229,9.59282,9.59282
2486.00,9.59676,25.275726,0.000411,25.125874,-2.3072,0.229,9.59322,9.59322
2487.00,9.59646,25.275820,0.000413,25.125967,-2.3072,0.229,9.59437,9.59437
2488.00,9.59633,25.275739,0.000408,25.125856,-2.3072,0.229,9.59531,9.59531
2489.00,9.59629,25.275872,0.000414,25.126046,-2.3072,0.229,9.59638,9.59638
2490.00,9.59594,25.275813,0.000414,25.125982,-2.3073,0.229,9.59674,9.59674
2491.00,9.59561,25.275872,0.000415,25.125977,-2.3075,0.229,9.59664,9.59664
2492.00,9.59531,25.275807,0.000411,25.125908,-2.3077,0.229,9.59566,9.59566
2493.00,9.59511,25.276002,0.000414,25.126054,-2.3077,0.230,9.59545,9.59545
2494.00,9.59481,25.276064,0.000411,25.126018,-2.3076,0.230,9.59515,9.59515
2495.00,9.59457,25.276302,0.000413,25.126196,-2.3074,0.230,9.59425,9.59425
2496.00,9.59467,25.276339,0.000413,25.126157,-2.3070,0.230,9.59390,9.59390
2497.00,9.59451,25.276361,0.000411,25.126174,-2.3065,0.230,9.59368,9.59368
2498.00,9.59439,25.276279,0.000409,25.126072,-2.3063,0.230,9.59390,9.59390
2499.00,9.59449,25.276072,0.000407,25.125861,-2.3063,0.230,9.59358,9.59358
2500.00,9.59442,25.275902,0.000403,25.125738,-2.3063,0.230,9.59425,9.59425
2501.00,9.59466,25.275927,0.000406,25.125837,-2.3065,0.230,9.59515,9.59515
2502.00,9.59470,25.275996,0.000408,25.125793,-2.3066,0.230,9.59513,9.59513
2503.00,9.59467,25.276161,0.000412,25.125964,-2.3065,0.230,9.59415,9.59415
2504.00,9.59483,25.276325,0.000418,25.126114,-2.3063,0.230,9.59447,9.59447
2505.00,9.59488,25.276423,0.000422,25.126161,-2.3060,0.230,9.59459,9.59459
2506.00,9.59463,25.276467,0.000421,25.126098,-2.3059,0.230,9.59368,9.59368
2507.00,9.59461,25.276537,0.000422,25.126163,-2.3057,0.230,9.59374,9.59374
2508.00,9.59444,25.276503,0.000418,25.126064,-2.3056,0.231,9.59440,9.59440
2509.00,9.59442,25.276598,0.000420,25.126041,-2.3057,0.231,9.59415,9.59415
2510.00,9.59430,25.276749,0.000418,25.126109,-2.3055,0.231,9.59432,9.59432
2511.00,9.59442,25.276751,0.000416,25.126177,-2.3053,0.231,9.59513,9.59513
2512.00,9.59446,25.276758,0.000414,25.126198,-2.3052,0.231,9.59628,9.59628
2513.00,9.59460,25.276814,0.000414,25.126199,-2.3052,0.231,9.59678,9.59678
2514.00,9.59483,25.276866,0.000412,25.126218,-2.3052,0.232,9.59771,9.59771
2515.00,9.59518,25.276786,0.000408,25.126113,-2.3052,0.232,9.59864,9.59864
2516.00,9.59559,25.276885,0.000409,25.126079,-2.3052,0.232,9.59860,9.59860
2517.00,9.59560,25.276908,0.000415,25.126008,-2.3052,0.232,9.59702,9.59702
2518.00,9.59550,25.276954,0.000418,25.126029,-2.3051,0.232,9.59668,9.59668
2519.00,9.59557,25.276911,0.000419,25.126002,-2.3049,0.232,9.59622,9.59622
2520.00,9.59563,25.276949,0.000421,25.126072,-2.3048,0.232,9.59483,9.59483
2521.00,9.59559,25.276959,0.000422,25.126030,-2.3047,0.232,9.59431,9.59431
2522.00,9.59552,25.277043,0.000421,25.126085,-2.3046,0.232,9.59460,9.59460
2523.00,9.59553,25.277065,0.000420,25.126060,-2.3043,0.232,9.59450,9.59450
2524.00,9.59565,25.277115,0.000422,25.126065,-2.3041,0.232,9.59354,9.59354
2525.00,9.59589,25.277129,0.000420,25.125984,-2.3039,0.232,9.59339,9.59339
2526.00,9.59600,25.277180,0.000419,25.126028,-2.3040,0.232,9.59338,9.59338
2527.00,9.59564,25.277230,0.000415,25.126013,-2.3040,0.232,9.59386,9.59386
2528.00,9.59549,25.277192,0.000411,25.125949,-2.3041,0.232,9.59381,9.59381
2529.00,9.59547,25.277298,0.000412,25.126002,-2.3042,0.233,9.59445,9.59445
2530.00,9.59544,25.277439,0.000417,25.126131,-2.3042,0.233,9.59465,9.59465
2531.00,9.59529,25.277380,0.000417,25.126060,-2.3040,0.233,9.59470,9.59470
2532.00,9.59522,25.277489,0.000422,25.126164,-2.3038,0.233,9.59499,9.59499
2533.00,9.59499,25.277633,0.000425,25.126253,-2.3036,0.233,9.59456,9.59456
2534.00,9.59481,25.277681,0.000420,25.126295,-2.3035,0.233,9.59458,9.59458
2535.00,9.59458,25.277599,0.000417,25.126191,-2.3035,0.233,9.59485,9.59485
2536.00,9.59438,25.277726,0.000419,25.126237,-2.3035,0.233,9.59520,9.59520
2537.00,9.59451,25.277584,0.000417,25.126089,-2.3034,0.233,9.59504,9.59504
2538.00,9.59460,25.277567,0.000415,25.126037,-2.3031,0.233,9.59548,9.59548
2539.00,9.59467,25.277469,0.000412,25.125903,-2.3029,0.233,9.59620,9.59620
2540.00,9.59469,25.277481,0.000409,25.125910,-2.3026,0.233,9.59583,9.59583
2541.00,9.59469,25.277529,0.000408,25.125979,-2.3025,0.233,9.59573,9.59573
2542.00,9.59484,25.277742,0.000407,25.126102,-2.3023,0.234,9.59590,9.59590
2543.00,9.59508,25.277799,0.000410,25.126092,-2.3023,0.234,9.59704,9.59704
2544.00,9.59548,25.277876,0.000416,25.126103,-2.3022,0.234,9.59767,9.59767
2545.00,9.59583,25.277988,0.000420,25.126132,-2.3021,0.234,9.59846,9.59846
2546.00,9.59613,25.277953,0.000420,25.126015,-2.3022,0.234,9.59944,9.59944
2547.00,9.59631,25.277784,0.000421,25.125910,-2.3022,0.233,9.59958,9.59958
2548.00,9.59647,25.277875,0.000420,25.126017,-2.3020,0.234,9.59927,9.59927
2549.00,9.59674,25.277768,0.000416,25.125930,-2.3018,0.234,9.59912,9.59912
2550.00,9.59699,25.277780,0.000416,25.125931,-2.3016,0.234,9.59919,9.59919
2551.00,9.59725,25.277896,0.000417,25.126023,-2.3013,0.234,9.59822,9.59822
2552.00,9.59766,25.277908,0.000416,25.125907,-2.3011,0.234,9.59791,9.59791
2553.00,9.59777,25.277956,0.000417,25.125948,-2.3013,0.234,9.59795,9.59795
2554.00,9.59764,25.278192,0.000421,25.126144,-2.3014,0.234,9.59773,9.59773
2555.00,9.59777,25.278239,0.000419,25.126178,-2.3015,0.234,9.59746,9.59746
2556.00,9.59763,25.278204,0.000417,25.126131,-2.3015,0.234,9.59674,9.59674
2557.00,9.59745,25.278268,0.000417,25.126263,-2.3013,0.234,9.59625,9.59625
2558.00,9.59733,25.278203,0.000417,25.126248,-2.3010,0.235,9.59476,9.59476
2559.00,9.59720,25.278159,0.000415,25.126195,-2.3009,0.235,9.59413,9.59413
2560.00,9.59734,25.278159,0.000413,25.126116,-2.3007,0.235,9.59386,9.59386
2561.00,9.59743,25.278193,0.000410,25.126098,-2.3006,0.235,9.59458,9.59458
2562.00,9.59716,25.278301,0.000410,25.126104,-2.3006,0.235,9.59520,9.59520
2563.00,9.59680,25.278358,0.000409,25.126027,-2.3004,0.235,9.59680,9.59680
2564.00,9.59652,25.278431,0.000409,25.126044,-2.3002,0.235,9.59796,9.59796
2565.00,9.59631,25.278489,0.000411,25.126119,-2.3000,0.236,9.59916,9.59916
2566.00,9.59660,25.278531,0.000417,25.126182,-2.2999,0.235,9.60031,9.60031
2567.00,9.59662,25.278513,0.000417,25.126104,-2.2999,0.235,9.60097,9.60097
2568.00,9.59708,25.278616,0.000417,25.126157,-2.3000,0.235,9.60164,9.60164
2569.00,9.59759,25.278776,0.000417,25.126198,-2.3000,0.236,9.60209,9.60209
2570.00,9.59804,25.278894,0.000419,25.126136,-2.3000,0.236,9.60183,9.60183
2571.00,9.59823,25.278999,0.000419,25.126143,-2.2998,0.236,9.60186,9.60186
2572.00,9.59821,25.279089,0.000419,25.126165,-2.2996,0.236,9.60191,9.60191
2573.00,9.59828,25.279062,0.000419,25.126092,-2.2994,0.236,9.60187,9.60187
2574.00,9.59863,25.278987,0.000416,25.126003,-2.2993,0.236,9.60186,9.60186
2575.00,9.59916,25.279072,0.000416,25.126110,-2.2992,0.236,9.60309,9.60309
2576.00,9.59977,25.279085,0.000413,25.126119,-2.2992,0.236,9.60341,9.60341
2577.00,9.60033,25.279074,0.000415,25.126091,-2.2989,0.236,9.60337,9.60337
2578.00,9.60106,25.279118,0.000416,25.126091,-2.2987,0.236,9.60258,9.60258
2579.00,9.60130,25.279229,0.000419,25.126189,-2.2987,0.236,9.60186,9.60186
2580.00,9.60122,25.279187,0.000421,25.126139,-2.2986,0.236,9.60048,9.60048
2581.00,9.60156,25.279185,0.000421,25.126041,-2.2986,0.236,9.59930,9.59930
2582.00,9.60130,25.279277,0.000423,25.126112,-2.2989,0.236,9.59885,9.59885
2583.00,9.60133,25.279352,0.000425,25.126158,-2.2990,0.237,9.59916,9.59916
2584.00,9.60127,25.279424,0.000424,25.126162,-2.2990,0.237,9.59946,9.59946
2585.00,9.60130,25.279374,0.000421,25.126067,-2.2990,0.237,9.59971,9.59971
2586.00,9.60113,25.279404,0.000425,25.126081,-2.2989,0.237,9.60048,9.60048
2587.00,9.60108,25.279477,0.000426,25.126152,-2.2988,0.237,9.60092,9.60092
2588.00,9.60105,25.279473,0.000425,25.126128,-2.2986,0.237,9.60088,9.60088
2589.00,9.60095,25.279415,0.000426,25.126021,-2.2985,0.237,9.59994,9.59994
2590.00,9.60070,25.279530,0.000427,25.126144,-2.2985,0.237,9.59956,9.59956
2591.00,9.60068,25.279515,0.000423,25.126150,-2.2984,0.237,9.59913,9.59913
2592.00,9.60056,25.279442,0.000420,25.126035,-2.2982,0.237,9.59874,9.59874
2593.00,9.60033,25.279407,0.000419,25.126025,-2.2982,0.237,9.59813,9.59813
2594.00,9.60000,25.279350,0.000419,25.126046,-2.2980,0.237,9.59778,9.59778
2595.00,9.59954,25.279288,0.000417,25.125960,-2.2978,0.237,9.59746,9.59746
2596.00,9.59916,25.279283,0.000418,25.125923,-2.2977,0.237,9.59732,9.59732
2597.00,9.59900,25.279314,0.000419,25.125930,-2.2977,0.238,9.59749,9.59749
2598.00,9.59899,25.279376,0.000418,25.125901,-2.2976,0.238,9.59763,9.59763
2599.00,9.59894,25.279478,0.000418,25.125947,-2.2974,0.238,9.59851,9.59851
2600.00,9.59896,25.279380,0.000416,25.125793,-2.2973,0.238,9.59928,9.59928
2601.00,9.59916,25.279527,0.000414,25.125844,-2.2971,0.238,9.60041,9.60041
2602.00,9.59952,25.279671,0.000413,25.125869,-2.2968,0.238,9.60134,9.60134
2603.00,9.59963,25.279801,0.000417,25.125892,-2.2967,0.238,9.60224,9.60224
2604.00,9.59946,25.279800,0.000416,25.125841,-2.2968,0.238,9.60234,9.60234
2605.00,9.59929,25.280088,0.000422,25.126076,-2.2968,0.238,9.60206,9.60206
2606.00,9.59926,25.280087,0.000419,25.126004,-2.2969,0.238,9.60164,9.60164
2607.00,9.59941,25.280055,0.000421,25.125995,-2.2970,0.238,9.60055,9.60055
2608.00,9.59968,25.280005,0.000418,25.126000,-2.2969,0.238,9.59967,9.59967
2609.00,9.60050,25.280066,0.000415,25.126017,-2.2968,0.239,9.59750,9.59750
2610.00,9.60130,25.279999,0.000410,25.125885,-2.2966,0.239,9.59370,9.59370
2611.00,9.60257,25.280098,0.000411,25.125974,-2.2965,0.239,9.58897,9.58897
2612.00,9.60346,25.280204,0.000409,25.125986,-2.2964,0.239,9.58478,9.58478
@18,2.0001,4.0, 2610.02 
2613.00,9.60209,25.280292,0.000405,25.125980,-2.2963,0.239,9.58158,9.58158
2614.00,9.60101,25.280352,0.000405,25.125911,-2.2962,0.239,9.58214,9.58214
2615.00,9.60059,25.280462,0.000409,25.125994,-2.2961,0.239,9.58540,9.58540
2616.00,9.59985,25.280584,0.000411,25.126068,-2.2959,0.240,9.59071,9.59071
2617.00,9.59940,25.280681,0.000414,25.126122,-2.2958,0.240,9.59657,9.59657
2618.00,9.59783,25.280591,0.000414,25.126001,-2.2957,0.240,9.60145,9.60145
2619.00,9.58968,25.280643,0.000418,25.126059,-2.2955,0.239,9.60504,9.60504
2620.00,9.58076,25.280677,0.000417,25.126079,-2.2955,0.240,9.60814,9.60814
2621.00,9.57799,25.280728,0.000419,25.126093,-2.2955,0.240,9.60972,9.60972
2622.00,9.57816,25.280669,0.000417,25.126020,-2.2953,0.240,9.61062,9.61062
2623.00,9.58223,25.280840,0.000422,25.126118,-2.2953,0.240,9.61125,9.61125
2624.00,9.59234,25.280970,0.000424,25.126191,-2.2952,0.240,9.61130,9.61130
2625.00,9.59696,25.281093,0.000423,25.126213,-2.2950,0.240,9.61032,9.61032
2626.00,9.60360,25.281149,0.000418,25.126202,-2.2947,0.240,9.60885,9.60885
2627.00,9.60580,25.281226,0.000418,25.126227,-2.2946,0.240,9.60738,9.60738
2628.00,9.60784,25.281211,0.000418,25.126237,-2.2945,0.240,9.60596,9.60596
2629.00,9.60883,25.281092,0.000415,25.126152,-2.2942,0.240,9.60441,9.60441
2630.00,9.60903,25.280991,0.000414,25.126078,-2.2940,0.240,9.60348,9.60348
2631.00,9.60847,25.280836,0.000417,25.125985,-2.2941,0.240,9.60282,9.60282
2632.00,9.60771,25.280822,0.000417,25.126051,-2.2943,0.240,9.60278,9.60278
2633.00,9.60705,25.280863,0.000418,25.126112,-2.2944,0.240,9.60262,9.60262
2634.00,9.60679,25.280938,0.000418,25.126129,-2.2946,0.240,9.60215,9.60215
2635.00,9.60690,25.281060,0.000422,25.126235,-2.2948,0.240,9.60211,9.60211
2636.00,9.60637,25.281088,0.000423,25.126179,-2.2948,0.240,9.60156,9.60156
2637.00,9.60580,25.281117,0.000422,25.126100,-2.2947,0.241,9.60116,9.60116
2638.00,9.60529,25.281094,0.000417,25.126010,-2.2946,0.241,9.60038,9.60038
2639.00,9.60477,25.281164,0.000420,25.126060,-2.2944,0.241,9.59994,9.59994
2640.00,9.60405,25.281254,0.000414,25.126011,-2.2941,0.241,9.59883,9.59883
2641.00,9.60344,25.281237,0.000413,25.125972,-2.2938,0.241,9.59933,9.59933
2642.00,9.60293,25.281323,0.000414,25.126018,-2.2936,0.241,9.59964,9.59964
2643.00,9.60266,25.281339,0.000413,25.125993,-2.2932,0.241,9.60104,9.60104
2644.00,9.60214,25.281386,0.000412,25.125976,-2.2930,0.241,9.60216,9.60216
2645.00,9.60188,25.281299,0.000415,25.125940,-2.2930,0.241,9.60340,9.60340
2646.00,9.60185,25.281450,0.000415,25.126097,-2.2929,0.241,9.60335,9.60335
2647.00,9.60166,25.281417,0.000411,25.126059,-2.2928,0.242,9.60257,9.60257
2648.00,9.60151,25.281485,0.000413,25.126088,-2.2928,0.242,9.60141,9.60141
2649.00,9.60138,25.281371,0.000413,25.125927,-2.2927,0.242,9.60071,9.60071
2650.00,9.60114,25.281496,0.000412,25.125978,-2.2927,0.242,9.60102,9.60102
2651.00,9.60096,25.281528,0.000408,25.125920,-2.2927,0.242,9.60132,9.60132
2652.00,9.60101,25.281635,0.000412,25.125934,-2.2928,0.242,9.60232,9.60232
2653.00,9.60130,25.281736,0.000412,25.125969,-2.2930,0.243,9.60308,9.60308
2654.00,9.60148,25.281907,0.000412,25.126108,-2.2931,0.243,9.60285,9.60285
2655.00,9.60138,25.281883,0.000415,25.126034,-2.2932,0.243,9.60164,9.60164
2656.00,9.60130,25.281971,0.000420,25.126097,-2.2934,0.243,9.60087,9.60087
2657.00,9.60131,25.281970,0.000423,25.126089,-2.2932,0.243,9.59992,9.59992
2658.00,9.60165,25.281927,0.000423,25.126090,-2.2931,0.243,9.59862,9.59862
2659.00,9.60145,25.281910,0.000421,25.126143,-2.2929,0.243,9.59716,9.59716
2660.00,9.60097,25.281901,0.000421,25.126176,-2.2925,0.243,9.59656,9.59656
2661.00,9.60057,25.281878,0.000420,25.126112,-2.2923,0.243,9.59642,9.59642
2662.00,9.60028,25.281867,0.000417,25.126051,-2.2920,0.243,9.59615,9.59615
2663.00,9.59982,25.282037,0.000420,25.126119,-2.2919,0.243,9.59665,9.59665
2664.00,9.59956,25.282129,0.000421,25.126102,-2.2917,0.243,9.59868,9.59868
2665.00,9.59961,25.282262,0.000418,25.126164,-2.2917,0.243,9.59952,9.59952
2666.00,9.59959,25.282307,0.000416,25.126181,-2.2916,0.243,9.59975,9.59975
2667.00,9.59959,25.282391,0.000414,25.126270,-2.2917,0.244,9.60044,9.60044
2668.00,9.59939,25.282366,0.000410,25.126249,-2.2917,0.244,9.60115,9.60115
2669.00,9.59932,25.282384,0.000412,25.126199,-2.2918,0.244,9.60123,9.60123
2670.00,9.59922,25.282510,0.000416,25.126253,-2.2920,0.244,9.60128,9.60128
2671.00,9.59923,25.282492,0.000416,25.126150,-2.2920,0.244,9.60091,9.60091
2672.00,9.59925,25.282557,0.000418,25.126158,-2.2921,0.244,9.60097,9.60097
2673.00,9.59945,25.282558,0.000416,25.126129,-2.2923,0.244,9.60151,9.60151
2674.00,9.59955,25.282601,0.000412,25.126172,-2.2921,0.244,9.60189,9.60189
2675.00,9.59989,25.282498,0.000409,25.126025,-2.2917,0.244,9.60277,9.60277
2676.00,9.60012,25.282570,0.000409,25.126090,-2.2916,0.244,9.60412,9.60412
2677.00,9.60036,25.282559,0.000408,25.126037,-2.2914,0.244,9.60449,9.60449
2678.00,9.60094,25.282644,0.000412,25.125983,-2.2913,0.244,9.60373,9.60373
2679.00,9.60139,25.282665,0.000412,25.125891,-2.2911,0.244,9.60259,9.60259
2680.00,9.60184,25.282731,0.000412,25.125890,-2.2911,0.244,9.60075,9.60075
2681.00,9.60201,25.282849,0.000415,25.125893,-2.2910,0.245,9.59966,9.59966
2682.00,9.60212,25.282946,0.000417,25.125941,-2.2909,0.245,9.59900,9.59900
2683.00,9.60161,25.282964,0.000416,25.125989,-2.2907,0.245,9.59894,9.59894
2684.00,9.60138,25.283043,0.000419,25.126095,-2.2905,0.245,9.59915,9.59915
2685.00,9.60133,25.283051,0.000423,25.126148,-2.2904,0.245,9.60019,9.60019
2686.00,9.60135,25.283030,0.000421,25.126199,-2.2905,0.245,9.60067,9.60067
2687.00,9.60123,25.283018,0.000423,25.126166,-2.2905,0.245,9.60062,9.60062
2688.00,9.60158,25.283044,0.000425,25.126143,-2.2904,0.245,9.60092,9.60092
2689.00,9.60155,25.283122,0.000426,25.126203,-2.2902,0.245,9.60141,9.60141
2690.00,9.60147,25.283158,0.000422,25.126164,-2.2899,0.245,9.60103,9.60103
2691.00,9.60148,25.283210,0.000420,25.126167,-2.2895,0.245,9.60034,9.60034
2692.00,9.60117,25.283187,0.000415,25.126098,-2.2890,0.246,9.60038,9.60038
2693.00,9.60099,25.283060,0.000407,25.125951,-2.2889,0.246,9.59988,9.59988
2694.00,9.60080,25.283151,0.000410,25.125962,-2.2889,0.246,9.59965,9.59965
2695.00,9.60064,25.283190,0.000409,25.125950,-2.2890,0.246,9.60035,9.60035
2696.00,9.60050,25.283239,0.000410,25.125914,-2.2892,0.246,9.60097,9.60097
2697.00,9.60042,25.283470,0.000416,25.126061,-2.2894,0.246,9.60146,9.60146
2698.00,9.60033,25.283660,0.000420,25.126166,-2.2894,0.246,9.60161,9.60161
2699.00,9.60055,25.283525,0.000415,25.126033,-2.2894,0.246,9.60190,9.60190
2700.00,9.60079,25.283510,0.000417,25.126038,-2.2892,0.246,9.60158,9.60158
2701.00,9.60091,25.283577,0.000418,25.126162,-2.2891,0.246,9.60198,9.60198
2702.00,9.60099,25.283425,0.000414,25.126007,-2.2892,0.246,9.60154,9.60154
2703.00,9.60099,25.283489,0.000419,25.126075,-2.2892,0.246,9.60155,9.60155
2704.00,9.60104,25.283493,0.000420,25.126063,-2.2890,0.246,9.60133,9.60133
2705.00,9.60110,25.283581,0.000421,25.126157,-2.2888,0.246,9.60172,9.60172
2706.00,9.60125,25.283478,0.000418,25.126000,-2.2885,0.246,9.60204,9.60204
2707.00,9.60141,25.283598,0.000420,25.126072,-2.2881,0.247,9.60236,9.60236
2708.00,9.60147,25.283570,0.000415,25.126011,-2.2879,0.247,9.60308,9.60308
2709.00,9.60159,25.283750,0.000413,25.126119,-2.2878,0.247,9.60385,9.60385
2710.00,9.60178,25.283823,0.000414,25.126069,-2.2877,0.247,9.60385,9.60385
2711.00,9.60193,25.283894,0.000414,25.126097,-2.2877,0.247,9.60297,9.60297
2712.00,9.60198,25.283858,0.000413,25.126072,-2.2878,0.247,9.60259,9.60259
2713.00,9.60199,25.283857,0.000414,25.126007,-2.2878,0.247,9.60156,9.60156
2714.00,9.60196,25.283855,0.000412,25.126010,-2.2877,0.247,9.60115,9.60115
2715.00,9.60215,25.283801,0.000409,25.125962,-2.2874,0.248,9.60156,9.60156
2716.00,9.60219,25.283866,0.000408,25.125971,-2.2870,0.248,9.60205,9.60205
2717.00,9.60231,25.284006,0.000409,25.126082,-2.2867,0.248,9.60302,9.60302
2718.00,9.60256,25.284105,0.000411,25.126192,-2.2863,0.248,9.60454,9.60454
2719.00,9.60272,25.284085,0.000413,25.126142,-2.2862,0.248,9.60478,9.60478
2720.00,9.60287,25.284209,0.000417,25.126211,-2.2862,0.248,9.60433,9.60433
2721.00,9.60289,25.284200,0.000417,25.126196,-2.2864,0.248,9.60432,9.60432
2722.00,9.60302,25.284183,0.000417,25.126152,-2.2865,0.248,9.60453,9.60453
2723.00,9.60324,25.284156,0.000414,25.126072,-2.2865,0.248,9.60447,9.60447
2724.00,9.60360,25.284257,0.000414,25.126088,-2.2867,0.248,9.60514,9.60514
2725.00,9.60382,25.284311,0.000415,25.126087,-2.2868,0.248,9.60578,9.60578
2726.00,9.60391,25.284363,0.000416,25.126099,-2.2867,0.248,9.60643,9.60643
2727.00,9.60399,25.284347,0.000415,25.126025,-2.2866,0.248,9.60653,9.60653
2728.00,9.60403,25.284460,0.000412,25.126096,-2.2866,0.248,9.60633,9.60633
2729.00,9.60418,25.284455,0.000412,25.126018,-2.2863,0.249,9.60488,9.60488
2730.00,9.60457,25.284418,0.000409,25.125976,-2.2862,0.249,9.60415,9.60415
2731.00,9.60445,25.284518,0.000410,25.126055,-2.2861,0.249,9.60400,9.60400
2732.00,9.60454,25.284675,0.000411,25.126167,-2.2861,0.249,9.60313,9.60313
2733.00,9.60456,25.284613,0.000415,25.126101,-2.2862,0.249,9.60200,9.60200
2734.00,9.60430,25.284591,0.000415,25.126089,-2.2863,0.249,9.60214,9.60214
2735.00,9.60420,25.284660,0.000413,25.126101,-2.2863,0.249,9.60249,9.60249
2736.00,9.60422,25.284745,0.000417,25.126105,-2.2864,0.249,9.60192,9.60192
2737.00,9.60408,25.284692,0.000414,25.126039,-2.2863,0.249,9.60238,9.60238
2738.00,9.60400,25.284808,0.000411,25.126144,-2.2860,0.250,9.60337,9.60337
2739.00,9.60405,25.284903,0.000410,25.126228,-2.2858,0.250,9.60324,9.60324
2740.00,9.60392,25.284886,0.000413,25.126170,-2.2856,0.250,9.60249,9.60249
2741.00,9.60378,25.284843,0.000412,25.126113,-2.2853,0.249,9.60295,9.60295
2742.00,9.60370,25.284969,0.000413,25.126237,-2.2851,0.250,9.60302,9.60302
2743.00,9.60358,25.284911,0.000416,25.126099,-2.2850,0.249,9.60300,9.60300
2744.00,9.60357,25.284965,0.000417,25.126083,-2.2847,0.249,9.60381,9.60381
2745.00,9.60350,25.284962,0.000414,25.126015,-2.2844,0.250,9.60483,9.60483
2746.00,9.60344,25.285051,0.000414,25.126072,-2.2843,0.250,9.60470,9.60470
2747.00,9.60318,25.285063,0.000413,25.125990,-2.2844,0.250,9.60468,9.60468
2748.00,9.60321,25.285109,0.000410,25.126012,-2.2845,0.250,9.60469,9.60469
2749.00,9.60335,25.285203,0.000413,25.126037,-2.2848,0.250,9.60433,9.60433
2750.00,9.60340,25.285334,0.000415,25.126219,-2.2848,0.250,9.60343,9.60343
2751.00,9.60332,25.285283,0.000413,25.126114,-2.2847,0.250,9.60332,9.60332
2752.00,9.60328,25.285166,0.000410,25.126001,-2.2845,0.250,9.60353,9.60353
2753.00,9.60355,25.285247,0.000414,25.126080,-2.2842,0.250,9.60401,9.60401
2754.00,9.60375,25.285207,0.000413,25.126028,-2.2840,0.250,9.60313,9.60313
2755.00,9.60381,25.285202,0.000412,25.125971,-2.2840,0.251,9.60216,9.60216
2756.00,9.60385,25.285295,0.000415,25.126080,-2.2837,0.251,9.60173,9.60173
2757.00,9.60423,25.285264,0.000416,25.126084,-2.2835,0.251,9.60037,9.60037
2758.00,9.60409,25.285254,0.000415,25.126071,-2.2834,0.251,9.59829,9.59829
2759.00,9.60392,25.285265,0.000415,25.126081,-2.2836,0.251,9.59685,9.59685
2760.00,9.60370,25.285280,0.000415,25.126058,-2.2836,0.251,9.59464,9.59464
2761.00,9.60356,25.285303,0.000411,25.125993,-2.2837,0.251,9.59092,9.59092
2762.00,9.60557,25.285496,0.000414,25.126067,-2.2837,0.252,9.58845,9.58845
@19,2.0001,4.0, 2760.17 
2763.00,9.60558,25.285541,0.000414,25.125991,-2.2837,0.252,9.58696,9.58696
2764.00,9.60106,25.285567,0.000416,25.126002,-2.2835,0.252,9.58889,9.58889
2765.00,9.60053,25.285538,0.000417,25.125970,-2.2833,0.252,9.59333,9.59333
2766.00,9.59863,25.285453,0.000420,25.125938,-2.2833,0.251,9.59917,9.59917
2767.00,9.59870,25.285481,0.000421,25.125982,-2.2834,0.251,9.60531,9.60531
2768.00,9.59665,25.285534,0.000421,25.126102,-2.2834,0.252,9.61003,9.61003
2769.00,9.59129,25.285561,0.000419,25.126075,-2.2835,0.252,9.61180,9.61180
2770.00,9.58611,25.285726,0.000420,25.126127,-2.2834,0.252,9.61251,9.61251
2771.00,9.58508,25.285875,0.000419,25.126171,-2.2831,0.252,9.61182,9.61182
2772.00,9.58635,25.285989,0.000421,25.126153,-2.2827,0.252,9.60933,9.60933
2773.00,9.58958,25.286125,0.000421,25.126128,-2.2824,0.252,9.60828,9.60828
2774.00,9.60075,25.286226,0.000421,25.126184,-2.2821,0.252,9.60745,9.60745
2775.00,9.60674,25.286267,0.000425,25.126198,-2.2821,0.252,9.60617,9.60617
2776.00,9.61206,25.286285,0.000422,25.126178,-2.2822,0.252,9.60566,9.60566
2777.00,9.61389,25.286271,0.000416,25.126158,-2.2823,0.252,9.60618,9.60618
2778.00,9.61240,25.286282,0.000415,25.126131,-2.2823,0.252,9.60602,9.60602
2779.00,9.61092,25.286231,0.000411,25.126066,-2.2822,0.252,9.60623,9.60623
2780.00,9.60990,25.286180,0.000404,25.125996,-2.2819,0.253,9.60687,9.60687
2781.00,9.60907,25.286245,0.000407,25.126010,-2.2816,0.253,9.60669,9.60669
2782.00,9.60875,25.286215,0.000407,25.126010,-2.2813,0.253,9.60589,9.60589
2783.00,9.60848,25.286151,0.000405,25.125956,-2.2810,0.253,9.60528,9.60528
2784.00,9.60801,25.286164,0.000405,25.125914,-2.2808,0.253,9.60499,9.60499
2785.00,9.60754,25.286214,0.000402,25.125952,-2.2807,0.253,9.60469,9.60469
2786.00,9.60725,25.286207,0.000400,25.125960,-2.2807,0.253,9.60493,9.60493
2787.00,9.60694,25.286366,0.000405,25.126043,-2.2805,0.253,9.60491,9.60491
2788.00,9.60633,25.286378,0.000404,25.126034,-2.2805,0.253,9.60489,9.60489
2789.00,9.60593,25.286461,0.000404,25.126076,-2.2807,0.254,9.60422,9.60422
2790.00,9.60556,25.286500,0.000405,25.126053,-2.2808,0.254,9.60397,9.60397
2791.00,9.60533,25.286517,0.000404,25.126017,-2.2807,0.254,9.60381,9.60381
2792.00,9.60535,25.286422,0.000400,25.125869,-2.2806,0.254,9.60475,9.60475
2793.00,9.60534,25.286572,0.000405,25.125982,-2.2806,0.254,9.60486,9.60486
2794.00,9.60526,25.286587,0.000407,25.125992,-2.2805,0.254,9.60572,9.60572
2795.00,9.60533,25.286585,0.000411,25.126001,-2.2804,0.254,9.60586,9.60586
2796.00,9.60536,25.286592,0.000411,25.125970,-2.2803,0.254,9.60617,9.60617
2797.00,9.60537,25.286635,0.000413,25.125996,-2.2804,0.254,9.60588,9.60588
2798.00,9.60536,25.286595,0.000409,25.125976,-2.2804,0.254,9.60643,9.60643
2799.00,9.60530,25.286694,0.000412,25.126073,-2.2804,0.254,9.60574,9.60574
2800.00,9.60520,25.286689,0.000408,25.126093,-2.2804,0.254,9.60509,9.60509
2801.00,9.60508,25.286707,0.000408,25.126104,-2.2802,0.254,9.60430,9.60430
2802.00,9.60489,25.286811,0.000408,25.126149,-2.2803,0.254,9.60444,9.60444
2803.00,9.60507,25.286951,0.000409,25.126205,-2.2802,0.255,9.60434,9.60434
2804.00,9.60511,25.286869,0.000405,25.126093,-2.2801,0.255,9.60528,9.60528
2805.00,9.60527,25.286906,0.000409,25.126039,-2.2801,0.255,9.60653,9.60653
2806.00,9.60530,25.287023,0.000412,25.126124,-2.2801,0.255,9.60734,9.60734
2807.00,9.60551,25.287046,0.000408,25.126182,-2.2799,0.255,9.60686,9.60686
2808.00,9.60574,25.287015,0.000408,25.126139,-2.2796,0.255,9.60622,9.60622
2809.00,9.60590,25.287088,0.000410,25.126155,-2.2794,0.255,9.60502,9.60502
2810.00,9.60576,25.287199,0.000406,25.126196,-2.2792,0.255,9.60441,9.60441
2811.00,9.60548,25.287186,0.000404,25.126104,-2.2790,0.256,9.60461,9.60461
2812.00,9.60541,25.287227,0.000407,25.126077,-2.2789,0.256,9.60534,9.60534
2813.00,9.60571,25.287216,0.000408,25.126011,-2.2790,0.255,9.60641,9.60641
2814.00,9.60591,25.287386,0.000411,25.126102,-2.2791,0.255,9.60786,9.60786
2815.00,9.60608,25.287421,0.000411,25.126065,-2.2793,0.256,9.60847,9.60847
2816.00,9.60609,25.287480,0.000408,25.126069,-2.2794,0.256,9.60794,9.60794
2817.00,9.60599,25.287551,0.000408,25.126057,-2.2796,0.256,9.60737,9.60737
2818.00,9.60597,25.287734,0.000408,25.126203,-2.2797,0.256,9.60699,9.60699
2819.00,9.60634,25.287728,0.000410,25.126200,-2.2797,0.256,9.60623,9.60623
2820.00,9.60657,25.287792,0.000415,25.126255,-2.2796,0.256,9.60586,9.60586
2821.00,9.60652,25.287801,0.000419,25.126252,-2.2795,0.256,9.60661,9.60661
2822.00,9.60643,25.287760,0.000416,25.126179,-2.2795,0.256,9.60646,9.60646
2823.00,9.60651,25.287723,0.000416,25.126101,-2.2793,0.256,9.60620,9.60620
2824.00,9.60642,25.287692,0.000411,25.126057,-2.2791,0.256,9.60649,9.60649
2825.00,9.60639,25.287559,0.000405,25.125938,-2.2789,0.257,9.60677,9.60677
2826.00,9.60641,25.287603,0.000403,25.125962,-2.2787,0.257,9.60667,9.60667
2827.00,9.60650,25.287676,0.000406,25.126036,-2.2784,0.257,9.60707,9.60707
2828.00,9.60663,25.287754,0.000408,25.126074,-2.2783,0.257,9.60736,9.60736
2829.00,9.60691,25.287661,0.000407,25.125924,-2.2781,0.257,9.60790,9.60790
2830.00,9.60718,25.287890,0.000411,25.126077,-2.2779,0.257,9.60776,9.60776
2831.00,9.60719,25.288068,0.000414,25.126175,-2.2779,0.257,9.60732,9.60732
2832.00,9.60693,25.288124,0.000413,25.126130,-2.2779,0.257,9.60607,9.60607
2833.00,9.60661,25.288087,0.000410,25.125983,-2.2778,0.257,9.60510,9.60510
2834.00,9.60628,25.288310,0.000412,25.126094,-2.2777,0.257,9.60424,9.60424
2835.00,9.60621,25.288267,0.000411,25.125979,-2.2777,0.257,9.60428,9.60428
2836.00,9.60618,25.288180,0.000411,25.125905,-2.2776,0.257,9.60435,9.60435
2837.00,9.60629,25.288177,0.000411,25.125931,-2.2774,0.257,9.60575,9.60575
2838.00,9.60639,25.288216,0.000414,25.126004,-2.2772,0.257,9.60683,9.60683
2839.00,9.60646,25.288248,0.000416,25.126064,-2.2772,0.257,9.60711,9.60711
2840.00,9.60637,25.288321,0.000416,25.126126,-2.2773,0.257,9.60721,9.60721
2841.00,9.60643,25.288377,0.000415,25.126037,-2.2772,0.257,9.60740,9.60740
2842.00,9.60637,25.288411,0.000418,25.125996,-2.2773,0.257,9.60770,9.60770
2843.00,9.60631,25.288505,0.000415,25.126031,-2.2774,0.258,9.60844,9.60844
2844.00,9.60652,25.288449,0.000417,25.125949,-2.2774,0.258,9.60912,9.60912
2845.00,9.60696,25.288424,0.000415,25.125867,-2.2773,0.258,9.60988,9.60988
2846.00,9.60723,25.288477,0.000412,25.125953,-2.2774,0.258,9.61024,9.61024
2847.00,9.60730,25.288636,0.000407,25.125996,-2.2773,0.258,9.60956,9.60956
2848.00,9.60723,25.288664,0.000403,25.125933,-2.2771,0.259,9.60826,9.60826
2849.00,9.60709,25.288760,0.000399,25.125967,-2.2767,0.259,9.60789,9.60789
2850.00,9.60715,25.288889,0.000401,25.126068,-2.2764,0.259,9.60740,9.60740
2851.00,9.60733,25.288884,0.000409,25.126031,-2.2762,0.259,9.60801,9.60801
2852.00,9.60770,25.288812,0.000417,25.125986,-2.2760,0.258,9.60865,9.60865
2853.00,9.60803,25.288708,0.000419,25.125913,-2.2759,0.258,9.60935,9.60935
2854.00,9.60837,25.288750,0.000421,25.125931,-2.2762,0.258,9.60981,9.60981
2855.00,9.60857,25.288866,0.000419,25.126019,-2.2765,0.258,9.61006,9.61006
2856.00,9.60868,25.288915,0.000413,25.126042,-2.2768,0.259,9.60899,9.60899
2857.00,9.60891,25.288940,0.000407,25.126117,-2.2772,0.259,9.60825,9.60825
2858.00,9.60883,25.289086,0.000410,25.126288,-2.2772,0.259,9.60833,9.60833
2859.00,9.60885,25.289093,0.000411,25.126249,-2.2774,0.259,9.60803,9.60803
2860.00,9.60886,25.289061,0.000413,25.126173,-2.2773,0.259,9.60763,9.60763
2861.00,9.60879,25.289122,0.000414,25.126185,-2.2771,0.259,9.60692,9.60692
2862.00,9.60844,25.289160,0.000415,25.126109,-2.2769,0.259,9.60695,9.60695
2863.00,9.60824,25.289237,0.000412,25.126041,-2.2769,0.259,9.60632,9.60632
2864.00,9.60797,25.289327,0.000411,25.126062,-2.2768,0.259,9.60595,9.60595
2865.00,9.60777,25.289337,0.000410,25.126092,-2.2768,0.259,9.60601,9.60601
2866.00,9.60766,25.289391,0.000410,25.126158,-2.2767,0.259,9.60657,9.60657
2867.00,9.60768,25.289445,0.000410,25.126221,-2.2766,0.260,9.60696,9.60696
2868.00,9.60785,25.289364,0.000409,25.126177,-2.2766,0.260,9.60755,9.60755
2869.00,9.60771,25.289280,0.000408,25.126132,-2.2765,0.260,9.60748,9.60748
2870.00,9.60754,25.289303,0.000408,25.126112,-2.2765,0.260,9.60729,9.60729
2871.00,9.60741,25.289362,0.000408,25.126087,-2.2767,0.260,9.60758,9.60758
2872.00,9.60722,25.289235,0.000406,25.125946,-2.2768,0.260,9.60798,9.60798
2873.00,9.60726,25.289295,0.000404,25.126014,-2.2768,0.260,9.60818,9.60818
2874.00,9.60750,25.289343,0.000406,25.126040,-2.2770,0.260,9.60951,9.60951
2875.00,9.60786,25.289338,0.000406,25.126020,-2.2771,0.260,9.61086,9.61086
2876.00,9.60819,25.289300,0.000405,25.126000,-2.2771,0.261,9.61282,9.61282
2877.00,9.60881,25.289501,0.000405,25.126093,-2.2772,0.261,9.61459,9.61459
2878.00,9.60938,25.289538,0.000403,25.126040,-2.2773,0.261,9.61641,9.61641
2879.00,9.60986,25.289589,0.000402,25.125978,-2.2772,0.261,9.61733,9.61733
2880.00,9.61027,25.289628,0.000403,25.125952,-2.2771,0.261,9.61749,9.61749
2881.00,9.61062,25.289624,0.000404,25.125926,-2.2770,0.261,9.61655,9.61655
2882.00,9.61119,25.289616,0.000407,25.125940,-2.2769,0.261,9.61518,9.61518
2883.00,9.61176,25.289672,0.000411,25.125958,-2.2768,0.261,9.61389,9.61389
2884.00,9.61236,25.289768,0.000411,25.125996,-2.2768,0.261,9.61252,9.61252
2885.00,9.61269,25.289804,0.000411,25.125917,-2.2767,0.261,9.61183,9.61183
2886.00,9.61257,25.289865,0.000411,25.125891,-2.2764,0.262,9.61128,9.61128
2887.00,9.61241,25.289960,0.000410,25.125874,-2.2764,0.262,9.61108,9.61108
2888.00,9.61231,25.290079,0.000411,25.125944,-2.2764,0.262,9.61001,9.61001
2889.00,9.61284,25.290107,0.000410,25.125933,-2.2764,0.262,9.60960,9.60960
2890.00,9.61323,25.290311,0.000417,25.126116,-2.2766,0.262,9.60959,9.60959
2891.00,9.61291,25.290413,0.000422,25.126172,-2.2767,0.262,9.60943,9.60943
2892.00,9.61258,25.290318,0.000423,25.126136,-2.2766,0.262,9.60838,9.60838
2893.00,9.61232,25.290302,0.000424,25.126092,-2.2766,0.262,9.60903,9.60903
2894.00,9.61216,25.290391,0.000426,25.126157,-2.2766,0.262,9.60856,9.60856
2895.00,9.61180,25.290241,0.000416,25.125984,-2.2765,0.262,9.60750,9.60750
2896.00,9.61123,25.290188,0.000407,25.125904,-2.2766,0.262,9.60730,9.60730
2897.00,9.61052,25.290402,0.000406,25.125987,-2.2767,0.263,9.60771,9.60771
2898.00,9.61001,25.290422,0.000404,25.125939,-2.2767,0.263,9.60696,9.60696
2899.00,9.60963,25.290375,0.000404,25.125904,-2.2767,0.263,9.60760,9.60760
2900.00,9.60915,25.290370,0.000407,25.125898,-2.2768,0.263,9.60815,9.60815
2901.00,9.60902,25.290396,0.000411,25.125921,-2.2768,0.263,9.60888,9.60888
2902.00,9.60920,25.290314,0.000414,25.125809,-2.2767,0.263,9.60980,9.60980
2903.00,9.60927,25.290298,0.000415,25.125779,-2.2767,0.263,9.61100,9.61100
2904.00,9.60918,25.290262,0.000412,25.125746,-2.2766,0.263,9.61042,9.61042
2905.00,9.60894,25.290326,0.000410,25.125775,-2.2766,0.263,9.61036,9.61036
2906.00,9.60881,25.290447,0.000410,25.125840,-2.2766,0.263,9.60951,9.60951
2907.00,9.60872,25.290486,0.000409,25.125894,-2.2768,0.263,9.60876,9.60876
2908.00,9.60882,25.290582,0.000410,25.125970,-2.2770,0.263,9.60906,9.60906
2909.00,9.60908,25.290667,0.000410,25.126008,-2.2770,0.263,9.61050,9.61050
2910.00,9.60918,25.290652,0.000415,25.126034,-2.2769,0.263,9.61149,9.61149
2911.00,9.60936,25.290599,0.000414,25.125947,-2.2769,0.263,9.61189,9.61189
2912.00,9.60956,25.290623,0.000413,25.125919,-2.2767,0.263,9.61133,9.61133
