# Supplementary material for: HSL1 and BAM1/2 impact epidermal cell development by sensing distinct signaling peptides
Source: Nat Commun. 2022 Feb 15;13:876. doi: 10.1038/s41467-022-28558-4 (PMC8847575; doi:10.1038/s41467-022-28558-4)
Supplement: Supplementary file 4 — Source Data [file 41467_2022_28558_MOESM4_ESM.zip › Source Data/Source Data/Figure S8/Exp2_HSL1_IDA K66AR67AH68A.itc]

$ITC
$ 19 
$NOT
$ 25 
$ 60 
$ 500 
$ 10 
$ 2 
$ADCGainCode:  0 
$False,True,True
$ 0.4 , 0.8 , 150 , 5 
$ 2 , 4 , 150 , 5 
$ 2 , 4 , 150 , 5 
$ 2 , 4 , 150 , 5 
$ 2 , 4 , 150 , 5 
$ 2 , 4 , 150 , 5 
$ 2 , 4 , 150 , 5 
$ 2 , 4 , 150 , 5 
$ 2 , 4 , 150 , 5 
$ 2 , 4 , 150 , 5 
$ 2 , 4 , 150 , 5 
$ 2 , 4 , 150 , 5 
$ 2 , 4 , 150 , 5 
$ 2 , 4 , 150 , 5 
$ 2 , 4 , 150 , 5 
$ 2 , 4 , 150 , 5 
$ 2 , 4 , 150 , 5 
$ 2 , 4 , 150 , 5 
$ 2 , 4 , 150 , 5 
# 0 
# 0.15 
# 0.015 
# 0.2035 
# 25 
# 4 
# 8.15 
# 1 
?HSL1_15uM_IDAK66R67H68A_150uM
% MICROCALITC_MAL1177627
% 0.2035 
% 4 
%-0.586102 , 29.61604 
%-0.348256 , 29.40329 
% 0.8333333 
% 167740 , 167730 
% 0.25 , 81 
%-0.015695 ,-0.033946 
%-20 , 8 
% 0 , 0 
% 0 
% 128000       127744 
% 43.1 
% 500 , 750 , 1000 , 750 
% 0.06978023945 ,-0.002252194966 ,-3.244915618586E-05 , 1.349203907274E-06 ,-9.058983361606E-09 
% MicroCalITC Ver: 1.29.32 Run time:8/7/2020 4:33:40 PM
@0
5.00,8.91993,25.039616,0.000405,24.991980,-2.2546,0.013,8.91681,8.91681
6.00,8.91955,25.039622,0.000404,24.991933,-2.2542,0.013,8.91732,8.91732
7.00,8.91934,25.039647,0.000405,24.991867,-2.2539,0.013,8.91741,8.91741
8.00,8.91924,25.039668,0.000402,24.991854,-2.2533,0.013,8.91795,8.91795
9.00,8.91924,25.039688,0.000400,24.991858,-2.2529,0.013,8.91844,8.91844
10.00,8.91911,25.039744,0.000403,24.991930,-2.2527,0.014,8.91853,8.91853
11.00,8.91904,25.039764,0.000405,24.991950,-2.2524,0.014,8.91860,8.91860
12.00,8.91896,25.039887,0.000409,24.992008,-2.2519,0.013,8.91862,8.91862
13.00,8.91888,25.039862,0.000411,24.991848,-2.2516,0.013,8.91777,8.91777
14.00,8.91874,25.039915,0.000413,24.991852,-2.2511,0.013,8.91658,8.91658
15.00,8.91830,25.039922,0.000410,24.991773,-2.2506,0.014,8.91540,8.91540
16.00,8.91781,25.039847,0.000405,24.991653,-2.2502,0.014,8.91482,8.91482
17.00,8.91744,25.039875,0.000399,24.991681,-2.2499,0.014,8.91467,8.91467
18.00,8.91744,25.039955,0.000393,24.991760,-2.2497,0.015,8.91577,8.91577
19.00,8.91729,25.039971,0.000395,24.991695,-2.2495,0.015,8.91627,8.91627
20.00,8.91708,25.040021,0.000397,24.991694,-2.2493,0.015,8.91779,8.91779
21.00,8.91734,25.040197,0.000396,24.991783,-2.2490,0.015,8.91963,8.91963
22.00,8.91787,25.040122,0.000397,24.991670,-2.2487,0.015,8.92182,8.92182
23.00,8.91850,25.040089,0.000401,24.991613,-2.2482,0.015,8.92381,8.92381
24.00,8.91925,25.040101,0.000399,24.991631,-2.2479,0.015,8.92704,8.92704
25.00,8.91988,25.040225,0.000400,24.991702,-2.2475,0.015,8.92874,8.92874
26.00,8.92031,25.040250,0.000401,24.991653,-2.2471,0.015,8.92911,8.92911
27.00,8.92076,25.040392,0.000401,24.991707,-2.2468,0.015,8.92857,8.92857
28.00,8.92100,25.040404,0.000400,24.991692,-2.2465,0.015,8.92665,8.92665
29.00,8.92118,25.040363,0.000395,24.991643,-2.2459,0.016,8.92457,8.92457
30.00,8.92168,25.040313,0.000395,24.991579,-2.2455,0.016,8.92367,8.92367
31.00,8.92232,25.040307,0.000396,24.991601,-2.2453,0.016,8.92236,8.92236
32.00,8.92263,25.040309,0.000398,24.991613,-2.2451,0.016,8.92125,8.92125
33.00,8.92280,25.040407,0.000399,24.991649,-2.2450,0.016,8.92085,8.92085
34.00,8.92247,25.040509,0.000403,24.991699,-2.2449,0.016,8.92066,8.92066
35.00,8.92297,25.040594,0.000403,24.991832,-2.2446,0.016,8.91992,8.91992
36.00,8.92350,25.040720,0.000403,24.991910,-2.2441,0.016,8.92005,8.92005
37.00,8.92325,25.040770,0.000399,24.991864,-2.2437,0.016,8.92063,8.92063
38.00,8.92313,25.040761,0.000396,24.991878,-2.2431,0.016,8.92111,8.92111
39.00,8.92316,25.040886,0.000397,24.991907,-2.2425,0.017,8.92067,8.92067
40.00,8.92320,25.040925,0.000395,24.991795,-2.2421,0.017,8.92052,8.92052
41.00,8.92316,25.040830,0.000393,24.991649,-2.2418,0.017,8.92086,8.92086
42.00,8.92300,25.040840,0.000393,24.991603,-2.2415,0.017,8.92080,8.92080
43.00,8.92260,25.040919,0.000397,24.991595,-2.2412,0.017,8.92093,8.92093
44.00,8.92210,25.040917,0.000398,24.991617,-2.2409,0.017,8.92098,8.92098
45.00,8.92141,25.040897,0.000400,24.991597,-2.2404,0.017,8.92033,8.92033
46.00,8.92087,25.040991,0.000402,24.991635,-2.2401,0.017,8.91948,8.91948
47.00,8.92038,25.041045,0.000406,24.991714,-2.2397,0.017,8.91762,8.91762
48.00,8.91990,25.041052,0.000401,24.991675,-2.2392,0.017,8.91606,8.91606
49.00,8.91959,25.041140,0.000406,24.991716,-2.2387,0.018,8.91529,8.91529
50.00,8.91920,25.041170,0.000404,24.991731,-2.2383,0.018,8.91528,8.91528
51.00,8.91896,25.041171,0.000403,24.991741,-2.2378,0.018,8.91512,8.91512
52.00,8.91894,25.041198,0.000402,24.991847,-2.2375,0.018,8.91516,8.91516
53.00,8.91871,25.041274,0.000406,24.991955,-2.2371,0.018,8.91370,8.91370
54.00,8.91842,25.041320,0.000402,24.991919,-2.2367,0.018,8.91154,8.91154
55.00,8.91802,25.041278,0.000398,24.991793,-2.2363,0.018,8.90647,8.90647
56.00,8.91752,25.041386,0.000401,24.991873,-2.2360,0.018,8.89950,8.89950
57.00,8.91646,25.041484,0.000401,24.991783,-2.2356,0.018,8.89315,8.89315
58.00,8.91547,25.041458,0.000397,24.991667,-2.2355,0.019,8.88929,8.88929
59.00,8.91541,25.041295,0.000393,24.991545,-2.2354,0.019,8.88704,8.88704
60.00,8.91659,25.041371,0.000395,24.991584,-2.2352,0.019,8.88828,8.88828
@1,0.4000,0.8, 60.0540000000037 
61.00,8.91625,25.041223,0.000389,24.991355,-2.2352,0.019,8.89319,8.89319
62.00,8.91216,25.041191,0.000390,24.991345,-2.2350,0.019,8.89845,8.89845
63.00,8.90805,25.041230,0.000392,24.991334,-2.2347,0.019,8.90322,8.90322
64.00,8.90485,25.041467,0.000397,24.991499,-2.2343,0.019,8.90716,8.90716
65.00,8.89151,25.041627,0.000401,24.991628,-2.2341,0.019,8.91069,8.91069
66.00,8.88227,25.041865,0.000407,24.991861,-2.2335,0.019,8.91211,8.91211
67.00,8.88366,25.042001,0.000407,24.991921,-2.2329,0.019,8.91343,8.91343
68.00,8.88856,25.042062,0.000405,24.991929,-2.2323,0.019,8.91420,8.91420
69.00,8.89322,25.042008,0.000402,24.991799,-2.2317,0.020,8.91475,8.91475
70.00,8.89793,25.041999,0.000400,24.991691,-2.2313,0.020,8.91576,8.91576
71.00,8.90181,25.041993,0.000397,24.991605,-2.2310,0.020,8.91688,8.91688
72.00,8.90427,25.041905,0.000392,24.991510,-2.2307,0.020,8.91709,8.91709
73.00,8.90607,25.042065,0.000396,24.991586,-2.2306,0.020,8.91637,8.91637
74.00,8.90791,25.042162,0.000396,24.991630,-2.2304,0.020,8.91537,8.91537
75.00,8.90880,25.042102,0.000397,24.991613,-2.2299,0.021,8.91302,8.91302
76.00,8.90903,25.042126,0.000399,24.991587,-2.2296,0.021,8.91190,8.91190
77.00,8.90952,25.042242,0.000404,24.991669,-2.2293,0.021,8.91210,8.91210
78.00,8.91108,25.042199,0.000405,24.991682,-2.2288,0.021,8.91298,8.91298
79.00,8.91256,25.042240,0.000409,24.991664,-2.2284,0.021,8.91410,8.91410
80.00,8.91358,25.042296,0.000408,24.991675,-2.2281,0.021,8.91657,8.91657
81.00,8.91443,25.042298,0.000407,24.991653,-2.2279,0.021,8.91902,8.91902
82.00,8.91490,25.042298,0.000407,24.991596,-2.2277,0.021,8.92101,8.92101
83.00,8.91589,25.042247,0.000402,24.991496,-2.2279,0.021,8.92281,8.92281
84.00,8.91682,25.042237,0.000397,24.991495,-2.2279,0.022,8.92430,8.92430
85.00,8.91738,25.042372,0.000398,24.991529,-2.2278,0.022,8.92510,8.92510
86.00,8.91781,25.042520,0.000397,24.991618,-2.2276,0.022,8.92569,8.92569
87.00,8.91863,25.042511,0.000396,24.991596,-2.2273,0.022,8.92628,8.92628
88.00,8.91917,25.042649,0.000398,24.991652,-2.2269,0.022,8.92579,8.92579
89.00,8.91920,25.042816,0.000403,24.991770,-2.2264,0.022,8.92552,8.92552
90.00,8.91970,25.043045,0.000410,24.991969,-2.2258,0.022,8.92438,8.92438
91.00,8.92006,25.043072,0.000411,24.991936,-2.2253,0.022,8.92254,8.92254
92.00,8.92005,25.043189,0.000410,24.991933,-2.2249,0.022,8.92125,8.92125
93.00,8.92036,25.043219,0.000411,24.991907,-2.2244,0.022,8.92093,8.92093
94.00,8.92087,25.043032,0.000405,24.991671,-2.2241,0.022,8.92080,8.92080
95.00,8.92149,25.042826,0.000395,24.991414,-2.2240,0.023,8.92143,8.92143
96.00,8.92220,25.042827,0.000392,24.991435,-2.2238,0.023,8.92205,8.92205
97.00,8.92289,25.042872,0.000392,24.991505,-2.2237,0.023,8.92293,8.92293
98.00,8.92348,25.042890,0.000390,24.991544,-2.2237,0.023,8.92391,8.92391
99.00,8.92372,25.042974,0.000392,24.991605,-2.2235,0.024,8.92445,8.92445
100.00,8.92383,25.043057,0.000395,24.991676,-2.2232,0.024,8.92438,8.92438
101.00,8.92372,25.043052,0.000396,24.991656,-2.2229,0.024,8.92393,8.92393
102.00,8.92339,25.043070,0.000397,24.991653,-2.2226,0.024,8.92239,8.92239
103.00,8.92302,25.043139,0.000401,24.991650,-2.2222,0.023,8.92077,8.92077
104.00,8.92265,25.043193,0.000402,24.991627,-2.2218,0.024,8.91909,8.91909
105.00,8.92242,25.043133,0.000400,24.991555,-2.2214,0.024,8.91943,8.91943
106.00,8.92245,25.043285,0.000404,24.991602,-2.2211,0.024,8.92108,8.92108
107.00,8.92246,25.043366,0.000405,24.991614,-2.2207,0.024,8.92343,8.92343
108.00,8.92266,25.043423,0.000405,24.991627,-2.2204,0.024,8.92577,8.92577
109.00,8.92294,25.043515,0.000406,24.991699,-2.2201,0.024,8.92830,8.92830
110.00,8.92342,25.043574,0.000406,24.991729,-2.2200,0.024,8.92973,8.92973
111.00,8.92396,25.043569,0.000403,24.991725,-2.2197,0.024,8.92933,8.92933
112.00,8.92429,25.043696,0.000406,24.991780,-2.2194,0.024,8.92817,8.92817
113.00,8.92455,25.043680,0.000403,24.991741,-2.2192,0.025,8.92765,8.92765
114.00,8.92465,25.043747,0.000401,24.991774,-2.2189,0.025,8.92639,8.92639
115.00,8.92449,25.043910,0.000402,24.991875,-2.2185,0.025,8.92487,8.92487
116.00,8.92463,25.043873,0.000400,24.991784,-2.2182,0.025,8.92331,8.92331
117.00,8.92472,25.043755,0.000394,24.991599,-2.2178,0.025,8.92125,8.92125
118.00,8.92440,25.043773,0.000394,24.991547,-2.2173,0.025,8.91855,8.91855
119.00,8.92339,25.043769,0.000396,24.991520,-2.2168,0.025,8.91713,8.91713
120.00,8.92266,25.043815,0.000396,24.991502,-2.2164,0.025,8.91610,8.91610
121.00,8.92248,25.044043,0.000400,24.991647,-2.2158,0.026,8.91635,8.91635
122.00,8.92250,25.044060,0.000398,24.991675,-2.2154,0.026,8.91742,8.91742
123.00,8.92267,25.044110,0.000397,24.991691,-2.2152,0.026,8.91930,8.91930
124.00,8.92309,25.044141,0.000395,24.991663,-2.2150,0.026,8.92128,8.92128
125.00,8.92262,25.044025,0.000394,24.991504,-2.2148,0.026,8.92332,8.92332
126.00,8.92179,25.043830,0.000389,24.991318,-2.2147,0.026,8.92463,8.92463
127.00,8.92205,25.044004,0.000397,24.991426,-2.2145,0.026,8.92624,8.92624
128.00,8.92264,25.043989,0.000399,24.991420,-2.2140,0.026,8.92718,8.92718
129.00,8.92293,25.044093,0.000404,24.991494,-2.2135,0.026,8.92724,8.92724
130.00,8.92284,25.044403,0.000406,24.991764,-2.2130,0.026,8.92620,8.92620
131.00,8.92248,25.044602,0.000411,24.991943,-2.2126,0.026,8.92549,8.92549
132.00,8.92238,25.044540,0.000407,24.991882,-2.2123,0.027,8.92540,8.92540
133.00,8.92210,25.044718,0.000408,24.991958,-2.2121,0.027,8.92508,8.92508
134.00,8.92230,25.044649,0.000405,24.991828,-2.2120,0.027,8.92532,8.92532
135.00,8.92276,25.044555,0.000404,24.991737,-2.2118,0.027,8.92614,8.92614
136.00,8.92318,25.044406,0.000400,24.991550,-2.2116,0.027,8.92736,8.92736
137.00,8.92371,25.044453,0.000397,24.991564,-2.2113,0.027,8.92706,8.92706
138.00,8.92419,25.044497,0.000397,24.991599,-2.2110,0.028,8.92608,8.92608
139.00,8.92452,25.044575,0.000399,24.991669,-2.2109,0.028,8.92478,8.92478
140.00,8.92474,25.044393,0.000396,24.991461,-2.2106,0.028,8.92389,8.92389
141.00,8.92498,25.044569,0.000401,24.991583,-2.2105,0.028,8.92292,8.92292
142.00,8.92533,25.044538,0.000404,24.991529,-2.2103,0.028,8.92366,8.92366
143.00,8.92575,25.044433,0.000404,24.991390,-2.2100,0.028,8.92513,8.92513
144.00,8.92589,25.044475,0.000402,24.991406,-2.2097,0.028,8.92614,8.92614
145.00,8.92577,25.044673,0.000402,24.991532,-2.2094,0.028,8.92638,8.92638
146.00,8.92558,25.044836,0.000406,24.991618,-2.2092,0.028,8.92635,8.92635
147.00,8.92540,25.044886,0.000403,24.991615,-2.2090,0.028,8.92551,8.92551
148.00,8.92528,25.044966,0.000400,24.991602,-2.2088,0.028,8.92504,8.92504
149.00,8.92533,25.044986,0.000401,24.991548,-2.2087,0.028,8.92507,8.92507
150.00,8.92549,25.044863,0.000400,24.991445,-2.2085,0.028,8.92580,8.92580
151.00,8.92556,25.044806,0.000395,24.991403,-2.2081,0.029,8.92647,8.92647
152.00,8.92580,25.044839,0.000393,24.991452,-2.2077,0.029,8.92775,8.92775
153.00,8.92613,25.044906,0.000395,24.991577,-2.2074,0.029,8.92884,8.92884
154.00,8.92631,25.044944,0.000398,24.991644,-2.2070,0.029,8.92947,8.92947
155.00,8.92642,25.045057,0.000401,24.991702,-2.2066,0.029,8.92975,8.92975
156.00,8.92652,25.045117,0.000404,24.991723,-2.2061,0.029,8.93037,8.93037
157.00,8.92664,25.045205,0.000409,24.991698,-2.2057,0.029,8.92999,8.92999
158.00,8.92689,25.045147,0.000409,24.991591,-2.2051,0.029,8.92920,8.92920
159.00,8.92711,25.045260,0.000406,24.991654,-2.2047,0.029,8.92798,8.92798
160.00,8.92708,25.045446,0.000407,24.991767,-2.2043,0.029,8.92634,8.92634
161.00,8.92700,25.045407,0.000402,24.991696,-2.2041,0.029,8.92468,8.92468
162.00,8.92692,25.045421,0.000402,24.991720,-2.2041,0.030,8.92399,8.92399
163.00,8.92672,25.045514,0.000402,24.991743,-2.2040,0.030,8.92350,8.92350
164.00,8.92664,25.045563,0.000402,24.991703,-2.2039,0.030,8.92425,8.92425
165.00,8.92673,25.045582,0.000402,24.991670,-2.2037,0.030,8.92529,8.92529
166.00,8.92687,25.045582,0.000401,24.991599,-2.2036,0.030,8.92635,8.92635
167.00,8.92704,25.045626,0.000400,24.991557,-2.2034,0.030,8.92701,8.92701
168.00,8.92710,25.045664,0.000399,24.991546,-2.2032,0.031,8.92829,8.92829
169.00,8.92733,25.045662,0.000399,24.991513,-2.2031,0.031,8.92872,8.92872
170.00,8.92759,25.045744,0.000401,24.991581,-2.2027,0.031,8.92915,8.92915
171.00,8.92766,25.045931,0.000407,24.991747,-2.2023,0.031,8.92920,8.92920
172.00,8.92753,25.045956,0.000405,24.991768,-2.2018,0.031,8.92865,8.92865
173.00,8.92730,25.046017,0.000408,24.991812,-2.2013,0.031,8.92751,8.92751
174.00,8.92701,25.045940,0.000408,24.991707,-2.2008,0.031,8.92670,8.92670
175.00,8.92679,25.045999,0.000409,24.991749,-2.2005,0.031,8.92592,8.92592
176.00,8.92650,25.046002,0.000405,24.991734,-2.2003,0.031,8.92521,8.92521
177.00,8.92627,25.046043,0.000404,24.991760,-2.2000,0.031,8.92530,8.92530
178.00,8.92623,25.046073,0.000405,24.991769,-2.1999,0.031,8.92565,8.92565
179.00,8.92636,25.046237,0.000407,24.991873,-2.1997,0.032,8.92655,8.92655
180.00,8.92668,25.046138,0.000400,24.991686,-2.1993,0.032,8.92665,8.92665
181.00,8.92674,25.046032,0.000398,24.991512,-2.1989,0.032,8.92630,8.92630
182.00,8.92670,25.046110,0.000398,24.991558,-2.1987,0.032,8.92571,8.92571
183.00,8.92665,25.046122,0.000396,24.991540,-2.1984,0.032,8.92514,8.92514
184.00,8.92654,25.046122,0.000395,24.991560,-2.1983,0.032,8.92360,8.92360
185.00,8.92639,25.046218,0.000401,24.991641,-2.1981,0.032,8.92370,8.92370
186.00,8.92634,25.046355,0.000404,24.991747,-2.1978,0.032,8.92423,8.92423
187.00,8.92608,25.046283,0.000398,24.991614,-2.1973,0.033,8.92391,8.92391
188.00,8.92559,25.046345,0.000398,24.991617,-2.1970,0.033,8.92287,8.92287
189.00,8.92509,25.046427,0.000396,24.991562,-2.1967,0.033,8.92297,8.92297
190.00,8.92486,25.046387,0.000392,24.991453,-2.1965,0.033,8.92306,8.92306
191.00,8.92480,25.046361,0.000391,24.991437,-2.1965,0.033,8.92327,8.92327
192.00,8.92471,25.046485,0.000399,24.991510,-2.1965,0.033,8.92374,8.92374
193.00,8.92461,25.046482,0.000398,24.991518,-2.1964,0.033,8.92458,8.92458
194.00,8.92447,25.046373,0.000398,24.991454,-2.1961,0.033,8.92469,8.92469
195.00,8.92453,25.046480,0.000401,24.991599,-2.1957,0.033,8.92507,8.92507
196.00,8.92466,25.046548,0.000401,24.991639,-2.1953,0.033,8.92475,8.92475
197.00,8.92463,25.046686,0.000404,24.991706,-2.1949,0.033,8.92496,8.92496
198.00,8.92445,25.046745,0.000404,24.991678,-2.1944,0.033,8.92464,8.92464
199.00,8.92407,25.046927,0.000405,24.991805,-2.1940,0.034,8.92474,8.92474
200.00,8.92384,25.046808,0.000403,24.991641,-2.1936,0.034,8.92315,8.92315
201.00,8.92368,25.046785,0.000403,24.991602,-2.1932,0.034,8.92183,8.92183
202.00,8.92363,25.046678,0.000400,24.991551,-2.1929,0.034,8.91942,8.91942
203.00,8.92363,25.046630,0.000398,24.991503,-2.1926,0.034,8.91528,8.91528
204.00,8.92356,25.046619,0.000402,24.991497,-2.1924,0.034,8.90858,8.90858
205.00,8.92397,25.046763,0.000405,24.991587,-2.1921,0.034,8.89764,8.89764
206.00,8.92374,25.046830,0.000405,24.991519,-2.1918,0.034,8.88219,8.88219
207.00,8.92348,25.047008,0.000407,24.991571,-2.1916,0.034,8.86335,8.86335
208.00,8.92311,25.047248,0.000412,24.991758,-2.1914,0.034,8.84357,8.84357
209.00,8.92174,25.047248,0.000406,24.991670,-2.1912,0.035,8.82443,8.82443
210.00,8.92007,25.047237,0.000402,24.991650,-2.1911,0.035,8.80989,8.80989
@2,2.0001,4.0, 210.095000000001 
211.00,8.91762,25.047274,0.000401,24.991740,-2.1910,0.035,8.80221,8.80221
212.00,8.91369,25.047129,0.000399,24.991617,-2.1908,0.035,8.80090,8.80090
213.00,8.90168,25.046993,0.000396,24.991459,-2.1905,0.035,8.80535,8.80535
214.00,8.88957,25.047118,0.000402,24.991559,-2.1902,0.035,8.81243,8.81243
215.00,8.86513,25.047223,0.000406,24.991588,-2.1899,0.035,8.81874,8.81874
216.00,8.84055,25.047293,0.000406,24.991531,-2.1897,0.035,8.82265,8.82265
217.00,8.81993,25.047371,0.000407,24.991549,-2.1894,0.036,8.82395,8.82395
218.00,8.80261,25.047579,0.000410,24.991690,-2.1893,0.036,8.82317,8.82317
219.00,8.79409,25.047568,0.000405,24.991663,-2.1891,0.036,8.82236,8.82236
220.00,8.79256,25.047612,0.000402,24.991659,-2.1888,0.036,8.82354,8.82354
221.00,8.80227,25.047563,0.000402,24.991568,-2.1887,0.036,8.82673,8.82673
222.00,8.81315,25.047612,0.000402,24.991602,-2.1886,0.036,8.83230,8.83230
223.00,8.82474,25.047539,0.000398,24.991523,-2.1883,0.037,8.83955,8.83955
224.00,8.82933,25.047573,0.000401,24.991512,-2.1881,0.036,8.84773,8.84773
225.00,8.82411,25.047515,0.000401,24.991473,-2.1880,0.036,8.85674,8.85674
226.00,8.82181,25.047624,0.000407,24.991646,-2.1876,0.036,8.86639,8.86639
227.00,8.81964,25.047638,0.000411,24.991646,-2.1874,0.036,8.87587,8.87587
228.00,8.82099,25.047565,0.000410,24.991538,-2.1873,0.036,8.88561,8.88561
229.00,8.82540,25.047563,0.000411,24.991537,-2.1870,0.036,8.89460,8.89460
230.00,8.82984,25.047574,0.000411,24.991455,-2.1867,0.036,8.90141,8.90141
231.00,8.83777,25.047590,0.000404,24.991392,-2.1864,0.037,8.90573,8.90573
232.00,8.84764,25.047733,0.000402,24.991444,-2.1861,0.037,8.90827,8.90827
233.00,8.85717,25.047763,0.000405,24.991432,-2.1856,0.037,8.90870,8.90870
234.00,8.86634,25.047886,0.000405,24.991457,-2.1853,0.037,8.90782,8.90782
235.00,8.87485,25.047994,0.000404,24.991513,-2.1852,0.038,8.90791,8.90791
236.00,8.88592,25.048011,0.000405,24.991535,-2.1851,0.038,8.90895,8.90895
237.00,8.89516,25.047933,0.000401,24.991444,-2.1850,0.038,8.90987,8.90987
238.00,8.90601,25.048117,0.000403,24.991597,-2.1850,0.038,8.91075,8.91075
239.00,8.90861,25.048054,0.000402,24.991578,-2.1847,0.038,8.91275,8.91275
240.00,8.90833,25.048020,0.000404,24.991606,-2.1843,0.038,8.91385,8.91385
241.00,8.90810,25.048050,0.000403,24.991556,-2.1839,0.038,8.91509,8.91509
242.00,8.90868,25.048087,0.000402,24.991553,-2.1836,0.038,8.91734,8.91734
243.00,8.90943,25.048049,0.000398,24.991469,-2.1832,0.038,8.92058,8.92058
244.00,8.91043,25.048160,0.000396,24.991512,-2.1830,0.038,8.92400,8.92400
245.00,8.91186,25.048306,0.000396,24.991538,-2.1828,0.039,8.92791,8.92791
246.00,8.91408,25.048430,0.000397,24.991604,-2.1827,0.039,8.93126,8.93126
247.00,8.91624,25.048528,0.000402,24.991652,-2.1824,0.039,8.93226,8.93226
248.00,8.91733,25.048546,0.000401,24.991612,-2.1822,0.039,8.93180,8.93180
249.00,8.91847,25.048517,0.000399,24.991542,-2.1821,0.039,8.92998,8.92998
250.00,8.92011,25.048576,0.000398,24.991630,-2.1819,0.039,8.92793,8.92793
251.00,8.92221,25.048598,0.000399,24.991670,-2.1818,0.039,8.92554,8.92554
252.00,8.92432,25.048657,0.000397,24.991661,-2.1816,0.039,8.92424,8.92424
253.00,8.92539,25.048762,0.000398,24.991711,-2.1813,0.039,8.92372,8.92372
254.00,8.92532,25.048887,0.000400,24.991777,-2.1809,0.039,8.92338,8.92338
255.00,8.92505,25.048879,0.000400,24.991686,-2.1806,0.039,8.92347,8.92347
256.00,8.92515,25.048903,0.000402,24.991656,-2.1802,0.039,8.92406,8.92406
257.00,8.92636,25.048857,0.000403,24.991578,-2.1801,0.040,8.92506,8.92506
258.00,8.92653,25.048936,0.000405,24.991676,-2.1800,0.040,8.92584,8.92584
259.00,8.92655,25.049068,0.000406,24.991759,-2.1799,0.040,8.92610,8.92610
260.00,8.92651,25.049047,0.000404,24.991703,-2.1798,0.040,8.92624,8.92624
261.00,8.92656,25.049079,0.000404,24.991626,-2.1797,0.040,8.92598,8.92598
262.00,8.92681,25.049214,0.000407,24.991719,-2.1795,0.040,8.92593,8.92593
263.00,8.92676,25.049228,0.000405,24.991624,-2.1792,0.040,8.92508,8.92508
264.00,8.92639,25.049139,0.000404,24.991474,-2.1789,0.040,8.92514,8.92514
265.00,8.92595,25.049212,0.000404,24.991523,-2.1787,0.040,8.92480,8.92480
266.00,8.92523,25.049205,0.000400,24.991560,-2.1784,0.041,8.92398,8.92398
267.00,8.92473,25.049291,0.000396,24.991637,-2.1782,0.041,8.92326,8.92326
268.00,8.92462,25.049377,0.000396,24.991695,-2.1779,0.041,8.92383,8.92383
269.00,8.92467,25.049407,0.000397,24.991698,-2.1776,0.041,8.92444,8.92444
270.00,8.92484,25.049455,0.000399,24.991713,-2.1772,0.041,8.92508,8.92508
271.00,8.92489,25.049527,0.000400,24.991724,-2.1770,0.041,8.92552,8.92552
272.00,8.92495,25.049482,0.000402,24.991656,-2.1768,0.041,8.92590,8.92590
273.00,8.92515,25.049368,0.000404,24.991556,-2.1767,0.041,8.92621,8.92621
274.00,8.92531,25.049346,0.000401,24.991510,-2.1766,0.041,8.92612,8.92612
275.00,8.92561,25.049440,0.000404,24.991488,-2.1763,0.042,8.92668,8.92668
276.00,8.92576,25.049512,0.000407,24.991475,-2.1759,0.042,8.92751,8.92751
277.00,8.92575,25.049585,0.000408,24.991465,-2.1756,0.042,8.92821,8.92821
278.00,8.92578,25.049770,0.000408,24.991558,-2.1752,0.042,8.92823,8.92823
279.00,8.92593,25.049796,0.000409,24.991543,-2.1750,0.042,8.92817,8.92817
280.00,8.92601,25.049861,0.000409,24.991624,-2.1749,0.042,8.92749,8.92749
281.00,8.92603,25.049876,0.000407,24.991582,-2.1748,0.042,8.92746,8.92746
282.00,8.92621,25.049950,0.000407,24.991580,-2.1745,0.042,8.92766,8.92766
283.00,8.92633,25.049909,0.000407,24.991502,-2.1743,0.042,8.92744,8.92744
284.00,8.92653,25.050032,0.000410,24.991604,-2.1739,0.042,8.92787,8.92787
285.00,8.92686,25.050037,0.000411,24.991548,-2.1736,0.043,8.92933,8.92933
286.00,8.92747,25.049952,0.000409,24.991488,-2.1732,0.043,8.93051,8.93051
287.00,8.92796,25.049923,0.000408,24.991478,-2.1730,0.043,8.93099,8.93099
288.00,8.92841,25.050028,0.000411,24.991508,-2.1728,0.043,8.93218,8.93218
289.00,8.92849,25.050016,0.000409,24.991385,-2.1726,0.043,8.93158,8.93158
290.00,8.92841,25.050108,0.000411,24.991379,-2.1723,0.043,8.93024,8.93024
291.00,8.92848,25.050293,0.000416,24.991498,-2.1719,0.043,8.92900,8.92900
292.00,8.92871,25.050360,0.000417,24.991452,-2.1714,0.043,8.92836,8.92836
293.00,8.92885,25.050414,0.000414,24.991484,-2.1711,0.043,8.92774,8.92774
294.00,8.92894,25.050599,0.000420,24.991649,-2.1708,0.043,8.92854,8.92854
295.00,8.92901,25.050590,0.000419,24.991634,-2.1706,0.043,8.92884,8.92884
296.00,8.92903,25.050568,0.000416,24.991590,-2.1706,0.043,8.92961,8.92961
297.00,8.92917,25.050629,0.000417,24.991673,-2.1704,0.043,8.92947,8.92947
298.00,8.92921,25.050669,0.000415,24.991648,-2.1701,0.044,8.92994,8.92994
299.00,8.92944,25.050636,0.000409,24.991583,-2.1697,0.044,8.93084,8.93084
300.00,8.92987,25.050809,0.000408,24.991685,-2.1693,0.044,8.93180,8.93180
301.00,8.93025,25.050902,0.000408,24.991744,-2.1691,0.044,8.93227,8.93227
302.00,8.93041,25.050944,0.000408,24.991777,-2.1689,0.044,8.93325,8.93325
303.00,8.93069,25.050930,0.000410,24.991792,-2.1687,0.044,8.93359,8.93359
304.00,8.93098,25.050936,0.000411,24.991793,-2.1685,0.044,8.93303,8.93303
305.00,8.93092,25.050818,0.000410,24.991727,-2.1683,0.044,8.93257,8.93257
306.00,8.93085,25.050760,0.000413,24.991620,-2.1680,0.044,8.93273,8.93273
307.00,8.93098,25.050778,0.000411,24.991532,-2.1676,0.044,8.93308,8.93308
308.00,8.93100,25.050867,0.000409,24.991519,-2.1673,0.045,8.93281,8.93281
309.00,8.93126,25.050928,0.000408,24.991543,-2.1671,0.045,8.93342,8.93342
310.00,8.93169,25.051001,0.000405,24.991576,-2.1669,0.045,8.93425,8.93425
311.00,8.93197,25.051164,0.000404,24.991677,-2.1667,0.045,8.93362,8.93362
312.00,8.93215,25.051214,0.000403,24.991669,-2.1666,0.046,8.93333,8.93333
313.00,8.93242,25.051199,0.000403,24.991609,-2.1664,0.046,8.93370,8.93370
314.00,8.93261,25.051201,0.000405,24.991541,-2.1660,0.046,8.93368,8.93368
315.00,8.93288,25.051267,0.000410,24.991507,-2.1657,0.045,8.93348,8.93348
316.00,8.93307,25.051270,0.000412,24.991410,-2.1652,0.045,8.93381,8.93381
317.00,8.93317,25.051277,0.000413,24.991432,-2.1646,0.045,8.93356,8.93356
318.00,8.93340,25.051358,0.000413,24.991498,-2.1643,0.046,8.93360,8.93360
319.00,8.93342,25.051406,0.000410,24.991513,-2.1641,0.046,8.93362,8.93362
320.00,8.93342,25.051379,0.000407,24.991463,-2.1638,0.046,8.93333,8.93333
321.00,8.93335,25.051348,0.000401,24.991484,-2.1636,0.046,8.93317,8.93317
322.00,8.93338,25.051351,0.000401,24.991446,-2.1637,0.047,8.93369,8.93369
323.00,8.93346,25.051417,0.000403,24.991447,-2.1637,0.047,8.93387,8.93387
324.00,8.93352,25.051417,0.000407,24.991373,-2.1637,0.047,8.93374,8.93374
325.00,8.93371,25.051485,0.000410,24.991423,-2.1636,0.046,8.93404,8.93404
326.00,8.93383,25.051588,0.000415,24.991485,-2.1635,0.046,8.93481,8.93481
327.00,8.93395,25.051635,0.000415,24.991507,-2.1634,0.046,8.93543,8.93543
328.00,8.93409,25.051716,0.000415,24.991550,-2.1632,0.046,8.93548,8.93548
329.00,8.93409,25.051788,0.000413,24.991632,-2.1629,0.047,8.93490,8.93490
330.00,8.93388,25.051796,0.000411,24.991594,-2.1625,0.047,8.93447,8.93447
331.00,8.93385,25.051913,0.000412,24.991654,-2.1624,0.047,8.93385,8.93385
332.00,8.93390,25.051944,0.000409,24.991673,-2.1622,0.047,8.93278,8.93278
333.00,8.93393,25.051812,0.000408,24.991578,-2.1620,0.047,8.93315,8.93315
334.00,8.93398,25.051789,0.000407,24.991610,-2.1620,0.047,8.93329,8.93329
335.00,8.93379,25.051799,0.000407,24.991605,-2.1619,0.047,8.93303,8.93303
336.00,8.93361,25.051784,0.000405,24.991586,-2.1616,0.047,8.93230,8.93230
337.00,8.93334,25.051806,0.000404,24.991569,-2.1613,0.047,8.93066,8.93066
338.00,8.93296,25.051956,0.000402,24.991638,-2.1609,0.048,8.92739,8.92739
339.00,8.93215,25.052057,0.000398,24.991596,-2.1604,0.048,8.92536,8.92536
340.00,8.93168,25.052173,0.000401,24.991678,-2.1600,0.048,8.92464,8.92464
341.00,8.93140,25.052152,0.000399,24.991577,-2.1598,0.048,8.92445,8.92445
342.00,8.93131,25.052269,0.000402,24.991586,-2.1594,0.048,8.92595,8.92595
343.00,8.93109,25.052201,0.000401,24.991479,-2.1592,0.049,8.92784,8.92784
344.00,8.93074,25.052257,0.000408,24.991463,-2.1591,0.049,8.92954,8.92954
345.00,8.93024,25.052109,0.000402,24.991257,-2.1591,0.049,8.92985,8.92985
346.00,8.92974,25.052282,0.000405,24.991401,-2.1591,0.049,8.93004,8.93004
347.00,8.92944,25.052364,0.000410,24.991463,-2.1592,0.049,8.93024,8.93024
348.00,8.92944,25.052440,0.000415,24.991518,-2.1591,0.049,8.93165,8.93165
349.00,8.92937,25.052490,0.000409,24.991531,-2.1588,0.049,8.93325,8.93325
350.00,8.92914,25.052641,0.000413,24.991637,-2.1585,0.049,8.93512,8.93512
351.00,8.92998,25.052608,0.000411,24.991545,-2.1582,0.049,8.93753,8.93753
352.00,8.93052,25.052567,0.000404,24.991471,-2.1577,0.049,8.93920,8.93920
353.00,8.93025,25.052687,0.000403,24.991545,-2.1574,0.049,8.93905,8.93905
354.00,8.93053,25.052760,0.000407,24.991610,-2.1571,0.049,8.93750,8.93750
355.00,8.93186,25.052820,0.000405,24.991607,-2.1568,0.049,8.93272,8.93272
356.00,8.93309,25.052841,0.000404,24.991595,-2.1567,0.049,8.92225,8.92225
357.00,8.93372,25.052858,0.000407,24.991586,-2.1566,0.049,8.90728,8.90728
358.00,8.93495,25.052828,0.000405,24.991550,-2.1564,0.050,8.88768,8.88768
359.00,8.93742,25.052860,0.000402,24.991543,-2.1563,0.050,8.86667,8.86667
360.00,8.93853,25.052914,0.000402,24.991532,-2.1561,0.050,8.84834,8.84834
@3,2.0001,4.0, 360.029999999999 
361.00,8.94059,25.052938,0.000401,24.991527,-2.1558,0.050,8.83532,8.83532
362.00,8.94018,25.053022,0.000401,24.991533,-2.1555,0.050,8.82844,8.82844
363.00,8.93640,25.053008,0.000401,24.991509,-2.1553,0.050,8.82795,8.82795
364.00,8.93054,25.052983,0.000401,24.991430,-2.1549,0.050,8.83136,8.83136
365.00,8.91385,25.052974,0.000399,24.991446,-2.1547,0.050,8.83550,8.83550
366.00,8.88887,25.053083,0.000401,24.991504,-2.1544,0.051,8.83857,8.83857
367.00,8.86613,25.053139,0.000400,24.991524,-2.1541,0.051,8.84092,8.84092
368.00,8.83889,25.053228,0.000398,24.991514,-2.1539,0.051,8.84321,8.84321
369.00,8.82574,25.053363,0.000397,24.991605,-2.1540,0.051,8.84585,8.84585
370.00,8.82232,25.053432,0.000399,24.991607,-2.1540,0.051,8.84984,8.84984
371.00,8.82377,25.053370,0.000396,24.991501,-2.1540,0.051,8.85550,8.85550
372.00,8.83175,25.053414,0.000398,24.991542,-2.1539,0.052,8.86189,8.86189
373.00,8.83634,25.053480,0.000400,24.991558,-2.1536,0.052,8.86938,8.86938
374.00,8.84262,25.053487,0.000403,24.991522,-2.1531,0.052,8.87633,8.87633
375.00,8.84294,25.053594,0.000406,24.991570,-2.1528,0.052,8.88299,8.88299
376.00,8.83919,25.053653,0.000410,24.991595,-2.1527,0.052,8.89074,8.89074
377.00,8.84355,25.053686,0.000414,24.991609,-2.1526,0.051,8.89727,8.89727
378.00,8.84768,25.053730,0.000416,24.991643,-2.1525,0.052,8.90195,8.90195
379.00,8.85583,25.053682,0.000415,24.991625,-2.1524,0.052,8.90510,8.90510
380.00,8.86219,25.053712,0.000418,24.991623,-2.1521,0.052,8.90781,8.90781
381.00,8.86818,25.053774,0.000416,24.991664,-2.1517,0.052,8.90931,8.90931
382.00,8.87553,25.053715,0.000412,24.991546,-2.1513,0.052,8.91072,8.91072
383.00,8.88435,25.053786,0.000412,24.991563,-2.1509,0.052,8.91164,8.91164
384.00,8.89083,25.053924,0.000419,24.991664,-2.1505,0.052,8.91376,8.91376
385.00,8.89750,25.053853,0.000415,24.991643,-2.1503,0.052,8.91558,8.91558
386.00,8.90165,25.053798,0.000412,24.991594,-2.1502,0.053,8.91676,8.91676
387.00,8.90366,25.053936,0.000415,24.991717,-2.1500,0.053,8.91834,8.91834
388.00,8.90594,25.053917,0.000415,24.991661,-2.1499,0.053,8.92150,8.92150
389.00,8.90765,25.053783,0.000409,24.991509,-2.1498,0.053,8.92418,8.92418
390.00,8.90946,25.053914,0.000415,24.991577,-2.1496,0.053,8.92664,8.92664
391.00,8.91166,25.054003,0.000414,24.991605,-2.1494,0.053,8.92889,8.92889
392.00,8.91389,25.053972,0.000411,24.991564,-2.1492,0.053,8.93077,8.93077
393.00,8.91607,25.054055,0.000412,24.991614,-2.1489,0.053,8.93147,8.93147
394.00,8.91801,25.054210,0.000411,24.991659,-2.1486,0.053,8.93130,8.93130
395.00,8.91992,25.054237,0.000412,24.991589,-2.1483,0.053,8.93023,8.93023
396.00,8.92147,25.054310,0.000418,24.991595,-2.1480,0.053,8.92780,8.92780
397.00,8.92332,25.054482,0.000419,24.991630,-2.1478,0.053,8.92517,8.92517
398.00,8.92434,25.054461,0.000413,24.991555,-2.1476,0.053,8.92323,8.92323
399.00,8.92385,25.054496,0.000415,24.991535,-2.1476,0.053,8.92249,8.92249
400.00,8.92383,25.054586,0.000414,24.991568,-2.1474,0.054,8.92284,8.92284
401.00,8.92469,25.054616,0.000413,24.991585,-2.1472,0.054,8.92547,8.92547
402.00,8.92594,25.054552,0.000414,24.991517,-2.1469,0.054,8.92834,8.92834
403.00,8.92695,25.054607,0.000414,24.991518,-2.1465,0.054,8.93033,8.93033
404.00,8.92721,25.054755,0.000413,24.991581,-2.1461,0.054,8.93145,8.93145
405.00,8.92667,25.054842,0.000410,24.991609,-2.1458,0.054,8.93198,8.93198
406.00,8.92728,25.054912,0.000408,24.991573,-2.1455,0.054,8.93259,8.93259
407.00,8.92809,25.054950,0.000407,24.991581,-2.1454,0.054,8.93276,8.93276
408.00,8.92855,25.055001,0.000411,24.991592,-2.1452,0.054,8.93428,8.93428
409.00,8.92919,25.055075,0.000418,24.991655,-2.1449,0.054,8.93765,8.93765
410.00,8.92966,25.054999,0.000418,24.991621,-2.1444,0.054,8.94206,8.94206
411.00,8.93138,25.054958,0.000418,24.991651,-2.1442,0.054,8.94556,8.94556
412.00,8.93285,25.055026,0.000416,24.991742,-2.1440,0.054,8.94852,8.94852
413.00,8.93313,25.055012,0.000416,24.991701,-2.1440,0.054,8.94879,8.94879
414.00,8.93457,25.054848,0.000410,24.991536,-2.1440,0.055,8.94631,8.94631
415.00,8.93659,25.054898,0.000410,24.991493,-2.1441,0.055,8.94246,8.94246
416.00,8.93836,25.055009,0.000409,24.991486,-2.1440,0.055,8.93819,8.93819
417.00,8.93973,25.055043,0.000410,24.991418,-2.1438,0.055,8.93478,8.93478
418.00,8.94194,25.055106,0.000407,24.991427,-2.1434,0.055,8.93241,8.93241
419.00,8.94437,25.055168,0.000405,24.991437,-2.1430,0.055,8.93039,8.93039
420.00,8.94324,25.055200,0.000405,24.991400,-2.1426,0.055,8.92921,8.92921
421.00,8.94235,25.055206,0.000404,24.991370,-2.1421,0.055,8.92984,8.92984
422.00,8.94370,25.055252,0.000407,24.991401,-2.1418,0.055,8.92976,8.92976
423.00,8.94232,25.055335,0.000410,24.991438,-2.1415,0.055,8.93028,8.93028
424.00,8.93970,25.055480,0.000413,24.991570,-2.1414,0.055,8.93083,8.93083
425.00,8.93735,25.055509,0.000413,24.991659,-2.1414,0.056,8.93109,8.93109
426.00,8.93653,25.055494,0.000416,24.991646,-2.1414,0.056,8.92960,8.92960
427.00,8.93575,25.055440,0.000411,24.991526,-2.1414,0.056,8.92939,8.92939
428.00,8.93481,25.055438,0.000411,24.991494,-2.1413,0.056,8.92932,8.92932
429.00,8.93411,25.055360,0.000412,24.991333,-2.1411,0.056,8.93034,8.93034
430.00,8.93361,25.055327,0.000408,24.991259,-2.1410,0.056,8.93179,8.93179
431.00,8.93281,25.055483,0.000408,24.991404,-2.1409,0.056,8.93415,8.93415
432.00,8.93183,25.055609,0.000406,24.991536,-2.1408,0.057,8.93433,8.93433
433.00,8.93165,25.055682,0.000406,24.991566,-2.1407,0.057,8.93414,8.93414
434.00,8.93150,25.055702,0.000404,24.991606,-2.1405,0.057,8.93413,8.93413
435.00,8.93145,25.055975,0.000411,24.991732,-2.1402,0.057,8.93392,8.93392
436.00,8.93161,25.056011,0.000413,24.991636,-2.1398,0.057,8.93323,8.93323
437.00,8.93186,25.056015,0.000415,24.991529,-2.1395,0.057,8.93474,8.93474
438.00,8.93221,25.056050,0.000411,24.991563,-2.1391,0.057,8.93576,8.93576
439.00,8.93265,25.056123,0.000406,24.991600,-2.1388,0.057,8.93664,8.93664
440.00,8.93333,25.056053,0.000403,24.991557,-2.1386,0.057,8.93768,8.93768
441.00,8.93376,25.056092,0.000402,24.991581,-2.1385,0.058,8.93839,8.93839
442.00,8.93398,25.056141,0.000401,24.991658,-2.1384,0.058,8.93806,8.93806
443.00,8.93424,25.056061,0.000403,24.991573,-2.1383,0.058,8.93817,8.93817
444.00,8.93455,25.056157,0.000406,24.991623,-2.1381,0.058,8.93817,8.93817
445.00,8.93513,25.056182,0.000403,24.991647,-2.1378,0.058,8.93846,8.93846
446.00,8.93590,25.056126,0.000401,24.991602,-2.1376,0.058,8.93948,8.93948
447.00,8.93653,25.056232,0.000406,24.991635,-2.1373,0.058,8.93987,8.93987
448.00,8.93697,25.056304,0.000403,24.991619,-2.1369,0.059,8.94062,8.94062
449.00,8.93739,25.056282,0.000400,24.991556,-2.1367,0.059,8.94144,8.94144
450.00,8.93780,25.056221,0.000401,24.991476,-2.1366,0.059,8.94170,8.94170
451.00,8.93803,25.056301,0.000404,24.991478,-2.1364,0.059,8.94154,8.94154
452.00,8.93848,25.056350,0.000402,24.991532,-2.1362,0.059,8.94252,8.94252
453.00,8.93918,25.056447,0.000406,24.991579,-2.1360,0.059,8.94381,8.94381
454.00,8.93988,25.056489,0.000410,24.991557,-2.1359,0.059,8.94441,8.94441
455.00,8.94043,25.056626,0.000412,24.991608,-2.1356,0.059,8.94477,8.94477
456.00,8.94098,25.056634,0.000410,24.991581,-2.1354,0.059,8.94570,8.94570
457.00,8.94144,25.056647,0.000412,24.991475,-2.1352,0.059,8.94592,8.94592
458.00,8.94182,25.056749,0.000415,24.991607,-2.1351,0.059,8.94566,8.94566
459.00,8.94228,25.056792,0.000414,24.991712,-2.1351,0.059,8.94591,8.94591
460.00,8.94268,25.056824,0.000419,24.991687,-2.1349,0.059,8.94652,8.94652
461.00,8.94303,25.056868,0.000417,24.991693,-2.1345,0.059,8.94606,8.94606
462.00,8.94325,25.056818,0.000413,24.991624,-2.1342,0.059,8.94496,8.94496
463.00,8.94336,25.056854,0.000409,24.991552,-2.1338,0.060,8.94370,8.94370
464.00,8.94349,25.056924,0.000405,24.991496,-2.1333,0.060,8.94240,8.94240
465.00,8.94349,25.056946,0.000403,24.991529,-2.1329,0.060,8.94086,8.94086
466.00,8.94339,25.056985,0.000404,24.991552,-2.1329,0.060,8.94021,8.94021
467.00,8.94360,25.057039,0.000408,24.991637,-2.1327,0.060,8.94195,8.94195
468.00,8.94415,25.057031,0.000408,24.991646,-2.1327,0.060,8.94443,8.94443
469.00,8.94448,25.057016,0.000412,24.991588,-2.1327,0.060,8.94566,8.94566
470.00,8.94470,25.057090,0.000411,24.991591,-2.1324,0.060,8.94702,8.94702
471.00,8.94475,25.057164,0.000411,24.991612,-2.1321,0.060,8.94777,8.94777
472.00,8.94485,25.057266,0.000413,24.991611,-2.1319,0.061,8.94733,8.94733
473.00,8.94493,25.057241,0.000413,24.991526,-2.1318,0.061,8.94678,8.94678
474.00,8.94489,25.057302,0.000411,24.991567,-2.1317,0.061,8.94810,8.94810
475.00,8.94471,25.057301,0.000408,24.991522,-2.1317,0.061,8.94897,8.94897
476.00,8.94453,25.057391,0.000412,24.991570,-2.1315,0.061,8.94940,8.94940
477.00,8.94497,25.057319,0.000406,24.991473,-2.1313,0.061,8.94986,8.94986
478.00,8.94571,25.057379,0.000407,24.991492,-2.1311,0.061,8.95058,8.95058
479.00,8.94614,25.057399,0.000409,24.991462,-2.1309,0.061,8.95081,8.95081
480.00,8.94684,25.057462,0.000414,24.991466,-2.1307,0.061,8.95114,8.95114
481.00,8.94708,25.057370,0.000408,24.991365,-2.1304,0.061,8.95131,8.95131
482.00,8.94741,25.057513,0.000413,24.991497,-2.1301,0.061,8.94997,8.94997
483.00,8.94743,25.057596,0.000414,24.991507,-2.1297,0.061,8.94669,8.94669
484.00,8.94691,25.057640,0.000411,24.991506,-2.1295,0.062,8.94249,8.94249
485.00,8.94676,25.057694,0.000411,24.991608,-2.1295,0.062,8.93842,8.93842
486.00,8.94703,25.057786,0.000409,24.991634,-2.1298,0.062,8.93508,8.93508
487.00,8.94677,25.057742,0.000406,24.991528,-2.1298,0.062,8.93416,8.93416
488.00,8.94684,25.057732,0.000403,24.991519,-2.1298,0.062,8.93487,8.93487
489.00,8.94677,25.057749,0.000404,24.991548,-2.1297,0.063,8.93672,8.93672
490.00,8.94586,25.057747,0.000403,24.991469,-2.1294,0.063,8.93942,8.93942
491.00,8.94503,25.057761,0.000410,24.991495,-2.1292,0.063,8.94189,8.94189
492.00,8.94268,25.057796,0.000408,24.991508,-2.1288,0.063,8.94360,8.94360
493.00,8.94094,25.057846,0.000411,24.991465,-2.1286,0.063,8.94652,8.94652
494.00,8.94097,25.057943,0.000412,24.991468,-2.1284,0.063,8.94897,8.94897
495.00,8.94154,25.057977,0.000408,24.991458,-2.1281,0.063,8.95118,8.95118
496.00,8.94267,25.058018,0.000404,24.991434,-2.1277,0.063,8.95296,8.95296
497.00,8.94339,25.058104,0.000406,24.991531,-2.1274,0.063,8.95386,8.95386
498.00,8.94310,25.058230,0.000405,24.991692,-2.1272,0.064,8.95252,8.95252
499.00,8.94405,25.058309,0.000405,24.991768,-2.1270,0.064,8.95082,8.95082
500.00,8.94417,25.058309,0.000405,24.991740,-2.1267,0.064,8.94769,8.94769
501.00,8.94452,25.058377,0.000407,24.991826,-2.1267,0.064,8.94536,8.94536
502.00,8.94603,25.058412,0.000409,24.991768,-2.1267,0.064,8.94315,8.94315
503.00,8.94686,25.058336,0.000411,24.991581,-2.1265,0.064,8.94055,8.94055
504.00,8.94714,25.058345,0.000414,24.991533,-2.1264,0.064,8.93745,8.93745
505.00,8.94838,25.058423,0.000414,24.991561,-2.1263,0.064,8.93303,8.93303
506.00,8.94918,25.058507,0.000413,24.991514,-2.1262,0.064,8.92516,8.92516
507.00,8.94957,25.058544,0.000413,24.991548,-2.1260,0.064,8.91469,8.91469
508.00,8.94784,25.058622,0.000411,24.991654,-2.1258,0.064,8.90239,8.90239
509.00,8.94503,25.058697,0.000410,24.991695,-2.1257,0.064,8.88858,8.88858
510.00,8.94220,25.058702,0.000411,24.991622,-2.1255,0.064,8.87641,8.87641
@4,2.0001,4.0, 510.065999999999 
511.00,8.94145,25.058689,0.000414,24.991579,-2.1251,0.064,8.86761,8.86761
512.00,8.93876,25.058725,0.000411,24.991528,-2.1248,0.064,8.86209,8.86209
513.00,8.93451,25.058788,0.000406,24.991493,-2.1246,0.065,8.86044,8.86044
514.00,8.93028,25.058888,0.000406,24.991500,-2.1244,0.065,8.86126,8.86126
515.00,8.91897,25.058973,0.000407,24.991591,-2.1242,0.065,8.86289,8.86289
516.00,8.90226,25.059041,0.000404,24.991635,-2.1241,0.065,8.86411,8.86411
517.00,8.88739,25.059099,0.000408,24.991697,-2.1239,0.065,8.86549,8.86549
518.00,8.87285,25.059155,0.000412,24.991747,-2.1236,0.065,8.86540,8.86540
519.00,8.86139,25.059077,0.000413,24.991681,-2.1232,0.065,8.86646,8.86646
520.00,8.85831,25.059063,0.000413,24.991636,-2.1228,0.065,8.86828,8.86828
521.00,8.85826,25.059085,0.000414,24.991652,-2.1225,0.065,8.87214,8.87214
522.00,8.85996,25.059056,0.000412,24.991572,-2.1224,0.065,8.87734,8.87734
523.00,8.86450,25.059093,0.000415,24.991599,-2.1223,0.065,8.88327,8.88327
524.00,8.86541,25.059157,0.000414,24.991599,-2.1222,0.066,8.89002,8.89002
525.00,8.86621,25.059229,0.000417,24.991633,-2.1221,0.065,8.89678,8.89678
526.00,8.86446,25.059200,0.000416,24.991600,-2.1219,0.066,8.90305,8.90305
527.00,8.86653,25.059292,0.000415,24.991635,-2.1217,0.066,8.90772,8.90772
528.00,8.86435,25.059323,0.000415,24.991600,-2.1215,0.066,8.91275,8.91275
529.00,8.87074,25.059246,0.000411,24.991567,-2.1213,0.066,8.91609,8.91609
530.00,8.87586,25.059252,0.000408,24.991570,-2.1212,0.066,8.91941,8.91941
531.00,8.88363,25.059348,0.000410,24.991565,-2.1211,0.066,8.92279,8.92279
532.00,8.89003,25.059389,0.000412,24.991560,-2.1211,0.066,8.92657,8.92657
533.00,8.89699,25.059362,0.000411,24.991535,-2.1212,0.066,8.92994,8.92994
534.00,8.90288,25.059389,0.000413,24.991481,-2.1212,0.066,8.93210,8.93210
535.00,8.90793,25.059367,0.000411,24.991444,-2.1211,0.066,8.93396,8.93396
536.00,8.91148,25.059423,0.000410,24.991496,-2.1209,0.067,8.93505,8.93505
537.00,8.91524,25.059402,0.000407,24.991494,-2.1204,0.067,8.93607,8.93607
538.00,8.91894,25.059440,0.000406,24.991494,-2.1199,0.067,8.93740,8.93740
539.00,8.92164,25.059470,0.000405,24.991520,-2.1197,0.067,8.94005,8.94005
540.00,8.92509,25.059496,0.000406,24.991492,-2.1193,0.067,8.94243,8.94243
541.00,8.92754,25.059458,0.000405,24.991409,-2.1191,0.067,8.94383,8.94383
542.00,8.92968,25.059450,0.000406,24.991348,-2.1189,0.067,8.94501,8.94501
543.00,8.93176,25.059529,0.000406,24.991311,-2.1188,0.067,8.94495,8.94495
544.00,8.93335,25.059680,0.000408,24.991313,-2.1186,0.067,8.94438,8.94438
545.00,8.93471,25.059811,0.000406,24.991370,-2.1186,0.068,8.94412,8.94412
546.00,8.93659,25.060004,0.000408,24.991460,-2.1186,0.068,8.94462,8.94462
547.00,8.93791,25.060113,0.000407,24.991477,-2.1186,0.068,8.94547,8.94547
548.00,8.93962,25.060095,0.000407,24.991540,-2.1185,0.068,8.94713,8.94713
549.00,8.94086,25.060090,0.000408,24.991629,-2.1184,0.068,8.94838,8.94838
550.00,8.94192,25.060127,0.000411,24.991652,-2.1183,0.068,8.94979,8.94979
551.00,8.94304,25.060028,0.000406,24.991566,-2.1179,0.068,8.95038,8.95038
552.00,8.94393,25.060098,0.000408,24.991610,-2.1176,0.069,8.95115,8.95115
553.00,8.94490,25.060217,0.000408,24.991604,-2.1174,0.069,8.95210,8.95210
554.00,8.94594,25.060317,0.000409,24.991551,-2.1171,0.069,8.95329,8.95329
555.00,8.94710,25.060392,0.000413,24.991528,-2.1170,0.069,8.95239,8.95239
556.00,8.94794,25.060438,0.000416,24.991529,-2.1171,0.069,8.95205,8.95205
557.00,8.94795,25.060368,0.000415,24.991447,-2.1170,0.069,8.95010,8.95010
558.00,8.94789,25.060310,0.000411,24.991433,-2.1170,0.069,8.94726,8.94726
559.00,8.94771,25.060295,0.000408,24.991424,-2.1168,0.069,8.94447,8.94447
560.00,8.94758,25.060197,0.000403,24.991321,-2.1163,0.069,8.94384,8.94384
561.00,8.94753,25.060253,0.000402,24.991379,-2.1159,0.069,8.94306,8.94306
562.00,8.94772,25.060313,0.000402,24.991426,-2.1156,0.069,8.94339,8.94339
563.00,8.94825,25.060354,0.000405,24.991406,-2.1152,0.069,8.94372,8.94372
564.00,8.94822,25.060339,0.000406,24.991452,-2.1151,0.070,8.94427,8.94427
565.00,8.94817,25.060383,0.000408,24.991517,-2.1151,0.070,8.94451,8.94451
566.00,8.94764,25.060457,0.000412,24.991558,-2.1149,0.070,8.94547,8.94547
567.00,8.94737,25.060502,0.000414,24.991561,-2.1148,0.070,8.94619,8.94619
568.00,8.94750,25.060528,0.000418,24.991555,-2.1147,0.070,8.94755,8.94755
569.00,8.94760,25.060612,0.000421,24.991583,-2.1144,0.070,8.94807,8.94807
570.00,8.94738,25.060716,0.000423,24.991615,-2.1143,0.070,8.94810,8.94810
571.00,8.94714,25.060706,0.000421,24.991576,-2.1141,0.070,8.94778,8.94778
572.00,8.94697,25.060783,0.000420,24.991589,-2.1139,0.070,8.94747,8.94747
573.00,8.94667,25.060962,0.000418,24.991674,-2.1136,0.070,8.94753,8.94753
574.00,8.94625,25.061059,0.000417,24.991679,-2.1134,0.070,8.94775,8.94775
575.00,8.94606,25.061067,0.000415,24.991696,-2.1132,0.071,8.94792,8.94792
576.00,8.94599,25.061099,0.000416,24.991725,-2.1131,0.071,8.94738,8.94738
577.00,8.94600,25.061097,0.000416,24.991724,-2.1129,0.071,8.94745,8.94745
578.00,8.94628,25.061003,0.000416,24.991629,-2.1128,0.071,8.94712,8.94712
579.00,8.94673,25.061018,0.000417,24.991596,-2.1127,0.071,8.94776,8.94776
580.00,8.94717,25.061084,0.000417,24.991533,-2.1125,0.071,8.94927,8.94927
581.00,8.94775,25.061174,0.000415,24.991487,-2.1124,0.071,8.95127,8.95127
582.00,8.94812,25.061254,0.000416,24.991454,-2.1123,0.071,8.95203,8.95203
583.00,8.94851,25.061396,0.000415,24.991545,-2.1121,0.071,8.95290,8.95290
584.00,8.94910,25.061333,0.000414,24.991490,-2.1120,0.071,8.95403,8.95403
585.00,8.94972,25.061308,0.000415,24.991481,-2.1118,0.071,8.95463,8.95463
586.00,8.95023,25.061320,0.000415,24.991496,-2.1116,0.071,8.95529,8.95529
587.00,8.95056,25.061229,0.000412,24.991478,-2.1115,0.072,8.95578,8.95578
588.00,8.95083,25.061167,0.000410,24.991418,-2.1115,0.072,8.95640,8.95640
589.00,8.95128,25.061273,0.000411,24.991496,-2.1112,0.072,8.95609,8.95609
590.00,8.95162,25.061297,0.000412,24.991526,-2.1112,0.072,8.95525,8.95525
591.00,8.95196,25.061247,0.000412,24.991441,-2.1112,0.072,8.95466,8.95466
592.00,8.95231,25.061329,0.000414,24.991451,-2.1110,0.072,8.95451,8.95451
593.00,8.95253,25.061384,0.000417,24.991470,-2.1109,0.072,8.95409,8.95409
594.00,8.95288,25.061452,0.000416,24.991465,-2.1109,0.072,8.95429,8.95429
595.00,8.95312,25.061539,0.000415,24.991447,-2.1104,0.072,8.95382,8.95382
596.00,8.95345,25.061680,0.000416,24.991530,-2.1100,0.072,8.95366,8.95366
597.00,8.95396,25.061721,0.000418,24.991537,-2.1098,0.072,8.95432,8.95432
598.00,8.95424,25.061749,0.000420,24.991521,-2.1096,0.072,8.95413,8.95413
599.00,8.95441,25.061730,0.000421,24.991501,-2.1092,0.072,8.95345,8.95345
600.00,8.95445,25.061785,0.000421,24.991542,-2.1092,0.072,8.95380,8.95380
601.00,8.95430,25.061830,0.000422,24.991549,-2.1093,0.072,8.95351,8.95351
602.00,8.95433,25.061951,0.000422,24.991575,-2.1090,0.072,8.95309,8.95309
603.00,8.95454,25.062076,0.000417,24.991565,-2.1087,0.073,8.95386,8.95386
604.00,8.95463,25.062170,0.000413,24.991501,-2.1086,0.073,8.95470,8.95470
605.00,8.95466,25.062258,0.000411,24.991480,-2.1085,0.073,8.95577,8.95577
606.00,8.95470,25.062209,0.000407,24.991408,-2.1083,0.073,8.95682,8.95682
607.00,8.95469,25.062249,0.000406,24.991422,-2.1082,0.074,8.95685,8.95685
608.00,8.95468,25.062237,0.000411,24.991457,-2.1080,0.074,8.95675,8.95675
609.00,8.95479,25.062273,0.000410,24.991518,-2.1077,0.074,8.95713,8.95713
610.00,8.95503,25.062255,0.000410,24.991492,-2.1076,0.074,8.95726,8.95726
611.00,8.95526,25.062369,0.000410,24.991539,-2.1074,0.074,8.95736,8.95736
612.00,8.95549,25.062465,0.000409,24.991547,-2.1073,0.074,8.95842,8.95842
613.00,8.95580,25.062554,0.000407,24.991502,-2.1074,0.074,8.95886,8.95886
614.00,8.95593,25.062580,0.000408,24.991502,-2.1076,0.074,8.95857,8.95857
615.00,8.95620,25.062656,0.000409,24.991532,-2.1075,0.074,8.95898,8.95898
616.00,8.95660,25.062751,0.000410,24.991550,-2.1074,0.074,8.95905,8.95905
617.00,8.95668,25.062746,0.000408,24.991567,-2.1072,0.074,8.95851,8.95851
618.00,8.95679,25.062673,0.000409,24.991529,-2.1069,0.074,8.95826,8.95826
619.00,8.95712,25.062572,0.000406,24.991398,-2.1065,0.074,8.95880,8.95880
620.00,8.95754,25.062546,0.000403,24.991368,-2.1060,0.075,8.95908,8.95908
621.00,8.95797,25.062428,0.000400,24.991267,-2.1057,0.075,8.95949,8.95949
622.00,8.95838,25.062420,0.000401,24.991216,-2.1053,0.075,8.96025,8.96025
623.00,8.95866,25.062457,0.000400,24.991192,-2.1051,0.075,8.96148,8.96148
624.00,8.95900,25.062618,0.000399,24.991323,-2.1050,0.075,8.96196,8.96196
625.00,8.95931,25.062772,0.000399,24.991422,-2.1051,0.075,8.96276,8.96276
626.00,8.95967,25.062905,0.000402,24.991503,-2.1049,0.076,8.96364,8.96364
627.00,8.96024,25.062989,0.000407,24.991537,-2.1048,0.076,8.96525,8.96525
628.00,8.96101,25.063068,0.000406,24.991577,-2.1046,0.076,8.96683,8.96683
629.00,8.96169,25.063207,0.000409,24.991632,-2.1043,0.076,8.96864,8.96864
630.00,8.96234,25.063144,0.000411,24.991563,-2.1041,0.076,8.96989,8.96989
631.00,8.96301,25.063264,0.000413,24.991602,-2.1038,0.076,8.97086,8.97086
632.00,8.96335,25.063248,0.000410,24.991601,-2.1036,0.076,8.96936,8.96936
633.00,8.96321,25.063357,0.000415,24.991662,-2.1036,0.076,8.96607,8.96607
634.00,8.96362,25.063366,0.000415,24.991647,-2.1035,0.076,8.96219,8.96219
635.00,8.96423,25.063411,0.000414,24.991646,-2.1034,0.076,8.95734,8.95734
636.00,8.96513,25.063349,0.000410,24.991565,-2.1034,0.076,8.95333,8.95333
637.00,8.96580,25.063434,0.000412,24.991538,-2.1032,0.076,8.95095,8.95095
638.00,8.96657,25.063479,0.000410,24.991549,-2.1029,0.076,8.94936,8.94936
639.00,8.96743,25.063467,0.000411,24.991467,-2.1027,0.077,8.94886,8.94886
640.00,8.96773,25.063540,0.000412,24.991440,-2.1024,0.077,8.94913,8.94913
641.00,8.96653,25.063680,0.000416,24.991494,-2.1021,0.077,8.94999,8.94999
642.00,8.96217,25.063743,0.000417,24.991553,-2.1018,0.077,8.95132,8.95132
643.00,8.95705,25.063691,0.000414,24.991460,-2.1015,0.077,8.95420,8.95420
644.00,8.95469,25.063665,0.000413,24.991524,-2.1011,0.077,8.95736,8.95736
645.00,8.95309,25.063725,0.000413,24.991583,-2.1010,0.077,8.96044,8.96044
646.00,8.95275,25.063718,0.000409,24.991579,-2.1010,0.077,8.96236,8.96236
647.00,8.95358,25.063765,0.000404,24.991566,-2.1010,0.078,8.96393,8.96393
648.00,8.95505,25.063824,0.000407,24.991602,-2.1009,0.078,8.96527,8.96527
649.00,8.95623,25.063953,0.000408,24.991610,-2.1009,0.078,8.96556,8.96556
650.00,8.95666,25.063947,0.000408,24.991588,-2.1007,0.078,8.96583,8.96583
651.00,8.95640,25.063929,0.000410,24.991527,-2.1004,0.078,8.96541,8.96541
652.00,8.95725,25.063980,0.000412,24.991518,-2.1001,0.078,8.96374,8.96374
653.00,8.95836,25.064052,0.000412,24.991546,-2.1001,0.078,8.95860,8.95860
654.00,8.95941,25.064097,0.000415,24.991510,-2.0999,0.078,8.95201,8.95201
655.00,8.96118,25.064206,0.000420,24.991527,-2.0997,0.078,8.94234,8.94234
656.00,8.96326,25.064292,0.000422,24.991583,-2.0996,0.078,8.93095,8.93095
657.00,8.96490,25.064257,0.000422,24.991556,-2.0997,0.078,8.91913,8.91913
658.00,8.96542,25.064291,0.000422,24.991582,-2.0997,0.078,8.90724,8.90724
659.00,8.96575,25.064321,0.000419,24.991588,-2.0998,0.078,8.89701,8.89701
660.00,8.96540,25.064411,0.000413,24.991578,-2.0997,0.078,8.88875,8.88875
@5,2.0001,4.0, 660.002 
661.00,8.96180,25.064459,0.000413,24.991560,-2.0997,0.078,8.88339,8.88339
662.00,8.95601,25.064551,0.000412,24.991527,-2.0997,0.079,8.88014,8.88014
663.00,8.94210,25.064561,0.000409,24.991444,-2.0997,0.079,8.88063,8.88063
664.00,8.93312,25.064533,0.000410,24.991374,-2.0996,0.079,8.88193,8.88193
665.00,8.91829,25.064409,0.000409,24.991314,-2.0996,0.079,8.88442,8.88442
666.00,8.90516,25.064339,0.000407,24.991289,-2.0995,0.079,8.88634,8.88634
667.00,8.89703,25.064331,0.000407,24.991346,-2.0993,0.079,8.88660,8.88660
668.00,8.88269,25.064361,0.000410,24.991394,-2.0990,0.079,8.88657,8.88657
669.00,8.88152,25.064419,0.000412,24.991468,-2.0988,0.079,8.88682,8.88682
670.00,8.87696,25.064441,0.000412,24.991442,-2.0986,0.079,8.88711,8.88711
671.00,8.87812,25.064457,0.000411,24.991407,-2.0985,0.079,8.88942,8.88942
672.00,8.88104,25.064453,0.000411,24.991345,-2.0984,0.079,8.89420,8.89420
673.00,8.88458,25.064453,0.000412,24.991322,-2.0983,0.080,8.89901,8.89901
674.00,8.88782,25.064473,0.000411,24.991295,-2.0981,0.080,8.90413,8.90413
675.00,8.88859,25.064587,0.000410,24.991308,-2.0979,0.080,8.91050,8.91050
676.00,8.88678,25.064644,0.000413,24.991278,-2.0976,0.080,8.91524,8.91524
677.00,8.88213,25.064718,0.000415,24.991354,-2.0972,0.080,8.91919,8.91919
678.00,8.88504,25.064759,0.000415,24.991336,-2.0970,0.080,8.92315,8.92315
679.00,8.88864,25.064807,0.000415,24.991351,-2.0968,0.080,8.92630,8.92630
680.00,8.89330,25.064812,0.000419,24.991435,-2.0966,0.080,8.92868,8.92868
681.00,8.89905,25.064904,0.000417,24.991507,-2.0965,0.080,8.93170,8.93170
682.00,8.90454,25.064946,0.000415,24.991459,-2.0964,0.080,8.93483,8.93483
683.00,8.90941,25.064995,0.000415,24.991508,-2.0964,0.080,8.93758,8.93758
684.00,8.91405,25.065030,0.000411,24.991436,-2.0964,0.081,8.93950,8.93950
685.00,8.91754,25.065123,0.000408,24.991378,-2.0961,0.081,8.94135,8.94135
686.00,8.92103,25.065114,0.000408,24.991343,-2.0958,0.081,8.94258,8.94258
687.00,8.92472,25.065185,0.000412,24.991373,-2.0954,0.081,8.94365,8.94365
688.00,8.92752,25.065247,0.000413,24.991354,-2.0950,0.081,8.94484,8.94484
689.00,8.93018,25.065358,0.000415,24.991453,-2.0945,0.081,8.94659,8.94659
690.00,8.93272,25.065368,0.000416,24.991486,-2.0943,0.081,8.94811,8.94811
691.00,8.93495,25.065458,0.000419,24.991512,-2.0943,0.081,8.94979,8.94979
692.00,8.93702,25.065473,0.000415,24.991479,-2.0943,0.081,8.95061,8.95061
693.00,8.93917,25.065564,0.000414,24.991493,-2.0942,0.082,8.95140,8.95140
694.00,8.94098,25.065621,0.000416,24.991515,-2.0942,0.082,8.95270,8.95270
695.00,8.94250,25.065629,0.000416,24.991477,-2.0941,0.082,8.95425,8.95425
696.00,8.94431,25.065673,0.000412,24.991487,-2.0940,0.082,8.95567,8.95567
697.00,8.94600,25.065751,0.000412,24.991527,-2.0939,0.082,8.95748,8.95748
698.00,8.94766,25.065715,0.000411,24.991444,-2.0939,0.082,8.95851,8.95851
699.00,8.94900,25.065741,0.000409,24.991401,-2.0938,0.082,8.95850,8.95850
700.00,8.94995,25.065858,0.000412,24.991399,-2.0938,0.082,8.95771,8.95771
701.00,8.95080,25.065918,0.000414,24.991449,-2.0940,0.082,8.95659,8.95659
702.00,8.95164,25.065917,0.000413,24.991395,-2.0941,0.082,8.95565,8.95565
703.00,8.95255,25.066048,0.000417,24.991487,-2.0942,0.082,8.95418,8.95418
704.00,8.95336,25.066040,0.000419,24.991468,-2.0941,0.082,8.95400,8.95400
705.00,8.95344,25.066018,0.000416,24.991464,-2.0939,0.082,8.95317,8.95317
706.00,8.95347,25.066065,0.000420,24.991461,-2.0935,0.082,8.95241,8.95241
707.00,8.95367,25.066095,0.000424,24.991519,-2.0932,0.082,8.95140,8.95140
708.00,8.95379,25.066045,0.000420,24.991482,-2.0931,0.083,8.95151,8.95151
709.00,8.95400,25.065907,0.000418,24.991361,-2.0930,0.083,8.95107,8.95107
710.00,8.95402,25.065991,0.000419,24.991427,-2.0930,0.083,8.95084,8.95084
711.00,8.95397,25.066029,0.000417,24.991419,-2.0930,0.083,8.95080,8.95080
712.00,8.95390,25.066019,0.000417,24.991347,-2.0929,0.083,8.95060,8.95060
713.00,8.95393,25.066088,0.000417,24.991401,-2.0928,0.083,8.95061,8.95061
714.00,8.95371,25.066289,0.000417,24.991508,-2.0928,0.083,8.95106,8.95106
715.00,8.95334,25.066361,0.000418,24.991537,-2.0927,0.083,8.95238,8.95238
716.00,8.95311,25.066272,0.000415,24.991425,-2.0927,0.083,8.95343,8.95343
717.00,8.95292,25.066390,0.000414,24.991470,-2.0927,0.084,8.95452,8.95452
718.00,8.95280,25.066440,0.000414,24.991431,-2.0926,0.084,8.95577,8.95577
719.00,8.95294,25.066529,0.000416,24.991537,-2.0924,0.084,8.95612,8.95612
720.00,8.95290,25.066410,0.000415,24.991409,-2.0922,0.084,8.95606,8.95606
721.00,8.95298,25.066503,0.000415,24.991527,-2.0919,0.084,8.95703,8.95703
722.00,8.95327,25.066472,0.000414,24.991539,-2.0916,0.084,8.95864,8.95864
723.00,8.95383,25.066466,0.000416,24.991561,-2.0911,0.084,8.96004,8.96004
724.00,8.95449,25.066364,0.000413,24.991412,-2.0907,0.084,8.96168,8.96168
725.00,8.95524,25.066600,0.000416,24.991635,-2.0903,0.084,8.96286,8.96286
726.00,8.95590,25.066625,0.000420,24.991598,-2.0900,0.084,8.96399,8.96399
727.00,8.95667,25.066594,0.000418,24.991544,-2.0899,0.084,8.96435,8.96435
728.00,8.95741,25.066571,0.000417,24.991501,-2.0898,0.084,8.96451,8.96451
729.00,8.95795,25.066665,0.000419,24.991598,-2.0896,0.084,8.96394,8.96394
730.00,8.95856,25.066526,0.000419,24.991447,-2.0894,0.084,8.96443,8.96443
731.00,8.95938,25.066658,0.000420,24.991539,-2.0891,0.084,8.96450,8.96450
732.00,8.96023,25.066788,0.000418,24.991639,-2.0889,0.085,8.96422,8.96422
733.00,8.96081,25.066975,0.000419,24.991749,-2.0890,0.085,8.96459,8.96459
734.00,8.96161,25.067021,0.000418,24.991725,-2.0891,0.085,8.96628,8.96628
735.00,8.96240,25.067078,0.000415,24.991756,-2.0891,0.085,8.96781,8.96781
736.00,8.96329,25.067106,0.000413,24.991751,-2.0889,0.085,8.96962,8.96962
737.00,8.96427,25.067082,0.000417,24.991657,-2.0887,0.085,8.97149,8.97149
738.00,8.96495,25.067055,0.000419,24.991625,-2.0884,0.085,8.97187,8.97187
739.00,8.96552,25.067013,0.000420,24.991527,-2.0882,0.085,8.97124,8.97124
740.00,8.96597,25.067067,0.000418,24.991544,-2.0881,0.086,8.96929,8.96929
741.00,8.96606,25.067066,0.000415,24.991536,-2.0882,0.086,8.96624,8.96624
742.00,8.96626,25.067238,0.000415,24.991651,-2.0884,0.086,8.96387,8.96387
743.00,8.96651,25.067272,0.000415,24.991609,-2.0883,0.086,8.96167,8.96167
744.00,8.96659,25.067396,0.000414,24.991690,-2.0882,0.086,8.96004,8.96004
745.00,8.96580,25.067327,0.000411,24.991498,-2.0881,0.086,8.95950,8.95950
746.00,8.96526,25.067341,0.000412,24.991410,-2.0878,0.086,8.96002,8.96002
747.00,8.96522,25.067271,0.000413,24.991296,-2.0874,0.086,8.96124,8.96124
748.00,8.96542,25.067296,0.000411,24.991253,-2.0871,0.086,8.96241,8.96241
749.00,8.96536,25.067350,0.000413,24.991275,-2.0870,0.086,8.96397,8.96397
750.00,8.96535,25.067456,0.000417,24.991410,-2.0868,0.086,8.96477,8.96477
751.00,8.96534,25.067478,0.000420,24.991428,-2.0867,0.086,8.96529,8.96529
752.00,8.96537,25.067491,0.000416,24.991455,-2.0867,0.086,8.96515,8.96515
753.00,8.96538,25.067573,0.000415,24.991522,-2.0867,0.087,8.96492,8.96492
754.00,8.96493,25.067525,0.000412,24.991460,-2.0865,0.087,8.96400,8.96400
755.00,8.96402,25.067518,0.000410,24.991335,-2.0865,0.087,8.96400,8.96400
756.00,8.96374,25.067600,0.000406,24.991356,-2.0865,0.087,8.96378,8.96378
757.00,8.96371,25.067647,0.000409,24.991331,-2.0864,0.087,8.96424,8.96424
758.00,8.96361,25.067570,0.000406,24.991229,-2.0861,0.087,8.96516,8.96516
759.00,8.96358,25.067662,0.000408,24.991290,-2.0858,0.087,8.96645,8.96645
760.00,8.96374,25.067716,0.000410,24.991379,-2.0855,0.087,8.96758,8.96758
761.00,8.96414,25.067715,0.000412,24.991324,-2.0852,0.087,8.96800,8.96800
762.00,8.96440,25.067755,0.000410,24.991337,-2.0850,0.087,8.96774,8.96774
763.00,8.96490,25.067864,0.000414,24.991403,-2.0851,0.087,8.96853,8.96853
764.00,8.96551,25.067937,0.000414,24.991429,-2.0851,0.088,8.96837,8.96837
765.00,8.96586,25.068040,0.000413,24.991498,-2.0849,0.088,8.96798,8.96798
766.00,8.96623,25.068041,0.000410,24.991492,-2.0848,0.088,8.96837,8.96837
767.00,8.96638,25.068161,0.000413,24.991512,-2.0848,0.088,8.96847,8.96847
768.00,8.96648,25.068159,0.000411,24.991465,-2.0847,0.088,8.96771,8.96771
769.00,8.96659,25.068206,0.000410,24.991430,-2.0846,0.088,8.96764,8.96764
770.00,8.96675,25.068315,0.000411,24.991372,-2.0846,0.089,8.96811,8.96811
771.00,8.96711,25.068410,0.000417,24.991442,-2.0843,0.088,8.96895,8.96895
772.00,8.96741,25.068442,0.000415,24.991460,-2.0839,0.089,8.96983,8.96983
773.00,8.96783,25.068504,0.000414,24.991522,-2.0836,0.089,8.97103,8.97103
774.00,8.96830,25.068458,0.000413,24.991509,-2.0832,0.089,8.97111,8.97111
775.00,8.96840,25.068373,0.000411,24.991496,-2.0829,0.089,8.97040,8.97040
776.00,8.96864,25.068400,0.000407,24.991461,-2.0828,0.089,8.96964,8.96964
777.00,8.96874,25.068423,0.000406,24.991419,-2.0827,0.089,8.96896,8.96896
778.00,8.96881,25.068496,0.000410,24.991405,-2.0825,0.089,8.96840,8.96840
779.00,8.96898,25.068638,0.000413,24.991455,-2.0825,0.089,8.96885,8.96885
780.00,8.96897,25.068792,0.000418,24.991543,-2.0823,0.089,8.96912,8.96912
781.00,8.96895,25.068882,0.000419,24.991626,-2.0823,0.089,8.96926,8.96926
782.00,8.96910,25.068850,0.000420,24.991602,-2.0822,0.089,8.96902,8.96902
783.00,8.96899,25.068906,0.000418,24.991665,-2.0821,0.089,8.96826,8.96826
784.00,8.96884,25.068864,0.000415,24.991632,-2.0819,0.090,8.96738,8.96738
785.00,8.96876,25.068808,0.000414,24.991544,-2.0817,0.090,8.96742,8.96742
786.00,8.96877,25.068793,0.000411,24.991458,-2.0816,0.090,8.96722,8.96722
787.00,8.96877,25.068973,0.000411,24.991598,-2.0814,0.090,8.96738,8.96738
788.00,8.96891,25.069014,0.000411,24.991600,-2.0812,0.090,8.96850,8.96850
789.00,8.96923,25.069072,0.000411,24.991596,-2.0812,0.090,8.97021,8.97021
790.00,8.96950,25.069181,0.000408,24.991624,-2.0810,0.090,8.97130,8.97130
791.00,8.96959,25.069311,0.000412,24.991623,-2.0808,0.090,8.97221,8.97221
792.00,8.96955,25.069402,0.000413,24.991624,-2.0806,0.091,8.97238,8.97238
793.00,8.96934,25.069400,0.000411,24.991524,-2.0806,0.091,8.97193,8.97193
794.00,8.96933,25.069414,0.000409,24.991501,-2.0806,0.091,8.97152,8.97152
795.00,8.96981,25.069446,0.000411,24.991571,-2.0806,0.091,8.97247,8.97247
796.00,8.97026,25.069366,0.000409,24.991540,-2.0806,0.091,8.97295,8.97295
797.00,8.97055,25.069247,0.000408,24.991492,-2.0805,0.091,8.97406,8.97406
798.00,8.97085,25.069288,0.000411,24.991585,-2.0801,0.091,8.97557,8.97557
799.00,8.97123,25.069355,0.000417,24.991645,-2.0799,0.091,8.97647,8.97647
800.00,8.97163,25.069294,0.000415,24.991545,-2.0797,0.091,8.97629,8.97629
801.00,8.97203,25.069370,0.000415,24.991588,-2.0795,0.091,8.97582,8.97582
802.00,8.97236,25.069465,0.000412,24.991557,-2.0794,0.091,8.97430,8.97430
803.00,8.97307,25.069538,0.000412,24.991510,-2.0794,0.091,8.97099,8.97099
804.00,8.97374,25.069613,0.000411,24.991483,-2.0792,0.092,8.96525,8.96525
805.00,8.97423,25.069760,0.000411,24.991564,-2.0791,0.092,8.95755,8.95755
806.00,8.97434,25.069810,0.000410,24.991622,-2.0790,0.092,8.94785,8.94785
807.00,8.97511,25.069902,0.000411,24.991693,-2.0789,0.092,8.93732,8.93732
808.00,8.97606,25.069941,0.000411,24.991683,-2.0788,0.092,8.92576,8.92576
809.00,8.97609,25.070034,0.000417,24.991769,-2.0785,0.092,8.91542,8.91542
810.00,8.97596,25.070029,0.000420,24.991752,-2.0783,0.092,8.90699,8.90699
@6,2.0001,4.0, 810.044999999998 
811.00,8.97261,25.070139,0.000421,24.991754,-2.0781,0.092,8.90180,8.90180
812.00,8.96720,25.070066,0.000420,24.991665,-2.0780,0.092,8.89899,8.89899
813.00,8.96046,25.070103,0.000419,24.991714,-2.0778,0.092,8.89976,8.89976
814.00,8.94847,25.070112,0.000417,24.991685,-2.0777,0.093,8.90290,8.90290
815.00,8.93858,25.070147,0.000415,24.991618,-2.0776,0.093,8.90676,8.90676
816.00,8.92455,25.070056,0.000414,24.991472,-2.0774,0.093,8.91030,8.91030
817.00,8.91449,25.070197,0.000417,24.991547,-2.0772,0.093,8.91306,8.91306
818.00,8.90277,25.070117,0.000417,24.991436,-2.0773,0.092,8.91439,8.91439
819.00,8.89748,25.070065,0.000414,24.991331,-2.0773,0.092,8.91464,8.91464
820.00,8.89704,25.070107,0.000411,24.991357,-2.0773,0.093,8.91505,8.91505
821.00,8.89848,25.070203,0.000411,24.991478,-2.0772,0.093,8.91626,8.91626
822.00,8.90180,25.070140,0.000410,24.991425,-2.0771,0.093,8.91896,8.91896
823.00,8.90651,25.070269,0.000409,24.991495,-2.0768,0.093,8.92319,8.92319
824.00,8.90963,25.070284,0.000408,24.991487,-2.0763,0.093,8.92796,8.92796
825.00,8.91114,25.070249,0.000408,24.991479,-2.0760,0.093,8.93258,8.93258
826.00,8.91296,25.070250,0.000408,24.991425,-2.0759,0.093,8.93684,8.93684
827.00,8.91475,25.070314,0.000409,24.991401,-2.0757,0.093,8.94043,8.94043
828.00,8.91588,25.070355,0.000409,24.991415,-2.0757,0.094,8.94356,8.94356
829.00,8.91735,25.070395,0.000407,24.991407,-2.0759,0.094,8.94611,8.94611
830.00,8.92092,25.070482,0.000410,24.991429,-2.0760,0.094,8.94879,8.94879
831.00,8.92437,25.070521,0.000411,24.991463,-2.0759,0.094,8.95133,8.95133
832.00,8.92775,25.070583,0.000409,24.991497,-2.0758,0.094,8.95433,8.95433
833.00,8.93149,25.070645,0.000407,24.991516,-2.0757,0.094,8.95661,8.95661
834.00,8.93481,25.070767,0.000408,24.991654,-2.0755,0.094,8.95887,8.95887
835.00,8.93799,25.070832,0.000404,24.991625,-2.0753,0.094,8.95988,8.95988
836.00,8.94117,25.070867,0.000403,24.991556,-2.0752,0.094,8.96116,8.96116
837.00,8.94421,25.070860,0.000402,24.991510,-2.0750,0.095,8.96210,8.96210
838.00,8.94649,25.070910,0.000403,24.991493,-2.0748,0.095,8.96332,8.96332
839.00,8.94926,25.070901,0.000407,24.991371,-2.0748,0.095,8.96475,8.96475
840.00,8.95192,25.070983,0.000412,24.991477,-2.0746,0.095,8.96742,8.96742
841.00,8.95428,25.071017,0.000414,24.991516,-2.0746,0.095,8.96991,8.96991
842.00,8.95629,25.071002,0.000417,24.991496,-2.0745,0.095,8.97156,8.97156
843.00,8.95811,25.071042,0.000418,24.991513,-2.0743,0.095,8.97206,8.97206
844.00,8.95974,25.070990,0.000413,24.991498,-2.0741,0.095,8.97207,8.97207
845.00,8.96146,25.070913,0.000411,24.991412,-2.0741,0.095,8.97196,8.97196
846.00,8.96317,25.070893,0.000409,24.991408,-2.0741,0.095,8.97067,8.97067
847.00,8.96467,25.070909,0.000412,24.991427,-2.0740,0.095,8.97063,8.97063
848.00,8.96548,25.070904,0.000415,24.991443,-2.0739,0.095,8.97208,8.97208
849.00,8.96693,25.070966,0.000420,24.991509,-2.0737,0.095,8.97354,8.97354
850.00,8.96802,25.071038,0.000421,24.991548,-2.0735,0.095,8.97419,8.97419
851.00,8.96893,25.071061,0.000421,24.991529,-2.0733,0.095,8.97603,8.97603
852.00,8.96993,25.071110,0.000417,24.991516,-2.0731,0.095,8.97782,8.97782
853.00,8.97104,25.071081,0.000406,24.991437,-2.0729,0.096,8.97870,8.97870
854.00,8.97185,25.071152,0.000402,24.991380,-2.0727,0.096,8.97846,8.97846
855.00,8.97261,25.071273,0.000403,24.991418,-2.0725,0.096,8.97889,8.97889
856.00,8.97363,25.071398,0.000405,24.991453,-2.0723,0.096,8.97982,8.97982
857.00,8.97456,25.071529,0.000407,24.991522,-2.0721,0.096,8.97949,8.97949
858.00,8.97518,25.071719,0.000415,24.991660,-2.0719,0.096,8.97787,8.97787
859.00,8.97513,25.071815,0.000420,24.991715,-2.0717,0.096,8.97646,8.97646
860.00,8.97496,25.071802,0.000416,24.991615,-2.0715,0.096,8.97309,8.97309
861.00,8.97533,25.071813,0.000418,24.991632,-2.0714,0.096,8.96706,8.96706
862.00,8.97610,25.071829,0.000416,24.991650,-2.0713,0.096,8.96163,8.96163
863.00,8.97697,25.071809,0.000409,24.991632,-2.0714,0.097,8.95896,8.95896
864.00,8.97736,25.071812,0.000408,24.991643,-2.0716,0.097,8.95801,8.95801
865.00,8.97761,25.071960,0.000409,24.991796,-2.0717,0.097,8.95871,8.95871
866.00,8.97695,25.071946,0.000404,24.991711,-2.0716,0.097,8.96227,8.96227
867.00,8.97635,25.071896,0.000403,24.991614,-2.0716,0.097,8.96535,8.96535
868.00,8.97386,25.071859,0.000408,24.991498,-2.0715,0.097,8.96678,8.96678
869.00,8.96771,25.071827,0.000408,24.991435,-2.0712,0.097,8.96739,8.96739
870.00,8.96071,25.071707,0.000403,24.991307,-2.0712,0.097,8.96888,8.96888
871.00,8.95813,25.071851,0.000406,24.991406,-2.0711,0.097,8.96935,8.96935
872.00,8.95968,25.071962,0.000409,24.991463,-2.0711,0.097,8.97074,8.97074
873.00,8.96183,25.072014,0.000410,24.991467,-2.0711,0.098,8.97212,8.97212
874.00,8.96293,25.072110,0.000407,24.991396,-2.0710,0.098,8.97325,8.97325
875.00,8.96423,25.072280,0.000414,24.991444,-2.0707,0.098,8.97319,8.97319
876.00,8.96567,25.072323,0.000411,24.991387,-2.0704,0.098,8.97342,8.97342
877.00,8.96648,25.072370,0.000410,24.991347,-2.0699,0.098,8.97322,8.97322
878.00,8.96727,25.072383,0.000410,24.991339,-2.0696,0.098,8.97389,8.97389
879.00,8.96800,25.072402,0.000413,24.991427,-2.0693,0.098,8.97455,8.97455
880.00,8.96922,25.072350,0.000412,24.991411,-2.0691,0.098,8.97513,8.97513
881.00,8.97035,25.072382,0.000415,24.991456,-2.0691,0.098,8.97445,8.97445
882.00,8.97054,25.072445,0.000417,24.991509,-2.0691,0.098,8.97381,8.97381
883.00,8.97117,25.072565,0.000419,24.991567,-2.0691,0.098,8.97352,8.97352
884.00,8.97191,25.072575,0.000416,24.991557,-2.0691,0.098,8.97370,8.97370
885.00,8.97256,25.072622,0.000415,24.991539,-2.0691,0.098,8.97445,8.97445
886.00,8.97315,25.072625,0.000411,24.991457,-2.0690,0.098,8.97607,8.97607
887.00,8.97362,25.072672,0.000410,24.991457,-2.0688,0.099,8.97801,8.97801
888.00,8.97432,25.072728,0.000406,24.991444,-2.0685,0.099,8.97921,8.97921
889.00,8.97507,25.072866,0.000406,24.991514,-2.0682,0.099,8.97971,8.97971
890.00,8.97549,25.072907,0.000405,24.991504,-2.0680,0.099,8.97955,8.97955
891.00,8.97574,25.072943,0.000407,24.991531,-2.0677,0.099,8.97984,8.97984
892.00,8.97610,25.072924,0.000405,24.991524,-2.0676,0.099,8.97974,8.97974
893.00,8.97629,25.072868,0.000407,24.991505,-2.0675,0.099,8.97884,8.97884
894.00,8.97648,25.072884,0.000410,24.991419,-2.0675,0.099,8.97851,8.97851
895.00,8.97671,25.072835,0.000408,24.991401,-2.0675,0.099,8.97819,8.97819
896.00,8.97687,25.072880,0.000409,24.991448,-2.0676,0.099,8.97731,8.97731
897.00,8.97686,25.072975,0.000414,24.991505,-2.0678,0.099,8.97559,8.97559
898.00,8.97655,25.073083,0.000414,24.991534,-2.0679,0.100,8.97389,8.97389
899.00,8.97633,25.073058,0.000410,24.991589,-2.0679,0.100,8.97366,8.97366
900.00,8.97654,25.073182,0.000413,24.991683,-2.0680,0.100,8.97437,8.97437
901.00,8.97679,25.073239,0.000413,24.991709,-2.0680,0.100,8.97493,8.97493
902.00,8.97722,25.073185,0.000411,24.991583,-2.0677,0.100,8.97610,8.97610
903.00,8.97736,25.073229,0.000411,24.991612,-2.0672,0.100,8.97728,8.97728
904.00,8.97719,25.073312,0.000410,24.991623,-2.0667,0.100,8.97660,8.97660
905.00,8.97696,25.073323,0.000410,24.991554,-2.0661,0.100,8.97477,8.97477
906.00,8.97652,25.073387,0.000411,24.991564,-2.0657,0.100,8.97267,8.97267
907.00,8.97594,25.073546,0.000412,24.991669,-2.0655,0.100,8.97125,8.97125
908.00,8.97535,25.073614,0.000410,24.991668,-2.0655,0.101,8.97031,8.97031
909.00,8.97501,25.073612,0.000410,24.991586,-2.0656,0.101,8.96970,8.96970
910.00,8.97451,25.073698,0.000408,24.991607,-2.0657,0.101,8.96986,8.96986
911.00,8.97407,25.073678,0.000407,24.991544,-2.0656,0.101,8.97050,8.97050
912.00,8.97358,25.073532,0.000404,24.991443,-2.0655,0.101,8.97161,8.97161
913.00,8.97310,25.073489,0.000404,24.991426,-2.0653,0.101,8.97394,8.97394
914.00,8.97294,25.073568,0.000406,24.991495,-2.0651,0.101,8.97639,8.97639
915.00,8.97372,25.073521,0.000405,24.991446,-2.0649,0.101,8.97771,8.97771
916.00,8.97417,25.073586,0.000405,24.991478,-2.0650,0.101,8.97867,8.97867
917.00,8.97424,25.073700,0.000408,24.991501,-2.0649,0.101,8.97826,8.97826
918.00,8.97441,25.073628,0.000404,24.991290,-2.0649,0.101,8.97600,8.97600
919.00,8.97431,25.073620,0.000402,24.991230,-2.0649,0.102,8.97393,8.97393
920.00,8.97380,25.073734,0.000404,24.991254,-2.0647,0.102,8.97273,8.97273
921.00,8.97361,25.073786,0.000405,24.991257,-2.0645,0.102,8.97225,8.97225
922.00,8.97388,25.073845,0.000408,24.991289,-2.0644,0.102,8.97237,8.97237
923.00,8.97362,25.073990,0.000411,24.991479,-2.0642,0.102,8.97326,8.97326
924.00,8.97363,25.074121,0.000412,24.991576,-2.0641,0.102,8.97455,8.97455
925.00,8.97392,25.074101,0.000413,24.991583,-2.0638,0.102,8.97556,8.97556
926.00,8.97429,25.074078,0.000414,24.991523,-2.0636,0.102,8.97603,8.97603
927.00,8.97455,25.074094,0.000411,24.991477,-2.0635,0.102,8.97687,8.97687
928.00,8.97507,25.074077,0.000408,24.991415,-2.0633,0.102,8.97825,8.97825
929.00,8.97572,25.073926,0.000405,24.991283,-2.0632,0.102,8.97927,8.97927
930.00,8.97635,25.073922,0.000403,24.991237,-2.0632,0.102,8.98059,8.98059
931.00,8.97703,25.073985,0.000401,24.991244,-2.0631,0.103,8.98258,8.98258
932.00,8.97763,25.074027,0.000403,24.991241,-2.0629,0.103,8.98368,8.98368
933.00,8.97781,25.074129,0.000404,24.991312,-2.0628,0.103,8.98338,8.98338
934.00,8.97779,25.074263,0.000408,24.991293,-2.0627,0.103,8.98369,8.98369
935.00,8.97799,25.074304,0.000410,24.991289,-2.0626,0.103,8.98369,8.98369
936.00,8.97844,25.074307,0.000409,24.991294,-2.0624,0.103,8.98408,8.98408
937.00,8.97894,25.074342,0.000410,24.991321,-2.0623,0.103,8.98466,8.98466
938.00,8.97978,25.074343,0.000410,24.991291,-2.0621,0.103,8.98582,8.98582
939.00,8.98044,25.074383,0.000407,24.991397,-2.0619,0.103,8.98527,8.98527
940.00,8.98087,25.074437,0.000405,24.991450,-2.0618,0.104,8.98443,8.98443
941.00,8.98124,25.074541,0.000404,24.991506,-2.0616,0.104,8.98300,8.98300
942.00,8.98153,25.074599,0.000402,24.991505,-2.0617,0.104,8.98138,8.98138
943.00,8.98174,25.074727,0.000405,24.991600,-2.0617,0.104,8.98018,8.98018
944.00,8.98190,25.074850,0.000410,24.991688,-2.0617,0.104,8.97941,8.97941
945.00,8.98194,25.074912,0.000410,24.991673,-2.0616,0.104,8.97931,8.97931
946.00,8.98200,25.074864,0.000412,24.991630,-2.0616,0.104,8.97818,8.97818
947.00,8.98207,25.074929,0.000415,24.991687,-2.0613,0.104,8.97669,8.97669
948.00,8.98205,25.074829,0.000410,24.991539,-2.0610,0.104,8.97439,8.97439
949.00,8.98144,25.074722,0.000406,24.991393,-2.0609,0.104,8.97261,8.97261
950.00,8.98015,25.074691,0.000409,24.991426,-2.0608,0.104,8.97108,8.97108
951.00,8.97929,25.074783,0.000409,24.991483,-2.0607,0.104,8.97051,8.97051
952.00,8.97868,25.074776,0.000408,24.991504,-2.0609,0.104,8.97074,8.97074
953.00,8.97819,25.074852,0.000409,24.991546,-2.0611,0.104,8.97200,8.97200
954.00,8.97722,25.074967,0.000411,24.991619,-2.0610,0.105,8.97257,8.97257
955.00,8.97577,25.074987,0.000410,24.991515,-2.0609,0.105,8.97236,8.97236
956.00,8.97484,25.074953,0.000409,24.991449,-2.0607,0.105,8.96992,8.96992
957.00,8.97371,25.075067,0.000413,24.991454,-2.0604,0.105,8.96573,8.96573
958.00,8.97216,25.075048,0.000411,24.991435,-2.0602,0.105,8.95927,8.95927
959.00,8.97052,25.074989,0.000408,24.991310,-2.0602,0.105,8.95136,8.95136
960.00,8.97051,25.075092,0.000410,24.991341,-2.0602,0.105,8.94296,8.94296
@7,2.0001,4.0, 960.084000000003 
961.00,8.97198,25.075243,0.000412,24.991404,-2.0603,0.105,8.93682,8.93682
962.00,8.97339,25.075253,0.000409,24.991369,-2.0603,0.105,8.93181,8.93181
963.00,8.97276,25.075327,0.000411,24.991371,-2.0602,0.105,8.92971,8.92971
964.00,8.97062,25.075508,0.000413,24.991542,-2.0601,0.105,8.92929,8.92929
965.00,8.96752,25.075554,0.000415,24.991609,-2.0601,0.105,8.92962,8.92962
966.00,8.95991,25.075466,0.000412,24.991548,-2.0600,0.106,8.93035,8.93035
967.00,8.95248,25.075474,0.000412,24.991520,-2.0601,0.106,8.93163,8.93163
968.00,8.94294,25.075463,0.000412,24.991515,-2.0600,0.106,8.93125,8.93125
969.00,8.93286,25.075510,0.000415,24.991495,-2.0598,0.106,8.93197,8.93197
970.00,8.92943,25.075628,0.000417,24.991530,-2.0595,0.106,8.93365,8.93365
971.00,8.92957,25.075660,0.000417,24.991472,-2.0594,0.106,8.93458,8.93458
972.00,8.92977,25.075580,0.000414,24.991340,-2.0592,0.106,8.93662,8.93662
973.00,8.93037,25.075755,0.000416,24.991370,-2.0590,0.106,8.94020,8.94020
974.00,8.93071,25.075635,0.000412,24.991241,-2.0588,0.106,8.94336,8.94336
975.00,8.93130,25.075686,0.000409,24.991229,-2.0586,0.106,8.94682,8.94682
976.00,8.93245,25.075723,0.000407,24.991294,-2.0585,0.107,8.95055,8.95055
977.00,8.93412,25.075883,0.000409,24.991457,-2.0584,0.107,8.95407,8.95407
978.00,8.93555,25.075920,0.000409,24.991505,-2.0584,0.107,8.95720,8.95720
979.00,8.93774,25.076099,0.000412,24.991606,-2.0586,0.107,8.96043,8.96043
980.00,8.94002,25.076017,0.000408,24.991502,-2.0585,0.107,8.96248,8.96248
981.00,8.94227,25.076001,0.000406,24.991422,-2.0585,0.107,8.96436,8.96436
982.00,8.94487,25.076008,0.000409,24.991467,-2.0584,0.107,8.96551,8.96551
983.00,8.94751,25.076024,0.000411,24.991460,-2.0582,0.107,8.96699,8.96699
984.00,8.94983,25.076047,0.000411,24.991492,-2.0582,0.107,8.96802,8.96802
985.00,8.95227,25.076106,0.000414,24.991603,-2.0581,0.107,8.96953,8.96953
986.00,8.95515,25.076081,0.000415,24.991551,-2.0578,0.107,8.97118,8.97118
987.00,8.95733,25.076097,0.000416,24.991504,-2.0575,0.107,8.97250,8.97250
988.00,8.95919,25.076082,0.000419,24.991517,-2.0573,0.107,8.97320,8.97320
989.00,8.96082,25.076046,0.000417,24.991486,-2.0571,0.107,8.97449,8.97449
990.00,8.96256,25.076086,0.000414,24.991463,-2.0569,0.107,8.97557,8.97557
991.00,8.96472,25.076310,0.000418,24.991648,-2.0568,0.108,8.97722,8.97722
992.00,8.96671,25.076360,0.000416,24.991652,-2.0567,0.108,8.97742,8.97742
993.00,8.96806,25.076347,0.000410,24.991568,-2.0565,0.108,8.97773,8.97773
994.00,8.96949,25.076375,0.000409,24.991542,-2.0563,0.108,8.97814,8.97814
995.00,8.97090,25.076390,0.000409,24.991523,-2.0563,0.108,8.97854,8.97854
996.00,8.97223,25.076428,0.000409,24.991560,-2.0562,0.108,8.97906,8.97906
997.00,8.97363,25.076458,0.000407,24.991520,-2.0561,0.108,8.98188,8.98188
998.00,8.97504,25.076600,0.000408,24.991648,-2.0560,0.108,8.98514,8.98514
999.00,8.97634,25.076737,0.000410,24.991705,-2.0560,0.108,8.98783,8.98783
1000.00,8.97769,25.076791,0.000413,24.991716,-2.0558,0.108,8.98910,8.98910
1001.00,8.97855,25.076726,0.000410,24.991498,-2.0554,0.108,8.98827,8.98827
1002.00,8.97914,25.076737,0.000411,24.991503,-2.0553,0.108,8.98572,8.98572
1003.00,8.97982,25.076704,0.000413,24.991394,-2.0553,0.108,8.98189,8.98189
1004.00,8.98075,25.076698,0.000411,24.991354,-2.0552,0.108,8.97786,8.97786
1005.00,8.98168,25.076754,0.000408,24.991372,-2.0552,0.109,8.97583,8.97583
1006.00,8.98253,25.076861,0.000408,24.991494,-2.0554,0.109,8.97594,8.97594
1007.00,8.98248,25.077002,0.000407,24.991511,-2.0555,0.109,8.97704,8.97704
1008.00,8.98197,25.077083,0.000406,24.991518,-2.0554,0.109,8.97922,8.97922
1009.00,8.98299,25.077171,0.000409,24.991579,-2.0555,0.109,8.98169,8.98169
1010.00,8.98348,25.077253,0.000413,24.991599,-2.0555,0.109,8.98290,8.98290
1011.00,8.98241,25.077358,0.000414,24.991657,-2.0553,0.109,8.98265,8.98265
1012.00,8.98209,25.077311,0.000416,24.991627,-2.0550,0.109,8.98298,8.98298
1013.00,8.98240,25.077175,0.000412,24.991570,-2.0549,0.109,8.98266,8.98266
1014.00,8.98233,25.077186,0.000410,24.991565,-2.0548,0.110,8.98191,8.98191
1015.00,8.98223,25.077130,0.000407,24.991486,-2.0547,0.110,8.98197,8.98197
1016.00,8.98154,25.077143,0.000411,24.991513,-2.0547,0.110,8.98337,8.98337
1017.00,8.98165,25.077143,0.000409,24.991511,-2.0549,0.110,8.98360,8.98360
1018.00,8.98202,25.077364,0.000412,24.991632,-2.0548,0.110,8.98419,8.98419
1019.00,8.98173,25.077335,0.000412,24.991601,-2.0546,0.110,8.98444,8.98444
1020.00,8.98137,25.077414,0.000412,24.991643,-2.0546,0.110,8.98433,8.98433
1021.00,8.98138,25.077388,0.000413,24.991544,-2.0546,0.110,8.98410,8.98410
1022.00,8.98173,25.077424,0.000415,24.991502,-2.0545,0.110,8.98434,8.98434
1023.00,8.98218,25.077434,0.000413,24.991486,-2.0544,0.110,8.98333,8.98333
1024.00,8.98244,25.077389,0.000414,24.991382,-2.0543,0.110,8.98215,8.98215
1025.00,8.98252,25.077465,0.000416,24.991407,-2.0541,0.110,8.98114,8.98114
1026.00,8.98257,25.077570,0.000414,24.991482,-2.0538,0.111,8.98014,8.98014
1027.00,8.98257,25.077514,0.000412,24.991439,-2.0535,0.111,8.97939,8.97939
1028.00,8.98255,25.077494,0.000413,24.991377,-2.0534,0.111,8.97981,8.97981
1029.00,8.98243,25.077599,0.000414,24.991406,-2.0531,0.111,8.98127,8.98127
1030.00,8.98258,25.077590,0.000411,24.991377,-2.0528,0.111,8.98341,8.98341
1031.00,8.98275,25.077524,0.000411,24.991303,-2.0525,0.111,8.98468,8.98468
1032.00,8.98276,25.077723,0.000412,24.991408,-2.0522,0.111,8.98535,8.98535
1033.00,8.98296,25.077788,0.000412,24.991427,-2.0520,0.111,8.98535,8.98535
1034.00,8.98331,25.077873,0.000413,24.991471,-2.0519,0.111,8.98463,8.98463
1035.00,8.98315,25.077964,0.000415,24.991496,-2.0521,0.111,8.98240,8.98240
1036.00,8.98269,25.078115,0.000415,24.991555,-2.0523,0.111,8.98106,8.98106
1037.00,8.98235,25.078194,0.000415,24.991631,-2.0524,0.112,8.97964,8.97964
1038.00,8.98206,25.078199,0.000414,24.991597,-2.0524,0.112,8.97970,8.97970
1039.00,8.98221,25.078278,0.000413,24.991580,-2.0524,0.112,8.98130,8.98130
1040.00,8.98245,25.078293,0.000413,24.991515,-2.0523,0.112,8.98316,8.98316
1041.00,8.98240,25.078280,0.000410,24.991436,-2.0519,0.112,8.98342,8.98342
1042.00,8.98218,25.078304,0.000409,24.991429,-2.0515,0.112,8.98438,8.98438
1043.00,8.98259,25.078412,0.000409,24.991445,-2.0513,0.112,8.98414,8.98414
1044.00,8.98286,25.078367,0.000406,24.991434,-2.0510,0.112,8.98310,8.98310
1045.00,8.98287,25.078374,0.000402,24.991362,-2.0507,0.113,8.98321,8.98321
1046.00,8.98311,25.078503,0.000408,24.991464,-2.0507,0.113,8.98515,8.98515
1047.00,8.98319,25.078592,0.000412,24.991436,-2.0509,0.113,8.98668,8.98668
1048.00,8.98349,25.078580,0.000415,24.991377,-2.0510,0.113,8.98863,8.98863
1049.00,8.98412,25.078674,0.000416,24.991384,-2.0510,0.113,8.98932,8.98932
1050.00,8.98448,25.078739,0.000416,24.991488,-2.0508,0.113,8.98919,8.98919
1051.00,8.98448,25.078728,0.000414,24.991458,-2.0505,0.113,8.98803,8.98803
1052.00,8.98442,25.078729,0.000414,24.991472,-2.0502,0.113,8.98703,8.98703
1053.00,8.98449,25.078843,0.000414,24.991599,-2.0499,0.113,8.98593,8.98593
1054.00,8.98503,25.078838,0.000414,24.991566,-2.0494,0.113,8.98622,8.98622
1055.00,8.98565,25.078820,0.000415,24.991544,-2.0492,0.113,8.98595,8.98595
1056.00,8.98610,25.078759,0.000415,24.991464,-2.0491,0.113,8.98627,8.98627
1057.00,8.98617,25.078733,0.000414,24.991386,-2.0488,0.113,8.98631,8.98631
1058.00,8.98624,25.078786,0.000417,24.991398,-2.0486,0.113,8.98631,8.98631
1059.00,8.98617,25.078820,0.000417,24.991398,-2.0487,0.113,8.98529,8.98529
1060.00,8.98593,25.078918,0.000419,24.991453,-2.0487,0.113,8.98541,8.98541
1061.00,8.98613,25.079064,0.000419,24.991553,-2.0487,0.114,8.98578,8.98578
1062.00,8.98642,25.079156,0.000417,24.991632,-2.0487,0.114,8.98611,8.98611
1063.00,8.98665,25.079242,0.000417,24.991680,-2.0486,0.114,8.98630,8.98630
1064.00,8.98691,25.079271,0.000419,24.991694,-2.0485,0.114,8.98718,8.98718
1065.00,8.98701,25.079269,0.000418,24.991635,-2.0486,0.114,8.98745,8.98745
1066.00,8.98685,25.079278,0.000420,24.991643,-2.0485,0.114,8.98677,8.98677
1067.00,8.98671,25.079152,0.000419,24.991509,-2.0486,0.114,8.98711,8.98711
1068.00,8.98654,25.079104,0.000414,24.991434,-2.0487,0.114,8.98738,8.98738
1069.00,8.98649,25.079138,0.000413,24.991455,-2.0487,0.114,8.98725,8.98725
1070.00,8.98646,25.079271,0.000415,24.991546,-2.0485,0.115,8.98711,8.98711
1071.00,8.98657,25.079234,0.000416,24.991449,-2.0484,0.114,8.98810,8.98810
1072.00,8.98685,25.079402,0.000420,24.991510,-2.0482,0.114,8.98846,8.98846
1073.00,8.98715,25.079449,0.000422,24.991532,-2.0480,0.114,8.98877,8.98877
1074.00,8.98713,25.079511,0.000424,24.991577,-2.0478,0.114,8.98880,8.98880
1075.00,8.98724,25.079401,0.000420,24.991439,-2.0478,0.114,8.98923,8.98923
1076.00,8.98725,25.079482,0.000413,24.991440,-2.0476,0.115,8.98825,8.98825
1077.00,8.98724,25.079574,0.000412,24.991503,-2.0474,0.115,8.98720,8.98720
1078.00,8.98720,25.079540,0.000407,24.991467,-2.0474,0.115,8.98657,8.98657
1079.00,8.98741,25.079559,0.000406,24.991455,-2.0474,0.115,8.98704,8.98704
1080.00,8.98755,25.079601,0.000412,24.991514,-2.0473,0.115,8.98627,8.98627
1081.00,8.98745,25.079603,0.000414,24.991529,-2.0473,0.115,8.98581,8.98581
1082.00,8.98723,25.079552,0.000412,24.991530,-2.0473,0.115,8.98521,8.98521
1083.00,8.98697,25.079645,0.000414,24.991567,-2.0472,0.115,8.98461,8.98461
1084.00,8.98682,25.079731,0.000416,24.991588,-2.0471,0.115,8.98430,8.98430
1085.00,8.98690,25.079877,0.000415,24.991649,-2.0470,0.116,8.98495,8.98495
1086.00,8.98693,25.079968,0.000413,24.991729,-2.0469,0.116,8.98574,8.98574
1087.00,8.98691,25.080032,0.000414,24.991717,-2.0466,0.116,8.98653,8.98653
1088.00,8.98678,25.080074,0.000416,24.991731,-2.0464,0.116,8.98692,8.98692
1089.00,8.98674,25.080072,0.000414,24.991701,-2.0463,0.116,8.98722,8.98722
1090.00,8.98700,25.079926,0.000412,24.991546,-2.0461,0.116,8.98818,8.98818
1091.00,8.98717,25.079963,0.000415,24.991502,-2.0460,0.116,8.98850,8.98850
1092.00,8.98709,25.079992,0.000410,24.991500,-2.0458,0.116,8.98928,8.98928
1093.00,8.98703,25.079987,0.000406,24.991444,-2.0458,0.116,8.98995,8.98995
1094.00,8.98705,25.080022,0.000408,24.991450,-2.0456,0.117,8.98971,8.98971
1095.00,8.98704,25.080181,0.000410,24.991565,-2.0457,0.117,8.98868,8.98868
1096.00,8.98711,25.080230,0.000411,24.991581,-2.0457,0.117,8.98903,8.98903
1097.00,8.98742,25.080199,0.000415,24.991517,-2.0457,0.117,8.98912,8.98912
1098.00,8.98767,25.080213,0.000416,24.991531,-2.0458,0.117,8.98953,8.98953
1099.00,8.98791,25.080263,0.000413,24.991506,-2.0459,0.117,8.99156,8.99156
1100.00,8.98841,25.080301,0.000412,24.991513,-2.0458,0.117,8.99310,8.99310
1101.00,8.98905,25.080272,0.000409,24.991485,-2.0456,0.117,8.99431,8.99431
1102.00,8.98973,25.080328,0.000409,24.991526,-2.0457,0.117,8.99475,8.99475
1103.00,8.99023,25.080419,0.000413,24.991517,-2.0456,0.117,8.99346,8.99346
1104.00,8.99063,25.080482,0.000411,24.991553,-2.0455,0.117,8.98983,8.98983
1105.00,8.99123,25.080445,0.000406,24.991474,-2.0454,0.117,8.98743,8.98743
1106.00,8.99148,25.080554,0.000407,24.991552,-2.0455,0.117,8.98368,8.98368
1107.00,8.99183,25.080564,0.000404,24.991523,-2.0456,0.117,8.97952,8.97952
1108.00,8.99270,25.080582,0.000399,24.991473,-2.0455,0.118,8.97514,8.97514
1109.00,8.99429,25.080558,0.000401,24.991405,-2.0455,0.118,8.96942,8.96942
1110.00,8.99582,25.080711,0.000408,24.991553,-2.0454,0.118,8.96157,8.96157
@8,2.0001,4.0, 1110.018 
1111.00,8.99581,25.080713,0.000409,24.991500,-2.0451,0.118,8.95415,8.95415
1112.00,8.99257,25.080746,0.000410,24.991464,-2.0448,0.118,8.94782,8.94782
1113.00,8.98687,25.080706,0.000413,24.991427,-2.0446,0.118,8.94391,8.94391
1114.00,8.98391,25.080759,0.000415,24.991462,-2.0444,0.118,8.94321,8.94321
1115.00,8.98007,25.080657,0.000412,24.991298,-2.0440,0.118,8.94388,8.94388
1116.00,8.97810,25.080659,0.000409,24.991249,-2.0439,0.118,8.94538,8.94538
1117.00,8.97213,25.080757,0.000410,24.991322,-2.0438,0.118,8.94729,8.94729
1118.00,8.96290,25.080849,0.000411,24.991406,-2.0435,0.119,8.94914,8.94914
1119.00,8.95121,25.080851,0.000406,24.991403,-2.0434,0.119,8.95011,8.95011
1120.00,8.94444,25.080903,0.000402,24.991491,-2.0435,0.119,8.95198,8.95198
1121.00,8.94224,25.080896,0.000403,24.991504,-2.0433,0.119,8.95391,8.95391
1122.00,8.94347,25.080853,0.000402,24.991480,-2.0431,0.119,8.95535,8.95535
1123.00,8.94469,25.080889,0.000402,24.991475,-2.0432,0.119,8.95607,8.95607
1124.00,8.94619,25.080882,0.000405,24.991499,-2.0430,0.119,8.95708,8.95708
1125.00,8.94744,25.080834,0.000406,24.991445,-2.0430,0.119,8.95841,8.95841
1126.00,8.94884,25.080886,0.000408,24.991446,-2.0431,0.119,8.96033,8.96033
1127.00,8.95025,25.080947,0.000409,24.991434,-2.0431,0.119,8.96279,8.96279
1128.00,8.95145,25.080938,0.000409,24.991428,-2.0430,0.119,8.96631,8.96631
1129.00,8.95303,25.080980,0.000404,24.991368,-2.0430,0.119,8.97087,8.97087
1130.00,8.95496,25.081222,0.000407,24.991500,-2.0429,0.120,8.97431,8.97431
1131.00,8.95684,25.081311,0.000409,24.991560,-2.0429,0.120,8.97649,8.97649
1132.00,8.95889,25.081282,0.000410,24.991543,-2.0427,0.120,8.97837,8.97837
1133.00,8.96127,25.081282,0.000410,24.991550,-2.0427,0.120,8.98016,8.98016
1134.00,8.96355,25.081264,0.000414,24.991553,-2.0427,0.119,8.98059,8.98059
1135.00,8.96543,25.081103,0.000413,24.991433,-2.0427,0.119,8.98139,8.98139
1136.00,8.96749,25.081126,0.000411,24.991379,-2.0427,0.120,8.98311,8.98311
1137.00,8.96955,25.081358,0.000412,24.991470,-2.0428,0.120,8.98464,8.98464
1138.00,8.97149,25.081455,0.000411,24.991469,-2.0428,0.120,8.98628,8.98628
1139.00,8.97334,25.081707,0.000417,24.991652,-2.0428,0.120,8.98877,8.98877
1140.00,8.97516,25.081881,0.000420,24.991746,-2.0426,0.120,8.99055,8.99055
1141.00,8.97720,25.081813,0.000419,24.991715,-2.0424,0.120,8.99181,8.99181
1142.00,8.97900,25.081782,0.000419,24.991691,-2.0422,0.120,8.99326,8.99326
1143.00,8.98061,25.081787,0.000420,24.991637,-2.0418,0.120,8.99324,8.99324
1144.00,8.98237,25.081709,0.000414,24.991439,-2.0415,0.121,8.99284,8.99284
1145.00,8.98403,25.081727,0.000413,24.991343,-2.0414,0.121,8.99303,8.99303
1146.00,8.98570,25.081903,0.000413,24.991448,-2.0413,0.121,8.99317,8.99317
1147.00,8.98730,25.081915,0.000410,24.991387,-2.0412,0.121,8.99289,8.99289
1148.00,8.98812,25.081999,0.000406,24.991391,-2.0412,0.121,8.99293,8.99293
1149.00,8.98859,25.082091,0.000411,24.991479,-2.0412,0.121,8.99329,8.99329
1150.00,8.98922,25.082099,0.000411,24.991514,-2.0411,0.121,8.99364,8.99364
1151.00,8.99006,25.082062,0.000408,24.991416,-2.0411,0.121,8.99360,8.99360
1152.00,8.99068,25.082063,0.000406,24.991425,-2.0411,0.121,8.99291,8.99291
1153.00,8.99111,25.082147,0.000408,24.991531,-2.0410,0.121,8.99288,8.99288
1154.00,8.99162,25.082055,0.000402,24.991447,-2.0410,0.121,8.99310,8.99310
1155.00,8.99238,25.082039,0.000400,24.991430,-2.0410,0.122,8.99376,8.99376
1156.00,8.99313,25.082027,0.000402,24.991389,-2.0410,0.122,8.99544,8.99544
1157.00,8.99383,25.082020,0.000400,24.991346,-2.0408,0.122,8.99739,8.99739
1158.00,8.99418,25.081969,0.000400,24.991287,-2.0407,0.122,8.99752,8.99752
1159.00,8.99399,25.082139,0.000403,24.991403,-2.0405,0.122,8.99613,8.99613
1160.00,8.99379,25.082218,0.000405,24.991427,-2.0400,0.122,8.99353,8.99353
1161.00,8.99354,25.082321,0.000408,24.991472,-2.0396,0.122,8.99069,8.99069
1162.00,8.99365,25.082418,0.000415,24.991483,-2.0393,0.122,8.98840,8.98840
1163.00,8.99342,25.082464,0.000414,24.991463,-2.0391,0.122,8.98690,8.98690
1164.00,8.99332,25.082423,0.000413,24.991367,-2.0392,0.122,8.98642,8.98642
1165.00,8.99290,25.082482,0.000413,24.991278,-2.0393,0.122,8.98693,8.98693
1166.00,8.99274,25.082568,0.000409,24.991259,-2.0393,0.122,8.98725,8.98725
1167.00,8.99241,25.082600,0.000406,24.991204,-2.0394,0.123,8.98722,8.98722
1168.00,8.99237,25.082748,0.000410,24.991232,-2.0395,0.123,8.98819,8.98819
1169.00,8.99152,25.082837,0.000408,24.991242,-2.0395,0.123,8.98908,8.98908
1170.00,8.99111,25.082920,0.000408,24.991271,-2.0395,0.123,8.99035,8.99035
1171.00,8.99090,25.082948,0.000411,24.991301,-2.0395,0.123,8.99124,8.99124
1172.00,8.99121,25.083052,0.000410,24.991387,-2.0393,0.123,8.99278,8.99278
1173.00,8.99150,25.083050,0.000406,24.991363,-2.0390,0.123,8.99377,8.99377
1174.00,8.99160,25.083088,0.000406,24.991354,-2.0388,0.123,8.99437,8.99437
1175.00,8.99148,25.083063,0.000406,24.991423,-2.0386,0.123,8.99473,8.99473
1176.00,8.99125,25.083019,0.000405,24.991393,-2.0385,0.123,8.99475,8.99475
1177.00,8.99083,25.083004,0.000407,24.991411,-2.0384,0.123,8.99406,8.99406
1178.00,8.99056,25.083000,0.000407,24.991442,-2.0385,0.124,8.99355,8.99355
1179.00,8.99070,25.082906,0.000406,24.991376,-2.0385,0.124,8.99338,8.99338
1180.00,8.99098,25.082855,0.000406,24.991258,-2.0385,0.124,8.99285,8.99285
1181.00,8.99143,25.082980,0.000407,24.991306,-2.0385,0.124,8.99320,8.99320
1182.00,8.99183,25.082979,0.000406,24.991277,-2.0382,0.124,8.99408,8.99408
1183.00,8.99220,25.083037,0.000408,24.991255,-2.0380,0.124,8.99413,8.99413
1184.00,8.99253,25.083171,0.000410,24.991317,-2.0377,0.124,8.99377,8.99377
1185.00,8.99271,25.083293,0.000413,24.991409,-2.0375,0.124,8.99347,8.99347
1186.00,8.99298,25.083259,0.000414,24.991396,-2.0374,0.124,8.99303,8.99303
1187.00,8.99321,25.083390,0.000415,24.991544,-2.0374,0.124,8.99271,8.99271
1188.00,8.99361,25.083390,0.000412,24.991557,-2.0372,0.124,8.99380,8.99380
1189.00,8.99404,25.083514,0.000412,24.991663,-2.0369,0.124,8.99538,8.99538
1190.00,8.99432,25.083653,0.000412,24.991675,-2.0367,0.125,8.99653,8.99653
1191.00,8.99462,25.083754,0.000409,24.991709,-2.0365,0.125,8.99832,8.99832
1192.00,8.99497,25.083763,0.000408,24.991625,-2.0365,0.125,8.99934,8.99934
1193.00,8.99522,25.083798,0.000410,24.991565,-2.0367,0.125,9.00029,9.00029
1194.00,8.99559,25.083765,0.000409,24.991498,-2.0369,0.125,9.00041,9.00041
1195.00,8.99570,25.083681,0.000410,24.991453,-2.0369,0.125,8.99973,8.99973
1196.00,8.99556,25.083629,0.000414,24.991414,-2.0368,0.125,8.99770,8.99770
1197.00,8.99562,25.083652,0.000413,24.991372,-2.0365,0.125,8.99709,8.99709
1198.00,8.99605,25.083661,0.000411,24.991382,-2.0361,0.125,8.99659,8.99659
1199.00,8.99640,25.083676,0.000411,24.991397,-2.0359,0.125,8.99697,8.99697
1200.00,8.99695,25.083774,0.000409,24.991431,-2.0357,0.125,8.99922,8.99922
1201.00,8.99752,25.083853,0.000404,24.991421,-2.0354,0.126,9.00194,9.00194
1202.00,8.99789,25.083862,0.000403,24.991412,-2.0352,0.126,9.00314,9.00314
1203.00,8.99845,25.083953,0.000407,24.991461,-2.0351,0.126,9.00400,9.00400
1204.00,8.99920,25.083935,0.000409,24.991364,-2.0347,0.126,9.00450,9.00450
1205.00,8.99983,25.083940,0.000408,24.991379,-2.0346,0.126,9.00300,9.00300
1206.00,9.00026,25.083986,0.000409,24.991403,-2.0346,0.126,9.00181,9.00181
1207.00,9.00041,25.084016,0.000409,24.991440,-2.0349,0.126,9.00126,9.00126
1208.00,9.00058,25.084045,0.000407,24.991474,-2.0351,0.126,8.99937,8.99937
1209.00,9.00050,25.084169,0.000405,24.991548,-2.0352,0.126,8.99737,8.99737
1210.00,8.99984,25.084293,0.000404,24.991582,-2.0354,0.127,8.99602,8.99602
1211.00,8.99926,25.084320,0.000406,24.991609,-2.0354,0.127,8.99471,8.99471
1212.00,8.99889,25.084383,0.000409,24.991578,-2.0352,0.127,8.99355,8.99355
1213.00,8.99858,25.084359,0.000411,24.991529,-2.0353,0.126,8.99384,8.99384
1214.00,8.99845,25.084335,0.000410,24.991501,-2.0354,0.126,8.99491,8.99491
1215.00,8.99839,25.084253,0.000410,24.991408,-2.0353,0.126,8.99551,8.99551
1216.00,8.99871,25.084242,0.000407,24.991278,-2.0353,0.126,8.99736,8.99736
1217.00,8.99903,25.084265,0.000404,24.991285,-2.0351,0.127,8.99908,8.99908
1218.00,8.99889,25.084357,0.000400,24.991326,-2.0348,0.127,9.00015,9.00015
1219.00,8.99902,25.084496,0.000398,24.991386,-2.0345,0.127,9.00066,9.00066
1220.00,8.99929,25.084679,0.000402,24.991526,-2.0344,0.127,9.00261,9.00261
1221.00,8.99933,25.084795,0.000404,24.991616,-2.0343,0.127,9.00343,9.00343
1222.00,8.99946,25.084945,0.000407,24.991685,-2.0343,0.127,9.00423,9.00423
1223.00,8.99966,25.085013,0.000410,24.991701,-2.0341,0.127,9.00570,9.00570
1224.00,8.99992,25.084996,0.000414,24.991700,-2.0340,0.127,9.00688,9.00688
1225.00,9.00007,25.085013,0.000411,24.991676,-2.0338,0.128,9.00668,9.00668
1226.00,9.00029,25.085018,0.000412,24.991690,-2.0336,0.128,9.00569,9.00569
1227.00,9.00035,25.084930,0.000412,24.991551,-2.0335,0.128,9.00433,9.00433
1228.00,9.00049,25.084923,0.000407,24.991487,-2.0336,0.128,9.00331,9.00331
1229.00,9.00097,25.084999,0.000406,24.991517,-2.0336,0.128,9.00224,9.00224
1230.00,9.00142,25.084885,0.000403,24.991433,-2.0336,0.128,9.00190,9.00190
1231.00,9.00177,25.084936,0.000400,24.991448,-2.0335,0.128,9.00117,9.00117
1232.00,9.00204,25.084974,0.000396,24.991464,-2.0335,0.128,9.00125,9.00125
1233.00,9.00239,25.085035,0.000401,24.991470,-2.0333,0.128,9.00090,9.00090
1234.00,9.00285,25.085011,0.000402,24.991420,-2.0331,0.128,9.00053,9.00053
1235.00,9.00316,25.085146,0.000403,24.991454,-2.0329,0.128,9.00006,9.00006
1236.00,9.00296,25.085122,0.000404,24.991424,-2.0328,0.128,9.00009,9.00009
1237.00,9.00253,25.085187,0.000405,24.991538,-2.0327,0.128,8.99961,8.99961
1238.00,9.00227,25.085161,0.000403,24.991510,-2.0326,0.128,8.99885,8.99885
1239.00,9.00213,25.085258,0.000401,24.991565,-2.0324,0.129,8.99856,8.99856
1240.00,9.00194,25.085197,0.000402,24.991489,-2.0323,0.129,8.99843,8.99843
1241.00,9.00144,25.085259,0.000403,24.991473,-2.0323,0.129,8.99748,8.99748
1242.00,9.00086,25.085241,0.000406,24.991401,-2.0322,0.129,8.99723,8.99723
1243.00,9.00033,25.085362,0.000410,24.991461,-2.0323,0.129,8.99705,8.99705
1244.00,8.99977,25.085323,0.000414,24.991386,-2.0323,0.129,8.99685,8.99685
1245.00,8.99948,25.085454,0.000414,24.991448,-2.0322,0.129,8.99703,8.99703
1246.00,8.99931,25.085503,0.000414,24.991476,-2.0320,0.129,8.99861,8.99861
1247.00,8.99932,25.085536,0.000410,24.991456,-2.0318,0.129,8.99888,8.99888
1248.00,8.99903,25.085560,0.000408,24.991459,-2.0316,0.129,8.99843,8.99843
1249.00,8.99858,25.085664,0.000408,24.991466,-2.0314,0.129,8.99753,8.99753
1250.00,8.99816,25.085702,0.000411,24.991476,-2.0314,0.129,8.99634,8.99634
1251.00,8.99790,25.085807,0.000412,24.991491,-2.0314,0.129,8.99522,8.99522
1252.00,8.99772,25.085977,0.000413,24.991563,-2.0313,0.129,8.99530,8.99530
1253.00,8.99735,25.086010,0.000412,24.991569,-2.0312,0.129,8.99478,8.99478
1254.00,8.99711,25.085972,0.000408,24.991541,-2.0312,0.130,8.99388,8.99388
1255.00,8.99699,25.086011,0.000404,24.991587,-2.0311,0.130,8.99251,8.99251
1256.00,8.99669,25.085971,0.000402,24.991597,-2.0311,0.130,8.98931,8.98931
1257.00,8.99693,25.085967,0.000406,24.991584,-2.0310,0.130,8.98586,8.98586
1258.00,8.99674,25.085957,0.000405,24.991512,-2.0311,0.130,8.98246,8.98246
1259.00,8.99550,25.086023,0.000405,24.991532,-2.0310,0.131,8.97863,8.97863
1260.00,8.99468,25.086069,0.000407,24.991473,-2.0309,0.130,8.97361,8.97361
1261.00,8.99565,25.086115,0.000407,24.991410,-2.0308,0.131,8.96973,8.96973
@9,2.0001,4.0, 1260.061 
1262.00,8.99675,25.086052,0.000406,24.991342,-2.0309,0.131,8.96627,8.96627
1263.00,8.99313,25.086159,0.000405,24.991358,-2.0309,0.131,8.96411,8.96411
1264.00,8.98941,25.086228,0.000405,24.991336,-2.0310,0.131,8.96283,8.96283
1265.00,8.98595,25.086254,0.000406,24.991310,-2.0311,0.131,8.96407,8.96407
1266.00,8.98160,25.086286,0.000407,24.991329,-2.0310,0.131,8.96494,8.96494
1267.00,8.97760,25.086332,0.000410,24.991383,-2.0309,0.131,8.96516,8.96516
1268.00,8.97356,25.086314,0.000414,24.991396,-2.0308,0.131,8.96626,8.96626
1269.00,8.96971,25.086410,0.000417,24.991495,-2.0305,0.131,8.96795,8.96795
1270.00,8.96764,25.086489,0.000416,24.991542,-2.0304,0.131,8.96934,8.96934
1271.00,8.96705,25.086602,0.000418,24.991565,-2.0304,0.131,8.97125,8.97125
1272.00,8.96679,25.086700,0.000414,24.991576,-2.0304,0.131,8.97404,8.97404
1273.00,8.96727,25.086780,0.000410,24.991611,-2.0305,0.132,8.97637,8.97637
1274.00,8.96817,25.086716,0.000407,24.991516,-2.0305,0.132,8.97890,8.97890
1275.00,8.96897,25.086706,0.000408,24.991513,-2.0303,0.132,8.98167,8.98167
1276.00,8.96878,25.086610,0.000403,24.991441,-2.0300,0.132,8.98397,8.98397
1277.00,8.96987,25.086615,0.000405,24.991426,-2.0297,0.132,8.98461,8.98461
1278.00,8.97171,25.086605,0.000407,24.991392,-2.0294,0.132,8.98553,8.98553
1279.00,8.97325,25.086693,0.000409,24.991439,-2.0294,0.132,8.98616,8.98616
1280.00,8.97462,25.086674,0.000405,24.991407,-2.0293,0.132,8.98655,8.98655
1281.00,8.97607,25.086778,0.000409,24.991449,-2.0293,0.132,8.98835,8.98835
1282.00,8.97762,25.086891,0.000414,24.991498,-2.0293,0.132,8.99138,8.99138
1283.00,8.97919,25.086982,0.000414,24.991540,-2.0291,0.132,8.99435,8.99435
1284.00,8.98114,25.087029,0.000412,24.991568,-2.0292,0.132,8.99681,8.99681
1285.00,8.98321,25.087091,0.000417,24.991581,-2.0291,0.132,8.99894,8.99894
1286.00,8.98502,25.087138,0.000418,24.991612,-2.0290,0.132,8.99974,8.99974
1287.00,8.98685,25.087033,0.000412,24.991523,-2.0289,0.132,9.00032,9.00032
1288.00,8.98873,25.087027,0.000412,24.991527,-2.0288,0.133,8.99967,8.99967
1289.00,8.99052,25.086992,0.000413,24.991487,-2.0288,0.133,8.99871,8.99871
1290.00,8.99179,25.087015,0.000409,24.991482,-2.0288,0.133,8.99833,8.99833
1291.00,8.99312,25.087044,0.000403,24.991449,-2.0289,0.133,8.99817,8.99817
1292.00,8.99382,25.087135,0.000403,24.991465,-2.0290,0.133,8.99782,8.99782
1293.00,8.99435,25.087132,0.000399,24.991376,-2.0291,0.133,8.99860,8.99860
1294.00,8.99506,25.087207,0.000402,24.991382,-2.0290,0.133,9.00051,9.00051
1295.00,8.99596,25.087289,0.000409,24.991408,-2.0289,0.133,9.00138,9.00138
1296.00,8.99668,25.087399,0.000416,24.991471,-2.0289,0.133,9.00231,9.00231
1297.00,8.99764,25.087506,0.000418,24.991554,-2.0287,0.133,9.00318,9.00318
1298.00,8.99851,25.087590,0.000420,24.991573,-2.0286,0.133,9.00278,9.00278
1299.00,8.99926,25.087635,0.000415,24.991532,-2.0286,0.133,9.00295,9.00295
1300.00,9.00011,25.087659,0.000410,24.991515,-2.0285,0.133,9.00295,9.00295
1301.00,9.00066,25.087710,0.000406,24.991488,-2.0284,0.134,9.00357,9.00357
1302.00,9.00112,25.087728,0.000407,24.991434,-2.0284,0.134,9.00395,9.00395
1303.00,9.00129,25.087814,0.000408,24.991463,-2.0281,0.134,9.00516,9.00516
1304.00,9.00170,25.087942,0.000410,24.991556,-2.0279,0.134,9.00540,9.00540
1305.00,9.00201,25.087973,0.000411,24.991535,-2.0278,0.134,9.00615,9.00615
1306.00,9.00252,25.087998,0.000414,24.991539,-2.0275,0.134,9.00709,9.00709
1307.00,9.00293,25.088099,0.000416,24.991559,-2.0274,0.134,9.00750,9.00750
1308.00,9.00336,25.088072,0.000414,24.991471,-2.0274,0.134,9.00796,9.00796
1309.00,9.00388,25.088042,0.000413,24.991426,-2.0275,0.134,9.00755,9.00755
1310.00,9.00431,25.088006,0.000413,24.991358,-2.0276,0.134,9.00621,9.00621
1311.00,9.00436,25.087962,0.000413,24.991316,-2.0277,0.134,9.00517,9.00517
1312.00,9.00472,25.087856,0.000410,24.991267,-2.0278,0.134,9.00493,9.00493
1313.00,9.00495,25.087876,0.000410,24.991325,-2.0277,0.134,9.00388,9.00388
1314.00,9.00486,25.087863,0.000410,24.991293,-2.0276,0.134,9.00316,9.00316
1315.00,9.00472,25.087994,0.000409,24.991350,-2.0276,0.135,9.00385,9.00385
1316.00,9.00486,25.088054,0.000407,24.991332,-2.0274,0.135,9.00406,9.00406
1317.00,9.00512,25.088220,0.000411,24.991378,-2.0273,0.135,9.00478,9.00478
1318.00,9.00557,25.088267,0.000411,24.991392,-2.0271,0.135,9.00616,9.00616
1319.00,9.00591,25.088330,0.000412,24.991421,-2.0270,0.135,9.00771,9.00771
1320.00,9.00610,25.088353,0.000415,24.991419,-2.0269,0.135,9.00889,9.00889
1321.00,9.00634,25.088385,0.000415,24.991434,-2.0267,0.135,9.00917,9.00917
1322.00,9.00643,25.088348,0.000410,24.991427,-2.0265,0.135,9.00868,9.00868
1323.00,9.00645,25.088415,0.000412,24.991444,-2.0264,0.135,9.00799,9.00799
1324.00,9.00650,25.088465,0.000413,24.991392,-2.0264,0.135,9.00751,9.00751
1325.00,9.00638,25.088524,0.000413,24.991419,-2.0262,0.136,9.00689,9.00689
1326.00,9.00622,25.088605,0.000418,24.991472,-2.0262,0.136,9.00653,9.00653
1327.00,9.00622,25.088651,0.000424,24.991443,-2.0261,0.135,9.00654,9.00654
1328.00,9.00623,25.088616,0.000425,24.991407,-2.0261,0.135,9.00667,9.00667
1329.00,9.00625,25.088629,0.000425,24.991475,-2.0261,0.135,9.00723,9.00723
1330.00,9.00662,25.088639,0.000422,24.991470,-2.0262,0.136,9.00773,9.00773
1331.00,9.00703,25.088595,0.000418,24.991421,-2.0262,0.136,9.00891,9.00891
1332.00,9.00727,25.088574,0.000411,24.991375,-2.0262,0.136,9.00964,9.00964
1333.00,9.00756,25.088645,0.000409,24.991410,-2.0261,0.136,9.01017,9.01017
1334.00,9.00791,25.088721,0.000411,24.991401,-2.0259,0.136,9.00994,9.00994
1335.00,9.00834,25.088746,0.000413,24.991418,-2.0257,0.136,9.01053,9.01053
1336.00,9.00868,25.088745,0.000411,24.991371,-2.0256,0.136,9.01072,9.01072
1337.00,9.00889,25.088766,0.000412,24.991378,-2.0257,0.136,9.01095,9.01095
1338.00,9.00905,25.088816,0.000411,24.991352,-2.0258,0.137,9.01161,9.01161
1339.00,9.00914,25.088845,0.000409,24.991369,-2.0259,0.137,9.01203,9.01203
1340.00,9.00916,25.088886,0.000408,24.991308,-2.0257,0.137,9.01143,9.01143
1341.00,9.00924,25.089080,0.000409,24.991429,-2.0256,0.137,9.01119,9.01119
1342.00,9.00949,25.089103,0.000410,24.991450,-2.0254,0.137,9.01150,9.01150
1343.00,9.00989,25.089211,0.000416,24.991541,-2.0253,0.137,9.01183,9.01183
1344.00,9.01029,25.089182,0.000416,24.991489,-2.0251,0.137,9.01273,9.01273
1345.00,9.01071,25.089158,0.000414,24.991463,-2.0252,0.137,9.01415,9.01415
1346.00,9.01125,25.089214,0.000415,24.991499,-2.0250,0.137,9.01527,9.01527
1347.00,9.01181,25.089254,0.000412,24.991447,-2.0248,0.137,9.01616,9.01616
1348.00,9.01230,25.089206,0.000406,24.991301,-2.0246,0.138,9.01650,9.01650
1349.00,9.01265,25.089273,0.000408,24.991324,-2.0246,0.138,9.01638,9.01638
1350.00,9.01287,25.089291,0.000410,24.991340,-2.0246,0.138,9.01584,9.01584
1351.00,9.01306,25.089184,0.000411,24.991231,-2.0245,0.138,9.01522,9.01522
1352.00,9.01316,25.089241,0.000411,24.991272,-2.0246,0.138,9.01453,9.01453
1353.00,9.01343,25.089274,0.000410,24.991388,-2.0247,0.138,9.01445,9.01445
1354.00,9.01380,25.089358,0.000410,24.991424,-2.0246,0.138,9.01451,9.01451
1355.00,9.01395,25.089545,0.000412,24.991569,-2.0247,0.138,9.01422,9.01422
1356.00,9.01394,25.089570,0.000410,24.991538,-2.0248,0.138,9.01366,9.01366
1357.00,9.01395,25.089560,0.000414,24.991556,-2.0247,0.138,9.01301,9.01301
1358.00,9.01378,25.089629,0.000421,24.991594,-2.0245,0.138,9.01203,9.01203
1359.00,9.01373,25.089596,0.000421,24.991545,-2.0243,0.138,9.01108,9.01108
1360.00,9.01366,25.089536,0.000419,24.991475,-2.0241,0.138,9.01060,9.01060
1361.00,9.01360,25.089568,0.000418,24.991528,-2.0240,0.138,9.00946,9.00946
1362.00,9.01323,25.089662,0.000418,24.991545,-2.0239,0.138,9.00876,9.00876
1363.00,9.01307,25.089736,0.000418,24.991487,-2.0240,0.139,9.00884,9.00884
1364.00,9.01275,25.089816,0.000418,24.991521,-2.0239,0.139,9.00803,9.00803
1365.00,9.01223,25.089902,0.000420,24.991495,-2.0237,0.139,9.00707,9.00707
1366.00,9.01162,25.089996,0.000422,24.991451,-2.0237,0.139,9.00702,9.00702
1367.00,9.01094,25.090040,0.000421,24.991359,-2.0236,0.139,9.00596,9.00596
1368.00,9.01018,25.090060,0.000421,24.991333,-2.0235,0.139,9.00423,9.00423
1369.00,9.00964,25.089978,0.000419,24.991194,-2.0234,0.139,9.00387,9.00387
1370.00,9.00915,25.089971,0.000415,24.991171,-2.0235,0.139,9.00415,9.00415
1371.00,9.00875,25.089961,0.000411,24.991155,-2.0235,0.139,9.00462,9.00462
1372.00,9.00859,25.090047,0.000412,24.991223,-2.0234,0.139,9.00583,9.00583
1373.00,9.00832,25.090096,0.000409,24.991274,-2.0234,0.140,9.00765,9.00765
1374.00,9.00805,25.090115,0.000408,24.991324,-2.0234,0.140,9.00863,9.00863
1375.00,9.00785,25.090239,0.000410,24.991428,-2.0234,0.140,9.00913,9.00913
1376.00,9.00761,25.090361,0.000418,24.991575,-2.0233,0.140,9.00882,9.00882
1377.00,9.00747,25.090414,0.000420,24.991673,-2.0231,0.140,9.00943,9.00943
1378.00,9.00748,25.090331,0.000417,24.991645,-2.0230,0.140,9.00886,9.00886
1379.00,9.00733,25.090551,0.000422,24.991814,-2.0229,0.140,9.00863,9.00863
1380.00,9.00737,25.090586,0.000425,24.991817,-2.0228,0.140,9.00903,9.00903
1381.00,9.00735,25.090569,0.000422,24.991695,-2.0226,0.140,9.00922,9.00922
1382.00,9.00742,25.090505,0.000421,24.991589,-2.0225,0.140,9.00824,9.00824
1383.00,9.00733,25.090653,0.000423,24.991595,-2.0222,0.140,9.00862,9.00862
1384.00,9.00748,25.090622,0.000423,24.991428,-2.0220,0.140,9.00955,9.00955
1385.00,9.00782,25.090645,0.000421,24.991409,-2.0218,0.140,9.00948,9.00948
1386.00,9.00805,25.090723,0.000420,24.991452,-2.0218,0.140,9.00996,9.00996
1387.00,9.00837,25.090795,0.000416,24.991425,-2.0218,0.140,9.01096,9.01096
1388.00,9.00879,25.090768,0.000413,24.991391,-2.0219,0.140,9.01061,9.01061
1389.00,9.00903,25.090781,0.000412,24.991452,-2.0220,0.141,9.01014,9.01014
1390.00,9.00936,25.090697,0.000408,24.991362,-2.0220,0.141,9.00996,9.00996
1391.00,9.00945,25.090728,0.000410,24.991378,-2.0221,0.141,9.01015,9.01015
1392.00,9.00956,25.090749,0.000412,24.991424,-2.0221,0.141,9.01020,9.01020
1393.00,9.00971,25.090774,0.000415,24.991380,-2.0223,0.141,9.01078,9.01078
1394.00,9.00974,25.090849,0.000412,24.991404,-2.0224,0.141,9.01074,9.01074
1395.00,9.00979,25.090939,0.000411,24.991478,-2.0225,0.141,9.01083,9.01083
1396.00,9.01003,25.090930,0.000406,24.991466,-2.0224,0.141,9.01154,9.01154
1397.00,9.01027,25.090953,0.000406,24.991420,-2.0221,0.142,9.01178,9.01178
1398.00,9.01039,25.091017,0.000406,24.991447,-2.0218,0.142,9.01204,9.01204
1399.00,9.01067,25.091061,0.000408,24.991424,-2.0212,0.142,9.01284,9.01284
1400.00,9.01087,25.091131,0.000412,24.991434,-2.0206,0.142,9.01353,9.01353
1401.00,9.01110,25.091147,0.000417,24.991410,-2.0202,0.142,9.01328,9.01328
1402.00,9.01142,25.091294,0.000421,24.991536,-2.0201,0.142,9.01323,9.01323
1403.00,9.01154,25.091392,0.000420,24.991562,-2.0201,0.142,9.01241,9.01241
1404.00,9.01163,25.091465,0.000419,24.991583,-2.0202,0.142,9.01058,9.01058
1405.00,9.01187,25.091466,0.000415,24.991498,-2.0205,0.142,9.00774,9.00774
1406.00,9.01218,25.091555,0.000417,24.991548,-2.0207,0.142,9.00362,9.00362
1407.00,9.01246,25.091595,0.000413,24.991539,-2.0207,0.142,8.99982,8.99982
1408.00,9.01286,25.091600,0.000415,24.991587,-2.0207,0.142,8.99641,8.99641
1409.00,9.01330,25.091543,0.000416,24.991552,-2.0208,0.142,8.99312,8.99312
1410.00,9.01343,25.091654,0.000418,24.991604,-2.0209,0.142,8.98997,8.98997
1411.00,9.01285,25.091676,0.000415,24.991530,-2.0207,0.142,8.98830,8.98830
@10,2.0001,4.0, 1410.008 
1412.00,9.01192,25.091667,0.000413,24.991471,-2.0207,0.142,8.98651,8.98651
1413.00,9.00847,25.091736,0.000409,24.991430,-2.0207,0.143,8.98543,8.98543
1414.00,9.00381,25.091756,0.000401,24.991373,-2.0207,0.143,8.98384,8.98384
1415.00,9.00050,25.091828,0.000402,24.991405,-2.0206,0.143,8.98309,8.98309
1416.00,8.99739,25.091952,0.000402,24.991471,-2.0208,0.143,8.98308,8.98308
1417.00,8.99512,25.092011,0.000403,24.991492,-2.0207,0.143,8.98269,8.98269
1418.00,8.99327,25.092091,0.000404,24.991536,-2.0206,0.143,8.98158,8.98158
1419.00,8.99153,25.092177,0.000410,24.991558,-2.0205,0.143,8.98209,8.98209
1420.00,8.98999,25.092226,0.000412,24.991557,-2.0203,0.143,8.98367,8.98367
1421.00,8.98808,25.092196,0.000410,24.991485,-2.0199,0.143,8.98469,8.98469
1422.00,8.98680,25.092194,0.000411,24.991430,-2.0196,0.144,8.98720,8.98720
1423.00,8.98601,25.092121,0.000413,24.991345,-2.0194,0.144,8.99028,8.99028
1424.00,8.98524,25.092209,0.000417,24.991398,-2.0192,0.143,8.99385,8.99385
1425.00,8.98527,25.092170,0.000411,24.991378,-2.0192,0.144,8.99620,8.99620
1426.00,8.98603,25.092229,0.000413,24.991444,-2.0191,0.144,8.99898,8.99898
1427.00,8.98667,25.092285,0.000415,24.991484,-2.0190,0.144,9.00159,9.00159
1428.00,8.98757,25.092368,0.000415,24.991532,-2.0187,0.144,9.00387,9.00387
1429.00,8.98894,25.092410,0.000414,24.991513,-2.0184,0.144,9.00506,9.00506
1430.00,8.99016,25.092512,0.000419,24.991560,-2.0182,0.144,9.00616,9.00616
1431.00,8.99185,25.092488,0.000418,24.991489,-2.0182,0.144,9.00704,9.00704
1432.00,8.99369,25.092549,0.000416,24.991475,-2.0184,0.144,9.00734,9.00734
1433.00,8.99538,25.092580,0.000417,24.991430,-2.0186,0.144,9.00801,9.00801
1434.00,8.99688,25.092531,0.000413,24.991355,-2.0189,0.144,9.00871,9.00871
1435.00,8.99840,25.092564,0.000412,24.991340,-2.0188,0.145,9.00979,9.00979
1436.00,8.99990,25.092569,0.000415,24.991378,-2.0187,0.145,9.01070,9.01070
1437.00,9.00137,25.092563,0.000416,24.991404,-2.0185,0.145,9.01104,9.01104
1438.00,9.00252,25.092603,0.000420,24.991484,-2.0184,0.145,9.01112,9.01112
1439.00,9.00413,25.092550,0.000421,24.991512,-2.0182,0.145,9.01207,9.01207
1440.00,9.00560,25.092403,0.000415,24.991368,-2.0181,0.145,9.01305,9.01305
1441.00,9.00698,25.092581,0.000414,24.991468,-2.0181,0.145,9.01409,9.01409
1442.00,9.00827,25.092507,0.000413,24.991414,-2.0181,0.145,9.01509,9.01509
1443.00,9.00919,25.092534,0.000410,24.991393,-2.0179,0.145,9.01554,9.01554
1444.00,9.00991,25.092681,0.000412,24.991429,-2.0178,0.145,9.01487,9.01487
1445.00,9.01049,25.092796,0.000416,24.991488,-2.0177,0.145,9.01434,9.01434
1446.00,9.01109,25.092759,0.000414,24.991376,-2.0177,0.145,9.01377,9.01377
1447.00,9.01160,25.092963,0.000411,24.991442,-2.0175,0.146,9.01336,9.01336
1448.00,9.01191,25.092938,0.000413,24.991399,-2.0175,0.146,9.01397,9.01397
1449.00,9.01239,25.092981,0.000413,24.991448,-2.0174,0.146,9.01462,9.01462
1450.00,9.01274,25.093022,0.000415,24.991468,-2.0174,0.146,9.01466,9.01466
1451.00,9.01309,25.093073,0.000415,24.991497,-2.0175,0.146,9.01436,9.01436
1452.00,9.01338,25.093039,0.000413,24.991501,-2.0174,0.146,9.01471,9.01471
1453.00,9.01369,25.093001,0.000406,24.991405,-2.0173,0.146,9.01437,9.01437
1454.00,9.01386,25.093026,0.000402,24.991383,-2.0171,0.147,9.01453,9.01453
1455.00,9.01411,25.093087,0.000402,24.991416,-2.0169,0.147,9.01492,9.01492
1456.00,9.01434,25.093089,0.000403,24.991470,-2.0167,0.147,9.01549,9.01549
1457.00,9.01460,25.093093,0.000405,24.991417,-2.0167,0.147,9.01611,9.01611
1458.00,9.01492,25.093265,0.000412,24.991582,-2.0167,0.147,9.01619,9.01619
1459.00,9.01516,25.093336,0.000416,24.991585,-2.0167,0.147,9.01708,9.01708
1460.00,9.01547,25.093354,0.000417,24.991593,-2.0166,0.147,9.01855,9.01855
1461.00,9.01577,25.093322,0.000416,24.991554,-2.0166,0.147,9.01989,9.01989
1462.00,9.01609,25.093349,0.000416,24.991610,-2.0164,0.147,9.02081,9.02081
1463.00,9.01638,25.093329,0.000411,24.991533,-2.0162,0.147,9.02141,9.02141
1464.00,9.01662,25.093396,0.000412,24.991605,-2.0162,0.147,9.02077,9.02077
1465.00,9.01691,25.093366,0.000410,24.991536,-2.0162,0.147,9.02004,9.02004
1466.00,9.01711,25.093514,0.000410,24.991566,-2.0161,0.147,9.01894,9.01894
1467.00,9.01716,25.093589,0.000413,24.991554,-2.0160,0.148,9.01702,9.01702
1468.00,9.01707,25.093595,0.000417,24.991513,-2.0159,0.148,9.01590,9.01590
1469.00,9.01689,25.093531,0.000415,24.991378,-2.0157,0.148,9.01490,9.01490
1470.00,9.01689,25.093635,0.000420,24.991421,-2.0156,0.148,9.01329,9.01329
1471.00,9.01658,25.093600,0.000421,24.991287,-2.0157,0.147,9.01166,9.01166
1472.00,9.01636,25.093682,0.000422,24.991243,-2.0157,0.147,9.01072,9.01072
1473.00,9.01603,25.093822,0.000419,24.991313,-2.0158,0.147,9.01018,9.01018
1474.00,9.01571,25.093974,0.000420,24.991427,-2.0158,0.148,9.00971,9.00971
1475.00,9.01559,25.094106,0.000418,24.991473,-2.0157,0.148,9.01034,9.01034
1476.00,9.01556,25.094178,0.000417,24.991531,-2.0156,0.148,9.01230,9.01230
1477.00,9.01563,25.094209,0.000414,24.991555,-2.0155,0.148,9.01391,9.01391
1478.00,9.01566,25.094269,0.000415,24.991561,-2.0153,0.148,9.01532,9.01532
1479.00,9.01571,25.094258,0.000416,24.991505,-2.0152,0.148,9.01714,9.01714
1480.00,9.01552,25.094209,0.000416,24.991496,-2.0150,0.148,9.01794,9.01794
1481.00,9.01534,25.094146,0.000414,24.991508,-2.0150,0.148,9.01787,9.01787
1482.00,9.01500,25.094089,0.000416,24.991465,-2.0149,0.148,9.01756,9.01756
1483.00,9.01470,25.094115,0.000417,24.991530,-2.0150,0.148,9.01773,9.01773
1484.00,9.01434,25.094112,0.000415,24.991536,-2.0151,0.149,9.01791,9.01791
1485.00,9.01416,25.094115,0.000412,24.991458,-2.0150,0.149,9.01878,9.01878
1486.00,9.01471,25.094289,0.000417,24.991467,-2.0149,0.149,9.02002,9.02002
1487.00,9.01556,25.094381,0.000415,24.991463,-2.0149,0.149,9.02119,9.02119
1488.00,9.01600,25.094357,0.000409,24.991403,-2.0146,0.149,9.02133,9.02133
1489.00,9.01625,25.094397,0.000411,24.991366,-2.0143,0.149,9.02090,9.02090
1490.00,9.01657,25.094382,0.000407,24.991382,-2.0141,0.150,9.02002,9.02002
1491.00,9.01699,25.094370,0.000404,24.991390,-2.0139,0.150,9.01883,9.01883
1492.00,9.01748,25.094435,0.000408,24.991459,-2.0139,0.150,9.01816,9.01816
1493.00,9.01784,25.094510,0.000414,24.991472,-2.0138,0.150,9.01776,9.01776
1494.00,9.01841,25.094523,0.000414,24.991500,-2.0137,0.150,9.01802,9.01802
1495.00,9.01862,25.094609,0.000420,24.991568,-2.0135,0.149,9.01824,9.01824
1496.00,9.01876,25.094609,0.000420,24.991579,-2.0134,0.149,9.01810,9.01810
1497.00,9.01876,25.094560,0.000416,24.991528,-2.0132,0.150,9.01793,9.01793
1498.00,9.01879,25.094625,0.000414,24.991557,-2.0132,0.150,9.01864,9.01864
1499.00,9.01888,25.094724,0.000416,24.991556,-2.0131,0.150,9.01908,9.01908
1500.00,9.01908,25.094798,0.000414,24.991547,-2.0131,0.150,9.01919,9.01919
1501.00,9.01901,25.094962,0.000416,24.991605,-2.0132,0.150,9.01904,9.01904
1502.00,9.01902,25.095026,0.000421,24.991586,-2.0132,0.150,9.01889,9.01889
1503.00,9.01892,25.095004,0.000426,24.991519,-2.0132,0.150,9.01755,9.01755
1504.00,9.01871,25.095009,0.000426,24.991548,-2.0132,0.150,9.01643,9.01643
1505.00,9.01843,25.094967,0.000426,24.991505,-2.0133,0.150,9.01543,9.01543
1506.00,9.01799,25.094908,0.000425,24.991385,-2.0133,0.150,9.01499,9.01499
1507.00,9.01753,25.094934,0.000421,24.991384,-2.0133,0.151,9.01470,9.01470
1508.00,9.01733,25.094937,0.000418,24.991411,-2.0133,0.151,9.01528,9.01528
1509.00,9.01735,25.094910,0.000416,24.991335,-2.0135,0.151,9.01590,9.01590
1510.00,9.01733,25.095011,0.000419,24.991316,-2.0134,0.151,9.01628,9.01628
1511.00,9.01721,25.095070,0.000420,24.991378,-2.0133,0.151,9.01647,9.01647
1512.00,9.01705,25.095120,0.000422,24.991412,-2.0132,0.151,9.01658,9.01658
1513.00,9.01704,25.095084,0.000420,24.991319,-2.0132,0.151,9.01672,9.01672
1514.00,9.01711,25.095189,0.000421,24.991410,-2.0132,0.151,9.01687,9.01687
1515.00,9.01711,25.095247,0.000415,24.991422,-2.0130,0.151,9.01761,9.01761
1516.00,9.01714,25.095269,0.000415,24.991445,-2.0129,0.151,9.01831,9.01831
1517.00,9.01729,25.095349,0.000416,24.991477,-2.0127,0.151,9.01937,9.01937
1518.00,9.01753,25.095522,0.000419,24.991613,-2.0126,0.151,9.02070,9.02070
1519.00,9.01765,25.095551,0.000417,24.991619,-2.0125,0.152,9.02144,9.02144
1520.00,9.01772,25.095522,0.000418,24.991668,-2.0125,0.152,9.02198,9.02198
1521.00,9.01797,25.095494,0.000417,24.991576,-2.0124,0.152,9.02255,9.02255
1522.00,9.01813,25.095617,0.000416,24.991630,-2.0125,0.152,9.02218,9.02218
1523.00,9.01832,25.095655,0.000411,24.991595,-2.0125,0.152,9.02122,9.02122
1524.00,9.01855,25.095683,0.000413,24.991564,-2.0121,0.152,9.02024,9.02024
1525.00,9.01878,25.095813,0.000414,24.991510,-2.0119,0.152,9.02007,9.02007
1526.00,9.01920,25.095942,0.000414,24.991526,-2.0116,0.152,9.02035,9.02035
1527.00,9.01967,25.095939,0.000414,24.991522,-2.0113,0.152,9.02133,9.02133
1528.00,9.01998,25.095933,0.000417,24.991499,-2.0112,0.152,9.02139,9.02139
1529.00,9.01988,25.095923,0.000421,24.991485,-2.0112,0.152,9.02063,9.02063
1530.00,9.01971,25.095959,0.000424,24.991531,-2.0113,0.152,9.01909,9.01909
1531.00,9.01972,25.095988,0.000422,24.991630,-2.0114,0.152,9.01817,9.01817
1532.00,9.01997,25.095984,0.000420,24.991560,-2.0112,0.152,9.01744,9.01744
1533.00,9.02012,25.095940,0.000416,24.991479,-2.0110,0.152,9.01712,9.01712
1534.00,9.01998,25.096053,0.000413,24.991530,-2.0108,0.153,9.01755,9.01755
1535.00,9.01995,25.096046,0.000409,24.991463,-2.0105,0.153,9.01836,9.01836
1536.00,9.01993,25.096127,0.000416,24.991443,-2.0103,0.153,9.01800,9.01800
1537.00,9.01952,25.096090,0.000417,24.991395,-2.0103,0.152,9.01703,9.01703
1538.00,9.01910,25.096255,0.000416,24.991488,-2.0102,0.153,9.01673,9.01673
1539.00,9.01882,25.096228,0.000414,24.991388,-2.0101,0.153,9.01707,9.01707
1540.00,9.01854,25.096265,0.000412,24.991451,-2.0101,0.153,9.01679,9.01679
1541.00,9.01843,25.096195,0.000405,24.991414,-2.0099,0.153,9.01735,9.01735
1542.00,9.01860,25.096264,0.000403,24.991495,-2.0096,0.154,9.01920,9.01920
1543.00,9.01887,25.096259,0.000407,24.991502,-2.0095,0.154,9.02051,9.02051
1544.00,9.01914,25.096313,0.000409,24.991536,-2.0096,0.154,9.02211,9.02211
1545.00,9.01947,25.096278,0.000415,24.991513,-2.0097,0.154,9.02388,9.02388
1546.00,9.01962,25.096342,0.000420,24.991522,-2.0099,0.154,9.02490,9.02490
1547.00,9.01961,25.096469,0.000422,24.991520,-2.0102,0.153,9.02478,9.02478
1548.00,9.01963,25.096589,0.000423,24.991570,-2.0103,0.153,9.02424,9.02424
1549.00,9.01975,25.096689,0.000421,24.991643,-2.0103,0.154,9.02292,9.02292
1550.00,9.02009,25.096758,0.000417,24.991640,-2.0103,0.154,9.02216,9.02216
1551.00,9.02035,25.096820,0.000416,24.991633,-2.0103,0.154,9.02194,9.02194
1552.00,9.02053,25.096829,0.000416,24.991678,-2.0101,0.154,9.02112,9.02112
1553.00,9.02082,25.096778,0.000412,24.991603,-2.0098,0.154,9.02094,9.02094
1554.00,9.02124,25.096801,0.000414,24.991564,-2.0096,0.154,9.01934,9.01934
1555.00,9.02197,25.096938,0.000418,24.991605,-2.0096,0.154,9.01635,9.01635
1556.00,9.02276,25.096974,0.000417,24.991669,-2.0097,0.155,9.01280,9.01280
1557.00,9.02319,25.096944,0.000419,24.991662,-2.0100,0.155,9.00954,9.00954
1558.00,9.02288,25.096874,0.000422,24.991658,-2.0099,0.154,9.00689,9.00689
1559.00,9.02192,25.096887,0.000423,24.991640,-2.0099,0.154,9.00387,9.00387
1560.00,9.02139,25.096834,0.000416,24.991595,-2.0097,0.155,9.00116,9.00116
1561.00,9.02224,25.096891,0.000414,24.991555,-2.0095,0.155,8.99855,8.99855
@11,2.0001,4.0, 1560.047 
1562.00,9.01992,25.096990,0.000414,24.991491,-2.0093,0.155,8.99641,8.99641
1563.00,9.01689,25.097214,0.000414,24.991580,-2.0092,0.155,8.99421,8.99421
1564.00,9.01286,25.097274,0.000413,24.991594,-2.0092,0.155,8.99429,8.99429
1565.00,9.01036,25.097279,0.000417,24.991577,-2.0092,0.155,8.99508,8.99508
1566.00,9.00710,25.097309,0.000417,24.991595,-2.0090,0.155,8.99613,8.99613
1567.00,9.00463,25.097330,0.000414,24.991622,-2.0090,0.155,8.99688,8.99688
1568.00,9.00314,25.097347,0.000415,24.991643,-2.0089,0.155,8.99719,8.99719
1569.00,9.00069,25.097392,0.000413,24.991685,-2.0088,0.155,8.99755,8.99755
1570.00,8.99983,25.097513,0.000409,24.991736,-2.0086,0.156,8.99836,8.99836
1571.00,8.99937,25.097514,0.000409,24.991734,-2.0085,0.156,8.99940,8.99940
1572.00,8.99861,25.097527,0.000409,24.991741,-2.0084,0.156,9.00087,9.00087
1573.00,8.99843,25.097502,0.000407,24.991633,-2.0083,0.156,9.00246,9.00246
1574.00,8.99855,25.097501,0.000411,24.991610,-2.0083,0.156,9.00376,9.00376
1575.00,8.99860,25.097497,0.000414,24.991609,-2.0083,0.156,9.00534,9.00534
1576.00,8.99862,25.097535,0.000411,24.991570,-2.0081,0.156,9.00714,9.00714
1577.00,8.99881,25.097637,0.000410,24.991613,-2.0080,0.156,9.00986,9.00986
1578.00,8.99986,25.097711,0.000410,24.991714,-2.0078,0.156,9.01299,9.01299
1579.00,9.00133,25.097712,0.000408,24.991675,-2.0076,0.157,9.01529,9.01529
1580.00,9.00310,25.097724,0.000410,24.991672,-2.0075,0.157,9.01641,9.01641
1581.00,9.00434,25.097671,0.000412,24.991673,-2.0075,0.157,9.01705,9.01705
1582.00,9.00562,25.097623,0.000414,24.991627,-2.0075,0.157,9.01700,9.01700
1583.00,9.00668,25.097600,0.000415,24.991573,-2.0075,0.157,9.01588,9.01588
1584.00,9.00785,25.097647,0.000416,24.991549,-2.0076,0.157,9.01557,9.01557
1585.00,9.00943,25.097684,0.000411,24.991580,-2.0075,0.157,9.01632,9.01632
1586.00,9.01102,25.097721,0.000411,24.991560,-2.0073,0.157,9.01715,9.01715
1587.00,9.01174,25.097769,0.000408,24.991546,-2.0071,0.157,9.01772,9.01772
1588.00,9.01252,25.097781,0.000409,24.991562,-2.0070,0.157,9.01881,9.01881
1589.00,9.01336,25.097763,0.000409,24.991603,-2.0070,0.157,9.01966,9.01966
1590.00,9.01410,25.097784,0.000411,24.991575,-2.0072,0.157,9.02047,9.02047
1591.00,9.01513,25.097849,0.000411,24.991548,-2.0072,0.157,9.02096,9.02096
1592.00,9.01598,25.097882,0.000413,24.991590,-2.0071,0.157,9.02116,9.02116
1593.00,9.01686,25.097989,0.000414,24.991630,-2.0068,0.157,9.02164,9.02164
1594.00,9.01776,25.098032,0.000413,24.991595,-2.0065,0.157,9.02227,9.02227
1595.00,9.01854,25.098069,0.000410,24.991578,-2.0061,0.158,9.02223,9.02223
1596.00,9.01910,25.098093,0.000410,24.991604,-2.0059,0.158,9.02228,9.02228
1597.00,9.01948,25.098150,0.000408,24.991584,-2.0058,0.158,9.02235,9.02235
1598.00,9.01963,25.098134,0.000406,24.991507,-2.0059,0.158,9.02224,9.02224
1599.00,9.01980,25.098172,0.000408,24.991505,-2.0058,0.158,9.02257,9.02257
1600.00,9.02029,25.098264,0.000410,24.991510,-2.0058,0.158,9.02327,9.02327
1601.00,9.02076,25.098391,0.000412,24.991559,-2.0059,0.158,9.02339,9.02339
1602.00,9.02102,25.098409,0.000413,24.991537,-2.0059,0.158,9.02339,9.02339
1603.00,9.02141,25.098469,0.000413,24.991538,-2.0058,0.158,9.02422,9.02422
1604.00,9.02202,25.098486,0.000413,24.991521,-2.0058,0.158,9.02456,9.02456
1605.00,9.02246,25.098499,0.000414,24.991544,-2.0058,0.158,9.02465,9.02465
1606.00,9.02284,25.098514,0.000417,24.991543,-2.0057,0.158,9.02556,9.02556
1607.00,9.02338,25.098509,0.000417,24.991552,-2.0056,0.158,9.02753,9.02753
1608.00,9.02376,25.098442,0.000416,24.991534,-2.0055,0.159,9.02773,9.02773
1609.00,9.02421,25.098444,0.000414,24.991557,-2.0055,0.159,9.02839,9.02839
1610.00,9.02469,25.098368,0.000411,24.991489,-2.0054,0.159,9.02962,9.02962
1611.00,9.02526,25.098285,0.000410,24.991414,-2.0053,0.159,9.03089,9.03089
1612.00,9.02575,25.098261,0.000412,24.991407,-2.0051,0.159,9.03038,9.03038
1613.00,9.02593,25.098356,0.000411,24.991476,-2.0048,0.159,9.02956,9.02956
1614.00,9.02590,25.098367,0.000410,24.991456,-2.0043,0.159,9.02824,9.02824
1615.00,9.02596,25.098464,0.000412,24.991551,-2.0040,0.159,9.02645,9.02645
1616.00,9.02601,25.098618,0.000413,24.991650,-2.0036,0.159,9.02440,9.02440
1617.00,9.02616,25.098659,0.000410,24.991577,-2.0034,0.159,9.02381,9.02381
1618.00,9.02647,25.098682,0.000411,24.991528,-2.0033,0.159,9.02408,9.02408
1619.00,9.02670,25.098827,0.000415,24.991592,-2.0034,0.159,9.02425,9.02425
1620.00,9.02719,25.098833,0.000414,24.991457,-2.0035,0.159,9.02412,9.02412
1621.00,9.02742,25.098843,0.000408,24.991420,-2.0038,0.159,9.02390,9.02390
1622.00,9.02743,25.098972,0.000410,24.991501,-2.0040,0.160,9.02292,9.02292
1623.00,9.02696,25.099041,0.000413,24.991481,-2.0040,0.160,9.02300,9.02300
1624.00,9.02637,25.099068,0.000407,24.991448,-2.0041,0.160,9.02400,9.02400
1625.00,9.02595,25.099083,0.000404,24.991493,-2.0041,0.160,9.02481,9.02481
1626.00,9.02612,25.099060,0.000407,24.991451,-2.0039,0.160,9.02550,9.02550
1627.00,9.02597,25.099116,0.000408,24.991500,-2.0036,0.161,9.02610,9.02610
1628.00,9.02573,25.099184,0.000406,24.991528,-2.0034,0.161,9.02576,9.02576
1629.00,9.02549,25.099247,0.000411,24.991488,-2.0032,0.161,9.02508,9.02508
1630.00,9.02533,25.099417,0.000417,24.991524,-2.0031,0.161,9.02539,9.02539
1631.00,9.02513,25.099507,0.000416,24.991503,-2.0031,0.161,9.02626,9.02626
1632.00,9.02500,25.099502,0.000414,24.991425,-2.0031,0.161,9.02741,9.02741
1633.00,9.02515,25.099531,0.000415,24.991427,-2.0033,0.161,9.02816,9.02816
1634.00,9.02536,25.099547,0.000415,24.991448,-2.0034,0.161,9.02814,9.02814
1635.00,9.02538,25.099588,0.000415,24.991511,-2.0033,0.161,9.02707,9.02707
1636.00,9.02537,25.099617,0.000415,24.991545,-2.0034,0.161,9.02566,9.02566
1637.00,9.02521,25.099607,0.000416,24.991528,-2.0035,0.161,9.02407,9.02407
1638.00,9.02506,25.099598,0.000412,24.991512,-2.0033,0.161,9.02309,9.02309
1639.00,9.02505,25.099620,0.000408,24.991529,-2.0030,0.161,9.02273,9.02273
1640.00,9.02516,25.099603,0.000408,24.991498,-2.0028,0.161,9.02318,9.02318
1641.00,9.02510,25.099687,0.000410,24.991554,-2.0026,0.161,9.02286,9.02286
1642.00,9.02516,25.099797,0.000414,24.991585,-2.0022,0.161,9.02353,9.02353
1643.00,9.02530,25.099830,0.000414,24.991549,-2.0020,0.161,9.02470,9.02470
1644.00,9.02541,25.099884,0.000418,24.991565,-2.0020,0.161,9.02538,9.02538
1645.00,9.02523,25.099902,0.000417,24.991519,-2.0023,0.161,9.02507,9.02507
1646.00,9.02514,25.099923,0.000414,24.991447,-2.0025,0.162,9.02551,9.02551
1647.00,9.02510,25.099890,0.000410,24.991379,-2.0027,0.162,9.02554,9.02554
1648.00,9.02519,25.099949,0.000410,24.991401,-2.0028,0.162,9.02504,9.02504
1649.00,9.02524,25.100023,0.000411,24.991415,-2.0028,0.162,9.02465,9.02465
1650.00,9.02527,25.100111,0.000412,24.991427,-2.0027,0.162,9.02574,9.02574
1651.00,9.02526,25.100140,0.000412,24.991463,-2.0025,0.162,9.02688,9.02688
1652.00,9.02520,25.100226,0.000414,24.991512,-2.0024,0.162,9.02743,9.02743
1653.00,9.02515,25.100243,0.000416,24.991436,-2.0024,0.162,9.02793,9.02793
1654.00,9.02528,25.100288,0.000415,24.991422,-2.0022,0.162,9.02861,9.02861
1655.00,9.02541,25.100338,0.000414,24.991427,-2.0019,0.162,9.02779,9.02779
1656.00,9.02548,25.100376,0.000414,24.991393,-2.0019,0.162,9.02702,9.02702
1657.00,9.02567,25.100488,0.000416,24.991466,-2.0018,0.163,9.02671,9.02671
1658.00,9.02593,25.100661,0.000418,24.991673,-2.0017,0.163,9.02688,9.02688
1659.00,9.02630,25.100716,0.000415,24.991753,-2.0017,0.163,9.02724,9.02724
1660.00,9.02656,25.100677,0.000418,24.991731,-2.0016,0.163,9.02804,9.02804
1661.00,9.02680,25.100744,0.000421,24.991831,-2.0015,0.163,9.02831,9.02831
1662.00,9.02691,25.100722,0.000421,24.991789,-2.0014,0.163,9.02775,9.02775
1663.00,9.02680,25.100693,0.000422,24.991679,-2.0012,0.163,9.02731,9.02731
1664.00,9.02681,25.100667,0.000423,24.991528,-2.0011,0.163,9.02694,9.02694
1665.00,9.02703,25.100804,0.000423,24.991575,-2.0010,0.163,9.02740,9.02740
1666.00,9.02749,25.100864,0.000421,24.991550,-2.0009,0.163,9.02857,9.02857
1667.00,9.02779,25.100901,0.000418,24.991532,-2.0008,0.163,9.02974,9.02974
1668.00,9.02807,25.100942,0.000415,24.991599,-2.0008,0.164,9.03097,9.03097
1669.00,9.02839,25.100984,0.000414,24.991711,-2.0009,0.164,9.03112,9.03112
1670.00,9.02850,25.100934,0.000412,24.991653,-2.0010,0.164,9.03094,9.03094
1671.00,9.02853,25.100873,0.000412,24.991594,-2.0012,0.164,9.03023,9.03023
1672.00,9.02856,25.100993,0.000419,24.991620,-2.0013,0.164,9.03030,9.03030
1673.00,9.02864,25.101020,0.000424,24.991582,-2.0013,0.164,9.03017,9.03017
1674.00,9.02892,25.101057,0.000427,24.991498,-2.0012,0.164,9.03072,9.03072
1675.00,9.02920,25.101128,0.000431,24.991556,-2.0010,0.163,9.03085,9.03085
1676.00,9.02946,25.101154,0.000431,24.991545,-2.0007,0.163,9.03136,9.03136
1677.00,9.02980,25.101037,0.000427,24.991511,-2.0004,0.164,9.03215,9.03215
1678.00,9.03021,25.101070,0.000424,24.991503,-2.0002,0.164,9.03291,9.03291
1679.00,9.03047,25.101059,0.000422,24.991535,-2.0000,0.164,9.03338,9.03338
1680.00,9.03065,25.101088,0.000421,24.991591,-1.9997,0.164,9.03396,9.03396
1681.00,9.03094,25.101102,0.000417,24.991568,-1.9993,0.165,9.03423,9.03423
1682.00,9.03124,25.101106,0.000415,24.991528,-1.9991,0.165,9.03341,9.03341
1683.00,9.03146,25.101030,0.000414,24.991461,-1.9988,0.165,9.03205,9.03205
1684.00,9.03148,25.101130,0.000414,24.991500,-1.9987,0.165,9.03055,9.03055
1685.00,9.03129,25.101093,0.000413,24.991358,-1.9988,0.165,9.02880,9.02880
1686.00,9.03092,25.101152,0.000417,24.991372,-1.9990,0.165,9.02722,9.02722
1687.00,9.03063,25.101276,0.000420,24.991434,-1.9991,0.165,9.02639,9.02639
1688.00,9.03050,25.101395,0.000421,24.991478,-1.9991,0.165,9.02634,9.02634
1689.00,9.03034,25.101302,0.000420,24.991388,-1.9993,0.165,9.02688,9.02688
1690.00,9.03039,25.101362,0.000419,24.991446,-1.9994,0.165,9.02769,9.02769
1691.00,9.03031,25.101442,0.000418,24.991506,-1.9994,0.165,9.02832,9.02832
1692.00,9.03030,25.101494,0.000415,24.991555,-1.9995,0.165,9.02911,9.02911
1693.00,9.03015,25.101517,0.000419,24.991536,-1.9995,0.165,9.02866,9.02866
1694.00,9.02989,25.101675,0.000420,24.991595,-1.9994,0.165,9.02822,9.02822
1695.00,9.02970,25.101720,0.000421,24.991586,-1.9993,0.165,9.02839,9.02839
1696.00,9.02970,25.101684,0.000424,24.991543,-1.9991,0.165,9.02905,9.02905
1697.00,9.02976,25.101670,0.000424,24.991485,-1.9990,0.165,9.02995,9.02995
1698.00,9.02967,25.101696,0.000420,24.991524,-1.9989,0.166,9.03139,9.03139
1699.00,9.02958,25.101701,0.000422,24.991502,-1.9988,0.165,9.03259,9.03259
1700.00,9.02955,25.101716,0.000423,24.991487,-1.9988,0.165,9.03296,9.03296
1701.00,9.02933,25.101815,0.000420,24.991483,-1.9988,0.166,9.03212,9.03212
1702.00,9.02906,25.101852,0.000422,24.991455,-1.9986,0.166,9.03028,9.03028
1703.00,9.02913,25.101897,0.000421,24.991459,-1.9985,0.166,9.02758,9.02758
1704.00,9.02955,25.101885,0.000418,24.991460,-1.9983,0.166,9.02380,9.02380
1705.00,9.02999,25.101922,0.000416,24.991454,-1.9980,0.166,9.02010,9.02010
1706.00,9.03014,25.101975,0.000418,24.991460,-1.9978,0.166,9.01778,9.01778
1707.00,9.03036,25.102025,0.000415,24.991438,-1.9977,0.166,9.01612,9.01612
1708.00,9.03109,25.102100,0.000415,24.991399,-1.9975,0.166,9.01555,9.01555
1709.00,9.03149,25.102148,0.000411,24.991340,-1.9974,0.167,9.01563,9.01563
1710.00,9.03047,25.102254,0.000411,24.991358,-1.9973,0.167,9.01500,9.01500
1711.00,9.02789,25.102349,0.000410,24.991418,-1.9972,0.167,9.01331,9.01331
@12,2.0001,4.0, 1710.088 
1712.00,9.02447,25.102463,0.000411,24.991483,-1.9973,0.167,9.01230,9.01230
1713.00,9.01993,25.102468,0.000412,24.991502,-1.9975,0.167,9.01181,9.01181
1714.00,9.01777,25.102593,0.000420,24.991578,-1.9977,0.167,9.01137,9.01137
1715.00,9.01748,25.102609,0.000420,24.991544,-1.9978,0.167,9.01071,9.01071
1716.00,9.01636,25.102627,0.000423,24.991566,-1.9977,0.167,9.01089,9.01089
1717.00,9.01523,25.102621,0.000424,24.991579,-1.9977,0.167,9.00943,9.00943
1718.00,9.01485,25.102667,0.000421,24.991526,-1.9977,0.167,9.00728,9.00728
1719.00,9.01394,25.102729,0.000421,24.991579,-1.9977,0.167,9.00615,9.00615
1720.00,9.01280,25.102768,0.000421,24.991616,-1.9977,0.167,9.00660,9.00660
1721.00,9.01189,25.102733,0.000420,24.991537,-1.9978,0.167,9.00734,9.00734
1722.00,9.01150,25.102713,0.000422,24.991463,-1.9977,0.167,9.00898,9.00898
1723.00,9.01113,25.102723,0.000423,24.991493,-1.9975,0.167,9.01093,9.01093
1724.00,9.01117,25.102695,0.000420,24.991443,-1.9974,0.168,9.01239,9.01239
1725.00,9.01083,25.102762,0.000423,24.991501,-1.9974,0.168,9.01396,9.01396
1726.00,9.01081,25.102753,0.000422,24.991529,-1.9973,0.168,9.01549,9.01549
1727.00,9.01045,25.102717,0.000420,24.991529,-1.9975,0.168,9.01702,9.01702
1728.00,9.01082,25.102610,0.000421,24.991463,-1.9976,0.168,9.01875,9.01875
1729.00,9.01158,25.102542,0.000420,24.991411,-1.9975,0.168,9.02088,9.02088
1730.00,9.01263,25.102454,0.000419,24.991315,-1.9974,0.168,9.02151,9.02151
1731.00,9.01345,25.102506,0.000420,24.991285,-1.9974,0.168,9.02208,9.02208
1732.00,9.01399,25.102444,0.000416,24.991250,-1.9972,0.168,9.02227,9.02227
1733.00,9.01446,25.102559,0.000416,24.991346,-1.9968,0.168,9.02268,9.02268
1734.00,9.01507,25.102646,0.000416,24.991344,-1.9966,0.168,9.02274,9.02274
1735.00,9.01598,25.102770,0.000414,24.991389,-1.9965,0.168,9.02386,9.02386
1736.00,9.01690,25.102760,0.000408,24.991367,-1.9963,0.169,9.02456,9.02456
1737.00,9.01787,25.102965,0.000413,24.991475,-1.9961,0.169,9.02555,9.02555
1738.00,9.01906,25.103014,0.000414,24.991477,-1.9962,0.169,9.02648,9.02648
1739.00,9.02038,25.103054,0.000415,24.991507,-1.9962,0.169,9.02822,9.02822
1740.00,9.02161,25.103028,0.000419,24.991488,-1.9963,0.169,9.02936,9.02936
1741.00,9.02275,25.103164,0.000427,24.991557,-1.9962,0.169,9.03113,9.03113
1742.00,9.02380,25.103180,0.000422,24.991518,-1.9962,0.169,9.03215,9.03215
1743.00,9.02466,25.103179,0.000422,24.991480,-1.9961,0.169,9.03272,9.03272
1744.00,9.02561,25.103194,0.000419,24.991457,-1.9960,0.169,9.03248,9.03248
1745.00,9.02645,25.103309,0.000419,24.991495,-1.9958,0.169,9.03248,9.03248
1746.00,9.02707,25.103342,0.000414,24.991409,-1.9958,0.169,9.03175,9.03175
1747.00,9.02771,25.103428,0.000415,24.991363,-1.9959,0.169,9.03171,9.03171
1748.00,9.02824,25.103457,0.000409,24.991307,-1.9961,0.170,9.03234,9.03234
1749.00,9.02878,25.103547,0.000409,24.991400,-1.9962,0.170,9.03316,9.03316
1750.00,9.02952,25.103518,0.000405,24.991351,-1.9962,0.170,9.03399,9.03399
1751.00,9.03028,25.103557,0.000405,24.991421,-1.9961,0.170,9.03514,9.03514
1752.00,9.03104,25.103534,0.000403,24.991464,-1.9958,0.170,9.03628,9.03628
1753.00,9.03167,25.103693,0.000410,24.991602,-1.9954,0.170,9.03619,9.03619
1754.00,9.03217,25.103689,0.000412,24.991510,-1.9952,0.170,9.03587,9.03587
1755.00,9.03269,25.103724,0.000411,24.991486,-1.9951,0.170,9.03600,9.03600
1756.00,9.03322,25.103762,0.000412,24.991460,-1.9950,0.170,9.03617,9.03617
1757.00,9.03386,25.103866,0.000413,24.991443,-1.9952,0.170,9.03644,9.03644
1758.00,9.03447,25.103877,0.000408,24.991332,-1.9955,0.170,9.03769,9.03769
1759.00,9.03485,25.104032,0.000407,24.991378,-1.9955,0.170,9.03844,9.03844
1760.00,9.03514,25.104072,0.000405,24.991386,-1.9954,0.171,9.03850,9.03850
1761.00,9.03525,25.104125,0.000405,24.991447,-1.9953,0.171,9.03795,9.03795
1762.00,9.03530,25.104093,0.000403,24.991433,-1.9952,0.171,9.03716,9.03716
1763.00,9.03550,25.104142,0.000402,24.991480,-1.9951,0.171,9.03636,9.03636
1764.00,9.03580,25.104107,0.000401,24.991466,-1.9951,0.171,9.03621,9.03621
1765.00,9.03598,25.104159,0.000405,24.991476,-1.9954,0.171,9.03576,9.03576
1766.00,9.03615,25.104240,0.000408,24.991529,-1.9956,0.171,9.03585,9.03585
1767.00,9.03640,25.104328,0.000411,24.991552,-1.9957,0.171,9.03651,9.03651
1768.00,9.03669,25.104347,0.000415,24.991515,-1.9957,0.171,9.03653,9.03653
1769.00,9.03667,25.104424,0.000418,24.991543,-1.9956,0.171,9.03607,9.03607
1770.00,9.03662,25.104497,0.000415,24.991604,-1.9953,0.171,9.03601,9.03601
1771.00,9.03653,25.104472,0.000412,24.991513,-1.9950,0.171,9.03595,9.03595
1772.00,9.03635,25.104514,0.000410,24.991537,-1.9945,0.172,9.03487,9.03487
1773.00,9.03606,25.104470,0.000408,24.991510,-1.9941,0.172,9.03317,9.03317
1774.00,9.03593,25.104434,0.000409,24.991500,-1.9938,0.172,9.03317,9.03317
1775.00,9.03597,25.104480,0.000415,24.991476,-1.9937,0.172,9.03349,9.03349
1776.00,9.03591,25.104450,0.000416,24.991429,-1.9937,0.172,9.03354,9.03354
1777.00,9.03571,25.104438,0.000419,24.991415,-1.9938,0.172,9.03387,9.03387
1778.00,9.03548,25.104512,0.000420,24.991444,-1.9940,0.172,9.03533,9.03533
1779.00,9.03532,25.104542,0.000415,24.991403,-1.9943,0.172,9.03544,9.03544
1780.00,9.03519,25.104515,0.000411,24.991375,-1.9944,0.172,9.03563,9.03563
1781.00,9.03529,25.104594,0.000412,24.991407,-1.9945,0.172,9.03634,9.03634
1782.00,9.03557,25.104615,0.000410,24.991373,-1.9945,0.172,9.03793,9.03793
1783.00,9.03587,25.104699,0.000409,24.991451,-1.9945,0.173,9.03848,9.03848
1784.00,9.03581,25.104771,0.000412,24.991525,-1.9943,0.173,9.03939,9.03939
1785.00,9.03607,25.104776,0.000413,24.991540,-1.9942,0.173,9.04047,9.04047
1786.00,9.03660,25.104745,0.000410,24.991514,-1.9940,0.173,9.04124,9.04124
1787.00,9.03693,25.104737,0.000411,24.991504,-1.9937,0.173,9.04121,9.04121
1788.00,9.03704,25.104798,0.000411,24.991489,-1.9935,0.173,9.04142,9.04142
1789.00,9.03720,25.104860,0.000410,24.991436,-1.9934,0.173,9.04126,9.04126
1790.00,9.03745,25.104979,0.000408,24.991387,-1.9933,0.173,9.04085,9.04085
1791.00,9.03770,25.105018,0.000407,24.991298,-1.9933,0.173,9.04009,9.04009
1792.00,9.03797,25.105169,0.000408,24.991309,-1.9936,0.173,9.03958,9.03958
1793.00,9.03837,25.105216,0.000406,24.991267,-1.9938,0.173,9.03917,9.03917
1794.00,9.03864,25.105287,0.000409,24.991369,-1.9938,0.173,9.03826,9.03826
1795.00,9.03854,25.105254,0.000411,24.991394,-1.9938,0.173,9.03691,9.03691
1796.00,9.03835,25.105303,0.000414,24.991494,-1.9937,0.174,9.03557,9.03557
1797.00,9.03830,25.105268,0.000416,24.991509,-1.9935,0.174,9.03460,9.03460
1798.00,9.03816,25.105290,0.000418,24.991590,-1.9933,0.174,9.03297,9.03297
1799.00,9.03781,25.105265,0.000418,24.991524,-1.9932,0.174,9.03180,9.03180
1800.00,9.03755,25.105391,0.000420,24.991581,-1.9932,0.174,9.03144,9.03144
1801.00,9.03722,25.105547,0.000422,24.991633,-1.9930,0.174,9.03115,9.03115
1802.00,9.03680,25.105599,0.000422,24.991611,-1.9930,0.174,9.03090,9.03090
1803.00,9.03648,25.105672,0.000423,24.991547,-1.9929,0.174,9.03238,9.03238
1804.00,9.03640,25.105730,0.000421,24.991548,-1.9928,0.174,9.03380,9.03380
1805.00,9.03610,25.105757,0.000419,24.991529,-1.9927,0.174,9.03429,9.03429
1806.00,9.03573,25.105745,0.000418,24.991498,-1.9927,0.174,9.03536,9.03536
1807.00,9.03541,25.105885,0.000417,24.991589,-1.9928,0.174,9.03605,9.03605
1808.00,9.03518,25.105901,0.000414,24.991593,-1.9928,0.174,9.03586,9.03586
1809.00,9.03501,25.105947,0.000413,24.991583,-1.9927,0.175,9.03567,9.03567
1810.00,9.03481,25.105982,0.000414,24.991607,-1.9928,0.175,9.03598,9.03598
1811.00,9.03451,25.106009,0.000413,24.991630,-1.9928,0.175,9.03530,9.03530
1812.00,9.03421,25.105951,0.000414,24.991582,-1.9928,0.175,9.03510,9.03510
1813.00,9.03413,25.105956,0.000419,24.991582,-1.9929,0.175,9.03496,9.03496
1814.00,9.03413,25.105952,0.000417,24.991544,-1.9931,0.175,9.03567,9.03567
1815.00,9.03436,25.105952,0.000413,24.991509,-1.9930,0.175,9.03607,9.03607
1816.00,9.03464,25.105945,0.000411,24.991515,-1.9929,0.175,9.03728,9.03728
1817.00,9.03484,25.105996,0.000411,24.991534,-1.9928,0.175,9.03739,9.03739
1818.00,9.03493,25.106033,0.000408,24.991555,-1.9927,0.175,9.03704,9.03704
1819.00,9.03518,25.106054,0.000409,24.991575,-1.9925,0.176,9.03605,9.03605
1820.00,9.03538,25.106036,0.000413,24.991555,-1.9924,0.175,9.03557,9.03557
1821.00,9.03563,25.106122,0.000413,24.991523,-1.9922,0.175,9.03528,9.03528
1822.00,9.03588,25.106162,0.000411,24.991511,-1.9920,0.176,9.03540,9.03540
1823.00,9.03604,25.106207,0.000410,24.991493,-1.9918,0.175,9.03636,9.03636
1824.00,9.03612,25.106284,0.000410,24.991567,-1.9917,0.175,9.03732,9.03732
1825.00,9.03627,25.106357,0.000408,24.991617,-1.9916,0.176,9.03773,9.03773
1826.00,9.03639,25.106414,0.000408,24.991672,-1.9915,0.176,9.03772,9.03772
1827.00,9.03647,25.106536,0.000408,24.991694,-1.9914,0.176,9.03832,9.03832
1828.00,9.03658,25.106606,0.000405,24.991697,-1.9915,0.176,9.03783,9.03783
1829.00,9.03656,25.106690,0.000407,24.991630,-1.9914,0.176,9.03742,9.03742
1830.00,9.03660,25.106745,0.000407,24.991557,-1.9914,0.176,9.03708,9.03708
1831.00,9.03668,25.106723,0.000405,24.991492,-1.9914,0.176,9.03697,9.03697
1832.00,9.03698,25.106719,0.000405,24.991455,-1.9912,0.177,9.03711,9.03711
1833.00,9.03715,25.106775,0.000408,24.991476,-1.9912,0.177,9.03788,9.03788
1834.00,9.03723,25.106770,0.000407,24.991466,-1.9911,0.177,9.03810,9.03810
1835.00,9.03732,25.106809,0.000408,24.991473,-1.9908,0.177,9.03910,9.03910
1836.00,9.03735,25.106875,0.000408,24.991494,-1.9905,0.177,9.03913,9.03913
1837.00,9.03724,25.106852,0.000409,24.991508,-1.9906,0.177,9.03820,9.03820
1838.00,9.03729,25.106773,0.000407,24.991469,-1.9905,0.177,9.03744,9.03744
1839.00,9.03741,25.106827,0.000408,24.991468,-1.9905,0.177,9.03713,9.03713
1840.00,9.03759,25.106835,0.000409,24.991444,-1.9906,0.177,9.03697,9.03697
1841.00,9.03785,25.106873,0.000413,24.991449,-1.9907,0.177,9.03800,9.03800
1842.00,9.03809,25.106939,0.000413,24.991446,-1.9906,0.177,9.03927,9.03927
1843.00,9.03831,25.106973,0.000414,24.991428,-1.9904,0.177,9.04036,9.04036
1844.00,9.03838,25.106960,0.000412,24.991456,-1.9901,0.177,9.04085,9.04085
1845.00,9.03841,25.106960,0.000408,24.991458,-1.9901,0.177,9.04068,9.04068
1846.00,9.03850,25.106913,0.000403,24.991416,-1.9900,0.178,9.04028,9.04028
1847.00,9.03867,25.106901,0.000404,24.991356,-1.9900,0.178,9.04052,9.04052
1848.00,9.03890,25.106983,0.000403,24.991387,-1.9900,0.178,9.04035,9.04035
1849.00,9.03912,25.106985,0.000402,24.991325,-1.9901,0.178,9.04021,9.04021
1850.00,9.03915,25.107155,0.000406,24.991404,-1.9902,0.178,9.03996,9.03996
1851.00,9.03921,25.107320,0.000409,24.991456,-1.9904,0.178,9.03949,9.03949
1852.00,9.03922,25.107352,0.000410,24.991433,-1.9905,0.178,9.03893,9.03893
1853.00,9.03923,25.107404,0.000410,24.991405,-1.9906,0.178,9.03849,9.03849
1854.00,9.03921,25.107488,0.000415,24.991456,-1.9906,0.178,9.03625,9.03625
1855.00,9.03965,25.107563,0.000416,24.991469,-1.9906,0.178,9.03427,9.03427
1856.00,9.04008,25.107599,0.000419,24.991452,-1.9905,0.178,9.03233,9.03233
1857.00,9.03986,25.107709,0.000420,24.991544,-1.9905,0.178,9.03031,9.03031
1858.00,9.03959,25.107784,0.000422,24.991547,-1.9905,0.178,9.02965,9.02965
1859.00,9.03964,25.107855,0.000421,24.991532,-1.9906,0.178,9.02967,9.02967
1860.00,9.03874,25.107820,0.000419,24.991445,-1.9907,0.178,9.02868,9.02868
1861.00,9.03860,25.107830,0.000415,24.991429,-1.9905,0.179,9.02722,9.02722
@13,2.0001,4.0, 1860.255 
1862.00,9.04005,25.107811,0.000413,24.991375,-1.9903,0.179,9.02540,9.02540
1863.00,9.03587,25.107812,0.000412,24.991418,-1.9901,0.179,9.02245,9.02245
1864.00,9.03228,25.107769,0.000415,24.991363,-1.9898,0.179,9.02166,9.02166
1865.00,9.03194,25.107834,0.000418,24.991459,-1.9897,0.179,9.02147,9.02147
1866.00,9.03074,25.107937,0.000422,24.991548,-1.9898,0.179,9.02101,9.02101
1867.00,9.02893,25.107995,0.000422,24.991587,-1.9898,0.179,9.02020,9.02020
1868.00,9.02768,25.108003,0.000419,24.991557,-1.9897,0.179,9.02048,9.02048
1869.00,9.02605,25.108054,0.000418,24.991620,-1.9895,0.179,9.02002,9.02002
1870.00,9.02521,25.108015,0.000411,24.991567,-1.9892,0.179,9.01956,9.01956
1871.00,9.02424,25.108004,0.000410,24.991470,-1.9888,0.180,9.02067,9.02067
1872.00,9.02378,25.108115,0.000411,24.991496,-1.9884,0.180,9.02192,9.02192
1873.00,9.02362,25.108162,0.000411,24.991463,-1.9882,0.180,9.02249,9.02249
1874.00,9.02359,25.108220,0.000410,24.991455,-1.9883,0.180,9.02326,9.02326
1875.00,9.02339,25.108266,0.000416,24.991427,-1.9883,0.180,9.02444,9.02444
1876.00,9.02293,25.108241,0.000416,24.991438,-1.9885,0.180,9.02548,9.02548
1877.00,9.02237,25.108216,0.000418,24.991455,-1.9888,0.180,9.02804,9.02804
1878.00,9.02287,25.108243,0.000418,24.991474,-1.9888,0.180,9.03057,9.03057
1879.00,9.02359,25.108278,0.000414,24.991452,-1.9888,0.180,9.03330,9.03330
1880.00,9.02428,25.108354,0.000413,24.991503,-1.9889,0.180,9.03620,9.03620
1881.00,9.02558,25.108419,0.000407,24.991519,-1.9890,0.180,9.03826,9.03826
1882.00,9.02666,25.108454,0.000402,24.991451,-1.9890,0.180,9.03888,9.03888
1883.00,9.02743,25.108496,0.000402,24.991456,-1.9891,0.181,9.03908,9.03908
1884.00,9.02819,25.108529,0.000402,24.991511,-1.9892,0.181,9.03874,9.03874
1885.00,9.02956,25.108519,0.000402,24.991464,-1.9892,0.181,9.03826,9.03826
1886.00,9.03095,25.108574,0.000407,24.991472,-1.9891,0.181,9.03769,9.03769
1887.00,9.03209,25.108599,0.000409,24.991464,-1.9889,0.181,9.03683,9.03683
1888.00,9.03274,25.108593,0.000411,24.991449,-1.9888,0.181,9.03624,9.03624
1889.00,9.03308,25.108610,0.000411,24.991392,-1.9887,0.181,9.03575,9.03575
1890.00,9.03329,25.108622,0.000410,24.991404,-1.9885,0.181,9.03545,9.03545
1891.00,9.03384,25.108667,0.000411,24.991407,-1.9884,0.181,9.03500,9.03500
1892.00,9.03443,25.108656,0.000410,24.991387,-1.9883,0.181,9.03539,9.03539
1893.00,9.03503,25.108699,0.000409,24.991383,-1.9882,0.181,9.03503,9.03503
1894.00,9.03554,25.108800,0.000409,24.991462,-1.9881,0.181,9.03596,9.03596
1895.00,9.03629,25.108920,0.000410,24.991553,-1.9881,0.181,9.03668,9.03668
1896.00,9.03702,25.108950,0.000411,24.991576,-1.9881,0.181,9.03845,9.03845
1897.00,9.03756,25.109061,0.000414,24.991692,-1.9880,0.181,9.03966,9.03966
1898.00,9.03776,25.109107,0.000413,24.991715,-1.9878,0.181,9.04096,9.04096
1899.00,9.03790,25.109032,0.000411,24.991616,-1.9877,0.181,9.04117,9.04117
1900.00,9.03785,25.109031,0.000411,24.991585,-1.9876,0.182,9.04066,9.04066
1901.00,9.03764,25.108967,0.000410,24.991506,-1.9874,0.182,9.03886,9.03886
1902.00,9.03739,25.108998,0.000407,24.991454,-1.9874,0.182,9.03737,9.03737
1903.00,9.03728,25.109033,0.000405,24.991446,-1.9875,0.182,9.03702,9.03702
1904.00,9.03730,25.109094,0.000407,24.991442,-1.9876,0.182,9.03652,9.03652
1905.00,9.03737,25.109176,0.000409,24.991498,-1.9877,0.182,9.03648,9.03648
1906.00,9.03739,25.109217,0.000407,24.991493,-1.9878,0.182,9.03678,9.03678
1907.00,9.03734,25.109174,0.000410,24.991432,-1.9878,0.182,9.03732,9.03732
1908.00,9.03755,25.109235,0.000415,24.991427,-1.9879,0.182,9.03772,9.03772
1909.00,9.03790,25.109285,0.000416,24.991470,-1.9879,0.182,9.03889,9.03889
1910.00,9.03831,25.109198,0.000417,24.991335,-1.9877,0.182,9.04041,9.04041
1911.00,9.03880,25.109271,0.000417,24.991338,-1.9875,0.182,9.04204,9.04204
1912.00,9.03930,25.109389,0.000418,24.991421,-1.9873,0.182,9.04382,9.04382
1913.00,9.03977,25.109437,0.000418,24.991483,-1.9870,0.183,9.04440,9.04440
1914.00,9.04017,25.109440,0.000416,24.991440,-1.9868,0.183,9.04436,9.04436
1915.00,9.04035,25.109524,0.000415,24.991500,-1.9867,0.183,9.04420,9.04420
1916.00,9.04055,25.109438,0.000414,24.991461,-1.9867,0.183,9.04478,9.04478
1917.00,9.04060,25.109387,0.000413,24.991422,-1.9867,0.183,9.04491,9.04491
1918.00,9.04070,25.109273,0.000414,24.991343,-1.9868,0.183,9.04581,9.04581
1919.00,9.04130,25.109243,0.000417,24.991329,-1.9869,0.183,9.04638,9.04638
1920.00,9.04171,25.109146,0.000419,24.991259,-1.9869,0.183,9.04644,9.04644
1921.00,9.04212,25.109296,0.000423,24.991321,-1.9868,0.183,9.04620,9.04620
1922.00,9.04279,25.109332,0.000421,24.991291,-1.9867,0.183,9.04631,9.04631
1923.00,9.04329,25.109442,0.000418,24.991327,-1.9864,0.183,9.04592,9.04592
1924.00,9.04360,25.109621,0.000418,24.991448,-1.9861,0.183,9.04463,9.04463
1925.00,9.04360,25.109780,0.000418,24.991515,-1.9859,0.183,9.04380,9.04380
1926.00,9.04387,25.109831,0.000415,24.991517,-1.9857,0.184,9.04331,9.04331
1927.00,9.04427,25.109882,0.000416,24.991543,-1.9857,0.184,9.04291,9.04291
1928.00,9.04463,25.110006,0.000417,24.991617,-1.9858,0.184,9.04295,9.04295
1929.00,9.04483,25.109883,0.000417,24.991518,-1.9858,0.184,9.04399,9.04399
1930.00,9.04481,25.109881,0.000416,24.991503,-1.9856,0.184,9.04472,9.04472
1931.00,9.04482,25.109813,0.000417,24.991492,-1.9855,0.184,9.04495,9.04495
1932.00,9.04479,25.109872,0.000420,24.991542,-1.9854,0.184,9.04449,9.04449
1933.00,9.04497,25.109880,0.000419,24.991459,-1.9854,0.184,9.04414,9.04414
1934.00,9.04487,25.109995,0.000418,24.991465,-1.9852,0.184,9.04493,9.04493
1935.00,9.04498,25.110093,0.000418,24.991492,-1.9853,0.184,9.04577,9.04577
1936.00,9.04509,25.110213,0.000418,24.991447,-1.9853,0.184,9.04641,9.04641
1937.00,9.04508,25.110266,0.000417,24.991417,-1.9852,0.184,9.04587,9.04587
1938.00,9.04465,25.110309,0.000415,24.991454,-1.9853,0.185,9.04496,9.04496
1939.00,9.04446,25.110354,0.000416,24.991476,-1.9854,0.185,9.04405,9.04405
1940.00,9.04437,25.110355,0.000417,24.991496,-1.9855,0.185,9.04314,9.04314
1941.00,9.04437,25.110435,0.000420,24.991628,-1.9854,0.185,9.04271,9.04271
1942.00,9.04424,25.110447,0.000418,24.991642,-1.9854,0.185,9.04317,9.04317
1943.00,9.04406,25.110448,0.000419,24.991637,-1.9851,0.185,9.04429,9.04429
1944.00,9.04430,25.110494,0.000416,24.991636,-1.9849,0.185,9.04448,9.04448
1945.00,9.04461,25.110540,0.000412,24.991652,-1.9847,0.185,9.04538,9.04538
1946.00,9.04450,25.110538,0.000412,24.991583,-1.9846,0.185,9.04540,9.04540
1947.00,9.04466,25.110585,0.000415,24.991589,-1.9843,0.185,9.04572,9.04572
1948.00,9.04476,25.110640,0.000419,24.991603,-1.9842,0.185,9.04580,9.04580
1949.00,9.04480,25.110664,0.000423,24.991594,-1.9841,0.185,9.04571,9.04571
1950.00,9.04477,25.110707,0.000425,24.991577,-1.9841,0.185,9.04468,9.04468
1951.00,9.04481,25.110749,0.000424,24.991611,-1.9841,0.185,9.04507,9.04507
1952.00,9.04494,25.110806,0.000423,24.991605,-1.9844,0.185,9.04508,9.04508
1953.00,9.04506,25.110827,0.000422,24.991550,-1.9844,0.185,9.04555,9.04555
1954.00,9.04513,25.110869,0.000419,24.991583,-1.9845,0.186,9.04609,9.04609
1955.00,9.04505,25.110875,0.000415,24.991543,-1.9845,0.186,9.04672,9.04672
1956.00,9.04493,25.110829,0.000411,24.991500,-1.9843,0.186,9.04630,9.04630
1957.00,9.04490,25.110809,0.000409,24.991480,-1.9841,0.186,9.04584,9.04584
1958.00,9.04494,25.110866,0.000404,24.991572,-1.9840,0.187,9.04434,9.04434
1959.00,9.04508,25.110856,0.000407,24.991530,-1.9840,0.187,9.04449,9.04449
1960.00,9.04534,25.110889,0.000410,24.991545,-1.9839,0.187,9.04516,9.04516
1961.00,9.04557,25.110966,0.000412,24.991562,-1.9839,0.187,9.04580,9.04580
1962.00,9.04567,25.110990,0.000413,24.991499,-1.9838,0.187,9.04627,9.04627
1963.00,9.04577,25.110985,0.000416,24.991451,-1.9837,0.187,9.04759,9.04759
1964.00,9.04588,25.111092,0.000414,24.991504,-1.9837,0.187,9.04741,9.04741
1965.00,9.04585,25.111087,0.000413,24.991468,-1.9837,0.187,9.04670,9.04670
1966.00,9.04582,25.111100,0.000416,24.991477,-1.9837,0.187,9.04636,9.04636
1967.00,9.04593,25.111128,0.000417,24.991547,-1.9839,0.187,9.04708,9.04708
1968.00,9.04606,25.111139,0.000418,24.991507,-1.9842,0.187,9.04765,9.04765
1969.00,9.04637,25.111107,0.000420,24.991488,-1.9842,0.187,9.04739,9.04739
1970.00,9.04650,25.111161,0.000422,24.991552,-1.9843,0.187,9.04783,9.04783
1971.00,9.04656,25.111217,0.000420,24.991569,-1.9844,0.187,9.04790,9.04790
1972.00,9.04666,25.111305,0.000421,24.991633,-1.9844,0.187,9.04778,9.04778
1973.00,9.04669,25.111388,0.000422,24.991686,-1.9843,0.187,9.04684,9.04684
1974.00,9.04665,25.111507,0.000423,24.991728,-1.9842,0.187,9.04741,9.04741
1975.00,9.04661,25.111554,0.000423,24.991669,-1.9842,0.187,9.04641,9.04641
1976.00,9.04645,25.111623,0.000426,24.991642,-1.9842,0.187,9.04576,9.04576
1977.00,9.04654,25.111640,0.000424,24.991580,-1.9841,0.187,9.04578,9.04578
1978.00,9.04698,25.111653,0.000421,24.991488,-1.9842,0.187,9.04666,9.04666
1979.00,9.04726,25.111647,0.000416,24.991440,-1.9843,0.188,9.04700,9.04700
1980.00,9.04732,25.111669,0.000414,24.991426,-1.9844,0.188,9.04830,9.04830
1981.00,9.04728,25.111680,0.000411,24.991419,-1.9841,0.188,9.04883,9.04883
1982.00,9.04723,25.111688,0.000410,24.991420,-1.9840,0.188,9.04845,9.04845
1983.00,9.04727,25.111741,0.000413,24.991494,-1.9838,0.188,9.04788,9.04788
1984.00,9.04727,25.111789,0.000417,24.991448,-1.9836,0.188,9.04711,9.04711
1985.00,9.04725,25.111890,0.000419,24.991487,-1.9833,0.188,9.04648,9.04648
1986.00,9.04725,25.111938,0.000422,24.991487,-1.9831,0.188,9.04669,9.04669
1987.00,9.04719,25.112008,0.000423,24.991476,-1.9831,0.188,9.04764,9.04764
1988.00,9.04731,25.112067,0.000423,24.991496,-1.9830,0.188,9.04766,9.04766
1989.00,9.04721,25.112087,0.000426,24.991589,-1.9829,0.188,9.04715,9.04715
1990.00,9.04703,25.112029,0.000422,24.991527,-1.9828,0.189,9.04638,9.04638
1991.00,9.04680,25.112066,0.000420,24.991552,-1.9827,0.189,9.04582,9.04582
1992.00,9.04680,25.112085,0.000423,24.991540,-1.9827,0.189,9.04514,9.04514
1993.00,9.04675,25.112086,0.000424,24.991481,-1.9827,0.189,9.04505,9.04505
1994.00,9.04684,25.112146,0.000421,24.991430,-1.9828,0.189,9.04593,9.04593
1995.00,9.04686,25.112265,0.000422,24.991468,-1.9830,0.189,9.04667,9.04667
1996.00,9.04709,25.112346,0.000423,24.991500,-1.9831,0.189,9.04758,9.04758
1997.00,9.04732,25.112345,0.000420,24.991510,-1.9832,0.189,9.04856,9.04856
1998.00,9.04712,25.112332,0.000419,24.991530,-1.9832,0.189,9.04933,9.04933
1999.00,9.04717,25.112330,0.000420,24.991542,-1.9831,0.189,9.04960,9.04960
2000.00,9.04740,25.112328,0.000422,24.991588,-1.9831,0.189,9.05025,9.05025
2001.00,9.04743,25.112317,0.000422,24.991575,-1.9830,0.189,9.04970,9.04970
2002.00,9.04746,25.112438,0.000425,24.991589,-1.9828,0.189,9.04862,9.04862
2003.00,9.04753,25.112568,0.000424,24.991611,-1.9826,0.189,9.04756,9.04756
2004.00,9.04766,25.112603,0.000419,24.991589,-1.9824,0.190,9.04585,9.04585
2005.00,9.04751,25.112661,0.000416,24.991527,-1.9823,0.190,9.04369,9.04369
2006.00,9.04780,25.112689,0.000415,24.991510,-1.9821,0.190,9.04182,9.04182
2007.00,9.04845,25.112678,0.000414,24.991504,-1.9820,0.190,9.03898,9.03898
2008.00,9.04879,25.112723,0.000412,24.991467,-1.9819,0.190,9.03717,9.03717
2009.00,9.04924,25.112795,0.000410,24.991474,-1.9818,0.190,9.03650,9.03650
2010.00,9.04870,25.112851,0.000410,24.991492,-1.9818,0.190,9.03581,9.03581
2011.00,9.04767,25.112891,0.000411,24.991506,-1.9818,0.191,9.03417,9.03417
@14,2.0001,4.0, 2010.081 
2012.00,9.04707,25.112970,0.000412,24.991525,-1.9821,0.191,9.03389,9.03389
2013.00,9.04457,25.113003,0.000417,24.991583,-1.9821,0.191,9.03361,9.03361
2014.00,9.04175,25.113047,0.000420,24.991601,-1.9822,0.190,9.03312,9.03312
2015.00,9.03947,25.113116,0.000425,24.991709,-1.9823,0.190,9.03256,9.03256
2016.00,9.03868,25.113121,0.000424,24.991670,-1.9822,0.190,9.03387,9.03387
2017.00,9.03725,25.113205,0.000423,24.991675,-1.9820,0.190,9.03478,9.03478
2018.00,9.03667,25.113168,0.000419,24.991630,-1.9818,0.190,9.03466,9.03466
2019.00,9.03628,25.113208,0.000419,24.991649,-1.9817,0.190,9.03379,9.03379
2020.00,9.03617,25.113240,0.000415,24.991581,-1.9814,0.191,9.03373,9.03373
2021.00,9.03565,25.113248,0.000412,24.991554,-1.9813,0.191,9.03375,9.03375
2022.00,9.03530,25.113202,0.000410,24.991522,-1.9812,0.191,9.03380,9.03380
2023.00,9.03514,25.113297,0.000409,24.991532,-1.9811,0.191,9.03476,9.03476
2024.00,9.03499,25.113329,0.000410,24.991531,-1.9811,0.191,9.03633,9.03633
2025.00,9.03482,25.113280,0.000410,24.991499,-1.9809,0.191,9.03816,9.03816
2026.00,9.03531,25.113379,0.000415,24.991533,-1.9806,0.191,9.04063,9.04063
2027.00,9.03598,25.113405,0.000412,24.991483,-1.9804,0.191,9.04299,9.04299
2028.00,9.03654,25.113401,0.000412,24.991485,-1.9802,0.192,9.04498,9.04498
2029.00,9.03682,25.113389,0.000411,24.991426,-1.9800,0.192,9.04661,9.04661
2030.00,9.03761,25.113475,0.000412,24.991445,-1.9799,0.192,9.04830,9.04830
2031.00,9.03866,25.113496,0.000409,24.991448,-1.9800,0.192,9.04835,9.04835
2032.00,9.03960,25.113536,0.000411,24.991526,-1.9800,0.192,9.04854,9.04854
2033.00,9.04029,25.113562,0.000413,24.991535,-1.9800,0.192,9.04859,9.04859
2034.00,9.04105,25.113608,0.000417,24.991580,-1.9801,0.192,9.04931,9.04931
2035.00,9.04184,25.113516,0.000415,24.991502,-1.9802,0.192,9.04980,9.04980
2036.00,9.04270,25.113490,0.000418,24.991496,-1.9802,0.192,9.04959,9.04959
2037.00,9.04357,25.113525,0.000423,24.991474,-1.9803,0.192,9.05000,9.05000
2038.00,9.04425,25.113583,0.000423,24.991477,-1.9805,0.192,9.05040,9.05040
2039.00,9.04509,25.113637,0.000419,24.991459,-1.9805,0.192,9.05009,9.05009
2040.00,9.04605,25.113782,0.000418,24.991494,-1.9803,0.192,9.05005,9.05005
2041.00,9.04704,25.113885,0.000418,24.991463,-1.9801,0.193,9.05122,9.05122
2042.00,9.04781,25.113954,0.000416,24.991505,-1.9797,0.193,9.05154,9.05154
2043.00,9.04866,25.114026,0.000416,24.991556,-1.9794,0.193,9.05214,9.05214
2044.00,9.04942,25.114087,0.000417,24.991581,-1.9792,0.193,9.05325,9.05325
2045.00,9.05005,25.114102,0.000418,24.991549,-1.9791,0.193,9.05283,9.05283
2046.00,9.05027,25.114164,0.000415,24.991600,-1.9791,0.193,9.05170,9.05170
2047.00,9.05016,25.114167,0.000417,24.991541,-1.9793,0.193,9.05044,9.05044
2048.00,9.05007,25.114235,0.000418,24.991561,-1.9792,0.193,9.04881,9.04881
2049.00,9.04990,25.114208,0.000415,24.991531,-1.9792,0.193,9.04693,9.04693
2050.00,9.04984,25.114279,0.000419,24.991605,-1.9792,0.193,9.04643,9.04643
2051.00,9.04968,25.114236,0.000421,24.991531,-1.9791,0.193,9.04598,9.04598
2052.00,9.04943,25.114266,0.000419,24.991594,-1.9792,0.193,9.04506,9.04506
2053.00,9.04900,25.114236,0.000418,24.991543,-1.9793,0.193,9.04370,9.04370
2054.00,9.04868,25.114292,0.000418,24.991542,-1.9793,0.194,9.04321,9.04321
2055.00,9.04846,25.114337,0.000413,24.991563,-1.9792,0.194,9.04231,9.04231
2056.00,9.04798,25.114394,0.000414,24.991605,-1.9792,0.194,9.04204,9.04204
2057.00,9.04763,25.114410,0.000413,24.991517,-1.9791,0.194,9.04315,9.04315
2058.00,9.04749,25.114456,0.000413,24.991456,-1.9789,0.194,9.04504,9.04504
2059.00,9.04740,25.114514,0.000415,24.991466,-1.9788,0.194,9.04601,9.04601
2060.00,9.04723,25.114430,0.000416,24.991376,-1.9787,0.194,9.04702,9.04702
2061.00,9.04665,25.114525,0.000413,24.991441,-1.9785,0.194,9.04776,9.04776
2062.00,9.04635,25.114590,0.000410,24.991493,-1.9782,0.195,9.04738,9.04738
2063.00,9.04634,25.114630,0.000408,24.991506,-1.9779,0.195,9.04735,9.04735
2064.00,9.04611,25.114688,0.000408,24.991548,-1.9777,0.195,9.04766,9.04766
2065.00,9.04582,25.114752,0.000408,24.991569,-1.9777,0.195,9.04723,9.04723
2066.00,9.04576,25.114706,0.000413,24.991481,-1.9777,0.195,9.04765,9.04765
2067.00,9.04591,25.114699,0.000415,24.991457,-1.9780,0.195,9.04818,9.04818
2068.00,9.04600,25.114698,0.000419,24.991473,-1.9783,0.195,9.04840,9.04840
2069.00,9.04633,25.114716,0.000417,24.991454,-1.9785,0.195,9.04929,9.04929
2070.00,9.04675,25.114831,0.000418,24.991485,-1.9786,0.195,9.05113,9.05113
2071.00,9.04715,25.114900,0.000416,24.991521,-1.9785,0.195,9.05190,9.05190
2072.00,9.04757,25.114960,0.000419,24.991515,-1.9784,0.195,9.05235,9.05235
2073.00,9.04801,25.114968,0.000416,24.991500,-1.9783,0.195,9.05261,9.05261
2074.00,9.04855,25.114982,0.000417,24.991494,-1.9781,0.195,9.05198,9.05198
2075.00,9.04886,25.114962,0.000417,24.991484,-1.9779,0.195,9.05034,9.05034
2076.00,9.04898,25.115020,0.000420,24.991508,-1.9779,0.195,9.04885,9.04885
2077.00,9.04901,25.115023,0.000420,24.991487,-1.9778,0.195,9.04802,9.04802
2078.00,9.04902,25.115011,0.000421,24.991397,-1.9777,0.195,9.04747,9.04747
2079.00,9.04902,25.115025,0.000420,24.991391,-1.9777,0.196,9.04690,9.04690
2080.00,9.04901,25.115079,0.000422,24.991401,-1.9777,0.195,9.04754,9.04754
2081.00,9.04900,25.115148,0.000422,24.991419,-1.9777,0.196,9.04740,9.04740
2082.00,9.04895,25.115279,0.000420,24.991484,-1.9776,0.196,9.04753,9.04753
2083.00,9.04906,25.115404,0.000423,24.991552,-1.9775,0.196,9.04786,9.04786
2084.00,9.04907,25.115437,0.000425,24.991531,-1.9773,0.196,9.04811,9.04811
2085.00,9.04917,25.115480,0.000423,24.991552,-1.9771,0.196,9.04815,9.04815
2086.00,9.04930,25.115462,0.000421,24.991503,-1.9770,0.196,9.04895,9.04895
2087.00,9.04931,25.115481,0.000419,24.991483,-1.9770,0.196,9.04945,9.04945
2088.00,9.04942,25.115517,0.000417,24.991531,-1.9770,0.196,9.05001,9.05001
2089.00,9.04947,25.115653,0.000417,24.991542,-1.9772,0.196,9.05057,9.05057
2090.00,9.04928,25.115742,0.000417,24.991488,-1.9773,0.196,9.05039,9.05039
2091.00,9.04890,25.115729,0.000415,24.991423,-1.9773,0.196,9.04970,9.04970
2092.00,9.04866,25.115710,0.000413,24.991385,-1.9774,0.197,9.04960,9.04960
2093.00,9.04873,25.115669,0.000412,24.991332,-1.9773,0.197,9.04951,9.04951
2094.00,9.04861,25.115677,0.000410,24.991384,-1.9772,0.197,9.04844,9.04844
2095.00,9.04843,25.115656,0.000412,24.991440,-1.9771,0.197,9.04777,9.04777
2096.00,9.04846,25.115722,0.000413,24.991509,-1.9770,0.197,9.04775,9.04775
2097.00,9.04848,25.115732,0.000416,24.991522,-1.9767,0.197,9.04753,9.04753
2098.00,9.04856,25.115780,0.000417,24.991523,-1.9765,0.197,9.04719,9.04719
2099.00,9.04873,25.115789,0.000418,24.991488,-1.9764,0.197,9.04794,9.04794
2100.00,9.04877,25.115771,0.000416,24.991465,-1.9762,0.197,9.04880,9.04880
2101.00,9.04887,25.115803,0.000417,24.991475,-1.9761,0.197,9.04968,9.04968
2102.00,9.04915,25.115804,0.000416,24.991484,-1.9761,0.197,9.05040,9.05040
2103.00,9.04931,25.115948,0.000416,24.991577,-1.9762,0.197,9.05090,9.05090
2104.00,9.04958,25.115974,0.000414,24.991563,-1.9763,0.198,9.05189,9.05189
2105.00,9.04987,25.116073,0.000415,24.991597,-1.9765,0.198,9.05295,9.05295
2106.00,9.05017,25.116256,0.000419,24.991670,-1.9767,0.198,9.05429,9.05429
2107.00,9.05055,25.116354,0.000419,24.991665,-1.9767,0.198,9.05537,9.05537
2108.00,9.05086,25.116328,0.000419,24.991621,-1.9767,0.198,9.05610,9.05610
2109.00,9.05107,25.116396,0.000420,24.991649,-1.9767,0.198,9.05657,9.05657
2110.00,9.05126,25.116465,0.000422,24.991637,-1.9764,0.198,9.05568,9.05568
2111.00,9.05145,25.116391,0.000416,24.991579,-1.9762,0.198,9.05480,9.05480
2112.00,9.05171,25.116435,0.000415,24.991589,-1.9763,0.198,9.05377,9.05377
2113.00,9.05182,25.116474,0.000414,24.991569,-1.9763,0.199,9.05361,9.05361
2114.00,9.05224,25.116480,0.000417,24.991554,-1.9762,0.199,9.05379,9.05379
2115.00,9.05278,25.116431,0.000415,24.991517,-1.9760,0.199,9.05454,9.05454
2116.00,9.05320,25.116414,0.000415,24.991504,-1.9756,0.199,9.05510,9.05510
2117.00,9.05369,25.116388,0.000415,24.991482,-1.9752,0.199,9.05608,9.05608
2118.00,9.05403,25.116453,0.000420,24.991529,-1.9748,0.199,9.05592,9.05592
2119.00,9.05415,25.116477,0.000418,24.991509,-1.9748,0.199,9.05459,9.05459
2120.00,9.05426,25.116515,0.000418,24.991533,-1.9749,0.199,9.05429,9.05429
2121.00,9.05462,25.116587,0.000419,24.991522,-1.9754,0.199,9.05359,9.05359
2122.00,9.05463,25.116665,0.000420,24.991523,-1.9757,0.199,9.05327,9.05327
2123.00,9.05470,25.116612,0.000416,24.991436,-1.9759,0.199,9.05359,9.05359
2124.00,9.05492,25.116651,0.000416,24.991506,-1.9759,0.199,9.05503,9.05503
2125.00,9.05503,25.116645,0.000412,24.991497,-1.9758,0.200,9.05582,9.05582
2126.00,9.05514,25.116720,0.000416,24.991579,-1.9755,0.199,9.05720,9.05720
2127.00,9.05515,25.116700,0.000416,24.991556,-1.9754,0.199,9.05723,9.05723
2128.00,9.05505,25.116741,0.000416,24.991599,-1.9753,0.200,9.05689,9.05689
2129.00,9.05491,25.116722,0.000415,24.991489,-1.9752,0.200,9.05567,9.05567
2130.00,9.05474,25.116825,0.000420,24.991461,-1.9754,0.200,9.05426,9.05426
2131.00,9.05469,25.116836,0.000418,24.991418,-1.9754,0.200,9.05301,9.05301
2132.00,9.05476,25.116929,0.000415,24.991468,-1.9754,0.200,9.05270,9.05270
2133.00,9.05471,25.117030,0.000413,24.991513,-1.9752,0.200,9.05188,9.05188
2134.00,9.05446,25.117084,0.000415,24.991569,-1.9750,0.200,9.05217,9.05217
2135.00,9.05436,25.117131,0.000414,24.991596,-1.9747,0.200,9.05318,9.05318
2136.00,9.05439,25.117149,0.000415,24.991568,-1.9748,0.200,9.05357,9.05357
2137.00,9.05425,25.117169,0.000417,24.991555,-1.9749,0.200,9.05358,9.05358
2138.00,9.05414,25.117168,0.000423,24.991528,-1.9750,0.200,9.05420,9.05420
2139.00,9.05411,25.117188,0.000420,24.991550,-1.9750,0.201,9.05348,9.05348
2140.00,9.05418,25.117196,0.000417,24.991561,-1.9750,0.201,9.05357,9.05357
2141.00,9.05424,25.117225,0.000417,24.991575,-1.9748,0.201,9.05343,9.05343
2142.00,9.05427,25.117232,0.000418,24.991603,-1.9746,0.201,9.05324,9.05324
2143.00,9.05408,25.117275,0.000417,24.991623,-1.9746,0.201,9.05285,9.05285
2144.00,9.05383,25.117310,0.000419,24.991586,-1.9744,0.201,9.05354,9.05354
2145.00,9.05360,25.117294,0.000425,24.991546,-1.9743,0.201,9.05282,9.05282
2146.00,9.05332,25.117326,0.000425,24.991531,-1.9741,0.201,9.05248,9.05248
2147.00,9.05300,25.117517,0.000425,24.991598,-1.9739,0.201,9.05213,9.05213
2148.00,9.05281,25.117588,0.000423,24.991560,-1.9737,0.201,9.05205,9.05205
2149.00,9.05272,25.117687,0.000425,24.991603,-1.9737,0.201,9.05169,9.05169
2150.00,9.05270,25.117843,0.000424,24.991666,-1.9737,0.201,9.05147,9.05147
2151.00,9.05281,25.117866,0.000423,24.991661,-1.9737,0.201,9.05143,9.05143
2152.00,9.05258,25.117754,0.000423,24.991585,-1.9738,0.201,9.05085,9.05085
2153.00,9.05254,25.117765,0.000422,24.991593,-1.9739,0.201,9.04968,9.04968
2154.00,9.05234,25.117806,0.000419,24.991541,-1.9739,0.201,9.04717,9.04717
2155.00,9.05211,25.117804,0.000416,24.991505,-1.9739,0.202,9.04507,9.04507
2156.00,9.05201,25.117918,0.000413,24.991498,-1.9740,0.202,9.04323,9.04323
2157.00,9.05162,25.117977,0.000413,24.991466,-1.9738,0.202,9.04281,9.04281
2158.00,9.05145,25.117969,0.000416,24.991452,-1.9737,0.202,9.04406,9.04406
2159.00,9.05106,25.117947,0.000416,24.991501,-1.9737,0.202,9.04667,9.04667
2160.00,9.05095,25.117872,0.000415,24.991457,-1.9735,0.202,9.04825,9.04825
2161.00,9.05045,25.117784,0.000417,24.991478,-1.9735,0.202,9.04848,9.04848
@15,2.0001,4.0, 2160.234 
2162.00,9.04842,25.117736,0.000415,24.991491,-1.9736,0.202,9.04757,9.04757
2163.00,9.04477,25.117783,0.000412,24.991499,-1.9736,0.203,9.04554,9.04554
2164.00,9.04279,25.117861,0.000412,24.991495,-1.9734,0.203,9.04281,9.04281
2165.00,9.04411,25.117987,0.000417,24.991532,-1.9735,0.203,9.04178,9.04178
2166.00,9.04580,25.118059,0.000416,24.991484,-1.9733,0.203,9.04166,9.04166
2167.00,9.04551,25.118194,0.000418,24.991505,-1.9730,0.203,9.04173,9.04173
2168.00,9.04473,25.118209,0.000419,24.991486,-1.9730,0.203,9.04222,9.04222
2169.00,9.04437,25.118253,0.000421,24.991477,-1.9730,0.203,9.04359,9.04359
2170.00,9.04405,25.118321,0.000420,24.991550,-1.9728,0.203,9.04379,9.04379
2171.00,9.04396,25.118333,0.000421,24.991574,-1.9727,0.203,9.04387,9.04387
2172.00,9.04405,25.118306,0.000420,24.991534,-1.9728,0.203,9.04375,9.04375
2173.00,9.04394,25.118357,0.000423,24.991554,-1.9728,0.203,9.04417,9.04417
2174.00,9.04416,25.118312,0.000421,24.991514,-1.9728,0.203,9.04409,9.04409
2175.00,9.04442,25.118315,0.000421,24.991389,-1.9728,0.203,9.04421,9.04421
2176.00,9.04454,25.118365,0.000422,24.991362,-1.9727,0.203,9.04441,9.04441
2177.00,9.04463,25.118535,0.000422,24.991440,-1.9726,0.203,9.04523,9.04523
2178.00,9.04439,25.118652,0.000423,24.991471,-1.9725,0.203,9.04483,9.04483
2179.00,9.04404,25.118690,0.000424,24.991469,-1.9725,0.204,9.04504,9.04504
2180.00,9.04395,25.118727,0.000425,24.991553,-1.9723,0.204,9.04626,9.04626
2181.00,9.04424,25.118768,0.000422,24.991543,-1.9725,0.204,9.04791,9.04791
2182.00,9.04474,25.118714,0.000422,24.991504,-1.9725,0.204,9.04921,9.04921
2183.00,9.04522,25.118652,0.000420,24.991511,-1.9724,0.204,9.05082,9.05082
2184.00,9.04585,25.118727,0.000422,24.991559,-1.9724,0.204,9.05173,9.05173
2185.00,9.04633,25.118754,0.000420,24.991518,-1.9725,0.204,9.05214,9.05214
2186.00,9.04684,25.118789,0.000422,24.991541,-1.9723,0.204,9.05202,9.05202
2187.00,9.04735,25.118821,0.000422,24.991520,-1.9724,0.204,9.05261,9.05261
2188.00,9.04779,25.118887,0.000422,24.991486,-1.9725,0.204,9.05403,9.05403
2189.00,9.04819,25.118895,0.000418,24.991461,-1.9725,0.204,9.05566,9.05566
2190.00,9.04914,25.118953,0.000417,24.991503,-1.9724,0.204,9.05651,9.05651
2191.00,9.05013,25.119040,0.000416,24.991558,-1.9723,0.204,9.05786,9.05786
2192.00,9.05100,25.119027,0.000414,24.991522,-1.9722,0.204,9.05858,9.05858
2193.00,9.05168,25.119040,0.000410,24.991506,-1.9721,0.205,9.05813,9.05813
2194.00,9.05220,25.119150,0.000411,24.991567,-1.9719,0.205,9.05762,9.05762
2195.00,9.05290,25.119202,0.000411,24.991556,-1.9719,0.205,9.05829,9.05829
2196.00,9.05370,25.119185,0.000414,24.991535,-1.9718,0.205,9.05774,9.05774
2197.00,9.05454,25.119270,0.000416,24.991557,-1.9717,0.205,9.05713,9.05713
2198.00,9.05479,25.119271,0.000416,24.991559,-1.9718,0.205,9.05701,9.05701
2199.00,9.05530,25.119211,0.000414,24.991473,-1.9718,0.205,9.05745,9.05745
2200.00,9.05581,25.119193,0.000414,24.991460,-1.9716,0.205,9.05687,9.05687
2201.00,9.05600,25.119229,0.000412,24.991439,-1.9715,0.205,9.05669,9.05669
2202.00,9.05621,25.119305,0.000409,24.991542,-1.9714,0.205,9.05706,9.05706
2203.00,9.05645,25.119355,0.000413,24.991538,-1.9712,0.205,9.05705,9.05705
2204.00,9.05660,25.119405,0.000415,24.991588,-1.9712,0.205,9.05608,9.05608
2205.00,9.05673,25.119488,0.000417,24.991629,-1.9713,0.205,9.05528,9.05528
2206.00,9.05682,25.119557,0.000417,24.991688,-1.9713,0.205,9.05537,9.05537
2207.00,9.05704,25.119577,0.000415,24.991662,-1.9712,0.206,9.05560,9.05560
2208.00,9.05699,25.119666,0.000415,24.991678,-1.9709,0.206,9.05482,9.05482
2209.00,9.05652,25.119716,0.000411,24.991667,-1.9705,0.206,9.05447,9.05447
2210.00,9.05639,25.119672,0.000409,24.991605,-1.9703,0.206,9.05508,9.05508
2211.00,9.05626,25.119698,0.000411,24.991610,-1.9703,0.206,9.05471,9.05471
2212.00,9.05596,25.119663,0.000414,24.991549,-1.9702,0.206,9.05349,9.05349
2213.00,9.05570,25.119627,0.000414,24.991572,-1.9703,0.206,9.05347,9.05347
2214.00,9.05547,25.119667,0.000418,24.991578,-1.9707,0.206,9.05340,9.05340
2215.00,9.05513,25.119717,0.000417,24.991594,-1.9707,0.206,9.05251,9.05251
2216.00,9.05487,25.119785,0.000418,24.991561,-1.9708,0.206,9.05247,9.05247
2217.00,9.05478,25.119842,0.000418,24.991598,-1.9709,0.207,9.05314,9.05314
2218.00,9.05485,25.119922,0.000417,24.991566,-1.9707,0.207,9.05386,9.05386
2219.00,9.05467,25.119965,0.000417,24.991611,-1.9705,0.207,9.05427,9.05427
2220.00,9.05453,25.119973,0.000421,24.991610,-1.9705,0.207,9.05520,9.05520
2221.00,9.05455,25.119912,0.000420,24.991581,-1.9703,0.206,9.05577,9.05577
2222.00,9.05453,25.119902,0.000420,24.991454,-1.9702,0.206,9.05548,9.05548
2223.00,9.05430,25.119890,0.000418,24.991400,-1.9702,0.207,9.05480,9.05480
2224.00,9.05432,25.119896,0.000414,24.991357,-1.9702,0.207,9.05529,9.05529
2225.00,9.05440,25.119916,0.000410,24.991314,-1.9701,0.207,9.05509,9.05509
2226.00,9.05449,25.120007,0.000409,24.991332,-1.9700,0.207,9.05507,9.05507
2227.00,9.05448,25.120071,0.000409,24.991455,-1.9698,0.208,9.05553,9.05553
2228.00,9.05448,25.120139,0.000412,24.991527,-1.9698,0.207,9.05644,9.05644
2229.00,9.05487,25.120145,0.000415,24.991534,-1.9696,0.207,9.05723,9.05723
2230.00,9.05508,25.120152,0.000414,24.991533,-1.9694,0.207,9.05744,9.05744
2231.00,9.05508,25.120199,0.000413,24.991548,-1.9693,0.208,9.05736,9.05736
2232.00,9.05531,25.120230,0.000412,24.991535,-1.9692,0.208,9.05775,9.05775
2233.00,9.05568,25.120313,0.000411,24.991582,-1.9690,0.208,9.05831,9.05831
2234.00,9.05600,25.120379,0.000410,24.991555,-1.9690,0.208,9.05780,9.05780
2235.00,9.05628,25.120553,0.000415,24.991669,-1.9690,0.208,9.05793,9.05793
2236.00,9.05648,25.120503,0.000413,24.991554,-1.9691,0.208,9.05791,9.05791
2237.00,9.05655,25.120536,0.000415,24.991551,-1.9692,0.208,9.05746,9.05746
2238.00,9.05662,25.120526,0.000413,24.991503,-1.9691,0.208,9.05730,9.05730
2239.00,9.05685,25.120637,0.000410,24.991504,-1.9691,0.208,9.05769,9.05769
2240.00,9.05713,25.120631,0.000404,24.991459,-1.9691,0.209,9.05857,9.05857
2241.00,9.05741,25.120730,0.000407,24.991529,-1.9689,0.209,9.05968,9.05968
2242.00,9.05769,25.120862,0.000410,24.991559,-1.9685,0.209,9.06096,9.06096
2243.00,9.05816,25.120892,0.000410,24.991483,-1.9683,0.209,9.06131,9.06131
2244.00,9.05832,25.120884,0.000416,24.991488,-1.9681,0.209,9.06060,9.06060
2245.00,9.05843,25.120884,0.000421,24.991478,-1.9679,0.209,9.06030,9.06030
2246.00,9.05874,25.120997,0.000421,24.991516,-1.9678,0.209,9.06054,9.06054
2247.00,9.05903,25.121027,0.000417,24.991454,-1.9680,0.209,9.06077,9.06077
2248.00,9.05939,25.121115,0.000422,24.991547,-1.9680,0.209,9.06100,9.06100
2249.00,9.05944,25.121132,0.000422,24.991542,-1.9679,0.209,9.06153,9.06153
2250.00,9.05949,25.121149,0.000421,24.991478,-1.9678,0.209,9.06157,9.06157
2251.00,9.05970,25.121153,0.000423,24.991514,-1.9678,0.209,9.06116,9.06116
2252.00,9.05996,25.121170,0.000425,24.991550,-1.9676,0.209,9.06108,9.06108
2253.00,9.06011,25.121183,0.000421,24.991584,-1.9676,0.209,9.06117,9.06117
2254.00,9.06025,25.121221,0.000420,24.991666,-1.9679,0.209,9.06144,9.06144
2255.00,9.06047,25.121254,0.000421,24.991727,-1.9680,0.209,9.06184,9.06184
2256.00,9.06080,25.121302,0.000421,24.991697,-1.9680,0.209,9.06196,9.06196
2257.00,9.06089,25.121282,0.000417,24.991671,-1.9680,0.210,9.06095,9.06095
2258.00,9.06093,25.121269,0.000417,24.991591,-1.9681,0.210,9.06006,9.06006
2259.00,9.06082,25.121255,0.000417,24.991480,-1.9679,0.210,9.05929,9.05929
2260.00,9.06057,25.121277,0.000413,24.991430,-1.9678,0.210,9.05801,9.05801
2261.00,9.06033,25.121263,0.000412,24.991472,-1.9677,0.210,9.05723,9.05723
2262.00,9.06006,25.121263,0.000412,24.991467,-1.9675,0.210,9.05698,9.05698
2263.00,9.05991,25.121363,0.000414,24.991528,-1.9674,0.210,9.05744,9.05744
2264.00,9.05996,25.121434,0.000412,24.991538,-1.9673,0.210,9.05781,9.05781
2265.00,9.05980,25.121575,0.000420,24.991615,-1.9671,0.210,9.05697,9.05697
2266.00,9.05940,25.121645,0.000420,24.991611,-1.9671,0.210,9.05641,9.05641
2267.00,9.05894,25.121790,0.000424,24.991680,-1.9669,0.210,9.05561,9.05561
2268.00,9.05839,25.121769,0.000424,24.991625,-1.9667,0.210,9.05405,9.05405
2269.00,9.05811,25.121829,0.000427,24.991674,-1.9667,0.210,9.05361,9.05361
2270.00,9.05790,25.121804,0.000423,24.991627,-1.9668,0.210,9.05428,9.05428
2271.00,9.05768,25.121800,0.000418,24.991541,-1.9669,0.210,9.05477,9.05477
2272.00,9.05756,25.121799,0.000413,24.991481,-1.9670,0.210,9.05642,9.05642
2273.00,9.05749,25.121907,0.000416,24.991485,-1.9671,0.210,9.05817,9.05817
2274.00,9.05743,25.121992,0.000414,24.991476,-1.9670,0.211,9.05956,9.05956
2275.00,9.05737,25.122127,0.000415,24.991516,-1.9669,0.211,9.06070,9.06070
2276.00,9.05746,25.122157,0.000417,24.991533,-1.9667,0.211,9.06133,9.06133
2277.00,9.05750,25.122197,0.000419,24.991600,-1.9667,0.211,9.06122,9.06122
2278.00,9.05764,25.122233,0.000416,24.991647,-1.9668,0.211,9.06141,9.06141
2279.00,9.05798,25.122176,0.000415,24.991581,-1.9669,0.211,9.06161,9.06161
2280.00,9.05829,25.122143,0.000414,24.991578,-1.9669,0.211,9.06179,9.06179
2281.00,9.05855,25.122103,0.000412,24.991516,-1.9668,0.211,9.06231,9.06231
2282.00,9.05882,25.122132,0.000411,24.991481,-1.9667,0.211,9.06253,9.06253
2283.00,9.05892,25.122178,0.000413,24.991439,-1.9665,0.211,9.06212,9.06212
2284.00,9.05901,25.122281,0.000413,24.991486,-1.9663,0.211,9.06137,9.06137
2285.00,9.05921,25.122293,0.000412,24.991412,-1.9661,0.211,9.06097,9.06097
2286.00,9.05963,25.122454,0.000412,24.991470,-1.9659,0.212,9.06094,9.06094
2287.00,9.06006,25.122462,0.000414,24.991494,-1.9657,0.212,9.06087,9.06087
2288.00,9.06055,25.122481,0.000415,24.991544,-1.9657,0.212,9.06179,9.06179
2289.00,9.06118,25.122493,0.000416,24.991550,-1.9657,0.212,9.06335,9.06335
2290.00,9.06164,25.122642,0.000417,24.991669,-1.9658,0.212,9.06377,9.06377
2291.00,9.06194,25.122631,0.000419,24.991616,-1.9660,0.212,9.06377,9.06377
2292.00,9.06210,25.122679,0.000414,24.991509,-1.9660,0.212,9.06375,9.06375
2293.00,9.06218,25.122680,0.000412,24.991470,-1.9660,0.213,9.06377,9.06377
2294.00,9.06229,25.122770,0.000414,24.991512,-1.9660,0.213,9.06268,9.06268
2295.00,9.06216,25.122716,0.000414,24.991459,-1.9659,0.213,9.06206,9.06206
2296.00,9.06213,25.122792,0.000412,24.991519,-1.9657,0.213,9.06159,9.06159
2297.00,9.06220,25.122840,0.000415,24.991581,-1.9657,0.213,9.06185,9.06185
2298.00,9.06230,25.122878,0.000415,24.991596,-1.9657,0.213,9.06151,9.06151
2299.00,9.06229,25.122813,0.000415,24.991532,-1.9655,0.213,9.06178,9.06178
2300.00,9.06228,25.122833,0.000415,24.991534,-1.9654,0.213,9.06223,9.06223
2301.00,9.06224,25.122787,0.000416,24.991521,-1.9654,0.213,9.06255,9.06255
2302.00,9.06220,25.122738,0.000414,24.991479,-1.9653,0.213,9.06229,9.06229
2303.00,9.06228,25.122729,0.000411,24.991416,-1.9650,0.213,9.06283,9.06283
2304.00,9.06254,25.122757,0.000405,24.991380,-1.9649,0.213,9.06185,9.06185
2305.00,9.06262,25.122790,0.000406,24.991367,-1.9647,0.213,9.06046,9.06046
2306.00,9.06223,25.122807,0.000408,24.991372,-1.9645,0.213,9.05863,9.05863
2307.00,9.06207,25.122939,0.000415,24.991459,-1.9645,0.213,9.05680,9.05680
2308.00,9.06189,25.123021,0.000417,24.991540,-1.9644,0.213,9.05567,9.05567
2309.00,9.06203,25.123122,0.000418,24.991575,-1.9645,0.213,9.05634,9.05634
2310.00,9.06233,25.123203,0.000418,24.991590,-1.9647,0.214,9.05658,9.05658
2311.00,9.06189,25.123316,0.000415,24.991569,-1.9650,0.214,9.05696,9.05696
@16,2.0001,4.0, 2310.054 
2312.00,9.06205,25.123378,0.000407,24.991556,-1.9652,0.214,9.05666,9.05666
2313.00,9.06385,25.123410,0.000410,24.991502,-1.9655,0.214,9.05411,9.05411
2314.00,9.05953,25.123404,0.000416,24.991525,-1.9658,0.214,9.05082,9.05082
2315.00,9.05740,25.123385,0.000416,24.991516,-1.9658,0.214,9.04964,9.04964
2316.00,9.05809,25.123386,0.000419,24.991520,-1.9656,0.214,9.04816,9.04816
2317.00,9.05734,25.123339,0.000424,24.991430,-1.9652,0.214,9.04687,9.04687
2318.00,9.05580,25.123348,0.000419,24.991444,-1.9648,0.214,9.04675,9.04675
2319.00,9.05465,25.123419,0.000416,24.991462,-1.9644,0.214,9.04778,9.04778
2320.00,9.05337,25.123451,0.000412,24.991462,-1.9642,0.214,9.04758,9.04758
2321.00,9.05212,25.123507,0.000412,24.991491,-1.9642,0.215,9.04801,9.04801
2322.00,9.05176,25.123534,0.000407,24.991541,-1.9644,0.215,9.04926,9.04926
2323.00,9.05147,25.123606,0.000406,24.991595,-1.9645,0.215,9.05004,9.05004
2324.00,9.05128,25.123600,0.000407,24.991611,-1.9647,0.215,9.05013,9.05013
2325.00,9.05118,25.123579,0.000411,24.991587,-1.9647,0.215,9.05085,9.05085
2326.00,9.05114,25.123595,0.000414,24.991620,-1.9648,0.215,9.05159,9.05159
2327.00,9.05105,25.123606,0.000416,24.991629,-1.9649,0.215,9.05245,9.05245
2328.00,9.05097,25.123531,0.000418,24.991515,-1.9651,0.215,9.05353,9.05353
2329.00,9.05105,25.123556,0.000418,24.991436,-1.9649,0.215,9.05520,9.05520
2330.00,9.05108,25.123623,0.000416,24.991415,-1.9648,0.215,9.05687,9.05687
2331.00,9.05139,25.123650,0.000414,24.991421,-1.9646,0.215,9.05836,9.05836
2332.00,9.05184,25.123722,0.000416,24.991434,-1.9643,0.215,9.05996,9.05996
2333.00,9.05257,25.123782,0.000418,24.991447,-1.9641,0.215,9.06158,9.06158
2334.00,9.05349,25.123814,0.000419,24.991500,-1.9640,0.215,9.06255,9.06255
2335.00,9.05420,25.123859,0.000420,24.991590,-1.9641,0.215,9.06258,9.06258
2336.00,9.05483,25.123887,0.000421,24.991581,-1.9640,0.215,9.06299,9.06299
2337.00,9.05572,25.123854,0.000418,24.991507,-1.9639,0.216,9.06302,9.06302
2338.00,9.05662,25.123905,0.000419,24.991477,-1.9639,0.216,9.06316,9.06316
2339.00,9.05740,25.123967,0.000419,24.991424,-1.9639,0.216,9.06330,9.06330
2340.00,9.05823,25.124028,0.000419,24.991366,-1.9639,0.216,9.06424,9.06424
2341.00,9.05902,25.124076,0.000417,24.991301,-1.9638,0.216,9.06477,9.06477
2342.00,9.05976,25.124205,0.000421,24.991372,-1.9637,0.216,9.06492,9.06492
2343.00,9.06036,25.124297,0.000421,24.991472,-1.9637,0.216,9.06460,9.06460
2344.00,9.06111,25.124314,0.000421,24.991499,-1.9636,0.216,9.06490,9.06490
2345.00,9.06184,25.124419,0.000421,24.991566,-1.9636,0.216,9.06528,9.06528
2346.00,9.06263,25.124454,0.000423,24.991601,-1.9636,0.216,9.06617,9.06617
2347.00,9.06347,25.124447,0.000422,24.991510,-1.9636,0.216,9.06739,9.06739
2348.00,9.06415,25.124509,0.000425,24.991497,-1.9635,0.216,9.06878,9.06878
2349.00,9.06484,25.124581,0.000428,24.991533,-1.9634,0.216,9.06951,9.06951
2350.00,9.06524,25.124555,0.000428,24.991478,-1.9633,0.216,9.06962,9.06962
2351.00,9.06554,25.124558,0.000428,24.991406,-1.9633,0.216,9.06869,9.06869
2352.00,9.06580,25.124630,0.000422,24.991433,-1.9632,0.216,9.06847,9.06847
2353.00,9.06609,25.124608,0.000414,24.991332,-1.9632,0.217,9.06844,9.06844
2354.00,9.06632,25.124678,0.000413,24.991314,-1.9632,0.217,9.06802,9.06802
2355.00,9.06662,25.124720,0.000411,24.991271,-1.9630,0.217,9.06812,9.06812
2356.00,9.06696,25.124812,0.000409,24.991311,-1.9629,0.217,9.06883,9.06883
2357.00,9.06727,25.124884,0.000412,24.991425,-1.9628,0.217,9.06870,9.06870
2358.00,9.06739,25.124901,0.000413,24.991528,-1.9628,0.217,9.06793,9.06793
2359.00,9.06749,25.124866,0.000409,24.991528,-1.9628,0.218,9.06764,9.06764
2360.00,9.06745,25.124927,0.000413,24.991616,-1.9629,0.218,9.06693,9.06693
2361.00,9.06760,25.124971,0.000417,24.991622,-1.9629,0.218,9.06704,9.06704
2362.00,9.06777,25.124961,0.000417,24.991523,-1.9627,0.218,9.06708,9.06708
2363.00,9.06806,25.125100,0.000421,24.991503,-1.9624,0.218,9.06765,9.06765
2364.00,9.06831,25.125173,0.000423,24.991461,-1.9621,0.218,9.06859,9.06859
2365.00,9.06849,25.125141,0.000421,24.991371,-1.9618,0.218,9.06935,9.06935
2366.00,9.06851,25.125129,0.000420,24.991425,-1.9615,0.218,9.06935,9.06935
2367.00,9.06849,25.125097,0.000420,24.991412,-1.9615,0.218,9.06971,9.06971
2368.00,9.06836,25.125054,0.000421,24.991416,-1.9616,0.218,9.06875,9.06875
2369.00,9.06804,25.125007,0.000422,24.991405,-1.9616,0.218,9.06724,9.06724
2370.00,9.06771,25.125025,0.000423,24.991395,-1.9617,0.218,9.06601,9.06601
2371.00,9.06752,25.125045,0.000420,24.991301,-1.9619,0.218,9.06484,9.06484
2372.00,9.06750,25.125055,0.000416,24.991216,-1.9619,0.218,9.06442,9.06442
2373.00,9.06747,25.125024,0.000412,24.991145,-1.9619,0.219,9.06528,9.06528
2374.00,9.06733,25.125067,0.000411,24.991192,-1.9618,0.219,9.06575,9.06575
2375.00,9.06731,25.125073,0.000410,24.991196,-1.9617,0.219,9.06698,9.06698
2376.00,9.06730,25.125133,0.000413,24.991225,-1.9615,0.219,9.06792,9.06792
2377.00,9.06729,25.125206,0.000418,24.991344,-1.9614,0.219,9.06774,9.06774
2378.00,9.06731,25.125330,0.000423,24.991486,-1.9615,0.218,9.06661,9.06661
2379.00,9.06706,25.125387,0.000424,24.991528,-1.9618,0.218,9.06556,9.06556
2380.00,9.06675,25.125474,0.000424,24.991569,-1.9621,0.219,9.06467,9.06467
2381.00,9.06664,25.125545,0.000423,24.991639,-1.9620,0.219,9.06384,9.06384
2382.00,9.06633,25.125594,0.000422,24.991603,-1.9620,0.219,9.06279,9.06279
2383.00,9.06612,25.125590,0.000417,24.991500,-1.9619,0.219,9.06363,9.06363
2384.00,9.06603,25.125657,0.000414,24.991428,-1.9618,0.219,9.06523,9.06523
2385.00,9.06592,25.125751,0.000413,24.991438,-1.9615,0.219,9.06577,9.06577
2386.00,9.06572,25.125831,0.000411,24.991404,-1.9614,0.219,9.06617,9.06617
2387.00,9.06551,25.125940,0.000414,24.991496,-1.9613,0.220,9.06655,9.06655
2388.00,9.06544,25.125962,0.000417,24.991479,-1.9612,0.220,9.06600,9.06600
2389.00,9.06546,25.126053,0.000419,24.991546,-1.9609,0.220,9.06598,9.06598
2390.00,9.06580,25.125971,0.000416,24.991473,-1.9609,0.220,9.06647,9.06647
2391.00,9.06616,25.125931,0.000412,24.991463,-1.9609,0.220,9.06709,9.06709
2392.00,9.06620,25.125946,0.000410,24.991394,-1.9610,0.220,9.06755,9.06755
2393.00,9.06608,25.125958,0.000407,24.991350,-1.9611,0.220,9.06885,9.06885
2394.00,9.06643,25.125963,0.000406,24.991350,-1.9611,0.220,9.06955,9.06955
2395.00,9.06668,25.126052,0.000411,24.991396,-1.9611,0.220,9.06990,9.06990
2396.00,9.06676,25.126123,0.000417,24.991406,-1.9610,0.220,9.06983,9.06983
2397.00,9.06667,25.126137,0.000415,24.991391,-1.9609,0.220,9.06974,9.06974
2398.00,9.06671,25.126193,0.000417,24.991416,-1.9607,0.220,9.06840,9.06840
2399.00,9.06692,25.126118,0.000415,24.991339,-1.9607,0.220,9.06690,9.06690
2400.00,9.06687,25.126138,0.000413,24.991331,-1.9606,0.220,9.06504,9.06504
2401.00,9.06676,25.126082,0.000412,24.991302,-1.9604,0.221,9.06408,9.06408
2402.00,9.06689,25.126149,0.000415,24.991347,-1.9604,0.221,9.06420,9.06420
2403.00,9.06705,25.126141,0.000414,24.991342,-1.9605,0.221,9.06548,9.06548
2404.00,9.06706,25.126207,0.000413,24.991347,-1.9606,0.221,9.06574,9.06574
2405.00,9.06707,25.126189,0.000416,24.991330,-1.9606,0.221,9.06697,9.06697
2406.00,9.06730,25.126198,0.000413,24.991336,-1.9606,0.221,9.06828,9.06828
2407.00,9.06751,25.126130,0.000412,24.991324,-1.9604,0.221,9.06874,9.06874
2408.00,9.06767,25.126242,0.000415,24.991420,-1.9602,0.221,9.06836,9.06836
2409.00,9.06778,25.126264,0.000415,24.991403,-1.9599,0.221,9.06883,9.06883
2410.00,9.06775,25.126315,0.000413,24.991378,-1.9599,0.221,9.06894,9.06894
2411.00,9.06768,25.126369,0.000412,24.991329,-1.9599,0.221,9.06883,9.06883
2412.00,9.06771,25.126510,0.000411,24.991399,-1.9599,0.221,9.06823,9.06823
2413.00,9.06763,25.126481,0.000411,24.991353,-1.9598,0.221,9.06783,9.06783
2414.00,9.06742,25.126536,0.000415,24.991454,-1.9598,0.221,9.06757,9.06757
2415.00,9.06718,25.126564,0.000418,24.991477,-1.9599,0.221,9.06771,9.06771
2416.00,9.06720,25.126582,0.000421,24.991520,-1.9599,0.221,9.06790,9.06790
2417.00,9.06740,25.126512,0.000423,24.991465,-1.9598,0.221,9.06881,9.06881
2418.00,9.06761,25.126593,0.000424,24.991508,-1.9598,0.221,9.06939,9.06939
2419.00,9.06791,25.126622,0.000422,24.991431,-1.9595,0.222,9.07020,9.07020
2420.00,9.06826,25.126733,0.000420,24.991484,-1.9592,0.222,9.06999,9.06999
2421.00,9.06852,25.126773,0.000419,24.991449,-1.9590,0.222,9.06963,9.06963
2422.00,9.06875,25.126883,0.000415,24.991391,-1.9589,0.222,9.06950,9.06950
2423.00,9.06876,25.126921,0.000413,24.991322,-1.9588,0.222,9.06902,9.06902
2424.00,9.06864,25.126968,0.000410,24.991259,-1.9590,0.222,9.06811,9.06811
2425.00,9.06875,25.126925,0.000407,24.991161,-1.9591,0.223,9.06857,9.06857
2426.00,9.06888,25.126993,0.000410,24.991167,-1.9591,0.223,9.06943,9.06943
2427.00,9.06907,25.127100,0.000416,24.991285,-1.9592,0.222,9.07013,9.07013
2428.00,9.06918,25.127185,0.000418,24.991399,-1.9591,0.222,9.07044,9.07044
2429.00,9.06921,25.127241,0.000420,24.991485,-1.9589,0.223,9.07123,9.07123
2430.00,9.06931,25.127287,0.000421,24.991528,-1.9588,0.223,9.07118,9.07118
2431.00,9.06933,25.127348,0.000419,24.991557,-1.9587,0.223,9.07019,9.07019
2432.00,9.06937,25.127284,0.000415,24.991500,-1.9585,0.223,9.06967,9.06967
2433.00,9.06962,25.127183,0.000412,24.991398,-1.9584,0.223,9.07011,9.07011
2434.00,9.06976,25.127108,0.000413,24.991319,-1.9583,0.223,9.06981,9.06981
2435.00,9.06989,25.127165,0.000417,24.991341,-1.9582,0.223,9.06985,9.06985
2436.00,9.06986,25.127186,0.000418,24.991359,-1.9581,0.223,9.07013,9.07013
2437.00,9.06982,25.127225,0.000420,24.991367,-1.9580,0.223,9.06981,9.06981
2438.00,9.06978,25.127290,0.000420,24.991375,-1.9581,0.223,9.06966,9.06966
2439.00,9.06979,25.127393,0.000419,24.991482,-1.9581,0.223,9.06978,9.06978
2440.00,9.06976,25.127436,0.000414,24.991500,-1.9581,0.223,9.06983,9.06983
2441.00,9.06996,25.127535,0.000414,24.991557,-1.9580,0.224,9.07041,9.07041
2442.00,9.07017,25.127575,0.000412,24.991543,-1.9581,0.224,9.07153,9.07153
2443.00,9.07048,25.127652,0.000411,24.991522,-1.9579,0.224,9.07230,9.07230
2444.00,9.07079,25.127710,0.000410,24.991474,-1.9578,0.224,9.07317,9.07317
2445.00,9.07124,25.127718,0.000410,24.991426,-1.9578,0.224,9.07474,9.07474
2446.00,9.07148,25.127670,0.000408,24.991355,-1.9576,0.224,9.07533,9.07533
2447.00,9.07162,25.127721,0.000404,24.991381,-1.9574,0.224,9.07556,9.07556
2448.00,9.07177,25.127778,0.000405,24.991444,-1.9572,0.224,9.07550,9.07550
2449.00,9.07193,25.127830,0.000407,24.991526,-1.9570,0.225,9.07503,9.07503
2450.00,9.07205,25.127859,0.000409,24.991550,-1.9569,0.225,9.07451,9.07451
2451.00,9.07246,25.127948,0.000411,24.991580,-1.9567,0.225,9.07475,9.07475
2452.00,9.07283,25.128012,0.000416,24.991593,-1.9566,0.224,9.07498,9.07498
2453.00,9.07312,25.128006,0.000416,24.991608,-1.9566,0.224,9.07511,9.07511
2454.00,9.07345,25.128001,0.000416,24.991552,-1.9566,0.224,9.07423,9.07423
2455.00,9.07399,25.128059,0.000420,24.991558,-1.9564,0.224,9.07207,9.07207
2456.00,9.07463,25.128075,0.000419,24.991560,-1.9566,0.225,9.07007,9.07007
2457.00,9.07514,25.128035,0.000420,24.991498,-1.9567,0.225,9.06797,9.06797
2458.00,9.07539,25.128166,0.000422,24.991504,-1.9568,0.225,9.06751,9.06751
2459.00,9.07525,25.128055,0.000415,24.991330,-1.9569,0.225,9.06959,9.06959
2460.00,9.07500,25.128102,0.000409,24.991359,-1.9571,0.225,9.07114,9.07114
2461.00,9.07630,25.128161,0.000410,24.991387,-1.9571,0.226,9.07082,9.07082
2462.00,9.07645,25.128225,0.000411,24.991404,-1.9571,0.226,9.06927,9.06927
@17,2.0001,4.0, 2460.204 
2463.00,9.07378,25.128164,0.000412,24.991377,-1.9572,0.226,9.06578,9.06578
2464.00,9.06972,25.128357,0.000421,24.991550,-1.9572,0.225,9.06147,9.06147
2465.00,9.06892,25.128390,0.000424,24.991520,-1.9573,0.225,9.05822,9.05822
2466.00,9.07042,25.128334,0.000423,24.991421,-1.9573,0.225,9.05559,9.05559
2467.00,9.06970,25.128332,0.000420,24.991347,-1.9573,0.225,9.05452,9.05452
2468.00,9.06876,25.128383,0.000418,24.991337,-1.9573,0.226,9.05526,9.05526
2469.00,9.06962,25.128386,0.000412,24.991368,-1.9574,0.226,9.05585,9.05585
2470.00,9.07040,25.128409,0.000416,24.991452,-1.9573,0.226,9.05724,9.05724
2471.00,9.06561,25.128552,0.000418,24.991606,-1.9573,0.226,9.05931,9.05931
2472.00,9.06120,25.128553,0.000420,24.991600,-1.9570,0.226,9.06067,9.06067
2473.00,9.05926,25.128592,0.000420,24.991563,-1.9566,0.226,9.06150,9.06150
2474.00,9.05819,25.128683,0.000426,24.991504,-1.9563,0.226,9.06264,9.06264
2475.00,9.05871,25.128699,0.000422,24.991426,-1.9560,0.226,9.06264,9.06264
2476.00,9.05917,25.128672,0.000418,24.991384,-1.9558,0.226,9.06326,9.06326
2477.00,9.05970,25.128732,0.000417,24.991437,-1.9558,0.226,9.06473,9.06473
2478.00,9.05957,25.128664,0.000416,24.991346,-1.9559,0.226,9.06628,9.06628
2479.00,9.06001,25.128677,0.000417,24.991365,-1.9559,0.226,9.06817,9.06817
2480.00,9.06121,25.128735,0.000417,24.991399,-1.9560,0.227,9.06977,9.06977
2481.00,9.06201,25.128750,0.000417,24.991345,-1.9560,0.227,9.07078,9.07078
2482.00,9.06240,25.128791,0.000416,24.991355,-1.9561,0.227,9.07096,9.07096
2483.00,9.06311,25.128850,0.000415,24.991414,-1.9558,0.227,9.07120,9.07120
2484.00,9.06407,25.128918,0.000414,24.991472,-1.9555,0.227,9.07132,9.07132
2485.00,9.06478,25.128954,0.000411,24.991469,-1.9553,0.227,9.07077,9.07077
2486.00,9.06574,25.129018,0.000413,24.991425,-1.9552,0.227,9.07099,9.07099
2487.00,9.06697,25.129071,0.000415,24.991421,-1.9550,0.227,9.07104,9.07104
2488.00,9.06766,25.129221,0.000419,24.991516,-1.9550,0.227,9.07102,9.07102
2489.00,9.06795,25.129219,0.000418,24.991465,-1.9551,0.227,9.07092,9.07092
2490.00,9.06854,25.129234,0.000419,24.991389,-1.9552,0.227,9.07208,9.07208
2491.00,9.06928,25.129284,0.000418,24.991455,-1.9551,0.227,9.07240,9.07240
2492.00,9.06990,25.129339,0.000416,24.991473,-1.9551,0.227,9.07241,9.07241
2493.00,9.07000,25.129303,0.000414,24.991432,-1.9551,0.227,9.07232,9.07232
2494.00,9.07039,25.129288,0.000413,24.991393,-1.9550,0.228,9.07188,9.07188
2495.00,9.07077,25.129363,0.000416,24.991434,-1.9551,0.228,9.07149,9.07149
2496.00,9.07131,25.129351,0.000419,24.991411,-1.9550,0.227,9.07222,9.07222
2497.00,9.07178,25.129373,0.000419,24.991390,-1.9550,0.227,9.07335,9.07335
2498.00,9.07205,25.129448,0.000419,24.991382,-1.9549,0.228,9.07386,9.07386
2499.00,9.07198,25.129564,0.000421,24.991428,-1.9549,0.228,9.07388,9.07388
2500.00,9.07207,25.129578,0.000418,24.991424,-1.9547,0.228,9.07400,9.07400
2501.00,9.07219,25.129651,0.000414,24.991451,-1.9546,0.228,9.07354,9.07354
2502.00,9.07244,25.129653,0.000415,24.991438,-1.9543,0.228,9.07373,9.07373
2503.00,9.07280,25.129682,0.000415,24.991455,-1.9542,0.228,9.07427,9.07427
2504.00,9.07292,25.129709,0.000410,24.991461,-1.9543,0.229,9.07529,9.07529
2505.00,9.07319,25.129718,0.000408,24.991493,-1.9543,0.229,9.07606,9.07606
2506.00,9.07360,25.129678,0.000411,24.991476,-1.9543,0.229,9.07707,9.07707
2507.00,9.07409,25.129724,0.000409,24.991487,-1.9544,0.229,9.07805,9.07805
2508.00,9.07459,25.129741,0.000405,24.991446,-1.9542,0.229,9.07836,9.07836
2509.00,9.07477,25.129759,0.000408,24.991392,-1.9540,0.229,9.07822,9.07822
2510.00,9.07484,25.129827,0.000410,24.991419,-1.9537,0.229,9.07795,9.07795
2511.00,9.07497,25.129930,0.000406,24.991446,-1.9536,0.229,9.07765,9.07765
2512.00,9.07532,25.129952,0.000406,24.991459,-1.9537,0.229,9.07713,9.07713
2513.00,9.07577,25.130017,0.000411,24.991488,-1.9538,0.229,9.07735,9.07735
2514.00,9.07604,25.130082,0.000413,24.991560,-1.9539,0.229,9.07725,9.07725
2515.00,9.07623,25.130090,0.000411,24.991502,-1.9541,0.229,9.07708,9.07708
2516.00,9.07621,25.130121,0.000415,24.991460,-1.9543,0.229,9.07623,9.07623
2517.00,9.07612,25.130321,0.000417,24.991545,-1.9544,0.229,9.07568,9.07568
2518.00,9.07615,25.130348,0.000417,24.991571,-1.9543,0.229,9.07480,9.07480
2519.00,9.07613,25.130401,0.000415,24.991556,-1.9544,0.229,9.07361,9.07361
2520.00,9.07607,25.130454,0.000418,24.991572,-1.9544,0.230,9.07321,9.07321
2521.00,9.07597,25.130525,0.000420,24.991632,-1.9545,0.230,9.07259,9.07259
2522.00,9.07587,25.130379,0.000420,24.991535,-1.9544,0.229,9.07255,9.07255
2523.00,9.07581,25.130433,0.000419,24.991547,-1.9546,0.230,9.07270,9.07270
2524.00,9.07575,25.130378,0.000420,24.991515,-1.9546,0.230,9.07359,9.07359
2525.00,9.07567,25.130340,0.000416,24.991478,-1.9545,0.230,9.07464,9.07464
2526.00,9.07576,25.130285,0.000409,24.991353,-1.9545,0.230,9.07623,9.07623
2527.00,9.07553,25.130333,0.000409,24.991320,-1.9546,0.230,9.07622,9.07622
2528.00,9.07541,25.130320,0.000409,24.991284,-1.9545,0.230,9.07681,9.07681
2529.00,9.07540,25.130363,0.000406,24.991315,-1.9545,0.230,9.07722,9.07722
2530.00,9.07552,25.130422,0.000406,24.991334,-1.9545,0.230,9.07767,9.07767
2531.00,9.07583,25.130395,0.000410,24.991322,-1.9544,0.230,9.07846,9.07846
2532.00,9.07596,25.130514,0.000410,24.991418,-1.9542,0.230,9.07943,9.07943
2533.00,9.07591,25.130565,0.000410,24.991368,-1.9542,0.231,9.07901,9.07901
2534.00,9.07578,25.130604,0.000410,24.991303,-1.9541,0.231,9.07882,9.07882
2535.00,9.07594,25.130664,0.000411,24.991353,-1.9540,0.231,9.07880,9.07880
2536.00,9.07614,25.130768,0.000412,24.991414,-1.9538,0.231,9.07759,9.07759
2537.00,9.07623,25.130693,0.000412,24.991335,-1.9536,0.231,9.07675,9.07675
2538.00,9.07627,25.130775,0.000410,24.991386,-1.9535,0.231,9.07677,9.07677
2539.00,9.07642,25.130773,0.000412,24.991387,-1.9533,0.231,9.07623,9.07623
2540.00,9.07646,25.130806,0.000412,24.991354,-1.9531,0.231,9.07396,9.07396
2541.00,9.07668,25.130884,0.000415,24.991395,-1.9529,0.231,9.07353,9.07353
2542.00,9.07667,25.130971,0.000417,24.991427,-1.9528,0.231,9.07424,9.07424
2543.00,9.07678,25.130995,0.000418,24.991467,-1.9528,0.231,9.07546,9.07546
2544.00,9.07716,25.131041,0.000417,24.991430,-1.9528,0.231,9.07685,9.07685
2545.00,9.07735,25.131068,0.000415,24.991378,-1.9530,0.232,9.07890,9.07890
2546.00,9.07733,25.131097,0.000410,24.991337,-1.9533,0.232,9.08003,9.08003
2547.00,9.07756,25.131122,0.000410,24.991375,-1.9535,0.232,9.08023,9.08023
2548.00,9.07767,25.131097,0.000410,24.991320,-1.9536,0.232,9.07969,9.07969
2549.00,9.07748,25.131208,0.000413,24.991392,-1.9535,0.232,9.07922,9.07922
2550.00,9.07712,25.131226,0.000414,24.991343,-1.9534,0.232,9.07810,9.07810
2551.00,9.07719,25.131278,0.000415,24.991340,-1.9532,0.231,9.07804,9.07804
2552.00,9.07721,25.131362,0.000416,24.991289,-1.9531,0.232,9.07814,9.07814
2553.00,9.07710,25.131384,0.000415,24.991253,-1.9530,0.232,9.07834,9.07834
2554.00,9.07740,25.131478,0.000411,24.991307,-1.9529,0.232,9.07887,9.07887
2555.00,9.07771,25.131498,0.000412,24.991349,-1.9529,0.232,9.08019,9.08019
2556.00,9.07783,25.131543,0.000414,24.991408,-1.9527,0.232,9.08003,9.08003
2557.00,9.07810,25.131488,0.000412,24.991419,-1.9526,0.232,9.08056,9.08056
2558.00,9.07838,25.131536,0.000413,24.991499,-1.9525,0.233,9.08010,9.08010
2559.00,9.07836,25.131432,0.000414,24.991415,-1.9524,0.233,9.07888,9.07888
2560.00,9.07865,25.131543,0.000415,24.991514,-1.9523,0.233,9.07819,9.07819
2561.00,9.07885,25.131549,0.000414,24.991449,-1.9523,0.233,9.07724,9.07724
2562.00,9.07874,25.131583,0.000411,24.991364,-1.9525,0.233,9.07557,9.07557
2563.00,9.07837,25.131687,0.000409,24.991304,-1.9523,0.233,9.07434,9.07434
2564.00,9.07782,25.131811,0.000414,24.991380,-1.9521,0.233,9.07338,9.07338
2565.00,9.07742,25.131773,0.000414,24.991287,-1.9519,0.233,9.07271,9.07271
2566.00,9.07710,25.131784,0.000417,24.991297,-1.9518,0.233,9.07228,9.07228
2567.00,9.07672,25.131881,0.000418,24.991389,-1.9515,0.233,9.07214,9.07214
2568.00,9.07649,25.131899,0.000418,24.991430,-1.9514,0.233,9.07282,9.07282
2569.00,9.07634,25.131889,0.000411,24.991391,-1.9515,0.233,9.07416,9.07416
2570.00,9.07640,25.131985,0.000408,24.991429,-1.9516,0.233,9.07473,9.07473
2571.00,9.07642,25.132070,0.000407,24.991450,-1.9517,0.234,9.07578,9.07578
2572.00,9.07626,25.132122,0.000408,24.991425,-1.9520,0.234,9.07660,9.07660
2573.00,9.07617,25.132153,0.000409,24.991408,-1.9522,0.234,9.07695,9.07695
2574.00,9.07595,25.132144,0.000410,24.991422,-1.9523,0.234,9.07765,9.07765
2575.00,9.07601,25.132131,0.000409,24.991365,-1.9520,0.234,9.07814,9.07814
2576.00,9.07596,25.132091,0.000406,24.991268,-1.9518,0.234,9.07837,9.07837
2577.00,9.07581,25.132097,0.000405,24.991240,-1.9514,0.234,9.07815,9.07815
2578.00,9.07559,25.132114,0.000406,24.991245,-1.9512,0.234,9.07834,9.07834
2579.00,9.07566,25.132241,0.000408,24.991196,-1.9511,0.234,9.07756,9.07756
2580.00,9.07570,25.132331,0.000411,24.991264,-1.9513,0.234,9.07717,9.07717
2581.00,9.07571,25.132384,0.000412,24.991335,-1.9515,0.234,9.07689,9.07689
2582.00,9.07606,25.132460,0.000417,24.991434,-1.9516,0.234,9.07818,9.07818
2583.00,9.07649,25.132517,0.000419,24.991420,-1.9516,0.234,9.07870,9.07870
2584.00,9.07689,25.132530,0.000419,24.991406,-1.9517,0.234,9.07919,9.07919
2585.00,9.07735,25.132599,0.000421,24.991451,-1.9516,0.234,9.08019,9.08019
2586.00,9.07773,25.132695,0.000423,24.991506,-1.9515,0.234,9.08053,9.08053
2587.00,9.07799,25.132743,0.000418,24.991502,-1.9514,0.234,9.07952,9.07952
2588.00,9.07814,25.132705,0.000413,24.991507,-1.9512,0.234,9.07863,9.07863
2589.00,9.07814,25.132678,0.000411,24.991526,-1.9511,0.235,9.07819,9.07819
2590.00,9.07814,25.132721,0.000407,24.991541,-1.9510,0.235,9.07669,9.07669
2591.00,9.07805,25.132721,0.000407,24.991525,-1.9510,0.235,9.07619,9.07619
2592.00,9.07808,25.132684,0.000411,24.991517,-1.9510,0.235,9.07667,9.07667
2593.00,9.07824,25.132669,0.000415,24.991492,-1.9511,0.235,9.07772,9.07772
2594.00,9.07842,25.132713,0.000416,24.991484,-1.9511,0.235,9.07886,9.07886
2595.00,9.07851,25.132683,0.000416,24.991409,-1.9510,0.235,9.08021,9.08021
2596.00,9.07855,25.132671,0.000414,24.991316,-1.9510,0.235,9.08052,9.08052
2597.00,9.07857,25.132697,0.000407,24.991268,-1.9509,0.235,9.08016,9.08016
2598.00,9.07870,25.132810,0.000406,24.991348,-1.9510,0.235,9.08012,9.08012
2599.00,9.07891,25.132840,0.000405,24.991365,-1.9510,0.235,9.07982,9.07982
2600.00,9.07911,25.132792,0.000403,24.991340,-1.9511,0.236,9.07986,9.07986
2601.00,9.07931,25.132885,0.000403,24.991457,-1.9511,0.236,9.07998,9.07998
2602.00,9.07911,25.132962,0.000406,24.991449,-1.9511,0.236,9.07985,9.07985
2603.00,9.07901,25.132989,0.000405,24.991373,-1.9509,0.236,9.07928,9.07928
2604.00,9.07891,25.133058,0.000406,24.991353,-1.9508,0.236,9.07862,9.07862
2605.00,9.07892,25.133243,0.000409,24.991415,-1.9506,0.236,9.07790,9.07790
2606.00,9.07930,25.133313,0.000412,24.991413,-1.9505,0.236,9.07893,9.07893
2607.00,9.07994,25.133328,0.000413,24.991438,-1.9503,0.236,9.08022,9.08022
2608.00,9.07987,25.133418,0.000416,24.991531,-1.9501,0.236,9.08279,9.08279
2609.00,9.07948,25.133450,0.000416,24.991597,-1.9501,0.237,9.08470,9.08470
2610.00,9.07979,25.133431,0.000416,24.991614,-1.9500,0.237,9.08543,9.08543
2611.00,9.07922,25.133384,0.000419,24.991588,-1.9498,0.237,9.08473,9.08473
2612.00,9.07829,25.133490,0.000422,24.991612,-1.9495,0.237,9.08203,9.08203
@18,2.0001,4.0, 2610.062 
2613.00,9.07812,25.133456,0.000423,24.991506,-1.9494,0.237,9.07714,9.07714
2614.00,9.07825,25.133551,0.000427,24.991531,-1.9492,0.237,9.07346,9.07346
2615.00,9.08070,25.133567,0.000427,24.991505,-1.9491,0.237,9.07119,9.07119
2616.00,9.08242,25.133649,0.000425,24.991480,-1.9492,0.237,9.06855,9.06855
2617.00,9.08172,25.133634,0.000424,24.991480,-1.9496,0.237,9.06803,9.06803
2618.00,9.07951,25.133600,0.000426,24.991525,-1.9500,0.237,9.06793,9.06793
2619.00,9.07858,25.133580,0.000421,24.991516,-1.9502,0.237,9.06815,9.06815
2620.00,9.07877,25.133566,0.000424,24.991470,-1.9503,0.237,9.06807,9.06807
2621.00,9.07776,25.133545,0.000425,24.991488,-1.9503,0.237,9.06876,9.06876
2622.00,9.07592,25.133528,0.000427,24.991428,-1.9502,0.237,9.06922,9.06922
2623.00,9.07447,25.133707,0.000428,24.991465,-1.9500,0.237,9.07033,9.07033
2624.00,9.07372,25.133791,0.000431,24.991447,-1.9499,0.237,9.07035,9.07035
2625.00,9.07333,25.133877,0.000429,24.991472,-1.9499,0.237,9.07019,9.07019
2626.00,9.07296,25.133984,0.000427,24.991491,-1.9500,0.237,9.06963,9.06963
2627.00,9.07248,25.134043,0.000422,24.991499,-1.9501,0.237,9.06950,9.06950
2628.00,9.07167,25.134040,0.000421,24.991446,-1.9501,0.237,9.06968,9.06968
2629.00,9.07083,25.134021,0.000419,24.991404,-1.9502,0.238,9.06950,9.06950
2630.00,9.07007,25.134085,0.000422,24.991452,-1.9503,0.238,9.06973,9.06973
2631.00,9.06960,25.134087,0.000425,24.991432,-1.9502,0.237,9.07051,9.07051
2632.00,9.06935,25.134112,0.000429,24.991462,-1.9501,0.237,9.07096,9.07096
2633.00,9.06956,25.134184,0.000428,24.991529,-1.9500,0.237,9.07084,9.07084
2634.00,9.06977,25.134203,0.000427,24.991543,-1.9498,0.237,9.07157,9.07157
2635.00,9.07007,25.134257,0.000423,24.991535,-1.9495,0.237,9.07306,9.07306
2636.00,9.07051,25.134326,0.000421,24.991545,-1.9494,0.238,9.07386,9.07386
2637.00,9.07076,25.134367,0.000415,24.991488,-1.9494,0.238,9.07370,9.07370
2638.00,9.07103,25.134445,0.000414,24.991470,-1.9493,0.238,9.07407,9.07407
2639.00,9.07148,25.134589,0.000414,24.991532,-1.9493,0.238,9.07569,9.07569
2640.00,9.07216,25.134581,0.000416,24.991470,-1.9495,0.238,9.07682,9.07682
2641.00,9.07275,25.134618,0.000415,24.991449,-1.9495,0.238,9.07827,9.07827
2642.00,9.07348,25.134658,0.000419,24.991512,-1.9495,0.238,9.08113,9.08113
2643.00,9.07413,25.134634,0.000420,24.991475,-1.9495,0.238,9.08286,9.08286
2644.00,9.07466,25.134664,0.000419,24.991462,-1.9498,0.238,9.08301,9.08301
2645.00,9.07526,25.134770,0.000416,24.991496,-1.9497,0.239,9.08271,9.08271
2646.00,9.07602,25.134794,0.000418,24.991512,-1.9497,0.239,9.08320,9.08320
2647.00,9.07664,25.134856,0.000416,24.991480,-1.9496,0.239,9.08287,9.08287
2648.00,9.07759,25.134890,0.000416,24.991469,-1.9493,0.239,9.08315,9.08315
2649.00,9.07847,25.134844,0.000416,24.991395,-1.9491,0.239,9.08343,9.08343
2650.00,9.07916,25.134742,0.000419,24.991317,-1.9488,0.239,9.08330,9.08330
2651.00,9.07950,25.134807,0.000418,24.991299,-1.9487,0.239,9.08214,9.08214
2652.00,9.07960,25.134857,0.000417,24.991332,-1.9485,0.239,9.08151,9.08151
2653.00,9.08007,25.134956,0.000418,24.991480,-1.9486,0.239,9.08131,9.08131
2654.00,9.08069,25.135040,0.000418,24.991556,-1.9487,0.239,9.08197,9.08197
2655.00,9.08124,25.135164,0.000418,24.991627,-1.9488,0.240,9.08295,9.08295
2656.00,9.08177,25.135175,0.000420,24.991661,-1.9488,0.240,9.08494,9.08494
2657.00,9.08251,25.135126,0.000421,24.991576,-1.9489,0.240,9.08603,9.08603
2658.00,9.08313,25.135111,0.000423,24.991470,-1.9489,0.239,9.08634,9.08634
2659.00,9.08363,25.135069,0.000420,24.991445,-1.9488,0.240,9.08663,9.08663
2660.00,9.08386,25.135086,0.000419,24.991433,-1.9487,0.240,9.08682,9.08682
2661.00,9.08403,25.135103,0.000418,24.991421,-1.9487,0.240,9.08604,9.08604
2662.00,9.08405,25.135150,0.000417,24.991467,-1.9487,0.240,9.08547,9.08547
2663.00,9.08392,25.135045,0.000414,24.991329,-1.9488,0.240,9.08472,9.08472
2664.00,9.08396,25.135081,0.000417,24.991289,-1.9487,0.240,9.08423,9.08423
2665.00,9.08412,25.135075,0.000417,24.991280,-1.9486,0.240,9.08350,9.08350
2666.00,9.08405,25.135084,0.000417,24.991277,-1.9486,0.240,9.08251,9.08251
2667.00,9.08371,25.135141,0.000415,24.991327,-1.9486,0.240,9.08144,9.08144
2668.00,9.08358,25.135243,0.000419,24.991437,-1.9487,0.240,9.08157,9.08157
2669.00,9.08330,25.135252,0.000417,24.991435,-1.9488,0.240,9.08001,9.08001
2670.00,9.08312,25.135348,0.000417,24.991470,-1.9488,0.240,9.07913,9.07913
2671.00,9.08312,25.135405,0.000417,24.991473,-1.9488,0.241,9.07936,9.07936
2672.00,9.08331,25.135509,0.000418,24.991491,-1.9487,0.241,9.08053,9.08053
2673.00,9.08337,25.135574,0.000415,24.991501,-1.9488,0.241,9.08086,9.08086
2674.00,9.08334,25.135665,0.000416,24.991498,-1.9489,0.241,9.08214,9.08214
2675.00,9.08311,25.135725,0.000417,24.991507,-1.9489,0.241,9.08258,9.08258
2676.00,9.08285,25.135747,0.000416,24.991457,-1.9489,0.241,9.08273,9.08273
2677.00,9.08245,25.135730,0.000415,24.991413,-1.9489,0.241,9.08165,9.08165
2678.00,9.08215,25.135786,0.000416,24.991373,-1.9489,0.241,9.08104,9.08104
2679.00,9.08184,25.135809,0.000416,24.991337,-1.9487,0.241,9.08019,9.08019
2680.00,9.08139,25.135846,0.000414,24.991323,-1.9484,0.241,9.08081,9.08081
2681.00,9.08136,25.135915,0.000413,24.991323,-1.9482,0.242,9.08157,9.08157
2682.00,9.08161,25.135976,0.000416,24.991327,-1.9480,0.242,9.08339,9.08339
2683.00,9.08196,25.135995,0.000417,24.991370,-1.9478,0.242,9.08532,9.08532
2684.00,9.08233,25.136009,0.000418,24.991405,-1.9477,0.242,9.08705,9.08705
2685.00,9.08239,25.135994,0.000420,24.991365,-1.9479,0.242,9.08723,9.08723
2686.00,9.08247,25.136002,0.000418,24.991354,-1.9482,0.242,9.08663,9.08663
2687.00,9.08270,25.135984,0.000418,24.991266,-1.9483,0.242,9.08576,9.08576
2688.00,9.08284,25.136027,0.000420,24.991223,-1.9483,0.242,9.08408,9.08408
2689.00,9.08301,25.136097,0.000418,24.991238,-1.9483,0.242,9.08255,9.08255
2690.00,9.08339,25.136104,0.000418,24.991285,-1.9483,0.242,9.08150,9.08150
2691.00,9.08324,25.136094,0.000419,24.991290,-1.9481,0.242,9.07982,9.07982
2692.00,9.08258,25.136195,0.000418,24.991368,-1.9479,0.242,9.07807,9.07807
2693.00,9.08202,25.136263,0.000414,24.991385,-1.9477,0.242,9.07708,9.07708
2694.00,9.08190,25.136267,0.000413,24.991395,-1.9477,0.242,9.07687,9.07687
2695.00,9.08172,25.136321,0.000413,24.991392,-1.9476,0.243,9.07714,9.07714
2696.00,9.08154,25.136396,0.000413,24.991437,-1.9476,0.243,9.07777,9.07777
2697.00,9.08149,25.136359,0.000412,24.991450,-1.9476,0.243,9.07905,9.07905
2698.00,9.08158,25.136387,0.000413,24.991508,-1.9477,0.243,9.07973,9.07973
2699.00,9.08168,25.136483,0.000417,24.991550,-1.9478,0.243,9.08061,9.08061
2700.00,9.08174,25.136526,0.000417,24.991546,-1.9477,0.243,9.08124,9.08124
2701.00,9.08164,25.136649,0.000418,24.991604,-1.9476,0.243,9.08190,9.08190
2702.00,9.08136,25.136713,0.000419,24.991614,-1.9476,0.243,9.08217,9.08217
2703.00,9.08114,25.136725,0.000419,24.991541,-1.9477,0.243,9.08288,9.08288
2704.00,9.08080,25.136775,0.000419,24.991583,-1.9478,0.243,9.08276,9.08276
2705.00,9.08062,25.136809,0.000418,24.991544,-1.9478,0.243,9.08231,9.08231
2706.00,9.08057,25.136805,0.000416,24.991495,-1.9478,0.243,9.08290,9.08290
2707.00,9.08073,25.136845,0.000416,24.991457,-1.9477,0.243,9.08356,9.08356
2708.00,9.08078,25.136845,0.000416,24.991451,-1.9475,0.243,9.08397,9.08397
2709.00,9.08103,25.136799,0.000411,24.991384,-1.9473,0.244,9.08417,9.08417
2710.00,9.08113,25.136831,0.000413,24.991431,-1.9472,0.244,9.08419,9.08419
2711.00,9.08150,25.136807,0.000414,24.991386,-1.9471,0.244,9.08452,9.08452
2712.00,9.08204,25.136872,0.000412,24.991446,-1.9470,0.244,9.08453,9.08453
2713.00,9.08248,25.136984,0.000414,24.991541,-1.9469,0.244,9.08402,9.08402
2714.00,9.08277,25.137104,0.000418,24.991512,-1.9468,0.244,9.08376,9.08376
2715.00,9.08286,25.137142,0.000416,24.991494,-1.9467,0.244,9.08405,9.08405
2716.00,9.08311,25.137138,0.000414,24.991476,-1.9466,0.244,9.08387,9.08387
2717.00,9.08340,25.137192,0.000417,24.991458,-1.9465,0.244,9.08327,9.08327
2718.00,9.08356,25.137217,0.000416,24.991472,-1.9465,0.244,9.08387,9.08387
2719.00,9.08376,25.137202,0.000413,24.991482,-1.9464,0.244,9.08463,9.08463
2720.00,9.08393,25.137269,0.000413,24.991499,-1.9463,0.244,9.08548,9.08548
2721.00,9.08412,25.137343,0.000415,24.991548,-1.9464,0.244,9.08594,9.08594
2722.00,9.08452,25.137263,0.000410,24.991460,-1.9464,0.245,9.08740,9.08740
2723.00,9.08475,25.137249,0.000409,24.991417,-1.9463,0.245,9.08741,9.08741
2724.00,9.08485,25.137303,0.000412,24.991432,-1.9463,0.245,9.08685,9.08685
2725.00,9.08489,25.137310,0.000412,24.991410,-1.9461,0.245,9.08627,9.08627
2726.00,9.08516,25.137251,0.000411,24.991319,-1.9459,0.245,9.08666,9.08666
2727.00,9.08527,25.137255,0.000412,24.991350,-1.9457,0.245,9.08618,9.08618
2728.00,9.08543,25.137312,0.000410,24.991381,-1.9455,0.245,9.08660,9.08660
2729.00,9.08548,25.137251,0.000408,24.991384,-1.9455,0.245,9.08697,9.08697
2730.00,9.08564,25.137269,0.000409,24.991398,-1.9456,0.245,9.08703,9.08703
2731.00,9.08572,25.137375,0.000412,24.991472,-1.9455,0.245,9.08654,9.08654
2732.00,9.08577,25.137424,0.000413,24.991443,-1.9457,0.245,9.08619,9.08619
2733.00,9.08582,25.137362,0.000413,24.991390,-1.9459,0.245,9.08579,9.08579
2734.00,9.08606,25.137415,0.000413,24.991352,-1.9460,0.245,9.08635,9.08635
2735.00,9.08635,25.137460,0.000417,24.991384,-1.9462,0.245,9.08678,9.08678
2736.00,9.08641,25.137514,0.000417,24.991463,-1.9464,0.246,9.08645,9.08645
2737.00,9.08641,25.137562,0.000419,24.991482,-1.9466,0.246,9.08581,9.08581
2738.00,9.08628,25.137635,0.000421,24.991499,-1.9466,0.246,9.08484,9.08484
2739.00,9.08608,25.137633,0.000423,24.991527,-1.9466,0.246,9.08388,9.08388
2740.00,9.08597,25.137608,0.000417,24.991444,-1.9464,0.246,9.08356,9.08356
2741.00,9.08592,25.137609,0.000417,24.991412,-1.9461,0.246,9.08399,9.08399
2742.00,9.08590,25.137586,0.000416,24.991398,-1.9461,0.246,9.08539,9.08539
2743.00,9.08597,25.137562,0.000416,24.991376,-1.9461,0.246,9.08685,9.08685
2744.00,9.08608,25.137631,0.000415,24.991372,-1.9462,0.246,9.08748,9.08748
2745.00,9.08626,25.137692,0.000419,24.991407,-1.9462,0.246,9.08763,9.08763
2746.00,9.08614,25.137694,0.000417,24.991346,-1.9462,0.246,9.08786,9.08786
2747.00,9.08620,25.137926,0.000418,24.991465,-1.9461,0.246,9.08736,9.08736
2748.00,9.08609,25.138005,0.000419,24.991442,-1.9458,0.246,9.08639,9.08639
2749.00,9.08585,25.138034,0.000419,24.991427,-1.9458,0.246,9.08527,9.08527
2750.00,9.08568,25.138100,0.000420,24.991500,-1.9458,0.246,9.08442,9.08442
2751.00,9.08553,25.138166,0.000421,24.991511,-1.9459,0.246,9.08338,9.08338
2752.00,9.08533,25.138096,0.000419,24.991433,-1.9459,0.246,9.08282,9.08282
2753.00,9.08536,25.138207,0.000415,24.991546,-1.9458,0.247,9.08378,9.08378
2754.00,9.08511,25.138196,0.000411,24.991533,-1.9456,0.247,9.08439,9.08439
2755.00,9.08521,25.138216,0.000408,24.991478,-1.9455,0.247,9.08374,9.08374
2756.00,9.08563,25.138369,0.000411,24.991614,-1.9455,0.247,9.08369,9.08369
2757.00,9.08561,25.138377,0.000413,24.991594,-1.9456,0.247,9.08423,9.08423
2758.00,9.08494,25.138387,0.000413,24.991542,-1.9457,0.247,9.08519,9.08519
2759.00,9.08441,25.138547,0.000418,24.991601,-1.9458,0.247,9.08770,9.08770
2760.00,9.08335,25.138587,0.000418,24.991594,-1.9458,0.247,9.08941,9.08941
2761.00,9.08343,25.138569,0.000415,24.991538,-1.9457,0.248,9.08941,9.08941
2762.00,9.08522,25.138668,0.000417,24.991596,-1.9455,0.248,9.08842,9.08842
@19,2.0001,4.0, 2760.101 
2763.00,9.08769,25.138717,0.000419,24.991561,-1.9453,0.248,9.08608,9.08608
2764.00,9.08418,25.138744,0.000418,24.991550,-1.9451,0.248,9.08345,9.08345
2765.00,9.08475,25.138782,0.000422,24.991527,-1.9450,0.248,9.08238,9.08238
2766.00,9.08715,25.138739,0.000416,24.991453,-1.9450,0.248,9.08161,9.08161
2767.00,9.08686,25.138754,0.000416,24.991474,-1.9450,0.248,9.08058,9.08058
2768.00,9.08603,25.138793,0.000414,24.991539,-1.9451,0.248,9.07912,9.07912
2769.00,9.08545,25.138823,0.000417,24.991578,-1.9452,0.248,9.07724,9.07724
2770.00,9.08555,25.138816,0.000414,24.991602,-1.9453,0.248,9.07562,9.07562
2771.00,9.08512,25.138836,0.000416,24.991614,-1.9454,0.248,9.07479,9.07479
2772.00,9.08368,25.138804,0.000413,24.991514,-1.9454,0.248,9.07487,9.07487
2773.00,9.08242,25.138729,0.000409,24.991341,-1.9453,0.248,9.07502,9.07502
2774.00,9.08162,25.138671,0.000406,24.991263,-1.9453,0.249,9.07616,9.07616
2775.00,9.08124,25.138683,0.000406,24.991279,-1.9454,0.249,9.07729,9.07729
2776.00,9.08095,25.138767,0.000411,24.991305,-1.9455,0.248,9.07881,9.07881
2777.00,9.08027,25.138832,0.000413,24.991372,-1.9457,0.249,9.08023,9.08023
2778.00,9.08058,25.138957,0.000417,24.991530,-1.9458,0.248,9.08217,9.08217
2779.00,9.08024,25.139006,0.000420,24.991574,-1.9457,0.249,9.08245,9.08245
2780.00,9.07971,25.139030,0.000420,24.991568,-1.9454,0.249,9.08310,9.08310
2781.00,9.07962,25.139011,0.000418,24.991569,-1.9453,0.249,9.08326,9.08326
2782.00,9.07964,25.138999,0.000417,24.991560,-1.9450,0.249,9.08282,9.08282
2783.00,9.07969,25.138943,0.000416,24.991464,-1.9448,0.249,9.08263,9.08263
2784.00,9.07970,25.138968,0.000416,24.991443,-1.9448,0.249,9.08350,9.08350
2785.00,9.07970,25.139007,0.000416,24.991463,-1.9449,0.249,9.08437,9.08437
2786.00,9.08037,25.139071,0.000416,24.991456,-1.9450,0.249,9.08561,9.08561
2787.00,9.08092,25.139118,0.000417,24.991421,-1.9451,0.249,9.08717,9.08717
2788.00,9.08170,25.139172,0.000419,24.991464,-1.9453,0.250,9.08877,9.08877
2789.00,9.08253,25.139258,0.000417,24.991497,-1.9454,0.250,9.08927,9.08927
2790.00,9.08316,25.139345,0.000415,24.991449,-1.9454,0.250,9.08922,9.08922
2791.00,9.08376,25.139385,0.000415,24.991445,-1.9454,0.250,9.08857,9.08857
2792.00,9.08433,25.139435,0.000417,24.991484,-1.9453,0.250,9.08785,9.08785
2793.00,9.08482,25.139589,0.000419,24.991501,-1.9453,0.250,9.08727,9.08727
2794.00,9.08548,25.139592,0.000420,24.991432,-1.9453,0.250,9.08773,9.08773
2795.00,9.08603,25.139651,0.000424,24.991492,-1.9453,0.250,9.08855,9.08855
2796.00,9.08654,25.139713,0.000422,24.991497,-1.9455,0.250,9.08938,9.08938
2797.00,9.08680,25.139759,0.000419,24.991512,-1.9457,0.250,9.08982,9.08982
2798.00,9.08697,25.139636,0.000418,24.991461,-1.9458,0.250,9.08935,9.08935
2799.00,9.08711,25.139723,0.000418,24.991527,-1.9458,0.250,9.08878,9.08878
2800.00,9.08734,25.139733,0.000416,24.991500,-1.9456,0.251,9.08740,9.08740
2801.00,9.08745,25.139817,0.000418,24.991554,-1.9454,0.251,9.08679,9.08679
2802.00,9.08775,25.139848,0.000419,24.991520,-1.9453,0.251,9.08697,9.08697
2803.00,9.08809,25.140027,0.000420,24.991621,-1.9452,0.251,9.08767,9.08767
2804.00,9.08847,25.139985,0.000420,24.991549,-1.9452,0.251,9.08883,9.08883
2805.00,9.08874,25.139941,0.000424,24.991511,-1.9454,0.251,9.08997,9.08997
2806.00,9.08875,25.139898,0.000424,24.991493,-1.9455,0.251,9.09012,9.09012
2807.00,9.08868,25.139879,0.000422,24.991502,-1.9456,0.251,9.08983,9.08983
2808.00,9.08858,25.139801,0.000419,24.991422,-1.9455,0.251,9.08985,9.08985
2809.00,9.08855,25.139829,0.000420,24.991469,-1.9452,0.251,9.08891,9.08891
2810.00,9.08855,25.139849,0.000416,24.991486,-1.9450,0.251,9.08824,9.08824
2811.00,9.08849,25.139875,0.000416,24.991436,-1.9447,0.251,9.08753,9.08753
2812.00,9.08861,25.140026,0.000418,24.991508,-1.9445,0.251,9.08755,9.08755
2813.00,9.08855,25.140088,0.000421,24.991544,-1.9447,0.251,9.08710,9.08710
2814.00,9.08839,25.140147,0.000419,24.991577,-1.9448,0.251,9.08661,9.08661
2815.00,9.08824,25.140261,0.000422,24.991628,-1.9448,0.251,9.08724,9.08724
2816.00,9.08816,25.140234,0.000422,24.991652,-1.9448,0.251,9.08810,9.08810
2817.00,9.08815,25.140250,0.000424,24.991631,-1.9447,0.251,9.08830,9.08830
2818.00,9.08811,25.140336,0.000424,24.991619,-1.9444,0.251,9.08779,9.08779
2819.00,9.08808,25.140408,0.000423,24.991588,-1.9443,0.252,9.08774,9.08774
2820.00,9.08809,25.140505,0.000421,24.991590,-1.9443,0.252,9.08767,9.08767
2821.00,9.08838,25.140639,0.000420,24.991557,-1.9443,0.252,9.08782,9.08782
2822.00,9.08831,25.140706,0.000419,24.991562,-1.9446,0.252,9.08720,9.08720
2823.00,9.08820,25.140702,0.000421,24.991566,-1.9449,0.252,9.08762,9.08762
2824.00,9.08795,25.140687,0.000421,24.991516,-1.9451,0.252,9.08788,9.08788
2825.00,9.08768,25.140634,0.000421,24.991428,-1.9453,0.252,9.08723,9.08723
2826.00,9.08758,25.140660,0.000422,24.991460,-1.9453,0.252,9.08686,9.08686
2827.00,9.08743,25.140615,0.000420,24.991437,-1.9451,0.252,9.08618,9.08618
2828.00,9.08733,25.140626,0.000414,24.991394,-1.9449,0.252,9.08680,9.08680
2829.00,9.08732,25.140671,0.000416,24.991443,-1.9447,0.253,9.08718,9.08718
2830.00,9.08742,25.140732,0.000415,24.991473,-1.9446,0.253,9.08792,9.08792
2831.00,9.08766,25.140786,0.000418,24.991533,-1.9448,0.253,9.08834,9.08834
2832.00,9.08789,25.140793,0.000421,24.991502,-1.9450,0.253,9.09030,9.09030
2833.00,9.08815,25.140917,0.000425,24.991606,-1.9449,0.253,9.09091,9.09091
2834.00,9.08847,25.140912,0.000427,24.991592,-1.9450,0.253,9.09168,9.09168
2835.00,9.08870,25.140951,0.000429,24.991582,-1.9451,0.253,9.09204,9.09204
2836.00,9.08875,25.140949,0.000422,24.991504,-1.9449,0.253,9.09196,9.09196
2837.00,9.08880,25.141036,0.000418,24.991523,-1.9449,0.253,9.09188,9.09188
2838.00,9.08911,25.141039,0.000419,24.991479,-1.9450,0.253,9.09194,9.09194
2839.00,9.08946,25.141117,0.000419,24.991495,-1.9449,0.253,9.09167,9.09167
2840.00,9.08967,25.141196,0.000421,24.991618,-1.9448,0.253,9.09148,9.09148
2841.00,9.08974,25.141181,0.000422,24.991632,-1.9447,0.253,9.09230,9.09230
2842.00,9.09007,25.141179,0.000424,24.991594,-1.9447,0.253,9.09280,9.09280
2843.00,9.09052,25.141128,0.000420,24.991479,-1.9444,0.253,9.09336,9.09336
2844.00,9.09091,25.141184,0.000418,24.991498,-1.9444,0.253,9.09365,9.09365
2845.00,9.09123,25.141205,0.000414,24.991433,-1.9442,0.254,9.09426,9.09426
2846.00,9.09162,25.141237,0.000417,24.991400,-1.9441,0.253,9.09475,9.09475
2847.00,9.09215,25.141264,0.000418,24.991381,-1.9442,0.253,9.09484,9.09484
2848.00,9.09252,25.141283,0.000419,24.991406,-1.9443,0.253,9.09401,9.09401
2849.00,9.09260,25.141281,0.000419,24.991390,-1.9446,0.254,9.09362,9.09362
2850.00,9.09269,25.141277,0.000420,24.991376,-1.9449,0.253,9.09324,9.09324
2851.00,9.09286,25.141399,0.000419,24.991373,-1.9452,0.254,9.09263,9.09263
2852.00,9.09291,25.141470,0.000415,24.991388,-1.9453,0.254,9.09229,9.09229
2853.00,9.09290,25.141566,0.000414,24.991431,-1.9452,0.254,9.09201,9.09201
2854.00,9.09272,25.141617,0.000415,24.991459,-1.9450,0.254,9.09156,9.09156
2855.00,9.09251,25.141614,0.000413,24.991406,-1.9448,0.254,9.09093,9.09093
2856.00,9.09256,25.141595,0.000415,24.991410,-1.9447,0.254,9.09113,9.09113
2857.00,9.09277,25.141616,0.000417,24.991408,-1.9446,0.254,9.09111,9.09111
2858.00,9.09268,25.141674,0.000418,24.991433,-1.9446,0.254,9.09100,9.09100
2859.00,9.09251,25.141749,0.000416,24.991368,-1.9447,0.254,9.09106,9.09106
2860.00,9.09250,25.141866,0.000417,24.991434,-1.9446,0.254,9.09185,9.09185
2861.00,9.09256,25.141887,0.000414,24.991406,-1.9446,0.255,9.09144,9.09144
2862.00,9.09240,25.141957,0.000414,24.991491,-1.9446,0.255,9.09098,9.09098
2863.00,9.09224,25.141901,0.000411,24.991443,-1.9445,0.255,9.09159,9.09159
2864.00,9.09211,25.141896,0.000414,24.991485,-1.9444,0.255,9.09220,9.09220
2865.00,9.09215,25.141834,0.000415,24.991434,-1.9443,0.255,9.09276,9.09276
2866.00,9.09213,25.141888,0.000412,24.991422,-1.9444,0.255,9.09301,9.09301
2867.00,9.09188,25.141968,0.000416,24.991394,-1.9444,0.255,9.09260,9.09260
2868.00,9.09169,25.142127,0.000420,24.991507,-1.9443,0.255,9.09213,9.09213
2869.00,9.09164,25.142207,0.000420,24.991478,-1.9444,0.255,9.09157,9.09157
2870.00,9.09155,25.142273,0.000421,24.991494,-1.9443,0.255,9.09057,9.09057
2871.00,9.09142,25.142316,0.000420,24.991538,-1.9442,0.255,9.08976,9.08976
2872.00,9.09128,25.142302,0.000417,24.991551,-1.9442,0.256,9.09026,9.09026
2873.00,9.09130,25.142264,0.000416,24.991489,-1.9442,0.256,9.09062,9.09062
2874.00,9.09135,25.142301,0.000416,24.991501,-1.9441,0.256,9.09095,9.09095
2875.00,9.09158,25.142358,0.000416,24.991463,-1.9442,0.256,9.09155,9.09155
2876.00,9.09172,25.142405,0.000419,24.991479,-1.9441,0.256,9.09257,9.09257
2877.00,9.09168,25.142450,0.000420,24.991500,-1.9438,0.256,9.09295,9.09295
2878.00,9.09180,25.142470,0.000421,24.991470,-1.9437,0.256,9.09328,9.09328
2879.00,9.09193,25.142442,0.000420,24.991490,-1.9435,0.256,9.09307,9.09307
2880.00,9.09187,25.142431,0.000421,24.991525,-1.9434,0.256,9.09205,9.09205
2881.00,9.09166,25.142432,0.000421,24.991499,-1.9435,0.256,9.09148,9.09148
2882.00,9.09172,25.142391,0.000423,24.991446,-1.9437,0.256,9.09106,9.09106
2883.00,9.09168,25.142401,0.000423,24.991447,-1.9438,0.256,9.09048,9.09048
2884.00,9.09161,25.142426,0.000427,24.991455,-1.9438,0.256,9.09091,9.09091
2885.00,9.09151,25.142492,0.000425,24.991434,-1.9439,0.256,9.09126,9.09126
2886.00,9.09124,25.142537,0.000422,24.991457,-1.9438,0.256,9.09086,9.09086
2887.00,9.09120,25.142613,0.000416,24.991447,-1.9436,0.256,9.09073,9.09073
2888.00,9.09124,25.142625,0.000412,24.991411,-1.9436,0.257,9.09013,9.09013
2889.00,9.09128,25.142597,0.000409,24.991314,-1.9435,0.257,9.08990,9.08990
2890.00,9.09132,25.142637,0.000412,24.991334,-1.9433,0.257,9.09074,9.09074
2891.00,9.09153,25.142618,0.000416,24.991307,-1.9434,0.257,9.09157,9.09157
2892.00,9.09171,25.142624,0.000419,24.991310,-1.9436,0.257,9.09219,9.09219
2893.00,9.09177,25.142703,0.000420,24.991363,-1.9438,0.257,9.09360,9.09360
2894.00,9.09200,25.142775,0.000418,24.991425,-1.9441,0.257,9.09441,9.09441
2895.00,9.09214,25.142770,0.000416,24.991400,-1.9443,0.257,9.09456,9.09456
2896.00,9.09216,25.142874,0.000413,24.991393,-1.9442,0.257,9.09465,9.09465
2897.00,9.09208,25.142921,0.000414,24.991383,-1.9440,0.257,9.09389,9.09389
2898.00,9.09187,25.142970,0.000418,24.991352,-1.9437,0.257,9.09293,9.09293
2899.00,9.09186,25.142984,0.000419,24.991317,-1.9435,0.257,9.09257,9.09257
2900.00,9.09204,25.143088,0.000417,24.991335,-1.9434,0.257,9.09218,9.09218
2901.00,9.09226,25.143120,0.000417,24.991386,-1.9434,0.258,9.09196,9.09196
2902.00,9.09228,25.143123,0.000416,24.991362,-1.9434,0.258,9.09248,9.09248
2903.00,9.09242,25.143092,0.000414,24.991315,-1.9434,0.258,9.09328,9.09328
2904.00,9.09251,25.143095,0.000411,24.991305,-1.9433,0.258,9.09325,9.09325
2905.00,9.09267,25.143073,0.000415,24.991329,-1.9433,0.258,9.09372,9.09372
2906.00,9.09290,25.143099,0.000419,24.991305,-1.9433,0.258,9.09383,9.09383
2907.00,9.09305,25.143172,0.000419,24.991352,-1.9434,0.258,9.09384,9.09384
2908.00,9.09320,25.143303,0.000418,24.991456,-1.9434,0.258,9.09377,9.09377
2909.00,9.09355,25.143418,0.000418,24.991467,-1.9435,0.258,9.09464,9.09464
2910.00,9.09380,25.143501,0.000417,24.991409,-1.9435,0.258,9.09490,9.09490
2911.00,9.09387,25.143526,0.000414,24.991382,-1.9434,0.258,9.09526,9.09526
2912.00,9.09387,25.143581,0.000412,24.991369,-1.9431,0.258,9.09508,9.09508
