# Supplementary material for: HSL1 and BAM1/2 impact epidermal cell development by sensing distinct signaling peptides
Source: Nat Commun. 2022 Feb 15;13:876. doi: 10.1038/s41467-022-28558-4 (PMC8847575; doi:10.1038/s41467-022-28558-4)
Supplement: Supplementary file 4 — Source Data [file 41467_2022_28558_MOESM4_ESM.zip › Source Data/Source Data/Figure S8/Exp1_HSL1_IDA Hyp64P.itc]

$ITC
$ 19 
$NOT
$ 25 
$ 60 
$ 500 
$ 10 
$ 2 
$ADCGainCode:  0 
$False,True,True
$ 0.4 , 0.8 , 150 , 5 
$ 2 , 4 , 150 , 5 
$ 2 , 4 , 150 , 5 
$ 2 , 4 , 150 , 5 
$ 2 , 4 , 150 , 5 
$ 2 , 4 , 150 , 5 
$ 2 , 4 , 150 , 5 
$ 2 , 4 , 150 , 5 
$ 2 , 4 , 150 , 5 
$ 2 , 4 , 150 , 5 
$ 2 , 4 , 150 , 5 
$ 2 , 4 , 150 , 5 
$ 2 , 4 , 150 , 5 
$ 2 , 4 , 150 , 5 
$ 2 , 4 , 150 , 5 
$ 2 , 4 , 150 , 5 
$ 2 , 4 , 150 , 5 
$ 2 , 4 , 150 , 5 
$ 2 , 4 , 150 , 5 
# 0 
# 0.15 
# 0.015 
# 0.2035 
# 25 
# 4 
# 8.15 
# 1 
?HSL1 15uM_YIDAnoHyp_150uM
% MICROCALITC_MAL1177627
% 0.2035 
% 4 
%-0.586102 , 29.61604 
%-0.348256 , 29.40329 
% 0.8333333 
% 167740 , 167730 
% 0.25 , 81 
%-0.015695 ,-0.033946 
%-20 , 8 
% 0 , 0 
% 0 
% 128000       127744 
% 43.1 
% 500 , 750 , 1000 , 750 
% 0.06978023945 ,-0.002252194966 ,-3.244915618586E-05 , 1.349203907274E-06 ,-9.058983361606E-09 
% MicroCalITC Ver: 1.29.32 Run time:2/7/2020 4:38:03 PM
@0
5.00,9.27833,25.050427,0.000413,24.964634,-2.6076,0.067,9.26579,9.26579
6.00,9.27627,25.050457,0.000415,24.964597,-2.6072,0.067,9.26127,9.26127
7.00,9.27429,25.050551,0.000418,24.964688,-2.6068,0.067,9.25610,9.25610
8.00,9.27267,25.050690,0.000419,24.964765,-2.6065,0.067,9.25103,9.25103
9.00,9.27101,25.050715,0.000414,24.964773,-2.6061,0.067,9.24669,9.24669
10.00,9.26960,25.050805,0.000413,24.964806,-2.6057,0.067,9.24343,9.24343
11.00,9.26757,25.050934,0.000413,24.964890,-2.6053,0.067,9.24276,9.24276
12.00,9.26648,25.050974,0.000412,24.964817,-2.6049,0.068,9.24437,9.24437
13.00,9.26548,25.051066,0.000413,24.964776,-2.6044,0.068,9.24768,9.24768
14.00,9.26365,25.051193,0.000418,24.964787,-2.6040,0.068,9.25115,9.25115
15.00,9.26154,25.051171,0.000418,24.964748,-2.6036,0.068,9.25472,9.25472
16.00,9.26026,25.051170,0.000417,24.964669,-2.6031,0.068,9.25645,9.25645
17.00,9.25948,25.051161,0.000418,24.964710,-2.6026,0.068,9.25562,9.25562
18.00,9.25749,25.051097,0.000420,24.964719,-2.6022,0.068,9.25209,9.25209
19.00,9.25487,25.051032,0.000416,24.964694,-2.6018,0.068,9.24895,9.24895
20.00,9.25296,25.051117,0.000417,24.964781,-2.6014,0.068,9.24548,9.24548
21.00,9.25093,25.051083,0.000421,24.964801,-2.6010,0.068,9.24284,9.24284
22.00,9.24935,25.051075,0.000419,24.964792,-2.6006,0.068,9.24250,9.24250
23.00,9.24869,25.051185,0.000418,24.964788,-2.6002,0.069,9.24367,9.24367
24.00,9.24817,25.051276,0.000417,24.964787,-2.5997,0.069,9.24564,9.24564
25.00,9.24775,25.051269,0.000414,24.964713,-2.5993,0.069,9.24658,9.24658
26.00,9.24751,25.051327,0.000410,24.964686,-2.5989,0.069,9.24646,9.24646
27.00,9.24772,25.051330,0.000409,24.964605,-2.5986,0.069,9.24464,9.24464
28.00,9.24692,25.051291,0.000407,24.964585,-2.5982,0.070,9.24107,9.24107
29.00,9.24590,25.051295,0.000408,24.964596,-2.5979,0.070,9.23672,9.23672
30.00,9.24542,25.051403,0.000411,24.964663,-2.5975,0.070,9.23416,9.23416
31.00,9.24486,25.051445,0.000413,24.964686,-2.5970,0.070,9.23218,9.23218
32.00,9.24408,25.051632,0.000414,24.964759,-2.5965,0.070,9.23187,9.23187
33.00,9.24268,25.051812,0.000414,24.964845,-2.5960,0.070,9.23217,9.23217
34.00,9.24147,25.051883,0.000414,24.964768,-2.5956,0.070,9.23321,9.23321
35.00,9.24048,25.051875,0.000412,24.964747,-2.5952,0.070,9.23495,9.23495
36.00,9.23921,25.052022,0.000411,24.964775,-2.5948,0.070,9.23783,9.23783
37.00,9.23954,25.052067,0.000412,24.964784,-2.5944,0.071,9.23956,9.23956
38.00,9.23967,25.052094,0.000414,24.964749,-2.5938,0.071,9.24214,9.24214
39.00,9.23985,25.052197,0.000416,24.964852,-2.5935,0.071,9.24432,9.24432
40.00,9.24016,25.052230,0.000418,24.964793,-2.5930,0.071,9.24531,9.24531
41.00,9.24016,25.052240,0.000422,24.964825,-2.5926,0.071,9.24377,9.24377
42.00,9.23997,25.052188,0.000423,24.964806,-2.5922,0.071,9.24318,9.24318
43.00,9.23953,25.052146,0.000422,24.964818,-2.5919,0.071,9.24256,9.24256
44.00,9.23868,25.052135,0.000421,24.964819,-2.5915,0.071,9.24153,9.24153
45.00,9.23868,25.052155,0.000418,24.964800,-2.5911,0.071,9.24019,9.24019
46.00,9.23855,25.052228,0.000416,24.964844,-2.5908,0.072,9.24019,9.24019
47.00,9.23851,25.052296,0.000415,24.964837,-2.5905,0.072,9.23998,9.23998
48.00,9.23882,25.052373,0.000417,24.964794,-2.5901,0.072,9.23906,9.23906
49.00,9.23905,25.052444,0.000415,24.964759,-2.5896,0.072,9.23776,9.23776
50.00,9.23941,25.052485,0.000417,24.964751,-2.5892,0.072,9.23850,9.23850
51.00,9.24013,25.052471,0.000415,24.964604,-2.5888,0.072,9.24129,9.24129
52.00,9.24085,25.052539,0.000415,24.964627,-2.5884,0.072,9.24396,9.24396
53.00,9.24149,25.052577,0.000414,24.964685,-2.5882,0.072,9.24624,9.24624
54.00,9.24110,25.052585,0.000419,24.964716,-2.5879,0.072,9.24882,9.24882
55.00,9.24048,25.052670,0.000421,24.964800,-2.5876,0.073,9.24999,9.24999
56.00,9.23980,25.052702,0.000420,24.964863,-2.5873,0.073,9.24999,9.24999
57.00,9.23959,25.052680,0.000418,24.964811,-2.5870,0.073,9.25021,9.25021
58.00,9.23932,25.052634,0.000420,24.964729,-2.5867,0.073,9.25171,9.25171
59.00,9.23941,25.052601,0.000417,24.964692,-2.5863,0.073,9.25304,9.25304
60.00,9.24234,25.052587,0.000413,24.964644,-2.5859,0.073,9.25437,9.25437
@1,0.4000,0.8, 60.0579999999973 
61.00,9.25096,25.052601,0.000414,24.964605,-2.5856,0.073,9.25535,9.25535
62.00,9.25156,25.052671,0.000413,24.964626,-2.5852,0.073,9.25608,9.25608
63.00,9.25016,25.052787,0.000409,24.964662,-2.5848,0.074,9.25533,9.25533
64.00,9.25101,25.052873,0.000408,24.964667,-2.5845,0.074,9.25471,9.25471
65.00,9.25186,25.052955,0.000410,24.964694,-2.5843,0.074,9.25321,9.25321
66.00,9.25267,25.053084,0.000411,24.964794,-2.5840,0.074,9.25027,9.25027
67.00,9.25303,25.053119,0.000412,24.964805,-2.5837,0.074,9.24642,9.24642
68.00,9.25248,25.053144,0.000417,24.964782,-2.5834,0.074,9.24435,9.24435
69.00,9.25119,25.053165,0.000418,24.964723,-2.5830,0.074,9.24330,9.24330
70.00,9.25039,25.053204,0.000419,24.964749,-2.5826,0.074,9.24346,9.24346
71.00,9.25029,25.053208,0.000418,24.964688,-2.5822,0.075,9.24521,9.24521
72.00,9.25029,25.053237,0.000419,24.964678,-2.5817,0.075,9.24896,9.24896
73.00,9.25075,25.053264,0.000417,24.964678,-2.5813,0.075,9.25309,9.25309
74.00,9.25149,25.053302,0.000418,24.964747,-2.5810,0.075,9.25587,9.25587
75.00,9.25188,25.053305,0.000419,24.964739,-2.5808,0.075,9.25706,9.25706
76.00,9.25199,25.053228,0.000418,24.964658,-2.5804,0.075,9.25783,9.25783
77.00,9.25214,25.053256,0.000418,24.964667,-2.5801,0.075,9.25844,9.25844
78.00,9.25251,25.053357,0.000417,24.964702,-2.5797,0.075,9.25716,9.25716
79.00,9.25252,25.053401,0.000413,24.964645,-2.5793,0.075,9.25594,9.25594
80.00,9.25238,25.053469,0.000411,24.964615,-2.5788,0.076,9.25541,9.25541
81.00,9.25205,25.053563,0.000412,24.964662,-2.5784,0.076,9.25486,9.25486
82.00,9.25166,25.053604,0.000413,24.964646,-2.5781,0.076,9.25464,9.25464
83.00,9.25186,25.053614,0.000414,24.964655,-2.5779,0.076,9.25711,9.25711
84.00,9.25312,25.053650,0.000416,24.964736,-2.5777,0.076,9.25959,9.25959
85.00,9.25402,25.053695,0.000417,24.964766,-2.5774,0.076,9.26157,9.26157
86.00,9.25468,25.053804,0.000417,24.964807,-2.5772,0.076,9.26236,9.26236
87.00,9.25562,25.053903,0.000416,24.964776,-2.5769,0.076,9.26087,9.26087
88.00,9.25615,25.053989,0.000411,24.964734,-2.5766,0.076,9.25815,9.25815
89.00,9.25680,25.054176,0.000412,24.964758,-2.5762,0.077,9.25581,9.25581
90.00,9.25762,25.054239,0.000410,24.964693,-2.5760,0.077,9.25433,9.25433
91.00,9.25753,25.054298,0.000411,24.964736,-2.5756,0.077,9.25339,9.25339
92.00,9.25710,25.054276,0.000411,24.964764,-2.5752,0.077,9.25318,9.25318
93.00,9.25697,25.054319,0.000416,24.964900,-2.5749,0.077,9.25340,9.25340
94.00,9.25654,25.054207,0.000414,24.964863,-2.5745,0.077,9.25489,9.25489
95.00,9.25668,25.054134,0.000413,24.964803,-2.5742,0.077,9.25694,9.25694
96.00,9.25733,25.054068,0.000409,24.964676,-2.5740,0.078,9.25950,9.25950
97.00,9.25759,25.054116,0.000410,24.964680,-2.5738,0.078,9.26179,9.26179
98.00,9.25778,25.054134,0.000411,24.964586,-2.5736,0.078,9.26322,9.26322
99.00,9.25811,25.054275,0.000412,24.964631,-2.5734,0.078,9.26329,9.26329
100.00,9.25881,25.054519,0.000416,24.964747,-2.5731,0.078,9.26378,9.26378
101.00,9.25955,25.054653,0.000422,24.964849,-2.5729,0.078,9.26433,9.26433
102.00,9.26000,25.054758,0.000422,24.964911,-2.5725,0.078,9.26455,9.26455
103.00,9.25980,25.054836,0.000424,24.964932,-2.5723,0.078,9.26317,9.26317
104.00,9.25908,25.054874,0.000423,24.964849,-2.5720,0.078,9.26089,9.26089
105.00,9.25841,25.054929,0.000423,24.964917,-2.5717,0.078,9.25767,9.25767
106.00,9.25795,25.054951,0.000420,24.964908,-2.5713,0.079,9.25390,9.25390
107.00,9.25767,25.054990,0.000420,24.964879,-2.5710,0.079,9.25099,9.25099
108.00,9.25737,25.055037,0.000419,24.964851,-2.5706,0.079,9.24902,9.24902
109.00,9.25737,25.055021,0.000418,24.964856,-2.5702,0.079,9.24798,9.24798
110.00,9.25789,25.054921,0.000415,24.964720,-2.5699,0.079,9.24566,9.24566
111.00,9.25809,25.055014,0.000417,24.964752,-2.5696,0.079,9.24374,9.24374
112.00,9.25632,25.055039,0.000418,24.964752,-2.5693,0.079,9.24289,9.24289
113.00,9.25514,25.055020,0.000420,24.964792,-2.5689,0.080,9.24318,9.24318
114.00,9.25436,25.055090,0.000422,24.964802,-2.5686,0.080,9.24390,9.24390
115.00,9.25363,25.055188,0.000424,24.964874,-2.5684,0.080,9.24562,9.24562
116.00,9.25277,25.055213,0.000421,24.964834,-2.5681,0.080,9.24742,9.24742
117.00,9.25201,25.055281,0.000422,24.964851,-2.5679,0.080,9.24810,9.24810
118.00,9.25125,25.055338,0.000417,24.964773,-2.5676,0.080,9.24776,9.24776
119.00,9.25039,25.055450,0.000420,24.964857,-2.5674,0.080,9.24691,9.24691
120.00,9.24924,25.055410,0.000417,24.964792,-2.5671,0.080,9.24728,9.24728
121.00,9.24806,25.055448,0.000420,24.964753,-2.5667,0.080,9.24770,9.24770
122.00,9.24778,25.055542,0.000422,24.964742,-2.5665,0.080,9.24822,9.24822
123.00,9.24735,25.055593,0.000423,24.964778,-2.5663,0.080,9.24897,9.24897
124.00,9.24736,25.055621,0.000421,24.964788,-2.5660,0.081,9.25098,9.25098
125.00,9.24756,25.055692,0.000421,24.964779,-2.5659,0.081,9.25191,9.25191
126.00,9.24765,25.055792,0.000422,24.964830,-2.5657,0.081,9.25170,9.25170
127.00,9.24765,25.055737,0.000419,24.964716,-2.5656,0.081,9.25138,9.25138
128.00,9.24782,25.055726,0.000418,24.964669,-2.5653,0.081,9.25203,9.25203
129.00,9.24828,25.055726,0.000416,24.964556,-2.5651,0.081,9.25251,9.25251
130.00,9.24903,25.055757,0.000417,24.964546,-2.5647,0.082,9.25370,9.25370
131.00,9.25045,25.055795,0.000417,24.964584,-2.5644,0.082,9.25804,9.25804
132.00,9.25200,25.055899,0.000417,24.964708,-2.5642,0.082,9.26306,9.26306
133.00,9.25332,25.055928,0.000419,24.964694,-2.5639,0.082,9.26634,9.26634
134.00,9.25408,25.055901,0.000423,24.964671,-2.5636,0.082,9.26677,9.26677
135.00,9.25434,25.055957,0.000424,24.964707,-2.5634,0.082,9.26485,9.26485
136.00,9.25445,25.055906,0.000423,24.964601,-2.5632,0.082,9.26037,9.26037
137.00,9.25470,25.055954,0.000426,24.964567,-2.5629,0.082,9.25631,9.25631
138.00,9.25515,25.056053,0.000429,24.964593,-2.5625,0.082,9.25429,9.25429
139.00,9.25611,25.056153,0.000427,24.964593,-2.5623,0.082,9.25495,9.25495
140.00,9.25687,25.056211,0.000426,24.964585,-2.5620,0.082,9.25645,9.25645
141.00,9.25761,25.056289,0.000427,24.964637,-2.5617,0.082,9.25632,9.25632
142.00,9.25838,25.056356,0.000426,24.964728,-2.5614,0.083,9.25332,9.25332
143.00,9.25896,25.056420,0.000424,24.964755,-2.5611,0.083,9.24975,9.24975
144.00,9.25925,25.056435,0.000421,24.964794,-2.5608,0.083,9.24570,9.24570
145.00,9.25761,25.056532,0.000422,24.964894,-2.5606,0.083,9.24476,9.24476
146.00,9.25615,25.056529,0.000421,24.964882,-2.5603,0.083,9.24689,9.24689
147.00,9.25573,25.056487,0.000420,24.964751,-2.5599,0.083,9.25075,9.25075
148.00,9.25529,25.056489,0.000419,24.964719,-2.5597,0.083,9.25540,9.25540
149.00,9.25293,25.056583,0.000420,24.964744,-2.5595,0.083,9.25970,9.25970
150.00,9.25230,25.056627,0.000421,24.964733,-2.5592,0.083,9.26099,9.26099
151.00,9.25303,25.056733,0.000422,24.964752,-2.5589,0.084,9.26092,9.26092
152.00,9.25297,25.056834,0.000422,24.964798,-2.5585,0.084,9.26225,9.26225
153.00,9.25390,25.056857,0.000421,24.964784,-2.5582,0.084,9.26311,9.26311
154.00,9.25474,25.056800,0.000421,24.964714,-2.5578,0.084,9.26341,9.26341
155.00,9.25601,25.056785,0.000418,24.964653,-2.5576,0.084,9.26291,9.26291
156.00,9.25672,25.056808,0.000418,24.964665,-2.5573,0.084,9.26191,9.26191
157.00,9.25647,25.056734,0.000416,24.964588,-2.5572,0.085,9.25933,9.25933
158.00,9.25627,25.056784,0.000419,24.964652,-2.5571,0.085,9.25638,9.25638
159.00,9.25590,25.056912,0.000420,24.964732,-2.5569,0.085,9.25401,9.25401
160.00,9.25566,25.056994,0.000425,24.964769,-2.5568,0.085,9.25411,9.25411
161.00,9.25646,25.057090,0.000425,24.964801,-2.5567,0.085,9.25632,9.25632
162.00,9.25836,25.057242,0.000427,24.964895,-2.5566,0.085,9.25856,9.25856
163.00,9.25935,25.057365,0.000427,24.964928,-2.5563,0.085,9.26206,9.26206
164.00,9.25985,25.057412,0.000426,24.964947,-2.5562,0.085,9.26477,9.26477
165.00,9.26076,25.057459,0.000423,24.964982,-2.5559,0.085,9.26630,9.26630
166.00,9.26121,25.057402,0.000425,24.964882,-2.5557,0.085,9.26620,9.26620
167.00,9.26145,25.057413,0.000427,24.964873,-2.5556,0.085,9.26575,9.26575
168.00,9.26127,25.057378,0.000425,24.964775,-2.5555,0.085,9.26243,9.26243
169.00,9.26059,25.057406,0.000428,24.964743,-2.5553,0.085,9.25843,9.25843
170.00,9.25946,25.057381,0.000424,24.964682,-2.5551,0.085,9.25228,9.25228
171.00,9.25846,25.057417,0.000420,24.964784,-2.5549,0.086,9.24692,9.24692
172.00,9.25723,25.057408,0.000417,24.964786,-2.5546,0.086,9.24266,9.24266
173.00,9.25587,25.057461,0.000417,24.964852,-2.5543,0.086,9.23928,9.23928
174.00,9.25394,25.057506,0.000416,24.964844,-2.5540,0.086,9.23227,9.23227
175.00,9.25136,25.057555,0.000421,24.964791,-2.5537,0.086,9.22714,9.22714
176.00,9.25101,25.057635,0.000420,24.964735,-2.5536,0.086,9.22619,9.22619
177.00,9.25118,25.057710,0.000418,24.964728,-2.5535,0.086,9.22959,9.22959
178.00,9.24994,25.057706,0.000414,24.964680,-2.5534,0.087,9.23733,9.23733
179.00,9.24699,25.057762,0.000413,24.964712,-2.5533,0.087,9.25285,9.25285
180.00,9.24269,25.057835,0.000413,24.964800,-2.5530,0.087,9.27017,9.27017
181.00,9.23726,25.057853,0.000418,24.964791,-2.5528,0.087,9.28330,9.28330
182.00,9.23191,25.057911,0.000419,24.964813,-2.5525,0.087,9.29155,9.29155
183.00,9.22847,25.057965,0.000420,24.964852,-2.5522,0.087,9.29567,9.29567
184.00,9.21379,25.057921,0.000420,24.964764,-2.5520,0.087,9.29539,9.29539
185.00,9.20941,25.057925,0.000418,24.964744,-2.5518,0.087,9.29243,9.29243
186.00,9.23187,25.057943,0.000418,24.964736,-2.5516,0.088,9.28737,9.28737
187.00,9.25707,25.057874,0.000415,24.964689,-2.5515,0.088,9.28145,9.28145
188.00,9.27637,25.057993,0.000418,24.964823,-2.5513,0.088,9.27506,9.27506
189.00,9.28755,25.058036,0.000417,24.964930,-2.5511,0.088,9.27044,9.27044
190.00,9.29207,25.058076,0.000422,24.964961,-2.5508,0.088,9.26782,9.26782
191.00,9.29259,25.058045,0.000423,24.964954,-2.5505,0.088,9.26800,9.26800
192.00,9.28931,25.058110,0.000426,24.964998,-2.5503,0.088,9.26960,9.26960
193.00,9.28525,25.058036,0.000426,24.964830,-2.5501,0.088,9.27170,9.27170
194.00,9.28224,25.058109,0.000426,24.964837,-2.5499,0.088,9.27493,9.27493
195.00,9.28106,25.058129,0.000419,24.964772,-2.5498,0.088,9.27852,9.27852
196.00,9.28073,25.058228,0.000415,24.964811,-2.5497,0.089,9.27992,9.27992
197.00,9.28093,25.058288,0.000416,24.964764,-2.5495,0.089,9.27956,9.27956
198.00,9.28057,25.058305,0.000415,24.964740,-2.5494,0.089,9.27932,9.27932
199.00,9.27993,25.058278,0.000413,24.964648,-2.5492,0.089,9.27775,9.27775
200.00,9.27899,25.058361,0.000416,24.964672,-2.5490,0.089,9.27511,9.27511
201.00,9.27784,25.058397,0.000415,24.964679,-2.5488,0.089,9.27428,9.27428
202.00,9.27571,25.058491,0.000417,24.964708,-2.5486,0.089,9.27348,9.27348
203.00,9.27413,25.058594,0.000419,24.964758,-2.5483,0.089,9.26974,9.26974
204.00,9.27421,25.058695,0.000421,24.964814,-2.5481,0.089,9.26392,9.26392
205.00,9.27557,25.058676,0.000418,24.964781,-2.5479,0.089,9.25626,9.25626
206.00,9.27695,25.058798,0.000421,24.964788,-2.5477,0.089,9.24860,9.24860
207.00,9.27732,25.058847,0.000421,24.964828,-2.5476,0.090,9.24414,9.24414
208.00,9.27600,25.058845,0.000417,24.964817,-2.5475,0.090,9.24547,9.24547
209.00,9.27395,25.058803,0.000415,24.964775,-2.5473,0.090,9.25091,9.25091
210.00,9.27386,25.058818,0.000419,24.964813,-2.5471,0.090,9.25971,9.25971
@2,2.0001,4.0, 210.002 
211.00,9.27547,25.058744,0.000417,24.964778,-2.5468,0.090,9.26728,9.26728
212.00,9.26759,25.058749,0.000415,24.964795,-2.5467,0.090,9.27238,9.27238
213.00,9.25668,25.058762,0.000419,24.964777,-2.5465,0.090,9.27449,9.27449
214.00,9.25284,25.058784,0.000422,24.964743,-2.5464,0.090,9.27527,9.27527
215.00,9.25579,25.058825,0.000425,24.964714,-2.5462,0.090,9.27505,9.27505
216.00,9.25682,25.058861,0.000424,24.964733,-2.5460,0.090,9.27335,9.27335
217.00,9.25664,25.058873,0.000425,24.964656,-2.5458,0.090,9.27106,9.27106
218.00,9.25854,25.058983,0.000423,24.964717,-2.5456,0.091,9.26795,9.26795
219.00,9.26138,25.059154,0.000425,24.964832,-2.5455,0.091,9.26360,9.26360
220.00,9.26300,25.059211,0.000423,24.964833,-2.5454,0.091,9.25969,9.25969
221.00,9.26260,25.059366,0.000426,24.964885,-2.5452,0.091,9.25741,9.25741
222.00,9.26179,25.059414,0.000428,24.964921,-2.5450,0.091,9.25643,9.25643
223.00,9.26136,25.059468,0.000431,24.964916,-2.5448,0.091,9.25821,9.25821
224.00,9.26225,25.059356,0.000424,24.964744,-2.5446,0.091,9.26087,9.26087
225.00,9.26460,25.059412,0.000422,24.964723,-2.5443,0.091,9.26083,9.26083
226.00,9.26670,25.059348,0.000424,24.964602,-2.5442,0.091,9.26049,9.26049
227.00,9.26637,25.059342,0.000420,24.964516,-2.5440,0.092,9.25953,9.25953
228.00,9.26502,25.059324,0.000418,24.964466,-2.5438,0.092,9.25619,9.25619
229.00,9.26376,25.059466,0.000424,24.964571,-2.5437,0.092,9.25335,9.25335
230.00,9.26270,25.059498,0.000420,24.964575,-2.5436,0.092,9.25270,9.25270
231.00,9.26150,25.059568,0.000415,24.964604,-2.5434,0.092,9.25301,9.25301
232.00,9.26027,25.059639,0.000416,24.964608,-2.5433,0.092,9.25361,9.25361
233.00,9.25860,25.059732,0.000416,24.964617,-2.5431,0.092,9.25410,9.25410
234.00,9.25744,25.059866,0.000413,24.964661,-2.5430,0.092,9.25409,9.25409
235.00,9.25681,25.059913,0.000413,24.964630,-2.5428,0.092,9.25399,9.25399
236.00,9.25626,25.060020,0.000414,24.964621,-2.5426,0.093,9.25282,9.25282
237.00,9.25564,25.060160,0.000416,24.964687,-2.5424,0.093,9.25187,9.25187
238.00,9.25521,25.060203,0.000416,24.964692,-2.5423,0.093,9.25194,9.25194
239.00,9.25520,25.060202,0.000419,24.964728,-2.5421,0.093,9.25299,9.25299
240.00,9.25543,25.060316,0.000422,24.964837,-2.5420,0.093,9.25443,9.25443
241.00,9.25572,25.060322,0.000423,24.964873,-2.5418,0.093,9.25774,9.25774
242.00,9.25655,25.060342,0.000423,24.964861,-2.5417,0.093,9.26292,9.26292
243.00,9.25746,25.060398,0.000425,24.964816,-2.5416,0.093,9.26846,9.26846
244.00,9.25797,25.060379,0.000423,24.964706,-2.5415,0.093,9.27239,9.27239
245.00,9.25853,25.060361,0.000423,24.964647,-2.5413,0.093,9.27399,9.27399
246.00,9.25907,25.060436,0.000423,24.964706,-2.5412,0.093,9.27360,9.27360
247.00,9.25958,25.060366,0.000418,24.964614,-2.5410,0.093,9.26906,9.26906
248.00,9.25944,25.060400,0.000418,24.964700,-2.5408,0.094,9.26351,9.26351
249.00,9.25963,25.060490,0.000419,24.964752,-2.5407,0.094,9.25885,9.25885
250.00,9.26018,25.060526,0.000419,24.964746,-2.5405,0.094,9.25647,9.25647
251.00,9.26081,25.060589,0.000418,24.964698,-2.5404,0.094,9.25469,9.25469
252.00,9.26195,25.060720,0.000420,24.964796,-2.5403,0.094,9.25448,9.25448
253.00,9.26329,25.060834,0.000420,24.964832,-2.5402,0.094,9.25362,9.25362
254.00,9.26263,25.060834,0.000420,24.964780,-2.5401,0.094,9.25347,9.25347
255.00,9.26195,25.060881,0.000421,24.964761,-2.5400,0.094,9.25486,9.25486
256.00,9.26182,25.060820,0.000421,24.964679,-2.5399,0.094,9.25708,9.25708
257.00,9.26152,25.060816,0.000423,24.964597,-2.5397,0.094,9.25901,9.25901
258.00,9.26197,25.060784,0.000423,24.964541,-2.5396,0.094,9.26104,9.26104
259.00,9.26183,25.060883,0.000420,24.964570,-2.5395,0.094,9.26129,9.26129
260.00,9.26146,25.060947,0.000418,24.964552,-2.5395,0.095,9.25897,9.25897
261.00,9.26087,25.061060,0.000419,24.964604,-2.5394,0.095,9.25756,9.25756
262.00,9.25927,25.061168,0.000419,24.964696,-2.5391,0.095,9.25859,9.25859
263.00,9.25727,25.061191,0.000419,24.964663,-2.5388,0.095,9.26141,9.26141
264.00,9.25756,25.061150,0.000420,24.964620,-2.5386,0.095,9.26446,9.26446
265.00,9.25796,25.061188,0.000421,24.964700,-2.5384,0.095,9.26789,9.26789
266.00,9.25858,25.061226,0.000420,24.964735,-2.5383,0.095,9.27029,9.27029
267.00,9.25982,25.061260,0.000420,24.964695,-2.5382,0.095,9.27092,9.27092
268.00,9.26104,25.061282,0.000419,24.964666,-2.5381,0.096,9.27106,9.27106
269.00,9.26180,25.061338,0.000421,24.964676,-2.5379,0.096,9.27276,9.27276
270.00,9.26280,25.061347,0.000420,24.964623,-2.5378,0.096,9.27671,9.27671
271.00,9.26445,25.061324,0.000424,24.964619,-2.5378,0.096,9.27994,9.27994
272.00,9.26682,25.061300,0.000422,24.964652,-2.5377,0.096,9.28138,9.28138
273.00,9.26838,25.061286,0.000418,24.964670,-2.5377,0.096,9.28022,9.28022
274.00,9.26867,25.061364,0.000417,24.964694,-2.5376,0.096,9.27636,9.27636
275.00,9.26862,25.061455,0.000420,24.964701,-2.5374,0.096,9.27058,9.27058
276.00,9.26848,25.061518,0.000422,24.964676,-2.5373,0.096,9.26595,9.26595
277.00,9.26909,25.061623,0.000422,24.964649,-2.5371,0.097,9.26317,9.26317
278.00,9.27085,25.061737,0.000422,24.964649,-2.5369,0.097,9.26153,9.26153
279.00,9.27237,25.061842,0.000423,24.964720,-2.5368,0.097,9.26161,9.26161
280.00,9.27270,25.061892,0.000424,24.964741,-2.5366,0.097,9.26117,9.26117
281.00,9.27260,25.061940,0.000420,24.964720,-2.5364,0.097,9.26046,9.26046
282.00,9.27204,25.061961,0.000422,24.964726,-2.5363,0.097,9.26157,9.26157
283.00,9.27055,25.061937,0.000424,24.964703,-2.5362,0.097,9.26350,9.26350
284.00,9.26900,25.061951,0.000424,24.964699,-2.5360,0.097,9.26610,9.26610
285.00,9.26873,25.061978,0.000420,24.964748,-2.5359,0.097,9.26908,9.26908
286.00,9.26901,25.062086,0.000421,24.964833,-2.5359,0.097,9.27112,9.27112
287.00,9.26932,25.062126,0.000421,24.964870,-2.5359,0.097,9.27133,9.27133
288.00,9.26919,25.062249,0.000423,24.964969,-2.5358,0.097,9.27085,9.27085
289.00,9.26798,25.062256,0.000422,24.964905,-2.5358,0.097,9.26941,9.26941
290.00,9.26660,25.062258,0.000428,24.964881,-2.5357,0.097,9.26838,9.26838
291.00,9.26658,25.062202,0.000428,24.964769,-2.5356,0.097,9.26768,9.26768
292.00,9.26590,25.062313,0.000428,24.964817,-2.5355,0.097,9.26575,9.26575
293.00,9.26502,25.062344,0.000424,24.964725,-2.5354,0.098,9.26275,9.26275
294.00,9.26432,25.062426,0.000424,24.964764,-2.5353,0.098,9.25922,9.25922
295.00,9.26381,25.062487,0.000419,24.964665,-2.5352,0.098,9.25586,9.25586
296.00,9.26333,25.062644,0.000419,24.964765,-2.5351,0.098,9.25278,9.25278
297.00,9.26255,25.062618,0.000418,24.964718,-2.5351,0.098,9.24980,9.24980
298.00,9.26162,25.062652,0.000422,24.964711,-2.5350,0.098,9.24793,9.24793
299.00,9.26077,25.062650,0.000422,24.964666,-2.5349,0.098,9.24683,9.24683
300.00,9.26059,25.062653,0.000423,24.964674,-2.5348,0.098,9.24592,9.24592
301.00,9.25988,25.062642,0.000425,24.964636,-2.5346,0.098,9.24604,9.24604
302.00,9.25852,25.062737,0.000426,24.964629,-2.5345,0.098,9.24754,9.24754
303.00,9.25697,25.062857,0.000426,24.964676,-2.5343,0.099,9.24867,9.24867
304.00,9.25600,25.062870,0.000426,24.964633,-2.5341,0.099,9.25008,9.25008
305.00,9.25528,25.063037,0.000427,24.964704,-2.5340,0.099,9.25030,9.25030
306.00,9.25430,25.063092,0.000427,24.964715,-2.5338,0.099,9.25054,9.25054
307.00,9.25377,25.063093,0.000429,24.964700,-2.5337,0.099,9.25076,9.25076
308.00,9.25263,25.063092,0.000428,24.964736,-2.5336,0.099,9.25134,9.25134
309.00,9.25149,25.063185,0.000425,24.964823,-2.5335,0.099,9.25210,9.25210
310.00,9.25124,25.063082,0.000423,24.964726,-2.5335,0.099,9.25409,9.25409
311.00,9.25028,25.063120,0.000422,24.964749,-2.5334,0.100,9.25381,9.25381
312.00,9.25031,25.063165,0.000423,24.964737,-2.5334,0.100,9.25312,9.25312
313.00,9.25036,25.063201,0.000424,24.964703,-2.5333,0.100,9.25504,9.25504
314.00,9.25059,25.063242,0.000426,24.964680,-2.5332,0.100,9.25630,9.25630
315.00,9.25129,25.063313,0.000427,24.964735,-2.5331,0.100,9.25547,9.25547
316.00,9.25155,25.063375,0.000429,24.964728,-2.5331,0.100,9.25626,9.25626
317.00,9.25194,25.063381,0.000426,24.964724,-2.5331,0.100,9.25744,9.25744
318.00,9.25249,25.063342,0.000428,24.964682,-2.5331,0.100,9.25633,9.25633
319.00,9.25304,25.063303,0.000429,24.964664,-2.5332,0.100,9.25459,9.25459
320.00,9.25321,25.063390,0.000427,24.964694,-2.5331,0.100,9.25273,9.25273
321.00,9.25307,25.063355,0.000422,24.964624,-2.5331,0.100,9.25133,9.25133
322.00,9.25290,25.063439,0.000422,24.964612,-2.5329,0.101,9.25008,9.25008
323.00,9.25288,25.063527,0.000420,24.964642,-2.5328,0.101,9.24877,9.24877
324.00,9.25286,25.063605,0.000422,24.964604,-2.5326,0.101,9.24790,9.24790
325.00,9.25268,25.063651,0.000427,24.964662,-2.5326,0.101,9.24879,9.24879
326.00,9.25280,25.063698,0.000428,24.964692,-2.5325,0.101,9.24962,9.24962
327.00,9.25273,25.063745,0.000428,24.964759,-2.5324,0.101,9.25043,9.25043
328.00,9.25279,25.063839,0.000431,24.964829,-2.5325,0.101,9.25069,9.25069
329.00,9.25262,25.063966,0.000432,24.964925,-2.5324,0.101,9.25052,9.25052
330.00,9.25199,25.064018,0.000430,24.964841,-2.5324,0.101,9.24961,9.24961
331.00,9.25125,25.064082,0.000433,24.964848,-2.5323,0.101,9.24657,9.24657
332.00,9.25066,25.064100,0.000435,24.964783,-2.5323,0.101,9.24323,9.24323
333.00,9.24968,25.064067,0.000431,24.964706,-2.5322,0.101,9.24033,9.24033
334.00,9.24848,25.064054,0.000427,24.964719,-2.5321,0.101,9.23887,9.23887
335.00,9.24759,25.064050,0.000422,24.964694,-2.5320,0.102,9.23756,9.23756
336.00,9.24661,25.064032,0.000417,24.964638,-2.5319,0.102,9.23710,9.23710
337.00,9.24558,25.064070,0.000414,24.964691,-2.5318,0.102,9.23595,9.23595
338.00,9.24447,25.064109,0.000411,24.964644,-2.5318,0.102,9.23651,9.23651
339.00,9.24377,25.064210,0.000414,24.964635,-2.5317,0.102,9.23650,9.23650
340.00,9.24334,25.064261,0.000419,24.964677,-2.5317,0.102,9.23697,9.23697
341.00,9.24291,25.064296,0.000423,24.964721,-2.5317,0.102,9.23661,9.23661
342.00,9.24198,25.064298,0.000424,24.964721,-2.5316,0.102,9.23559,9.23559
343.00,9.24095,25.064328,0.000427,24.964732,-2.5315,0.102,9.23321,9.23321
344.00,9.23978,25.064288,0.000425,24.964708,-2.5315,0.102,9.22921,9.22921
345.00,9.23824,25.064357,0.000422,24.964700,-2.5314,0.103,9.22484,9.22484
346.00,9.23639,25.064536,0.000420,24.964768,-2.5313,0.103,9.22184,9.22184
347.00,9.23448,25.064607,0.000420,24.964766,-2.5313,0.103,9.21993,9.21993
348.00,9.23287,25.064617,0.000419,24.964782,-2.5311,0.103,9.21894,9.21894
349.00,9.23156,25.064617,0.000416,24.964735,-2.5311,0.103,9.22123,9.22123
350.00,9.23070,25.064642,0.000418,24.964740,-2.5310,0.103,9.22308,9.22308
351.00,9.23017,25.064586,0.000419,24.964697,-2.5310,0.103,9.22435,9.22435
352.00,9.22948,25.064578,0.000415,24.964649,-2.5310,0.103,9.22523,9.22523
353.00,9.22858,25.064710,0.000415,24.964674,-2.5309,0.104,9.22368,9.22368
354.00,9.22753,25.064885,0.000421,24.964765,-2.5309,0.103,9.21980,9.21980
355.00,9.22611,25.064927,0.000422,24.964763,-2.5308,0.104,9.21523,9.21523
356.00,9.22377,25.064942,0.000422,24.964728,-2.5307,0.104,9.21000,9.21000
357.00,9.22233,25.064999,0.000428,24.964753,-2.5306,0.104,9.20630,9.20630
358.00,9.22282,25.065037,0.000432,24.964776,-2.5306,0.104,9.20653,9.20653
359.00,9.22476,25.065005,0.000430,24.964713,-2.5305,0.104,9.20858,9.20858
360.00,9.22719,25.065042,0.000427,24.964714,-2.5304,0.104,9.21123,9.21123
@3,2.0001,4.0, 360.044000000002 
361.00,9.22548,25.065134,0.000426,24.964733,-2.5303,0.104,9.21443,9.21443
362.00,9.22111,25.065221,0.000424,24.964764,-2.5302,0.104,9.21811,9.21811
363.00,9.21524,25.065256,0.000421,24.964780,-2.5302,0.105,9.22166,9.22166
364.00,9.21136,25.065244,0.000418,24.964725,-2.5302,0.105,9.22351,9.22351
365.00,9.21216,25.065282,0.000419,24.964763,-2.5302,0.105,9.22552,9.22552
366.00,9.21319,25.065163,0.000420,24.964695,-2.5303,0.105,9.22662,9.22662
367.00,9.21508,25.065165,0.000421,24.964663,-2.5303,0.105,9.22637,9.22637
368.00,9.21699,25.065210,0.000421,24.964656,-2.5303,0.105,9.22468,9.22468
369.00,9.21764,25.065327,0.000425,24.964732,-2.5301,0.105,9.22424,9.22424
370.00,9.21827,25.065328,0.000425,24.964676,-2.5300,0.105,9.22345,9.22345
371.00,9.21808,25.065548,0.000426,24.964774,-2.5300,0.105,9.22406,9.22406
372.00,9.21854,25.065631,0.000424,24.964772,-2.5300,0.105,9.22493,9.22493
373.00,9.21988,25.065677,0.000426,24.964790,-2.5300,0.105,9.22511,9.22511
374.00,9.22187,25.065715,0.000423,24.964832,-2.5301,0.106,9.22478,9.22478
375.00,9.22232,25.065765,0.000421,24.964872,-2.5302,0.106,9.22639,9.22639
376.00,9.22295,25.065802,0.000418,24.964831,-2.5301,0.106,9.22841,9.22841
377.00,9.22432,25.065794,0.000417,24.964775,-2.5300,0.106,9.22849,9.22849
378.00,9.22459,25.065842,0.000415,24.964724,-2.5298,0.106,9.22743,9.22743
379.00,9.22479,25.065851,0.000419,24.964652,-2.5296,0.106,9.22696,9.22696
380.00,9.22505,25.065905,0.000421,24.964581,-2.5294,0.106,9.22612,9.22612
381.00,9.22583,25.065917,0.000418,24.964579,-2.5293,0.106,9.22601,9.22601
382.00,9.22653,25.066071,0.000420,24.964684,-2.5294,0.106,9.22782,9.22782
383.00,9.22624,25.066116,0.000421,24.964725,-2.5295,0.106,9.23027,9.23027
384.00,9.22626,25.066174,0.000420,24.964754,-2.5297,0.107,9.23166,9.23166
385.00,9.22687,25.066255,0.000422,24.964840,-2.5299,0.107,9.23063,9.23063
386.00,9.22742,25.066290,0.000429,24.964922,-2.5301,0.107,9.22828,9.22828
387.00,9.22770,25.066248,0.000432,24.964950,-2.5301,0.106,9.22690,9.22690
388.00,9.22779,25.066217,0.000434,24.964944,-2.5302,0.106,9.22603,9.22603
389.00,9.22775,25.066255,0.000432,24.964902,-2.5301,0.107,9.22487,9.22487
390.00,9.22763,25.066278,0.000432,24.964870,-2.5301,0.107,9.22457,9.22457
391.00,9.22733,25.066333,0.000428,24.964809,-2.5300,0.107,9.22384,9.22384
392.00,9.22678,25.066354,0.000424,24.964724,-2.5299,0.107,9.22151,9.22151
393.00,9.22595,25.066375,0.000423,24.964682,-2.5298,0.107,9.21919,9.21919
394.00,9.22545,25.066426,0.000423,24.964727,-2.5298,0.107,9.21735,9.21735
395.00,9.22486,25.066475,0.000426,24.964800,-2.5298,0.107,9.21657,9.21657
396.00,9.22396,25.066572,0.000431,24.964868,-2.5298,0.107,9.21521,9.21521
397.00,9.22312,25.066560,0.000431,24.964796,-2.5299,0.107,9.21412,9.21412
398.00,9.22284,25.066644,0.000431,24.964832,-2.5300,0.107,9.21311,9.21311
399.00,9.22188,25.066529,0.000431,24.964712,-2.5300,0.107,9.21261,9.21261
400.00,9.22125,25.066476,0.000425,24.964638,-2.5300,0.108,9.21147,9.21147
401.00,9.22023,25.066437,0.000426,24.964558,-2.5301,0.108,9.21121,9.21121
402.00,9.21916,25.066467,0.000425,24.964544,-2.5302,0.108,9.21220,9.21220
403.00,9.21832,25.066535,0.000424,24.964541,-2.5302,0.108,9.21358,9.21358
404.00,9.21774,25.066672,0.000426,24.964633,-2.5303,0.108,9.21474,9.21474
405.00,9.21714,25.066803,0.000428,24.964638,-2.5302,0.108,9.21496,9.21496
406.00,9.21658,25.066877,0.000424,24.964633,-2.5302,0.108,9.21459,9.21459
407.00,9.21571,25.067043,0.000427,24.964753,-2.5300,0.108,9.21295,9.21295
408.00,9.21483,25.067057,0.000427,24.964704,-2.5300,0.109,9.21181,9.21181
409.00,9.21397,25.067066,0.000423,24.964710,-2.5299,0.109,9.20957,9.20957
410.00,9.21333,25.067067,0.000423,24.964731,-2.5298,0.109,9.20945,9.20945
411.00,9.21302,25.067000,0.000422,24.964729,-2.5297,0.109,9.21087,9.21087
412.00,9.21294,25.066942,0.000422,24.964699,-2.5298,0.109,9.21364,9.21364
413.00,9.21267,25.066933,0.000424,24.964756,-2.5298,0.109,9.21630,9.21630
414.00,9.21299,25.066964,0.000425,24.964765,-2.5298,0.109,9.21823,9.21823
415.00,9.21361,25.066923,0.000425,24.964663,-2.5298,0.109,9.21874,9.21874
416.00,9.21382,25.067040,0.000426,24.964703,-2.5298,0.109,9.21995,9.21995
417.00,9.21439,25.067106,0.000423,24.964641,-2.5297,0.109,9.21964,9.21964
418.00,9.21479,25.067232,0.000423,24.964606,-2.5296,0.109,9.21785,9.21785
419.00,9.21482,25.067303,0.000421,24.964611,-2.5296,0.110,9.21659,9.21659
420.00,9.21492,25.067397,0.000423,24.964634,-2.5297,0.110,9.21681,9.21681
421.00,9.21526,25.067443,0.000422,24.964631,-2.5298,0.110,9.21882,9.21882
422.00,9.21561,25.067480,0.000424,24.964713,-2.5299,0.110,9.22287,9.22287
423.00,9.21659,25.067516,0.000424,24.964756,-2.5299,0.110,9.22966,9.22966
424.00,9.21943,25.067528,0.000428,24.964762,-2.5299,0.110,9.23686,9.23686
425.00,9.22076,25.067499,0.000427,24.964797,-2.5299,0.110,9.24167,9.24167
426.00,9.22231,25.067447,0.000430,24.964712,-2.5299,0.110,9.24169,9.24169
427.00,9.22396,25.067444,0.000433,24.964675,-2.5299,0.110,9.23833,9.23833
428.00,9.22561,25.067477,0.000434,24.964672,-2.5299,0.110,9.23311,9.23311
429.00,9.22634,25.067529,0.000432,24.964633,-2.5299,0.110,9.22961,9.22961
430.00,9.22807,25.067645,0.000432,24.964646,-2.5299,0.110,9.22830,9.22830
431.00,9.23020,25.067824,0.000433,24.964759,-2.5299,0.110,9.22701,9.22701
432.00,9.23076,25.067890,0.000430,24.964749,-2.5298,0.110,9.22562,9.22562
433.00,9.22975,25.067906,0.000428,24.964763,-2.5297,0.111,9.22355,9.22355
434.00,9.22981,25.068006,0.000426,24.964773,-2.5297,0.111,9.22067,9.22067
435.00,9.22894,25.067979,0.000428,24.964666,-2.5297,0.111,9.21792,9.21792
436.00,9.22789,25.067910,0.000424,24.964591,-2.5297,0.111,9.21599,9.21599
437.00,9.22833,25.067993,0.000424,24.964670,-2.5298,0.111,9.21470,9.21470
438.00,9.22871,25.067904,0.000424,24.964512,-2.5298,0.111,9.21420,9.21420
439.00,9.22777,25.067934,0.000424,24.964598,-2.5297,0.111,9.21538,9.21538
440.00,9.22598,25.068041,0.000424,24.964702,-2.5298,0.111,9.21691,9.21691
441.00,9.22374,25.068121,0.000425,24.964740,-2.5298,0.112,9.21964,9.21964
442.00,9.22361,25.068121,0.000427,24.964677,-2.5299,0.111,9.22288,9.22288
443.00,9.22230,25.068308,0.000431,24.964835,-2.5300,0.111,9.22674,9.22674
444.00,9.22238,25.068388,0.000436,24.964784,-2.5301,0.111,9.22801,9.22801
445.00,9.22169,25.068437,0.000437,24.964743,-2.5301,0.111,9.22726,9.22726
446.00,9.22125,25.068436,0.000437,24.964665,-2.5301,0.111,9.22549,9.22549
447.00,9.21987,25.068537,0.000435,24.964709,-2.5301,0.111,9.22402,9.22402
448.00,9.22022,25.068493,0.000431,24.964565,-2.5300,0.112,9.22135,9.22135
449.00,9.22039,25.068467,0.000429,24.964519,-2.5300,0.112,9.21992,9.21992
450.00,9.22012,25.068531,0.000429,24.964596,-2.5300,0.112,9.21772,9.21772
451.00,9.21974,25.068636,0.000429,24.964710,-2.5300,0.112,9.21678,9.21678
452.00,9.21936,25.068641,0.000427,24.964706,-2.5299,0.112,9.21594,9.21594
453.00,9.21941,25.068701,0.000430,24.964771,-2.5299,0.112,9.21554,9.21554
454.00,9.21935,25.068868,0.000432,24.964852,-2.5299,0.112,9.21359,9.21359
455.00,9.21884,25.068961,0.000430,24.964858,-2.5299,0.112,9.21187,9.21187
456.00,9.21793,25.069016,0.000431,24.964808,-2.5299,0.112,9.20833,9.20833
457.00,9.21721,25.069049,0.000430,24.964789,-2.5300,0.112,9.20557,9.20557
458.00,9.21703,25.069115,0.000429,24.964794,-2.5301,0.113,9.20436,9.20436
459.00,9.21682,25.069113,0.000426,24.964757,-2.5302,0.113,9.20460,9.20460
460.00,9.21624,25.069182,0.000425,24.964800,-2.5303,0.113,9.20703,9.20703
461.00,9.21575,25.069273,0.000428,24.964854,-2.5303,0.113,9.21128,9.21128
462.00,9.21513,25.069350,0.000431,24.964883,-2.5302,0.113,9.21547,9.21547
463.00,9.21479,25.069439,0.000433,24.964952,-2.5301,0.113,9.21775,9.21775
464.00,9.21371,25.069341,0.000433,24.964856,-2.5301,0.113,9.21805,9.21805
465.00,9.21281,25.069265,0.000433,24.964795,-2.5300,0.113,9.21736,9.21736
466.00,9.21271,25.069253,0.000431,24.964722,-2.5299,0.113,9.21625,9.21625
467.00,9.21274,25.069247,0.000431,24.964657,-2.5300,0.113,9.21374,9.21374
468.00,9.21238,25.069278,0.000431,24.964643,-2.5301,0.113,9.21136,9.21136
469.00,9.21182,25.069393,0.000430,24.964672,-2.5302,0.113,9.20962,9.20962
470.00,9.21130,25.069396,0.000428,24.964601,-2.5303,0.114,9.20858,9.20858
471.00,9.21101,25.069420,0.000428,24.964587,-2.5304,0.114,9.20751,9.20751
472.00,9.21057,25.069538,0.000429,24.964652,-2.5304,0.114,9.20779,9.20779
473.00,9.21055,25.069626,0.000427,24.964656,-2.5304,0.114,9.20914,9.20914
474.00,9.21100,25.069647,0.000428,24.964665,-2.5304,0.114,9.21300,9.21300
475.00,9.21170,25.069801,0.000432,24.964697,-2.5304,0.114,9.21553,9.21553
476.00,9.21263,25.069891,0.000432,24.964719,-2.5305,0.114,9.21757,9.21757
477.00,9.21352,25.069902,0.000430,24.964668,-2.5305,0.114,9.21818,9.21818
478.00,9.21387,25.069824,0.000431,24.964600,-2.5305,0.114,9.21759,9.21759
479.00,9.21380,25.069965,0.000430,24.964675,-2.5305,0.114,9.21390,9.21390
480.00,9.21337,25.069945,0.000428,24.964669,-2.5305,0.114,9.21110,9.21110
481.00,9.21286,25.069927,0.000428,24.964654,-2.5304,0.114,9.20881,9.20881
482.00,9.21208,25.069953,0.000427,24.964648,-2.5304,0.115,9.20741,9.20741
483.00,9.21137,25.070016,0.000424,24.964648,-2.5304,0.115,9.20718,9.20718
484.00,9.21131,25.069993,0.000423,24.964653,-2.5305,0.115,9.21037,9.21037
485.00,9.21132,25.070075,0.000423,24.964705,-2.5305,0.115,9.21315,9.21315
486.00,9.21199,25.070108,0.000423,24.964722,-2.5305,0.115,9.21449,9.21449
487.00,9.21203,25.070119,0.000424,24.964738,-2.5305,0.115,9.21483,9.21483
488.00,9.21205,25.070093,0.000424,24.964753,-2.5306,0.115,9.21441,9.21441
489.00,9.21232,25.070078,0.000427,24.964676,-2.5308,0.115,9.21332,9.21332
490.00,9.21284,25.070034,0.000426,24.964632,-2.5309,0.115,9.21205,9.21205
491.00,9.21294,25.070057,0.000422,24.964626,-2.5309,0.115,9.21081,9.21081
492.00,9.21303,25.070088,0.000422,24.964595,-2.5311,0.115,9.21030,9.21030
493.00,9.21232,25.070259,0.000424,24.964694,-2.5311,0.115,9.20927,9.20927
494.00,9.21139,25.070366,0.000425,24.964824,-2.5311,0.116,9.20656,9.20656
495.00,9.21090,25.070432,0.000426,24.964839,-2.5311,0.116,9.20505,9.20505
496.00,9.21002,25.070503,0.000428,24.964876,-2.5311,0.116,9.20480,9.20480
497.00,9.20966,25.070543,0.000426,24.964903,-2.5310,0.116,9.20322,9.20322
498.00,9.20930,25.070498,0.000425,24.964793,-2.5310,0.116,9.20210,9.20210
499.00,9.20838,25.070507,0.000423,24.964741,-2.5310,0.116,9.20230,9.20230
500.00,9.20803,25.070581,0.000428,24.964831,-2.5310,0.116,9.20113,9.20113
501.00,9.20768,25.070645,0.000429,24.964878,-2.5310,0.116,9.20042,9.20042
502.00,9.20760,25.070737,0.000430,24.964908,-2.5311,0.116,9.20333,9.20333
503.00,9.20642,25.070835,0.000433,24.964967,-2.5313,0.116,9.20532,9.20532
504.00,9.20525,25.070823,0.000428,24.964931,-2.5314,0.116,9.20534,9.20534
505.00,9.20443,25.070842,0.000426,24.964846,-2.5315,0.117,9.20431,9.20431
506.00,9.20282,25.070765,0.000423,24.964771,-2.5316,0.117,9.20132,9.20132
507.00,9.20201,25.070716,0.000421,24.964723,-2.5317,0.117,9.19753,9.19753
508.00,9.20157,25.070699,0.000418,24.964722,-2.5318,0.117,9.19793,9.19793
509.00,9.20024,25.070769,0.000420,24.964732,-2.5318,0.117,9.20057,9.20057
510.00,9.20084,25.070803,0.000416,24.964755,-2.5318,0.117,9.20487,9.20487
@4,2.0001,4.0, 510.091 
511.00,9.20291,25.070865,0.000413,24.964776,-2.5319,0.117,9.21185,9.21185
512.00,9.20857,25.070910,0.000414,24.964779,-2.5319,0.118,9.21651,9.21651
513.00,9.20497,25.070935,0.000416,24.964729,-2.5318,0.118,9.21896,9.21896
514.00,9.20093,25.071023,0.000416,24.964698,-2.5317,0.118,9.22012,9.22012
515.00,9.20297,25.071000,0.000416,24.964649,-2.5316,0.118,9.22207,9.22207
516.00,9.20370,25.071126,0.000418,24.964684,-2.5316,0.118,9.22237,9.22237
517.00,9.20594,25.071193,0.000417,24.964743,-2.5316,0.118,9.22214,9.22214
518.00,9.20854,25.071147,0.000415,24.964738,-2.5317,0.118,9.21907,9.21907
519.00,9.21090,25.071138,0.000416,24.964757,-2.5318,0.118,9.21801,9.21801
520.00,9.21197,25.071158,0.000415,24.964686,-2.5318,0.118,9.21762,9.21762
521.00,9.21216,25.071192,0.000417,24.964707,-2.5319,0.118,9.21722,9.21722
522.00,9.21316,25.071222,0.000418,24.964711,-2.5319,0.118,9.21706,9.21706
523.00,9.21388,25.071413,0.000419,24.964851,-2.5320,0.118,9.21852,9.21852
524.00,9.21503,25.071468,0.000417,24.964891,-2.5321,0.119,9.21765,9.21765
525.00,9.21787,25.071508,0.000417,24.964948,-2.5322,0.119,9.21555,9.21555
526.00,9.21923,25.071481,0.000413,24.964865,-2.5324,0.119,9.21372,9.21372
527.00,9.21941,25.071544,0.000414,24.964866,-2.5326,0.119,9.21248,9.21248
528.00,9.21886,25.071536,0.000415,24.964764,-2.5326,0.119,9.21292,9.21292
529.00,9.21801,25.071516,0.000417,24.964728,-2.5327,0.119,9.21513,9.21513
530.00,9.21723,25.071670,0.000419,24.964789,-2.5327,0.119,9.21949,9.21949
531.00,9.21719,25.071758,0.000421,24.964776,-2.5328,0.119,9.22415,9.22415
532.00,9.21883,25.071835,0.000419,24.964746,-2.5327,0.119,9.22964,9.22964
533.00,9.22056,25.071894,0.000416,24.964728,-2.5327,0.120,9.23344,9.23344
534.00,9.22115,25.072064,0.000417,24.964730,-2.5327,0.120,9.23435,9.23435
535.00,9.22092,25.072111,0.000422,24.964675,-2.5327,0.120,9.23141,9.23141
536.00,9.22137,25.072154,0.000425,24.964679,-2.5327,0.120,9.22760,9.22760
537.00,9.22225,25.072140,0.000429,24.964659,-2.5327,0.120,9.22371,9.22371
538.00,9.22228,25.072141,0.000428,24.964662,-2.5327,0.120,9.21970,9.21970
539.00,9.22261,25.072130,0.000422,24.964670,-2.5328,0.120,9.21708,9.21708
540.00,9.22193,25.072082,0.000420,24.964704,-2.5329,0.120,9.21511,9.21511
541.00,9.22116,25.072105,0.000420,24.964766,-2.5329,0.120,9.21296,9.21296
542.00,9.21992,25.072159,0.000418,24.964772,-2.5330,0.121,9.21055,9.21055
543.00,9.21937,25.072240,0.000421,24.964796,-2.5330,0.121,9.20929,9.20929
544.00,9.21978,25.072260,0.000426,24.964839,-2.5331,0.121,9.21010,9.21010
545.00,9.21957,25.072321,0.000428,24.964812,-2.5331,0.121,9.21241,9.21241
546.00,9.21975,25.072354,0.000431,24.964802,-2.5331,0.121,9.21465,9.21465
547.00,9.21991,25.072412,0.000432,24.964852,-2.5332,0.121,9.21630,9.21630
548.00,9.21997,25.072507,0.000435,24.964921,-2.5333,0.121,9.21698,9.21698
549.00,9.21962,25.072500,0.000433,24.964788,-2.5334,0.121,9.21569,9.21569
550.00,9.21826,25.072548,0.000432,24.964808,-2.5334,0.121,9.21372,9.21372
551.00,9.21605,25.072605,0.000431,24.964808,-2.5335,0.121,9.21186,9.21186
552.00,9.21456,25.072675,0.000434,24.964802,-2.5336,0.121,9.21131,9.21131
553.00,9.21395,25.072731,0.000434,24.964761,-2.5337,0.121,9.21120,9.21120
554.00,9.21322,25.072830,0.000436,24.964827,-2.5338,0.121,9.21321,9.21321
555.00,9.21280,25.072852,0.000434,24.964751,-2.5338,0.121,9.21420,9.21420
556.00,9.21334,25.072971,0.000434,24.964755,-2.5339,0.121,9.21444,9.21444
557.00,9.21335,25.073019,0.000429,24.964740,-2.5339,0.121,9.21478,9.21478
558.00,9.21318,25.073021,0.000424,24.964694,-2.5340,0.122,9.21524,9.21524
559.00,9.21322,25.073036,0.000422,24.964741,-2.5341,0.122,9.21375,9.21375
560.00,9.21320,25.073066,0.000422,24.964821,-2.5341,0.122,9.21270,9.21270
561.00,9.21385,25.072982,0.000422,24.964786,-2.5342,0.122,9.21451,9.21451
562.00,9.21440,25.073009,0.000425,24.964780,-2.5342,0.122,9.21728,9.21728
563.00,9.21494,25.073016,0.000428,24.964762,-2.5342,0.122,9.21928,9.21928
564.00,9.21506,25.073064,0.000429,24.964718,-2.5341,0.122,9.22007,9.22007
565.00,9.21521,25.073153,0.000428,24.964729,-2.5340,0.122,9.21877,9.21877
566.00,9.21487,25.073275,0.000425,24.964763,-2.5340,0.122,9.21542,9.21542
567.00,9.21402,25.073302,0.000428,24.964773,-2.5340,0.122,9.21192,9.21192
568.00,9.21370,25.073433,0.000428,24.964817,-2.5339,0.122,9.20859,9.20859
569.00,9.21330,25.073562,0.000426,24.964890,-2.5340,0.122,9.20491,9.20491
570.00,9.21333,25.073622,0.000426,24.964928,-2.5341,0.123,9.20365,9.20365
571.00,9.21370,25.073658,0.000425,24.964897,-2.5342,0.123,9.20252,9.20252
572.00,9.21310,25.073762,0.000421,24.964964,-2.5343,0.123,9.20042,9.20042
573.00,9.21300,25.073724,0.000420,24.964973,-2.5346,0.123,9.20006,9.20006
574.00,9.21144,25.073684,0.000421,24.964891,-2.5347,0.123,9.20277,9.20277
575.00,9.20997,25.073769,0.000422,24.964918,-2.5349,0.123,9.20642,9.20642
576.00,9.20944,25.073849,0.000425,24.964987,-2.5350,0.123,9.21163,9.21163
577.00,9.21022,25.073820,0.000430,24.964961,-2.5349,0.123,9.21713,9.21713
578.00,9.21149,25.073831,0.000431,24.964938,-2.5348,0.123,9.21973,9.21973
579.00,9.21182,25.073858,0.000433,24.964957,-2.5348,0.123,9.21895,9.21895
580.00,9.21157,25.073871,0.000434,24.964877,-2.5348,0.123,9.21700,9.21700
581.00,9.21104,25.073921,0.000432,24.964828,-2.5349,0.123,9.21445,9.21445
582.00,9.20964,25.073992,0.000429,24.964767,-2.5350,0.123,9.21213,9.21213
583.00,9.20887,25.074048,0.000426,24.964725,-2.5352,0.123,9.21140,9.21140
584.00,9.20943,25.074101,0.000426,24.964699,-2.5353,0.124,9.21140,9.21140
585.00,9.20992,25.074137,0.000425,24.964693,-2.5354,0.124,9.21188,9.21188
586.00,9.21021,25.074130,0.000425,24.964698,-2.5354,0.124,9.21210,9.21210
587.00,9.21069,25.074134,0.000425,24.964688,-2.5354,0.124,9.21216,9.21216
588.00,9.21095,25.074175,0.000426,24.964727,-2.5355,0.124,9.21178,9.21178
589.00,9.21160,25.074233,0.000426,24.964741,-2.5356,0.124,9.21187,9.21187
590.00,9.21305,25.074282,0.000426,24.964723,-2.5357,0.124,9.21181,9.21181
591.00,9.21307,25.074322,0.000429,24.964628,-2.5358,0.124,9.21363,9.21363
592.00,9.21347,25.074392,0.000431,24.964661,-2.5359,0.124,9.21378,9.21378
593.00,9.21382,25.074474,0.000433,24.964626,-2.5359,0.124,9.21233,9.21233
594.00,9.21339,25.074515,0.000431,24.964600,-2.5360,0.124,9.20950,9.20950
595.00,9.21246,25.074525,0.000431,24.964614,-2.5361,0.124,9.20683,9.20683
596.00,9.21137,25.074556,0.000428,24.964685,-2.5361,0.124,9.20328,9.20328
597.00,9.21041,25.074617,0.000425,24.964696,-2.5362,0.125,9.20187,9.20187
598.00,9.20960,25.074694,0.000424,24.964750,-2.5362,0.125,9.20323,9.20323
599.00,9.20956,25.074771,0.000422,24.964813,-2.5362,0.125,9.20698,9.20698
600.00,9.20930,25.074848,0.000419,24.964801,-2.5362,0.125,9.21194,9.21194
601.00,9.20878,25.074908,0.000420,24.964790,-2.5362,0.125,9.21565,9.21565
602.00,9.20887,25.074992,0.000424,24.964814,-2.5362,0.125,9.21703,9.21703
603.00,9.20990,25.075013,0.000425,24.964863,-2.5362,0.125,9.21918,9.21918
604.00,9.21079,25.075063,0.000428,24.964849,-2.5362,0.125,9.21959,9.21959
605.00,9.21111,25.075109,0.000433,24.964910,-2.5361,0.125,9.21884,9.21884
606.00,9.21205,25.075144,0.000433,24.964954,-2.5361,0.125,9.21827,9.21827
607.00,9.21255,25.075123,0.000430,24.964908,-2.5362,0.125,9.21785,9.21785
608.00,9.21255,25.075038,0.000426,24.964761,-2.5364,0.125,9.21408,9.21408
609.00,9.21188,25.074999,0.000426,24.964760,-2.5366,0.126,9.21034,9.21034
610.00,9.21151,25.074946,0.000426,24.964709,-2.5368,0.126,9.20744,9.20744
611.00,9.21122,25.074968,0.000425,24.964753,-2.5370,0.126,9.20749,9.20749
612.00,9.21135,25.074971,0.000426,24.964750,-2.5370,0.126,9.20949,9.20949
613.00,9.21186,25.075112,0.000431,24.964840,-2.5371,0.126,9.21214,9.21214
614.00,9.21249,25.075157,0.000432,24.964813,-2.5371,0.126,9.21467,9.21467
615.00,9.21386,25.075295,0.000435,24.964852,-2.5372,0.126,9.21624,9.21624
616.00,9.21479,25.075371,0.000435,24.964814,-2.5371,0.126,9.21346,9.21346
617.00,9.21476,25.075373,0.000432,24.964790,-2.5371,0.126,9.20844,9.20844
618.00,9.21395,25.075461,0.000429,24.964845,-2.5372,0.126,9.20471,9.20471
619.00,9.21294,25.075510,0.000427,24.964859,-2.5372,0.126,9.20326,9.20326
620.00,9.21230,25.075491,0.000425,24.964862,-2.5374,0.126,9.20206,9.20206
621.00,9.21079,25.075487,0.000420,24.964824,-2.5375,0.127,9.20214,9.20214
622.00,9.20924,25.075550,0.000419,24.964804,-2.5376,0.127,9.20256,9.20256
623.00,9.20832,25.075544,0.000419,24.964718,-2.5377,0.127,9.20233,9.20233
624.00,9.20774,25.075620,0.000419,24.964700,-2.5378,0.127,9.20256,9.20256
625.00,9.20689,25.075717,0.000417,24.964755,-2.5378,0.127,9.20463,9.20463
626.00,9.20655,25.075752,0.000417,24.964741,-2.5379,0.127,9.20724,9.20724
627.00,9.20683,25.075824,0.000419,24.964746,-2.5380,0.127,9.20910,9.20910
628.00,9.20773,25.075826,0.000416,24.964735,-2.5381,0.127,9.21170,9.21170
629.00,9.20806,25.075889,0.000415,24.964787,-2.5383,0.127,9.21295,9.21295
630.00,9.20850,25.075888,0.000414,24.964675,-2.5384,0.128,9.21277,9.21277
631.00,9.20827,25.075991,0.000415,24.964695,-2.5385,0.128,9.21277,9.21277
632.00,9.20711,25.076107,0.000415,24.964798,-2.5386,0.128,9.21500,9.21500
633.00,9.20674,25.076276,0.000424,24.964916,-2.5387,0.128,9.21735,9.21735
634.00,9.20755,25.076295,0.000427,24.964915,-2.5387,0.128,9.21880,9.21880
635.00,9.20879,25.076335,0.000430,24.964945,-2.5387,0.127,9.21751,9.21751
636.00,9.21037,25.076379,0.000432,24.965031,-2.5388,0.127,9.21512,9.21512
637.00,9.21052,25.076314,0.000433,24.964905,-2.5389,0.127,9.21188,9.21188
638.00,9.21022,25.076303,0.000430,24.964869,-2.5391,0.127,9.20866,9.20866
639.00,9.21013,25.076367,0.000426,24.964856,-2.5392,0.128,9.20607,9.20607
640.00,9.21019,25.076394,0.000423,24.964855,-2.5393,0.128,9.20628,9.20628
641.00,9.21025,25.076379,0.000422,24.964763,-2.5394,0.128,9.20549,9.20549
642.00,9.21109,25.076403,0.000423,24.964783,-2.5395,0.128,9.20443,9.20443
643.00,9.21183,25.076417,0.000423,24.964785,-2.5396,0.128,9.20303,9.20303
644.00,9.21076,25.076339,0.000423,24.964754,-2.5397,0.128,9.20402,9.20402
645.00,9.20999,25.076471,0.000424,24.964825,-2.5398,0.128,9.20522,9.20522
646.00,9.20997,25.076480,0.000425,24.964827,-2.5398,0.128,9.20740,9.20740
647.00,9.21012,25.076471,0.000423,24.964753,-2.5399,0.129,9.20896,9.20896
648.00,9.20985,25.076541,0.000421,24.964747,-2.5399,0.129,9.20918,9.20918
649.00,9.20942,25.076600,0.000422,24.964750,-2.5399,0.129,9.20663,9.20663
650.00,9.20865,25.076518,0.000420,24.964684,-2.5400,0.129,9.20297,9.20297
651.00,9.20699,25.076484,0.000418,24.964616,-2.5402,0.129,9.20075,9.20075
652.00,9.20588,25.076569,0.000418,24.964674,-2.5403,0.129,9.20082,9.20082
653.00,9.20503,25.076664,0.000421,24.964738,-2.5404,0.129,9.20208,9.20208
654.00,9.20457,25.076736,0.000422,24.964772,-2.5404,0.129,9.20221,9.20221
655.00,9.20440,25.076769,0.000422,24.964716,-2.5402,0.129,9.20091,9.20091
656.00,9.20396,25.076874,0.000419,24.964729,-2.5402,0.130,9.19760,9.19760
657.00,9.20472,25.076966,0.000417,24.964808,-2.5402,0.130,9.19514,9.19514
658.00,9.20417,25.076894,0.000413,24.964720,-2.5402,0.130,9.19401,9.19401
659.00,9.20060,25.076944,0.000412,24.964686,-2.5403,0.130,9.19578,9.19578
660.00,9.19866,25.077046,0.000411,24.964759,-2.5405,0.131,9.19980,9.19980
@5,2.0001,4.0, 660.017999999996 
661.00,9.20133,25.077089,0.000418,24.964804,-2.5406,0.131,9.20453,9.20453
662.00,9.20572,25.077117,0.000422,24.964795,-2.5408,0.130,9.20825,9.20825
663.00,9.20222,25.077207,0.000424,24.964833,-2.5408,0.131,9.21204,9.21204
664.00,9.19787,25.077214,0.000427,24.964819,-2.5409,0.130,9.21425,9.21425
665.00,9.19881,25.077258,0.000430,24.964869,-2.5410,0.130,9.21527,9.21527
666.00,9.20086,25.077298,0.000425,24.964888,-2.5410,0.131,9.21677,9.21677
667.00,9.20306,25.077341,0.000420,24.964894,-2.5410,0.131,9.21706,9.21706
668.00,9.20519,25.077349,0.000418,24.964858,-2.5411,0.131,9.21618,9.21618
669.00,9.20647,25.077456,0.000413,24.964886,-2.5412,0.131,9.21595,9.21595
670.00,9.20754,25.077534,0.000411,24.964811,-2.5412,0.131,9.21594,9.21594
671.00,9.20828,25.077647,0.000413,24.964813,-2.5412,0.132,9.21522,9.21522
672.00,9.20886,25.077658,0.000415,24.964732,-2.5413,0.132,9.21657,9.21657
673.00,9.20937,25.077613,0.000415,24.964634,-2.5414,0.132,9.21728,9.21728
674.00,9.21024,25.077638,0.000415,24.964656,-2.5415,0.132,9.21685,9.21685
675.00,9.21120,25.077630,0.000417,24.964702,-2.5416,0.132,9.21662,9.21662
676.00,9.21268,25.077667,0.000418,24.964763,-2.5417,0.132,9.21752,9.21752
677.00,9.21412,25.077770,0.000419,24.964864,-2.5417,0.132,9.21692,9.21692
678.00,9.21532,25.077842,0.000422,24.964946,-2.5418,0.132,9.21835,9.21835
679.00,9.21650,25.077849,0.000427,24.964944,-2.5419,0.132,9.22068,9.22068
680.00,9.21731,25.077885,0.000428,24.964928,-2.5420,0.132,9.22309,9.22309
681.00,9.21809,25.077844,0.000428,24.964873,-2.5422,0.132,9.22399,9.22399
682.00,9.21849,25.077759,0.000426,24.964765,-2.5423,0.132,9.22327,9.22327
683.00,9.21837,25.077771,0.000425,24.964733,-2.5425,0.132,9.22059,9.22059
684.00,9.21782,25.077835,0.000423,24.964723,-2.5426,0.133,9.21654,9.21654
685.00,9.21740,25.077902,0.000426,24.964747,-2.5428,0.132,9.21278,9.21278
686.00,9.21714,25.077956,0.000428,24.964743,-2.5430,0.132,9.20971,9.20971
687.00,9.21632,25.078121,0.000432,24.964848,-2.5430,0.132,9.20747,9.20747
688.00,9.21606,25.078301,0.000435,24.964879,-2.5430,0.132,9.20666,9.20666
689.00,9.21602,25.078324,0.000436,24.964853,-2.5429,0.132,9.20680,9.20680
690.00,9.21560,25.078381,0.000433,24.964867,-2.5430,0.133,9.20612,9.20612
691.00,9.21465,25.078448,0.000431,24.964860,-2.5430,0.133,9.20590,9.20590
692.00,9.21384,25.078493,0.000429,24.964869,-2.5431,0.133,9.20555,9.20555
693.00,9.21291,25.078477,0.000428,24.964911,-2.5433,0.133,9.20434,9.20434
694.00,9.21221,25.078580,0.000430,24.964977,-2.5435,0.133,9.20392,9.20392
695.00,9.21198,25.078529,0.000429,24.964851,-2.5436,0.133,9.20579,9.20579
696.00,9.21200,25.078599,0.000431,24.964877,-2.5438,0.133,9.20873,9.20873
697.00,9.21232,25.078683,0.000434,24.964854,-2.5439,0.133,9.21331,9.21331
698.00,9.21226,25.078725,0.000435,24.964801,-2.5440,0.133,9.21628,9.21628
699.00,9.21182,25.078783,0.000433,24.964774,-2.5440,0.133,9.21917,9.21917
700.00,9.21140,25.078946,0.000434,24.964899,-2.5439,0.133,9.21929,9.21929
701.00,9.21060,25.079014,0.000435,24.964889,-2.5439,0.133,9.21654,9.21654
702.00,9.20997,25.078995,0.000434,24.964885,-2.5439,0.133,9.21214,9.21214
703.00,9.20958,25.079026,0.000432,24.964908,-2.5439,0.134,9.20949,9.20949
704.00,9.20947,25.078916,0.000429,24.964834,-2.5440,0.134,9.20650,9.20650
705.00,9.20980,25.078852,0.000429,24.964760,-2.5443,0.134,9.20403,9.20403
706.00,9.20967,25.078925,0.000429,24.964800,-2.5445,0.134,9.20380,9.20380
707.00,9.20910,25.078949,0.000428,24.964739,-2.5446,0.134,9.20498,9.20498
708.00,9.20898,25.079059,0.000432,24.964799,-2.5446,0.134,9.20571,9.20571
709.00,9.20894,25.079308,0.000439,24.964959,-2.5447,0.134,9.20624,9.20624
710.00,9.20930,25.079440,0.000441,24.965025,-2.5448,0.133,9.20792,9.20792
711.00,9.20980,25.079465,0.000438,24.964966,-2.5448,0.134,9.20996,9.20996
712.00,9.21036,25.079504,0.000435,24.964948,-2.5450,0.134,9.21085,9.21085
713.00,9.21074,25.079581,0.000432,24.964932,-2.5451,0.134,9.21249,9.21249
714.00,9.21125,25.079569,0.000427,24.964786,-2.5452,0.134,9.21391,9.21391
715.00,9.21149,25.079587,0.000424,24.964707,-2.5451,0.134,9.21449,9.21449
716.00,9.21113,25.079539,0.000423,24.964672,-2.5451,0.134,9.21232,9.21232
717.00,9.20999,25.079662,0.000426,24.964765,-2.5451,0.135,9.20965,9.20965
718.00,9.20894,25.079669,0.000427,24.964764,-2.5450,0.135,9.20606,9.20606
719.00,9.20806,25.079624,0.000425,24.964816,-2.5452,0.135,9.20401,9.20401
720.00,9.20750,25.079668,0.000424,24.964860,-2.5454,0.135,9.20346,9.20346
721.00,9.20770,25.079745,0.000427,24.964907,-2.5456,0.135,9.20551,9.20551
722.00,9.20818,25.079657,0.000429,24.964814,-2.5457,0.135,9.20884,9.20884
723.00,9.20877,25.079603,0.000426,24.964725,-2.5459,0.135,9.21350,9.21350
724.00,9.20948,25.079695,0.000428,24.964734,-2.5460,0.135,9.21767,9.21767
725.00,9.21079,25.079748,0.000429,24.964747,-2.5461,0.135,9.21900,9.21900
726.00,9.21155,25.079905,0.000430,24.964789,-2.5462,0.135,9.21745,9.21745
727.00,9.21197,25.080121,0.000428,24.964866,-2.5463,0.135,9.21578,9.21578
728.00,9.21187,25.080280,0.000430,24.964951,-2.5464,0.136,9.21319,9.21319
729.00,9.21156,25.080263,0.000428,24.964892,-2.5466,0.136,9.21035,9.21035
730.00,9.21152,25.080298,0.000430,24.964929,-2.5467,0.136,9.20789,9.20789
731.00,9.21114,25.080242,0.000431,24.964931,-2.5467,0.136,9.20820,9.20820
732.00,9.21064,25.080204,0.000430,24.964982,-2.5469,0.136,9.20929,9.20929
733.00,9.21157,25.080137,0.000431,24.964890,-2.5470,0.136,9.20972,9.20972
734.00,9.21265,25.080201,0.000436,24.964885,-2.5471,0.136,9.20881,9.20881
735.00,9.21194,25.080179,0.000434,24.964788,-2.5473,0.136,9.20903,9.20903
736.00,9.21207,25.080229,0.000433,24.964719,-2.5475,0.136,9.20853,9.20853
737.00,9.21211,25.080272,0.000436,24.964665,-2.5476,0.136,9.20713,9.20713
738.00,9.21138,25.080329,0.000432,24.964697,-2.5478,0.136,9.20757,9.20757
739.00,9.21128,25.080443,0.000428,24.964761,-2.5478,0.136,9.20853,9.20853
740.00,9.21119,25.080504,0.000425,24.964770,-2.5477,0.137,9.20799,9.20799
741.00,9.21054,25.080578,0.000424,24.964811,-2.5477,0.137,9.20634,9.20634
742.00,9.20973,25.080587,0.000420,24.964751,-2.5478,0.137,9.20424,9.20424
743.00,9.20843,25.080741,0.000425,24.964828,-2.5477,0.137,9.20082,9.20082
744.00,9.20731,25.080787,0.000425,24.964825,-2.5478,0.137,9.19921,9.19921
745.00,9.20629,25.080868,0.000429,24.964803,-2.5479,0.136,9.19920,9.19920
746.00,9.20610,25.080988,0.000433,24.964885,-2.5480,0.136,9.20153,9.20153
747.00,9.20608,25.081091,0.000435,24.964948,-2.5481,0.136,9.20283,9.20283
748.00,9.20570,25.081058,0.000435,24.964880,-2.5483,0.137,9.20361,9.20361
749.00,9.20544,25.081065,0.000436,24.964880,-2.5485,0.137,9.20404,9.20404
750.00,9.20513,25.081155,0.000434,24.964953,-2.5487,0.137,9.20565,9.20565
751.00,9.20458,25.081133,0.000432,24.964851,-2.5487,0.137,9.20656,9.20656
752.00,9.20451,25.081173,0.000435,24.964899,-2.5488,0.137,9.20713,9.20713
753.00,9.20493,25.081194,0.000432,24.964887,-2.5489,0.137,9.20498,9.20498
754.00,9.20453,25.081255,0.000431,24.964883,-2.5489,0.137,9.20012,9.20012
755.00,9.20431,25.081259,0.000432,24.964867,-2.5490,0.137,9.19669,9.19669
756.00,9.20256,25.081236,0.000429,24.964893,-2.5491,0.137,9.19376,9.19376
757.00,9.20169,25.081143,0.000425,24.964825,-2.5492,0.138,9.19377,9.19377
758.00,9.20067,25.081098,0.000426,24.964748,-2.5492,0.138,9.19845,9.19845
759.00,9.20065,25.081018,0.000425,24.964677,-2.5493,0.138,9.20330,9.20330
760.00,9.20118,25.081086,0.000424,24.964731,-2.5493,0.138,9.20570,9.20570
761.00,9.20095,25.081069,0.000425,24.964684,-2.5494,0.138,9.20830,9.20830
762.00,9.20009,25.081117,0.000428,24.964667,-2.5496,0.138,9.20921,9.20921
763.00,9.20040,25.081186,0.000430,24.964744,-2.5497,0.138,9.20709,9.20709
764.00,9.20152,25.081264,0.000428,24.964792,-2.5498,0.138,9.20641,9.20641
765.00,9.20247,25.081241,0.000426,24.964753,-2.5499,0.138,9.20561,9.20561
766.00,9.20347,25.081356,0.000426,24.964775,-2.5499,0.138,9.20555,9.20555
767.00,9.20331,25.081419,0.000423,24.964821,-2.5499,0.138,9.20618,9.20618
768.00,9.20389,25.081525,0.000422,24.964831,-2.5501,0.139,9.20676,9.20676
769.00,9.20425,25.081529,0.000425,24.964794,-2.5502,0.138,9.20673,9.20673
770.00,9.20380,25.081545,0.000426,24.964771,-2.5503,0.138,9.20546,9.20546
771.00,9.20287,25.081496,0.000422,24.964727,-2.5504,0.139,9.20281,9.20281
772.00,9.20294,25.081649,0.000426,24.964760,-2.5505,0.139,9.20037,9.20037
773.00,9.20497,25.081755,0.000430,24.964840,-2.5505,0.139,9.19923,9.19923
774.00,9.20575,25.081909,0.000432,24.964926,-2.5506,0.139,9.19753,9.19753
775.00,9.20525,25.082001,0.000434,24.964970,-2.5506,0.139,9.19778,9.19778
776.00,9.20420,25.082163,0.000440,24.965082,-2.5507,0.139,9.19815,9.19815
777.00,9.20330,25.082136,0.000438,24.965080,-2.5508,0.139,9.19875,9.19875
778.00,9.20297,25.082035,0.000433,24.964995,-2.5509,0.139,9.20037,9.20037
779.00,9.20323,25.081961,0.000430,24.964970,-2.5510,0.139,9.20491,9.20491
780.00,9.20404,25.081966,0.000431,24.965012,-2.5510,0.139,9.20903,9.20903
781.00,9.20463,25.081982,0.000428,24.965015,-2.5511,0.139,9.21223,9.21223
782.00,9.20467,25.081972,0.000428,24.964918,-2.5512,0.140,9.21333,9.21333
783.00,9.20466,25.082106,0.000432,24.964969,-2.5514,0.140,9.21227,9.21227
784.00,9.20473,25.082292,0.000437,24.965025,-2.5515,0.139,9.21015,9.21015
785.00,9.20500,25.082309,0.000435,24.964902,-2.5516,0.140,9.20950,9.20950
786.00,9.20562,25.082353,0.000430,24.964847,-2.5516,0.140,9.20947,9.20947
787.00,9.20556,25.082396,0.000431,24.964897,-2.5517,0.140,9.21106,9.21106
788.00,9.20589,25.082432,0.000429,24.964877,-2.5517,0.140,9.21354,9.21354
789.00,9.20668,25.082348,0.000427,24.964757,-2.5518,0.140,9.21491,9.21491
790.00,9.20772,25.082479,0.000430,24.964868,-2.5518,0.140,9.21265,9.21265
791.00,9.20844,25.082446,0.000433,24.964837,-2.5519,0.140,9.20929,9.20929
792.00,9.20946,25.082540,0.000432,24.964872,-2.5521,0.140,9.20508,9.20508
793.00,9.21107,25.082550,0.000432,24.964826,-2.5523,0.140,9.20216,9.20216
794.00,9.21019,25.082631,0.000428,24.964853,-2.5525,0.141,9.20014,9.20014
795.00,9.20884,25.082576,0.000429,24.964790,-2.5527,0.141,9.20069,9.20069
796.00,9.20856,25.082636,0.000432,24.964817,-2.5528,0.141,9.20318,9.20318
797.00,9.20875,25.082667,0.000434,24.964832,-2.5529,0.141,9.20543,9.20543
798.00,9.20875,25.082616,0.000434,24.964725,-2.5530,0.141,9.20548,9.20548
799.00,9.20796,25.082717,0.000438,24.964807,-2.5530,0.141,9.20572,9.20572
800.00,9.20702,25.082884,0.000437,24.964870,-2.5532,0.141,9.20561,9.20561
801.00,9.20676,25.083081,0.000438,24.964976,-2.5533,0.141,9.20394,9.20394
802.00,9.20670,25.083105,0.000433,24.964916,-2.5534,0.141,9.20489,9.20489
803.00,9.20649,25.083221,0.000435,24.965072,-2.5535,0.141,9.20740,9.20740
804.00,9.20535,25.083220,0.000431,24.965024,-2.5535,0.141,9.20673,9.20673
805.00,9.20375,25.083121,0.000427,24.964933,-2.5535,0.141,9.20348,9.20348
806.00,9.20320,25.083004,0.000422,24.964811,-2.5535,0.141,9.19899,9.19899
807.00,9.20436,25.083051,0.000423,24.964813,-2.5537,0.142,9.19276,9.19276
808.00,9.20521,25.083138,0.000419,24.964801,-2.5538,0.142,9.18930,9.18930
809.00,9.20379,25.083069,0.000418,24.964715,-2.5539,0.142,9.19109,9.19109
810.00,9.20365,25.083116,0.000418,24.964753,-2.5541,0.142,9.19748,9.19748
@6,2.0001,4.0, 810.061999999998 
811.00,9.20380,25.083147,0.000419,24.964770,-2.5543,0.142,9.20379,9.20379
812.00,9.20976,25.083075,0.000418,24.964705,-2.5544,0.142,9.20921,9.20921
813.00,9.20505,25.082972,0.000417,24.964623,-2.5545,0.142,9.21117,9.21117
814.00,9.19790,25.083006,0.000414,24.964617,-2.5545,0.143,9.21279,9.21279
815.00,9.19746,25.083115,0.000414,24.964591,-2.5546,0.143,9.21334,9.21334
816.00,9.20077,25.083182,0.000415,24.964571,-2.5546,0.143,9.21565,9.21565
817.00,9.19923,25.083268,0.000417,24.964588,-2.5546,0.143,9.21707,9.21707
818.00,9.19841,25.083413,0.000417,24.964649,-2.5548,0.144,9.21762,9.21762
819.00,9.20094,25.083573,0.000421,24.964777,-2.5549,0.144,9.21654,9.21654
820.00,9.20347,25.083623,0.000421,24.964803,-2.5550,0.144,9.21453,9.21453
821.00,9.20690,25.083645,0.000420,24.964800,-2.5551,0.144,9.21349,9.21349
822.00,9.20779,25.083706,0.000416,24.964835,-2.5552,0.144,9.21379,9.21379
823.00,9.20877,25.083678,0.000417,24.964844,-2.5552,0.144,9.21545,9.21545
824.00,9.21190,25.083706,0.000418,24.964846,-2.5552,0.144,9.21516,9.21516
825.00,9.21452,25.083691,0.000423,24.964870,-2.5552,0.144,9.21391,9.21391
826.00,9.21513,25.083701,0.000425,24.964876,-2.5552,0.144,9.21057,9.21057
827.00,9.21479,25.083756,0.000427,24.964885,-2.5553,0.144,9.20853,9.20853
828.00,9.21367,25.083830,0.000431,24.964843,-2.5555,0.144,9.20747,9.20747
829.00,9.21289,25.083904,0.000436,24.964836,-2.5556,0.144,9.20746,9.20746
830.00,9.21258,25.083883,0.000431,24.964731,-2.5559,0.144,9.20722,9.20722
831.00,9.21192,25.083994,0.000432,24.964758,-2.5560,0.144,9.20652,9.20652
832.00,9.21160,25.084082,0.000438,24.964765,-2.5561,0.144,9.20469,9.20469
833.00,9.21108,25.084219,0.000440,24.964914,-2.5562,0.144,9.20425,9.20425
834.00,9.21109,25.084177,0.000438,24.964866,-2.5563,0.144,9.20527,9.20527
835.00,9.20988,25.084284,0.000439,24.964930,-2.5564,0.144,9.20704,9.20704
836.00,9.20970,25.084253,0.000436,24.964906,-2.5565,0.144,9.20911,9.20911
837.00,9.20965,25.084207,0.000430,24.964898,-2.5566,0.145,9.21074,9.21074
838.00,9.20956,25.084156,0.000426,24.964794,-2.5567,0.145,9.20887,9.20887
839.00,9.20911,25.084285,0.000424,24.964840,-2.5567,0.145,9.20581,9.20581
840.00,9.20807,25.084383,0.000429,24.964899,-2.5568,0.145,9.20466,9.20466
841.00,9.20702,25.084504,0.000433,24.964939,-2.5570,0.145,9.20445,9.20445
842.00,9.20636,25.084662,0.000439,24.965036,-2.5571,0.145,9.20430,9.20430
843.00,9.20634,25.084692,0.000438,24.965028,-2.5571,0.145,9.20383,9.20383
844.00,9.20671,25.084623,0.000437,24.964952,-2.5572,0.145,9.20259,9.20259
845.00,9.20647,25.084570,0.000432,24.964928,-2.5573,0.145,9.19944,9.19944
846.00,9.20520,25.084576,0.000429,24.964916,-2.5574,0.145,9.19840,9.19840
847.00,9.20422,25.084543,0.000426,24.964842,-2.5575,0.146,9.19878,9.19878
848.00,9.20383,25.084564,0.000429,24.964798,-2.5576,0.146,9.19903,9.19903
849.00,9.20389,25.084636,0.000432,24.964827,-2.5578,0.146,9.19978,9.19978
850.00,9.20440,25.084688,0.000429,24.964822,-2.5580,0.146,9.20044,9.20044
851.00,9.20381,25.084768,0.000429,24.964844,-2.5581,0.146,9.20184,9.20184
852.00,9.20298,25.084808,0.000429,24.964794,-2.5582,0.146,9.20259,9.20259
853.00,9.20182,25.084836,0.000429,24.964756,-2.5583,0.146,9.20521,9.20521
854.00,9.20082,25.084959,0.000432,24.964841,-2.5584,0.146,9.20757,9.20757
855.00,9.20160,25.085012,0.000433,24.964798,-2.5584,0.146,9.20905,9.20905
856.00,9.20271,25.085057,0.000433,24.964787,-2.5585,0.146,9.20793,9.20793
857.00,9.20324,25.085042,0.000433,24.964765,-2.5586,0.146,9.20724,9.20724
858.00,9.20273,25.085116,0.000433,24.964811,-2.5588,0.146,9.20690,9.20690
859.00,9.20254,25.085158,0.000432,24.964777,-2.5589,0.146,9.20625,9.20625
860.00,9.20293,25.085215,0.000433,24.964816,-2.5590,0.146,9.20512,9.20512
861.00,9.20359,25.085241,0.000432,24.964840,-2.5591,0.146,9.20343,9.20343
862.00,9.20454,25.085434,0.000436,24.965023,-2.5591,0.146,9.20110,9.20110
863.00,9.20462,25.085502,0.000437,24.965064,-2.5592,0.146,9.19697,9.19697
864.00,9.20351,25.085558,0.000435,24.965110,-2.5593,0.147,9.19311,9.19311
865.00,9.20231,25.085668,0.000435,24.965219,-2.5594,0.147,9.19321,9.19321
866.00,9.20182,25.085642,0.000435,24.965091,-2.5595,0.147,9.19656,9.19656
867.00,9.20241,25.085630,0.000432,24.964961,-2.5596,0.147,9.20058,9.20058
868.00,9.20297,25.085654,0.000431,24.964962,-2.5596,0.147,9.20433,9.20433
869.00,9.20368,25.085670,0.000430,24.964922,-2.5596,0.147,9.20880,9.20880
870.00,9.20419,25.085619,0.000430,24.964837,-2.5596,0.147,9.21002,9.21002
871.00,9.20359,25.085630,0.000431,24.964867,-2.5597,0.147,9.20862,9.20862
872.00,9.20277,25.085579,0.000430,24.964845,-2.5600,0.148,9.20625,9.20625
873.00,9.20245,25.085619,0.000430,24.964872,-2.5603,0.148,9.20525,9.20525
874.00,9.20174,25.085616,0.000432,24.964821,-2.5606,0.148,9.20452,9.20452
875.00,9.20140,25.085656,0.000432,24.964745,-2.5609,0.148,9.20323,9.20323
876.00,9.20187,25.085833,0.000438,24.964908,-2.5609,0.148,9.20270,9.20270
877.00,9.20215,25.085977,0.000440,24.964972,-2.5609,0.148,9.20328,9.20328
878.00,9.20208,25.086070,0.000444,24.965007,-2.5610,0.147,9.20416,9.20416
879.00,9.20245,25.086099,0.000446,24.965027,-2.5611,0.147,9.20258,9.20258
880.00,9.20220,25.086194,0.000448,24.965140,-2.5612,0.147,9.20110,9.20110
881.00,9.20210,25.086156,0.000443,24.965024,-2.5615,0.147,9.20194,9.20194
882.00,9.20293,25.086231,0.000443,24.965073,-2.5617,0.147,9.20365,9.20365
883.00,9.20391,25.086208,0.000439,24.965018,-2.5617,0.148,9.20398,9.20398
884.00,9.20485,25.086268,0.000436,24.965075,-2.5617,0.148,9.20543,9.20543
885.00,9.20557,25.086250,0.000435,24.965004,-2.5617,0.148,9.20958,9.20958
886.00,9.20483,25.086279,0.000435,24.965008,-2.5617,0.148,9.20986,9.20986
887.00,9.20429,25.086335,0.000437,24.965018,-2.5619,0.148,9.20750,9.20750
888.00,9.20462,25.086371,0.000434,24.965038,-2.5622,0.148,9.20502,9.20502
889.00,9.20472,25.086396,0.000433,24.964971,-2.5625,0.148,9.20368,9.20368
890.00,9.20489,25.086401,0.000432,24.964952,-2.5627,0.148,9.20115,9.20115
891.00,9.20503,25.086402,0.000431,24.964945,-2.5628,0.148,9.20029,9.20029
892.00,9.20551,25.086358,0.000428,24.964902,-2.5629,0.149,9.20124,9.20124
893.00,9.20445,25.086412,0.000432,24.964891,-2.5629,0.149,9.20240,9.20240
894.00,9.20400,25.086467,0.000433,24.964899,-2.5630,0.149,9.20192,9.20192
895.00,9.20415,25.086643,0.000431,24.964966,-2.5632,0.149,9.20016,9.20016
896.00,9.20365,25.086779,0.000428,24.964986,-2.5634,0.149,9.19866,9.19866
897.00,9.20255,25.086838,0.000429,24.964985,-2.5636,0.149,9.19897,9.19897
898.00,9.20270,25.086889,0.000427,24.964983,-2.5638,0.149,9.20130,9.20130
899.00,9.20354,25.086926,0.000426,24.964995,-2.5640,0.149,9.20598,9.20598
900.00,9.20476,25.086951,0.000431,24.965054,-2.5640,0.149,9.21006,9.21006
901.00,9.20427,25.086889,0.000434,24.964962,-2.5641,0.149,9.21136,9.21136
902.00,9.20379,25.086826,0.000433,24.964902,-2.5642,0.149,9.20861,9.20861
903.00,9.20386,25.086816,0.000430,24.964867,-2.5643,0.149,9.20441,9.20441
904.00,9.20354,25.086826,0.000432,24.964860,-2.5643,0.149,9.19863,9.19863
905.00,9.20408,25.086834,0.000431,24.964827,-2.5644,0.149,9.19571,9.19571
906.00,9.20326,25.086941,0.000434,24.964969,-2.5645,0.149,9.19537,9.19537
907.00,9.20284,25.086953,0.000433,24.964941,-2.5645,0.150,9.19697,9.19697
908.00,9.20235,25.087010,0.000435,24.964932,-2.5646,0.150,9.19888,9.19888
909.00,9.20138,25.087067,0.000432,24.964934,-2.5648,0.150,9.20166,9.20166
910.00,9.20148,25.087063,0.000429,24.964867,-2.5649,0.150,9.20327,9.20327
911.00,9.20155,25.087123,0.000424,24.964816,-2.5651,0.150,9.20408,9.20408
912.00,9.20185,25.087357,0.000429,24.964952,-2.5652,0.150,9.20382,9.20382
913.00,9.20236,25.087363,0.000428,24.964974,-2.5653,0.150,9.20364,9.20364
914.00,9.20257,25.087451,0.000429,24.965063,-2.5654,0.151,9.20289,9.20289
915.00,9.20277,25.087521,0.000433,24.965142,-2.5654,0.151,9.20323,9.20323
916.00,9.20336,25.087538,0.000438,24.965165,-2.5655,0.151,9.20336,9.20336
917.00,9.20352,25.087486,0.000440,24.965070,-2.5656,0.150,9.20431,9.20431
918.00,9.20339,25.087608,0.000442,24.965112,-2.5659,0.151,9.20573,9.20573
919.00,9.20291,25.087648,0.000443,24.964997,-2.5661,0.151,9.20707,9.20707
920.00,9.20245,25.087677,0.000439,24.964943,-2.5662,0.151,9.20717,9.20717
921.00,9.20237,25.087718,0.000436,24.964912,-2.5663,0.151,9.20699,9.20699
922.00,9.20263,25.087764,0.000433,24.964931,-2.5663,0.151,9.20586,9.20586
923.00,9.20313,25.087769,0.000433,24.964945,-2.5663,0.151,9.20403,9.20403
924.00,9.20331,25.087735,0.000431,24.964976,-2.5663,0.151,9.20271,9.20271
925.00,9.20363,25.087732,0.000432,24.964910,-2.5663,0.151,9.20097,9.20097
926.00,9.20369,25.087763,0.000433,24.964923,-2.5665,0.151,9.20041,9.20041
927.00,9.20362,25.087761,0.000432,24.964871,-2.5667,0.151,9.20024,9.20024
928.00,9.20369,25.087752,0.000429,24.964772,-2.5669,0.151,9.20219,9.20219
929.00,9.20417,25.087846,0.000429,24.964788,-2.5672,0.151,9.20447,9.20447
930.00,9.20433,25.087950,0.000430,24.964867,-2.5674,0.151,9.20590,9.20590
931.00,9.20427,25.088029,0.000432,24.964861,-2.5675,0.151,9.20615,9.20615
932.00,9.20427,25.088115,0.000429,24.964834,-2.5676,0.152,9.20701,9.20701
933.00,9.20449,25.088283,0.000430,24.964897,-2.5677,0.152,9.20636,9.20636
934.00,9.20457,25.088276,0.000429,24.964781,-2.5677,0.152,9.20402,9.20402
935.00,9.20435,25.088237,0.000430,24.964680,-2.5677,0.152,9.20265,9.20265
936.00,9.20406,25.088204,0.000427,24.964644,-2.5678,0.152,9.20132,9.20132
937.00,9.20359,25.088331,0.000433,24.964793,-2.5678,0.152,9.20061,9.20061
938.00,9.20330,25.088289,0.000434,24.964795,-2.5678,0.152,9.20056,9.20056
939.00,9.20302,25.088394,0.000436,24.964938,-2.5677,0.152,9.20039,9.20039
940.00,9.20271,25.088549,0.000436,24.965050,-2.5678,0.152,9.19912,9.19912
941.00,9.20219,25.088560,0.000435,24.965062,-2.5678,0.152,9.19881,9.19881
942.00,9.20154,25.088379,0.000431,24.964916,-2.5680,0.152,9.19797,9.19797
943.00,9.20145,25.088489,0.000433,24.964920,-2.5680,0.152,9.19701,9.19701
944.00,9.20158,25.088513,0.000433,24.964897,-2.5681,0.152,9.19706,9.19706
945.00,9.20173,25.088462,0.000433,24.964817,-2.5683,0.152,9.19736,9.19736
946.00,9.20123,25.088549,0.000436,24.964869,-2.5684,0.152,9.19643,9.19643
947.00,9.20069,25.088670,0.000439,24.964931,-2.5686,0.152,9.19389,9.19389
948.00,9.19964,25.088733,0.000440,24.964987,-2.5688,0.152,9.19196,9.19196
949.00,9.19838,25.088790,0.000438,24.964971,-2.5689,0.153,9.19087,9.19087
950.00,9.19766,25.088950,0.000440,24.965059,-2.5690,0.152,9.19164,9.19164
951.00,9.19741,25.089010,0.000437,24.965040,-2.5692,0.153,9.19456,9.19456
952.00,9.19744,25.089147,0.000433,24.965061,-2.5693,0.153,9.19963,9.19963
953.00,9.19681,25.089131,0.000430,24.965031,-2.5695,0.153,9.20175,9.20175
954.00,9.19662,25.089147,0.000431,24.965041,-2.5697,0.153,9.20053,9.20053
955.00,9.19573,25.089185,0.000431,24.965064,-2.5698,0.153,9.19622,9.19622
956.00,9.19550,25.089260,0.000432,24.965088,-2.5698,0.153,9.18879,9.18879
957.00,9.19536,25.089291,0.000434,24.965114,-2.5699,0.153,9.18056,9.18056
958.00,9.19421,25.089289,0.000428,24.965032,-2.5700,0.154,9.17530,9.17530
959.00,9.19500,25.089278,0.000427,24.964970,-2.5699,0.154,9.17601,9.17601
960.00,9.19902,25.089245,0.000424,24.964902,-2.5699,0.154,9.18133,9.18133
@7,2.0001,4.0, 960.104999999996 
961.00,9.20483,25.089174,0.000419,24.964806,-2.5700,0.154,9.18963,9.18963
962.00,9.20782,25.089206,0.000416,24.964762,-2.5701,0.155,9.19919,9.19919
963.00,9.19853,25.089259,0.000419,24.964833,-2.5703,0.155,9.20739,9.20739
964.00,9.18891,25.089360,0.000415,24.964889,-2.5705,0.155,9.21193,9.21193
965.00,9.18573,25.089364,0.000416,24.964884,-2.5707,0.155,9.21357,9.21357
966.00,9.18860,25.089451,0.000417,24.964924,-2.5708,0.155,9.21414,9.21414
967.00,9.19161,25.089461,0.000420,24.964936,-2.5709,0.155,9.21342,9.21342
968.00,9.18990,25.089491,0.000423,24.964923,-2.5709,0.155,9.21347,9.21347
969.00,9.19141,25.089488,0.000425,24.964883,-2.5710,0.155,9.21337,9.21337
970.00,9.19566,25.089605,0.000422,24.964968,-2.5711,0.155,9.21417,9.21417
971.00,9.19851,25.089646,0.000425,24.964975,-2.5712,0.155,9.21378,9.21378
972.00,9.20093,25.089698,0.000425,24.965013,-2.5713,0.155,9.21325,9.21325
973.00,9.20256,25.089822,0.000422,24.965033,-2.5715,0.155,9.21196,9.21196
974.00,9.20349,25.089840,0.000421,24.965049,-2.5717,0.156,9.21190,9.21190
975.00,9.20453,25.089831,0.000425,24.964946,-2.5718,0.155,9.21251,9.21251
976.00,9.20655,25.089853,0.000426,24.964902,-2.5720,0.155,9.21291,9.21291
977.00,9.20885,25.089855,0.000425,24.964811,-2.5721,0.156,9.21510,9.21510
978.00,9.21142,25.089826,0.000425,24.964786,-2.5722,0.156,9.21757,9.21757
979.00,9.21319,25.089941,0.000424,24.964841,-2.5721,0.156,9.21747,9.21747
980.00,9.21371,25.089985,0.000425,24.964854,-2.5722,0.156,9.21478,9.21478
981.00,9.21359,25.090132,0.000427,24.964988,-2.5723,0.156,9.21277,9.21277
982.00,9.21306,25.090225,0.000427,24.965034,-2.5723,0.156,9.20899,9.20899
983.00,9.21237,25.090257,0.000425,24.965032,-2.5725,0.156,9.20557,9.20557
984.00,9.21202,25.090327,0.000432,24.965058,-2.5727,0.156,9.20512,9.20512
985.00,9.21200,25.090360,0.000433,24.965062,-2.5729,0.156,9.20624,9.20624
986.00,9.21193,25.090394,0.000428,24.965020,-2.5730,0.157,9.20644,9.20644
987.00,9.21152,25.090319,0.000424,24.964965,-2.5731,0.157,9.20817,9.20817
988.00,9.21127,25.090409,0.000426,24.965008,-2.5731,0.157,9.21011,9.21011
989.00,9.21075,25.090305,0.000422,24.964888,-2.5732,0.157,9.21185,9.21185
990.00,9.21103,25.090302,0.000424,24.964894,-2.5733,0.157,9.21405,9.21405
991.00,9.21169,25.090282,0.000427,24.964901,-2.5733,0.157,9.21739,9.21739
992.00,9.21235,25.090369,0.000430,24.964952,-2.5734,0.157,9.21708,9.21708
993.00,9.21239,25.090394,0.000429,24.964940,-2.5735,0.157,9.21664,9.21664
994.00,9.21237,25.090556,0.000429,24.964978,-2.5735,0.157,9.21433,9.21433
995.00,9.21192,25.090652,0.000431,24.964972,-2.5734,0.157,9.21180,9.21180
996.00,9.21163,25.090663,0.000429,24.964903,-2.5733,0.157,9.20949,9.20949
997.00,9.21128,25.090708,0.000429,24.964845,-2.5733,0.157,9.21162,9.21162
998.00,9.21089,25.090675,0.000428,24.964780,-2.5734,0.157,9.21155,9.21155
999.00,9.21101,25.090605,0.000427,24.964746,-2.5735,0.157,9.21131,9.21131
1000.00,9.21166,25.090622,0.000423,24.964774,-2.5737,0.158,9.20963,9.20963
1001.00,9.21098,25.090706,0.000424,24.964840,-2.5739,0.158,9.20810,9.20810
1002.00,9.21031,25.090779,0.000429,24.964898,-2.5742,0.158,9.20441,9.20441
1003.00,9.21035,25.090873,0.000433,24.964975,-2.5743,0.158,9.20234,9.20234
1004.00,9.21045,25.091035,0.000434,24.965067,-2.5746,0.158,9.20297,9.20297
1005.00,9.21078,25.091125,0.000436,24.965084,-2.5748,0.158,9.20503,9.20503
1006.00,9.21040,25.091161,0.000437,24.965039,-2.5750,0.158,9.20694,9.20694
1007.00,9.20952,25.091264,0.000435,24.965090,-2.5752,0.158,9.20578,9.20578
1008.00,9.20813,25.091290,0.000434,24.965011,-2.5754,0.158,9.20236,9.20236
1009.00,9.20803,25.091220,0.000433,24.964928,-2.5756,0.158,9.19762,9.19762
1010.00,9.20610,25.091303,0.000435,24.964943,-2.5757,0.158,9.19357,9.19357
1011.00,9.20424,25.091329,0.000431,24.964933,-2.5756,0.158,9.19040,9.19040
1012.00,9.20333,25.091231,0.000428,24.964818,-2.5756,0.158,9.19097,9.19097
1013.00,9.20258,25.091290,0.000425,24.964816,-2.5757,0.158,9.19282,9.19282
1014.00,9.20136,25.091407,0.000426,24.964902,-2.5758,0.159,9.19383,9.19383
1015.00,9.19944,25.091434,0.000427,24.964907,-2.5760,0.159,9.19396,9.19396
1016.00,9.19900,25.091526,0.000431,24.964969,-2.5764,0.159,9.19487,9.19487
1017.00,9.19860,25.091591,0.000433,24.964978,-2.5766,0.159,9.19631,9.19631
1018.00,9.19784,25.091620,0.000438,24.965027,-2.5767,0.159,9.19996,9.19996
1019.00,9.19709,25.091664,0.000438,24.964989,-2.5767,0.159,9.20257,9.20257
1020.00,9.19806,25.091707,0.000435,24.964995,-2.5766,0.159,9.20525,9.20525
1021.00,9.19902,25.091681,0.000433,24.964905,-2.5764,0.159,9.20771,9.20771
1022.00,9.19949,25.091811,0.000434,24.964997,-2.5764,0.159,9.20852,9.20852
1023.00,9.19929,25.091910,0.000434,24.965063,-2.5765,0.159,9.20792,9.20792
1024.00,9.19796,25.091909,0.000436,24.965101,-2.5766,0.159,9.20772,9.20772
1025.00,9.19863,25.091861,0.000434,24.965020,-2.5770,0.159,9.20588,9.20588
1026.00,9.20002,25.092015,0.000434,24.965112,-2.5772,0.159,9.20246,9.20246
1027.00,9.20159,25.091965,0.000432,24.965006,-2.5775,0.159,9.19973,9.19973
1028.00,9.20147,25.092046,0.000431,24.964974,-2.5777,0.159,9.19797,9.19797
1029.00,9.20089,25.092157,0.000432,24.964960,-2.5779,0.159,9.19788,9.19788
1030.00,9.20111,25.092195,0.000431,24.964968,-2.5781,0.160,9.19910,9.19910
1031.00,9.20145,25.092109,0.000432,24.964924,-2.5783,0.159,9.19906,9.19906
1032.00,9.20208,25.092204,0.000435,24.964979,-2.5784,0.159,9.19844,9.19844
1033.00,9.20188,25.092113,0.000432,24.964882,-2.5783,0.160,9.19653,9.19653
1034.00,9.20164,25.092069,0.000432,24.964803,-2.5783,0.160,9.19501,9.19501
1035.00,9.20159,25.092128,0.000435,24.964812,-2.5783,0.160,9.19521,9.19521
1036.00,9.20124,25.092209,0.000437,24.964831,-2.5784,0.160,9.19676,9.19676
1037.00,9.20121,25.092232,0.000434,24.964843,-2.5785,0.160,9.19730,9.19730
1038.00,9.20046,25.092314,0.000436,24.964901,-2.5787,0.160,9.19723,9.19723
1039.00,9.19970,25.092297,0.000429,24.964853,-2.5790,0.160,9.19626,9.19626
1040.00,9.19897,25.092288,0.000430,24.964793,-2.5792,0.160,9.19465,9.19465
1041.00,9.19844,25.092242,0.000425,24.964705,-2.5793,0.161,9.19398,9.19398
1042.00,9.19757,25.092238,0.000426,24.964698,-2.5794,0.161,9.19420,9.19420
1043.00,9.19688,25.092292,0.000425,24.964686,-2.5795,0.161,9.19351,9.19351
1044.00,9.19616,25.092417,0.000433,24.964767,-2.5795,0.160,9.19334,9.19334
1045.00,9.19629,25.092475,0.000432,24.964807,-2.5797,0.160,9.19435,9.19435
1046.00,9.19579,25.092646,0.000438,24.964942,-2.5797,0.160,9.19498,9.19498
1047.00,9.19602,25.092754,0.000437,24.964989,-2.5798,0.160,9.19446,9.19446
1048.00,9.19583,25.092813,0.000439,24.965006,-2.5799,0.160,9.19447,9.19447
1049.00,9.19504,25.092895,0.000438,24.965053,-2.5800,0.161,9.19334,9.19334
1050.00,9.19465,25.092898,0.000435,24.965063,-2.5801,0.161,9.19242,9.19242
1051.00,9.19475,25.092848,0.000429,24.964945,-2.5804,0.161,9.19370,9.19370
1052.00,9.19444,25.092840,0.000430,24.964849,-2.5805,0.161,9.19686,9.19686
1053.00,9.19457,25.092753,0.000426,24.964811,-2.5807,0.161,9.20079,9.20079
1054.00,9.19466,25.092671,0.000421,24.964690,-2.5809,0.162,9.20486,9.20486
1055.00,9.19539,25.092734,0.000422,24.964644,-2.5809,0.162,9.20610,9.20610
1056.00,9.19613,25.092764,0.000424,24.964679,-2.5810,0.162,9.20455,9.20455
1057.00,9.19661,25.092783,0.000422,24.964669,-2.5811,0.162,9.20241,9.20241
1058.00,9.19678,25.092927,0.000425,24.964704,-2.5813,0.162,9.20049,9.20049
1059.00,9.19820,25.093029,0.000427,24.964719,-2.5814,0.162,9.20028,9.20028
1060.00,9.19877,25.093147,0.000433,24.964741,-2.5816,0.162,9.20055,9.20055
1061.00,9.19940,25.093246,0.000434,24.964746,-2.5817,0.162,9.20078,9.20078
1062.00,9.19914,25.093288,0.000435,24.964747,-2.5817,0.162,9.20159,9.20159
1063.00,9.19943,25.093305,0.000435,24.964723,-2.5818,0.162,9.20377,9.20377
1064.00,9.19979,25.093285,0.000435,24.964769,-2.5818,0.162,9.20449,9.20449
1065.00,9.20055,25.093233,0.000430,24.964773,-2.5818,0.162,9.20428,9.20428
1066.00,9.20081,25.093165,0.000429,24.964758,-2.5818,0.162,9.20472,9.20472
1067.00,9.20134,25.093197,0.000429,24.964766,-2.5820,0.162,9.20634,9.20634
1068.00,9.20235,25.093264,0.000430,24.964799,-2.5820,0.162,9.20652,9.20652
1069.00,9.20342,25.093419,0.000430,24.964855,-2.5821,0.162,9.20664,9.20664
1070.00,9.20439,25.093562,0.000433,24.964894,-2.5823,0.162,9.20716,9.20716
1071.00,9.20426,25.093696,0.000433,24.964881,-2.5825,0.162,9.20569,9.20569
1072.00,9.20365,25.093742,0.000433,24.964890,-2.5827,0.162,9.20306,9.20306
1073.00,9.20315,25.093750,0.000428,24.964872,-2.5829,0.163,9.20139,9.20139
1074.00,9.20301,25.093709,0.000425,24.964793,-2.5830,0.163,9.20045,9.20045
1075.00,9.20320,25.093661,0.000422,24.964801,-2.5830,0.163,9.19994,9.19994
1076.00,9.20290,25.093629,0.000422,24.964825,-2.5831,0.163,9.19899,9.19899
1077.00,9.20291,25.093781,0.000421,24.964889,-2.5831,0.163,9.19692,9.19692
1078.00,9.20270,25.093838,0.000423,24.964932,-2.5830,0.164,9.19444,9.19444
1079.00,9.20140,25.093870,0.000426,24.964978,-2.5832,0.163,9.19254,9.19254
1080.00,9.20064,25.093933,0.000425,24.964946,-2.5833,0.164,9.18982,9.18982
1081.00,9.20019,25.094050,0.000423,24.964951,-2.5834,0.164,9.18976,9.18976
1082.00,9.19951,25.093999,0.000424,24.964900,-2.5835,0.164,9.19047,9.19047
1083.00,9.19883,25.093991,0.000424,24.964847,-2.5836,0.164,9.19217,9.19217
1084.00,9.19818,25.094090,0.000426,24.964915,-2.5836,0.164,9.19412,9.19412
1085.00,9.19821,25.094101,0.000432,24.964965,-2.5836,0.164,9.19687,9.19687
1086.00,9.19742,25.094020,0.000430,24.964902,-2.5836,0.164,9.19948,9.19948
1087.00,9.19652,25.094035,0.000430,24.964916,-2.5837,0.164,9.20094,9.20094
1088.00,9.19708,25.094092,0.000431,24.964955,-2.5838,0.164,9.20254,9.20254
1089.00,9.19749,25.094060,0.000429,24.964858,-2.5841,0.164,9.20203,9.20203
1090.00,9.19721,25.094152,0.000424,24.964810,-2.5843,0.165,9.20198,9.20198
1091.00,9.19731,25.094316,0.000426,24.964850,-2.5844,0.165,9.20221,9.20221
1092.00,9.19758,25.094349,0.000430,24.964817,-2.5845,0.165,9.20190,9.20190
1093.00,9.19752,25.094369,0.000429,24.964723,-2.5846,0.165,9.20070,9.20070
1094.00,9.19733,25.094466,0.000429,24.964752,-2.5846,0.165,9.19994,9.19994
1095.00,9.19693,25.094490,0.000430,24.964705,-2.5848,0.165,9.19829,9.19829
1096.00,9.19652,25.094554,0.000431,24.964735,-2.5851,0.164,9.19420,9.19420
1097.00,9.19642,25.094637,0.000429,24.964759,-2.5852,0.165,9.19169,9.19169
1098.00,9.19630,25.094804,0.000430,24.964930,-2.5854,0.165,9.19028,9.19028
1099.00,9.19652,25.094870,0.000431,24.964952,-2.5856,0.165,9.19086,9.19086
1100.00,9.19729,25.094996,0.000434,24.965083,-2.5856,0.165,9.19405,9.19405
1101.00,9.19818,25.095001,0.000431,24.965057,-2.5856,0.165,9.19814,9.19814
1102.00,9.19885,25.095102,0.000433,24.965083,-2.5857,0.165,9.20294,9.20294
1103.00,9.19888,25.095076,0.000434,24.964973,-2.5857,0.165,9.20440,9.20440
1104.00,9.19846,25.095136,0.000437,24.964979,-2.5858,0.165,9.20128,9.20128
1105.00,9.19786,25.095211,0.000435,24.965052,-2.5859,0.165,9.19453,9.19453
1106.00,9.19721,25.095295,0.000436,24.965145,-2.5861,0.165,9.18676,9.18676
1107.00,9.19629,25.095353,0.000434,24.965219,-2.5861,0.165,9.17933,9.17933
1108.00,9.19583,25.095377,0.000432,24.965267,-2.5861,0.166,9.17572,9.17572
1109.00,9.19821,25.095380,0.000427,24.965281,-2.5861,0.166,9.17660,9.17660
1110.00,9.20410,25.095273,0.000423,24.965139,-2.5863,0.166,9.18109,9.18109
1111.00,9.20663,25.095234,0.000422,24.965032,-2.5863,0.166,9.18866,9.18866
@8,2.0001,4.0, 1110.035 
1112.00,9.20680,25.095140,0.000421,24.964947,-2.5865,0.166,9.19686,9.19686
1113.00,9.19663,25.095168,0.000421,24.964962,-2.5868,0.166,9.20401,9.20401
1114.00,9.18724,25.095093,0.000421,24.964910,-2.5870,0.166,9.21018,9.21018
1115.00,9.18494,25.095189,0.000425,24.964973,-2.5871,0.166,9.21358,9.21358
1116.00,9.18704,25.095214,0.000427,24.965064,-2.5872,0.166,9.21517,9.21517
1117.00,9.19108,25.095311,0.000427,24.965123,-2.5874,0.167,9.21439,9.21439
1118.00,9.19464,25.095247,0.000428,24.965046,-2.5876,0.167,9.21152,9.21152
1119.00,9.19554,25.095264,0.000426,24.965012,-2.5877,0.167,9.20823,9.20823
1120.00,9.19609,25.095351,0.000425,24.965059,-2.5878,0.167,9.20741,9.20741
1121.00,9.19706,25.095395,0.000422,24.965002,-2.5879,0.167,9.20807,9.20807
1122.00,9.19816,25.095451,0.000422,24.964997,-2.5881,0.167,9.20907,9.20907
1123.00,9.20010,25.095477,0.000420,24.964976,-2.5883,0.167,9.21011,9.21011
1124.00,9.20159,25.095551,0.000422,24.965014,-2.5883,0.167,9.21058,9.21058
1125.00,9.20210,25.095464,0.000422,24.964925,-2.5884,0.167,9.20878,9.20878
1126.00,9.20356,25.095525,0.000423,24.964964,-2.5885,0.167,9.20688,9.20688
1127.00,9.20610,25.095526,0.000420,24.964919,-2.5886,0.168,9.20689,9.20689
1128.00,9.20872,25.095615,0.000421,24.964941,-2.5887,0.168,9.20904,9.20904
1129.00,9.20999,25.095740,0.000423,24.964956,-2.5889,0.168,9.21085,9.21085
1130.00,9.21065,25.095836,0.000424,24.964982,-2.5890,0.168,9.21238,9.21238
1131.00,9.21048,25.096003,0.000428,24.965058,-2.5891,0.168,9.21245,9.21245
1132.00,9.21040,25.096086,0.000428,24.965107,-2.5892,0.168,9.21203,9.21203
1133.00,9.21017,25.096227,0.000428,24.965164,-2.5892,0.168,9.21099,9.21099
1134.00,9.20958,25.096273,0.000428,24.965176,-2.5893,0.168,9.21116,9.21116
1135.00,9.20955,25.096274,0.000423,24.965083,-2.5894,0.168,9.21132,9.21132
1136.00,9.20996,25.096177,0.000418,24.964934,-2.5894,0.168,9.21215,9.21215
1137.00,9.21080,25.096174,0.000425,24.964925,-2.5894,0.168,9.21174,9.21174
1138.00,9.21084,25.096167,0.000426,24.964917,-2.5895,0.168,9.21002,9.21002
1139.00,9.21074,25.096198,0.000428,24.964937,-2.5896,0.168,9.20740,9.20740
1140.00,9.21006,25.096227,0.000431,24.964952,-2.5896,0.168,9.20590,9.20590
1141.00,9.20929,25.096261,0.000431,24.964958,-2.5897,0.168,9.20410,9.20410
1142.00,9.20865,25.096312,0.000427,24.964960,-2.5898,0.169,9.20322,9.20322
1143.00,9.20869,25.096297,0.000428,24.964939,-2.5898,0.169,9.20323,9.20323
1144.00,9.20867,25.096256,0.000430,24.964902,-2.5898,0.169,9.20370,9.20370
1145.00,9.20833,25.096317,0.000432,24.964972,-2.5899,0.169,9.20395,9.20395
1146.00,9.20826,25.096376,0.000436,24.965019,-2.5901,0.169,9.20372,9.20372
1147.00,9.20788,25.096364,0.000438,24.964947,-2.5903,0.169,9.20333,9.20333
1148.00,9.20720,25.096481,0.000442,24.964993,-2.5905,0.169,9.20281,9.20281
1149.00,9.20648,25.096561,0.000437,24.964990,-2.5906,0.169,9.20269,9.20269
1150.00,9.20603,25.096607,0.000436,24.964978,-2.5907,0.169,9.20208,9.20208
1151.00,9.20573,25.096582,0.000437,24.964990,-2.5909,0.169,9.20307,9.20307
1152.00,9.20568,25.096614,0.000433,24.965030,-2.5910,0.169,9.20345,9.20345
1153.00,9.20504,25.096553,0.000429,24.964953,-2.5913,0.169,9.20261,9.20261
1154.00,9.20441,25.096642,0.000437,24.964983,-2.5916,0.169,9.20281,9.20281
1155.00,9.20403,25.096677,0.000436,24.965009,-2.5918,0.169,9.20383,9.20383
1156.00,9.20379,25.096816,0.000437,24.965058,-2.5920,0.169,9.20318,9.20318
1157.00,9.20323,25.096938,0.000436,24.965090,-2.5921,0.169,9.20163,9.20163
1158.00,9.20261,25.097050,0.000436,24.965114,-2.5921,0.169,9.20084,9.20084
1159.00,9.20225,25.097054,0.000429,24.965077,-2.5922,0.170,9.19977,9.19977
1160.00,9.20238,25.097084,0.000426,24.965039,-2.5923,0.170,9.20014,9.20014
1161.00,9.20257,25.097158,0.000427,24.965036,-2.5925,0.170,9.20061,9.20061
1162.00,9.20275,25.097180,0.000429,24.964998,-2.5927,0.170,9.20262,9.20262
1163.00,9.20274,25.097296,0.000431,24.965059,-2.5928,0.170,9.20461,9.20461
1164.00,9.20270,25.097340,0.000432,24.965042,-2.5930,0.170,9.20552,9.20552
1165.00,9.20271,25.097378,0.000435,24.965094,-2.5931,0.170,9.20368,9.20368
1166.00,9.20254,25.097336,0.000432,24.965096,-2.5932,0.170,9.20177,9.20177
1167.00,9.20232,25.097330,0.000432,24.965103,-2.5932,0.170,9.19956,9.19956
1168.00,9.20198,25.097347,0.000432,24.965036,-2.5933,0.170,9.19702,9.19702
1169.00,9.20123,25.097427,0.000432,24.965085,-2.5933,0.170,9.19492,9.19492
1170.00,9.20068,25.097515,0.000429,24.965034,-2.5934,0.170,9.19400,9.19400
1171.00,9.20010,25.097613,0.000429,24.964934,-2.5936,0.170,9.19566,9.19566
1172.00,9.20022,25.097755,0.000429,24.964949,-2.5938,0.171,9.19774,9.19774
1173.00,9.20062,25.097772,0.000427,24.964969,-2.5940,0.171,9.20070,9.20070
1174.00,9.20081,25.097870,0.000429,24.965066,-2.5942,0.171,9.20257,9.20257
1175.00,9.20048,25.097916,0.000430,24.965090,-2.5943,0.171,9.20308,9.20308
1176.00,9.19993,25.097909,0.000431,24.965149,-2.5944,0.171,9.20086,9.20086
1177.00,9.19978,25.097926,0.000431,24.965153,-2.5946,0.171,9.19915,9.19915
1178.00,9.20012,25.098020,0.000431,24.965170,-2.5948,0.171,9.19716,9.19716
1179.00,9.19961,25.097969,0.000429,24.965000,-2.5950,0.171,9.19545,9.19545
1180.00,9.19924,25.098029,0.000428,24.964959,-2.5951,0.171,9.19521,9.19521
1181.00,9.19843,25.098146,0.000425,24.964938,-2.5952,0.171,9.19553,9.19553
1182.00,9.19770,25.098178,0.000425,24.964928,-2.5953,0.171,9.19547,9.19547
1183.00,9.19729,25.098151,0.000427,24.964901,-2.5954,0.171,9.19620,9.19620
1184.00,9.19733,25.098218,0.000426,24.964946,-2.5955,0.171,9.19872,9.19872
1185.00,9.19785,25.098224,0.000426,24.964906,-2.5957,0.172,9.20133,9.20133
1186.00,9.19859,25.098210,0.000426,24.964872,-2.5959,0.172,9.20296,9.20296
1187.00,9.19877,25.098210,0.000423,24.964817,-2.5961,0.172,9.20327,9.20327
1188.00,9.19904,25.098281,0.000421,24.964820,-2.5963,0.172,9.20269,9.20269
1189.00,9.19922,25.098333,0.000422,24.964849,-2.5965,0.172,9.20038,9.20038
1190.00,9.19940,25.098477,0.000424,24.964989,-2.5967,0.172,9.19857,9.19857
1191.00,9.19942,25.098556,0.000425,24.965030,-2.5968,0.172,9.19727,9.19727
1192.00,9.19867,25.098624,0.000424,24.965027,-2.5968,0.172,9.19518,9.19518
1193.00,9.19808,25.098694,0.000423,24.965049,-2.5969,0.172,9.19564,9.19564
1194.00,9.19777,25.098757,0.000422,24.965048,-2.5969,0.173,9.19638,9.19638
1195.00,9.19795,25.098666,0.000423,24.964977,-2.5969,0.173,9.19762,9.19762
1196.00,9.19864,25.098602,0.000424,24.964923,-2.5969,0.173,9.20038,9.20038
1197.00,9.19925,25.098567,0.000427,24.964908,-2.5969,0.173,9.20416,9.20416
1198.00,9.19965,25.098551,0.000428,24.964896,-2.5970,0.173,9.20470,9.20470
1199.00,9.19987,25.098558,0.000429,24.964872,-2.5971,0.173,9.20458,9.20458
1200.00,9.20016,25.098572,0.000425,24.964818,-2.5972,0.173,9.20356,9.20356
1201.00,9.20039,25.098666,0.000426,24.964901,-2.5975,0.173,9.20160,9.20160
1202.00,9.20068,25.098793,0.000425,24.964982,-2.5978,0.173,9.20053,9.20053
1203.00,9.20072,25.098807,0.000427,24.964919,-2.5980,0.173,9.20054,9.20054
1204.00,9.20034,25.098882,0.000427,24.964953,-2.5982,0.173,9.20026,9.20026
1205.00,9.20007,25.099097,0.000432,24.965034,-2.5984,0.173,9.19876,9.19876
1206.00,9.20050,25.099121,0.000431,24.964927,-2.5985,0.173,9.19666,9.19666
1207.00,9.20056,25.099155,0.000432,24.964888,-2.5985,0.173,9.19347,9.19347
1208.00,9.19951,25.099265,0.000431,24.964956,-2.5985,0.173,9.19004,9.19004
1209.00,9.19818,25.099307,0.000431,24.964952,-2.5987,0.173,9.18864,9.18864
1210.00,9.19770,25.099210,0.000433,24.964843,-2.5989,0.173,9.18843,9.18843
1211.00,9.19695,25.099239,0.000432,24.964830,-2.5990,0.174,9.18764,9.18764
1212.00,9.19673,25.099199,0.000428,24.964752,-2.5993,0.174,9.18651,9.18651
1213.00,9.19586,25.099263,0.000427,24.964748,-2.5996,0.174,9.18625,9.18625
1214.00,9.19515,25.099240,0.000427,24.964672,-2.5998,0.174,9.18610,9.18610
1215.00,9.19462,25.099246,0.000427,24.964636,-2.6000,0.174,9.18615,9.18615
1216.00,9.19408,25.099389,0.000429,24.964737,-2.6000,0.174,9.18979,9.18979
1217.00,9.19390,25.099535,0.000432,24.964810,-2.6002,0.174,9.19413,9.19413
1218.00,9.19355,25.099503,0.000432,24.964810,-2.6003,0.174,9.19704,9.19704
1219.00,9.19338,25.099543,0.000431,24.964829,-2.6003,0.174,9.19853,9.19853
1220.00,9.19293,25.099695,0.000426,24.964952,-2.6003,0.174,9.19911,9.19911
1221.00,9.19270,25.099705,0.000425,24.964969,-2.6004,0.174,9.19752,9.19752
1222.00,9.19195,25.099756,0.000427,24.964993,-2.6005,0.174,9.19734,9.19734
1223.00,9.19245,25.099882,0.000430,24.965064,-2.6007,0.174,9.19850,9.19850
1224.00,9.19248,25.099948,0.000428,24.965105,-2.6009,0.175,9.19979,9.19979
1225.00,9.19302,25.099806,0.000427,24.964964,-2.6012,0.175,9.20062,9.20062
1226.00,9.19397,25.099826,0.000429,24.964990,-2.6016,0.175,9.20224,9.20224
1227.00,9.19473,25.099854,0.000428,24.965020,-2.6019,0.175,9.20302,9.20302
1228.00,9.19570,25.099879,0.000429,24.964981,-2.6021,0.175,9.20381,9.20381
1229.00,9.19680,25.099958,0.000430,24.964970,-2.6023,0.175,9.20428,9.20428
1230.00,9.19758,25.100164,0.000433,24.965112,-2.6025,0.175,9.20462,9.20462
1231.00,9.19795,25.100279,0.000430,24.965129,-2.6027,0.175,9.20293,9.20293
1232.00,9.19881,25.100327,0.000427,24.965137,-2.6028,0.175,9.20099,9.20099
1233.00,9.20014,25.100374,0.000419,24.965122,-2.6029,0.176,9.19840,9.19840
1234.00,9.19994,25.100433,0.000415,24.965169,-2.6030,0.176,9.19685,9.19685
1235.00,9.20010,25.100524,0.000419,24.965235,-2.6031,0.176,9.19697,9.19697
1236.00,9.20026,25.100510,0.000422,24.965176,-2.6032,0.176,9.19812,9.19812
1237.00,9.20004,25.100494,0.000426,24.965118,-2.6033,0.176,9.20006,9.20006
1238.00,9.20043,25.100390,0.000429,24.964973,-2.6036,0.176,9.20208,9.20208
1239.00,9.20097,25.100445,0.000433,24.964965,-2.6039,0.176,9.20434,9.20434
1240.00,9.20173,25.100431,0.000428,24.964828,-2.6040,0.176,9.20626,9.20626
1241.00,9.20224,25.100453,0.000427,24.964824,-2.6042,0.176,9.20564,9.20564
1242.00,9.20203,25.100541,0.000425,24.964817,-2.6044,0.176,9.20282,9.20282
1243.00,9.20149,25.100750,0.000429,24.964979,-2.6045,0.176,9.20109,9.20109
1244.00,9.20124,25.100824,0.000429,24.965011,-2.6046,0.176,9.19933,9.19933
1245.00,9.20132,25.100924,0.000433,24.965097,-2.6047,0.176,9.19796,9.19796
1246.00,9.20139,25.100973,0.000431,24.965070,-2.6048,0.176,9.19825,9.19825
1247.00,9.20121,25.101101,0.000432,24.965066,-2.6049,0.176,9.20064,9.20064
1248.00,9.20078,25.101170,0.000430,24.965005,-2.6051,0.176,9.20263,9.20263
1249.00,9.20060,25.101164,0.000428,24.964899,-2.6052,0.177,9.20381,9.20381
1250.00,9.20118,25.101156,0.000426,24.964852,-2.6053,0.177,9.20334,9.20334
1251.00,9.20183,25.101225,0.000424,24.964816,-2.6053,0.177,9.20191,9.20191
1252.00,9.20245,25.101164,0.000423,24.964783,-2.6053,0.177,9.20167,9.20167
1253.00,9.20253,25.101140,0.000423,24.964808,-2.6053,0.177,9.20060,9.20060
1254.00,9.20189,25.101140,0.000423,24.964813,-2.6054,0.177,9.19563,9.19563
1255.00,9.20145,25.101219,0.000423,24.964895,-2.6056,0.177,9.18788,9.18788
1256.00,9.20035,25.101311,0.000425,24.965044,-2.6058,0.177,9.18018,9.18018
1257.00,9.20052,25.101427,0.000428,24.965173,-2.6060,0.177,9.17157,9.17157
1258.00,9.20157,25.101357,0.000428,24.965103,-2.6062,0.177,9.16685,9.16685
1259.00,9.20159,25.101353,0.000427,24.965098,-2.6063,0.178,9.16695,9.16695
1260.00,9.20052,25.101369,0.000426,24.965063,-2.6065,0.178,9.17176,9.17176
1261.00,9.19633,25.101273,0.000421,24.964918,-2.6067,0.178,9.17982,9.17982
@9,2.0001,4.0, 1260.046 
1262.00,9.20173,25.101328,0.000418,24.964926,-2.6068,0.178,9.18897,9.18897
1263.00,9.19621,25.101450,0.000418,24.964948,-2.6068,0.179,9.19542,9.19542
1264.00,9.18067,25.101606,0.000422,24.964979,-2.6067,0.179,9.20158,9.20158
1265.00,9.16354,25.101581,0.000423,24.964850,-2.6067,0.179,9.20602,9.20602
1266.00,9.15678,25.101647,0.000424,24.964851,-2.6068,0.179,9.20843,9.20843
1267.00,9.16509,25.101633,0.000424,24.964768,-2.6069,0.179,9.20839,9.20839
1268.00,9.17246,25.101655,0.000424,24.964752,-2.6071,0.179,9.20838,9.20838
1269.00,9.18023,25.101728,0.000424,24.964834,-2.6074,0.179,9.20787,9.20787
1270.00,9.18639,25.101755,0.000425,24.964876,-2.6077,0.179,9.20856,9.20856
1271.00,9.18976,25.101779,0.000429,24.964908,-2.6078,0.179,9.20776,9.20776
1272.00,9.19245,25.101702,0.000427,24.964840,-2.6078,0.179,9.20615,9.20615
1273.00,9.19467,25.101807,0.000429,24.964934,-2.6078,0.179,9.20439,9.20439
1274.00,9.19540,25.101750,0.000424,24.964847,-2.6079,0.179,9.20354,9.20354
1275.00,9.19618,25.101829,0.000422,24.964918,-2.6080,0.179,9.20080,9.20080
1276.00,9.19833,25.101968,0.000422,24.964996,-2.6082,0.179,9.19991,9.19991
1277.00,9.20005,25.102088,0.000426,24.965065,-2.6084,0.179,9.20091,9.20091
1278.00,9.20258,25.102183,0.000429,24.965138,-2.6086,0.179,9.20046,9.20046
1279.00,9.20428,25.102173,0.000431,24.965153,-2.6087,0.179,9.19799,9.19799
1280.00,9.20399,25.102227,0.000436,24.965160,-2.6088,0.179,9.19811,9.19811
1281.00,9.20397,25.102110,0.000432,24.965034,-2.6088,0.179,9.19913,9.19913
1282.00,9.20324,25.102159,0.000429,24.965064,-2.6089,0.180,9.19959,9.19959
1283.00,9.20304,25.102196,0.000427,24.965051,-2.6089,0.180,9.20006,9.20006
1284.00,9.20292,25.102140,0.000424,24.964935,-2.6090,0.180,9.20125,9.20125
1285.00,9.20228,25.102163,0.000421,24.964899,-2.6092,0.180,9.20051,9.20051
1286.00,9.20179,25.102248,0.000419,24.964886,-2.6094,0.180,9.19975,9.19975
1287.00,9.20157,25.102241,0.000421,24.964843,-2.6096,0.180,9.19911,9.19911
1288.00,9.20136,25.102158,0.000419,24.964757,-2.6097,0.180,9.19995,9.19995
1289.00,9.20102,25.102251,0.000422,24.964846,-2.6097,0.180,9.20044,9.20044
1290.00,9.20056,25.102392,0.000427,24.964936,-2.6097,0.180,9.20203,9.20203
1291.00,9.20035,25.102396,0.000431,24.964937,-2.6098,0.180,9.20334,9.20334
1292.00,9.20073,25.102459,0.000431,24.964979,-2.6098,0.180,9.20397,9.20397
1293.00,9.20089,25.102470,0.000429,24.964962,-2.6099,0.181,9.20290,9.20290
1294.00,9.20070,25.102616,0.000430,24.965064,-2.6100,0.181,9.20257,9.20257
1295.00,9.20070,25.102535,0.000428,24.964960,-2.6101,0.181,9.20294,9.20294
1296.00,9.20094,25.102640,0.000426,24.965000,-2.6102,0.181,9.20130,9.20130
1297.00,9.20069,25.102649,0.000423,24.964957,-2.6103,0.181,9.19945,9.19945
1298.00,9.20039,25.102717,0.000426,24.964955,-2.6105,0.181,9.19850,9.19850
1299.00,9.20047,25.102639,0.000425,24.964810,-2.6106,0.181,9.19843,9.19843
1300.00,9.20084,25.102698,0.000423,24.964835,-2.6107,0.181,9.19822,9.19822
1301.00,9.20085,25.102751,0.000424,24.964866,-2.6108,0.181,9.19857,9.19857
1302.00,9.20054,25.102842,0.000429,24.964901,-2.6109,0.181,9.19912,9.19912
1303.00,9.20038,25.102864,0.000430,24.964885,-2.6110,0.181,9.19969,9.19969
1304.00,9.19995,25.103000,0.000433,24.964962,-2.6112,0.181,9.19751,9.19751
1305.00,9.19957,25.102975,0.000436,24.964960,-2.6114,0.181,9.19430,9.19430
1306.00,9.19950,25.103052,0.000438,24.964970,-2.6115,0.181,9.19192,9.19192
1307.00,9.19906,25.103102,0.000436,24.964984,-2.6116,0.181,9.19153,9.19153
1308.00,9.19814,25.103220,0.000437,24.965047,-2.6116,0.181,9.19311,9.19311
1309.00,9.19862,25.103306,0.000436,24.965090,-2.6117,0.181,9.19769,9.19769
1310.00,9.19926,25.103321,0.000432,24.965019,-2.6118,0.181,9.20191,9.20191
1311.00,9.19923,25.103333,0.000429,24.965064,-2.6120,0.182,9.20419,9.20419
1312.00,9.19878,25.103296,0.000424,24.964908,-2.6121,0.182,9.20361,9.20361
1313.00,9.19849,25.103301,0.000426,24.964875,-2.6123,0.182,9.20041,9.20041
1314.00,9.19838,25.103296,0.000424,24.964814,-2.6124,0.182,9.19547,9.19547
1315.00,9.19873,25.103463,0.000427,24.964906,-2.6126,0.182,9.19131,9.19131
1316.00,9.19798,25.103480,0.000430,24.964827,-2.6128,0.182,9.18964,9.18964
1317.00,9.19695,25.103544,0.000435,24.964908,-2.6129,0.182,9.19058,9.19058
1318.00,9.19638,25.103628,0.000433,24.964935,-2.6131,0.182,9.19420,9.19420
1319.00,9.19570,25.103667,0.000433,24.964917,-2.6133,0.182,9.19823,9.19823
1320.00,9.19490,25.103587,0.000432,24.964836,-2.6134,0.182,9.20093,9.20093
1321.00,9.19591,25.103597,0.000433,24.964815,-2.6134,0.182,9.20293,9.20293
1322.00,9.19686,25.103634,0.000432,24.964840,-2.6134,0.182,9.20327,9.20327
1323.00,9.19710,25.103528,0.000429,24.964758,-2.6135,0.182,9.19996,9.19996
1324.00,9.19702,25.103524,0.000427,24.964762,-2.6136,0.183,9.19602,9.19602
1325.00,9.19768,25.103592,0.000425,24.964792,-2.6139,0.183,9.19420,9.19420
1326.00,9.19786,25.103720,0.000425,24.964879,-2.6141,0.183,9.19192,9.19192
1327.00,9.19712,25.103808,0.000427,24.964915,-2.6144,0.183,9.18879,9.18879
1328.00,9.19571,25.103945,0.000430,24.964963,-2.6146,0.183,9.18780,9.18780
1329.00,9.19467,25.103939,0.000430,24.964915,-2.6147,0.183,9.18856,9.18856
1330.00,9.19370,25.104004,0.000431,24.964900,-2.6149,0.183,9.18874,9.18874
1331.00,9.19356,25.104034,0.000428,24.964889,-2.6151,0.183,9.18974,9.18974
1332.00,9.19362,25.104027,0.000425,24.964802,-2.6153,0.183,9.19267,9.19267
1333.00,9.19410,25.104055,0.000422,24.964722,-2.6154,0.183,9.19530,9.19530
1334.00,9.19469,25.104164,0.000421,24.964761,-2.6155,0.184,9.19727,9.19727
1335.00,9.19520,25.104138,0.000422,24.964725,-2.6156,0.184,9.19747,9.19747
1336.00,9.19541,25.104134,0.000424,24.964691,-2.6157,0.184,9.19732,9.19732
1337.00,9.19521,25.104204,0.000424,24.964784,-2.6158,0.184,9.19526,9.19526
1338.00,9.19425,25.104199,0.000425,24.964827,-2.6159,0.184,9.19117,9.19117
1339.00,9.19295,25.104270,0.000428,24.964862,-2.6160,0.184,9.18768,9.18768
1340.00,9.19196,25.104365,0.000430,24.964892,-2.6161,0.184,9.18595,9.18595
1341.00,9.19144,25.104405,0.000430,24.964899,-2.6162,0.184,9.18600,9.18600
1342.00,9.19101,25.104382,0.000431,24.964806,-2.6161,0.184,9.18638,9.18638
1343.00,9.19086,25.104451,0.000434,24.964836,-2.6162,0.184,9.18816,9.18816
1344.00,9.19078,25.104440,0.000434,24.964830,-2.6163,0.184,9.18865,9.18865
1345.00,9.19052,25.104451,0.000431,24.964828,-2.6165,0.184,9.19047,9.19047
1346.00,9.19076,25.104451,0.000430,24.964774,-2.6167,0.184,9.19141,9.19141
1347.00,9.19150,25.104532,0.000428,24.964805,-2.6170,0.184,9.19343,9.19343
1348.00,9.19177,25.104562,0.000426,24.964772,-2.6171,0.184,9.19699,9.19699
1349.00,9.19178,25.104594,0.000424,24.964749,-2.6172,0.185,9.20072,9.20072
1350.00,9.19303,25.104658,0.000425,24.964787,-2.6172,0.185,9.20209,9.20209
1351.00,9.19403,25.104729,0.000427,24.964827,-2.6174,0.185,9.20274,9.20274
1352.00,9.19375,25.104792,0.000422,24.964866,-2.6176,0.185,9.20249,9.20249
1353.00,9.19314,25.104900,0.000421,24.964913,-2.6179,0.185,9.20117,9.20117
1354.00,9.19354,25.104940,0.000422,24.964884,-2.6181,0.185,9.20115,9.20115
1355.00,9.19433,25.104906,0.000421,24.964784,-2.6183,0.185,9.20189,9.20189
1356.00,9.19528,25.104969,0.000419,24.964816,-2.6185,0.185,9.20210,9.20210
1357.00,9.19590,25.104933,0.000424,24.964763,-2.6186,0.185,9.20269,9.20269
1358.00,9.19652,25.104874,0.000424,24.964697,-2.6188,0.185,9.20128,9.20128
1359.00,9.19707,25.104956,0.000422,24.964780,-2.6190,0.185,9.19867,9.19867
1360.00,9.19744,25.105143,0.000424,24.964913,-2.6190,0.185,9.19607,9.19607
1361.00,9.19767,25.105183,0.000424,24.964884,-2.6191,0.185,9.19513,9.19513
1362.00,9.19821,25.105320,0.000424,24.964954,-2.6192,0.185,9.19574,9.19574
1363.00,9.19884,25.105469,0.000426,24.965071,-2.6192,0.186,9.19696,9.19696
1364.00,9.19946,25.105460,0.000429,24.964988,-2.6194,0.185,9.19688,9.19688
1365.00,9.19999,25.105397,0.000425,24.964881,-2.6196,0.186,9.19712,9.19712
1366.00,9.19960,25.105417,0.000422,24.964861,-2.6197,0.186,9.19660,9.19660
1367.00,9.19900,25.105288,0.000419,24.964701,-2.6197,0.186,9.19526,9.19526
1368.00,9.19836,25.105264,0.000417,24.964613,-2.6196,0.186,9.19417,9.19417
1369.00,9.19799,25.105397,0.000418,24.964714,-2.6195,0.186,9.19415,9.19415
1370.00,9.19782,25.105469,0.000421,24.964757,-2.6194,0.186,9.19202,9.19202
1371.00,9.19713,25.105465,0.000423,24.964676,-2.6195,0.186,9.18975,9.18975
1372.00,9.19627,25.105678,0.000426,24.964821,-2.6197,0.186,9.18815,9.18815
1373.00,9.19514,25.105662,0.000423,24.964807,-2.6199,0.186,9.18892,9.18892
1374.00,9.19478,25.105740,0.000423,24.964800,-2.6200,0.187,9.18943,9.18943
1375.00,9.19414,25.105890,0.000424,24.964883,-2.6201,0.187,9.18946,9.18946
1376.00,9.19317,25.106055,0.000428,24.965017,-2.6202,0.187,9.18947,9.18947
1377.00,9.19229,25.106084,0.000429,24.964986,-2.6203,0.187,9.18824,9.18824
1378.00,9.19189,25.106127,0.000432,24.964938,-2.6205,0.187,9.18607,9.18607
1379.00,9.19179,25.106074,0.000430,24.964842,-2.6210,0.187,9.18519,9.18519
1380.00,9.19058,25.106029,0.000427,24.964760,-2.6214,0.187,9.18722,9.18722
1381.00,9.18985,25.105989,0.000426,24.964728,-2.6219,0.187,9.19004,9.19004
1382.00,9.18965,25.106094,0.000428,24.964758,-2.6222,0.187,9.19173,9.19173
1383.00,9.18955,25.106275,0.000432,24.964871,-2.6224,0.187,9.19246,9.19246
1384.00,9.18966,25.106350,0.000434,24.964937,-2.6225,0.187,9.19130,9.19130
1385.00,9.18985,25.106395,0.000436,24.964977,-2.6226,0.187,9.18844,9.18844
1386.00,9.18900,25.106456,0.000432,24.964971,-2.6226,0.187,9.18404,9.18404
1387.00,9.18791,25.106444,0.000430,24.965023,-2.6227,0.187,9.18220,9.18220
1388.00,9.18755,25.106418,0.000428,24.965007,-2.6228,0.188,9.18261,9.18261
1389.00,9.18775,25.106368,0.000424,24.964969,-2.6229,0.188,9.18622,9.18622
1390.00,9.18848,25.106355,0.000424,24.964962,-2.6230,0.188,9.19047,9.19047
1391.00,9.18910,25.106427,0.000427,24.965035,-2.6231,0.188,9.19438,9.19438
1392.00,9.18913,25.106410,0.000428,24.964970,-2.6233,0.188,9.19572,9.19572
1393.00,9.18910,25.106459,0.000429,24.964961,-2.6235,0.188,9.19463,9.19463
1394.00,9.18886,25.106490,0.000429,24.964913,-2.6236,0.188,9.19195,9.19195
1395.00,9.18942,25.106641,0.000431,24.964938,-2.6239,0.188,9.18969,9.18969
1396.00,9.18962,25.106716,0.000433,24.964921,-2.6241,0.188,9.18688,9.18688
1397.00,9.18974,25.106733,0.000433,24.964904,-2.6243,0.188,9.18480,9.18480
1398.00,9.18922,25.106795,0.000434,24.964906,-2.6245,0.188,9.18389,9.18389
1399.00,9.18843,25.106988,0.000437,24.965036,-2.6246,0.188,9.18226,9.18226
1400.00,9.18756,25.107024,0.000438,24.965107,-2.6246,0.188,9.18030,9.18030
1401.00,9.18676,25.107030,0.000436,24.965088,-2.6247,0.188,9.18118,9.18118
1402.00,9.18627,25.107099,0.000436,24.965081,-2.6248,0.188,9.18325,9.18325
1403.00,9.18633,25.107126,0.000436,24.965099,-2.6249,0.188,9.18506,9.18506
1404.00,9.18724,25.107118,0.000435,24.965048,-2.6250,0.188,9.18566,9.18566
1405.00,9.18762,25.107182,0.000432,24.965009,-2.6252,0.188,9.18442,9.18442
1406.00,9.18573,25.107168,0.000430,24.964961,-2.6254,0.189,9.18043,9.18043
1407.00,9.18391,25.107148,0.000426,24.964979,-2.6254,0.189,9.17480,9.17480
1408.00,9.18297,25.107097,0.000418,24.964957,-2.6254,0.189,9.17192,9.17192
1409.00,9.18183,25.106965,0.000412,24.964818,-2.6252,0.190,9.17257,9.17257
1410.00,9.18245,25.106926,0.000408,24.964766,-2.6251,0.190,9.17720,9.17720
1411.00,9.18571,25.106941,0.000406,24.964777,-2.6250,0.190,9.18320,9.18320
@10,2.0001,4.0, 1410.196 
1412.00,9.18990,25.107029,0.000408,24.964799,-2.6250,0.190,9.18948,9.18948
1413.00,9.18739,25.107089,0.000413,24.964803,-2.6252,0.190,9.19262,9.19262
1414.00,9.18036,25.107152,0.000418,24.964830,-2.6253,0.190,9.19508,9.19508
1415.00,9.17759,25.107123,0.000424,24.964778,-2.6255,0.190,9.19587,9.19587
1416.00,9.18046,25.107149,0.000424,24.964777,-2.6256,0.190,9.19683,9.19683
1417.00,9.18282,25.107189,0.000425,24.964762,-2.6257,0.190,9.20039,9.20039
1418.00,9.18219,25.107291,0.000423,24.964799,-2.6257,0.190,9.20431,9.20431
1419.00,9.18334,25.107466,0.000424,24.964961,-2.6259,0.190,9.20616,9.20616
1420.00,9.18608,25.107510,0.000418,24.964938,-2.6261,0.191,9.20711,9.20711
1421.00,9.18929,25.107592,0.000418,24.964969,-2.6262,0.191,9.20851,9.20851
1422.00,9.19144,25.107615,0.000418,24.964921,-2.6263,0.191,9.20764,9.20764
1423.00,9.19310,25.107643,0.000419,24.964899,-2.6264,0.191,9.20636,9.20636
1424.00,9.19426,25.107617,0.000418,24.964805,-2.6265,0.191,9.20584,9.20584
1425.00,9.19581,25.107592,0.000420,24.964836,-2.6267,0.191,9.20660,9.20660
1426.00,9.19882,25.107624,0.000424,24.964872,-2.6270,0.191,9.20667,9.20667
1427.00,9.20194,25.107732,0.000424,24.965004,-2.6273,0.191,9.20598,9.20598
1428.00,9.20314,25.107727,0.000423,24.964984,-2.6276,0.191,9.20457,9.20457
1429.00,9.20324,25.107768,0.000425,24.964968,-2.6278,0.191,9.20149,9.20149
1430.00,9.20219,25.107926,0.000429,24.964989,-2.6280,0.191,9.19771,9.19771
1431.00,9.20180,25.108005,0.000426,24.964898,-2.6281,0.191,9.19567,9.19567
1432.00,9.20216,25.108024,0.000424,24.964818,-2.6281,0.192,9.19582,9.19582
1433.00,9.20262,25.108110,0.000426,24.964841,-2.6281,0.192,9.19572,9.19572
1434.00,9.20277,25.108203,0.000424,24.964882,-2.6281,0.192,9.19775,9.19775
1435.00,9.20288,25.108240,0.000421,24.964832,-2.6282,0.192,9.19994,9.19994
1436.00,9.20285,25.108222,0.000422,24.964751,-2.6283,0.192,9.20118,9.20118
1437.00,9.20246,25.108289,0.000429,24.964778,-2.6284,0.192,9.20108,9.20108
1438.00,9.20176,25.108328,0.000428,24.964751,-2.6286,0.192,9.20124,9.20124
1439.00,9.20113,25.108360,0.000429,24.964749,-2.6287,0.192,9.20055,9.20055
1440.00,9.20075,25.108422,0.000431,24.964870,-2.6288,0.192,9.19904,9.19904
1441.00,9.20047,25.108474,0.000434,24.964933,-2.6289,0.192,9.19869,9.19869
1442.00,9.20009,25.108490,0.000433,24.964892,-2.6290,0.192,9.19887,9.19887
1443.00,9.20013,25.108591,0.000435,24.964971,-2.6291,0.192,9.19760,9.19760
1444.00,9.19942,25.108595,0.000435,24.964968,-2.6292,0.192,9.19504,9.19504
1445.00,9.19819,25.108583,0.000432,24.964834,-2.6292,0.192,9.19433,9.19433
1446.00,9.19739,25.108737,0.000432,24.964921,-2.6292,0.193,9.19249,9.19249
1447.00,9.19664,25.108796,0.000429,24.964918,-2.6292,0.193,9.18962,9.18962
1448.00,9.19639,25.108768,0.000427,24.964848,-2.6292,0.193,9.19013,9.19013
1449.00,9.19699,25.108773,0.000430,24.964810,-2.6293,0.193,9.19303,9.19303
1450.00,9.19668,25.108875,0.000433,24.964925,-2.6294,0.192,9.19435,9.19435
1451.00,9.19623,25.108858,0.000435,24.964940,-2.6297,0.192,9.19321,9.19321
1452.00,9.19568,25.108929,0.000438,24.965035,-2.6299,0.192,9.19298,9.19298
1453.00,9.19564,25.108880,0.000437,24.964996,-2.6301,0.193,9.19239,9.19239
1454.00,9.19476,25.108937,0.000432,24.965004,-2.6304,0.193,9.19259,9.19259
1455.00,9.19394,25.108844,0.000431,24.964840,-2.6307,0.193,9.19386,9.19386
1456.00,9.19424,25.108867,0.000428,24.964809,-2.6307,0.193,9.19586,9.19586
1457.00,9.19462,25.108807,0.000428,24.964690,-2.6307,0.193,9.19613,9.19613
1458.00,9.19434,25.108931,0.000432,24.964703,-2.6306,0.193,9.19523,9.19523
1459.00,9.19412,25.109010,0.000437,24.964754,-2.6304,0.193,9.19328,9.19328
1460.00,9.19345,25.109055,0.000437,24.964840,-2.6304,0.193,9.19041,9.19041
1461.00,9.19254,25.109086,0.000437,24.964796,-2.6306,0.193,9.18821,9.18821
1462.00,9.19266,25.109087,0.000433,24.964776,-2.6309,0.193,9.18780,9.18780
1463.00,9.19251,25.109182,0.000433,24.964809,-2.6313,0.194,9.18849,9.18849
1464.00,9.19220,25.109262,0.000433,24.964872,-2.6317,0.194,9.18974,9.18974
1465.00,9.19229,25.109414,0.000432,24.964974,-2.6319,0.194,9.19366,9.19366
1466.00,9.19233,25.109387,0.000429,24.964967,-2.6320,0.194,9.19785,9.19785
1467.00,9.19370,25.109428,0.000430,24.964992,-2.6321,0.194,9.20235,9.20235
1468.00,9.19534,25.109293,0.000426,24.964879,-2.6323,0.194,9.20736,9.20736
1469.00,9.19603,25.109237,0.000422,24.964786,-2.6326,0.194,9.20827,9.20827
1470.00,9.19564,25.109334,0.000424,24.964787,-2.6329,0.194,9.20346,9.20346
1471.00,9.19515,25.109396,0.000428,24.964868,-2.6331,0.194,9.19843,9.19843
1472.00,9.19547,25.109529,0.000433,24.964913,-2.6330,0.194,9.19383,9.19383
1473.00,9.19526,25.109705,0.000435,24.965038,-2.6328,0.194,9.18871,9.18871
1474.00,9.19460,25.109812,0.000438,24.965071,-2.6327,0.194,9.18714,9.18714
1475.00,9.19438,25.109788,0.000434,24.964980,-2.6326,0.194,9.19109,9.19109
1476.00,9.19518,25.109932,0.000434,24.964976,-2.6327,0.195,9.19513,9.19513
1477.00,9.19637,25.109913,0.000428,24.964945,-2.6330,0.195,9.19741,9.19741
1478.00,9.19795,25.109927,0.000426,24.964955,-2.6332,0.195,9.19890,9.19890
1479.00,9.19824,25.109994,0.000427,24.964972,-2.6334,0.195,9.19999,9.19999
1480.00,9.19636,25.110014,0.000429,24.964983,-2.6336,0.195,9.19846,9.19846
1481.00,9.19632,25.109948,0.000428,24.964935,-2.6336,0.195,9.19782,9.19782
1482.00,9.19707,25.109965,0.000427,24.964943,-2.6337,0.195,9.19712,9.19712
1483.00,9.19716,25.110031,0.000427,24.964941,-2.6341,0.195,9.19699,9.19699
1484.00,9.19714,25.110080,0.000427,24.964962,-2.6344,0.195,9.19761,9.19761
1485.00,9.19706,25.110024,0.000428,24.964868,-2.6347,0.195,9.19826,9.19826
1486.00,9.19617,25.110141,0.000429,24.964897,-2.6349,0.196,9.19851,9.19851
1487.00,9.19635,25.110166,0.000434,24.964849,-2.6350,0.195,9.19968,9.19968
1488.00,9.19643,25.110161,0.000435,24.964785,-2.6350,0.195,9.19897,9.19897
1489.00,9.19550,25.110171,0.000434,24.964721,-2.6349,0.195,9.19625,9.19625
1490.00,9.19522,25.110305,0.000433,24.964808,-2.6350,0.195,9.19378,9.19378
1491.00,9.19566,25.110234,0.000429,24.964763,-2.6352,0.196,9.19266,9.19266
1492.00,9.19619,25.110414,0.000427,24.964887,-2.6355,0.196,9.19082,9.19082
1493.00,9.19617,25.110564,0.000430,24.964968,-2.6358,0.196,9.19001,9.19001
1494.00,9.19637,25.110577,0.000428,24.964936,-2.6362,0.196,9.19269,9.19269
1495.00,9.19644,25.110695,0.000433,24.965051,-2.6364,0.196,9.19576,9.19576
1496.00,9.19600,25.110742,0.000431,24.965012,-2.6366,0.196,9.19618,9.19618
1497.00,9.19605,25.110858,0.000434,24.965000,-2.6365,0.196,9.19486,9.19486
1498.00,9.19598,25.110806,0.000431,24.964879,-2.6364,0.196,9.19398,9.19398
1499.00,9.19580,25.110830,0.000430,24.964846,-2.6364,0.196,9.19039,9.19039
1500.00,9.19539,25.110779,0.000425,24.964770,-2.6363,0.196,9.18604,9.18604
1501.00,9.19402,25.110908,0.000429,24.964853,-2.6364,0.196,9.18261,9.18261
1502.00,9.19276,25.110781,0.000426,24.964766,-2.6368,0.197,9.18180,9.18180
1503.00,9.19183,25.110858,0.000427,24.964841,-2.6372,0.197,9.18115,9.18115
1504.00,9.19061,25.110981,0.000431,24.964993,-2.6374,0.197,9.18218,9.18218
1505.00,9.19034,25.110996,0.000432,24.964936,-2.6377,0.197,9.18442,9.18442
1506.00,9.18926,25.111004,0.000431,24.964896,-2.6379,0.197,9.18792,9.18792
1507.00,9.18853,25.111033,0.000431,24.964934,-2.6380,0.197,9.18986,9.18986
1508.00,9.18900,25.111022,0.000430,24.964901,-2.6381,0.197,9.19246,9.19246
1509.00,9.18947,25.111144,0.000429,24.964944,-2.6382,0.197,9.19261,9.19261
1510.00,9.18939,25.111253,0.000429,24.964971,-2.6382,0.197,9.19074,9.19074
1511.00,9.18908,25.111358,0.000427,24.965005,-2.6384,0.197,9.18897,9.18897
1512.00,9.18887,25.111526,0.000430,24.965030,-2.6385,0.197,9.18887,9.18887
1513.00,9.18889,25.111604,0.000432,24.965093,-2.6387,0.198,9.18819,9.18819
1514.00,9.18847,25.111470,0.000430,24.964982,-2.6389,0.198,9.19000,9.19000
1515.00,9.18805,25.111511,0.000433,24.965013,-2.6390,0.198,9.19320,9.19320
1516.00,9.18860,25.111554,0.000437,24.965038,-2.6391,0.198,9.19501,9.19501
1517.00,9.18882,25.111487,0.000432,24.964990,-2.6392,0.198,9.19554,9.19554
1518.00,9.18936,25.111418,0.000429,24.964905,-2.6392,0.198,9.19699,9.19699
1519.00,9.19019,25.111503,0.000430,24.964938,-2.6395,0.198,9.19835,9.19835
1520.00,9.19129,25.111494,0.000430,24.964854,-2.6399,0.198,9.19812,9.19812
1521.00,9.19197,25.111512,0.000431,24.964813,-2.6401,0.198,9.19548,9.19548
1522.00,9.19177,25.111611,0.000433,24.964837,-2.6402,0.198,9.19293,9.19293
1523.00,9.19176,25.111789,0.000434,24.964892,-2.6403,0.198,9.18936,9.18936
1524.00,9.19173,25.111728,0.000431,24.964731,-2.6404,0.198,9.18492,9.18492
1525.00,9.19152,25.111840,0.000429,24.964827,-2.6403,0.199,9.18447,9.18447
1526.00,9.19115,25.111815,0.000427,24.964848,-2.6404,0.199,9.18832,9.18832
1527.00,9.19101,25.111850,0.000430,24.964897,-2.6405,0.199,9.19270,9.19270
1528.00,9.19180,25.111805,0.000429,24.964804,-2.6406,0.199,9.19717,9.19717
1529.00,9.19214,25.111925,0.000432,24.964921,-2.6406,0.199,9.20149,9.20149
1530.00,9.19328,25.111937,0.000431,24.964887,-2.6406,0.199,9.20350,9.20350
1531.00,9.19450,25.112001,0.000431,24.964870,-2.6407,0.199,9.20280,9.20280
1532.00,9.19537,25.111974,0.000428,24.964797,-2.6407,0.199,9.20116,9.20116
1533.00,9.19532,25.112093,0.000428,24.964922,-2.6408,0.199,9.19937,9.19937
1534.00,9.19557,25.112060,0.000428,24.964869,-2.6409,0.199,9.19707,9.19707
1535.00,9.19564,25.111997,0.000426,24.964831,-2.6411,0.199,9.19478,9.19478
1536.00,9.19531,25.112027,0.000425,24.964762,-2.6413,0.199,9.19334,9.19334
1537.00,9.19478,25.112072,0.000424,24.964697,-2.6415,0.200,9.19386,9.19386
1538.00,9.19469,25.111994,0.000424,24.964633,-2.6418,0.200,9.19378,9.19378
1539.00,9.19452,25.112024,0.000424,24.964621,-2.6421,0.200,9.19311,9.19311
1540.00,9.19381,25.112140,0.000428,24.964689,-2.6423,0.200,9.19158,9.19158
1541.00,9.19349,25.112214,0.000428,24.964773,-2.6425,0.200,9.19010,9.19010
1542.00,9.19398,25.112242,0.000430,24.964840,-2.6427,0.200,9.19023,9.19023
1543.00,9.19501,25.112422,0.000432,24.964921,-2.6428,0.200,9.19196,9.19196
1544.00,9.19598,25.112568,0.000431,24.964952,-2.6430,0.200,9.19398,9.19398
1545.00,9.19671,25.112574,0.000430,24.964947,-2.6431,0.200,9.19753,9.19753
1546.00,9.19679,25.112537,0.000432,24.964933,-2.6431,0.200,9.20042,9.20042
1547.00,9.19656,25.112633,0.000432,24.964971,-2.6430,0.200,9.20124,9.20124
1548.00,9.19588,25.112581,0.000429,24.964959,-2.6430,0.200,9.20086,9.20086
1549.00,9.19497,25.112514,0.000426,24.964961,-2.6430,0.200,9.20119,9.20119
1550.00,9.19489,25.112557,0.000423,24.964915,-2.6431,0.200,9.19821,9.19821
1551.00,9.19556,25.112602,0.000420,24.964838,-2.6431,0.201,9.19479,9.19479
1552.00,9.19522,25.112652,0.000419,24.964805,-2.6433,0.201,9.19077,9.19077
1553.00,9.19431,25.112769,0.000420,24.964747,-2.6434,0.201,9.18753,9.18753
1554.00,9.19443,25.112886,0.000421,24.964733,-2.6436,0.201,9.18568,9.18568
1555.00,9.19437,25.112923,0.000420,24.964695,-2.6437,0.201,9.18372,9.18372
1556.00,9.19508,25.113084,0.000421,24.964809,-2.6440,0.201,9.18102,9.18102
1557.00,9.19648,25.113088,0.000420,24.964847,-2.6442,0.201,9.17720,9.17720
1558.00,9.19570,25.113102,0.000420,24.964915,-2.6444,0.201,9.17604,9.17604
1559.00,9.19391,25.113185,0.000420,24.964978,-2.6446,0.202,9.17744,9.17744
1560.00,9.19061,25.113251,0.000418,24.965013,-2.6447,0.202,9.18266,9.18266
1561.00,9.18407,25.113219,0.000414,24.964963,-2.6448,0.202,9.19017,9.19017
@11,2.0001,4.0, 1560.02 
1562.00,9.18169,25.113221,0.000411,24.964881,-2.6450,0.203,9.19811,9.19811
1563.00,9.18486,25.113286,0.000414,24.964885,-2.6451,0.203,9.20271,9.20271
1564.00,9.18154,25.113362,0.000416,24.964916,-2.6451,0.203,9.20381,9.20381
1565.00,9.17780,25.113406,0.000418,24.964921,-2.6452,0.203,9.20528,9.20528
1566.00,9.17657,25.113438,0.000419,24.964895,-2.6453,0.203,9.20688,9.20688
1567.00,9.17821,25.113485,0.000420,24.964960,-2.6455,0.203,9.20913,9.20913
1568.00,9.18215,25.113424,0.000415,24.964884,-2.6456,0.203,9.20954,9.20954
1569.00,9.19042,25.113330,0.000413,24.964770,-2.6457,0.203,9.20891,9.20891
1570.00,9.19423,25.113343,0.000414,24.964791,-2.6459,0.203,9.20699,9.20699
1571.00,9.19719,25.113428,0.000417,24.964829,-2.6459,0.204,9.20488,9.20488
1572.00,9.20023,25.113482,0.000421,24.964780,-2.6459,0.204,9.20242,9.20242
1573.00,9.20085,25.113569,0.000427,24.964849,-2.6460,0.204,9.20190,9.20190
1574.00,9.20113,25.113670,0.000431,24.964938,-2.6461,0.203,9.20143,9.20143
1575.00,9.20190,25.113763,0.000430,24.964919,-2.6462,0.204,9.20047,9.20047
1576.00,9.20452,25.113780,0.000427,24.964920,-2.6463,0.204,9.20035,9.20035
1577.00,9.20412,25.113818,0.000427,24.964933,-2.6462,0.204,9.20084,9.20084
1578.00,9.20407,25.113825,0.000427,24.964868,-2.6461,0.204,9.20117,9.20117
1579.00,9.20413,25.113847,0.000427,24.964839,-2.6460,0.204,9.20137,9.20137
1580.00,9.20373,25.113836,0.000427,24.964854,-2.6459,0.204,9.20124,9.20124
1581.00,9.20322,25.113811,0.000428,24.964855,-2.6459,0.204,9.20029,9.20029
1582.00,9.20321,25.113848,0.000426,24.964880,-2.6461,0.204,9.20064,9.20064
1583.00,9.20320,25.113958,0.000422,24.964869,-2.6465,0.204,9.19988,9.19988
1584.00,9.20301,25.114057,0.000420,24.964868,-2.6468,0.204,9.19979,9.19979
1585.00,9.20261,25.114156,0.000421,24.964827,-2.6472,0.204,9.20065,9.20065
1586.00,9.20214,25.114224,0.000420,24.964767,-2.6475,0.205,9.20187,9.20187
1587.00,9.20165,25.114297,0.000419,24.964756,-2.6477,0.205,9.20181,9.20181
1588.00,9.20143,25.114250,0.000420,24.964752,-2.6477,0.205,9.20270,9.20270
1589.00,9.20143,25.114185,0.000422,24.964711,-2.6477,0.205,9.20302,9.20302
1590.00,9.20125,25.114228,0.000422,24.964821,-2.6478,0.205,9.20297,9.20297
1591.00,9.20129,25.114276,0.000424,24.964887,-2.6478,0.205,9.20286,9.20286
1592.00,9.20135,25.114339,0.000428,24.964900,-2.6479,0.205,9.20225,9.20225
1593.00,9.20137,25.114435,0.000427,24.964984,-2.6482,0.205,9.20165,9.20165
1594.00,9.20155,25.114542,0.000429,24.965088,-2.6484,0.205,9.20153,9.20153
1595.00,9.20122,25.114513,0.000430,24.965025,-2.6485,0.205,9.19863,9.19863
1596.00,9.20053,25.114534,0.000434,24.964994,-2.6487,0.205,9.19584,9.19584
1597.00,9.20005,25.114569,0.000430,24.964932,-2.6489,0.205,9.19508,9.19508
1598.00,9.19981,25.114605,0.000430,24.964860,-2.6490,0.205,9.19436,9.19436
1599.00,9.19934,25.114581,0.000428,24.964731,-2.6490,0.205,9.19209,9.19209
1600.00,9.19903,25.114680,0.000426,24.964788,-2.6492,0.205,9.19405,9.19405
1601.00,9.19908,25.114721,0.000423,24.964804,-2.6493,0.205,9.19536,9.19536
1602.00,9.19876,25.114720,0.000424,24.964820,-2.6495,0.205,9.19527,9.19527
1603.00,9.19862,25.114760,0.000424,24.964853,-2.6496,0.206,9.19589,9.19589
1604.00,9.19862,25.114876,0.000426,24.964943,-2.6498,0.206,9.19848,9.19848
1605.00,9.19831,25.114820,0.000427,24.964843,-2.6498,0.206,9.19915,9.19915
1606.00,9.19783,25.114806,0.000430,24.964759,-2.6499,0.205,9.19854,9.19854
1607.00,9.19765,25.114892,0.000430,24.964799,-2.6499,0.206,9.19699,9.19699
1608.00,9.19724,25.114929,0.000432,24.964755,-2.6500,0.206,9.19469,9.19469
1609.00,9.19644,25.114954,0.000430,24.964752,-2.6501,0.206,9.19253,9.19253
1610.00,9.19584,25.115084,0.000431,24.964785,-2.6502,0.206,9.19045,9.19045
1611.00,9.19540,25.115290,0.000429,24.964917,-2.6503,0.206,9.19076,9.19076
1612.00,9.19483,25.115237,0.000428,24.964838,-2.6504,0.206,9.19061,9.19061
1613.00,9.19414,25.115195,0.000425,24.964813,-2.6505,0.206,9.19023,9.19023
1614.00,9.19362,25.115205,0.000428,24.964753,-2.6505,0.206,9.18939,9.18939
1615.00,9.19320,25.115186,0.000428,24.964761,-2.6505,0.206,9.18788,9.18788
1616.00,9.19262,25.115193,0.000426,24.964718,-2.6505,0.206,9.18421,9.18421
1617.00,9.19177,25.115360,0.000427,24.964819,-2.6506,0.206,9.18178,9.18178
1618.00,9.19074,25.115526,0.000431,24.964910,-2.6508,0.206,9.18100,9.18100
1619.00,9.19034,25.115601,0.000432,24.964927,-2.6510,0.207,9.18066,9.18066
1620.00,9.19009,25.115644,0.000432,24.964877,-2.6513,0.207,9.18184,9.18184
1621.00,9.18961,25.115590,0.000435,24.964836,-2.6515,0.206,9.18407,9.18407
1622.00,9.18908,25.115591,0.000435,24.964830,-2.6516,0.206,9.18548,9.18548
1623.00,9.18837,25.115538,0.000433,24.964756,-2.6516,0.207,9.18606,9.18606
1624.00,9.18776,25.115458,0.000427,24.964680,-2.6515,0.207,9.18715,9.18715
1625.00,9.18705,25.115502,0.000426,24.964682,-2.6515,0.207,9.18816,9.18816
1626.00,9.18653,25.115591,0.000426,24.964683,-2.6516,0.207,9.19049,9.19049
1627.00,9.18710,25.115581,0.000423,24.964636,-2.6519,0.207,9.19264,9.19264
1628.00,9.18775,25.115729,0.000426,24.964693,-2.6520,0.207,9.19400,9.19400
1629.00,9.18770,25.115929,0.000429,24.964845,-2.6522,0.207,9.19297,9.19297
1630.00,9.18741,25.116035,0.000433,24.964905,-2.6524,0.207,9.19088,9.19088
1631.00,9.18689,25.116047,0.000431,24.964898,-2.6526,0.207,9.18776,9.18776
1632.00,9.18654,25.116137,0.000435,24.964927,-2.6527,0.207,9.18612,9.18612
1633.00,9.18658,25.116140,0.000435,24.964884,-2.6529,0.207,9.18579,9.18579
1634.00,9.18672,25.116195,0.000437,24.964893,-2.6529,0.207,9.18653,9.18653
1635.00,9.18718,25.116265,0.000438,24.964960,-2.6528,0.207,9.18870,9.18870
1636.00,9.18827,25.116356,0.000442,24.965070,-2.6526,0.207,9.18991,9.18991
1637.00,9.18893,25.116418,0.000441,24.965103,-2.6526,0.207,9.19088,9.19088
1638.00,9.18921,25.116489,0.000437,24.965143,-2.6527,0.208,9.19280,9.19280
1639.00,9.18998,25.116527,0.000435,24.965119,-2.6529,0.208,9.19444,9.19444
1640.00,9.19039,25.116506,0.000431,24.964975,-2.6533,0.208,9.19500,9.19500
1641.00,9.19087,25.116564,0.000430,24.964931,-2.6535,0.208,9.19629,9.19629
1642.00,9.19155,25.116533,0.000431,24.964856,-2.6538,0.208,9.19839,9.19839
1643.00,9.19235,25.116456,0.000431,24.964759,-2.6539,0.208,9.19791,9.19791
1644.00,9.19289,25.116410,0.000431,24.964664,-2.6541,0.208,9.19874,9.19874
1645.00,9.19346,25.116479,0.000430,24.964778,-2.6542,0.208,9.19957,9.19957
1646.00,9.19340,25.116441,0.000430,24.964712,-2.6544,0.208,9.19879,9.19879
1647.00,9.19313,25.116629,0.000429,24.964853,-2.6545,0.208,9.19705,9.19705
1648.00,9.19304,25.116759,0.000434,24.964933,-2.6546,0.208,9.19561,9.19561
1649.00,9.19311,25.116838,0.000436,24.965030,-2.6546,0.208,9.19296,9.19296
1650.00,9.19344,25.116822,0.000437,24.964946,-2.6546,0.208,9.18837,9.18837
1651.00,9.19270,25.116929,0.000435,24.964979,-2.6548,0.208,9.18553,9.18553
1652.00,9.19253,25.116736,0.000431,24.964816,-2.6549,0.208,9.18382,9.18382
1653.00,9.19263,25.116767,0.000428,24.964804,-2.6551,0.209,9.18501,9.18501
1654.00,9.19320,25.116719,0.000422,24.964649,-2.6553,0.209,9.18790,9.18790
1655.00,9.19359,25.116850,0.000423,24.964725,-2.6554,0.209,9.19149,9.19149
1656.00,9.19361,25.116895,0.000421,24.964712,-2.6554,0.209,9.19389,9.19389
1657.00,9.19351,25.117049,0.000422,24.964780,-2.6556,0.209,9.19416,9.19416
1658.00,9.19306,25.117127,0.000423,24.964799,-2.6557,0.209,9.19376,9.19376
1659.00,9.19261,25.117221,0.000427,24.964888,-2.6558,0.209,9.19139,9.19139
1660.00,9.19165,25.117185,0.000425,24.964840,-2.6558,0.209,9.19125,9.19125
1661.00,9.19033,25.117145,0.000426,24.964865,-2.6558,0.209,9.19083,9.19083
1662.00,9.19006,25.117195,0.000427,24.964859,-2.6557,0.209,9.19339,9.19339
1663.00,9.19022,25.117136,0.000427,24.964804,-2.6556,0.210,9.19521,9.19521
1664.00,9.19011,25.117219,0.000426,24.964817,-2.6556,0.210,9.19791,9.19791
1665.00,9.19103,25.117255,0.000429,24.964815,-2.6556,0.210,9.20003,9.20003
1666.00,9.19180,25.117377,0.000430,24.964854,-2.6558,0.210,9.20154,9.20154
1667.00,9.19288,25.117461,0.000430,24.964879,-2.6560,0.210,9.20090,9.20090
1668.00,9.19322,25.117570,0.000427,24.964885,-2.6562,0.210,9.19924,9.19924
1669.00,9.19391,25.117664,0.000428,24.964984,-2.6565,0.210,9.19527,9.19527
1670.00,9.19544,25.117767,0.000431,24.964994,-2.6568,0.210,9.19043,9.19043
1671.00,9.19491,25.117780,0.000429,24.964946,-2.6571,0.210,9.18798,9.18798
1672.00,9.19400,25.117771,0.000428,24.964905,-2.6572,0.210,9.18894,9.18894
1673.00,9.19343,25.117808,0.000431,24.964934,-2.6573,0.210,9.19084,9.19084
1674.00,9.19350,25.117840,0.000431,24.964877,-2.6574,0.210,9.19435,9.19435
1675.00,9.19450,25.117852,0.000427,24.964868,-2.6576,0.210,9.19952,9.19952
1676.00,9.19532,25.117842,0.000425,24.964789,-2.6578,0.211,9.20359,9.20359
1677.00,9.19574,25.117932,0.000425,24.964819,-2.6581,0.211,9.20224,9.20224
1678.00,9.19631,25.117990,0.000426,24.964837,-2.6584,0.211,9.19834,9.19834
1679.00,9.19547,25.117996,0.000422,24.964816,-2.6587,0.211,9.19529,9.19529
1680.00,9.19394,25.118023,0.000422,24.964789,-2.6588,0.211,9.19168,9.19168
1681.00,9.19546,25.118077,0.000421,24.964823,-2.6589,0.211,9.18872,9.18872
1682.00,9.19492,25.118054,0.000424,24.964783,-2.6590,0.211,9.18731,9.18731
1683.00,9.19385,25.118108,0.000424,24.964805,-2.6589,0.211,9.18689,9.18689
1684.00,9.19317,25.118041,0.000423,24.964747,-2.6588,0.211,9.18456,9.18456
1685.00,9.19263,25.118018,0.000424,24.964766,-2.6588,0.211,9.18235,9.18235
1686.00,9.19180,25.118046,0.000428,24.964757,-2.6588,0.211,9.18116,9.18116
1687.00,9.19132,25.117997,0.000427,24.964724,-2.6588,0.211,9.18217,9.18217
1688.00,9.19036,25.118032,0.000425,24.964727,-2.6590,0.211,9.18272,9.18272
1689.00,9.19065,25.118173,0.000427,24.964774,-2.6592,0.211,9.18422,9.18422
1690.00,9.19008,25.118337,0.000429,24.964810,-2.6593,0.211,9.18531,9.18531
1691.00,9.18972,25.118468,0.000429,24.964873,-2.6594,0.212,9.18463,9.18463
1692.00,9.18888,25.118613,0.000430,24.964893,-2.6596,0.212,9.18328,9.18328
1693.00,9.18719,25.118566,0.000428,24.964795,-2.6598,0.212,9.18465,9.18465
1694.00,9.18492,25.118571,0.000425,24.964766,-2.6601,0.212,9.18520,9.18520
1695.00,9.18433,25.118526,0.000423,24.964709,-2.6604,0.212,9.18557,9.18557
1696.00,9.18479,25.118544,0.000421,24.964744,-2.6606,0.212,9.18727,9.18727
1697.00,9.18485,25.118573,0.000422,24.964805,-2.6607,0.212,9.18779,9.18779
1698.00,9.18510,25.118654,0.000426,24.964911,-2.6607,0.213,9.18568,9.18568
1699.00,9.18496,25.118653,0.000430,24.964866,-2.6608,0.213,9.18574,9.18574
1700.00,9.18473,25.118701,0.000432,24.964861,-2.6610,0.213,9.18508,9.18508
1701.00,9.18434,25.118652,0.000435,24.964799,-2.6611,0.213,9.18432,9.18432
1702.00,9.18441,25.118681,0.000432,24.964792,-2.6612,0.213,9.18523,9.18523
1703.00,9.18475,25.118650,0.000431,24.964731,-2.6613,0.213,9.18694,9.18694
1704.00,9.18554,25.118697,0.000433,24.964758,-2.6614,0.213,9.18673,9.18673
1705.00,9.18522,25.118695,0.000431,24.964752,-2.6616,0.213,9.18383,9.18383
1706.00,9.18547,25.118739,0.000426,24.964713,-2.6616,0.213,9.17845,9.17845
1707.00,9.18611,25.118839,0.000428,24.964711,-2.6617,0.213,9.17072,9.17072
1708.00,9.18553,25.118904,0.000427,24.964697,-2.6619,0.213,9.16528,9.16528
1709.00,9.18536,25.119014,0.000422,24.964731,-2.6620,0.213,9.16336,9.16336
1710.00,9.18476,25.119048,0.000419,24.964737,-2.6621,0.214,9.16648,9.16648
1711.00,9.18610,25.119080,0.000416,24.964750,-2.6623,0.214,9.17243,9.17243
@12,2.0001,4.0, 1710.171 
1712.00,9.19169,25.119088,0.000411,24.964728,-2.6624,0.214,9.18025,9.18025
1713.00,9.18890,25.119183,0.000408,24.964724,-2.6625,0.214,9.18646,9.18646
1714.00,9.17886,25.119212,0.000406,24.964720,-2.6625,0.215,9.19051,9.19051
1715.00,9.17289,25.119229,0.000404,24.964676,-2.6624,0.215,9.19243,9.19243
1716.00,9.17350,25.119291,0.000406,24.964672,-2.6623,0.215,9.19321,9.19321
1717.00,9.17446,25.119304,0.000406,24.964605,-2.6622,0.215,9.19261,9.19261
1718.00,9.17748,25.119295,0.000407,24.964537,-2.6623,0.215,9.19132,9.19132
1719.00,9.17912,25.119343,0.000408,24.964525,-2.6624,0.215,9.18966,9.18966
1720.00,9.18077,25.119482,0.000411,24.964614,-2.6626,0.215,9.18980,9.18980
1721.00,9.18166,25.119542,0.000412,24.964673,-2.6629,0.215,9.19126,9.19126
1722.00,9.18298,25.119525,0.000415,24.964683,-2.6631,0.215,9.19304,9.19304
1723.00,9.18421,25.119620,0.000416,24.964840,-2.6632,0.215,9.19433,9.19433
1724.00,9.18460,25.119594,0.000414,24.964846,-2.6633,0.215,9.19638,9.19638
1725.00,9.18584,25.119600,0.000416,24.964888,-2.6635,0.215,9.19881,9.19881
1726.00,9.18805,25.119585,0.000418,24.964865,-2.6636,0.215,9.20053,9.20053
1727.00,9.19066,25.119570,0.000417,24.964883,-2.6636,0.215,9.20193,9.20193
1728.00,9.19308,25.119479,0.000414,24.964775,-2.6636,0.216,9.20364,9.20364
1729.00,9.19492,25.119477,0.000418,24.964770,-2.6638,0.216,9.20426,9.20426
1730.00,9.19586,25.119405,0.000417,24.964649,-2.6640,0.216,9.20226,9.20226
1731.00,9.19634,25.119427,0.000415,24.964608,-2.6642,0.216,9.20039,9.20039
1732.00,9.19648,25.119563,0.000418,24.964661,-2.6642,0.216,9.19825,9.19825
1733.00,9.19666,25.119641,0.000420,24.964677,-2.6643,0.216,9.19588,9.19588
1734.00,9.19646,25.119699,0.000417,24.964685,-2.6642,0.216,9.19416,9.19416
1735.00,9.19631,25.119817,0.000420,24.964780,-2.6642,0.216,9.19589,9.19589
1736.00,9.19700,25.119937,0.000424,24.964867,-2.6643,0.216,9.19696,9.19696
1737.00,9.19746,25.119972,0.000426,24.964882,-2.6646,0.216,9.19678,9.19678
1738.00,9.19746,25.120101,0.000429,24.964966,-2.6649,0.216,9.19644,9.19644
1739.00,9.19757,25.120151,0.000432,24.964939,-2.6652,0.216,9.19580,9.19580
1740.00,9.19758,25.120244,0.000432,24.964908,-2.6653,0.216,9.19328,9.19328
1741.00,9.19741,25.120238,0.000428,24.964830,-2.6652,0.216,9.19088,9.19088
1742.00,9.19724,25.120202,0.000424,24.964721,-2.6650,0.217,9.19158,9.19158
1743.00,9.19724,25.120160,0.000423,24.964698,-2.6650,0.217,9.19377,9.19377
1744.00,9.19626,25.120259,0.000425,24.964762,-2.6651,0.217,9.19453,9.19453
1745.00,9.19499,25.120346,0.000426,24.964807,-2.6653,0.217,9.19482,9.19482
1746.00,9.19443,25.120416,0.000428,24.964792,-2.6656,0.217,9.19555,9.19555
1747.00,9.19485,25.120598,0.000432,24.964974,-2.6660,0.217,9.19420,9.19420
1748.00,9.19466,25.120620,0.000433,24.964921,-2.6662,0.217,9.19200,9.19200
1749.00,9.19438,25.120648,0.000432,24.964915,-2.6663,0.217,9.19128,9.19128
1750.00,9.19377,25.120636,0.000428,24.964889,-2.6665,0.217,9.18982,9.18982
1751.00,9.19324,25.120658,0.000428,24.964952,-2.6666,0.217,9.18894,9.18894
1752.00,9.19311,25.120600,0.000426,24.964844,-2.6667,0.217,9.18993,9.18993
1753.00,9.19324,25.120689,0.000427,24.964837,-2.6669,0.217,9.19129,9.19129
1754.00,9.19342,25.120697,0.000426,24.964788,-2.6669,0.217,9.19168,9.19168
1755.00,9.19298,25.120776,0.000428,24.964839,-2.6668,0.217,9.19229,9.19229
1756.00,9.19216,25.120744,0.000428,24.964801,-2.6668,0.217,9.19188,9.19188
1757.00,9.19178,25.120790,0.000426,24.964775,-2.6666,0.217,9.19139,9.19139
1758.00,9.19188,25.120829,0.000423,24.964778,-2.6665,0.217,9.19102,9.19102
1759.00,9.19200,25.120875,0.000420,24.964801,-2.6667,0.218,9.19026,9.19026
1760.00,9.19181,25.120880,0.000419,24.964701,-2.6669,0.218,9.18957,9.18957
1761.00,9.19158,25.121121,0.000421,24.964827,-2.6671,0.218,9.18863,9.18863
1762.00,9.19081,25.121217,0.000421,24.964822,-2.6675,0.218,9.18665,9.18665
1763.00,9.19004,25.121278,0.000421,24.964804,-2.6678,0.218,9.18448,9.18448
1764.00,9.18952,25.121325,0.000427,24.964775,-2.6681,0.218,9.18501,9.18501
1765.00,9.18920,25.121321,0.000423,24.964754,-2.6683,0.218,9.18690,9.18690
1766.00,9.18941,25.121322,0.000424,24.964703,-2.6686,0.218,9.18815,9.18815
1767.00,9.18954,25.121396,0.000425,24.964751,-2.6688,0.218,9.19122,9.19122
1768.00,9.19024,25.121441,0.000426,24.964764,-2.6689,0.218,9.19588,9.19588
1769.00,9.19093,25.121478,0.000425,24.964743,-2.6690,0.218,9.19731,9.19731
1770.00,9.19123,25.121529,0.000430,24.964750,-2.6691,0.218,9.19555,9.19555
1771.00,9.19099,25.121552,0.000429,24.964741,-2.6692,0.218,9.19486,9.19486
1772.00,9.19059,25.121534,0.000429,24.964688,-2.6693,0.218,9.19451,9.19451
1773.00,9.19059,25.121595,0.000429,24.964700,-2.6693,0.218,9.19090,9.19090
1774.00,9.19058,25.121707,0.000432,24.964742,-2.6693,0.218,9.18743,9.18743
1775.00,9.19076,25.121769,0.000432,24.964792,-2.6692,0.219,9.18661,9.18661
1776.00,9.19053,25.121735,0.000429,24.964715,-2.6691,0.219,9.18552,9.18552
1777.00,9.19116,25.121750,0.000429,24.964689,-2.6690,0.219,9.18243,9.18243
1778.00,9.19148,25.121773,0.000429,24.964700,-2.6692,0.219,9.18118,9.18118
1779.00,9.19101,25.121703,0.000425,24.964657,-2.6693,0.219,9.18173,9.18173
1780.00,9.19140,25.121733,0.000425,24.964629,-2.6694,0.219,9.18333,9.18333
1781.00,9.18995,25.121795,0.000428,24.964615,-2.6696,0.219,9.18554,9.18554
1782.00,9.18880,25.121845,0.000427,24.964628,-2.6697,0.219,9.18799,9.18799
1783.00,9.18867,25.121841,0.000426,24.964608,-2.6698,0.219,9.18962,9.18962
1784.00,9.18892,25.121893,0.000428,24.964642,-2.6698,0.219,9.19103,9.19103
1785.00,9.18904,25.122006,0.000429,24.964725,-2.6700,0.219,9.19097,9.19097
1786.00,9.18910,25.122081,0.000425,24.964791,-2.6700,0.219,9.19158,9.19158
1787.00,9.18948,25.122180,0.000424,24.964862,-2.6701,0.220,9.19240,9.19240
1788.00,9.18913,25.122323,0.000424,24.964930,-2.6702,0.220,9.19347,9.19347
1789.00,9.18849,25.122413,0.000423,24.964953,-2.6704,0.220,9.19251,9.19251
1790.00,9.18842,25.122391,0.000421,24.964881,-2.6706,0.220,9.18907,9.18907
1791.00,9.18797,25.122450,0.000427,24.964953,-2.6708,0.220,9.18389,9.18389
1792.00,9.18643,25.122482,0.000431,24.964933,-2.6710,0.220,9.18026,9.18026
1793.00,9.18565,25.122391,0.000429,24.964821,-2.6711,0.220,9.17909,9.17909
1794.00,9.18611,25.122467,0.000430,24.964842,-2.6712,0.220,9.18209,9.18209
1795.00,9.18679,25.122470,0.000428,24.964775,-2.6713,0.220,9.18753,9.18753
1796.00,9.18748,25.122544,0.000427,24.964749,-2.6714,0.220,9.19236,9.19236
1797.00,9.18785,25.122639,0.000426,24.964800,-2.6714,0.220,9.19480,9.19480
1798.00,9.18710,25.122782,0.000432,24.964856,-2.6715,0.220,9.19383,9.19383
1799.00,9.18638,25.122756,0.000429,24.964759,-2.6716,0.220,9.19245,9.19245
1800.00,9.18516,25.122812,0.000427,24.964762,-2.6716,0.221,9.19251,9.19251
1801.00,9.18658,25.122808,0.000427,24.964697,-2.6717,0.221,9.19206,9.19206
1802.00,9.18797,25.122695,0.000424,24.964563,-2.6716,0.221,9.19006,9.19006
1803.00,9.18745,25.122686,0.000421,24.964549,-2.6715,0.221,9.18882,9.18882
1804.00,9.18769,25.122754,0.000425,24.964605,-2.6716,0.221,9.18716,9.18716
1805.00,9.18829,25.122839,0.000428,24.964692,-2.6716,0.221,9.18420,9.18420
1806.00,9.18738,25.122813,0.000425,24.964647,-2.6717,0.221,9.18212,9.18212
1807.00,9.18697,25.122917,0.000427,24.964689,-2.6719,0.221,9.18081,9.18081
1808.00,9.18738,25.122887,0.000426,24.964610,-2.6722,0.221,9.18116,9.18116
1809.00,9.18941,25.122912,0.000426,24.964617,-2.6725,0.221,9.18057,9.18057
1810.00,9.18949,25.122853,0.000425,24.964531,-2.6727,0.221,9.18110,9.18110
1811.00,9.18780,25.122930,0.000427,24.964574,-2.6729,0.221,9.18147,9.18147
1812.00,9.18705,25.122857,0.000427,24.964463,-2.6731,0.221,9.18258,9.18258
1813.00,9.18668,25.122941,0.000428,24.964523,-2.6732,0.222,9.18399,9.18399
1814.00,9.18624,25.122913,0.000428,24.964480,-2.6733,0.222,9.18698,9.18698
1815.00,9.18553,25.122970,0.000428,24.964479,-2.6733,0.222,9.18890,9.18890
1816.00,9.18647,25.122978,0.000428,24.964416,-2.6734,0.221,9.19133,9.19133
1817.00,9.18650,25.123099,0.000430,24.964538,-2.6734,0.222,9.19320,9.19320
1818.00,9.18665,25.123180,0.000429,24.964591,-2.6734,0.222,9.19360,9.19360
1819.00,9.18653,25.123297,0.000429,24.964623,-2.6735,0.222,9.19161,9.19161
1820.00,9.18605,25.123383,0.000431,24.964662,-2.6736,0.222,9.18961,9.18961
1821.00,9.18569,25.123373,0.000429,24.964667,-2.6738,0.222,9.18928,9.18928
1822.00,9.18626,25.123322,0.000424,24.964652,-2.6740,0.222,9.18865,9.18865
1823.00,9.18674,25.123400,0.000423,24.964705,-2.6741,0.222,9.18775,9.18775
1824.00,9.18706,25.123422,0.000422,24.964700,-2.6743,0.223,9.18739,9.18739
1825.00,9.18748,25.123497,0.000423,24.964752,-2.6744,0.223,9.18631,9.18631
1826.00,9.18708,25.123546,0.000427,24.964722,-2.6744,0.223,9.18510,9.18510
1827.00,9.18733,25.123686,0.000431,24.964709,-2.6744,0.222,9.18712,9.18712
1828.00,9.18832,25.123765,0.000433,24.964707,-2.6743,0.222,9.18902,9.18902
1829.00,9.18878,25.123809,0.000433,24.964693,-2.6743,0.222,9.18957,9.18957
1830.00,9.18876,25.123827,0.000432,24.964669,-2.6744,0.223,9.18997,9.18997
1831.00,9.18880,25.123893,0.000428,24.964734,-2.6746,0.223,9.19028,9.19028
1832.00,9.18921,25.123933,0.000425,24.964752,-2.6748,0.223,9.18876,9.18876
1833.00,9.18955,25.123891,0.000427,24.964709,-2.6752,0.223,9.18775,9.18775
1834.00,9.18915,25.123921,0.000429,24.964740,-2.6755,0.223,9.18688,9.18688
1835.00,9.18838,25.123971,0.000429,24.964716,-2.6760,0.223,9.18668,9.18668
1836.00,9.18793,25.124032,0.000432,24.964716,-2.6763,0.223,9.18597,9.18597
1837.00,9.18788,25.124159,0.000434,24.964783,-2.6765,0.223,9.18456,9.18456
1838.00,9.18771,25.124199,0.000432,24.964723,-2.6767,0.223,9.18417,9.18417
1839.00,9.18724,25.124255,0.000429,24.964696,-2.6769,0.223,9.18609,9.18609
1840.00,9.18689,25.124316,0.000429,24.964710,-2.6770,0.223,9.18725,9.18725
1841.00,9.18723,25.124403,0.000429,24.964722,-2.6771,0.223,9.18707,9.18707
1842.00,9.18739,25.124405,0.000428,24.964680,-2.6772,0.223,9.18748,9.18748
1843.00,9.18714,25.124410,0.000424,24.964662,-2.6772,0.224,9.18721,9.18721
1844.00,9.18700,25.124426,0.000425,24.964588,-2.6771,0.224,9.18505,9.18505
1845.00,9.18666,25.124423,0.000424,24.964552,-2.6772,0.224,9.18210,9.18210
1846.00,9.18638,25.124416,0.000423,24.964536,-2.6773,0.224,9.18195,9.18195
1847.00,9.18610,25.124447,0.000423,24.964553,-2.6776,0.224,9.18219,9.18219
1848.00,9.18540,25.124534,0.000428,24.964575,-2.6779,0.224,9.18138,9.18138
1849.00,9.18517,25.124633,0.000428,24.964696,-2.6782,0.224,9.18170,9.18170
1850.00,9.18511,25.124716,0.000430,24.964754,-2.6784,0.224,9.18465,9.18465
1851.00,9.18514,25.124767,0.000430,24.964768,-2.6785,0.224,9.18524,9.18524
1852.00,9.18484,25.124814,0.000428,24.964789,-2.6785,0.224,9.18422,9.18422
1853.00,9.18447,25.124842,0.000423,24.964846,-2.6786,0.225,9.18309,9.18309
1854.00,9.18455,25.124794,0.000422,24.964776,-2.6785,0.225,9.18117,9.18117
1855.00,9.18460,25.124819,0.000417,24.964765,-2.6785,0.225,9.17518,9.17518
1856.00,9.18386,25.124811,0.000414,24.964751,-2.6785,0.225,9.16831,9.16831
1857.00,9.18340,25.124877,0.000416,24.964772,-2.6785,0.225,9.16119,9.16119
1858.00,9.18299,25.124905,0.000415,24.964772,-2.6785,0.225,9.15611,9.15611
1859.00,9.18430,25.125008,0.000413,24.964865,-2.6787,0.226,9.15462,9.15462
1860.00,9.18456,25.125045,0.000415,24.964948,-2.6789,0.226,9.15979,9.15979
1861.00,9.18507,25.125108,0.000417,24.964986,-2.6791,0.226,9.16890,9.16890
@13,2.0001,4.0, 1860.105 
1862.00,9.18093,25.125128,0.000415,24.964930,-2.6793,0.226,9.17946,9.17946
1863.00,9.17665,25.125173,0.000417,24.964859,-2.6795,0.226,9.18710,9.18710
1864.00,9.16877,25.125213,0.000419,24.964802,-2.6795,0.226,9.19238,9.19238
1865.00,9.16221,25.125233,0.000422,24.964727,-2.6796,0.226,9.19393,9.19393
1866.00,9.16163,25.125345,0.000424,24.964745,-2.6797,0.226,9.19253,9.19253
1867.00,9.15748,25.125257,0.000426,24.964670,-2.6797,0.226,9.18941,9.18941
1868.00,9.15662,25.125303,0.000427,24.964732,-2.6797,0.226,9.18889,9.18889
1869.00,9.16644,25.125307,0.000427,24.964747,-2.6799,0.226,9.18915,9.18915
1870.00,9.18241,25.125383,0.000426,24.964821,-2.6800,0.226,9.19039,9.19039
1871.00,9.18819,25.125312,0.000423,24.964766,-2.6800,0.227,9.19310,9.19310
1872.00,9.18929,25.125470,0.000419,24.964894,-2.6801,0.227,9.19662,9.19662
1873.00,9.18899,25.125525,0.000416,24.964877,-2.6801,0.227,9.19905,9.19905
1874.00,9.18894,25.125584,0.000415,24.964925,-2.6800,0.227,9.20082,9.20082
1875.00,9.19066,25.125510,0.000413,24.964775,-2.6797,0.228,9.20193,9.20193
1876.00,9.19199,25.125602,0.000418,24.964827,-2.6796,0.228,9.20095,9.20095
1877.00,9.19326,25.125562,0.000419,24.964787,-2.6794,0.228,9.19911,9.19911
1878.00,9.19441,25.125528,0.000423,24.964805,-2.6795,0.227,9.19728,9.19728
1879.00,9.19538,25.125633,0.000428,24.964852,-2.6798,0.227,9.19724,9.19724
1880.00,9.19535,25.125666,0.000432,24.964900,-2.6802,0.227,9.19856,9.19856
1881.00,9.19620,25.125641,0.000432,24.964828,-2.6806,0.227,9.19931,9.19931
1882.00,9.19636,25.125718,0.000432,24.964797,-2.6810,0.227,9.19999,9.19999
1883.00,9.19636,25.125806,0.000430,24.964780,-2.6813,0.227,9.19985,9.19985
1884.00,9.19678,25.125767,0.000425,24.964704,-2.6814,0.228,9.19674,9.19674
1885.00,9.19772,25.125855,0.000422,24.964741,-2.6816,0.228,9.19382,9.19382
1886.00,9.19920,25.125991,0.000421,24.964805,-2.6817,0.228,9.19360,9.19360
1887.00,9.19936,25.126085,0.000423,24.964813,-2.6818,0.228,9.19495,9.19495
1888.00,9.19843,25.126182,0.000425,24.964859,-2.6819,0.228,9.19895,9.19895
1889.00,9.19741,25.126223,0.000423,24.964800,-2.6820,0.229,9.20183,9.20183
1890.00,9.19705,25.126272,0.000425,24.964756,-2.6821,0.229,9.20116,9.20116
1891.00,9.19771,25.126339,0.000426,24.964755,-2.6821,0.229,9.19814,9.19814
1892.00,9.19850,25.126368,0.000426,24.964775,-2.6821,0.229,9.19396,9.19396
1893.00,9.19804,25.126369,0.000425,24.964707,-2.6821,0.229,9.18788,9.18788
1894.00,9.19697,25.126462,0.000427,24.964727,-2.6821,0.229,9.18357,9.18357
1895.00,9.19497,25.126635,0.000426,24.964827,-2.6822,0.229,9.18188,9.18188
1896.00,9.19367,25.126638,0.000423,24.964829,-2.6823,0.229,9.18285,9.18285
1897.00,9.19374,25.126653,0.000424,24.964791,-2.6823,0.229,9.18431,9.18431
1898.00,9.19334,25.126657,0.000426,24.964840,-2.6824,0.229,9.18556,9.18556
1899.00,9.19172,25.126668,0.000430,24.964870,-2.6824,0.229,9.18626,9.18626
1900.00,9.19115,25.126553,0.000432,24.964783,-2.6824,0.229,9.18556,9.18556
1901.00,9.19040,25.126507,0.000432,24.964733,-2.6825,0.229,9.18356,9.18356
1902.00,9.18945,25.126568,0.000435,24.964781,-2.6827,0.229,9.18419,9.18419
1903.00,9.18940,25.126657,0.000435,24.964782,-2.6828,0.229,9.18496,9.18496
1904.00,9.18910,25.126714,0.000434,24.964796,-2.6829,0.229,9.18526,9.18526
1905.00,9.18877,25.126787,0.000435,24.964821,-2.6830,0.229,9.18415,9.18415
1906.00,9.18750,25.126902,0.000439,24.964876,-2.6830,0.229,9.18239,9.18239
1907.00,9.18614,25.126935,0.000439,24.964831,-2.6831,0.229,9.18090,9.18090
1908.00,9.18553,25.127017,0.000438,24.964878,-2.6833,0.229,9.18210,9.18210
1909.00,9.18421,25.126998,0.000438,24.964833,-2.6834,0.230,9.18502,9.18502
1910.00,9.18423,25.127093,0.000438,24.964870,-2.6837,0.230,9.18880,9.18880
1911.00,9.18486,25.127168,0.000437,24.964911,-2.6841,0.230,9.19186,9.19186
1912.00,9.18556,25.127131,0.000437,24.964912,-2.6843,0.230,9.19119,9.19119
1913.00,9.18579,25.127038,0.000433,24.964760,-2.6845,0.230,9.18825,9.18825
1914.00,9.18596,25.127108,0.000432,24.964759,-2.6846,0.230,9.18599,9.18599
1915.00,9.18584,25.127093,0.000432,24.964674,-2.6846,0.230,9.18580,9.18580
1916.00,9.18628,25.127082,0.000429,24.964596,-2.6845,0.230,9.18717,9.18717
1917.00,9.18580,25.127157,0.000427,24.964609,-2.6845,0.230,9.19009,9.19009
1918.00,9.18616,25.127249,0.000428,24.964671,-2.6845,0.230,9.19298,9.19298
1919.00,9.18661,25.127300,0.000429,24.964724,-2.6845,0.230,9.19288,9.19288
1920.00,9.18753,25.127347,0.000428,24.964694,-2.6845,0.230,9.19093,9.19093
1921.00,9.18782,25.127339,0.000432,24.964630,-2.6846,0.230,9.19028,9.19028
1922.00,9.18819,25.127469,0.000435,24.964696,-2.6847,0.230,9.19032,9.19032
1923.00,9.18897,25.127495,0.000436,24.964686,-2.6847,0.230,9.18851,9.18851
1924.00,9.18921,25.127490,0.000435,24.964614,-2.6849,0.230,9.18787,9.18787
1925.00,9.18897,25.127526,0.000435,24.964681,-2.6850,0.230,9.18755,9.18755
1926.00,9.18864,25.127602,0.000432,24.964727,-2.6851,0.230,9.18618,9.18618
1927.00,9.18895,25.127568,0.000429,24.964638,-2.6853,0.231,9.18342,9.18342
1928.00,9.18840,25.127673,0.000433,24.964684,-2.6856,0.231,9.18291,9.18291
1929.00,9.18748,25.127721,0.000431,24.964669,-2.6857,0.231,9.18514,9.18514
1930.00,9.18743,25.127851,0.000432,24.964714,-2.6859,0.231,9.18748,9.18748
1931.00,9.18799,25.127981,0.000434,24.964769,-2.6860,0.231,9.18921,9.18921
1932.00,9.18881,25.128062,0.000437,24.964811,-2.6859,0.231,9.19141,9.19141
1933.00,9.18925,25.128041,0.000432,24.964758,-2.6860,0.231,9.19392,9.19392
1934.00,9.18945,25.128112,0.000433,24.964771,-2.6860,0.231,9.19203,9.19203
1935.00,9.18914,25.128068,0.000433,24.964665,-2.6862,0.231,9.18906,9.18906
1936.00,9.18837,25.128129,0.000434,24.964703,-2.6864,0.231,9.18672,9.18672
1937.00,9.18791,25.128076,0.000429,24.964667,-2.6867,0.231,9.18699,9.18699
1938.00,9.18782,25.128162,0.000430,24.964736,-2.6868,0.231,9.18700,9.18700
1939.00,9.18795,25.128201,0.000428,24.964728,-2.6870,0.231,9.18848,9.18848
1940.00,9.18790,25.128257,0.000427,24.964736,-2.6873,0.232,9.18931,9.18931
1941.00,9.18809,25.128155,0.000425,24.964599,-2.6874,0.232,9.18934,9.18934
1942.00,9.18774,25.128305,0.000430,24.964637,-2.6875,0.232,9.18637,9.18637
1943.00,9.18823,25.128363,0.000432,24.964588,-2.6876,0.232,9.18222,9.18222
1944.00,9.18901,25.128426,0.000432,24.964602,-2.6876,0.232,9.17998,9.17998
1945.00,9.18943,25.128409,0.000430,24.964588,-2.6876,0.232,9.18301,9.18301
1946.00,9.18809,25.128506,0.000428,24.964673,-2.6874,0.232,9.18710,9.18710
1947.00,9.18659,25.128521,0.000423,24.964652,-2.6874,0.232,9.19197,9.19197
1948.00,9.18560,25.128557,0.000422,24.964688,-2.6873,0.232,9.19595,9.19595
1949.00,9.18659,25.128645,0.000427,24.964780,-2.6873,0.232,9.19799,9.19799
1950.00,9.18849,25.128635,0.000426,24.964801,-2.6875,0.232,9.19769,9.19769
1951.00,9.18878,25.128673,0.000427,24.964791,-2.6878,0.232,9.19539,9.19539
1952.00,9.18906,25.128662,0.000427,24.964760,-2.6880,0.232,9.19113,9.19113
1953.00,9.18998,25.128605,0.000427,24.964670,-2.6881,0.232,9.18938,9.18938
1954.00,9.18990,25.128575,0.000426,24.964642,-2.6883,0.233,9.18825,9.18825
1955.00,9.18985,25.128850,0.000431,24.964804,-2.6884,0.233,9.18656,9.18656
1956.00,9.19013,25.128925,0.000436,24.964809,-2.6884,0.233,9.18670,9.18670
1957.00,9.18936,25.129034,0.000439,24.964859,-2.6886,0.232,9.18851,9.18851
1958.00,9.18913,25.129170,0.000437,24.964944,-2.6888,0.233,9.19084,9.19084
1959.00,9.18939,25.129278,0.000435,24.964908,-2.6889,0.233,9.19255,9.19255
1960.00,9.19012,25.129139,0.000433,24.964721,-2.6892,0.233,9.19194,9.19194
1961.00,9.18984,25.129166,0.000431,24.964718,-2.6893,0.233,9.18931,9.18931
1962.00,9.18986,25.129203,0.000428,24.964720,-2.6895,0.233,9.18788,9.18788
1963.00,9.19060,25.129227,0.000428,24.964758,-2.6895,0.233,9.18659,9.18659
1964.00,9.19112,25.129122,0.000424,24.964688,-2.6895,0.233,9.18697,9.18697
1965.00,9.19165,25.129185,0.000424,24.964721,-2.6895,0.234,9.19049,9.19049
1966.00,9.19172,25.129214,0.000425,24.964742,-2.6895,0.234,9.19519,9.19519
1967.00,9.19123,25.129195,0.000427,24.964764,-2.6896,0.234,9.19784,9.19784
1968.00,9.19078,25.129186,0.000427,24.964682,-2.6898,0.234,9.19826,9.19826
1969.00,9.19053,25.129237,0.000431,24.964704,-2.6901,0.234,9.19716,9.19716
1970.00,9.19138,25.129267,0.000428,24.964700,-2.6902,0.234,9.19595,9.19595
1971.00,9.19217,25.129306,0.000422,24.964702,-2.6903,0.234,9.19546,9.19546
1972.00,9.19243,25.129358,0.000421,24.964643,-2.6905,0.234,9.19292,9.19292
1973.00,9.19289,25.129478,0.000424,24.964755,-2.6906,0.234,9.18937,9.18937
1974.00,9.19258,25.129548,0.000422,24.964780,-2.6910,0.234,9.18569,9.18569
1975.00,9.19152,25.129617,0.000428,24.964860,-2.6913,0.234,9.18227,9.18227
1976.00,9.19013,25.129638,0.000432,24.964856,-2.6916,0.234,9.17844,9.17844
1977.00,9.18946,25.129665,0.000430,24.964879,-2.6918,0.234,9.17816,9.17816
1978.00,9.18880,25.129600,0.000430,24.964760,-2.6919,0.234,9.18097,9.18097
1979.00,9.18933,25.129632,0.000431,24.964801,-2.6920,0.234,9.18453,9.18453
1980.00,9.18990,25.129669,0.000429,24.964784,-2.6921,0.234,9.18736,9.18736
1981.00,9.18917,25.129651,0.000424,24.964735,-2.6921,0.235,9.19041,9.19041
1982.00,9.18777,25.129665,0.000425,24.964753,-2.6921,0.235,9.19256,9.19256
1983.00,9.18691,25.129820,0.000425,24.964874,-2.6922,0.235,9.19191,9.19191
1984.00,9.18723,25.129816,0.000423,24.964805,-2.6921,0.235,9.19089,9.19089
1985.00,9.18796,25.129839,0.000420,24.964735,-2.6919,0.235,9.18919,9.18919
1986.00,9.18775,25.129982,0.000424,24.964778,-2.6919,0.235,9.18666,9.18666
1987.00,9.18742,25.130096,0.000424,24.964803,-2.6920,0.235,9.18585,9.18585
1988.00,9.18741,25.130128,0.000422,24.964735,-2.6920,0.235,9.18755,9.18755
1989.00,9.18771,25.130285,0.000424,24.964770,-2.6923,0.236,9.19033,9.19033
1990.00,9.18759,25.130339,0.000424,24.964781,-2.6925,0.236,9.19237,9.19237
1991.00,9.18728,25.130408,0.000422,24.964781,-2.6926,0.236,9.19267,9.19267
1992.00,9.18713,25.130477,0.000423,24.964793,-2.6926,0.236,9.19214,9.19214
1993.00,9.18748,25.130485,0.000423,24.964773,-2.6928,0.236,9.19097,9.19097
1994.00,9.18818,25.130570,0.000424,24.964834,-2.6926,0.236,9.18832,9.18832
1995.00,9.18891,25.130658,0.000431,24.964922,-2.6927,0.236,9.18571,9.18571
1996.00,9.18961,25.130597,0.000430,24.964862,-2.6928,0.236,9.18552,9.18552
1997.00,9.18972,25.130537,0.000428,24.964774,-2.6930,0.236,9.18528,9.18528
1998.00,9.18910,25.130508,0.000430,24.964726,-2.6932,0.236,9.18370,9.18370
1999.00,9.18837,25.130488,0.000430,24.964726,-2.6935,0.236,9.18408,9.18408
2000.00,9.18777,25.130447,0.000425,24.964658,-2.6936,0.236,9.18480,9.18480
2001.00,9.18738,25.130443,0.000425,24.964621,-2.6937,0.237,9.18393,9.18393
2002.00,9.18697,25.130417,0.000427,24.964589,-2.6936,0.236,9.18259,9.18259
2003.00,9.18650,25.130515,0.000428,24.964632,-2.6936,0.237,9.18335,9.18335
2004.00,9.18666,25.130534,0.000425,24.964579,-2.6936,0.237,9.18072,9.18072
2005.00,9.18661,25.130595,0.000424,24.964577,-2.6938,0.237,9.17562,9.17562
2006.00,9.18499,25.130746,0.000422,24.964713,-2.6940,0.237,9.17156,9.17156
2007.00,9.18411,25.130960,0.000422,24.964818,-2.6943,0.237,9.16614,9.16614
2008.00,9.18338,25.130878,0.000417,24.964763,-2.6946,0.238,9.16098,9.16098
2009.00,9.18311,25.130862,0.000416,24.964779,-2.6949,0.238,9.16047,9.16047
2010.00,9.18281,25.130903,0.000416,24.964819,-2.6949,0.238,9.16504,9.16504
2011.00,9.18080,25.130809,0.000419,24.964724,-2.6951,0.238,9.17170,9.17170
@14,2.0001,4.0, 2010.144 
2012.00,9.17921,25.130702,0.000419,24.964692,-2.6952,0.238,9.17989,9.17989
2013.00,9.18103,25.130800,0.000421,24.964754,-2.6953,0.238,9.18648,9.18648
2014.00,9.17250,25.130924,0.000423,24.964768,-2.6953,0.238,9.18981,9.18981
2015.00,9.16688,25.130932,0.000420,24.964689,-2.6955,0.239,9.19083,9.19083
2016.00,9.16754,25.131015,0.000418,24.964662,-2.6956,0.239,9.19100,9.19100
2017.00,9.17112,25.131246,0.000420,24.964714,-2.6957,0.239,9.19416,9.19416
2018.00,9.17249,25.131334,0.000423,24.964711,-2.6960,0.239,9.19674,9.19674
2019.00,9.17311,25.131261,0.000422,24.964632,-2.6962,0.239,9.19923,9.19923
2020.00,9.17671,25.131295,0.000425,24.964707,-2.6964,0.239,9.20091,9.20091
2021.00,9.17950,25.131356,0.000426,24.964784,-2.6966,0.239,9.20121,9.20121
2022.00,9.18341,25.131330,0.000427,24.964834,-2.6967,0.239,9.19891,9.19891
2023.00,9.18555,25.131272,0.000422,24.964796,-2.6967,0.239,9.19690,9.19690
2024.00,9.18831,25.131360,0.000423,24.964871,-2.6968,0.239,9.19570,9.19570
2025.00,9.19245,25.131419,0.000422,24.964882,-2.6968,0.239,9.19501,9.19501
2026.00,9.19326,25.131421,0.000421,24.964821,-2.6968,0.239,9.19394,9.19394
2027.00,9.19526,25.131457,0.000421,24.964748,-2.6969,0.239,9.19283,9.19283
2028.00,9.19594,25.131552,0.000419,24.964753,-2.6970,0.240,9.19292,9.19292
2029.00,9.19536,25.131622,0.000421,24.964747,-2.6970,0.240,9.19363,9.19363
2030.00,9.19517,25.131616,0.000420,24.964622,-2.6970,0.240,9.19502,9.19502
2031.00,9.19564,25.131773,0.000422,24.964678,-2.6970,0.240,9.19764,9.19764
2032.00,9.19615,25.131793,0.000422,24.964639,-2.6971,0.240,9.19949,9.19949
2033.00,9.19661,25.131875,0.000427,24.964656,-2.6972,0.240,9.20097,9.20097
2034.00,9.19720,25.132050,0.000430,24.964790,-2.6973,0.240,9.20152,9.20152
2035.00,9.19800,25.132230,0.000437,24.964950,-2.6975,0.240,9.20362,9.20362
2036.00,9.19846,25.132242,0.000437,24.964918,-2.6977,0.240,9.20541,9.20541
2037.00,9.19867,25.132278,0.000435,24.964945,-2.6978,0.240,9.20461,9.20461
2038.00,9.19874,25.132330,0.000433,24.964920,-2.6979,0.240,9.20336,9.20336
2039.00,9.19848,25.132228,0.000431,24.964756,-2.6979,0.240,9.20296,9.20296
2040.00,9.19837,25.132246,0.000426,24.964653,-2.6979,0.240,9.19949,9.19949
2041.00,9.19823,25.132299,0.000422,24.964662,-2.6978,0.241,9.19593,9.19593
2042.00,9.19840,25.132273,0.000423,24.964620,-2.6979,0.241,9.19786,9.19786
2043.00,9.19873,25.132266,0.000426,24.964682,-2.6979,0.241,9.20066,9.20066
2044.00,9.19951,25.132304,0.000426,24.964730,-2.6980,0.241,9.20006,9.20006
2045.00,9.20068,25.132307,0.000431,24.964791,-2.6982,0.241,9.19806,9.19806
2046.00,9.20079,25.132333,0.000434,24.964820,-2.6984,0.241,9.19332,9.19332
2047.00,9.19936,25.132390,0.000436,24.964765,-2.6985,0.241,9.18476,9.18476
2048.00,9.19856,25.132497,0.000437,24.964794,-2.6986,0.241,9.17677,9.17677
2049.00,9.19825,25.132534,0.000438,24.964753,-2.6987,0.241,9.17289,9.17289
2050.00,9.19770,25.132555,0.000433,24.964697,-2.6988,0.241,9.17439,9.17439
2051.00,9.19607,25.132556,0.000434,24.964643,-2.6988,0.241,9.17819,9.17819
2052.00,9.19441,25.132543,0.000430,24.964610,-2.6989,0.241,9.18267,9.18267
2053.00,9.19352,25.132540,0.000425,24.964537,-2.6989,0.241,9.18582,9.18582
2054.00,9.19056,25.132529,0.000421,24.964468,-2.6989,0.241,9.18868,9.18868
2055.00,9.18538,25.132614,0.000423,24.964514,-2.6989,0.241,9.18991,9.18991
2056.00,9.18251,25.132672,0.000423,24.964538,-2.6990,0.242,9.18960,9.18960
2057.00,9.18377,25.132830,0.000429,24.964672,-2.6992,0.241,9.19012,9.19012
2058.00,9.18431,25.132931,0.000434,24.964709,-2.6993,0.241,9.19030,9.19030
2059.00,9.18546,25.133119,0.000439,24.964813,-2.6994,0.241,9.18993,9.18993
2060.00,9.18583,25.133160,0.000438,24.964789,-2.6994,0.242,9.18991,9.18991
2061.00,9.18617,25.133183,0.000438,24.964809,-2.6993,0.242,9.19275,9.19275
2062.00,9.18551,25.133220,0.000438,24.964761,-2.6991,0.242,9.19381,9.19381
2063.00,9.18562,25.133228,0.000436,24.964746,-2.6991,0.242,9.19373,9.19373
2064.00,9.18608,25.133207,0.000436,24.964696,-2.6992,0.242,9.19239,9.19239
2065.00,9.18602,25.133197,0.000436,24.964694,-2.6993,0.242,9.19040,9.19040
2066.00,9.18656,25.133215,0.000433,24.964662,-2.6996,0.242,9.18704,9.18704
2067.00,9.18842,25.133137,0.000432,24.964606,-2.7000,0.242,9.18706,9.18706
2068.00,9.18917,25.133124,0.000432,24.964576,-2.7003,0.242,9.18824,9.18824
2069.00,9.19009,25.133193,0.000432,24.964614,-2.7005,0.242,9.18927,9.18927
2070.00,9.19014,25.133245,0.000433,24.964666,-2.7008,0.242,9.19032,9.19032
2071.00,9.19056,25.133383,0.000437,24.964772,-2.7010,0.242,9.19125,9.19125
2072.00,9.19068,25.133502,0.000436,24.964846,-2.7012,0.242,9.19022,9.19022
2073.00,9.19054,25.133541,0.000436,24.964836,-2.7013,0.242,9.18918,9.18918
2074.00,9.19022,25.133582,0.000436,24.964813,-2.7014,0.242,9.18733,9.18733
2075.00,9.18990,25.133591,0.000434,24.964726,-2.7014,0.242,9.18396,9.18396
2076.00,9.18897,25.133549,0.000431,24.964635,-2.7013,0.242,9.18130,9.18130
2077.00,9.18775,25.133644,0.000432,24.964682,-2.7013,0.242,9.17869,9.17869
2078.00,9.18714,25.133724,0.000429,24.964737,-2.7013,0.243,9.17632,9.17632
2079.00,9.18663,25.133685,0.000425,24.964705,-2.7013,0.243,9.17680,9.17680
2080.00,9.18628,25.133734,0.000428,24.964689,-2.7015,0.243,9.17937,9.17937
2081.00,9.18566,25.133737,0.000426,24.964651,-2.7017,0.243,9.18138,9.18138
2082.00,9.18509,25.133698,0.000425,24.964586,-2.7018,0.243,9.18395,9.18395
2083.00,9.18509,25.133687,0.000424,24.964581,-2.7019,0.243,9.18697,9.18697
2084.00,9.18523,25.133691,0.000425,24.964578,-2.7020,0.243,9.18737,9.18737
2085.00,9.18504,25.133766,0.000425,24.964626,-2.7021,0.243,9.18528,9.18528
2086.00,9.18450,25.133874,0.000424,24.964740,-2.7023,0.244,9.18334,9.18334
2087.00,9.18385,25.133907,0.000423,24.964709,-2.7025,0.244,9.18086,9.18086
2088.00,9.18295,25.133995,0.000424,24.964736,-2.7028,0.244,9.17846,9.17846
2089.00,9.18268,25.134070,0.000424,24.964748,-2.7031,0.244,9.17904,9.17904
2090.00,9.18265,25.134088,0.000424,24.964781,-2.7033,0.244,9.18156,9.18156
2091.00,9.18258,25.134089,0.000428,24.964658,-2.7035,0.244,9.18433,9.18433
2092.00,9.18260,25.134222,0.000434,24.964754,-2.7036,0.244,9.18695,9.18695
2093.00,9.18233,25.134267,0.000440,24.964741,-2.7036,0.244,9.18916,9.18916
2094.00,9.18293,25.134362,0.000439,24.964873,-2.7035,0.244,9.19097,9.19097
2095.00,9.18402,25.134350,0.000438,24.964841,-2.7035,0.244,9.19245,9.19245
2096.00,9.18513,25.134363,0.000436,24.964845,-2.7034,0.244,9.19250,9.19250
2097.00,9.18588,25.134333,0.000431,24.964828,-2.7034,0.244,9.19119,9.19119
2098.00,9.18609,25.134373,0.000424,24.964813,-2.7035,0.244,9.18891,9.18891
2099.00,9.18607,25.134402,0.000424,24.964729,-2.7036,0.244,9.18601,9.18601
2100.00,9.18581,25.134510,0.000419,24.964729,-2.7037,0.245,9.18480,9.18480
2101.00,9.18627,25.134643,0.000420,24.964803,-2.7040,0.245,9.18611,9.18611
2102.00,9.18667,25.134711,0.000423,24.964777,-2.7041,0.245,9.18914,9.18914
2103.00,9.18683,25.134716,0.000425,24.964739,-2.7042,0.245,9.19081,9.19081
2104.00,9.18747,25.134750,0.000427,24.964737,-2.7043,0.245,9.19031,9.19031
2105.00,9.18857,25.134774,0.000430,24.964800,-2.7043,0.245,9.18778,9.18778
2106.00,9.18842,25.134762,0.000433,24.964761,-2.7044,0.245,9.18640,9.18640
2107.00,9.18900,25.134866,0.000432,24.964806,-2.7044,0.245,9.18490,9.18490
2108.00,9.18852,25.134901,0.000430,24.964792,-2.7045,0.245,9.18425,9.18425
2109.00,9.18833,25.134915,0.000429,24.964799,-2.7047,0.245,9.18421,9.18421
2110.00,9.18808,25.134996,0.000429,24.964792,-2.7049,0.245,9.18201,9.18201
2111.00,9.18681,25.135024,0.000426,24.964789,-2.7050,0.245,9.17917,9.17917
2112.00,9.18658,25.134921,0.000426,24.964754,-2.7051,0.245,9.17748,9.17748
2113.00,9.18624,25.135010,0.000427,24.964885,-2.7053,0.246,9.17875,9.17875
2114.00,9.18707,25.134987,0.000426,24.964838,-2.7053,0.246,9.18157,9.18157
2115.00,9.18510,25.134925,0.000425,24.964774,-2.7053,0.246,9.18693,9.18693
2116.00,9.18465,25.134909,0.000425,24.964724,-2.7053,0.246,9.19039,9.19039
2117.00,9.18464,25.135021,0.000427,24.964721,-2.7054,0.246,9.19457,9.19457
2118.00,9.18516,25.135039,0.000428,24.964646,-2.7055,0.246,9.19818,9.19818
2119.00,9.18634,25.135165,0.000430,24.964683,-2.7056,0.246,9.19928,9.19928
2120.00,9.18575,25.135271,0.000433,24.964657,-2.7059,0.246,9.19750,9.19750
2121.00,9.18663,25.135398,0.000436,24.964680,-2.7060,0.246,9.19517,9.19517
2122.00,9.18806,25.135372,0.000434,24.964647,-2.7059,0.246,9.18972,9.18972
2123.00,9.18742,25.135449,0.000435,24.964694,-2.7061,0.246,9.18316,9.18316
2124.00,9.18651,25.135416,0.000437,24.964616,-2.7063,0.246,9.17911,9.17911
2125.00,9.18660,25.135461,0.000435,24.964683,-2.7064,0.246,9.17885,9.17885
2126.00,9.18645,25.135564,0.000433,24.964785,-2.7066,0.246,9.17927,9.17927
2127.00,9.18803,25.135684,0.000433,24.964822,-2.7069,0.246,9.18049,9.18049
2128.00,9.18967,25.135656,0.000431,24.964730,-2.7071,0.246,9.18163,9.18163
2129.00,9.18917,25.135771,0.000430,24.964836,-2.7071,0.247,9.18246,9.18246
2130.00,9.18872,25.135811,0.000427,24.964864,-2.7070,0.247,9.18417,9.18417
2131.00,9.18775,25.135711,0.000425,24.964786,-2.7070,0.247,9.18588,9.18588
2132.00,9.18748,25.135716,0.000425,24.964772,-2.7070,0.247,9.18814,9.18814
2133.00,9.18755,25.135800,0.000425,24.964799,-2.7070,0.247,9.18929,9.18929
2134.00,9.18770,25.135875,0.000429,24.964804,-2.7072,0.247,9.18737,9.18737
2135.00,9.18631,25.135907,0.000430,24.964796,-2.7074,0.247,9.18186,9.18186
2136.00,9.18509,25.136078,0.000432,24.964841,-2.7075,0.247,9.17703,9.17703
2137.00,9.18296,25.136133,0.000433,24.964845,-2.7075,0.247,9.17333,9.17333
2138.00,9.18119,25.136177,0.000433,24.964852,-2.7076,0.247,9.17095,9.17095
2139.00,9.18033,25.136070,0.000426,24.964725,-2.7077,0.247,9.17263,9.17263
2140.00,9.18015,25.136128,0.000425,24.964712,-2.7077,0.248,9.17505,9.17505
2141.00,9.18056,25.136123,0.000426,24.964723,-2.7078,0.248,9.17561,9.17561
2142.00,9.18071,25.136102,0.000429,24.964666,-2.7079,0.248,9.17479,9.17479
2143.00,9.18034,25.136182,0.000430,24.964695,-2.7080,0.248,9.17446,9.17446
2144.00,9.17993,25.136203,0.000430,24.964698,-2.7080,0.248,9.17428,9.17428
2145.00,9.17916,25.136166,0.000434,24.964672,-2.7082,0.248,9.17541,9.17541
2146.00,9.17842,25.136126,0.000435,24.964599,-2.7084,0.248,9.17729,9.17729
2147.00,9.17852,25.136131,0.000432,24.964611,-2.7085,0.248,9.17951,9.17951
2148.00,9.17878,25.136024,0.000427,24.964564,-2.7086,0.248,9.17923,9.17923
2149.00,9.17821,25.136134,0.000430,24.964677,-2.7086,0.248,9.17769,9.17769
2150.00,9.17719,25.136188,0.000432,24.964652,-2.7087,0.248,9.17535,9.17535
2151.00,9.17568,25.136243,0.000433,24.964666,-2.7088,0.248,9.17379,9.17379
2152.00,9.17454,25.136337,0.000434,24.964688,-2.7089,0.248,9.17309,9.17309
2153.00,9.17450,25.136414,0.000435,24.964717,-2.7090,0.248,9.17362,9.17362
2154.00,9.17518,25.136466,0.000434,24.964681,-2.7092,0.248,9.17262,9.17262
2155.00,9.17580,25.136531,0.000432,24.964736,-2.7093,0.248,9.17018,9.17018
2156.00,9.17557,25.136636,0.000430,24.964831,-2.7093,0.248,9.16537,9.16537
2157.00,9.17570,25.136680,0.000427,24.964863,-2.7093,0.249,9.15745,9.15745
2158.00,9.17651,25.136791,0.000426,24.964901,-2.7092,0.249,9.15101,9.15101
2159.00,9.17539,25.136794,0.000422,24.964852,-2.7091,0.249,9.15000,9.15000
2160.00,9.17355,25.136818,0.000417,24.964759,-2.7090,0.249,9.15204,9.15204
2161.00,9.17397,25.136849,0.000414,24.964641,-2.7091,0.250,9.15676,9.15676
@15,2.0001,4.0, 2160.082 
2162.00,9.17680,25.136911,0.000413,24.964569,-2.7093,0.250,9.16557,9.16557
2163.00,9.17398,25.136904,0.000412,24.964586,-2.7096,0.250,9.17416,9.17416
2164.00,9.16633,25.136972,0.000415,24.964568,-2.7098,0.250,9.17811,9.17811
2165.00,9.15800,25.137073,0.000418,24.964675,-2.7100,0.250,9.17999,9.17999
2166.00,9.15613,25.137075,0.000418,24.964733,-2.7101,0.250,9.18170,9.18170
2167.00,9.15191,25.137158,0.000417,24.964835,-2.7100,0.250,9.18253,9.18253
2168.00,9.15565,25.137233,0.000417,24.964798,-2.7100,0.251,9.18312,9.18312
2169.00,9.16168,25.137316,0.000418,24.964835,-2.7100,0.251,9.18461,9.18461
2170.00,9.16531,25.137342,0.000415,24.964773,-2.7101,0.251,9.18594,9.18594
2171.00,9.16806,25.137434,0.000417,24.964794,-2.7104,0.251,9.18797,9.18797
2172.00,9.17080,25.137443,0.000418,24.964738,-2.7107,0.251,9.19120,9.19120
2173.00,9.17271,25.137503,0.000421,24.964740,-2.7110,0.251,9.19453,9.19453
2174.00,9.17537,25.137601,0.000425,24.964830,-2.7113,0.251,9.19674,9.19674
2175.00,9.17840,25.137688,0.000427,24.964879,-2.7115,0.251,9.19966,9.19966
2176.00,9.18063,25.137741,0.000430,24.964889,-2.7117,0.251,9.20076,9.20076
2177.00,9.18304,25.137835,0.000431,24.964950,-2.7117,0.251,9.19868,9.19868
2178.00,9.18625,25.137930,0.000433,24.964939,-2.7117,0.251,9.19593,9.19593
2179.00,9.18816,25.137901,0.000431,24.964858,-2.7118,0.251,9.19392,9.19392
2180.00,9.18993,25.137926,0.000432,24.964896,-2.7118,0.251,9.19116,9.19116
2181.00,9.19074,25.137982,0.000433,24.964884,-2.7119,0.251,9.18949,9.18949
2182.00,9.19149,25.137986,0.000435,24.964834,-2.7120,0.251,9.18857,9.18857
2183.00,9.19202,25.137998,0.000434,24.964851,-2.7122,0.252,9.18822,9.18822
2184.00,9.19151,25.138095,0.000435,24.964858,-2.7122,0.252,9.18885,9.18885
2185.00,9.19143,25.138095,0.000434,24.964731,-2.7123,0.252,9.18874,9.18874
2186.00,9.19134,25.138091,0.000433,24.964662,-2.7124,0.252,9.18732,9.18732
2187.00,9.19124,25.138125,0.000432,24.964664,-2.7126,0.252,9.18593,9.18593
2188.00,9.19081,25.138121,0.000432,24.964673,-2.7126,0.252,9.18396,9.18396
2189.00,9.19037,25.138083,0.000428,24.964639,-2.7128,0.252,9.18071,9.18071
2190.00,9.18966,25.138114,0.000428,24.964659,-2.7128,0.252,9.17860,9.17860
2191.00,9.18938,25.138157,0.000428,24.964666,-2.7128,0.253,9.17888,9.17888
2192.00,9.18867,25.138227,0.000429,24.964648,-2.7129,0.252,9.18043,9.18043
2193.00,9.18716,25.138275,0.000426,24.964551,-2.7130,0.253,9.18363,9.18363
2194.00,9.18668,25.138364,0.000428,24.964612,-2.7132,0.252,9.18692,9.18692
2195.00,9.18714,25.138418,0.000427,24.964595,-2.7132,0.252,9.18893,9.18893
2196.00,9.18656,25.138451,0.000424,24.964597,-2.7133,0.253,9.18974,9.18974
2197.00,9.18608,25.138492,0.000424,24.964670,-2.7133,0.253,9.18838,9.18838
2198.00,9.18541,25.138501,0.000427,24.964719,-2.7133,0.253,9.18362,9.18362
2199.00,9.18468,25.138559,0.000430,24.964730,-2.7134,0.253,9.17730,9.17730
2200.00,9.18437,25.138630,0.000431,24.964821,-2.7135,0.253,9.17270,9.17270
2201.00,9.18319,25.138669,0.000430,24.964834,-2.7136,0.253,9.16995,9.16995
2202.00,9.18135,25.138649,0.000427,24.964761,-2.7136,0.253,9.16766,9.16766
2203.00,9.17999,25.138798,0.000428,24.964821,-2.7136,0.253,9.16656,9.16656
2204.00,9.17904,25.138803,0.000425,24.964814,-2.7137,0.253,9.16804,9.16804
2205.00,9.17792,25.138759,0.000423,24.964732,-2.7138,0.254,9.17249,9.17249
2206.00,9.17754,25.138824,0.000428,24.964764,-2.7140,0.253,9.17689,9.17689
2207.00,9.17743,25.138844,0.000429,24.964731,-2.7143,0.253,9.18127,9.18127
2208.00,9.17778,25.138782,0.000429,24.964706,-2.7146,0.253,9.18641,9.18641
2209.00,9.17737,25.138786,0.000428,24.964701,-2.7147,0.254,9.18994,9.18994
2210.00,9.17783,25.138903,0.000432,24.964805,-2.7148,0.254,9.19048,9.19048
2211.00,9.17857,25.138859,0.000426,24.964775,-2.7148,0.254,9.18824,9.18824
2212.00,9.17701,25.138923,0.000425,24.964796,-2.7149,0.254,9.18539,9.18539
2213.00,9.17607,25.138970,0.000427,24.964759,-2.7149,0.254,9.18223,9.18223
2214.00,9.17745,25.139016,0.000431,24.964733,-2.7151,0.254,9.17962,9.17962
2215.00,9.17900,25.139010,0.000430,24.964631,-2.7153,0.254,9.17537,9.17537
2216.00,9.17969,25.139115,0.000432,24.964647,-2.7155,0.254,9.17230,9.17230
2217.00,9.18054,25.139195,0.000432,24.964655,-2.7157,0.254,9.17238,9.17238
2218.00,9.17915,25.139272,0.000431,24.964658,-2.7158,0.254,9.17418,9.17418
2219.00,9.17860,25.139283,0.000425,24.964653,-2.7160,0.254,9.17758,9.17758
2220.00,9.17954,25.139297,0.000425,24.964698,-2.7160,0.254,9.18144,9.18144
2221.00,9.18005,25.139246,0.000422,24.964649,-2.7161,0.254,9.18304,9.18304
2222.00,9.18019,25.139306,0.000422,24.964767,-2.7162,0.255,9.18267,9.18267
2223.00,9.18092,25.139350,0.000424,24.964812,-2.7163,0.255,9.18183,9.18183
2224.00,9.18159,25.139427,0.000428,24.964831,-2.7162,0.254,9.18123,9.18123
2225.00,9.18029,25.139524,0.000427,24.964837,-2.7161,0.255,9.18203,9.18203
2226.00,9.17957,25.139614,0.000433,24.964870,-2.7160,0.255,9.18480,9.18480
2227.00,9.17893,25.139635,0.000433,24.964863,-2.7158,0.255,9.18775,9.18775
2228.00,9.17868,25.139721,0.000431,24.964919,-2.7158,0.255,9.18946,9.18946
2229.00,9.17934,25.139833,0.000427,24.964955,-2.7160,0.255,9.18738,9.18738
2230.00,9.18076,25.139850,0.000429,24.964907,-2.7162,0.255,9.18402,9.18402
2231.00,9.18184,25.139923,0.000428,24.964924,-2.7166,0.255,9.18131,9.18131
2232.00,9.18224,25.139965,0.000427,24.964831,-2.7169,0.255,9.17800,9.17800
2233.00,9.18134,25.139903,0.000424,24.964763,-2.7172,0.255,9.17497,9.17497
2234.00,9.18065,25.139900,0.000426,24.964741,-2.7173,0.255,9.17555,9.17555
2235.00,9.18080,25.139914,0.000425,24.964765,-2.7174,0.256,9.17754,9.17754
2236.00,9.18188,25.139972,0.000427,24.964848,-2.7176,0.256,9.18101,9.18101
2237.00,9.18234,25.139796,0.000423,24.964768,-2.7176,0.256,9.18504,9.18504
2238.00,9.18257,25.139801,0.000428,24.964779,-2.7178,0.256,9.18838,9.18838
2239.00,9.18266,25.139747,0.000428,24.964707,-2.7179,0.256,9.19095,9.19095
2240.00,9.18364,25.139722,0.000426,24.964661,-2.7178,0.256,9.19317,9.19317
2241.00,9.18463,25.139749,0.000425,24.964591,-2.7178,0.256,9.19364,9.19364
2242.00,9.18569,25.140024,0.000426,24.964684,-2.7178,0.256,9.19372,9.19372
2243.00,9.18642,25.140103,0.000424,24.964603,-2.7177,0.256,9.19328,9.19328
2244.00,9.18637,25.140190,0.000427,24.964621,-2.7178,0.256,9.18960,9.18960
2245.00,9.18598,25.140321,0.000427,24.964655,-2.7181,0.256,9.18545,9.18545
2246.00,9.18487,25.140390,0.000427,24.964673,-2.7184,0.257,9.18143,9.18143
2247.00,9.18403,25.140435,0.000431,24.964715,-2.7185,0.257,9.17899,9.17899
2248.00,9.18403,25.140451,0.000431,24.964719,-2.7187,0.257,9.18001,9.18001
2249.00,9.18452,25.140484,0.000429,24.964753,-2.7190,0.257,9.18381,9.18381
2250.00,9.18560,25.140511,0.000432,24.964801,-2.7191,0.257,9.18738,9.18738
2251.00,9.18692,25.140480,0.000434,24.964753,-2.7190,0.257,9.19083,9.19083
2252.00,9.18807,25.140479,0.000433,24.964671,-2.7189,0.257,9.19287,9.19287
2253.00,9.18855,25.140621,0.000431,24.964734,-2.7186,0.257,9.19231,9.19231
2254.00,9.18837,25.140755,0.000432,24.964773,-2.7184,0.257,9.19235,9.19235
2255.00,9.18775,25.140801,0.000430,24.964778,-2.7183,0.257,9.19216,9.19216
2256.00,9.18772,25.140830,0.000429,24.964771,-2.7185,0.257,9.19076,9.19076
2257.00,9.18835,25.140876,0.000430,24.964793,-2.7188,0.257,9.18813,9.18813
2258.00,9.18846,25.140897,0.000431,24.964818,-2.7191,0.257,9.18519,9.18519
2259.00,9.18751,25.140928,0.000435,24.964828,-2.7194,0.257,9.18191,9.18191
2260.00,9.18665,25.140943,0.000438,24.964823,-2.7196,0.257,9.18069,9.18069
2261.00,9.18624,25.140972,0.000436,24.964838,-2.7198,0.257,9.18123,9.18123
2262.00,9.18612,25.140978,0.000435,24.964893,-2.7200,0.257,9.18430,9.18430
2263.00,9.18606,25.140966,0.000435,24.964833,-2.7201,0.257,9.18704,9.18704
2264.00,9.18659,25.140990,0.000432,24.964821,-2.7202,0.258,9.19030,9.19030
2265.00,9.18776,25.141077,0.000430,24.964758,-2.7203,0.258,9.19181,9.19181
2266.00,9.18871,25.141139,0.000430,24.964750,-2.7204,0.258,9.19046,9.19046
2267.00,9.18856,25.141221,0.000428,24.964782,-2.7205,0.258,9.18672,9.18672
2268.00,9.18800,25.141281,0.000430,24.964838,-2.7208,0.258,9.18524,9.18524
2269.00,9.18713,25.141262,0.000430,24.964790,-2.7210,0.258,9.18353,9.18353
2270.00,9.18655,25.141262,0.000428,24.964798,-2.7212,0.258,9.18263,9.18263
2271.00,9.18638,25.141317,0.000430,24.964819,-2.7214,0.258,9.18297,9.18297
2272.00,9.18584,25.141313,0.000432,24.964732,-2.7214,0.258,9.18213,9.18213
2273.00,9.18477,25.141335,0.000432,24.964683,-2.7215,0.258,9.17930,9.17930
2274.00,9.18382,25.141445,0.000432,24.964740,-2.7215,0.258,9.17671,9.17671
2275.00,9.18310,25.141508,0.000434,24.964784,-2.7215,0.258,9.17497,9.17497
2276.00,9.18343,25.141603,0.000430,24.964766,-2.7216,0.258,9.17473,9.17473
2277.00,9.18384,25.141630,0.000430,24.964765,-2.7216,0.259,9.17632,9.17632
2278.00,9.18321,25.141654,0.000430,24.964815,-2.7216,0.259,9.17793,9.17793
2279.00,9.18292,25.141725,0.000431,24.964833,-2.7216,0.259,9.17921,9.17921
2280.00,9.18201,25.141792,0.000431,24.964782,-2.7217,0.259,9.18000,9.18000
2281.00,9.18115,25.141828,0.000432,24.964779,-2.7217,0.259,9.17932,9.17932
2282.00,9.18029,25.141894,0.000434,24.964809,-2.7217,0.259,9.17809,9.17809
2283.00,9.17908,25.141998,0.000433,24.964829,-2.7217,0.259,9.17720,9.17720
2284.00,9.17885,25.142032,0.000433,24.964878,-2.7218,0.259,9.17654,9.17654
2285.00,9.17825,25.142064,0.000433,24.965002,-2.7219,0.259,9.17718,9.17718
2286.00,9.17832,25.142080,0.000431,24.965056,-2.7220,0.259,9.17894,9.17894
2287.00,9.17903,25.142098,0.000430,24.965040,-2.7222,0.259,9.18080,9.18080
2288.00,9.17918,25.142077,0.000429,24.964949,-2.7225,0.259,9.18186,9.18186
2289.00,9.17886,25.142053,0.000426,24.964819,-2.7227,0.259,9.18248,9.18248
2290.00,9.17815,25.142033,0.000424,24.964698,-2.7228,0.260,9.18013,9.18013
2291.00,9.17824,25.142044,0.000425,24.964674,-2.7229,0.260,9.17524,9.17524
2292.00,9.17920,25.142111,0.000425,24.964730,-2.7229,0.260,9.17313,9.17313
2293.00,9.17891,25.142128,0.000426,24.964713,-2.7229,0.260,9.17386,9.17386
2294.00,9.17775,25.142128,0.000423,24.964696,-2.7229,0.260,9.17486,9.17486
2295.00,9.17744,25.142239,0.000425,24.964750,-2.7229,0.260,9.17646,9.17646
2296.00,9.17753,25.142382,0.000428,24.964809,-2.7230,0.260,9.18003,9.18003
2297.00,9.17813,25.142421,0.000429,24.964738,-2.7231,0.260,9.18066,9.18066
2298.00,9.17834,25.142558,0.000434,24.964816,-2.7231,0.260,9.17853,9.17853
2299.00,9.17785,25.142652,0.000436,24.964826,-2.7232,0.260,9.17524,9.17524
2300.00,9.17766,25.142636,0.000436,24.964771,-2.7233,0.260,9.17285,9.17285
2301.00,9.17823,25.142581,0.000432,24.964717,-2.7233,0.260,9.17117,9.17117
2302.00,9.17761,25.142654,0.000432,24.964774,-2.7234,0.260,9.17166,9.17166
2303.00,9.17678,25.142671,0.000428,24.964787,-2.7235,0.261,9.17389,9.17389
2304.00,9.17641,25.142719,0.000429,24.964805,-2.7236,0.261,9.17535,9.17535
2305.00,9.17528,25.142754,0.000427,24.964833,-2.7237,0.261,9.17436,9.17436
2306.00,9.17482,25.142843,0.000431,24.964863,-2.7237,0.261,9.17015,9.17015
2307.00,9.17567,25.142862,0.000431,24.964851,-2.7238,0.261,9.16333,9.16333
2308.00,9.17567,25.142869,0.000431,24.964808,-2.7239,0.261,9.15689,9.15689
2309.00,9.17377,25.142903,0.000427,24.964826,-2.7239,0.261,9.15369,9.15369
2310.00,9.17200,25.142994,0.000427,24.964860,-2.7240,0.261,9.15565,9.15565
2311.00,9.17369,25.143045,0.000422,24.964841,-2.7240,0.261,9.16265,9.16265
@16,2.0001,4.0, 2310.044 
2312.00,9.17801,25.143106,0.000417,24.964842,-2.7241,0.262,9.16984,9.16984
2313.00,9.17950,25.143168,0.000414,24.964910,-2.7241,0.262,9.17720,9.17720
2314.00,9.17208,25.143167,0.000415,24.964861,-2.7242,0.262,9.18272,9.18272
2315.00,9.16363,25.143147,0.000415,24.964788,-2.7242,0.262,9.18549,9.18549
2316.00,9.16231,25.143102,0.000412,24.964696,-2.7242,0.263,9.18558,9.18558
2317.00,9.16603,25.143058,0.000413,24.964658,-2.7243,0.263,9.18831,9.18831
2318.00,9.16470,25.143091,0.000414,24.964599,-2.7243,0.263,9.19200,9.19200
2319.00,9.16383,25.143117,0.000412,24.964589,-2.7242,0.263,9.19513,9.19513
2320.00,9.16828,25.143172,0.000413,24.964604,-2.7243,0.263,9.19808,9.19808
2321.00,9.17230,25.143271,0.000415,24.964709,-2.7244,0.263,9.20056,9.20056
2322.00,9.17594,25.143377,0.000418,24.964730,-2.7243,0.263,9.19924,9.19924
2323.00,9.17989,25.143433,0.000419,24.964721,-2.7244,0.263,9.19605,9.19605
2324.00,9.18228,25.143605,0.000422,24.964859,-2.7246,0.263,9.19309,9.19309
2325.00,9.18297,25.143676,0.000422,24.964926,-2.7246,0.263,9.19041,9.19041
2326.00,9.18476,25.143764,0.000424,24.964968,-2.7247,0.263,9.18913,9.18913
2327.00,9.18735,25.143669,0.000417,24.964874,-2.7250,0.263,9.19201,9.19201
2328.00,9.18986,25.143665,0.000413,24.964866,-2.7253,0.263,9.19402,9.19402
2329.00,9.19198,25.143591,0.000413,24.964765,-2.7256,0.263,9.19540,9.19540
2330.00,9.19252,25.143599,0.000412,24.964760,-2.7258,0.263,9.19693,9.19693
2331.00,9.19315,25.143603,0.000413,24.964757,-2.7260,0.264,9.19974,9.19974
2332.00,9.19436,25.143824,0.000423,24.964907,-2.7261,0.263,9.20072,9.20072
2333.00,9.19548,25.143892,0.000425,24.964907,-2.7261,0.263,9.20008,9.20008
2334.00,9.19612,25.143990,0.000425,24.964967,-2.7261,0.264,9.19938,9.19938
2335.00,9.19578,25.144074,0.000422,24.964921,-2.7261,0.264,9.19730,9.19730
2336.00,9.19601,25.144142,0.000423,24.964870,-2.7263,0.264,9.19422,9.19422
2337.00,9.19587,25.144177,0.000420,24.964894,-2.7264,0.264,9.19113,9.19113
2338.00,9.19516,25.144215,0.000424,24.964941,-2.7265,0.264,9.19019,9.19019
2339.00,9.19448,25.144233,0.000425,24.964952,-2.7268,0.264,9.19036,9.19036
2340.00,9.19484,25.144249,0.000429,24.964987,-2.7269,0.264,9.18995,9.18995
2341.00,9.19590,25.144169,0.000423,24.964906,-2.7270,0.264,9.18910,9.18910
2342.00,9.19602,25.144197,0.000420,24.964896,-2.7270,0.264,9.19008,9.19008
2343.00,9.19509,25.144227,0.000419,24.964853,-2.7270,0.264,9.18996,9.18996
2344.00,9.19439,25.144215,0.000419,24.964778,-2.7269,0.264,9.18750,9.18750
2345.00,9.19400,25.144268,0.000417,24.964780,-2.7267,0.264,9.18768,9.18768
2346.00,9.19303,25.144368,0.000423,24.964879,-2.7266,0.264,9.18874,9.18874
2347.00,9.19255,25.144367,0.000427,24.964815,-2.7266,0.264,9.18635,9.18635
2348.00,9.19160,25.144394,0.000426,24.964839,-2.7266,0.264,9.18440,9.18440
2349.00,9.19078,25.144449,0.000425,24.964822,-2.7269,0.265,9.18501,9.18501
2350.00,9.19021,25.144495,0.000426,24.964812,-2.7272,0.265,9.18370,9.18370
2351.00,9.18856,25.144563,0.000426,24.964778,-2.7275,0.265,9.18086,9.18086
2352.00,9.18749,25.144607,0.000426,24.964806,-2.7277,0.265,9.18108,9.18108
2353.00,9.18670,25.144739,0.000427,24.964877,-2.7279,0.265,9.18331,9.18331
2354.00,9.18639,25.144776,0.000427,24.964964,-2.7280,0.265,9.18581,9.18581
2355.00,9.18671,25.144783,0.000425,24.964967,-2.7281,0.265,9.18729,9.18729
2356.00,9.18644,25.144837,0.000425,24.965012,-2.7282,0.265,9.18604,9.18604
2357.00,9.18630,25.144856,0.000427,24.965014,-2.7283,0.265,9.18322,9.18322
2358.00,9.18498,25.144844,0.000426,24.964987,-2.7285,0.265,9.17939,9.17939
2359.00,9.18395,25.144905,0.000427,24.964953,-2.7286,0.265,9.17651,9.17651
2360.00,9.18354,25.144960,0.000431,24.964940,-2.7288,0.265,9.17647,9.17647
2361.00,9.18249,25.144906,0.000430,24.964856,-2.7290,0.265,9.18019,9.18019
2362.00,9.18227,25.144972,0.000428,24.964841,-2.7291,0.266,9.18350,9.18350
2363.00,9.18130,25.145001,0.000428,24.964865,-2.7293,0.266,9.18626,9.18626
2364.00,9.18137,25.145022,0.000430,24.964871,-2.7295,0.266,9.18588,9.18588
2365.00,9.18218,25.145031,0.000430,24.964883,-2.7295,0.266,9.18384,9.18384
2366.00,9.18273,25.145076,0.000432,24.964921,-2.7295,0.266,9.18135,9.18135
2367.00,9.18350,25.145042,0.000432,24.964915,-2.7296,0.266,9.18051,9.18051
2368.00,9.18333,25.145087,0.000431,24.964864,-2.7296,0.266,9.18034,9.18034
2369.00,9.18260,25.145098,0.000429,24.964842,-2.7296,0.266,9.18281,9.18281
2370.00,9.18279,25.145168,0.000430,24.964831,-2.7296,0.266,9.18703,9.18703
2371.00,9.18317,25.145232,0.000430,24.964889,-2.7296,0.266,9.19108,9.19108
2372.00,9.18284,25.145339,0.000433,24.964954,-2.7297,0.266,9.19152,9.19152
2373.00,9.18400,25.145301,0.000432,24.964863,-2.7298,0.266,9.18923,9.18923
2374.00,9.18332,25.145312,0.000431,24.964813,-2.7299,0.266,9.18638,9.18638
2375.00,9.18332,25.145280,0.000426,24.964747,-2.7299,0.266,9.18369,9.18369
2376.00,9.18335,25.145281,0.000418,24.964621,-2.7300,0.267,9.18272,9.18272
2377.00,9.18452,25.145321,0.000419,24.964564,-2.7301,0.267,9.18479,9.18479
2378.00,9.18516,25.145444,0.000423,24.964655,-2.7302,0.267,9.18694,9.18694
2379.00,9.18466,25.145529,0.000422,24.964693,-2.7303,0.267,9.18666,9.18666
2380.00,9.18463,25.145644,0.000423,24.964724,-2.7305,0.267,9.18552,9.18552
2381.00,9.18612,25.145792,0.000432,24.964800,-2.7307,0.267,9.18406,9.18406
2382.00,9.18706,25.145812,0.000430,24.964752,-2.7308,0.267,9.18301,9.18301
2383.00,9.18760,25.145864,0.000428,24.964749,-2.7310,0.267,9.18405,9.18405
2384.00,9.18635,25.145959,0.000430,24.964773,-2.7312,0.267,9.18618,9.18618
2385.00,9.18627,25.146053,0.000430,24.964827,-2.7314,0.267,9.18712,9.18712
2386.00,9.18549,25.146121,0.000428,24.964845,-2.7315,0.267,9.18540,9.18540
2387.00,9.18435,25.146193,0.000427,24.964897,-2.7316,0.267,9.18242,9.18242
2388.00,9.18465,25.146172,0.000427,24.964878,-2.7317,0.267,9.17999,9.17999
2389.00,9.18447,25.146168,0.000428,24.964908,-2.7319,0.267,9.18039,9.18039
2390.00,9.18385,25.146130,0.000431,24.964905,-2.7320,0.267,9.18132,9.18132
2391.00,9.18341,25.146020,0.000427,24.964812,-2.7320,0.267,9.18267,9.18267
2392.00,9.18411,25.146042,0.000426,24.964784,-2.7321,0.268,9.18413,9.18413
2393.00,9.18415,25.146116,0.000425,24.964797,-2.7322,0.268,9.18538,9.18538
2394.00,9.18438,25.146123,0.000425,24.964784,-2.7323,0.268,9.18540,9.18540
2395.00,9.18443,25.146155,0.000426,24.964744,-2.7324,0.268,9.18438,9.18438
2396.00,9.18342,25.146246,0.000431,24.964783,-2.7326,0.268,9.18390,9.18390
2397.00,9.18393,25.146224,0.000429,24.964709,-2.7326,0.268,9.18268,9.18268
2398.00,9.18387,25.146226,0.000434,24.964676,-2.7326,0.268,9.18034,9.18034
2399.00,9.18332,25.146293,0.000433,24.964618,-2.7327,0.268,9.17683,9.17683
2400.00,9.18289,25.146429,0.000428,24.964691,-2.7329,0.268,9.17723,9.17723
2401.00,9.18214,25.146368,0.000425,24.964618,-2.7331,0.268,9.17776,9.17776
2402.00,9.18224,25.146408,0.000430,24.964671,-2.7333,0.268,9.17877,9.17877
2403.00,9.18180,25.146421,0.000427,24.964691,-2.7336,0.268,9.18093,9.18093
2404.00,9.18164,25.146440,0.000427,24.964700,-2.7337,0.268,9.18414,9.18414
2405.00,9.18165,25.146375,0.000430,24.964662,-2.7337,0.268,9.18337,9.18337
2406.00,9.18224,25.146443,0.000430,24.964724,-2.7337,0.268,9.18200,9.18200
2407.00,9.18176,25.146551,0.000429,24.964769,-2.7337,0.268,9.18076,9.18076
2408.00,9.18132,25.146677,0.000430,24.964813,-2.7338,0.268,9.17855,9.17855
2409.00,9.18128,25.146675,0.000428,24.964795,-2.7339,0.269,9.17485,9.17485
2410.00,9.18072,25.146759,0.000428,24.964797,-2.7340,0.269,9.17198,9.17198
2411.00,9.17946,25.146914,0.000430,24.964866,-2.7342,0.269,9.17018,9.17018
2412.00,9.17825,25.146991,0.000434,24.964843,-2.7343,0.269,9.16949,9.16949
2413.00,9.17776,25.147034,0.000431,24.964770,-2.7343,0.269,9.17035,9.17035
2414.00,9.17727,25.147170,0.000430,24.964790,-2.7345,0.269,9.17190,9.17190
2415.00,9.17681,25.147213,0.000426,24.964705,-2.7346,0.269,9.17428,9.17428
2416.00,9.17653,25.147277,0.000425,24.964694,-2.7348,0.269,9.17498,9.17498
2417.00,9.17599,25.147290,0.000423,24.964670,-2.7349,0.269,9.17457,9.17457
2418.00,9.17594,25.147337,0.000424,24.964700,-2.7350,0.269,9.17411,9.17411
2419.00,9.17602,25.147333,0.000425,24.964699,-2.7350,0.269,9.17353,9.17353
2420.00,9.17583,25.147297,0.000428,24.964715,-2.7351,0.269,9.17222,9.17222
2421.00,9.17507,25.147214,0.000426,24.964642,-2.7351,0.269,9.17162,9.17162
2422.00,9.17445,25.147200,0.000423,24.964660,-2.7352,0.270,9.17193,9.17193
2423.00,9.17411,25.147117,0.000421,24.964587,-2.7354,0.270,9.17293,9.17293
2424.00,9.17332,25.147231,0.000420,24.964663,-2.7357,0.270,9.17492,9.17492
2425.00,9.17361,25.147349,0.000418,24.964753,-2.7359,0.270,9.17761,9.17761
2426.00,9.17411,25.147521,0.000421,24.964894,-2.7360,0.270,9.17936,9.17936
2427.00,9.17403,25.147667,0.000419,24.964927,-2.7361,0.270,9.18035,9.18035
2428.00,9.17431,25.147837,0.000419,24.965025,-2.7361,0.270,9.18120,9.18120
2429.00,9.17507,25.147868,0.000420,24.964965,-2.7362,0.271,9.18202,9.18202
2430.00,9.17615,25.147937,0.000423,24.964914,-2.7362,0.271,9.18286,9.18286
2431.00,9.17715,25.147873,0.000420,24.964798,-2.7364,0.271,9.18395,9.18395
2432.00,9.17772,25.147830,0.000422,24.964770,-2.7366,0.271,9.18400,9.18400
2433.00,9.17792,25.147817,0.000426,24.964762,-2.7367,0.271,9.18340,9.18340
2434.00,9.17843,25.147888,0.000428,24.964855,-2.7369,0.271,9.18261,9.18261
2435.00,9.17875,25.147866,0.000429,24.964882,-2.7371,0.271,9.18103,9.18103
2436.00,9.17908,25.147955,0.000434,24.964916,-2.7372,0.271,9.17871,9.17871
2437.00,9.17934,25.147968,0.000435,24.964885,-2.7372,0.271,9.17730,9.17730
2438.00,9.17870,25.147991,0.000432,24.964837,-2.7372,0.271,9.17498,9.17498
2439.00,9.17911,25.147988,0.000429,24.964779,-2.7372,0.271,9.17190,9.17190
2440.00,9.17927,25.148067,0.000427,24.964776,-2.7372,0.271,9.17053,9.17053
2441.00,9.17853,25.148014,0.000424,24.964685,-2.7372,0.271,9.17284,9.17284
2442.00,9.17902,25.148037,0.000422,24.964704,-2.7371,0.271,9.17601,9.17601
2443.00,9.17944,25.148147,0.000424,24.964762,-2.7372,0.272,9.18007,9.18007
2444.00,9.17935,25.148224,0.000427,24.964812,-2.7372,0.272,9.18363,9.18363
2445.00,9.17968,25.148187,0.000427,24.964778,-2.7371,0.272,9.18377,9.18377
2446.00,9.17953,25.148325,0.000422,24.964921,-2.7371,0.272,9.18280,9.18280
2447.00,9.17956,25.148454,0.000426,24.965003,-2.7373,0.272,9.18051,9.18051
2448.00,9.17923,25.148389,0.000427,24.964920,-2.7373,0.272,9.17858,9.17858
2449.00,9.17849,25.148354,0.000425,24.964831,-2.7375,0.272,9.17845,9.17845
2450.00,9.17802,25.148474,0.000426,24.964890,-2.7378,0.272,9.17989,9.17989
2451.00,9.17842,25.148547,0.000433,24.964879,-2.7381,0.272,9.18087,9.18087
2452.00,9.17825,25.148485,0.000430,24.964776,-2.7384,0.272,9.18315,9.18315
2453.00,9.17829,25.148539,0.000426,24.964807,-2.7387,0.272,9.18368,9.18368
2454.00,9.17892,25.148517,0.000424,24.964815,-2.7389,0.272,9.18198,9.18198
2455.00,9.17981,25.148514,0.000424,24.964795,-2.7391,0.272,9.17711,9.17711
2456.00,9.18147,25.148437,0.000421,24.964701,-2.7391,0.272,9.17069,9.17069
2457.00,9.18218,25.148489,0.000418,24.964715,-2.7391,0.273,9.16448,9.16448
2458.00,9.18121,25.148487,0.000417,24.964714,-2.7391,0.273,9.16030,9.16030
2459.00,9.18106,25.148579,0.000414,24.964747,-2.7390,0.273,9.15878,9.15878
2460.00,9.18278,25.148563,0.000407,24.964758,-2.7391,0.274,9.16252,9.16252
2461.00,9.18392,25.148568,0.000404,24.964781,-2.7393,0.274,9.16768,9.16768
2462.00,9.18425,25.148593,0.000409,24.964751,-2.7395,0.274,9.17314,9.17314
@17,2.0001,4.0, 2460.082 
2463.00,9.18092,25.148689,0.000410,24.964818,-2.7398,0.274,9.17836,9.17836
2464.00,9.17151,25.148653,0.000415,24.964739,-2.7400,0.274,9.18271,9.18271
2465.00,9.16537,25.148707,0.000420,24.964716,-2.7403,0.274,9.18450,9.18450
2466.00,9.16573,25.148841,0.000422,24.964799,-2.7404,0.274,9.18591,9.18591
2467.00,9.16826,25.148869,0.000418,24.964792,-2.7405,0.274,9.18710,9.18710
2468.00,9.17125,25.148871,0.000417,24.964724,-2.7406,0.274,9.19016,9.19016
2469.00,9.17358,25.148981,0.000419,24.964780,-2.7406,0.274,9.19228,9.19228
2470.00,9.17560,25.149057,0.000417,24.964805,-2.7405,0.274,9.19392,9.19392
2471.00,9.17834,25.148985,0.000412,24.964717,-2.7403,0.274,9.19546,9.19546
2472.00,9.17968,25.149047,0.000412,24.964747,-2.7402,0.274,9.19627,9.19627
2473.00,9.17993,25.149188,0.000411,24.964857,-2.7402,0.275,9.19419,9.19419
2474.00,9.18263,25.149223,0.000408,24.964826,-2.7403,0.275,9.19041,9.19041
2475.00,9.18645,25.149229,0.000409,24.964744,-2.7406,0.275,9.18844,9.18844
2476.00,9.18909,25.149292,0.000411,24.964711,-2.7409,0.275,9.18782,9.18782
2477.00,9.18962,25.149328,0.000413,24.964718,-2.7411,0.275,9.18865,9.18865
2478.00,9.18895,25.149277,0.000413,24.964644,-2.7413,0.275,9.18874,9.18874
2479.00,9.18982,25.149289,0.000414,24.964708,-2.7415,0.275,9.18908,9.18908
2480.00,9.19050,25.149367,0.000416,24.964794,-2.7416,0.275,9.18706,9.18706
2481.00,9.19043,25.149497,0.000421,24.964853,-2.7417,0.275,9.18415,9.18415
2482.00,9.18894,25.149601,0.000421,24.964884,-2.7418,0.275,9.18010,9.18010
2483.00,9.18840,25.149629,0.000423,24.964873,-2.7418,0.275,9.17773,9.17773
2484.00,9.18865,25.149685,0.000423,24.964843,-2.7418,0.275,9.17842,9.17842
2485.00,9.18842,25.149653,0.000423,24.964755,-2.7418,0.275,9.18082,9.18082
2486.00,9.18727,25.149661,0.000423,24.964728,-2.7418,0.276,9.18257,9.18257
2487.00,9.18604,25.149619,0.000422,24.964675,-2.7418,0.276,9.18453,9.18453
2488.00,9.18521,25.149738,0.000423,24.964656,-2.7418,0.276,9.18598,9.18598
2489.00,9.18487,25.149797,0.000422,24.964610,-2.7418,0.276,9.18563,9.18563
2490.00,9.18495,25.149844,0.000418,24.964628,-2.7418,0.276,9.18548,9.18548
2491.00,9.18458,25.149888,0.000419,24.964597,-2.7418,0.276,9.18538,9.18538
2492.00,9.18443,25.150010,0.000420,24.964667,-2.7419,0.276,9.18458,9.18458
2493.00,9.18404,25.150013,0.000417,24.964717,-2.7421,0.276,9.18198,9.18198
2494.00,9.18337,25.150063,0.000421,24.964784,-2.7425,0.276,9.17950,9.17950
2495.00,9.18282,25.150179,0.000424,24.964848,-2.7426,0.276,9.17662,9.17662
2496.00,9.18208,25.150278,0.000423,24.964987,-2.7428,0.277,9.17470,9.17470
2497.00,9.18135,25.150293,0.000423,24.964960,-2.7429,0.277,9.17447,9.17447
2498.00,9.18060,25.150331,0.000427,24.964912,-2.7430,0.277,9.17571,9.17571
2499.00,9.18039,25.150437,0.000429,24.964992,-2.7431,0.277,9.17841,9.17841
2500.00,9.18081,25.150472,0.000428,24.964993,-2.7433,0.277,9.18177,9.18177
2501.00,9.18158,25.150468,0.000430,24.964940,-2.7435,0.277,9.18547,9.18547
2502.00,9.18248,25.150506,0.000430,24.964869,-2.7435,0.277,9.18765,9.18765
2503.00,9.18297,25.150604,0.000430,24.964926,-2.7434,0.277,9.18888,9.18888
2504.00,9.18287,25.150625,0.000430,24.964897,-2.7434,0.277,9.18860,9.18860
2505.00,9.18286,25.150631,0.000433,24.964874,-2.7435,0.277,9.18637,9.18637
2506.00,9.18235,25.150742,0.000433,24.964903,-2.7435,0.277,9.18193,9.18193
2507.00,9.18134,25.150811,0.000436,24.965053,-2.7437,0.277,9.17669,9.17669
2508.00,9.18041,25.150776,0.000434,24.964998,-2.7438,0.277,9.17377,9.17377
2509.00,9.17994,25.150773,0.000435,24.964944,-2.7439,0.277,9.17284,9.17284
2510.00,9.17958,25.150801,0.000433,24.964943,-2.7439,0.277,9.17542,9.17542
2511.00,9.17990,25.150743,0.000431,24.964921,-2.7438,0.277,9.17869,9.17869
2512.00,9.18034,25.150755,0.000428,24.964884,-2.7438,0.277,9.18319,9.18319
2513.00,9.18080,25.150897,0.000432,24.964959,-2.7439,0.277,9.18534,9.18534
2514.00,9.18180,25.150952,0.000427,24.964968,-2.7440,0.278,9.18504,9.18504
2515.00,9.18256,25.150998,0.000428,24.964959,-2.7442,0.278,9.18356,9.18356
2516.00,9.18262,25.151123,0.000430,24.965026,-2.7444,0.278,9.18305,9.18305
2517.00,9.18218,25.151161,0.000433,24.964996,-2.7446,0.278,9.18180,9.18180
2518.00,9.18176,25.151243,0.000429,24.964999,-2.7447,0.278,9.18106,9.18106
2519.00,9.18127,25.151332,0.000430,24.965002,-2.7449,0.278,9.18068,9.18068
2520.00,9.18118,25.151488,0.000433,24.965071,-2.7450,0.278,9.18176,9.18176
2521.00,9.18078,25.151527,0.000430,24.964980,-2.7452,0.278,9.18262,9.18262
2522.00,9.18074,25.151584,0.000424,24.964989,-2.7453,0.278,9.18512,9.18512
2523.00,9.18181,25.151485,0.000423,24.964966,-2.7453,0.278,9.18804,9.18804
2524.00,9.18225,25.151488,0.000424,24.964931,-2.7454,0.278,9.19135,9.19135
2525.00,9.18282,25.151485,0.000420,24.964875,-2.7454,0.278,9.19189,9.19189
2526.00,9.18348,25.151530,0.000423,24.964912,-2.7455,0.279,9.19084,9.19084
2527.00,9.18451,25.151558,0.000425,24.964859,-2.7455,0.278,9.18985,9.18985
2528.00,9.18567,25.151638,0.000423,24.964801,-2.7457,0.279,9.18953,9.18953
2529.00,9.18625,25.151653,0.000420,24.964808,-2.7458,0.279,9.18891,9.18891
2530.00,9.18642,25.151672,0.000418,24.964805,-2.7459,0.279,9.18887,9.18887
2531.00,9.18650,25.151682,0.000417,24.964767,-2.7460,0.279,9.18858,9.18858
2532.00,9.18594,25.151734,0.000419,24.964806,-2.7461,0.279,9.18527,9.18527
2533.00,9.18612,25.151735,0.000422,24.964804,-2.7462,0.279,9.18138,9.18138
2534.00,9.18584,25.151749,0.000423,24.964791,-2.7463,0.279,9.17951,9.17951
2535.00,9.18511,25.151781,0.000426,24.964811,-2.7465,0.279,9.17732,9.17732
2536.00,9.18509,25.151857,0.000425,24.964835,-2.7466,0.279,9.17659,9.17659
2537.00,9.18470,25.151898,0.000424,24.964787,-2.7467,0.279,9.17819,9.17819
2538.00,9.18498,25.152035,0.000422,24.964833,-2.7468,0.280,9.18187,9.18187
2539.00,9.18538,25.152186,0.000425,24.964872,-2.7470,0.280,9.18405,9.18405
2540.00,9.18542,25.152200,0.000424,24.964836,-2.7472,0.280,9.18646,9.18646
2541.00,9.18455,25.152209,0.000427,24.964852,-2.7474,0.280,9.18719,9.18719
2542.00,9.18361,25.152283,0.000427,24.964911,-2.7475,0.280,9.18639,9.18639
2543.00,9.18411,25.152276,0.000430,24.964885,-2.7477,0.280,9.18382,9.18382
2544.00,9.18357,25.152280,0.000431,24.964867,-2.7478,0.280,9.18256,9.18256
2545.00,9.18330,25.152407,0.000433,24.964901,-2.7479,0.280,9.18016,9.18016
2546.00,9.18263,25.152460,0.000434,24.964862,-2.7481,0.280,9.17973,9.17973
2547.00,9.18220,25.152497,0.000440,24.964843,-2.7483,0.279,9.17992,9.17992
2548.00,9.18152,25.152513,0.000444,24.964855,-2.7485,0.279,9.18068,9.18068
2549.00,9.18245,25.152529,0.000446,24.964864,-2.7486,0.279,9.17967,9.17967
2550.00,9.18210,25.152541,0.000448,24.964866,-2.7488,0.279,9.17858,9.17858
2551.00,9.18207,25.152584,0.000450,24.964898,-2.7489,0.279,9.17902,9.17902
2552.00,9.18224,25.152640,0.000449,24.964963,-2.7489,0.279,9.17994,9.17994
2553.00,9.18165,25.152639,0.000449,24.964976,-2.7488,0.279,9.17863,9.17863
2554.00,9.18150,25.152575,0.000443,24.964972,-2.7487,0.279,9.17737,9.17737
2555.00,9.18087,25.152493,0.000441,24.964973,-2.7486,0.279,9.17754,9.17754
2556.00,9.18093,25.152420,0.000440,24.964931,-2.7485,0.279,9.17753,9.17753
2557.00,9.18085,25.152397,0.000439,24.964875,-2.7484,0.279,9.17715,9.17715
2558.00,9.18018,25.152441,0.000438,24.964862,-2.7486,0.279,9.17491,9.17491
2559.00,9.17852,25.152572,0.000437,24.964839,-2.7489,0.280,9.17075,9.17075
2560.00,9.17667,25.152681,0.000437,24.964866,-2.7492,0.280,9.16705,9.16705
2561.00,9.17529,25.152730,0.000435,24.964828,-2.7494,0.280,9.16277,9.16277
2562.00,9.17485,25.152778,0.000431,24.964839,-2.7496,0.280,9.16126,9.16126
2563.00,9.17435,25.152851,0.000426,24.964838,-2.7497,0.280,9.16321,9.16321
2564.00,9.17349,25.152901,0.000429,24.964891,-2.7498,0.280,9.16750,9.16750
2565.00,9.17282,25.152931,0.000425,24.964842,-2.7498,0.281,9.17331,9.17331
2566.00,9.17170,25.153026,0.000421,24.964919,-2.7498,0.281,9.17665,9.17665
2567.00,9.17115,25.153022,0.000419,24.964844,-2.7498,0.281,9.17549,9.17549
2568.00,9.16955,25.153107,0.000422,24.964926,-2.7497,0.281,9.17295,9.17295
2569.00,9.16828,25.153107,0.000421,24.964878,-2.7497,0.281,9.17072,9.17072
2570.00,9.16848,25.153184,0.000428,24.964924,-2.7498,0.281,9.16804,9.16804
2571.00,9.17050,25.153227,0.000426,24.964851,-2.7499,0.281,9.16937,9.16937
2572.00,9.16978,25.153319,0.000426,24.964874,-2.7500,0.281,9.17354,9.17354
2573.00,9.16947,25.153308,0.000423,24.964759,-2.7500,0.281,9.17963,9.17963
2574.00,9.17109,25.153475,0.000423,24.964909,-2.7499,0.282,9.18378,9.18378
2575.00,9.17092,25.153486,0.000421,24.964933,-2.7498,0.282,9.18560,9.18560
2576.00,9.17194,25.153477,0.000427,24.964955,-2.7499,0.282,9.18298,9.18298
2577.00,9.17437,25.153463,0.000427,24.964980,-2.7501,0.282,9.17797,9.17797
2578.00,9.17639,25.153461,0.000427,24.964990,-2.7503,0.282,9.17397,9.17397
2579.00,9.17635,25.153402,0.000425,24.964860,-2.7507,0.282,9.17140,9.17140
2580.00,9.17609,25.153462,0.000424,24.964824,-2.7510,0.282,9.16865,9.16865
2581.00,9.17571,25.153545,0.000423,24.964835,-2.7511,0.282,9.16732,9.16732
2582.00,9.17513,25.153652,0.000424,24.964888,-2.7512,0.282,9.16936,9.16936
2583.00,9.17407,25.153783,0.000425,24.964929,-2.7512,0.282,9.17131,9.17131
2584.00,9.17326,25.153829,0.000426,24.964969,-2.7512,0.282,9.17463,9.17463
2585.00,9.17408,25.153842,0.000425,24.964954,-2.7513,0.282,9.17827,9.17827
2586.00,9.17502,25.153865,0.000424,24.964976,-2.7514,0.283,9.18281,9.18281
2587.00,9.17634,25.153861,0.000427,24.964993,-2.7516,0.283,9.18314,9.18314
2588.00,9.17735,25.153842,0.000428,24.965023,-2.7517,0.283,9.18125,9.18125
2589.00,9.17786,25.153839,0.000429,24.964985,-2.7518,0.283,9.17696,9.17696
2590.00,9.17707,25.153903,0.000429,24.964971,-2.7519,0.283,9.17256,9.17256
2591.00,9.17546,25.153959,0.000425,24.964980,-2.7520,0.283,9.16948,9.16948
2592.00,9.17441,25.153952,0.000422,24.964950,-2.7521,0.283,9.17008,9.17008
2593.00,9.17325,25.153906,0.000420,24.964872,-2.7522,0.283,9.17120,9.17120
2594.00,9.17325,25.153946,0.000420,24.964872,-2.7523,0.283,9.17403,9.17403
2595.00,9.17419,25.153951,0.000419,24.964867,-2.7523,0.284,9.17701,9.17701
2596.00,9.17480,25.153990,0.000424,24.964847,-2.7524,0.283,9.17916,9.17916
2597.00,9.17522,25.154115,0.000424,24.964833,-2.7525,0.283,9.17980,9.17980
2598.00,9.17571,25.154248,0.000424,24.964882,-2.7527,0.283,9.17957,9.17957
2599.00,9.17642,25.154328,0.000420,24.964942,-2.7528,0.284,9.17837,9.17837
2600.00,9.17754,25.154341,0.000418,24.964979,-2.7528,0.284,9.17834,9.17834
2601.00,9.17751,25.154277,0.000415,24.964925,-2.7526,0.284,9.17628,9.17628
2602.00,9.17724,25.154241,0.000414,24.964906,-2.7525,0.284,9.17383,9.17383
2603.00,9.17638,25.154295,0.000418,24.964922,-2.7524,0.284,9.17256,9.17256
2604.00,9.17539,25.154320,0.000422,24.964883,-2.7524,0.284,9.17140,9.17140
2605.00,9.17448,25.154427,0.000424,24.964897,-2.7524,0.284,9.16728,9.16728
2606.00,9.17491,25.154557,0.000425,24.965020,-2.7527,0.284,9.16270,9.16270
2607.00,9.17636,25.154604,0.000423,24.965030,-2.7529,0.284,9.15815,9.15815
2608.00,9.17646,25.154683,0.000421,24.965043,-2.7531,0.285,9.15371,9.15371
2609.00,9.17570,25.154722,0.000416,24.965038,-2.7534,0.285,9.15168,9.15168
2610.00,9.17416,25.154724,0.000413,24.965001,-2.7537,0.285,9.15531,9.15531
2611.00,9.17252,25.154752,0.000412,24.964887,-2.7538,0.285,9.16290,9.16290
2612.00,9.16983,25.154784,0.000410,24.964806,-2.7539,0.286,9.17180,9.17180
@18,2.0001,4.0, 2610.035 
2613.00,9.17082,25.154778,0.000412,24.964762,-2.7539,0.286,9.18061,9.18061
2614.00,9.16570,25.154833,0.000412,24.964741,-2.7540,0.286,9.18786,9.18786
2615.00,9.15833,25.154910,0.000414,24.964781,-2.7540,0.286,9.18947,9.18947
2616.00,9.15723,25.154978,0.000416,24.964854,-2.7539,0.286,9.18681,9.18681
2617.00,9.16212,25.155001,0.000415,24.964948,-2.7539,0.286,9.18299,9.18299
2618.00,9.16558,25.155053,0.000410,24.964953,-2.7539,0.286,9.17967,9.17967
2619.00,9.16580,25.155037,0.000410,24.964979,-2.7539,0.287,9.17506,9.17506
2620.00,9.17092,25.155026,0.000410,24.964929,-2.7540,0.287,9.17404,9.17404
2621.00,9.17429,25.155094,0.000407,24.964932,-2.7541,0.287,9.17665,9.17665
2622.00,9.17409,25.155151,0.000407,24.964909,-2.7542,0.287,9.18097,9.18097
2623.00,9.17414,25.155229,0.000412,24.964990,-2.7544,0.287,9.18510,9.18510
2624.00,9.17661,25.155355,0.000418,24.964998,-2.7545,0.287,9.19055,9.19055
2625.00,9.17911,25.155373,0.000418,24.964991,-2.7545,0.287,9.19401,9.19401
2626.00,9.18181,25.155325,0.000421,24.964948,-2.7546,0.287,9.19607,9.19607
2627.00,9.18365,25.155344,0.000424,24.964937,-2.7548,0.286,9.19537,9.19537
2628.00,9.18457,25.155300,0.000423,24.964868,-2.7551,0.287,9.19282,9.19282
2629.00,9.18597,25.155298,0.000421,24.964868,-2.7552,0.287,9.18919,9.18919
2630.00,9.18650,25.155304,0.000422,24.964875,-2.7554,0.287,9.18676,9.18676
2631.00,9.18595,25.155428,0.000420,24.964949,-2.7555,0.287,9.18514,9.18514
2632.00,9.18573,25.155486,0.000420,24.964939,-2.7555,0.287,9.18538,9.18538
2633.00,9.18529,25.155589,0.000423,24.965000,-2.7554,0.287,9.18421,9.18421
2634.00,9.18501,25.155596,0.000424,24.964992,-2.7555,0.287,9.18360,9.18360
2635.00,9.18466,25.155667,0.000426,24.965010,-2.7554,0.287,9.18433,9.18433
2636.00,9.18522,25.155663,0.000427,24.964988,-2.7555,0.287,9.18482,9.18482
2637.00,9.18631,25.155737,0.000429,24.965045,-2.7558,0.287,9.18408,9.18408
2638.00,9.18735,25.155720,0.000428,24.964907,-2.7560,0.288,9.18637,9.18637
2639.00,9.18830,25.155829,0.000426,24.964879,-2.7561,0.288,9.18818,9.18818
2640.00,9.18850,25.155989,0.000431,24.964904,-2.7563,0.288,9.18709,9.18709
2641.00,9.18793,25.156112,0.000437,24.964958,-2.7565,0.287,9.18555,9.18555
2642.00,9.18745,25.156200,0.000443,24.964989,-2.7565,0.287,9.18520,9.18520
2643.00,9.18652,25.156259,0.000445,24.965093,-2.7566,0.287,9.18316,9.18316
2644.00,9.18537,25.156314,0.000446,24.965138,-2.7567,0.287,9.18114,9.18114
2645.00,9.18478,25.156236,0.000444,24.965011,-2.7568,0.287,9.18085,9.18085
2646.00,9.18417,25.156226,0.000439,24.964945,-2.7570,0.287,9.18076,9.18076
2647.00,9.18361,25.156114,0.000432,24.964827,-2.7572,0.287,9.17843,9.17843
2648.00,9.18300,25.156112,0.000430,24.964774,-2.7573,0.288,9.17732,9.17732
2649.00,9.18270,25.156157,0.000430,24.964841,-2.7575,0.288,9.17752,9.17752
2650.00,9.18241,25.156276,0.000424,24.964992,-2.7577,0.288,9.17666,9.17666
2651.00,9.18196,25.156252,0.000422,24.964963,-2.7578,0.288,9.17515,9.17515
2652.00,9.18100,25.156399,0.000424,24.965064,-2.7579,0.288,9.17408,9.17408
2653.00,9.18075,25.156445,0.000422,24.965094,-2.7580,0.289,9.17296,9.17296
2654.00,9.18021,25.156423,0.000419,24.965062,-2.7580,0.289,9.17002,9.17002
2655.00,9.17877,25.156321,0.000420,24.965005,-2.7581,0.289,9.16857,9.16857
2656.00,9.17805,25.156404,0.000422,24.965065,-2.7582,0.289,9.16961,9.16961
2657.00,9.17760,25.156406,0.000425,24.965051,-2.7582,0.289,9.17181,9.17181
2658.00,9.17706,25.156464,0.000426,24.965051,-2.7584,0.289,9.17406,9.17406
2659.00,9.17659,25.156433,0.000426,24.964999,-2.7585,0.289,9.17649,9.17649
2660.00,9.17605,25.156561,0.000425,24.964992,-2.7587,0.289,9.17833,9.17833
2661.00,9.17613,25.156622,0.000425,24.964973,-2.7589,0.289,9.17865,9.17865
2662.00,9.17585,25.156667,0.000422,24.964931,-2.7591,0.289,9.17902,9.17902
2663.00,9.17547,25.156681,0.000419,24.964845,-2.7591,0.289,9.17861,9.17861
2664.00,9.17545,25.156805,0.000417,24.964853,-2.7591,0.290,9.17886,9.17886
2665.00,9.17530,25.156854,0.000418,24.964877,-2.7592,0.290,9.17918,9.17918
2666.00,9.17519,25.156882,0.000419,24.964845,-2.7592,0.290,9.17886,9.17886
2667.00,9.17549,25.157019,0.000419,24.964932,-2.7593,0.290,9.17895,9.17895
2668.00,9.17602,25.157121,0.000421,24.965005,-2.7595,0.290,9.18047,9.18047
2669.00,9.17658,25.157114,0.000426,24.964996,-2.7596,0.290,9.18111,9.18111
2670.00,9.17675,25.157123,0.000427,24.964965,-2.7597,0.290,9.18120,9.18120
2671.00,9.17667,25.157187,0.000426,24.965010,-2.7598,0.290,9.17919,9.17919
2672.00,9.17652,25.157153,0.000426,24.964958,-2.7599,0.290,9.17644,9.17644
2673.00,9.17655,25.157120,0.000426,24.964935,-2.7599,0.290,9.17356,9.17356
2674.00,9.17676,25.157209,0.000428,24.964993,-2.7598,0.290,9.17122,9.17122
2675.00,9.17687,25.157271,0.000428,24.965024,-2.7598,0.290,9.16857,9.16857
2676.00,9.17667,25.157234,0.000429,24.964988,-2.7597,0.290,9.16926,9.16926
2677.00,9.17630,25.157280,0.000430,24.964976,-2.7597,0.290,9.16903,9.16903
2678.00,9.17606,25.157377,0.000434,24.964994,-2.7597,0.290,9.16743,9.16743
2679.00,9.17563,25.157426,0.000431,24.964925,-2.7599,0.290,9.16754,9.16754
2680.00,9.17455,25.157516,0.000430,24.964942,-2.7601,0.291,9.16912,9.16912
2681.00,9.17420,25.157611,0.000427,24.964984,-2.7603,0.291,9.16782,9.16782
2682.00,9.17342,25.157681,0.000427,24.965073,-2.7604,0.291,9.16748,9.16748
2683.00,9.17273,25.157658,0.000425,24.965102,-2.7605,0.291,9.16882,9.16882
2684.00,9.17237,25.157586,0.000427,24.965042,-2.7606,0.291,9.16881,9.16881
2685.00,9.17195,25.157577,0.000430,24.965056,-2.7606,0.291,9.16776,9.16776
2686.00,9.17142,25.157591,0.000433,24.965020,-2.7607,0.291,9.16877,9.16877
2687.00,9.17032,25.157558,0.000433,24.964914,-2.7608,0.291,9.16910,9.16910
2688.00,9.16922,25.157613,0.000432,24.964889,-2.7609,0.291,9.16812,9.16812
2689.00,9.16881,25.157695,0.000429,24.964939,-2.7609,0.291,9.16791,9.16791
2690.00,9.16828,25.157723,0.000424,24.964929,-2.7608,0.292,9.16772,9.16772
2691.00,9.16821,25.157815,0.000424,24.965000,-2.7608,0.292,9.16704,9.16704
2692.00,9.16827,25.157913,0.000428,24.965069,-2.7608,0.292,9.16755,9.16755
2693.00,9.16821,25.158004,0.000429,24.965064,-2.7608,0.292,9.16816,9.16816
2694.00,9.16810,25.158054,0.000426,24.965052,-2.7610,0.292,9.16811,9.16811
2695.00,9.16817,25.158115,0.000426,24.965027,-2.7612,0.292,9.16846,9.16846
2696.00,9.16816,25.158082,0.000424,24.964902,-2.7614,0.292,9.16858,9.16858
2697.00,9.16832,25.158111,0.000417,24.964812,-2.7615,0.292,9.17042,9.17042
2698.00,9.16899,25.158163,0.000413,24.964749,-2.7615,0.292,9.17221,9.17221
2699.00,9.16932,25.158313,0.000418,24.964829,-2.7614,0.292,9.17175,9.17175
2700.00,9.16893,25.158380,0.000422,24.964831,-2.7612,0.292,9.17113,9.17113
2701.00,9.16875,25.158482,0.000425,24.964875,-2.7611,0.292,9.17057,9.17057
2702.00,9.16877,25.158496,0.000428,24.964917,-2.7612,0.292,9.16844,9.16844
2703.00,9.16899,25.158505,0.000433,24.965014,-2.7614,0.292,9.16796,9.16796
2704.00,9.16943,25.158391,0.000429,24.964917,-2.7617,0.292,9.17106,9.17106
2705.00,9.16996,25.158342,0.000429,24.964885,-2.7620,0.292,9.17313,9.17313
2706.00,9.17008,25.158258,0.000427,24.964855,-2.7622,0.292,9.17556,9.17556
2707.00,9.17062,25.158286,0.000425,24.964847,-2.7622,0.292,9.17729,9.17729
2708.00,9.17118,25.158239,0.000422,24.964756,-2.7622,0.293,9.17610,9.17610
2709.00,9.17112,25.158341,0.000423,24.964828,-2.7621,0.293,9.17352,9.17352
2710.00,9.17136,25.158469,0.000423,24.964907,-2.7620,0.293,9.17332,9.17332
2711.00,9.17180,25.158603,0.000421,24.964952,-2.7620,0.293,9.17407,9.17407
2712.00,9.17252,25.158684,0.000421,24.964941,-2.7621,0.293,9.17579,9.17579
2713.00,9.17322,25.158750,0.000424,24.964880,-2.7621,0.293,9.17928,9.17928
2714.00,9.17411,25.158790,0.000426,24.964834,-2.7621,0.293,9.18156,9.18156
2715.00,9.17460,25.158764,0.000425,24.964779,-2.7622,0.293,9.18074,9.18074
2716.00,9.17478,25.158774,0.000426,24.964728,-2.7623,0.293,9.17906,9.17906
2717.00,9.17468,25.158831,0.000428,24.964745,-2.7625,0.293,9.17541,9.17541
2718.00,9.17544,25.158909,0.000426,24.964823,-2.7627,0.293,9.17067,9.17067
2719.00,9.17598,25.158997,0.000423,24.964851,-2.7629,0.293,9.16913,9.16913
2720.00,9.17494,25.159087,0.000423,24.964880,-2.7631,0.294,9.17004,9.17004
2721.00,9.17481,25.159172,0.000424,24.964973,-2.7631,0.294,9.17030,9.17030
2722.00,9.17522,25.159222,0.000427,24.965049,-2.7631,0.294,9.17150,9.17150
2723.00,9.17491,25.159328,0.000427,24.965088,-2.7632,0.294,9.17312,9.17312
2724.00,9.17453,25.159281,0.000428,24.965033,-2.7633,0.294,9.17353,9.17353
2725.00,9.17439,25.159240,0.000429,24.964972,-2.7634,0.294,9.17354,9.17354
2726.00,9.17426,25.159297,0.000425,24.964967,-2.7635,0.294,9.17350,9.17350
2727.00,9.17447,25.159267,0.000417,24.964826,-2.7636,0.294,9.17408,9.17408
2728.00,9.17487,25.159247,0.000416,24.964774,-2.7636,0.294,9.17413,9.17413
2729.00,9.17478,25.159281,0.000417,24.964775,-2.7637,0.294,9.17220,9.17220
2730.00,9.17404,25.159413,0.000416,24.964790,-2.7638,0.295,9.17027,9.17027
2731.00,9.17297,25.159421,0.000419,24.964715,-2.7639,0.295,9.16957,9.16957
2732.00,9.17275,25.159525,0.000424,24.964784,-2.7641,0.295,9.17048,9.17048
2733.00,9.17288,25.159551,0.000426,24.964772,-2.7643,0.294,9.17338,9.17338
2734.00,9.17289,25.159634,0.000426,24.964769,-2.7644,0.294,9.17677,9.17677
2735.00,9.17293,25.159630,0.000426,24.964764,-2.7646,0.294,9.17783,9.17783
2736.00,9.17293,25.159712,0.000425,24.964815,-2.7647,0.295,9.17798,9.17798
2737.00,9.17315,25.159785,0.000426,24.964849,-2.7647,0.295,9.17579,9.17579
2738.00,9.17339,25.159920,0.000426,24.964976,-2.7648,0.295,9.17249,9.17249
2739.00,9.17347,25.159924,0.000425,24.964984,-2.7649,0.295,9.17182,9.17182
2740.00,9.17329,25.160031,0.000430,24.965029,-2.7649,0.295,9.17467,9.17467
2741.00,9.17341,25.160051,0.000432,24.965078,-2.7649,0.295,9.17709,9.17709
2742.00,9.17405,25.159983,0.000429,24.965074,-2.7649,0.295,9.17958,9.17958
2743.00,9.17414,25.159982,0.000428,24.965061,-2.7649,0.295,9.18308,9.18308
2744.00,9.17515,25.160088,0.000426,24.965047,-2.7651,0.295,9.18377,9.18377
2745.00,9.17596,25.160099,0.000424,24.965049,-2.7652,0.295,9.18086,9.18086
2746.00,9.17597,25.160125,0.000422,24.964982,-2.7654,0.296,9.17931,9.17931
2747.00,9.17646,25.160197,0.000420,24.964960,-2.7656,0.296,9.17870,9.17870
2748.00,9.17733,25.160215,0.000420,24.964938,-2.7657,0.296,9.17631,9.17631
2749.00,9.17789,25.160242,0.000424,24.964997,-2.7657,0.296,9.17442,9.17442
2750.00,9.17798,25.160256,0.000423,24.964956,-2.7657,0.296,9.17432,9.17432
2751.00,9.17739,25.160332,0.000425,24.964997,-2.7657,0.296,9.17395,9.17395
2752.00,9.17689,25.160425,0.000425,24.964994,-2.7658,0.296,9.17247,9.17247
2753.00,9.17627,25.160491,0.000425,24.964975,-2.7660,0.297,9.17352,9.17352
2754.00,9.17607,25.160585,0.000424,24.964997,-2.7663,0.297,9.17576,9.17576
2755.00,9.17670,25.160661,0.000424,24.965049,-2.7664,0.297,9.17696,9.17696
2756.00,9.17748,25.160668,0.000424,24.965060,-2.7664,0.297,9.17374,9.17374
2757.00,9.17637,25.160658,0.000427,24.965060,-2.7663,0.297,9.16943,9.16943
2758.00,9.17497,25.160632,0.000427,24.965004,-2.7661,0.297,9.16343,9.16343
2759.00,9.17390,25.160705,0.000424,24.965046,-2.7659,0.297,9.15680,9.15680
2760.00,9.17306,25.160765,0.000420,24.965038,-2.7658,0.297,9.15425,9.15425
2761.00,9.17273,25.160766,0.000416,24.964985,-2.7659,0.297,9.15843,9.15843
2762.00,9.17299,25.160853,0.000413,24.965012,-2.7662,0.298,9.16546,9.16546
@19,2.0001,4.0, 2760.186 
2763.00,9.17782,25.160913,0.000413,24.965011,-2.7664,0.298,9.17207,9.17207
2764.00,9.17839,25.160901,0.000414,24.964995,-2.7666,0.298,9.17816,9.17816
2765.00,9.16934,25.160903,0.000413,24.965048,-2.7667,0.298,9.17985,9.17985
2766.00,9.16409,25.161012,0.000412,24.965154,-2.7666,0.298,9.17926,9.17926
2767.00,9.16584,25.161020,0.000410,24.965136,-2.7665,0.299,9.17769,9.17769
2768.00,9.16810,25.161028,0.000412,24.965177,-2.7665,0.299,9.17693,9.17693
2769.00,9.16710,25.161047,0.000416,24.965169,-2.7666,0.299,9.17789,9.17789
2770.00,9.16592,25.161123,0.000419,24.965130,-2.7667,0.299,9.18170,9.18170
2771.00,9.16807,25.161136,0.000420,24.965046,-2.7669,0.299,9.18522,9.18522
2772.00,9.16956,25.161223,0.000420,24.965128,-2.7670,0.299,9.18954,9.18954
2773.00,9.17148,25.161263,0.000417,24.965114,-2.7671,0.299,9.19462,9.19462
2774.00,9.17433,25.161317,0.000414,24.965162,-2.7672,0.299,9.19685,9.19685
2775.00,9.17732,25.161349,0.000416,24.965180,-2.7673,0.299,9.19575,9.19575
2776.00,9.17892,25.161412,0.000419,24.965166,-2.7674,0.299,9.19370,9.19370
2777.00,9.17993,25.161440,0.000419,24.965074,-2.7675,0.299,9.19054,9.19054
2778.00,9.18236,25.161537,0.000421,24.965086,-2.7677,0.299,9.18698,9.18698
2779.00,9.18514,25.161532,0.000420,24.964940,-2.7678,0.299,9.18631,9.18631
2780.00,9.18587,25.161519,0.000422,24.964885,-2.7679,0.299,9.18865,9.18865
2781.00,9.18682,25.161551,0.000418,24.964858,-2.7680,0.300,9.19118,9.19118
2782.00,9.18734,25.161591,0.000420,24.964878,-2.7680,0.300,9.19404,9.19404
2783.00,9.18839,25.161638,0.000422,24.964885,-2.7680,0.300,9.19491,9.19491
2784.00,9.18964,25.161740,0.000427,24.965020,-2.7681,0.300,9.19418,9.19418
2785.00,9.19066,25.161880,0.000424,24.965069,-2.7681,0.300,9.19333,9.19333
2786.00,9.19095,25.161947,0.000427,24.965098,-2.7680,0.300,9.19366,9.19366
2787.00,9.19222,25.161987,0.000429,24.965062,-2.7679,0.300,9.19399,9.19399
2788.00,9.19271,25.161982,0.000427,24.965031,-2.7678,0.300,9.19499,9.19499
2789.00,9.19324,25.161941,0.000425,24.964938,-2.7678,0.300,9.19482,9.19482
2790.00,9.19307,25.161952,0.000426,24.964908,-2.7677,0.300,9.19333,9.19333
2791.00,9.19232,25.161922,0.000424,24.964896,-2.7678,0.300,9.19257,9.19257
2792.00,9.19193,25.161977,0.000422,24.964939,-2.7681,0.300,9.19262,9.19262
2793.00,9.19193,25.162052,0.000424,24.964941,-2.7683,0.300,9.19098,9.19098
2794.00,9.19220,25.162157,0.000425,24.964964,-2.7685,0.300,9.19032,9.19032
2795.00,9.19169,25.162158,0.000422,24.964953,-2.7687,0.301,9.19009,9.19009
2796.00,9.19223,25.162264,0.000425,24.964965,-2.7688,0.301,9.18851,9.18851
2797.00,9.19227,25.162228,0.000426,24.964891,-2.7688,0.301,9.18565,9.18565
2798.00,9.19222,25.162249,0.000425,24.964899,-2.7688,0.301,9.18569,9.18569
2799.00,9.19155,25.162250,0.000424,24.964880,-2.7686,0.301,9.18536,9.18536
2800.00,9.19082,25.162323,0.000429,24.964912,-2.7685,0.301,9.18549,9.18549
2801.00,9.19015,25.162277,0.000429,24.964867,-2.7685,0.301,9.18641,9.18641
2802.00,9.18991,25.162315,0.000430,24.964937,-2.7686,0.301,9.18744,9.18744
2803.00,9.18998,25.162443,0.000431,24.965064,-2.7687,0.301,9.18784,9.18784
2804.00,9.18964,25.162490,0.000432,24.965078,-2.7689,0.301,9.18863,9.18863
2805.00,9.18940,25.162451,0.000428,24.965020,-2.7691,0.301,9.18938,9.18938
2806.00,9.18952,25.162453,0.000426,24.964968,-2.7692,0.301,9.19056,9.19056
2807.00,9.18935,25.162485,0.000425,24.964968,-2.7693,0.301,9.19019,9.19019
2808.00,9.18857,25.162406,0.000424,24.964905,-2.7693,0.302,9.18827,9.18827
2809.00,9.18792,25.162379,0.000424,24.964876,-2.7693,0.302,9.18650,9.18650
2810.00,9.18738,25.162442,0.000425,24.964933,-2.7693,0.301,9.18344,9.18344
2811.00,9.18667,25.162532,0.000426,24.964975,-2.7695,0.301,9.17927,9.17927
2812.00,9.18572,25.162625,0.000427,24.964939,-2.7697,0.301,9.17814,9.17814
2813.00,9.18530,25.162701,0.000426,24.964920,-2.7698,0.302,9.17972,9.17972
2814.00,9.18548,25.162777,0.000425,24.964913,-2.7700,0.302,9.18286,9.18286
2815.00,9.18552,25.162855,0.000423,24.964889,-2.7700,0.302,9.18645,9.18645
2816.00,9.18558,25.162907,0.000422,24.964931,-2.7700,0.302,9.18904,9.18904
2817.00,9.18612,25.162939,0.000419,24.964961,-2.7699,0.302,9.19162,9.19162
2818.00,9.18666,25.163001,0.000417,24.965005,-2.7699,0.302,9.19127,9.19127
2819.00,9.18679,25.162968,0.000415,24.964955,-2.7699,0.303,9.18817,9.18817
2820.00,9.18647,25.162941,0.000416,24.964945,-2.7699,0.303,9.18633,9.18633
2821.00,9.18623,25.163016,0.000417,24.964942,-2.7700,0.303,9.18557,9.18557
2822.00,9.18588,25.162974,0.000416,24.964873,-2.7701,0.303,9.18463,9.18463
2823.00,9.18571,25.163017,0.000419,24.964831,-2.7702,0.303,9.18511,9.18511
2824.00,9.18564,25.163175,0.000422,24.964898,-2.7703,0.303,9.18730,9.18730
2825.00,9.18600,25.163308,0.000422,24.964969,-2.7703,0.303,9.18925,9.18925
2826.00,9.18647,25.163356,0.000424,24.965008,-2.7704,0.303,9.19190,9.19190
2827.00,9.18650,25.163468,0.000428,24.965072,-2.7705,0.303,9.19213,9.19213
2828.00,9.18701,25.163564,0.000429,24.965165,-2.7705,0.303,9.19245,9.19245
2829.00,9.18813,25.163595,0.000430,24.965240,-2.7705,0.303,9.19152,9.19152
2830.00,9.18867,25.163624,0.000431,24.965176,-2.7704,0.303,9.19032,9.19032
2831.00,9.18871,25.163651,0.000428,24.965166,-2.7703,0.303,9.18909,9.18909
2832.00,9.18897,25.163727,0.000425,24.965157,-2.7703,0.303,9.18754,9.18754
2833.00,9.18891,25.163811,0.000425,24.965114,-2.7703,0.303,9.18640,9.18640
2834.00,9.18856,25.163961,0.000427,24.965114,-2.7703,0.303,9.18626,9.18626
2835.00,9.18808,25.164006,0.000424,24.965153,-2.7705,0.303,9.18567,9.18567
2836.00,9.18779,25.164091,0.000423,24.965195,-2.7707,0.304,9.18466,9.18466
2837.00,9.18750,25.164080,0.000424,24.965218,-2.7708,0.304,9.18596,9.18596
2838.00,9.18768,25.163998,0.000422,24.965169,-2.7709,0.304,9.18775,9.18775
2839.00,9.18852,25.163959,0.000421,24.965174,-2.7710,0.304,9.19145,9.19145
2840.00,9.18956,25.163934,0.000424,24.965134,-2.7711,0.304,9.19426,9.19426
2841.00,9.19015,25.163935,0.000423,24.965091,-2.7711,0.304,9.19589,9.19589
2842.00,9.19040,25.163965,0.000425,24.965109,-2.7711,0.304,9.19551,9.19551
2843.00,9.19040,25.164024,0.000429,24.965154,-2.7709,0.304,9.19328,9.19328
2844.00,9.18992,25.164059,0.000429,24.965104,-2.7708,0.304,9.19001,9.19001
2845.00,9.18956,25.164138,0.000428,24.965130,-2.7707,0.304,9.18648,9.18648
2846.00,9.18853,25.164105,0.000432,24.965112,-2.7708,0.304,9.18215,9.18215
2847.00,9.18760,25.164155,0.000430,24.965029,-2.7710,0.304,9.17968,9.17968
2848.00,9.18726,25.164132,0.000426,24.964935,-2.7713,0.304,9.17812,9.17812
2849.00,9.18720,25.164108,0.000424,24.964947,-2.7716,0.304,9.17651,9.17651
2850.00,9.18675,25.164069,0.000425,24.964954,-2.7719,0.305,9.17688,9.17688
2851.00,9.18574,25.164195,0.000426,24.964997,-2.7719,0.305,9.17991,9.17991
2852.00,9.18570,25.164295,0.000427,24.965102,-2.7718,0.305,9.18083,9.18083
2853.00,9.18542,25.164330,0.000427,24.965150,-2.7716,0.305,9.18214,9.18214
2854.00,9.18521,25.164478,0.000425,24.965192,-2.7715,0.305,9.18256,9.18256
2855.00,9.18514,25.164603,0.000425,24.965230,-2.7714,0.305,9.18295,9.18295
2856.00,9.18495,25.164622,0.000424,24.965244,-2.7713,0.306,9.18037,9.18037
2857.00,9.18438,25.164559,0.000424,24.965172,-2.7714,0.306,9.17942,9.17942
2858.00,9.18327,25.164689,0.000428,24.965252,-2.7717,0.305,9.18196,9.18196
2859.00,9.18138,25.164621,0.000429,24.965224,-2.7720,0.305,9.18387,9.18387
2860.00,9.18030,25.164653,0.000433,24.965143,-2.7723,0.305,9.18285,9.18285
2861.00,9.18123,25.164720,0.000434,24.965106,-2.7727,0.305,9.18338,9.18338
2862.00,9.18107,25.164837,0.000436,24.965127,-2.7728,0.305,9.18342,9.18342
2863.00,9.18080,25.164885,0.000433,24.965071,-2.7728,0.305,9.18024,9.18024
2864.00,9.18032,25.164973,0.000436,24.965083,-2.7728,0.305,9.18020,9.18020
2865.00,9.18069,25.164995,0.000435,24.965091,-2.7729,0.305,9.18291,9.18291
2866.00,9.18144,25.164932,0.000432,24.965044,-2.7729,0.305,9.18722,9.18722
2867.00,9.18206,25.164873,0.000428,24.965009,-2.7729,0.306,9.19142,9.19142
2868.00,9.18159,25.164798,0.000428,24.964930,-2.7731,0.306,9.19544,9.19544
2869.00,9.18231,25.164812,0.000430,24.964922,-2.7733,0.306,9.19505,9.19505
2870.00,9.18445,25.164775,0.000426,24.964906,-2.7734,0.306,9.19310,9.19310
2871.00,9.18574,25.164755,0.000427,24.964928,-2.7735,0.306,9.18974,9.18974
2872.00,9.18595,25.164829,0.000431,24.964948,-2.7734,0.306,9.18732,9.18732
2873.00,9.18599,25.164948,0.000429,24.965045,-2.7735,0.306,9.18421,9.18421
2874.00,9.18660,25.164968,0.000426,24.965027,-2.7735,0.306,9.18285,9.18285
2875.00,9.18718,25.165018,0.000430,24.965051,-2.7736,0.306,9.18026,9.18026
2876.00,9.18672,25.165138,0.000431,24.965095,-2.7738,0.306,9.17876,9.17876
2877.00,9.18549,25.165173,0.000431,24.965101,-2.7742,0.306,9.17779,9.17779
2878.00,9.18452,25.165140,0.000434,24.965060,-2.7743,0.306,9.17779,9.17779
2879.00,9.18436,25.165120,0.000432,24.964990,-2.7745,0.306,9.17690,9.17690
2880.00,9.18493,25.165224,0.000431,24.965052,-2.7745,0.307,9.17687,9.17687
2881.00,9.18421,25.165253,0.000429,24.964997,-2.7745,0.307,9.17721,9.17721
2882.00,9.18342,25.165352,0.000431,24.965052,-2.7744,0.307,9.17687,9.17687
2883.00,9.18355,25.165431,0.000431,24.965095,-2.7743,0.307,9.17663,9.17663
2884.00,9.18316,25.165620,0.000434,24.965235,-2.7742,0.307,9.17868,9.17868
2885.00,9.18224,25.165699,0.000436,24.965207,-2.7744,0.307,9.18264,9.18264
2886.00,9.18101,25.165746,0.000437,24.965165,-2.7745,0.307,9.18663,9.18663
2887.00,9.18127,25.165756,0.000434,24.965140,-2.7747,0.307,9.18881,9.18881
2888.00,9.18116,25.165806,0.000433,24.965099,-2.7749,0.307,9.18915,9.18915
2889.00,9.18164,25.165757,0.000432,24.965064,-2.7751,0.307,9.18763,9.18763
2890.00,9.18144,25.165709,0.000430,24.965012,-2.7752,0.307,9.18665,9.18665
2891.00,9.18186,25.165711,0.000429,24.965050,-2.7753,0.307,9.18567,9.18567
2892.00,9.18217,25.165760,0.000430,24.965052,-2.7754,0.307,9.18526,9.18526
2893.00,9.18225,25.165749,0.000430,24.965034,-2.7755,0.307,9.18618,9.18618
2894.00,9.18281,25.165713,0.000426,24.964939,-2.7755,0.307,9.18682,9.18682
2895.00,9.18362,25.165749,0.000424,24.964994,-2.7757,0.308,9.18571,9.18571
2896.00,9.18409,25.165867,0.000429,24.965093,-2.7757,0.308,9.18391,9.18391
2897.00,9.18407,25.165831,0.000425,24.965043,-2.7757,0.308,9.18354,9.18354
2898.00,9.18501,25.165942,0.000427,24.965093,-2.7757,0.308,9.18304,9.18304
2899.00,9.18535,25.165999,0.000428,24.965097,-2.7758,0.308,9.18344,9.18344
2900.00,9.18525,25.166067,0.000430,24.965073,-2.7759,0.308,9.18543,9.18543
2901.00,9.18561,25.166066,0.000427,24.964987,-2.7760,0.308,9.18705,9.18705
2902.00,9.18626,25.166188,0.000426,24.965006,-2.7761,0.308,9.18909,9.18909
2903.00,9.18702,25.166216,0.000425,24.965033,-2.7761,0.308,9.19073,9.19073
2904.00,9.18741,25.166334,0.000430,24.965108,-2.7760,0.308,9.19193,9.19193
2905.00,9.18734,25.166386,0.000430,24.965076,-2.7759,0.308,9.19083,9.19083
2906.00,9.18675,25.166379,0.000432,24.965042,-2.7758,0.308,9.18860,9.18860
2907.00,9.18601,25.166401,0.000434,24.965069,-2.7758,0.308,9.18487,9.18487
2908.00,9.18542,25.166449,0.000433,24.965026,-2.7760,0.309,9.18154,9.18154
2909.00,9.18525,25.166441,0.000429,24.964938,-2.7761,0.309,9.17875,9.17875
2910.00,9.18515,25.166428,0.000428,24.964997,-2.7761,0.309,9.17815,9.17815
2911.00,9.18470,25.166500,0.000428,24.965049,-2.7761,0.309,9.17817,9.17817
2912.00,9.18432,25.166491,0.000427,24.965041,-2.7760,0.309,9.17923,9.17923
