# Supplementary material for: HSL1 and BAM1/2 impact epidermal cell development by sensing distinct signaling peptides
Source: Nat Commun. 2022 Feb 15;13:876. doi: 10.1038/s41467-022-28558-4 (PMC8847575; doi:10.1038/s41467-022-28558-4)
Supplement: Supplementary file 4 — Source Data [file 41467_2022_28558_MOESM4_ESM.zip › Source Data/Source Data/Figure S8/Exp2_HSL1_IDA Hyp64P]

$ITC
$ 19 
$NOT
$ 25 
$ 60 
$ 500 
$ 10 
$ 2 
$ADCGainCode:  0 
$False,True,True
$ 0.4 , 0.8 , 150 , 5 
$ 2 , 4 , 150 , 5 
$ 2 , 4 , 150 , 5 
$ 2 , 4 , 150 , 5 
$ 2 , 4 , 150 , 5 
$ 2 , 4 , 150 , 5 
$ 2 , 4 , 150 , 5 
$ 2 , 4 , 150 , 5 
$ 2 , 4 , 150 , 5 
$ 2 , 4 , 150 , 5 
$ 2 , 4 , 150 , 5 
$ 2 , 4 , 150 , 5 
$ 2 , 4 , 150 , 5 
$ 2 , 4 , 150 , 5 
$ 2 , 4 , 150 , 5 
$ 2 , 4 , 150 , 5 
$ 2 , 4 , 150 , 5 
$ 2 , 4 , 150 , 5 
$ 2 , 4 , 150 , 5 
# 0 
# 0.3 
# 0.015 
# 0.2035 
# 25 
# 4 
# 8.15 
# 1 
?HSL1_15uM_IDA_noHyp_300uM
% MICROCALITC_MAL1177627
% 0.2035 
% 4 
%-0.586102 , 29.61604 
%-0.348256 , 29.40329 
% 0.8333333 
% 167740 , 167730 
% 0.25 , 81 
%-0.015695 ,-0.033946 
%-20 , 8 
% 0 , 0 
% 0 
% 128000       127744 
% 43.1 
% 500 , 750 , 1000 , 750 
% 0.06978023945 ,-0.002252194966 ,-3.244915618586E-05 , 1.349203907274E-06 ,-9.058983361606E-09 
% MicroCalITC Ver: 1.29.32 Run time:6/29/2020 6:46:00 PM
@0
5.00,9.33967,25.051234,0.000425,24.999788,-1.4932,0.055,9.34606,9.34606
6.00,9.34282,25.051384,0.000426,24.999807,-1.4931,0.055,9.34655,9.34655
7.00,9.34312,25.051448,0.000428,24.999786,-1.4929,0.055,9.34822,9.34822
8.00,9.34396,25.051411,0.000426,24.999760,-1.4927,0.055,9.35027,9.35027
9.00,9.34500,25.051302,0.000424,24.999658,-1.4926,0.056,9.35258,9.35258
10.00,9.34613,25.051303,0.000422,24.999658,-1.4925,0.056,9.35438,9.35438
11.00,9.34712,25.051198,0.000420,24.999631,-1.4924,0.056,9.35532,9.35532
12.00,9.34774,25.051311,0.000419,24.999708,-1.4923,0.056,9.35464,9.35464
13.00,9.34822,25.051396,0.000423,24.999711,-1.4924,0.056,9.35297,9.35297
14.00,9.34880,25.051530,0.000429,24.999781,-1.4924,0.056,9.34974,9.34974
15.00,9.34973,25.051585,0.000430,24.999787,-1.4924,0.056,9.34681,9.34681
16.00,9.34940,25.051646,0.000430,24.999812,-1.4924,0.056,9.34577,9.34577
17.00,9.34927,25.051613,0.000432,24.999777,-1.4924,0.056,9.34716,9.34716
18.00,9.34990,25.051576,0.000430,24.999730,-1.4924,0.056,9.35050,9.35050
19.00,9.35019,25.051566,0.000426,24.999787,-1.4923,0.057,9.35543,9.35543
20.00,9.35047,25.051560,0.000425,24.999798,-1.4922,0.057,9.35955,9.35955
21.00,9.35124,25.051644,0.000426,24.999812,-1.4923,0.057,9.36173,9.36173
22.00,9.35202,25.051638,0.000426,24.999807,-1.4922,0.057,9.36222,9.36222
23.00,9.35311,25.051664,0.000428,24.999844,-1.4920,0.057,9.36233,9.36233
24.00,9.35341,25.051665,0.000427,24.999754,-1.4919,0.057,9.36196,9.36196
25.00,9.35306,25.051762,0.000433,24.999805,-1.4918,0.057,9.36096,9.36096
26.00,9.35277,25.051808,0.000435,24.999838,-1.4917,0.057,9.35972,9.35972
27.00,9.35419,25.051930,0.000433,24.999902,-1.4917,0.057,9.35728,9.35728
28.00,9.35547,25.052022,0.000432,24.999915,-1.4917,0.057,9.35287,9.35287
29.00,9.35584,25.052144,0.000435,25.000005,-1.4916,0.057,9.34758,9.34758
30.00,9.35481,25.052151,0.000432,24.999963,-1.4915,0.057,9.34220,9.34220
31.00,9.35270,25.052073,0.000431,24.999861,-1.4912,0.057,9.33821,9.33821
32.00,9.35128,25.052001,0.000431,24.999764,-1.4911,0.057,9.33698,9.33698
33.00,9.35200,25.052023,0.000431,24.999782,-1.4912,0.057,9.33850,9.33850
34.00,9.35289,25.051988,0.000428,24.999669,-1.4913,0.057,9.34192,9.34192
35.00,9.35209,25.051987,0.000423,24.999577,-1.4915,0.058,9.34670,9.34670
36.00,9.35016,25.052118,0.000422,24.999640,-1.4917,0.058,9.35051,9.35051
37.00,9.34786,25.052194,0.000421,24.999676,-1.4918,0.058,9.35192,9.35192
38.00,9.34688,25.052196,0.000421,24.999600,-1.4917,0.058,9.35082,9.35082
39.00,9.34772,25.052295,0.000424,24.999668,-1.4917,0.058,9.34912,9.34912
40.00,9.34824,25.052310,0.000425,24.999702,-1.4918,0.058,9.34633,9.34633
41.00,9.34649,25.052276,0.000424,24.999665,-1.4919,0.058,9.34357,9.34357
42.00,9.34480,25.052334,0.000429,24.999666,-1.4918,0.058,9.34174,9.34174
43.00,9.34436,25.052427,0.000432,24.999757,-1.4918,0.058,9.34022,9.34022
44.00,9.34397,25.052380,0.000430,24.999698,-1.4918,0.058,9.33734,9.33734
45.00,9.34345,25.052412,0.000430,24.999713,-1.4919,0.058,9.33501,9.33501
46.00,9.34283,25.052507,0.000432,24.999733,-1.4918,0.058,9.33355,9.33355
47.00,9.34234,25.052505,0.000426,24.999639,-1.4916,0.059,9.33312,9.33312
48.00,9.34136,25.052496,0.000424,24.999582,-1.4915,0.059,9.33391,9.33391
49.00,9.34104,25.052570,0.000423,24.999627,-1.4913,0.059,9.33549,9.33549
50.00,9.34112,25.052641,0.000425,24.999641,-1.4912,0.059,9.33749,9.33749
51.00,9.34161,25.052632,0.000425,24.999695,-1.4912,0.059,9.33943,9.33943
52.00,9.34134,25.052698,0.000429,24.999823,-1.4912,0.059,9.34087,9.34087
53.00,9.33982,25.052708,0.000427,24.999770,-1.4911,0.059,9.34267,9.34267
54.00,9.33800,25.052705,0.000428,24.999758,-1.4911,0.059,9.34551,9.34551
55.00,9.33692,25.052720,0.000427,24.999731,-1.4909,0.059,9.34710,9.34710
56.00,9.33598,25.052741,0.000424,24.999614,-1.4907,0.059,9.34662,9.34662
57.00,9.33549,25.052783,0.000422,24.999597,-1.4905,0.059,9.34382,9.34382
58.00,9.33736,25.052854,0.000423,24.999652,-1.4904,0.059,9.33960,9.33960
59.00,9.33882,25.052990,0.000424,24.999670,-1.4903,0.060,9.33427,9.33427
60.00,9.33966,25.053085,0.000423,24.999685,-1.4902,0.060,9.33035,9.33035
@1,0.4000,0.8, 60.0589999999938 
61.00,9.34256,25.053189,0.000425,24.999670,-1.4901,0.060,9.32735,9.32735
62.00,9.34542,25.053319,0.000427,24.999669,-1.4899,0.060,9.32596,9.32596
63.00,9.34635,25.053394,0.000428,24.999701,-1.4897,0.060,9.32584,9.32584
64.00,9.34314,25.053412,0.000426,24.999723,-1.4895,0.061,9.32615,9.32615
65.00,9.33985,25.053438,0.000428,24.999702,-1.4894,0.061,9.32588,9.32588
66.00,9.33848,25.053382,0.000428,24.999653,-1.4894,0.060,9.32713,9.32713
67.00,9.33607,25.053331,0.000427,24.999623,-1.4895,0.061,9.32973,9.32973
68.00,9.33414,25.053375,0.000429,24.999598,-1.4897,0.060,9.33113,9.33113
69.00,9.33303,25.053317,0.000432,24.999503,-1.4897,0.060,9.33305,9.33305
70.00,9.33310,25.053348,0.000434,24.999598,-1.4897,0.060,9.33442,9.33442
71.00,9.33331,25.053401,0.000433,24.999742,-1.4896,0.060,9.33489,9.33489
72.00,9.33341,25.053427,0.000435,24.999776,-1.4895,0.060,9.33456,9.33456
73.00,9.33336,25.053394,0.000433,24.999779,-1.4894,0.060,9.33553,9.33553
74.00,9.33250,25.053445,0.000433,24.999838,-1.4892,0.061,9.33613,9.33613
75.00,9.33107,25.053450,0.000430,24.999779,-1.4892,0.061,9.33631,9.33631
76.00,9.33116,25.053464,0.000431,24.999729,-1.4892,0.061,9.33632,9.33632
77.00,9.33146,25.053519,0.000430,24.999732,-1.4893,0.061,9.33617,9.33617
78.00,9.33187,25.053589,0.000431,24.999695,-1.4895,0.061,9.33643,9.33643
79.00,9.33260,25.053651,0.000430,24.999667,-1.4897,0.061,9.33598,9.33598
80.00,9.33287,25.053755,0.000434,24.999726,-1.4898,0.061,9.33527,9.33527
81.00,9.33309,25.053841,0.000431,24.999686,-1.4899,0.061,9.33475,9.33475
82.00,9.33336,25.053922,0.000430,24.999674,-1.4898,0.061,9.33365,9.33365
83.00,9.33368,25.053907,0.000428,24.999645,-1.4897,0.061,9.33228,9.33228
84.00,9.33395,25.054015,0.000429,24.999677,-1.4896,0.062,9.33119,9.33119
85.00,9.33424,25.054041,0.000426,24.999621,-1.4896,0.062,9.33148,9.33148
86.00,9.33447,25.054061,0.000429,24.999641,-1.4895,0.062,9.33138,9.33138
87.00,9.33412,25.054015,0.000430,24.999600,-1.4894,0.062,9.33146,9.33146
88.00,9.33394,25.054147,0.000434,24.999675,-1.4893,0.062,9.33045,9.33045
89.00,9.33349,25.054138,0.000433,24.999695,-1.4892,0.062,9.32994,9.32994
90.00,9.33336,25.054113,0.000432,24.999683,-1.4890,0.062,9.32930,9.32930
91.00,9.33312,25.054171,0.000435,24.999747,-1.4890,0.062,9.32870,9.32870
92.00,9.33259,25.054205,0.000438,24.999824,-1.4889,0.062,9.32785,9.32785
93.00,9.33202,25.054163,0.000438,24.999778,-1.4889,0.062,9.32793,9.32793
94.00,9.33152,25.054261,0.000439,24.999851,-1.4889,0.062,9.32793,9.32793
95.00,9.33120,25.054310,0.000438,24.999853,-1.4888,0.062,9.32855,9.32855
96.00,9.33110,25.054343,0.000434,24.999825,-1.4888,0.062,9.32926,9.32926
97.00,9.33102,25.054387,0.000429,24.999749,-1.4888,0.062,9.33088,9.33088
98.00,9.33080,25.054455,0.000427,24.999777,-1.4889,0.063,9.33157,9.33157
99.00,9.33038,25.054435,0.000425,24.999658,-1.4890,0.063,9.33189,9.33189
100.00,9.33026,25.054469,0.000421,24.999671,-1.4891,0.063,9.33158,9.33158
101.00,9.33021,25.054459,0.000422,24.999631,-1.4891,0.063,9.33139,9.33139
102.00,9.33019,25.054510,0.000425,24.999655,-1.4890,0.063,9.33043,9.33043
103.00,9.33002,25.054536,0.000423,24.999675,-1.4888,0.063,9.32974,9.32974
104.00,9.32980,25.054574,0.000424,24.999702,-1.4887,0.063,9.32893,9.32893
105.00,9.32955,25.054637,0.000429,24.999676,-1.4886,0.063,9.32873,9.32873
106.00,9.32962,25.054679,0.000430,24.999676,-1.4885,0.063,9.32918,9.32918
107.00,9.32971,25.054713,0.000424,24.999680,-1.4886,0.063,9.32986,9.32986
108.00,9.32980,25.054797,0.000422,24.999661,-1.4885,0.064,9.33039,9.33039
109.00,9.32996,25.054795,0.000421,24.999607,-1.4884,0.064,9.33109,9.33109
110.00,9.33001,25.054879,0.000422,24.999677,-1.4883,0.064,9.33132,9.33132
111.00,9.33004,25.054893,0.000425,24.999716,-1.4882,0.064,9.33058,9.33058
112.00,9.33014,25.054912,0.000430,24.999693,-1.4880,0.064,9.32939,9.32939
113.00,9.33004,25.054931,0.000435,24.999686,-1.4880,0.064,9.32817,9.32817
114.00,9.32987,25.054980,0.000435,24.999691,-1.4881,0.064,9.32713,9.32713
115.00,9.32953,25.054959,0.000433,24.999596,-1.4881,0.064,9.32548,9.32548
116.00,9.32906,25.055115,0.000430,24.999652,-1.4881,0.064,9.32431,9.32431
117.00,9.32865,25.055171,0.000428,24.999675,-1.4880,0.064,9.32401,9.32401
118.00,9.32809,25.055148,0.000425,24.999658,-1.4879,0.065,9.32264,9.32264
119.00,9.32736,25.055197,0.000429,24.999665,-1.4878,0.065,9.32104,9.32104
120.00,9.32679,25.055206,0.000431,24.999641,-1.4877,0.065,9.32111,9.32111
121.00,9.32655,25.055158,0.000435,24.999573,-1.4876,0.065,9.32174,9.32174
122.00,9.32646,25.055160,0.000440,24.999607,-1.4875,0.064,9.32254,9.32254
123.00,9.32644,25.055145,0.000441,24.999574,-1.4876,0.064,9.32441,9.32441
124.00,9.32640,25.055178,0.000440,24.999634,-1.4877,0.064,9.32625,9.32625
125.00,9.32616,25.055269,0.000438,24.999696,-1.4877,0.065,9.32527,9.32527
126.00,9.32519,25.055295,0.000434,24.999655,-1.4878,0.065,9.32188,9.32188
127.00,9.32400,25.055327,0.000427,24.999588,-1.4879,0.065,9.31781,9.31781
128.00,9.32296,25.055524,0.000430,24.999661,-1.4879,0.065,9.31365,9.31365
129.00,9.32203,25.055533,0.000431,24.999604,-1.4878,0.065,9.30964,9.30964
130.00,9.32107,25.055534,0.000432,24.999608,-1.4876,0.065,9.30774,9.30774
131.00,9.31971,25.055637,0.000432,24.999655,-1.4875,0.065,9.30888,9.30888
132.00,9.31894,25.055717,0.000435,24.999717,-1.4873,0.065,9.31112,9.31112
133.00,9.31829,25.055728,0.000433,24.999686,-1.4873,0.066,9.31407,9.31407
134.00,9.31773,25.055859,0.000431,24.999753,-1.4871,0.066,9.31729,9.31729
135.00,9.31732,25.055900,0.000433,24.999746,-1.4870,0.066,9.32081,9.32081
136.00,9.31662,25.055925,0.000436,24.999738,-1.4868,0.066,9.32362,9.32362
137.00,9.31721,25.055881,0.000436,24.999629,-1.4866,0.066,9.32541,9.32541
138.00,9.31819,25.055888,0.000437,24.999650,-1.4864,0.066,9.32665,9.32665
139.00,9.31909,25.055826,0.000436,24.999619,-1.4862,0.066,9.32820,9.32820
140.00,9.31814,25.055828,0.000436,24.999596,-1.4861,0.066,9.32859,9.32859
141.00,9.31753,25.055889,0.000434,24.999610,-1.4861,0.066,9.32791,9.32791
142.00,9.31876,25.055950,0.000435,24.999621,-1.4861,0.066,9.32817,9.32817
143.00,9.31973,25.055930,0.000431,24.999542,-1.4860,0.067,9.33020,9.33020
144.00,9.32125,25.056023,0.000434,24.999572,-1.4860,0.067,9.33237,9.33237
145.00,9.32218,25.056099,0.000433,24.999637,-1.4859,0.067,9.33428,9.33428
146.00,9.32341,25.056097,0.000432,24.999647,-1.4858,0.067,9.33578,9.33578
147.00,9.32481,25.056168,0.000433,24.999661,-1.4858,0.067,9.33757,9.33757
148.00,9.32641,25.056243,0.000437,24.999740,-1.4858,0.067,9.33825,9.33825
149.00,9.32815,25.056228,0.000437,24.999719,-1.4859,0.067,9.33754,9.33754
150.00,9.33016,25.056231,0.000439,24.999653,-1.4860,0.067,9.33802,9.33802
151.00,9.33156,25.056196,0.000440,24.999603,-1.4860,0.067,9.33923,9.33923
152.00,9.33281,25.056216,0.000436,24.999626,-1.4859,0.067,9.33795,9.33795
153.00,9.33360,25.056178,0.000435,24.999531,-1.4859,0.067,9.33484,9.33484
154.00,9.33419,25.056238,0.000434,24.999537,-1.4857,0.067,9.33199,9.33199
155.00,9.33350,25.056309,0.000430,24.999606,-1.4856,0.068,9.32787,9.32787
156.00,9.33249,25.056427,0.000431,24.999648,-1.4855,0.068,9.32360,9.32360
157.00,9.33122,25.056538,0.000434,24.999711,-1.4855,0.068,9.31977,9.31977
158.00,9.33083,25.056656,0.000434,24.999795,-1.4855,0.068,9.31734,9.31734
159.00,9.33109,25.056736,0.000435,24.999787,-1.4854,0.068,9.31517,9.31517
160.00,9.33146,25.056767,0.000437,24.999688,-1.4853,0.068,9.31409,9.31409
161.00,9.33053,25.056786,0.000436,24.999634,-1.4853,0.068,9.31395,9.31395
162.00,9.32943,25.056758,0.000436,24.999516,-1.4852,0.068,9.31429,9.31429
163.00,9.32726,25.056832,0.000438,24.999530,-1.4851,0.068,9.31517,9.31517
164.00,9.32555,25.056853,0.000437,24.999529,-1.4849,0.068,9.31618,9.31618
165.00,9.32445,25.056851,0.000436,24.999590,-1.4850,0.068,9.31651,9.31651
166.00,9.32362,25.056873,0.000439,24.999627,-1.4850,0.068,9.31707,9.31707
167.00,9.32299,25.056934,0.000437,24.999778,-1.4849,0.068,9.31775,9.31775
168.00,9.32171,25.056931,0.000434,24.999770,-1.4850,0.068,9.31711,9.31711
169.00,9.32066,25.056981,0.000434,24.999870,-1.4852,0.068,9.31757,9.31757
170.00,9.31975,25.057015,0.000433,24.999851,-1.4852,0.069,9.31780,9.31780
171.00,9.31846,25.057011,0.000432,24.999818,-1.4851,0.069,9.31690,9.31690
172.00,9.31753,25.056999,0.000432,24.999709,-1.4851,0.069,9.31714,9.31714
173.00,9.31717,25.057014,0.000434,24.999671,-1.4850,0.069,9.31837,9.31837
174.00,9.31693,25.056978,0.000433,24.999524,-1.4849,0.069,9.31854,9.31854
175.00,9.31689,25.056997,0.000431,24.999508,-1.4847,0.069,9.31921,9.31921
176.00,9.31697,25.057038,0.000428,24.999505,-1.4845,0.069,9.32041,9.32041
177.00,9.31717,25.057097,0.000427,24.999540,-1.4843,0.069,9.31991,9.31991
178.00,9.31733,25.057140,0.000426,24.999609,-1.4842,0.069,9.31903,9.31903
179.00,9.31756,25.057231,0.000426,24.999705,-1.4841,0.070,9.31884,9.31884
180.00,9.31805,25.057278,0.000428,24.999694,-1.4840,0.070,9.31933,9.31933
181.00,9.31825,25.057363,0.000429,24.999711,-1.4841,0.070,9.31900,9.31900
182.00,9.31850,25.057384,0.000432,24.999735,-1.4841,0.070,9.31973,9.31973
183.00,9.31869,25.057382,0.000433,24.999731,-1.4840,0.070,9.32054,9.32054
184.00,9.31883,25.057284,0.000430,24.999645,-1.4840,0.070,9.32063,9.32063
185.00,9.31897,25.057347,0.000431,24.999676,-1.4839,0.070,9.31978,9.31978
186.00,9.31895,25.057299,0.000431,24.999657,-1.4837,0.070,9.31912,9.31912
187.00,9.31876,25.057344,0.000432,24.999614,-1.4836,0.070,9.31816,9.31816
188.00,9.31883,25.057384,0.000429,24.999511,-1.4836,0.070,9.31758,9.31758
189.00,9.31876,25.057545,0.000430,24.999537,-1.4835,0.070,9.31659,9.31659
190.00,9.31858,25.057619,0.000432,24.999540,-1.4836,0.070,9.31621,9.31621
191.00,9.31862,25.057765,0.000431,24.999507,-1.4837,0.071,9.31568,9.31568
192.00,9.31842,25.057808,0.000429,24.999503,-1.4836,0.071,9.31514,9.31514
193.00,9.31814,25.057930,0.000433,24.999613,-1.4836,0.071,9.31520,9.31520
194.00,9.31800,25.057998,0.000435,24.999653,-1.4836,0.071,9.31553,9.31553
195.00,9.31787,25.058023,0.000435,24.999661,-1.4837,0.071,9.31615,9.31615
196.00,9.31789,25.058026,0.000435,24.999714,-1.4837,0.071,9.31766,9.31766
197.00,9.31797,25.058050,0.000437,24.999727,-1.4837,0.071,9.31937,9.31937
198.00,9.31818,25.058019,0.000439,24.999670,-1.4836,0.071,9.31976,9.31976
199.00,9.31832,25.058031,0.000441,24.999631,-1.4833,0.071,9.32032,9.32032
200.00,9.31800,25.058067,0.000441,24.999681,-1.4830,0.071,9.31894,9.31894
201.00,9.31759,25.058138,0.000441,24.999710,-1.4828,0.071,9.31704,9.31704
202.00,9.31725,25.058209,0.000442,24.999755,-1.4826,0.071,9.31614,9.31614
203.00,9.31699,25.058275,0.000438,24.999773,-1.4823,0.071,9.31248,9.31248
204.00,9.31700,25.058278,0.000435,24.999770,-1.4823,0.071,9.30755,9.30755
205.00,9.31715,25.058281,0.000432,24.999682,-1.4822,0.071,9.30575,9.30575
206.00,9.31752,25.058252,0.000427,24.999589,-1.4822,0.072,9.30647,9.30647
207.00,9.31823,25.058246,0.000425,24.999551,-1.4823,0.072,9.30824,9.30824
208.00,9.31847,25.058234,0.000424,24.999557,-1.4824,0.072,9.31476,9.31476
209.00,9.31695,25.058245,0.000419,24.999551,-1.4823,0.072,9.32371,9.32371
210.00,9.31361,25.058379,0.000422,24.999638,-1.4823,0.072,9.32952,9.32952
@2,2.0001,4.0, 210.000999999989 
211.00,9.31292,25.058389,0.000425,24.999712,-1.4822,0.072,9.33263,9.33263
212.00,9.30999,25.058449,0.000425,24.999700,-1.4821,0.073,9.33227,9.33227
213.00,9.30543,25.058516,0.000427,24.999662,-1.4820,0.073,9.33052,9.33052
214.00,9.30048,25.058561,0.000430,24.999652,-1.4818,0.073,9.32694,9.32694
215.00,9.30402,25.058439,0.000427,24.999538,-1.4816,0.073,9.32323,9.32323
216.00,9.31577,25.058533,0.000424,24.999531,-1.4813,0.073,9.31977,9.31977
217.00,9.32675,25.058597,0.000424,24.999549,-1.4811,0.073,9.31858,9.31858
218.00,9.33235,25.058566,0.000421,24.999489,-1.4810,0.073,9.31737,9.31737
219.00,9.33217,25.058578,0.000422,24.999435,-1.4809,0.073,9.31740,9.31740
220.00,9.33014,25.058743,0.000424,24.999510,-1.4809,0.073,9.31938,9.31938
221.00,9.32742,25.058772,0.000428,24.999555,-1.4809,0.073,9.32184,9.32184
222.00,9.32544,25.058802,0.000427,24.999594,-1.4809,0.074,9.32364,9.32364
223.00,9.32471,25.058887,0.000427,24.999690,-1.4809,0.074,9.32531,9.32531
224.00,9.32476,25.058865,0.000427,24.999726,-1.4809,0.074,9.32560,9.32560
225.00,9.32501,25.058773,0.000427,24.999669,-1.4809,0.074,9.32526,9.32526
226.00,9.32475,25.058785,0.000428,24.999602,-1.4809,0.074,9.32337,9.32337
227.00,9.32410,25.058815,0.000426,24.999572,-1.4808,0.074,9.32079,9.32079
228.00,9.32339,25.058881,0.000429,24.999603,-1.4806,0.074,9.31837,9.31837
229.00,9.32229,25.058987,0.000429,24.999622,-1.4805,0.074,9.31677,9.31677
230.00,9.32129,25.059054,0.000427,24.999622,-1.4803,0.074,9.31579,9.31579
231.00,9.32045,25.059111,0.000426,24.999644,-1.4802,0.074,9.31476,9.31476
232.00,9.31938,25.059095,0.000427,24.999617,-1.4801,0.074,9.31254,9.31254
233.00,9.31844,25.059095,0.000423,24.999569,-1.4801,0.075,9.31092,9.31092
234.00,9.31779,25.059153,0.000425,24.999623,-1.4800,0.075,9.30952,9.30952
235.00,9.31764,25.059212,0.000426,24.999681,-1.4800,0.075,9.30707,9.30707
236.00,9.31671,25.059266,0.000429,24.999684,-1.4799,0.075,9.30625,9.30625
237.00,9.31628,25.059385,0.000430,24.999721,-1.4798,0.075,9.30730,9.30730
238.00,9.31600,25.059379,0.000432,24.999668,-1.4798,0.075,9.30907,9.30907
239.00,9.31573,25.059499,0.000432,24.999666,-1.4797,0.075,9.31042,9.31042
240.00,9.31489,25.059535,0.000431,24.999628,-1.4796,0.075,9.31158,9.31158
241.00,9.31381,25.059625,0.000431,24.999682,-1.4795,0.075,9.31132,9.31132
242.00,9.31309,25.059661,0.000434,24.999681,-1.4795,0.075,9.31063,9.31063
243.00,9.31236,25.059784,0.000435,24.999763,-1.4794,0.075,9.30957,9.30957
244.00,9.31168,25.059759,0.000434,24.999708,-1.4794,0.075,9.30881,9.30881
245.00,9.31114,25.059796,0.000435,24.999741,-1.4794,0.075,9.30921,9.30921
246.00,9.31055,25.059706,0.000431,24.999654,-1.4794,0.075,9.30998,9.30998
247.00,9.31022,25.059701,0.000431,24.999650,-1.4794,0.075,9.31127,9.31127
248.00,9.31010,25.059710,0.000432,24.999663,-1.4795,0.075,9.31224,9.31224
249.00,9.30975,25.059644,0.000431,24.999630,-1.4796,0.075,9.31350,9.31350
250.00,9.30988,25.059591,0.000432,24.999574,-1.4797,0.076,9.31344,9.31344
251.00,9.31030,25.059632,0.000433,24.999645,-1.4796,0.076,9.31365,9.31365
252.00,9.31048,25.059562,0.000430,24.999569,-1.4794,0.076,9.31355,9.31355
253.00,9.31082,25.059611,0.000427,24.999545,-1.4792,0.076,9.31303,9.31303
254.00,9.31108,25.059754,0.000429,24.999646,-1.4789,0.076,9.31207,9.31207
255.00,9.31130,25.059874,0.000428,24.999696,-1.4788,0.076,9.31148,9.31148
256.00,9.31146,25.059978,0.000428,24.999674,-1.4788,0.076,9.31125,9.31125
257.00,9.31162,25.060219,0.000432,24.999766,-1.4788,0.076,9.31113,9.31113
258.00,9.31152,25.060311,0.000435,24.999773,-1.4789,0.076,9.31077,9.31077
259.00,9.31135,25.060366,0.000432,24.999667,-1.4788,0.076,9.31094,9.31094
260.00,9.31141,25.060365,0.000430,24.999583,-1.4787,0.076,9.31195,9.31195
261.00,9.31175,25.060416,0.000432,24.999602,-1.4784,0.076,9.31311,9.31311
262.00,9.31210,25.060355,0.000429,24.999555,-1.4780,0.076,9.31245,9.31245
263.00,9.31181,25.060357,0.000427,24.999555,-1.4779,0.077,9.31058,9.31058
264.00,9.31159,25.060403,0.000430,24.999692,-1.4778,0.077,9.30958,9.30958
265.00,9.31150,25.060500,0.000432,24.999786,-1.4777,0.077,9.30901,9.30901
266.00,9.31152,25.060488,0.000428,24.999727,-1.4777,0.077,9.30838,9.30838
267.00,9.31158,25.060519,0.000427,24.999740,-1.4778,0.077,9.30883,9.30883
268.00,9.31140,25.060533,0.000429,24.999738,-1.4778,0.077,9.31104,9.31104
269.00,9.31115,25.060528,0.000428,24.999646,-1.4777,0.077,9.31271,9.31271
270.00,9.31099,25.060532,0.000429,24.999584,-1.4776,0.077,9.31408,9.31408
271.00,9.31100,25.060610,0.000431,24.999670,-1.4775,0.077,9.31507,9.31507
272.00,9.31150,25.060702,0.000436,24.999708,-1.4773,0.077,9.31715,9.31715
273.00,9.31191,25.060729,0.000434,24.999699,-1.4771,0.077,9.31870,9.31870
274.00,9.31257,25.060782,0.000436,24.999758,-1.4770,0.077,9.31894,9.31894
275.00,9.31324,25.060888,0.000434,24.999822,-1.4768,0.078,9.31834,9.31834
276.00,9.31353,25.060926,0.000432,24.999769,-1.4767,0.078,9.31780,9.31780
277.00,9.31373,25.060936,0.000427,24.999787,-1.4767,0.078,9.31725,9.31725
278.00,9.31411,25.061010,0.000427,24.999836,-1.4766,0.078,9.31672,9.31672
279.00,9.31436,25.061015,0.000426,24.999783,-1.4766,0.078,9.31709,9.31709
280.00,9.31472,25.060952,0.000428,24.999690,-1.4766,0.078,9.31799,9.31799
281.00,9.31499,25.060928,0.000433,24.999729,-1.4767,0.078,9.31904,9.31904
282.00,9.31528,25.060956,0.000437,24.999766,-1.4767,0.078,9.31915,9.31915
283.00,9.31599,25.060836,0.000438,24.999653,-1.4767,0.078,9.31900,9.31900
284.00,9.31650,25.060930,0.000437,24.999736,-1.4766,0.078,9.31774,9.31774
285.00,9.31659,25.061058,0.000437,24.999866,-1.4766,0.078,9.31605,9.31605
286.00,9.31659,25.061105,0.000433,24.999827,-1.4766,0.078,9.31441,9.31441
287.00,9.31656,25.061177,0.000426,24.999765,-1.4765,0.078,9.31318,9.31318
288.00,9.31681,25.061344,0.000425,24.999811,-1.4765,0.079,9.31337,9.31337
289.00,9.31717,25.061322,0.000425,24.999729,-1.4764,0.079,9.31552,9.31552
290.00,9.31739,25.061300,0.000424,24.999708,-1.4763,0.079,9.31726,9.31726
291.00,9.31741,25.061365,0.000428,24.999756,-1.4761,0.079,9.31832,9.31832
292.00,9.31731,25.061358,0.000433,24.999802,-1.4761,0.079,9.31932,9.31932
293.00,9.31725,25.061336,0.000435,24.999821,-1.4761,0.079,9.31992,9.31992
294.00,9.31725,25.061327,0.000435,24.999858,-1.4762,0.079,9.31879,9.31879
295.00,9.31734,25.061357,0.000435,24.999891,-1.4761,0.079,9.31816,9.31816
296.00,9.31750,25.061458,0.000435,24.999963,-1.4761,0.079,9.31649,9.31649
297.00,9.31745,25.061512,0.000435,24.999924,-1.4760,0.079,9.31313,9.31313
298.00,9.31700,25.061571,0.000437,24.999938,-1.4758,0.079,9.30849,9.30849
299.00,9.31544,25.061646,0.000439,24.999945,-1.4756,0.079,9.30506,9.30506
300.00,9.31405,25.061643,0.000441,24.999880,-1.4754,0.079,9.30169,9.30169
301.00,9.31286,25.061586,0.000442,24.999823,-1.4752,0.079,9.29960,9.29960
302.00,9.31224,25.061528,0.000441,24.999794,-1.4750,0.079,9.29981,9.29981
303.00,9.31210,25.061554,0.000440,24.999801,-1.4749,0.079,9.30094,9.30094
304.00,9.31212,25.061587,0.000440,24.999791,-1.4749,0.080,9.30253,9.30253
305.00,9.31090,25.061597,0.000437,24.999772,-1.4749,0.080,9.30514,9.30514
306.00,9.30902,25.061554,0.000433,24.999650,-1.4749,0.080,9.30831,9.30831
307.00,9.30742,25.061590,0.000432,24.999629,-1.4750,0.080,9.30987,9.30987
308.00,9.30712,25.061594,0.000429,24.999569,-1.4749,0.080,9.31083,9.31083
309.00,9.30789,25.061668,0.000429,24.999555,-1.4746,0.080,9.31001,9.31001
310.00,9.30809,25.061767,0.000431,24.999561,-1.4745,0.080,9.30922,9.30922
311.00,9.30798,25.061816,0.000433,24.999586,-1.4744,0.080,9.30949,9.30949
312.00,9.30716,25.061957,0.000436,24.999657,-1.4743,0.080,9.31124,9.31124
313.00,9.30589,25.062068,0.000438,24.999698,-1.4742,0.080,9.31236,9.31236
314.00,9.30586,25.062088,0.000436,24.999760,-1.4741,0.080,9.31290,9.31290
315.00,9.30699,25.062174,0.000436,24.999829,-1.4739,0.081,9.31297,9.31297
316.00,9.30732,25.062224,0.000437,24.999815,-1.4736,0.081,9.31189,9.31189
317.00,9.30762,25.062186,0.000437,24.999785,-1.4736,0.081,9.31011,9.31011
318.00,9.30825,25.062113,0.000437,24.999775,-1.4736,0.081,9.30971,9.30971
319.00,9.30912,25.062092,0.000439,24.999727,-1.4736,0.081,9.30980,9.30980
320.00,9.31030,25.062097,0.000438,24.999672,-1.4737,0.081,9.30918,9.30918
321.00,9.31087,25.062117,0.000439,24.999643,-1.4737,0.081,9.30852,9.30852
322.00,9.31094,25.062191,0.000437,24.999599,-1.4737,0.081,9.30948,9.30948
323.00,9.31049,25.062372,0.000441,24.999660,-1.4736,0.081,9.31109,9.31109
324.00,9.31092,25.062501,0.000443,24.999662,-1.4735,0.081,9.31331,9.31331
325.00,9.31169,25.062577,0.000443,24.999681,-1.4734,0.081,9.31594,9.31594
326.00,9.31189,25.062731,0.000442,24.999764,-1.4734,0.081,9.31761,9.31761
327.00,9.31192,25.062830,0.000446,24.999835,-1.4732,0.081,9.31699,9.31699
328.00,9.31197,25.062975,0.000443,24.999930,-1.4729,0.081,9.31504,9.31504
329.00,9.31230,25.063046,0.000441,24.999952,-1.4728,0.081,9.31309,9.31309
330.00,9.31239,25.063093,0.000441,24.999937,-1.4725,0.081,9.31151,9.31151
331.00,9.31199,25.063074,0.000441,24.999919,-1.4723,0.081,9.31108,9.31108
332.00,9.31213,25.063055,0.000436,24.999864,-1.4723,0.081,9.31149,9.31149
333.00,9.31215,25.062976,0.000434,24.999724,-1.4723,0.082,9.31211,9.31211
334.00,9.31224,25.062953,0.000433,24.999681,-1.4723,0.082,9.31287,9.31287
335.00,9.31238,25.062981,0.000433,24.999669,-1.4723,0.082,9.31350,9.31350
336.00,9.31267,25.062997,0.000431,24.999624,-1.4724,0.082,9.31453,9.31453
337.00,9.31319,25.063006,0.000432,24.999606,-1.4723,0.082,9.31618,9.31618
338.00,9.31382,25.062952,0.000434,24.999571,-1.4722,0.082,9.31802,9.31802
339.00,9.31428,25.062919,0.000436,24.999531,-1.4721,0.082,9.31895,9.31895
340.00,9.31473,25.062889,0.000436,24.999519,-1.4719,0.082,9.31855,9.31855
341.00,9.31489,25.062922,0.000437,24.999563,-1.4718,0.082,9.31662,9.31662
342.00,9.31488,25.062985,0.000437,24.999606,-1.4718,0.082,9.31445,9.31445
343.00,9.31461,25.063106,0.000436,24.999652,-1.4716,0.082,9.31251,9.31251
344.00,9.31421,25.063203,0.000434,24.999721,-1.4714,0.083,9.31095,9.31095
345.00,9.31369,25.063244,0.000435,24.999734,-1.4713,0.083,9.30986,9.30986
346.00,9.31330,25.063217,0.000437,24.999674,-1.4711,0.083,9.30875,9.30875
347.00,9.31270,25.063203,0.000436,24.999643,-1.4710,0.083,9.30737,9.30737
348.00,9.31277,25.063139,0.000437,24.999612,-1.4709,0.083,9.30651,9.30651
349.00,9.31290,25.063185,0.000434,24.999593,-1.4708,0.083,9.30695,9.30695
350.00,9.31250,25.063207,0.000433,24.999609,-1.4707,0.083,9.30867,9.30867
351.00,9.31255,25.063275,0.000430,24.999618,-1.4706,0.083,9.31072,9.31072
352.00,9.31266,25.063338,0.000430,24.999580,-1.4703,0.083,9.31223,9.31223
353.00,9.31253,25.063370,0.000430,24.999514,-1.4702,0.083,9.31105,9.31105
354.00,9.31187,25.063401,0.000432,24.999519,-1.4703,0.083,9.30948,9.30948
355.00,9.31043,25.063371,0.000430,24.999489,-1.4703,0.083,9.30828,9.30828
356.00,9.30965,25.063437,0.000429,24.999537,-1.4703,0.084,9.31006,9.31006
357.00,9.30952,25.063598,0.000433,24.999681,-1.4703,0.084,9.31525,9.31525
358.00,9.30914,25.063511,0.000426,24.999562,-1.4703,0.084,9.32271,9.32271
359.00,9.31110,25.063472,0.000425,24.999460,-1.4702,0.084,9.33003,9.33003
360.00,9.31431,25.063549,0.000425,24.999453,-1.4702,0.084,9.33556,9.33556
@3,2.0001,4.0, 360.044999999998 
361.00,9.31376,25.063605,0.000428,24.999403,-1.4701,0.084,9.33653,9.33653
362.00,9.30934,25.063546,0.000420,24.999282,-1.4700,0.085,9.33295,9.33295
363.00,9.30741,25.063801,0.000423,24.999469,-1.4699,0.085,9.32786,9.32786
364.00,9.30634,25.063883,0.000421,24.999539,-1.4698,0.085,9.32216,9.32216
365.00,9.31066,25.063958,0.000422,24.999582,-1.4696,0.085,9.31651,9.31651
366.00,9.32243,25.063987,0.000418,24.999615,-1.4694,0.085,9.31372,9.31372
367.00,9.33490,25.063999,0.000420,24.999616,-1.4693,0.085,9.31267,9.31267
368.00,9.33833,25.064009,0.000421,24.999644,-1.4693,0.085,9.31369,9.31369
369.00,9.33556,25.063975,0.000421,24.999645,-1.4694,0.085,9.31494,9.31494
370.00,9.33104,25.063967,0.000422,24.999625,-1.4693,0.086,9.31770,9.31770
371.00,9.32771,25.063955,0.000419,24.999587,-1.4695,0.086,9.31934,9.31934
372.00,9.32337,25.063878,0.000419,24.999525,-1.4695,0.086,9.32059,9.32059
373.00,9.32125,25.063943,0.000424,24.999494,-1.4694,0.086,9.32019,9.32019
374.00,9.32086,25.063972,0.000425,24.999441,-1.4694,0.086,9.31927,9.31927
375.00,9.32101,25.064085,0.000426,24.999468,-1.4693,0.086,9.31683,9.31683
376.00,9.32064,25.064223,0.000434,24.999565,-1.4693,0.086,9.31481,9.31481
377.00,9.31976,25.064380,0.000436,24.999649,-1.4692,0.086,9.31200,9.31200
378.00,9.31843,25.064405,0.000432,24.999658,-1.4690,0.086,9.30815,9.30815
379.00,9.31638,25.064468,0.000431,24.999698,-1.4688,0.086,9.30519,9.30519
380.00,9.31438,25.064491,0.000432,24.999724,-1.4688,0.086,9.30250,9.30250
381.00,9.31263,25.064460,0.000429,24.999730,-1.4687,0.086,9.29979,9.29979
382.00,9.31126,25.064491,0.000428,24.999801,-1.4685,0.087,9.29754,9.29754
383.00,9.31017,25.064475,0.000427,24.999791,-1.4683,0.087,9.29664,9.29664
384.00,9.30937,25.064553,0.000428,24.999807,-1.4681,0.087,9.29670,9.29670
385.00,9.30911,25.064556,0.000428,24.999773,-1.4680,0.087,9.29765,9.29765
386.00,9.30833,25.064651,0.000425,24.999771,-1.4679,0.087,9.30023,9.30023
387.00,9.30718,25.064612,0.000423,24.999648,-1.4679,0.087,9.30313,9.30313
388.00,9.30687,25.064614,0.000427,24.999605,-1.4681,0.087,9.30636,9.30636
389.00,9.30719,25.064604,0.000426,24.999541,-1.4682,0.087,9.30899,9.30899
390.00,9.30734,25.064637,0.000424,24.999532,-1.4682,0.087,9.31093,9.31093
391.00,9.30649,25.064610,0.000425,24.999549,-1.4680,0.087,9.31075,9.31075
392.00,9.30510,25.064649,0.000427,24.999613,-1.4678,0.087,9.31065,9.31065
393.00,9.30397,25.064718,0.000428,24.999670,-1.4675,0.088,9.31026,9.31026
394.00,9.30324,25.064771,0.000429,24.999784,-1.4673,0.088,9.30820,9.30820
395.00,9.30382,25.064809,0.000435,24.999810,-1.4673,0.088,9.30573,9.30573
396.00,9.30425,25.064829,0.000437,24.999738,-1.4674,0.088,9.30420,9.30420
397.00,9.30393,25.064845,0.000435,24.999696,-1.4674,0.088,9.30296,9.30296
398.00,9.30370,25.064851,0.000433,24.999688,-1.4675,0.088,9.30105,9.30105
399.00,9.30348,25.064911,0.000436,24.999624,-1.4675,0.088,9.29986,9.29986
400.00,9.30339,25.064984,0.000430,24.999583,-1.4675,0.088,9.29941,9.29941
401.00,9.30353,25.065057,0.000429,24.999613,-1.4675,0.088,9.29977,9.29977
402.00,9.30403,25.065149,0.000430,24.999623,-1.4675,0.088,9.30075,9.30075
403.00,9.30468,25.065131,0.000428,24.999548,-1.4673,0.088,9.30134,9.30134
404.00,9.30491,25.065150,0.000426,24.999509,-1.4673,0.089,9.30271,9.30271
405.00,9.30506,25.065139,0.000431,24.999451,-1.4671,0.089,9.30451,9.30451
406.00,9.30494,25.065210,0.000433,24.999445,-1.4668,0.088,9.30401,9.30401
407.00,9.30455,25.065265,0.000435,24.999434,-1.4664,0.089,9.30361,9.30361
408.00,9.30436,25.065396,0.000440,24.999491,-1.4663,0.088,9.30389,9.30389
409.00,9.30361,25.065490,0.000442,24.999621,-1.4661,0.088,9.30323,9.30323
410.00,9.30286,25.065489,0.000438,24.999629,-1.4659,0.088,9.30242,9.30242
411.00,9.30251,25.065515,0.000438,24.999653,-1.4658,0.089,9.30287,9.30287
412.00,9.30245,25.065544,0.000435,24.999687,-1.4659,0.089,9.30261,9.30261
413.00,9.30232,25.065562,0.000433,24.999677,-1.4660,0.089,9.30226,9.30226
414.00,9.30207,25.065616,0.000434,24.999631,-1.4661,0.089,9.30254,9.30254
415.00,9.30219,25.065716,0.000436,24.999644,-1.4662,0.089,9.30266,9.30266
416.00,9.30234,25.065740,0.000433,24.999576,-1.4663,0.089,9.30299,9.30299
417.00,9.30257,25.065791,0.000435,24.999573,-1.4663,0.089,9.30403,9.30403
418.00,9.30297,25.065868,0.000440,24.999599,-1.4663,0.089,9.30521,9.30521
419.00,9.30340,25.065743,0.000438,24.999539,-1.4662,0.089,9.30616,9.30616
420.00,9.30389,25.065832,0.000440,24.999609,-1.4660,0.089,9.30649,9.30649
421.00,9.30409,25.065896,0.000442,24.999664,-1.4658,0.089,9.30652,9.30652
422.00,9.30422,25.065924,0.000438,24.999661,-1.4655,0.089,9.30711,9.30711
423.00,9.30456,25.065950,0.000434,24.999682,-1.4654,0.090,9.30816,9.30816
424.00,9.30509,25.066108,0.000434,24.999716,-1.4653,0.090,9.30885,9.30885
425.00,9.30529,25.066147,0.000433,24.999771,-1.4652,0.090,9.30992,9.30992
426.00,9.30540,25.066165,0.000434,24.999780,-1.4652,0.090,9.30940,9.30940
427.00,9.30534,25.066201,0.000438,24.999801,-1.4652,0.090,9.30719,9.30719
428.00,9.30519,25.066234,0.000437,24.999793,-1.4650,0.090,9.30559,9.30559
429.00,9.30541,25.066204,0.000434,24.999779,-1.4648,0.090,9.30439,9.30439
430.00,9.30550,25.066174,0.000432,24.999672,-1.4649,0.090,9.30289,9.30289
431.00,9.30535,25.066261,0.000432,24.999705,-1.4648,0.091,9.30199,9.30199
432.00,9.30517,25.066333,0.000431,24.999710,-1.4649,0.091,9.30157,9.30157
433.00,9.30501,25.066368,0.000433,24.999745,-1.4649,0.091,9.30091,9.30091
434.00,9.30519,25.066427,0.000441,24.999768,-1.4650,0.091,9.30058,9.30058
435.00,9.30521,25.066532,0.000445,24.999861,-1.4650,0.091,9.30102,9.30102
436.00,9.30501,25.066533,0.000443,24.999837,-1.4649,0.091,9.30207,9.30207
437.00,9.30479,25.066545,0.000447,24.999858,-1.4648,0.090,9.30254,9.30254
438.00,9.30447,25.066597,0.000446,24.999855,-1.4647,0.090,9.30293,9.30293
439.00,9.30430,25.066657,0.000442,24.999845,-1.4646,0.091,9.30288,9.30288
440.00,9.30410,25.066651,0.000440,24.999825,-1.4644,0.091,9.30265,9.30265
441.00,9.30412,25.066605,0.000443,24.999816,-1.4641,0.091,9.30300,9.30300
442.00,9.30403,25.066595,0.000444,24.999811,-1.4641,0.091,9.30417,9.30417
443.00,9.30381,25.066581,0.000443,24.999800,-1.4640,0.091,9.30505,9.30505
444.00,9.30349,25.066618,0.000442,24.999850,-1.4639,0.091,9.30544,9.30544
445.00,9.30318,25.066598,0.000441,24.999819,-1.4638,0.091,9.30537,9.30537
446.00,9.30298,25.066688,0.000442,24.999819,-1.4638,0.091,9.30495,9.30495
447.00,9.30314,25.066791,0.000439,24.999840,-1.4636,0.091,9.30486,9.30486
448.00,9.30340,25.066865,0.000440,24.999863,-1.4634,0.091,9.30461,9.30461
449.00,9.30327,25.066922,0.000442,24.999846,-1.4633,0.091,9.30389,9.30389
450.00,9.30323,25.066978,0.000441,24.999815,-1.4633,0.092,9.30420,9.30420
451.00,9.30358,25.067033,0.000437,24.999836,-1.4632,0.092,9.30532,9.30532
452.00,9.30407,25.067041,0.000437,24.999823,-1.4632,0.092,9.30555,9.30555
453.00,9.30441,25.067074,0.000438,24.999787,-1.4632,0.092,9.30554,9.30554
454.00,9.30452,25.066993,0.000434,24.999693,-1.4631,0.092,9.30588,9.30588
455.00,9.30443,25.067005,0.000433,24.999691,-1.4631,0.092,9.30485,9.30485
456.00,9.30407,25.067049,0.000433,24.999704,-1.4631,0.092,9.30237,9.30237
457.00,9.30373,25.067059,0.000430,24.999671,-1.4631,0.092,9.29980,9.29980
458.00,9.30341,25.067041,0.000428,24.999601,-1.4631,0.092,9.29800,9.29800
459.00,9.30324,25.067138,0.000430,24.999650,-1.4630,0.092,9.29769,9.29769
460.00,9.30332,25.067170,0.000433,24.999655,-1.4628,0.092,9.29935,9.29935
461.00,9.30364,25.067235,0.000436,24.999711,-1.4626,0.092,9.30266,9.30266
462.00,9.30390,25.067329,0.000439,24.999757,-1.4623,0.092,9.30563,9.30563
463.00,9.30388,25.067398,0.000437,24.999799,-1.4622,0.092,9.30693,9.30693
464.00,9.30373,25.067414,0.000437,24.999824,-1.4621,0.092,9.30662,9.30662
465.00,9.30353,25.067453,0.000433,24.999847,-1.4621,0.093,9.30514,9.30514
466.00,9.30337,25.067420,0.000432,24.999729,-1.4620,0.093,9.30247,9.30247
467.00,9.30317,25.067508,0.000432,24.999721,-1.4620,0.093,9.30110,9.30110
468.00,9.30301,25.067553,0.000433,24.999710,-1.4620,0.093,9.29985,9.29985
469.00,9.30228,25.067642,0.000438,24.999667,-1.4620,0.093,9.30101,9.30101
470.00,9.30192,25.067715,0.000441,24.999658,-1.4621,0.093,9.30320,9.30320
471.00,9.30167,25.067746,0.000439,24.999667,-1.4622,0.093,9.30490,9.30490
472.00,9.30202,25.067705,0.000438,24.999644,-1.4622,0.093,9.30560,9.30560
473.00,9.30255,25.067756,0.000439,24.999721,-1.4623,0.093,9.30719,9.30719
474.00,9.30305,25.067731,0.000435,24.999779,-1.4622,0.093,9.30713,9.30713
475.00,9.30331,25.067757,0.000438,24.999837,-1.4620,0.093,9.30660,9.30660
476.00,9.30379,25.067818,0.000441,24.999887,-1.4619,0.093,9.30615,9.30615
477.00,9.30448,25.067835,0.000440,24.999839,-1.4617,0.093,9.30692,9.30692
478.00,9.30523,25.067858,0.000439,24.999760,-1.4616,0.093,9.30697,9.30697
479.00,9.30506,25.067936,0.000440,24.999706,-1.4614,0.093,9.30625,9.30625
480.00,9.30481,25.067997,0.000437,24.999662,-1.4613,0.094,9.30352,9.30352
481.00,9.30419,25.068076,0.000435,24.999681,-1.4613,0.094,9.30140,9.30140
482.00,9.30342,25.068059,0.000436,24.999634,-1.4614,0.094,9.29906,9.29906
483.00,9.30305,25.068093,0.000435,24.999676,-1.4614,0.094,9.29798,9.29798
484.00,9.30302,25.068143,0.000432,24.999734,-1.4616,0.094,9.29788,9.29788
485.00,9.30313,25.068185,0.000432,24.999724,-1.4616,0.094,9.29966,9.29966
486.00,9.30338,25.068115,0.000430,24.999645,-1.4613,0.095,9.30172,9.30172
487.00,9.30377,25.068217,0.000431,24.999748,-1.4611,0.095,9.30320,9.30320
488.00,9.30335,25.068213,0.000430,24.999720,-1.4609,0.095,9.30552,9.30552
489.00,9.30300,25.068245,0.000430,24.999677,-1.4606,0.095,9.30818,9.30818
490.00,9.30360,25.068249,0.000432,24.999670,-1.4605,0.095,9.31063,9.31063
491.00,9.30471,25.068354,0.000438,24.999696,-1.4605,0.095,9.31269,9.31269
492.00,9.30567,25.068272,0.000436,24.999581,-1.4605,0.095,9.31420,9.31420
493.00,9.30590,25.068305,0.000441,24.999553,-1.4604,0.095,9.31338,9.31338
494.00,9.30595,25.068355,0.000442,24.999611,-1.4601,0.095,9.31121,9.31121
495.00,9.30563,25.068395,0.000441,24.999657,-1.4600,0.095,9.30775,9.30775
496.00,9.30520,25.068314,0.000437,24.999620,-1.4599,0.095,9.30429,9.30429
497.00,9.30477,25.068439,0.000436,24.999721,-1.4598,0.095,9.30155,9.30155
498.00,9.30458,25.068456,0.000431,24.999673,-1.4598,0.095,9.30015,9.30015
499.00,9.30459,25.068470,0.000431,24.999620,-1.4599,0.096,9.30055,9.30055
500.00,9.30484,25.068507,0.000429,24.999563,-1.4600,0.096,9.30257,9.30257
501.00,9.30577,25.068608,0.000430,24.999563,-1.4600,0.096,9.30519,9.30519
502.00,9.30653,25.068698,0.000436,24.999577,-1.4600,0.096,9.30740,9.30740
503.00,9.30699,25.068762,0.000440,24.999627,-1.4600,0.096,9.30748,9.30748
504.00,9.30727,25.068790,0.000441,24.999602,-1.4600,0.096,9.30730,9.30730
505.00,9.30676,25.068867,0.000440,24.999666,-1.4598,0.096,9.30706,9.30706
506.00,9.30504,25.068924,0.000437,24.999635,-1.4597,0.096,9.30838,9.30838
507.00,9.30317,25.068922,0.000434,24.999594,-1.4595,0.096,9.31028,9.31028
508.00,9.30307,25.068949,0.000429,24.999581,-1.4595,0.097,9.31324,9.31324
509.00,9.30503,25.069065,0.000429,24.999667,-1.4594,0.097,9.31575,9.31575
510.00,9.30858,25.069060,0.000428,24.999612,-1.4595,0.097,9.31683,9.31683
@4,2.0001,4.0, 510.308999999994 
511.00,9.31144,25.069144,0.000430,24.999740,-1.4596,0.097,9.31464,9.31464
512.00,9.30846,25.069179,0.000427,24.999754,-1.4597,0.097,9.31117,9.31117
513.00,9.30719,25.069267,0.000429,24.999820,-1.4595,0.097,9.30876,9.30876
514.00,9.31026,25.069202,0.000425,24.999727,-1.4595,0.097,9.30721,9.30721
515.00,9.31170,25.069227,0.000426,24.999749,-1.4594,0.098,9.30625,9.30625
516.00,9.31154,25.069269,0.000422,24.999693,-1.4593,0.098,9.30752,9.30752
517.00,9.31037,25.069341,0.000423,24.999692,-1.4591,0.098,9.31060,9.31060
518.00,9.31011,25.069425,0.000422,24.999706,-1.4591,0.098,9.31432,9.31432
519.00,9.31062,25.069493,0.000421,24.999707,-1.4589,0.098,9.31683,9.31683
520.00,9.31085,25.069544,0.000420,24.999681,-1.4588,0.098,9.31834,9.31834
521.00,9.31209,25.069534,0.000425,24.999646,-1.4587,0.098,9.31696,9.31696
522.00,9.31312,25.069470,0.000426,24.999598,-1.4586,0.098,9.31331,9.31331
523.00,9.31260,25.069410,0.000425,24.999571,-1.4585,0.098,9.30987,9.30987
524.00,9.31204,25.069490,0.000429,24.999625,-1.4585,0.099,9.30740,9.30740
525.00,9.31185,25.069505,0.000426,24.999620,-1.4584,0.099,9.30662,9.30662
526.00,9.31103,25.069549,0.000424,24.999674,-1.4583,0.099,9.30802,9.30802
527.00,9.31044,25.069605,0.000423,24.999652,-1.4583,0.099,9.31186,9.31186
528.00,9.31083,25.069718,0.000425,24.999679,-1.4583,0.099,9.31497,9.31497
529.00,9.31205,25.069770,0.000428,24.999690,-1.4582,0.099,9.31692,9.31692
530.00,9.31258,25.069809,0.000430,24.999660,-1.4582,0.099,9.31816,9.31816
531.00,9.31225,25.069739,0.000430,24.999518,-1.4583,0.099,9.31961,9.31961
532.00,9.31295,25.069831,0.000431,24.999606,-1.4583,0.099,9.31930,9.31930
533.00,9.31401,25.069820,0.000431,24.999566,-1.4583,0.099,9.31841,9.31841
534.00,9.31472,25.069769,0.000431,24.999518,-1.4582,0.099,9.31799,9.31799
535.00,9.31509,25.069860,0.000432,24.999649,-1.4582,0.099,9.31700,9.31700
536.00,9.31511,25.069931,0.000433,24.999715,-1.4581,0.099,9.31472,9.31472
537.00,9.31460,25.069947,0.000434,24.999674,-1.4580,0.099,9.31236,9.31236
538.00,9.31378,25.069950,0.000436,24.999686,-1.4579,0.099,9.31004,9.31004
539.00,9.31285,25.070007,0.000434,24.999711,-1.4579,0.100,9.30726,9.30726
540.00,9.31195,25.069971,0.000434,24.999632,-1.4579,0.100,9.30466,9.30466
541.00,9.31127,25.070051,0.000435,24.999662,-1.4580,0.100,9.30226,9.30226
542.00,9.31109,25.070052,0.000436,24.999663,-1.4581,0.100,9.30131,9.30131
543.00,9.31121,25.070017,0.000436,24.999568,-1.4581,0.100,9.30134,9.30134
544.00,9.31112,25.070072,0.000439,24.999563,-1.4581,0.100,9.30187,9.30187
545.00,9.31102,25.070092,0.000438,24.999549,-1.4581,0.100,9.30318,9.30318
546.00,9.31041,25.070094,0.000439,24.999574,-1.4578,0.100,9.30535,9.30535
547.00,9.31015,25.070114,0.000438,24.999561,-1.4575,0.100,9.30704,9.30704
548.00,9.30976,25.070146,0.000438,24.999589,-1.4573,0.100,9.30797,9.30797
549.00,9.30915,25.070149,0.000435,24.999599,-1.4572,0.100,9.30811,9.30811
550.00,9.30840,25.070212,0.000439,24.999625,-1.4570,0.100,9.30697,9.30697
551.00,9.30738,25.070191,0.000438,24.999591,-1.4569,0.100,9.30530,9.30530
552.00,9.30639,25.070259,0.000436,24.999621,-1.4569,0.100,9.30268,9.30268
553.00,9.30521,25.070344,0.000435,24.999591,-1.4569,0.100,9.29901,9.29901
554.00,9.30401,25.070405,0.000434,24.999527,-1.4567,0.100,9.29674,9.29674
555.00,9.30304,25.070413,0.000429,24.999462,-1.4566,0.101,9.29560,9.29560
556.00,9.30235,25.070573,0.000430,24.999481,-1.4566,0.101,9.29545,9.29545
557.00,9.30197,25.070674,0.000434,24.999482,-1.4565,0.101,9.29677,9.29677
558.00,9.30198,25.070760,0.000436,24.999523,-1.4564,0.101,9.29989,9.29989
559.00,9.30196,25.070774,0.000440,24.999568,-1.4564,0.101,9.30258,9.30258
560.00,9.30242,25.070773,0.000443,24.999567,-1.4563,0.101,9.30402,9.30402
561.00,9.30280,25.070790,0.000442,24.999548,-1.4564,0.101,9.30368,9.30368
562.00,9.30254,25.070781,0.000442,24.999560,-1.4564,0.101,9.30274,9.30274
563.00,9.30215,25.070804,0.000440,24.999644,-1.4564,0.101,9.30111,9.30111
564.00,9.30186,25.070832,0.000436,24.999710,-1.4564,0.101,9.30018,9.30018
565.00,9.30177,25.070931,0.000438,24.999794,-1.4565,0.101,9.30055,9.30055
566.00,9.30120,25.070894,0.000438,24.999771,-1.4564,0.101,9.30136,9.30136
567.00,9.30049,25.070840,0.000434,24.999696,-1.4563,0.101,9.30307,9.30307
568.00,9.30011,25.070709,0.000435,24.999491,-1.4562,0.101,9.30505,9.30505
569.00,9.30033,25.070694,0.000437,24.999351,-1.4560,0.101,9.30568,9.30568
570.00,9.30109,25.070784,0.000438,24.999316,-1.4557,0.101,9.30657,9.30657
571.00,9.30167,25.070836,0.000439,24.999302,-1.4556,0.101,9.30848,9.30848
572.00,9.30269,25.070929,0.000439,24.999339,-1.4555,0.101,9.30879,9.30879
573.00,9.30338,25.071134,0.000437,24.999488,-1.4555,0.102,9.30767,9.30767
574.00,9.30362,25.071236,0.000434,24.999571,-1.4555,0.102,9.30704,9.30704
575.00,9.30420,25.071240,0.000433,24.999557,-1.4556,0.102,9.30714,9.30714
576.00,9.30478,25.071321,0.000434,24.999615,-1.4558,0.102,9.30634,9.30634
577.00,9.30502,25.071363,0.000435,24.999614,-1.4559,0.102,9.30517,9.30517
578.00,9.30473,25.071365,0.000440,24.999627,-1.4560,0.102,9.30435,9.30435
579.00,9.30431,25.071408,0.000446,24.999674,-1.4560,0.102,9.30339,9.30339
580.00,9.30395,25.071433,0.000445,24.999709,-1.4558,0.102,9.30171,9.30171
581.00,9.30420,25.071463,0.000445,24.999733,-1.4556,0.102,9.30133,9.30133
582.00,9.30470,25.071494,0.000444,24.999731,-1.4554,0.102,9.30183,9.30183
583.00,9.30501,25.071487,0.000438,24.999655,-1.4551,0.103,9.30374,9.30374
584.00,9.30523,25.071527,0.000435,24.999556,-1.4549,0.103,9.30471,9.30471
585.00,9.30536,25.071587,0.000436,24.999512,-1.4549,0.103,9.30570,9.30570
586.00,9.30539,25.071603,0.000436,24.999441,-1.4548,0.103,9.30606,9.30606
587.00,9.30528,25.071679,0.000439,24.999486,-1.4549,0.103,9.30703,9.30703
588.00,9.30558,25.071778,0.000441,24.999575,-1.4550,0.103,9.30708,9.30708
589.00,9.30565,25.071780,0.000442,24.999647,-1.4551,0.103,9.30798,9.30798
590.00,9.30574,25.071659,0.000441,24.999597,-1.4552,0.103,9.30780,9.30780
591.00,9.30536,25.071682,0.000442,24.999649,-1.4553,0.103,9.30667,9.30667
592.00,9.30477,25.071650,0.000440,24.999621,-1.4553,0.103,9.30388,9.30388
593.00,9.30424,25.071705,0.000439,24.999620,-1.4552,0.103,9.30110,9.30110
594.00,9.30382,25.071748,0.000437,24.999580,-1.4551,0.103,9.29830,9.29830
595.00,9.30326,25.071899,0.000437,24.999611,-1.4549,0.103,9.29660,9.29660
596.00,9.30268,25.071906,0.000435,24.999530,-1.4548,0.103,9.29593,9.29593
597.00,9.30250,25.071958,0.000434,24.999498,-1.4547,0.103,9.29752,9.29752
598.00,9.30264,25.071970,0.000437,24.999430,-1.4547,0.103,9.29894,9.29894
599.00,9.30290,25.072028,0.000440,24.999422,-1.4547,0.103,9.30098,9.30098
600.00,9.30289,25.072090,0.000440,24.999489,-1.4547,0.103,9.30230,9.30230
601.00,9.30258,25.072131,0.000442,24.999539,-1.4547,0.103,9.30382,9.30382
602.00,9.30270,25.072209,0.000448,24.999604,-1.4546,0.103,9.30432,9.30432
603.00,9.30303,25.072246,0.000447,24.999689,-1.4545,0.103,9.30558,9.30558
604.00,9.30324,25.072278,0.000443,24.999727,-1.4543,0.104,9.30583,9.30583
605.00,9.30313,25.072319,0.000444,24.999678,-1.4543,0.104,9.30597,9.30597
606.00,9.30297,25.072367,0.000441,24.999638,-1.4543,0.104,9.30512,9.30512
607.00,9.30256,25.072458,0.000437,24.999643,-1.4542,0.104,9.30286,9.30286
608.00,9.30174,25.072541,0.000435,24.999630,-1.4542,0.104,9.29988,9.29988
609.00,9.30110,25.072615,0.000437,24.999617,-1.4541,0.104,9.29810,9.29810
610.00,9.30056,25.072676,0.000436,24.999664,-1.4539,0.104,9.29654,9.29654
611.00,9.30023,25.072670,0.000434,24.999655,-1.4539,0.104,9.29573,9.29573
612.00,9.30027,25.072624,0.000431,24.999607,-1.4538,0.105,9.29729,9.29729
613.00,9.30073,25.072580,0.000434,24.999557,-1.4537,0.105,9.29962,9.29962
614.00,9.30132,25.072584,0.000434,24.999600,-1.4536,0.105,9.30160,9.30160
615.00,9.30188,25.072564,0.000435,24.999559,-1.4534,0.105,9.30343,9.30343
616.00,9.30206,25.072691,0.000441,24.999641,-1.4533,0.105,9.30411,9.30411
617.00,9.30212,25.072736,0.000443,24.999648,-1.4532,0.105,9.30309,9.30309
618.00,9.30188,25.072810,0.000442,24.999645,-1.4532,0.105,9.30243,9.30243
619.00,9.30189,25.072843,0.000444,24.999605,-1.4532,0.105,9.30197,9.30197
620.00,9.30191,25.072876,0.000443,24.999635,-1.4533,0.105,9.30192,9.30192
621.00,9.30188,25.072777,0.000441,24.999556,-1.4532,0.105,9.30266,9.30266
622.00,9.30149,25.072784,0.000442,24.999535,-1.4533,0.105,9.30372,9.30372
623.00,9.30152,25.072771,0.000440,24.999522,-1.4532,0.105,9.30382,9.30382
624.00,9.30132,25.072778,0.000438,24.999497,-1.4532,0.105,9.30358,9.30358
625.00,9.30131,25.072823,0.000437,24.999498,-1.4531,0.105,9.30376,9.30376
626.00,9.30149,25.072932,0.000436,24.999506,-1.4528,0.105,9.30482,9.30482
627.00,9.30225,25.072946,0.000434,24.999471,-1.4525,0.105,9.30706,9.30706
628.00,9.30329,25.073058,0.000432,24.999541,-1.4522,0.105,9.30906,9.30906
629.00,9.30399,25.073129,0.000433,24.999557,-1.4520,0.105,9.31010,9.31010
630.00,9.30469,25.073165,0.000433,24.999548,-1.4518,0.105,9.31123,9.31123
631.00,9.30532,25.073230,0.000431,24.999592,-1.4517,0.105,9.31057,9.31057
632.00,9.30564,25.073248,0.000430,24.999626,-1.4517,0.106,9.30886,9.30886
633.00,9.30565,25.073207,0.000430,24.999551,-1.4517,0.106,9.30707,9.30707
634.00,9.30554,25.073179,0.000428,24.999522,-1.4517,0.106,9.30619,9.30619
635.00,9.30566,25.073216,0.000427,24.999484,-1.4517,0.106,9.30493,9.30493
636.00,9.30594,25.073226,0.000431,24.999444,-1.4517,0.106,9.30497,9.30497
637.00,9.30594,25.073303,0.000432,24.999442,-1.4517,0.106,9.30378,9.30378
638.00,9.30573,25.073383,0.000437,24.999467,-1.4517,0.106,9.30266,9.30266
639.00,9.30550,25.073488,0.000439,24.999463,-1.4517,0.106,9.30184,9.30184
640.00,9.30534,25.073493,0.000440,24.999452,-1.4517,0.106,9.30082,9.30082
641.00,9.30500,25.073528,0.000437,24.999453,-1.4517,0.106,9.29862,9.29862
642.00,9.30448,25.073576,0.000437,24.999457,-1.4518,0.106,9.29733,9.29733
643.00,9.30405,25.073671,0.000431,24.999477,-1.4517,0.107,9.29704,9.29704
644.00,9.30391,25.073761,0.000429,24.999505,-1.4516,0.107,9.29674,9.29674
645.00,9.30357,25.073838,0.000429,24.999571,-1.4516,0.107,9.29526,9.29526
646.00,9.30267,25.073963,0.000430,24.999583,-1.4515,0.107,9.29548,9.29548
647.00,9.30183,25.074068,0.000430,24.999559,-1.4513,0.107,9.29581,9.29581
648.00,9.30093,25.074073,0.000437,24.999532,-1.4512,0.107,9.29516,9.29516
649.00,9.30014,25.074089,0.000438,24.999500,-1.4511,0.107,9.29421,9.29421
650.00,9.29930,25.074152,0.000436,24.999469,-1.4509,0.107,9.29437,9.29437
651.00,9.29854,25.074199,0.000434,24.999481,-1.4508,0.107,9.29418,9.29418
652.00,9.29789,25.074232,0.000434,24.999493,-1.4507,0.107,9.29442,9.29442
653.00,9.29719,25.074344,0.000429,24.999556,-1.4507,0.107,9.29366,9.29366
654.00,9.29610,25.074423,0.000431,24.999661,-1.4506,0.108,9.29219,9.29219
655.00,9.29566,25.074329,0.000430,24.999613,-1.4505,0.108,9.29250,9.29250
656.00,9.29495,25.074282,0.000429,24.999600,-1.4504,0.108,9.29477,9.29477
657.00,9.29497,25.074270,0.000425,24.999597,-1.4503,0.108,9.29948,9.29948
658.00,9.29455,25.074175,0.000423,24.999528,-1.4502,0.108,9.30495,9.30495
659.00,9.29418,25.074071,0.000416,24.999434,-1.4502,0.109,9.31067,9.31067
660.00,9.29448,25.074125,0.000419,24.999446,-1.4502,0.109,9.31336,9.31336
@5,2.0001,4.0, 660.034999999989 
661.00,9.29572,25.074198,0.000419,24.999527,-1.4503,0.109,9.31173,9.31173
662.00,9.29418,25.074183,0.000419,24.999531,-1.4504,0.109,9.30680,9.30680
663.00,9.29151,25.074258,0.000421,24.999546,-1.4504,0.109,9.30310,9.30310
664.00,9.28975,25.074286,0.000424,24.999549,-1.4504,0.109,9.30038,9.30038
665.00,9.29522,25.074297,0.000425,24.999539,-1.4503,0.109,9.29990,9.29990
666.00,9.30722,25.074261,0.000426,24.999421,-1.4501,0.109,9.30213,9.30213
667.00,9.31532,25.074326,0.000424,24.999421,-1.4499,0.109,9.30585,9.30585
668.00,9.31406,25.074366,0.000424,24.999428,-1.4498,0.110,9.30939,9.30939
669.00,9.30952,25.074476,0.000426,24.999410,-1.4496,0.110,9.31224,9.31224
670.00,9.30702,25.074584,0.000426,24.999358,-1.4496,0.110,9.31490,9.31490
671.00,9.30702,25.074722,0.000423,24.999436,-1.4496,0.110,9.31632,9.31632
672.00,9.30807,25.074770,0.000424,24.999487,-1.4496,0.110,9.31661,9.31661
673.00,9.30930,25.074809,0.000423,24.999486,-1.4496,0.110,9.31615,9.31615
674.00,9.31012,25.074827,0.000422,24.999505,-1.4495,0.110,9.31623,9.31623
675.00,9.30987,25.074852,0.000421,24.999509,-1.4494,0.110,9.31534,9.31534
676.00,9.31011,25.074819,0.000424,24.999439,-1.4492,0.110,9.31395,9.31395
677.00,9.31049,25.074834,0.000423,24.999328,-1.4491,0.110,9.31390,9.31390
678.00,9.31072,25.074915,0.000427,24.999362,-1.4491,0.110,9.31401,9.31401
679.00,9.31052,25.074906,0.000428,24.999400,-1.4492,0.110,9.31243,9.31243
680.00,9.31011,25.074969,0.000430,24.999485,-1.4491,0.110,9.31010,9.31010
681.00,9.31020,25.075059,0.000432,24.999588,-1.4491,0.110,9.30942,9.30942
682.00,9.31075,25.074997,0.000436,24.999603,-1.4490,0.110,9.30829,9.30829
683.00,9.31139,25.074961,0.000436,24.999572,-1.4488,0.111,9.30700,9.30700
684.00,9.31161,25.075035,0.000436,24.999531,-1.4488,0.111,9.30558,9.30558
685.00,9.31142,25.075067,0.000434,24.999504,-1.4487,0.111,9.30482,9.30482
686.00,9.31107,25.075071,0.000433,24.999426,-1.4486,0.111,9.30348,9.30348
687.00,9.31036,25.075185,0.000430,24.999455,-1.4486,0.111,9.30073,9.30073
688.00,9.30975,25.075162,0.000429,24.999421,-1.4487,0.111,9.29936,9.29936
689.00,9.30874,25.075159,0.000428,24.999416,-1.4486,0.111,9.29961,9.29961
690.00,9.30785,25.075204,0.000429,24.999434,-1.4484,0.111,9.30059,9.30059
691.00,9.30724,25.075237,0.000431,24.999461,-1.4483,0.111,9.30133,9.30133
692.00,9.30651,25.075306,0.000431,24.999510,-1.4481,0.112,9.30379,9.30379
693.00,9.30622,25.075454,0.000432,24.999578,-1.4479,0.112,9.30487,9.30487
694.00,9.30579,25.075534,0.000437,24.999581,-1.4477,0.112,9.30398,9.30398
695.00,9.30495,25.075549,0.000440,24.999581,-1.4478,0.111,9.30243,9.30243
696.00,9.30412,25.075559,0.000442,24.999541,-1.4478,0.111,9.30109,9.30109
697.00,9.30350,25.075613,0.000443,24.999524,-1.4478,0.111,9.29966,9.29966
698.00,9.30272,25.075580,0.000444,24.999508,-1.4477,0.111,9.29846,9.29846
699.00,9.30214,25.075627,0.000441,24.999513,-1.4476,0.112,9.29899,9.29899
700.00,9.30204,25.075671,0.000437,24.999549,-1.4475,0.112,9.30049,9.30049
701.00,9.30215,25.075710,0.000438,24.999560,-1.4473,0.112,9.30262,9.30262
702.00,9.30179,25.075701,0.000440,24.999579,-1.4471,0.112,9.30380,9.30380
703.00,9.30152,25.075692,0.000439,24.999531,-1.4470,0.112,9.30560,9.30560
704.00,9.30181,25.075685,0.000439,24.999517,-1.4470,0.112,9.30672,9.30672
705.00,9.30239,25.075654,0.000440,24.999472,-1.4470,0.112,9.30673,9.30673
706.00,9.30254,25.075754,0.000435,24.999524,-1.4470,0.112,9.30509,9.30509
707.00,9.30264,25.075814,0.000433,24.999533,-1.4470,0.112,9.30376,9.30376
708.00,9.30267,25.075867,0.000433,24.999465,-1.4470,0.112,9.30131,9.30131
709.00,9.30238,25.075876,0.000432,24.999464,-1.4470,0.112,9.29905,9.29905
710.00,9.30203,25.075974,0.000434,24.999456,-1.4470,0.112,9.29713,9.29713
711.00,9.30148,25.076003,0.000435,24.999444,-1.4469,0.113,9.29643,9.29643
712.00,9.30111,25.075985,0.000436,24.999354,-1.4470,0.113,9.29660,9.29660
713.00,9.30089,25.076094,0.000438,24.999446,-1.4468,0.113,9.29813,9.29813
714.00,9.30106,25.076169,0.000441,24.999461,-1.4466,0.113,9.30029,9.30029
715.00,9.30149,25.076218,0.000442,24.999450,-1.4464,0.113,9.30254,9.30254
716.00,9.30189,25.076163,0.000441,24.999426,-1.4463,0.113,9.30373,9.30373
717.00,9.30197,25.076276,0.000441,24.999519,-1.4462,0.113,9.30369,9.30369
718.00,9.30193,25.076312,0.000441,24.999557,-1.4462,0.113,9.30287,9.30287
719.00,9.30212,25.076339,0.000436,24.999567,-1.4463,0.113,9.30308,9.30308
720.00,9.30235,25.076402,0.000433,24.999579,-1.4463,0.113,9.30411,9.30411
721.00,9.30227,25.076474,0.000435,24.999545,-1.4462,0.113,9.30519,9.30519
722.00,9.30182,25.076516,0.000436,24.999565,-1.4461,0.113,9.30610,9.30610
723.00,9.30211,25.076537,0.000435,24.999546,-1.4460,0.113,9.30667,9.30667
724.00,9.30222,25.076560,0.000438,24.999523,-1.4459,0.113,9.30660,9.30660
725.00,9.30226,25.076595,0.000439,24.999580,-1.4459,0.113,9.30573,9.30573
726.00,9.30260,25.076606,0.000436,24.999611,-1.4459,0.113,9.30626,9.30626
727.00,9.30305,25.076625,0.000435,24.999611,-1.4459,0.114,9.30587,9.30587
728.00,9.30380,25.076705,0.000436,24.999614,-1.4459,0.114,9.30639,9.30639
729.00,9.30455,25.076794,0.000436,24.999589,-1.4460,0.114,9.30682,9.30682
730.00,9.30479,25.076809,0.000438,24.999537,-1.4460,0.114,9.30698,9.30698
731.00,9.30523,25.076892,0.000441,24.999544,-1.4460,0.113,9.30650,9.30650
732.00,9.30572,25.076954,0.000438,24.999505,-1.4459,0.114,9.30826,9.30826
733.00,9.30603,25.076998,0.000436,24.999527,-1.4457,0.114,9.30825,9.30825
734.00,9.30613,25.076998,0.000435,24.999559,-1.4455,0.114,9.30839,9.30839
735.00,9.30630,25.076995,0.000431,24.999586,-1.4453,0.114,9.30915,9.30915
736.00,9.30678,25.076988,0.000428,24.999557,-1.4452,0.114,9.31044,9.31044
737.00,9.30741,25.076941,0.000428,24.999514,-1.4452,0.115,9.31070,9.31070
738.00,9.30799,25.076950,0.000428,24.999500,-1.4453,0.115,9.31136,9.31136
739.00,9.30827,25.077008,0.000430,24.999520,-1.4453,0.115,9.31159,9.31159
740.00,9.30844,25.077079,0.000428,24.999511,-1.4454,0.115,9.31198,9.31198
741.00,9.30855,25.077159,0.000429,24.999516,-1.4454,0.115,9.31147,9.31147
742.00,9.30865,25.077160,0.000431,24.999475,-1.4455,0.115,9.30986,9.30986
743.00,9.30863,25.077115,0.000431,24.999434,-1.4455,0.115,9.30840,9.30840
744.00,9.30835,25.077150,0.000430,24.999445,-1.4455,0.115,9.30576,9.30576
745.00,9.30814,25.077135,0.000433,24.999403,-1.4453,0.115,9.30369,9.30369
746.00,9.30777,25.077159,0.000434,24.999412,-1.4452,0.115,9.30207,9.30207
747.00,9.30756,25.077240,0.000433,24.999420,-1.4449,0.115,9.30159,9.30159
748.00,9.30748,25.077306,0.000436,24.999442,-1.4448,0.115,9.30138,9.30138
749.00,9.30721,25.077314,0.000437,24.999377,-1.4448,0.115,9.30268,9.30268
750.00,9.30712,25.077348,0.000438,24.999381,-1.4449,0.115,9.30268,9.30268
751.00,9.30687,25.077360,0.000436,24.999382,-1.4449,0.115,9.30162,9.30162
752.00,9.30657,25.077394,0.000435,24.999443,-1.4451,0.116,9.30067,9.30067
753.00,9.30607,25.077458,0.000432,24.999445,-1.4451,0.116,9.30113,9.30113
754.00,9.30525,25.077505,0.000432,24.999542,-1.4450,0.116,9.30213,9.30213
755.00,9.30528,25.077586,0.000431,24.999574,-1.4450,0.116,9.30346,9.30346
756.00,9.30492,25.077638,0.000433,24.999557,-1.4450,0.116,9.30448,9.30448
757.00,9.30458,25.077644,0.000434,24.999513,-1.4450,0.116,9.30503,9.30503
758.00,9.30405,25.077653,0.000436,24.999538,-1.4448,0.116,9.30431,9.30431
759.00,9.30352,25.077645,0.000434,24.999556,-1.4447,0.116,9.30236,9.30236
760.00,9.30285,25.077563,0.000436,24.999575,-1.4444,0.116,9.30021,9.30021
761.00,9.30204,25.077504,0.000435,24.999567,-1.4443,0.116,9.29991,9.29991
762.00,9.30201,25.077541,0.000437,24.999586,-1.4442,0.116,9.30082,9.30082
763.00,9.30211,25.077551,0.000431,24.999606,-1.4441,0.116,9.30260,9.30260
764.00,9.30218,25.077657,0.000429,24.999550,-1.4439,0.116,9.30473,9.30473
765.00,9.30271,25.077787,0.000432,24.999516,-1.4438,0.116,9.30656,9.30656
766.00,9.30313,25.077971,0.000432,24.999567,-1.4436,0.117,9.30744,9.30744
767.00,9.30342,25.078047,0.000431,24.999602,-1.4434,0.117,9.30809,9.30809
768.00,9.30384,25.078082,0.000434,24.999570,-1.4432,0.117,9.30836,9.30836
769.00,9.30436,25.078131,0.000434,24.999601,-1.4431,0.117,9.30889,9.30889
770.00,9.30472,25.078145,0.000431,24.999541,-1.4430,0.117,9.30909,9.30909
771.00,9.30513,25.078134,0.000430,24.999508,-1.4431,0.117,9.30942,9.30942
772.00,9.30569,25.078196,0.000432,24.999528,-1.4432,0.117,9.30914,9.30914
773.00,9.30588,25.078196,0.000430,24.999434,-1.4432,0.117,9.30863,9.30863
774.00,9.30601,25.078239,0.000432,24.999468,-1.4433,0.117,9.30817,9.30817
775.00,9.30615,25.078284,0.000430,24.999522,-1.4434,0.117,9.30927,9.30927
776.00,9.30656,25.078349,0.000432,24.999585,-1.4433,0.117,9.31046,9.31046
777.00,9.30706,25.078334,0.000430,24.999545,-1.4433,0.117,9.31121,9.31121
778.00,9.30757,25.078448,0.000434,24.999648,-1.4434,0.117,9.31186,9.31186
779.00,9.30816,25.078525,0.000433,24.999605,-1.4434,0.117,9.31176,9.31176
780.00,9.30846,25.078622,0.000434,24.999661,-1.4433,0.118,9.30962,9.30962
781.00,9.30870,25.078650,0.000432,24.999607,-1.4431,0.118,9.30787,9.30787
782.00,9.30896,25.078709,0.000430,24.999566,-1.4429,0.118,9.30789,9.30789
783.00,9.30916,25.078814,0.000427,24.999604,-1.4428,0.118,9.30827,9.30827
784.00,9.30937,25.078753,0.000427,24.999623,-1.4428,0.118,9.30899,9.30899
785.00,9.30955,25.078695,0.000427,24.999536,-1.4426,0.118,9.31109,9.31109
786.00,9.30989,25.078642,0.000429,24.999519,-1.4426,0.118,9.31204,9.31204
787.00,9.30992,25.078626,0.000432,24.999557,-1.4424,0.118,9.31151,9.31151
788.00,9.30995,25.078540,0.000432,24.999492,-1.4422,0.118,9.31074,9.31074
789.00,9.30975,25.078534,0.000433,24.999432,-1.4421,0.118,9.30984,9.30984
790.00,9.30974,25.078609,0.000432,24.999479,-1.4420,0.118,9.30964,9.30964
791.00,9.31002,25.078715,0.000428,24.999491,-1.4419,0.118,9.30985,9.30985
792.00,9.31023,25.078835,0.000430,24.999557,-1.4419,0.118,9.31004,9.31004
793.00,9.31011,25.078938,0.000432,24.999614,-1.4420,0.118,9.30934,9.30934
794.00,9.30996,25.078991,0.000432,24.999577,-1.4419,0.118,9.30877,9.30877
795.00,9.30954,25.079072,0.000433,24.999619,-1.4418,0.119,9.30643,9.30643
796.00,9.30901,25.079088,0.000434,24.999632,-1.4416,0.119,9.30597,9.30597
797.00,9.30877,25.079136,0.000435,24.999630,-1.4415,0.119,9.30583,9.30583
798.00,9.30871,25.079113,0.000432,24.999559,-1.4415,0.119,9.30768,9.30768
799.00,9.30901,25.079135,0.000431,24.999611,-1.4416,0.119,9.30887,9.30887
800.00,9.30939,25.079082,0.000431,24.999546,-1.4416,0.119,9.31002,9.31002
801.00,9.30954,25.079104,0.000433,24.999492,-1.4417,0.119,9.30980,9.30980
802.00,9.30932,25.079113,0.000432,24.999484,-1.4417,0.119,9.30963,9.30963
803.00,9.30890,25.079229,0.000434,24.999541,-1.4416,0.119,9.30710,9.30710
804.00,9.30857,25.079352,0.000436,24.999644,-1.4414,0.119,9.30595,9.30595
805.00,9.30860,25.079372,0.000432,24.999687,-1.4412,0.120,9.30673,9.30673
806.00,9.30813,25.079274,0.000428,24.999629,-1.4411,0.120,9.30922,9.30922
807.00,9.30789,25.079230,0.000424,24.999600,-1.4410,0.120,9.31360,9.31360
808.00,9.30881,25.079135,0.000420,24.999580,-1.4410,0.120,9.31876,9.31876
809.00,9.31002,25.079155,0.000416,24.999505,-1.4409,0.121,9.32110,9.32110
810.00,9.30865,25.079219,0.000417,24.999469,-1.4409,0.121,9.32135,9.32135
@6,2.0001,4.0, 810.074999999997 
811.00,9.30778,25.079417,0.000419,24.999622,-1.4409,0.121,9.32014,9.32014
812.00,9.30618,25.079468,0.000418,24.999591,-1.4407,0.121,9.31620,9.31620
813.00,9.30638,25.079548,0.000417,24.999560,-1.4405,0.121,9.31284,9.31284
814.00,9.31107,25.079539,0.000417,24.999522,-1.4404,0.121,9.31132,9.31132
815.00,9.31421,25.079578,0.000418,24.999488,-1.4402,0.121,9.31001,9.31001
816.00,9.31581,25.079646,0.000421,24.999438,-1.4401,0.121,9.30773,9.30773
817.00,9.31522,25.079713,0.000422,24.999465,-1.4401,0.121,9.30663,9.30663
818.00,9.31440,25.079792,0.000425,24.999502,-1.4401,0.121,9.30605,9.30605
819.00,9.31426,25.079886,0.000427,24.999575,-1.4399,0.122,9.30613,9.30613
820.00,9.31283,25.079981,0.000429,24.999679,-1.4399,0.122,9.30838,9.30838
821.00,9.31213,25.079969,0.000427,24.999691,-1.4398,0.122,9.31211,9.31211
822.00,9.31260,25.079985,0.000425,24.999664,-1.4397,0.122,9.31559,9.31559
823.00,9.31340,25.080019,0.000421,24.999633,-1.4397,0.122,9.31706,9.31706
824.00,9.31384,25.079983,0.000419,24.999549,-1.4398,0.122,9.31747,9.31747
825.00,9.31410,25.080069,0.000419,24.999561,-1.4399,0.122,9.31649,9.31649
826.00,9.31374,25.080163,0.000419,24.999586,-1.4400,0.123,9.31330,9.31330
827.00,9.31248,25.080298,0.000422,24.999678,-1.4400,0.123,9.30841,9.30841
828.00,9.31136,25.080347,0.000424,24.999712,-1.4401,0.123,9.30504,9.30504
829.00,9.31111,25.080410,0.000427,24.999771,-1.4400,0.123,9.30195,9.30195
830.00,9.31055,25.080334,0.000428,24.999722,-1.4399,0.123,9.29976,9.29976
831.00,9.30923,25.080288,0.000430,24.999765,-1.4398,0.123,9.29951,9.29951
832.00,9.30818,25.080237,0.000428,24.999706,-1.4396,0.123,9.30068,9.30068
833.00,9.30784,25.080230,0.000428,24.999670,-1.4394,0.123,9.30295,9.30295
834.00,9.30810,25.080239,0.000430,24.999584,-1.4392,0.123,9.30488,9.30488
835.00,9.30853,25.080284,0.000430,24.999606,-1.4390,0.123,9.30559,9.30559
836.00,9.30809,25.080315,0.000433,24.999560,-1.4387,0.123,9.30590,9.30590
837.00,9.30792,25.080342,0.000436,24.999558,-1.4384,0.123,9.30785,9.30785
838.00,9.30760,25.080393,0.000438,24.999572,-1.4384,0.123,9.30865,9.30865
839.00,9.30778,25.080372,0.000434,24.999610,-1.4383,0.123,9.31010,9.31010
840.00,9.30832,25.080404,0.000431,24.999592,-1.4383,0.123,9.31128,9.31128
841.00,9.30791,25.080433,0.000428,24.999546,-1.4383,0.123,9.31085,9.31085
842.00,9.30692,25.080485,0.000427,24.999517,-1.4384,0.123,9.30894,9.30894
843.00,9.30624,25.080495,0.000428,24.999510,-1.4382,0.124,9.30762,9.30762
844.00,9.30568,25.080550,0.000431,24.999525,-1.4381,0.124,9.30648,9.30648
845.00,9.30542,25.080550,0.000432,24.999518,-1.4380,0.124,9.30575,9.30575
846.00,9.30568,25.080609,0.000434,24.999586,-1.4379,0.124,9.30649,9.30649
847.00,9.30626,25.080630,0.000436,24.999604,-1.4378,0.124,9.30757,9.30757
848.00,9.30718,25.080546,0.000434,24.999478,-1.4377,0.124,9.30811,9.30811
849.00,9.30758,25.080612,0.000437,24.999477,-1.4377,0.124,9.30824,9.30824
850.00,9.30794,25.080662,0.000440,24.999459,-1.4377,0.123,9.30752,9.30752
851.00,9.30806,25.080621,0.000439,24.999344,-1.4377,0.123,9.30605,9.30605
852.00,9.30764,25.080638,0.000440,24.999366,-1.4376,0.123,9.30462,9.30462
853.00,9.30718,25.080783,0.000438,24.999489,-1.4376,0.124,9.30407,9.30407
854.00,9.30720,25.080806,0.000435,24.999490,-1.4376,0.124,9.30456,9.30456
855.00,9.30756,25.080805,0.000431,24.999436,-1.4376,0.124,9.30668,9.30668
856.00,9.30804,25.080867,0.000432,24.999499,-1.4375,0.124,9.30950,9.30950
857.00,9.30828,25.080923,0.000428,24.999491,-1.4375,0.124,9.31166,9.31166
858.00,9.30820,25.080793,0.000425,24.999375,-1.4374,0.125,9.31290,9.31290
859.00,9.30798,25.080819,0.000424,24.999326,-1.4374,0.125,9.31295,9.31295
860.00,9.30793,25.080930,0.000428,24.999406,-1.4374,0.125,9.31112,9.31112
861.00,9.30841,25.081032,0.000429,24.999399,-1.4375,0.125,9.30888,9.30888
862.00,9.30829,25.081074,0.000431,24.999409,-1.4377,0.125,9.30721,9.30721
863.00,9.30819,25.081302,0.000436,24.999517,-1.4380,0.125,9.30662,9.30662
864.00,9.30792,25.081336,0.000438,24.999509,-1.4380,0.125,9.30778,9.30778
865.00,9.30842,25.081577,0.000439,24.999654,-1.4380,0.125,9.31101,9.31101
866.00,9.30948,25.081501,0.000436,24.999612,-1.4379,0.125,9.31500,9.31500
867.00,9.31018,25.081513,0.000434,24.999615,-1.4377,0.125,9.31818,9.31818
868.00,9.31055,25.081463,0.000434,24.999581,-1.4375,0.125,9.31930,9.31930
869.00,9.31091,25.081414,0.000433,24.999518,-1.4374,0.125,9.31871,9.31871
870.00,9.31190,25.081306,0.000431,24.999440,-1.4373,0.125,9.31661,9.31661
871.00,9.31288,25.081404,0.000435,24.999522,-1.4372,0.125,9.31472,9.31472
872.00,9.31305,25.081318,0.000436,24.999409,-1.4372,0.125,9.31395,9.31395
873.00,9.31300,25.081473,0.000439,24.999562,-1.4372,0.125,9.31368,9.31368
874.00,9.31291,25.081640,0.000443,24.999747,-1.4373,0.125,9.31178,9.31178
875.00,9.31310,25.081758,0.000448,24.999802,-1.4373,0.125,9.31030,9.31030
876.00,9.31278,25.081714,0.000445,24.999721,-1.4373,0.125,9.30931,9.30931
877.00,9.31201,25.081918,0.000445,24.999829,-1.4373,0.125,9.30946,9.30946
878.00,9.31205,25.081871,0.000440,24.999689,-1.4372,0.125,9.31054,9.31054
879.00,9.31266,25.081823,0.000437,24.999585,-1.4369,0.126,9.31327,9.31327
880.00,9.31330,25.081711,0.000431,24.999485,-1.4366,0.126,9.31627,9.31627
881.00,9.31437,25.081844,0.000433,24.999616,-1.4364,0.126,9.31895,9.31895
882.00,9.31458,25.081789,0.000429,24.999570,-1.4363,0.126,9.31978,9.31978
883.00,9.31414,25.081834,0.000430,24.999616,-1.4361,0.126,9.32065,9.32065
884.00,9.31404,25.081885,0.000434,24.999656,-1.4361,0.126,9.32136,9.32136
885.00,9.31379,25.081894,0.000431,24.999680,-1.4362,0.126,9.32120,9.32120
886.00,9.31425,25.081884,0.000431,24.999629,-1.4361,0.126,9.31968,9.31968
887.00,9.31530,25.081922,0.000433,24.999652,-1.4361,0.126,9.31879,9.31879
888.00,9.31591,25.081887,0.000435,24.999579,-1.4360,0.126,9.31687,9.31687
889.00,9.31585,25.081954,0.000430,24.999586,-1.4360,0.126,9.31505,9.31505
890.00,9.31563,25.081956,0.000427,24.999490,-1.4360,0.126,9.31358,9.31358
891.00,9.31547,25.082123,0.000432,24.999540,-1.4360,0.126,9.31440,9.31440
892.00,9.31580,25.082212,0.000434,24.999564,-1.4359,0.127,9.31631,9.31631
893.00,9.31642,25.082393,0.000435,24.999624,-1.4358,0.127,9.31884,9.31884
894.00,9.31742,25.082436,0.000437,24.999585,-1.4357,0.127,9.32157,9.32157
895.00,9.31865,25.082492,0.000440,24.999602,-1.4356,0.127,9.32429,9.32429
896.00,9.31932,25.082395,0.000434,24.999479,-1.4356,0.127,9.32613,9.32613
897.00,9.32006,25.082472,0.000431,24.999513,-1.4357,0.127,9.32643,9.32643
898.00,9.32022,25.082424,0.000427,24.999508,-1.4356,0.127,9.33123,9.33123
899.00,9.32025,25.082465,0.000428,24.999540,-1.4356,0.127,9.34571,9.34571
900.00,9.31993,25.082542,0.000430,24.999572,-1.4355,0.127,9.36676,9.36676
901.00,9.31993,25.082626,0.000431,24.999675,-1.4354,0.127,9.39019,9.39019
902.00,9.32089,25.082584,0.000432,24.999607,-1.4353,0.128,9.41363,9.41363
903.00,9.32282,25.082621,0.000437,24.999620,-1.4352,0.127,9.43037,9.43037
904.00,9.32597,25.082580,0.000436,24.999558,-1.4351,0.127,9.43500,9.43500
905.00,9.32620,25.082631,0.000434,24.999547,-1.4352,0.128,9.43096,9.43096
906.00,9.32815,25.082722,0.000433,24.999570,-1.4353,0.128,9.42103,9.42103
907.00,9.32780,25.082765,0.000433,24.999591,-1.4353,0.128,9.40822,9.40822
908.00,9.35135,25.082806,0.000429,24.999620,-1.4352,0.128,9.39524,9.39524
909.00,9.39846,25.082872,0.000429,24.999691,-1.4352,0.128,9.38491,9.38491
910.00,9.42895,25.082904,0.000433,24.999758,-1.4352,0.128,9.37603,9.37603
911.00,9.44411,25.082842,0.000433,24.999671,-1.4352,0.128,9.36874,9.36874
912.00,9.44271,25.082847,0.000432,24.999630,-1.4353,0.128,9.36444,9.36444
913.00,9.43502,25.082885,0.000430,24.999641,-1.4354,0.128,9.36221,9.36221
914.00,9.42173,25.082938,0.000430,24.999667,-1.4355,0.128,9.35874,9.35874
915.00,9.40884,25.082896,0.000425,24.999667,-1.4355,0.128,9.35654,9.35654
916.00,9.39497,25.082901,0.000424,24.999670,-1.4354,0.129,9.35546,9.35546
917.00,9.38084,25.083032,0.000425,24.999731,-1.4354,0.129,9.35324,9.35324
918.00,9.37183,25.083051,0.000426,24.999623,-1.4354,0.129,9.35020,9.35020
919.00,9.36824,25.083074,0.000428,24.999552,-1.4354,0.129,9.34813,9.34813
920.00,9.36504,25.083164,0.000429,24.999486,-1.4354,0.129,9.34614,9.34614
921.00,9.36240,25.083266,0.000432,24.999525,-1.4353,0.129,9.34411,9.34411
922.00,9.36031,25.083228,0.000431,24.999430,-1.4352,0.129,9.34269,9.34269
923.00,9.35768,25.083264,0.000432,24.999457,-1.4352,0.129,9.34118,9.34118
924.00,9.35557,25.083317,0.000430,24.999487,-1.4351,0.129,9.33880,9.33880
925.00,9.35365,25.083351,0.000429,24.999501,-1.4352,0.129,9.33549,9.33549
926.00,9.35111,25.083375,0.000428,24.999478,-1.4353,0.129,9.33281,9.33281
927.00,9.34853,25.083467,0.000431,24.999576,-1.4353,0.129,9.33029,9.33029
928.00,9.34628,25.083553,0.000431,24.999650,-1.4352,0.129,9.32965,9.32965
929.00,9.34463,25.083644,0.000432,24.999684,-1.4351,0.130,9.32924,9.32924
930.00,9.34271,25.083695,0.000431,24.999683,-1.4349,0.130,9.32982,9.32982
931.00,9.34076,25.083730,0.000434,24.999674,-1.4347,0.129,9.32901,9.32901
932.00,9.33875,25.083679,0.000433,24.999630,-1.4346,0.130,9.32733,9.32733
933.00,9.33669,25.083664,0.000436,24.999633,-1.4345,0.130,9.32532,9.32532
934.00,9.33522,25.083687,0.000436,24.999628,-1.4345,0.130,9.32457,9.32457
935.00,9.33366,25.083705,0.000437,24.999645,-1.4344,0.130,9.32269,9.32269
936.00,9.33254,25.083783,0.000440,24.999735,-1.4344,0.130,9.32271,9.32271
937.00,9.33162,25.083781,0.000440,24.999738,-1.4344,0.130,9.32432,9.32432
938.00,9.33085,25.083822,0.000441,24.999704,-1.4342,0.130,9.32585,9.32585
939.00,9.33023,25.083804,0.000444,24.999684,-1.4341,0.130,9.32704,9.32704
940.00,9.32932,25.083848,0.000446,24.999676,-1.4340,0.130,9.32809,9.32809
941.00,9.32819,25.083814,0.000441,24.999558,-1.4338,0.130,9.32780,9.32780
942.00,9.32764,25.084029,0.000438,24.999615,-1.4337,0.130,9.32814,9.32814
943.00,9.32729,25.084095,0.000433,24.999579,-1.4335,0.131,9.32729,9.32729
944.00,9.32691,25.084238,0.000429,24.999628,-1.4335,0.131,9.32664,9.32664
945.00,9.32689,25.084243,0.000426,24.999583,-1.4334,0.131,9.32688,9.32688
946.00,9.32680,25.084360,0.000430,24.999628,-1.4333,0.131,9.32763,9.32763
947.00,9.32674,25.084303,0.000433,24.999562,-1.4332,0.131,9.32765,9.32765
948.00,9.32665,25.084305,0.000436,24.999557,-1.4332,0.131,9.32816,9.32816
949.00,9.32655,25.084275,0.000435,24.999521,-1.4332,0.131,9.32739,9.32739
950.00,9.32618,25.084281,0.000438,24.999544,-1.4331,0.131,9.32647,9.32647
951.00,9.32591,25.084230,0.000435,24.999536,-1.4330,0.131,9.32508,9.32508
952.00,9.32608,25.084228,0.000434,24.999567,-1.4330,0.131,9.32266,9.32266
953.00,9.32643,25.084179,0.000433,24.999530,-1.4330,0.131,9.31942,9.31942
954.00,9.32682,25.084121,0.000435,24.999498,-1.4331,0.131,9.31663,9.31663
955.00,9.32645,25.084120,0.000432,24.999435,-1.4333,0.131,9.31531,9.31531
956.00,9.32617,25.084151,0.000428,24.999388,-1.4334,0.131,9.31635,9.31635
957.00,9.32605,25.084220,0.000425,24.999400,-1.4334,0.132,9.31998,9.31998
958.00,9.32573,25.084323,0.000422,24.999491,-1.4334,0.132,9.32397,9.32397
959.00,9.32493,25.084375,0.000417,24.999464,-1.4333,0.133,9.32781,9.32781
960.00,9.32242,25.084435,0.000418,24.999496,-1.4332,0.133,9.33087,9.33087
@7,2.0001,4.0, 960.008999999991 
961.00,9.32081,25.084506,0.000423,24.999570,-1.4331,0.133,9.33081,9.33081
962.00,9.31733,25.084484,0.000423,24.999517,-1.4332,0.133,9.32855,9.32855
963.00,9.31462,25.084557,0.000426,24.999517,-1.4331,0.133,9.32693,9.32693
964.00,9.31809,25.084524,0.000424,24.999451,-1.4331,0.133,9.32695,9.32695
965.00,9.32051,25.084628,0.000423,24.999543,-1.4331,0.133,9.32791,9.32791
966.00,9.32403,25.084680,0.000420,24.999513,-1.4332,0.133,9.32954,9.32954
967.00,9.32586,25.084807,0.000422,24.999571,-1.4332,0.133,9.33215,9.33215
968.00,9.32595,25.084803,0.000422,24.999541,-1.4332,0.133,9.33487,9.33487
969.00,9.32604,25.084953,0.000425,24.999668,-1.4331,0.133,9.33601,9.33601
970.00,9.32733,25.084954,0.000422,24.999642,-1.4330,0.134,9.33622,9.33622
971.00,9.32867,25.085025,0.000425,24.999723,-1.4328,0.134,9.33749,9.33749
972.00,9.32960,25.085035,0.000425,24.999701,-1.4327,0.134,9.33700,9.33700
973.00,9.33073,25.085110,0.000424,24.999656,-1.4326,0.134,9.33633,9.33633
974.00,9.33237,25.085089,0.000422,24.999563,-1.4326,0.134,9.33586,9.33586
975.00,9.33272,25.085158,0.000424,24.999504,-1.4326,0.134,9.33497,9.33497
976.00,9.33270,25.085197,0.000424,24.999451,-1.4327,0.134,9.33299,9.33299
977.00,9.33260,25.085265,0.000425,24.999453,-1.4326,0.134,9.33190,9.33190
978.00,9.33221,25.085291,0.000424,24.999475,-1.4326,0.134,9.33017,9.33017
979.00,9.33196,25.085316,0.000429,24.999486,-1.4326,0.134,9.32877,9.32877
980.00,9.33171,25.085274,0.000431,24.999464,-1.4324,0.134,9.32736,9.32736
981.00,9.33157,25.085298,0.000434,24.999462,-1.4322,0.134,9.32624,9.32624
982.00,9.33142,25.085302,0.000435,24.999420,-1.4321,0.134,9.32468,9.32468
983.00,9.33141,25.085309,0.000434,24.999438,-1.4320,0.134,9.32416,9.32416
984.00,9.33133,25.085376,0.000433,24.999484,-1.4319,0.134,9.32437,9.32437
985.00,9.33108,25.085485,0.000434,24.999549,-1.4317,0.134,9.32501,9.32501
986.00,9.33090,25.085464,0.000427,24.999524,-1.4317,0.135,9.32664,9.32664
987.00,9.33071,25.085482,0.000427,24.999557,-1.4317,0.135,9.32856,9.32856
988.00,9.33050,25.085563,0.000431,24.999557,-1.4318,0.135,9.33104,9.33104
989.00,9.33045,25.085622,0.000431,24.999563,-1.4318,0.135,9.33261,9.33261
990.00,9.33034,25.085584,0.000428,24.999510,-1.4319,0.135,9.33353,9.33353
991.00,9.33009,25.085618,0.000427,24.999465,-1.4319,0.135,9.33366,9.33366
992.00,9.32983,25.085641,0.000422,24.999402,-1.4319,0.135,9.33361,9.33361
993.00,9.32940,25.085568,0.000420,24.999337,-1.4320,0.135,9.33106,9.33106
994.00,9.32885,25.085609,0.000420,24.999367,-1.4320,0.136,9.32867,9.32867
995.00,9.32837,25.085752,0.000426,24.999409,-1.4319,0.135,9.32647,9.32647
996.00,9.32781,25.085875,0.000435,24.999437,-1.4318,0.135,9.32371,9.32371
997.00,9.32717,25.085930,0.000438,24.999472,-1.4316,0.135,9.32066,9.32066
998.00,9.32673,25.086065,0.000439,24.999570,-1.4315,0.135,9.32051,9.32051
999.00,9.32661,25.086096,0.000437,24.999574,-1.4315,0.135,9.32036,9.32036
1000.00,9.32640,25.086089,0.000436,24.999586,-1.4315,0.135,9.31958,9.31958
1001.00,9.32662,25.086094,0.000431,24.999598,-1.4315,0.136,9.31956,9.31956
1002.00,9.32692,25.086230,0.000431,24.999668,-1.4315,0.136,9.32142,9.32142
1003.00,9.32632,25.086344,0.000431,24.999680,-1.4314,0.136,9.32269,9.32269
1004.00,9.32624,25.086468,0.000435,24.999655,-1.4313,0.136,9.32335,9.32335
1005.00,9.32626,25.086391,0.000434,24.999516,-1.4312,0.136,9.32550,9.32550
1006.00,9.32616,25.086352,0.000435,24.999455,-1.4312,0.136,9.32738,9.32738
1007.00,9.32602,25.086181,0.000432,24.999342,-1.4312,0.136,9.32798,9.32798
1008.00,9.32580,25.086103,0.000435,24.999250,-1.4311,0.136,9.32830,9.32830
1009.00,9.32546,25.086061,0.000434,24.999225,-1.4312,0.136,9.32946,9.32946
1010.00,9.32463,25.086178,0.000432,24.999325,-1.4312,0.136,9.32911,9.32911
1011.00,9.32427,25.086271,0.000432,24.999395,-1.4312,0.136,9.32866,9.32866
1012.00,9.32444,25.086457,0.000435,24.999503,-1.4312,0.136,9.32814,9.32814
1013.00,9.32464,25.086469,0.000434,24.999518,-1.4312,0.136,9.32777,9.32777
1014.00,9.32501,25.086511,0.000435,24.999530,-1.4312,0.137,9.32759,9.32759
1015.00,9.32547,25.086600,0.000435,24.999555,-1.4312,0.137,9.32875,9.32875
1016.00,9.32607,25.086644,0.000436,24.999590,-1.4312,0.137,9.33027,9.33027
1017.00,9.32695,25.086607,0.000432,24.999535,-1.4311,0.137,9.33208,9.33208
1018.00,9.32767,25.086661,0.000429,24.999569,-1.4310,0.137,9.33248,9.33248
1019.00,9.32780,25.086650,0.000427,24.999550,-1.4309,0.137,9.33123,9.33123
1020.00,9.32798,25.086679,0.000430,24.999549,-1.4309,0.137,9.32894,9.32894
1021.00,9.32805,25.086670,0.000430,24.999499,-1.4310,0.137,9.32593,9.32593
1022.00,9.32790,25.086709,0.000434,24.999473,-1.4311,0.137,9.32263,9.32263
1023.00,9.32736,25.086824,0.000438,24.999529,-1.4312,0.137,9.32005,9.32005
1024.00,9.32709,25.086937,0.000438,24.999549,-1.4310,0.137,9.31976,9.31976
1025.00,9.32692,25.086989,0.000436,24.999599,-1.4309,0.137,9.32090,9.32090
1026.00,9.32670,25.087020,0.000438,24.999613,-1.4307,0.137,9.32237,9.32237
1027.00,9.32649,25.087125,0.000438,24.999664,-1.4307,0.137,9.32332,9.32332
1028.00,9.32617,25.087147,0.000434,24.999612,-1.4307,0.138,9.32456,9.32456
1029.00,9.32617,25.087180,0.000437,24.999652,-1.4307,0.137,9.32542,9.32542
1030.00,9.32590,25.087189,0.000439,24.999565,-1.4307,0.137,9.32535,9.32535
1031.00,9.32597,25.087309,0.000439,24.999632,-1.4307,0.137,9.32573,9.32573
1032.00,9.32609,25.087301,0.000440,24.999591,-1.4305,0.137,9.32617,9.32617
1033.00,9.32591,25.087277,0.000439,24.999516,-1.4304,0.137,9.32568,9.32568
1034.00,9.32541,25.087247,0.000436,24.999457,-1.4301,0.138,9.32538,9.32538
1035.00,9.32492,25.087303,0.000436,24.999551,-1.4301,0.138,9.32543,9.32543
1036.00,9.32488,25.087294,0.000435,24.999535,-1.4301,0.138,9.32453,9.32453
1037.00,9.32433,25.087344,0.000434,24.999606,-1.4300,0.138,9.32385,9.32385
1038.00,9.32366,25.087347,0.000437,24.999685,-1.4300,0.138,9.32325,9.32325
1039.00,9.32322,25.087437,0.000437,24.999720,-1.4302,0.138,9.32178,9.32178
1040.00,9.32301,25.087460,0.000438,24.999675,-1.4302,0.138,9.32010,9.32010
1041.00,9.32304,25.087454,0.000437,24.999609,-1.4301,0.138,9.31941,9.31941
1042.00,9.32308,25.087477,0.000437,24.999565,-1.4301,0.138,9.31934,9.31934
1043.00,9.32340,25.087620,0.000437,24.999564,-1.4300,0.138,9.32104,9.32104
1044.00,9.32378,25.087692,0.000441,24.999628,-1.4299,0.138,9.32289,9.32289
1045.00,9.32383,25.087642,0.000437,24.999586,-1.4298,0.139,9.32441,9.32441
1046.00,9.32373,25.087640,0.000437,24.999578,-1.4298,0.139,9.32513,9.32513
1047.00,9.32371,25.087643,0.000438,24.999589,-1.4299,0.139,9.32502,9.32502
1048.00,9.32356,25.087610,0.000439,24.999571,-1.4299,0.139,9.32422,9.32422
1049.00,9.32350,25.087543,0.000437,24.999481,-1.4299,0.138,9.32364,9.32364
1050.00,9.32336,25.087620,0.000439,24.999490,-1.4300,0.138,9.32333,9.32333
1051.00,9.32324,25.087679,0.000437,24.999475,-1.4301,0.139,9.32363,9.32363
1052.00,9.32320,25.087738,0.000436,24.999457,-1.4300,0.139,9.32471,9.32471
1053.00,9.32320,25.087788,0.000432,24.999455,-1.4300,0.139,9.32405,9.32405
1054.00,9.32300,25.087798,0.000432,24.999437,-1.4299,0.139,9.32327,9.32327
1055.00,9.32279,25.087869,0.000433,24.999488,-1.4299,0.139,9.32282,9.32282
1056.00,9.32256,25.087913,0.000438,24.999541,-1.4300,0.139,9.32182,9.32182
1057.00,9.32239,25.087931,0.000435,24.999526,-1.4301,0.140,9.32012,9.32012
1058.00,9.32236,25.087860,0.000435,24.999457,-1.4302,0.140,9.32065,9.32065
1059.00,9.32252,25.087934,0.000435,24.999476,-1.4301,0.140,9.32056,9.32056
1060.00,9.32265,25.087912,0.000437,24.999427,-1.4300,0.140,9.32038,9.32038
1061.00,9.32276,25.087913,0.000432,24.999342,-1.4298,0.140,9.31958,9.31958
1062.00,9.32240,25.087956,0.000434,24.999367,-1.4297,0.140,9.31976,9.31976
1063.00,9.32225,25.088027,0.000438,24.999412,-1.4295,0.140,9.31928,9.31928
1064.00,9.32183,25.088040,0.000436,24.999439,-1.4294,0.140,9.31898,9.31898
1065.00,9.32124,25.088058,0.000431,24.999425,-1.4292,0.140,9.31700,9.31700
1066.00,9.32069,25.088115,0.000432,24.999465,-1.4291,0.140,9.31718,9.31718
1067.00,9.32058,25.088113,0.000433,24.999442,-1.4291,0.140,9.31790,9.31790
1068.00,9.32048,25.088224,0.000430,24.999521,-1.4291,0.140,9.31717,9.31717
1069.00,9.32009,25.088382,0.000433,24.999558,-1.4292,0.140,9.31706,9.31706
1070.00,9.31989,25.088424,0.000435,24.999564,-1.4293,0.140,9.31982,9.31982
1071.00,9.32009,25.088448,0.000437,24.999561,-1.4293,0.140,9.32163,9.32163
1072.00,9.31996,25.088504,0.000438,24.999607,-1.4292,0.140,9.32139,9.32139
1073.00,9.31977,25.088481,0.000442,24.999545,-1.4293,0.140,9.32216,9.32216
1074.00,9.31978,25.088379,0.000441,24.999455,-1.4292,0.140,9.32267,9.32267
1075.00,9.31969,25.088438,0.000442,24.999449,-1.4292,0.140,9.32215,9.32215
1076.00,9.31999,25.088525,0.000441,24.999473,-1.4292,0.140,9.32204,9.32204
1077.00,9.32030,25.088638,0.000440,24.999490,-1.4292,0.141,9.32297,9.32297
1078.00,9.32047,25.088686,0.000438,24.999494,-1.4292,0.141,9.32276,9.32276
1079.00,9.32041,25.088747,0.000439,24.999528,-1.4292,0.141,9.32293,9.32293
1080.00,9.32048,25.088756,0.000439,24.999516,-1.4292,0.141,9.32169,9.32169
1081.00,9.32056,25.088770,0.000436,24.999575,-1.4293,0.141,9.31936,9.31936
1082.00,9.32011,25.088660,0.000434,24.999509,-1.4293,0.141,9.31776,9.31776
1083.00,9.32004,25.088649,0.000438,24.999476,-1.4293,0.141,9.31824,9.31824
1084.00,9.32015,25.088652,0.000438,24.999490,-1.4293,0.141,9.31847,9.31847
1085.00,9.32062,25.088637,0.000437,24.999460,-1.4291,0.141,9.31936,9.31936
1086.00,9.32085,25.088593,0.000440,24.999374,-1.4291,0.141,9.32018,9.32018
1087.00,9.32070,25.088639,0.000441,24.999332,-1.4290,0.141,9.31999,9.31999
1088.00,9.32065,25.088896,0.000441,24.999502,-1.4290,0.141,9.31988,9.31988
1089.00,9.32102,25.088949,0.000437,24.999510,-1.4290,0.141,9.32089,9.32089
1090.00,9.32128,25.089043,0.000437,24.999554,-1.4290,0.142,9.32230,9.32230
1091.00,9.32121,25.089174,0.000435,24.999598,-1.4288,0.142,9.32475,9.32475
1092.00,9.32174,25.089192,0.000435,24.999586,-1.4286,0.142,9.32682,9.32682
1093.00,9.32189,25.089150,0.000433,24.999534,-1.4285,0.142,9.32665,9.32665
1094.00,9.32188,25.089195,0.000437,24.999524,-1.4284,0.142,9.32528,9.32528
1095.00,9.32175,25.089215,0.000437,24.999509,-1.4283,0.142,9.32298,9.32298
1096.00,9.32132,25.089193,0.000438,24.999454,-1.4284,0.142,9.32019,9.32019
1097.00,9.32089,25.089415,0.000441,24.999603,-1.4286,0.142,9.31849,9.31849
1098.00,9.32095,25.089302,0.000438,24.999444,-1.4286,0.142,9.31958,9.31958
1099.00,9.32125,25.089372,0.000437,24.999437,-1.4285,0.142,9.32111,9.32111
1100.00,9.32170,25.089384,0.000439,24.999450,-1.4285,0.142,9.32241,9.32241
1101.00,9.32225,25.089435,0.000440,24.999481,-1.4285,0.142,9.32465,9.32465
1102.00,9.32246,25.089377,0.000438,24.999391,-1.4285,0.142,9.32673,9.32673
1103.00,9.32276,25.089471,0.000436,24.999420,-1.4286,0.142,9.32461,9.32461
1104.00,9.32321,25.089597,0.000434,24.999499,-1.4286,0.142,9.32192,9.32192
1105.00,9.32379,25.089653,0.000433,24.999492,-1.4286,0.142,9.32030,9.32030
1106.00,9.32313,25.089650,0.000429,24.999446,-1.4286,0.143,9.31874,9.31874
1107.00,9.32205,25.089622,0.000424,24.999420,-1.4285,0.143,9.31887,9.31887
1108.00,9.32258,25.089753,0.000423,24.999534,-1.4285,0.143,9.32219,9.32219
1109.00,9.32470,25.089743,0.000421,24.999523,-1.4286,0.143,9.32552,9.32552
1110.00,9.32629,25.089851,0.000420,24.999547,-1.4285,0.144,9.32871,9.32871
@8,2.0001,4.0, 1110.049 
1111.00,9.32834,25.090035,0.000418,24.999658,-1.4284,0.144,9.33149,9.33149
1112.00,9.32669,25.090122,0.000419,24.999703,-1.4283,0.144,9.33313,9.33313
1113.00,9.32040,25.090108,0.000418,24.999672,-1.4282,0.144,9.33440,9.33440
1114.00,9.32064,25.090083,0.000417,24.999629,-1.4281,0.145,9.33503,9.33503
1115.00,9.32319,25.090122,0.000420,24.999620,-1.4281,0.145,9.33443,9.33443
1116.00,9.32493,25.090086,0.000422,24.999535,-1.4282,0.145,9.33356,9.33356
1117.00,9.32694,25.090110,0.000423,24.999502,-1.4282,0.145,9.33223,9.33223
1118.00,9.32789,25.090084,0.000421,24.999450,-1.4282,0.145,9.33151,9.33151
1119.00,9.32815,25.090111,0.000423,24.999432,-1.4282,0.145,9.33165,9.33165
1120.00,9.32872,25.090072,0.000418,24.999427,-1.4282,0.145,9.33255,9.33255
1121.00,9.32907,25.090092,0.000418,24.999469,-1.4282,0.145,9.33257,9.33257
1122.00,9.32965,25.090092,0.000419,24.999505,-1.4282,0.145,9.33213,9.33213
1123.00,9.33096,25.090025,0.000419,24.999452,-1.4283,0.145,9.33093,9.33093
1124.00,9.33080,25.090047,0.000420,24.999452,-1.4284,0.145,9.33018,9.33018
1125.00,9.33130,25.090118,0.000422,24.999498,-1.4284,0.145,9.33022,9.33022
1126.00,9.33193,25.090132,0.000421,24.999501,-1.4283,0.146,9.33056,9.33056
1127.00,9.33220,25.090204,0.000422,24.999505,-1.4283,0.146,9.33168,9.33168
1128.00,9.33223,25.090367,0.000426,24.999582,-1.4283,0.146,9.33149,9.33149
1129.00,9.33196,25.090345,0.000426,24.999521,-1.4281,0.146,9.33040,9.33040
1130.00,9.33165,25.090363,0.000426,24.999484,-1.4281,0.146,9.32895,9.32895
1131.00,9.33150,25.090379,0.000426,24.999439,-1.4283,0.146,9.32897,9.32897
1132.00,9.33141,25.090427,0.000430,24.999473,-1.4283,0.146,9.32938,9.32938
1133.00,9.33125,25.090409,0.000428,24.999469,-1.4283,0.146,9.33054,9.33054
1134.00,9.33099,25.090485,0.000428,24.999500,-1.4284,0.146,9.33129,9.33129
1135.00,9.33089,25.090504,0.000431,24.999503,-1.4283,0.146,9.33207,9.33207
1136.00,9.33099,25.090568,0.000433,24.999526,-1.4281,0.146,9.33222,9.33222
1137.00,9.33103,25.090616,0.000431,24.999564,-1.4282,0.146,9.33056,9.33056
1138.00,9.33071,25.090671,0.000433,24.999549,-1.4281,0.146,9.32943,9.32943
1139.00,9.33057,25.090703,0.000431,24.999572,-1.4281,0.146,9.32826,9.32826
1140.00,9.33034,25.090798,0.000434,24.999639,-1.4283,0.146,9.32719,9.32719
1141.00,9.32983,25.090814,0.000435,24.999627,-1.4285,0.146,9.32550,9.32550
1142.00,9.32944,25.090794,0.000437,24.999485,-1.4286,0.146,9.32525,9.32525
1143.00,9.32932,25.090870,0.000440,24.999516,-1.4286,0.146,9.32648,9.32648
1144.00,9.32959,25.090853,0.000441,24.999476,-1.4286,0.146,9.32916,9.32916
1145.00,9.32978,25.090795,0.000438,24.999405,-1.4283,0.146,9.33088,9.33088
1146.00,9.32986,25.090835,0.000436,24.999467,-1.4281,0.146,9.33283,9.33283
1147.00,9.32978,25.090845,0.000433,24.999522,-1.4278,0.147,9.33335,9.33335
1148.00,9.32970,25.090821,0.000431,24.999523,-1.4276,0.147,9.33279,9.33279
1149.00,9.32993,25.090922,0.000431,24.999570,-1.4274,0.147,9.33130,9.33130
1150.00,9.33011,25.090944,0.000434,24.999576,-1.4273,0.147,9.32990,9.32990
1151.00,9.32988,25.090882,0.000434,24.999466,-1.4273,0.147,9.32750,9.32750
1152.00,9.32952,25.090965,0.000437,24.999490,-1.4275,0.147,9.32562,9.32562
1153.00,9.32899,25.091074,0.000442,24.999506,-1.4276,0.147,9.32444,9.32444
1154.00,9.32826,25.091090,0.000442,24.999454,-1.4277,0.147,9.32327,9.32327
1155.00,9.32791,25.091154,0.000441,24.999440,-1.4278,0.147,9.32303,9.32303
1156.00,9.32752,25.091269,0.000442,24.999523,-1.4278,0.147,9.32330,9.32330
1157.00,9.32704,25.091293,0.000441,24.999534,-1.4277,0.147,9.32328,9.32328
1158.00,9.32673,25.091312,0.000440,24.999546,-1.4276,0.147,9.32280,9.32280
1159.00,9.32664,25.091346,0.000440,24.999549,-1.4275,0.147,9.32282,9.32282
1160.00,9.32685,25.091427,0.000437,24.999547,-1.4274,0.147,9.32246,9.32246
1161.00,9.32666,25.091465,0.000437,24.999524,-1.4274,0.148,9.32270,9.32270
1162.00,9.32656,25.091544,0.000436,24.999558,-1.4272,0.148,9.32368,9.32368
1163.00,9.32630,25.091509,0.000435,24.999517,-1.4270,0.148,9.32413,9.32413
1164.00,9.32578,25.091555,0.000438,24.999572,-1.4269,0.148,9.32485,9.32485
1165.00,9.32550,25.091547,0.000440,24.999635,-1.4270,0.148,9.32603,9.32603
1166.00,9.32526,25.091556,0.000443,24.999653,-1.4270,0.148,9.32702,9.32702
1167.00,9.32512,25.091469,0.000443,24.999542,-1.4270,0.148,9.32794,9.32794
1168.00,9.32517,25.091517,0.000440,24.999533,-1.4271,0.148,9.32909,9.32909
1169.00,9.32507,25.091542,0.000437,24.999510,-1.4271,0.148,9.32936,9.32936
1170.00,9.32530,25.091625,0.000437,24.999548,-1.4268,0.148,9.33065,9.33065
1171.00,9.32586,25.091650,0.000435,24.999492,-1.4266,0.148,9.33177,9.33177
1172.00,9.32675,25.091811,0.000436,24.999561,-1.4266,0.148,9.33409,9.33409
1173.00,9.32763,25.091860,0.000440,24.999561,-1.4265,0.148,9.33591,9.33591
1174.00,9.32839,25.091871,0.000442,24.999588,-1.4265,0.148,9.33786,9.33786
1175.00,9.32899,25.091870,0.000445,24.999524,-1.4267,0.148,9.33782,9.33782
1176.00,9.32938,25.091928,0.000449,24.999576,-1.4267,0.148,9.33653,9.33653
1177.00,9.32956,25.091871,0.000448,24.999572,-1.4269,0.148,9.33287,9.33287
1178.00,9.32973,25.091862,0.000449,24.999590,-1.4268,0.148,9.33025,9.33025
1179.00,9.33019,25.091843,0.000450,24.999569,-1.4269,0.148,9.32753,9.32753
1180.00,9.33090,25.091851,0.000446,24.999598,-1.4269,0.148,9.32626,9.32626
1181.00,9.33073,25.091921,0.000442,24.999636,-1.4268,0.149,9.32640,9.32640
1182.00,9.33065,25.091961,0.000440,24.999606,-1.4267,0.149,9.32812,9.32812
1183.00,9.33116,25.092034,0.000435,24.999608,-1.4267,0.149,9.32981,9.32981
1184.00,9.33148,25.092146,0.000432,24.999640,-1.4267,0.149,9.33207,9.33207
1185.00,9.33170,25.092203,0.000432,24.999631,-1.4268,0.149,9.33286,9.33286
1186.00,9.33204,25.092170,0.000432,24.999558,-1.4267,0.149,9.33270,9.33270
1187.00,9.33236,25.092273,0.000437,24.999632,-1.4266,0.149,9.33139,9.33139
1188.00,9.33192,25.092375,0.000438,24.999669,-1.4265,0.149,9.33078,9.33078
1189.00,9.33173,25.092393,0.000439,24.999615,-1.4264,0.149,9.32940,9.32940
1190.00,9.33159,25.092468,0.000440,24.999608,-1.4264,0.149,9.32868,9.32868
1191.00,9.33138,25.092488,0.000440,24.999593,-1.4266,0.150,9.32979,9.32979
1192.00,9.33125,25.092507,0.000438,24.999576,-1.4268,0.150,9.33186,9.33186
1193.00,9.33097,25.092487,0.000438,24.999504,-1.4269,0.150,9.33236,9.33236
1194.00,9.33056,25.092577,0.000438,24.999513,-1.4267,0.150,9.33297,9.33297
1195.00,9.33029,25.092613,0.000438,24.999492,-1.4266,0.150,9.33374,9.33374
1196.00,9.33054,25.092737,0.000442,24.999561,-1.4263,0.150,9.33338,9.33338
1197.00,9.33075,25.092802,0.000445,24.999529,-1.4261,0.149,9.33230,9.33230
1198.00,9.33088,25.092872,0.000446,24.999582,-1.4259,0.149,9.33034,9.33034
1199.00,9.33067,25.092950,0.000446,24.999701,-1.4259,0.150,9.32795,9.32795
1200.00,9.33030,25.093006,0.000448,24.999742,-1.4256,0.150,9.32484,9.32484
1201.00,9.32969,25.093112,0.000446,24.999793,-1.4255,0.150,9.32181,9.32181
1202.00,9.32909,25.093158,0.000441,24.999776,-1.4254,0.150,9.31932,9.31932
1203.00,9.32841,25.093214,0.000440,24.999766,-1.4253,0.151,9.31875,9.31875
1204.00,9.32779,25.093220,0.000440,24.999676,-1.4252,0.151,9.31975,9.31975
1205.00,9.32724,25.093262,0.000440,24.999682,-1.4252,0.151,9.32073,9.32073
1206.00,9.32700,25.093254,0.000443,24.999667,-1.4251,0.151,9.32261,9.32261
1207.00,9.32679,25.093326,0.000448,24.999731,-1.4249,0.151,9.32367,9.32367
1208.00,9.32644,25.093404,0.000450,24.999773,-1.4249,0.150,9.32456,9.32456
1209.00,9.32625,25.093465,0.000447,24.999788,-1.4250,0.151,9.32431,9.32431
1210.00,9.32607,25.093468,0.000443,24.999726,-1.4251,0.151,9.32490,9.32490
1211.00,9.32576,25.093510,0.000442,24.999717,-1.4253,0.151,9.32373,9.32373
1212.00,9.32489,25.093530,0.000441,24.999678,-1.4255,0.151,9.32285,9.32285
1213.00,9.32438,25.093481,0.000439,24.999608,-1.4255,0.151,9.32332,9.32332
1214.00,9.32429,25.093422,0.000441,24.999552,-1.4254,0.151,9.32522,9.32522
1215.00,9.32441,25.093490,0.000445,24.999634,-1.4253,0.151,9.32723,9.32723
1216.00,9.32447,25.093465,0.000445,24.999670,-1.4252,0.151,9.32975,9.32975
1217.00,9.32459,25.093447,0.000444,24.999669,-1.4251,0.151,9.33251,9.33251
1218.00,9.32467,25.093467,0.000443,24.999681,-1.4250,0.151,9.33249,9.33249
1219.00,9.32491,25.093469,0.000443,24.999626,-1.4252,0.151,9.33102,9.33102
1220.00,9.32564,25.093472,0.000442,24.999574,-1.4254,0.151,9.33018,9.33018
1221.00,9.32651,25.093490,0.000440,24.999512,-1.4256,0.151,9.32997,9.32997
1222.00,9.32698,25.093507,0.000440,24.999482,-1.4257,0.151,9.32954,9.32954
1223.00,9.32735,25.093531,0.000442,24.999477,-1.4257,0.151,9.32919,9.32919
1224.00,9.32782,25.093624,0.000440,24.999556,-1.4256,0.151,9.32824,9.32824
1225.00,9.32817,25.093595,0.000439,24.999482,-1.4255,0.151,9.32544,9.32544
1226.00,9.32759,25.093665,0.000436,24.999471,-1.4252,0.152,9.32101,9.32101
1227.00,9.32608,25.093639,0.000432,24.999440,-1.4250,0.152,9.31675,9.31675
1228.00,9.32534,25.093657,0.000430,24.999417,-1.4249,0.152,9.31493,9.31493
1229.00,9.32498,25.093666,0.000433,24.999406,-1.4248,0.152,9.31392,9.31392
1230.00,9.32447,25.093762,0.000434,24.999504,-1.4248,0.152,9.31467,9.31467
1231.00,9.32461,25.093780,0.000438,24.999518,-1.4248,0.152,9.31750,9.31750
1232.00,9.32470,25.093929,0.000444,24.999637,-1.4247,0.152,9.32087,9.32087
1233.00,9.32359,25.094072,0.000445,24.999740,-1.4247,0.152,9.32221,9.32221
1234.00,9.32221,25.094222,0.000446,24.999791,-1.4248,0.152,9.32395,9.32395
1235.00,9.32157,25.094291,0.000448,24.999768,-1.4246,0.152,9.32522,9.32522
1236.00,9.32197,25.094325,0.000446,24.999736,-1.4245,0.152,9.32616,9.32616
1237.00,9.32241,25.094287,0.000442,24.999643,-1.4245,0.152,9.32530,9.32530
1238.00,9.32279,25.094205,0.000442,24.999536,-1.4245,0.152,9.32489,9.32489
1239.00,9.32254,25.094171,0.000442,24.999520,-1.4244,0.152,9.32360,9.32360
1240.00,9.32192,25.094167,0.000443,24.999495,-1.4241,0.152,9.32238,9.32238
1241.00,9.32153,25.094212,0.000443,24.999536,-1.4241,0.153,9.32072,9.32072
1242.00,9.32110,25.094254,0.000445,24.999613,-1.4241,0.153,9.32029,9.32029
1243.00,9.32059,25.094284,0.000445,24.999619,-1.4240,0.153,9.31929,9.31929
1244.00,9.32014,25.094242,0.000444,24.999593,-1.4240,0.153,9.31880,9.31880
1245.00,9.32016,25.094230,0.000440,24.999532,-1.4243,0.153,9.31883,9.31883
1246.00,9.32058,25.094176,0.000440,24.999437,-1.4244,0.153,9.31918,9.31918
1247.00,9.32154,25.094169,0.000439,24.999371,-1.4243,0.153,9.31996,9.31996
1248.00,9.32185,25.094260,0.000440,24.999386,-1.4242,0.153,9.32066,9.32066
1249.00,9.32192,25.094341,0.000439,24.999407,-1.4241,0.153,9.32205,9.32205
1250.00,9.32225,25.094322,0.000441,24.999413,-1.4239,0.153,9.32298,9.32298
1251.00,9.32243,25.094321,0.000441,24.999442,-1.4237,0.153,9.32338,9.32338
1252.00,9.32218,25.094460,0.000442,24.999567,-1.4236,0.153,9.32248,9.32248
1253.00,9.32188,25.094457,0.000441,24.999604,-1.4236,0.153,9.32135,9.32135
1254.00,9.32118,25.094506,0.000444,24.999669,-1.4236,0.153,9.31884,9.31884
1255.00,9.32099,25.094537,0.000439,24.999705,-1.4236,0.154,9.31618,9.31618
1256.00,9.32112,25.094642,0.000436,24.999760,-1.4235,0.154,9.31525,9.31525
1257.00,9.32137,25.094528,0.000429,24.999690,-1.4234,0.154,9.31772,9.31772
1258.00,9.32253,25.094520,0.000427,24.999714,-1.4233,0.155,9.32070,9.32070
1259.00,9.32310,25.094472,0.000425,24.999638,-1.4233,0.155,9.32423,9.32423
1260.00,9.32374,25.094487,0.000426,24.999603,-1.4232,0.155,9.32651,9.32651
1261.00,9.32274,25.094495,0.000426,24.999558,-1.4232,0.155,9.32633,9.32633
@9,2.0001,4.0, 1260.09199999999 
1262.00,9.31838,25.094584,0.000428,24.999469,-1.4232,0.155,9.32373,9.32373
1263.00,9.31506,25.094738,0.000429,24.999490,-1.4230,0.155,9.32289,9.32289
1264.00,9.31639,25.094835,0.000426,24.999545,-1.4229,0.155,9.32278,9.32278
1265.00,9.31986,25.094950,0.000426,24.999580,-1.4231,0.156,9.32428,9.32428
1266.00,9.32100,25.095047,0.000423,24.999587,-1.4232,0.156,9.32683,9.32683
1267.00,9.32073,25.095131,0.000428,24.999642,-1.4234,0.156,9.32878,9.32878
1268.00,9.32146,25.095095,0.000427,24.999630,-1.4237,0.156,9.32999,9.32999
1269.00,9.32273,25.095179,0.000431,24.999695,-1.4238,0.156,9.33101,9.33101
1270.00,9.32359,25.095313,0.000433,24.999799,-1.4237,0.156,9.33187,9.33187
1271.00,9.32462,25.095370,0.000435,24.999845,-1.4236,0.156,9.33197,9.33197
1272.00,9.32568,25.095437,0.000433,24.999876,-1.4234,0.156,9.33258,9.33258
1273.00,9.32740,25.095487,0.000434,24.999823,-1.4234,0.156,9.33227,9.33227
1274.00,9.32813,25.095416,0.000430,24.999657,-1.4235,0.156,9.33099,9.33099
1275.00,9.32818,25.095421,0.000431,24.999655,-1.4235,0.156,9.32848,9.32848
1276.00,9.32801,25.095420,0.000433,24.999591,-1.4234,0.156,9.32740,9.32740
1277.00,9.32802,25.095413,0.000434,24.999605,-1.4234,0.156,9.32648,9.32648
1278.00,9.32779,25.095445,0.000438,24.999614,-1.4234,0.156,9.32583,9.32583
1279.00,9.32770,25.095554,0.000439,24.999663,-1.4233,0.156,9.32574,9.32574
1280.00,9.32752,25.095510,0.000435,24.999553,-1.4232,0.156,9.32528,9.32528
1281.00,9.32737,25.095573,0.000437,24.999569,-1.4230,0.157,9.32337,9.32337
1282.00,9.32736,25.095629,0.000436,24.999503,-1.4229,0.157,9.32189,9.32189
1283.00,9.32734,25.095710,0.000432,24.999546,-1.4228,0.157,9.32113,9.32113
1284.00,9.32730,25.095739,0.000431,24.999540,-1.4228,0.157,9.32090,9.32090
1285.00,9.32685,25.095738,0.000431,24.999505,-1.4228,0.157,9.32055,9.32055
1286.00,9.32620,25.095794,0.000430,24.999570,-1.4228,0.157,9.32089,9.32089
1287.00,9.32574,25.095809,0.000433,24.999617,-1.4227,0.157,9.32137,9.32137
1288.00,9.32530,25.095819,0.000434,24.999572,-1.4225,0.157,9.32073,9.32073
1289.00,9.32458,25.095805,0.000439,24.999534,-1.4225,0.157,9.32015,9.32015
1290.00,9.32364,25.095970,0.000443,24.999660,-1.4224,0.157,9.32039,9.32039
1291.00,9.32316,25.096024,0.000446,24.999638,-1.4224,0.157,9.32083,9.32083
1292.00,9.32265,25.096022,0.000443,24.999598,-1.4224,0.157,9.32098,9.32098
1293.00,9.32240,25.095976,0.000441,24.999622,-1.4224,0.157,9.32069,9.32069
1294.00,9.32182,25.096075,0.000441,24.999735,-1.4224,0.157,9.31937,9.31937
1295.00,9.32144,25.096052,0.000440,24.999686,-1.4223,0.157,9.31932,9.31932
1296.00,9.32121,25.096005,0.000435,24.999610,-1.4222,0.158,9.31891,9.31891
1297.00,9.32085,25.096066,0.000433,24.999622,-1.4221,0.158,9.31828,9.31828
1298.00,9.32047,25.096139,0.000440,24.999593,-1.4221,0.158,9.31840,9.31840
1299.00,9.32002,25.096159,0.000439,24.999544,-1.4219,0.158,9.31864,9.31864
1300.00,9.31960,25.096202,0.000440,24.999562,-1.4218,0.158,9.31771,9.31771
1301.00,9.31939,25.096316,0.000440,24.999634,-1.4216,0.158,9.31683,9.31683
1302.00,9.31937,25.096335,0.000439,24.999628,-1.4213,0.158,9.31644,9.31644
1303.00,9.31909,25.096416,0.000434,24.999654,-1.4213,0.158,9.31578,9.31578
1304.00,9.31871,25.096391,0.000434,24.999581,-1.4214,0.158,9.31602,9.31602
1305.00,9.31857,25.096438,0.000436,24.999589,-1.4216,0.158,9.31706,9.31706
1306.00,9.31869,25.096400,0.000437,24.999518,-1.4217,0.158,9.31835,9.31835
1307.00,9.31876,25.096464,0.000441,24.999514,-1.4219,0.158,9.31897,9.31897
1308.00,9.31844,25.096542,0.000442,24.999567,-1.4219,0.158,9.31837,9.31837
1309.00,9.31817,25.096703,0.000442,24.999625,-1.4218,0.158,9.31819,9.31819
1310.00,9.31802,25.096720,0.000440,24.999504,-1.4216,0.158,9.31751,9.31751
1311.00,9.31791,25.096720,0.000440,24.999490,-1.4214,0.158,9.31781,9.31781
1312.00,9.31804,25.096715,0.000439,24.999475,-1.4214,0.159,9.31838,9.31838
1313.00,9.31807,25.096809,0.000441,24.999513,-1.4214,0.159,9.32025,9.32025
1314.00,9.31841,25.096772,0.000439,24.999503,-1.4213,0.159,9.32170,9.32170
1315.00,9.31848,25.096856,0.000440,24.999582,-1.4213,0.159,9.32346,9.32346
1316.00,9.31865,25.096869,0.000440,24.999558,-1.4214,0.159,9.32370,9.32370
1317.00,9.31914,25.097038,0.000443,24.999674,-1.4214,0.159,9.32257,9.32257
1318.00,9.31926,25.096967,0.000443,24.999607,-1.4214,0.159,9.32219,9.32219
1319.00,9.31958,25.097080,0.000445,24.999622,-1.4216,0.159,9.32171,9.32171
1320.00,9.31970,25.097120,0.000445,24.999664,-1.4216,0.159,9.32147,9.32147
1321.00,9.32015,25.097166,0.000446,24.999663,-1.4216,0.159,9.32158,9.32158
1322.00,9.32060,25.097041,0.000443,24.999529,-1.4216,0.159,9.32355,9.32355
1323.00,9.32116,25.097056,0.000440,24.999435,-1.4216,0.159,9.32484,9.32484
1324.00,9.32165,25.096936,0.000435,24.999372,-1.4215,0.160,9.32634,9.32634
1325.00,9.32204,25.097006,0.000436,24.999407,-1.4214,0.160,9.32746,9.32746
1326.00,9.32256,25.097091,0.000435,24.999490,-1.4212,0.160,9.32742,9.32742
1327.00,9.32295,25.097044,0.000433,24.999402,-1.4210,0.160,9.32748,9.32748
1328.00,9.32367,25.097153,0.000438,24.999557,-1.4209,0.160,9.32774,9.32774
1329.00,9.32406,25.097181,0.000442,24.999493,-1.4208,0.160,9.32728,9.32728
1330.00,9.32441,25.097111,0.000439,24.999394,-1.4207,0.160,9.32597,9.32597
1331.00,9.32472,25.097216,0.000438,24.999436,-1.4208,0.160,9.32635,9.32635
1332.00,9.32475,25.097380,0.000438,24.999555,-1.4208,0.160,9.32565,9.32565
1333.00,9.32499,25.097295,0.000435,24.999427,-1.4207,0.160,9.32577,9.32577
1334.00,9.32513,25.097371,0.000438,24.999501,-1.4206,0.160,9.32495,9.32495
1335.00,9.32504,25.097340,0.000437,24.999488,-1.4206,0.160,9.32509,9.32509
1336.00,9.32494,25.097357,0.000441,24.999469,-1.4206,0.160,9.32464,9.32464
1337.00,9.32525,25.097322,0.000440,24.999463,-1.4206,0.160,9.32577,9.32577
1338.00,9.32599,25.097366,0.000440,24.999460,-1.4207,0.160,9.32723,9.32723
1339.00,9.32681,25.097449,0.000434,24.999498,-1.4208,0.161,9.33003,9.33003
1340.00,9.32737,25.097582,0.000433,24.999504,-1.4207,0.161,9.33175,9.33175
1341.00,9.32783,25.097532,0.000432,24.999408,-1.4206,0.161,9.33389,9.33389
1342.00,9.32816,25.097651,0.000434,24.999416,-1.4204,0.161,9.33363,9.33363
1343.00,9.32803,25.097711,0.000432,24.999397,-1.4202,0.161,9.33113,9.33113
1344.00,9.32787,25.097718,0.000435,24.999386,-1.4201,0.161,9.32893,9.32893
1345.00,9.32774,25.097732,0.000436,24.999430,-1.4203,0.161,9.32728,9.32728
1346.00,9.32785,25.097860,0.000438,24.999548,-1.4204,0.161,9.32572,9.32572
1347.00,9.32791,25.097829,0.000439,24.999508,-1.4205,0.161,9.32541,9.32541
1348.00,9.32780,25.097834,0.000444,24.999497,-1.4204,0.161,9.32637,9.32637
1349.00,9.32772,25.097910,0.000440,24.999521,-1.4204,0.161,9.32741,9.32741
1350.00,9.32797,25.097899,0.000440,24.999477,-1.4202,0.161,9.32828,9.32828
1351.00,9.32832,25.097800,0.000437,24.999387,-1.4200,0.161,9.32902,9.32902
1352.00,9.32848,25.097966,0.000439,24.999538,-1.4200,0.161,9.33014,9.33014
1353.00,9.32871,25.098038,0.000439,24.999596,-1.4201,0.161,9.32994,9.32994
1354.00,9.32892,25.098100,0.000443,24.999639,-1.4201,0.161,9.32969,9.32969
1355.00,9.32922,25.098118,0.000442,24.999638,-1.4201,0.161,9.33045,9.33045
1356.00,9.32956,25.098311,0.000443,24.999757,-1.4201,0.161,9.32988,9.32988
1357.00,9.32947,25.098257,0.000441,24.999652,-1.4201,0.161,9.32799,9.32799
1358.00,9.32899,25.098362,0.000439,24.999768,-1.4200,0.162,9.32704,9.32704
1359.00,9.32817,25.098371,0.000438,24.999768,-1.4200,0.162,9.32490,9.32490
1360.00,9.32730,25.098435,0.000438,24.999783,-1.4199,0.162,9.32169,9.32169
1361.00,9.32659,25.098410,0.000438,24.999727,-1.4199,0.162,9.32031,9.32031
1362.00,9.32602,25.098434,0.000440,24.999696,-1.4197,0.162,9.32038,9.32038
1363.00,9.32598,25.098519,0.000446,24.999661,-1.4196,0.162,9.32077,9.32077
1364.00,9.32605,25.098435,0.000444,24.999471,-1.4194,0.162,9.32242,9.32242
1365.00,9.32608,25.098520,0.000444,24.999482,-1.4193,0.162,9.32476,9.32476
1366.00,9.32619,25.098545,0.000442,24.999499,-1.4193,0.162,9.32696,9.32696
1367.00,9.32625,25.098656,0.000439,24.999600,-1.4195,0.162,9.32887,9.32887
1368.00,9.32675,25.098678,0.000437,24.999590,-1.4196,0.162,9.32950,9.32950
1369.00,9.32670,25.098927,0.000441,24.999831,-1.4198,0.163,9.32963,9.32963
1370.00,9.32645,25.098964,0.000440,24.999861,-1.4197,0.163,9.32986,9.32986
1371.00,9.32656,25.098985,0.000441,24.999814,-1.4196,0.163,9.32896,9.32896
1372.00,9.32635,25.098958,0.000440,24.999690,-1.4193,0.163,9.32708,9.32708
1373.00,9.32587,25.098915,0.000439,24.999611,-1.4192,0.163,9.32515,9.32515
1374.00,9.32516,25.098884,0.000438,24.999498,-1.4191,0.163,9.32193,9.32193
1375.00,9.32413,25.098951,0.000440,24.999513,-1.4191,0.163,9.31746,9.31746
1376.00,9.32305,25.099034,0.000441,24.999585,-1.4191,0.163,9.31392,9.31392
1377.00,9.32231,25.099117,0.000439,24.999672,-1.4191,0.163,9.31196,9.31196
1378.00,9.32186,25.099158,0.000434,24.999668,-1.4189,0.163,9.31153,9.31153
1379.00,9.32172,25.099111,0.000428,24.999592,-1.4187,0.163,9.31220,9.31220
1380.00,9.32204,25.099042,0.000422,24.999494,-1.4186,0.164,9.31347,9.31347
1381.00,9.32193,25.099024,0.000424,24.999469,-1.4185,0.164,9.31448,9.31448
1382.00,9.32117,25.098990,0.000430,24.999436,-1.4184,0.164,9.31405,9.31405
1383.00,9.31949,25.098887,0.000432,24.999395,-1.4183,0.163,9.31415,9.31415
1384.00,9.31849,25.098914,0.000437,24.999474,-1.4182,0.163,9.31501,9.31501
1385.00,9.31776,25.098963,0.000440,24.999493,-1.4181,0.163,9.31604,9.31604
1386.00,9.31767,25.099086,0.000439,24.999492,-1.4179,0.163,9.31722,9.31722
1387.00,9.31790,25.099180,0.000435,24.999490,-1.4178,0.164,9.31934,9.31934
1388.00,9.31808,25.099346,0.000436,24.999513,-1.4177,0.164,9.32140,9.32140
1389.00,9.31808,25.099373,0.000433,24.999460,-1.4178,0.164,9.32261,9.32261
1390.00,9.31787,25.099426,0.000436,24.999520,-1.4179,0.164,9.32410,9.32410
1391.00,9.31783,25.099403,0.000436,24.999555,-1.4180,0.164,9.32552,9.32552
1392.00,9.31784,25.099276,0.000433,24.999430,-1.4181,0.164,9.32624,9.32624
1393.00,9.31794,25.099285,0.000428,24.999473,-1.4181,0.165,9.32646,9.32646
1394.00,9.31875,25.099383,0.000430,24.999567,-1.4181,0.165,9.32687,9.32687
1395.00,9.31954,25.099397,0.000429,24.999517,-1.4180,0.165,9.32617,9.32617
1396.00,9.32023,25.099374,0.000429,24.999457,-1.4181,0.165,9.32482,9.32482
1397.00,9.32056,25.099431,0.000434,24.999517,-1.4182,0.165,9.32314,9.32314
1398.00,9.32072,25.099414,0.000435,24.999510,-1.4183,0.165,9.32067,9.32067
1399.00,9.32055,25.099308,0.000433,24.999396,-1.4183,0.165,9.31751,9.31751
1400.00,9.32038,25.099329,0.000434,24.999442,-1.4182,0.165,9.31519,9.31519
1401.00,9.32032,25.099364,0.000432,24.999435,-1.4181,0.165,9.31430,9.31430
1402.00,9.32074,25.099374,0.000430,24.999433,-1.4181,0.165,9.31420,9.31420
1403.00,9.32123,25.099357,0.000433,24.999428,-1.4180,0.165,9.31328,9.31328
1404.00,9.32144,25.099393,0.000434,24.999477,-1.4179,0.165,9.31213,9.31213
1405.00,9.32116,25.099419,0.000432,24.999498,-1.4178,0.165,9.31172,9.31172
1406.00,9.32033,25.099415,0.000432,24.999485,-1.4176,0.165,9.31241,9.31241
1407.00,9.31898,25.099511,0.000429,24.999542,-1.4174,0.166,9.31457,9.31457
1408.00,9.31690,25.099567,0.000425,24.999512,-1.4174,0.166,9.31872,9.31872
1409.00,9.31480,25.099777,0.000424,24.999594,-1.4173,0.166,9.32164,9.32164
1410.00,9.31357,25.099815,0.000421,24.999550,-1.4173,0.166,9.32376,9.32376
1411.00,9.31570,25.099796,0.000419,24.999514,-1.4173,0.166,9.32393,9.32393
@10,2.0001,4.0, 1410.02499999999 
1412.00,9.31614,25.099882,0.000419,24.999554,-1.4173,0.166,9.32319,9.32319
1413.00,9.31152,25.099933,0.000419,24.999569,-1.4172,0.167,9.32265,9.32265
1414.00,9.31318,25.099860,0.000417,24.999523,-1.4171,0.167,9.32495,9.32495
1415.00,9.31708,25.099831,0.000415,24.999499,-1.4170,0.167,9.32836,9.32836
1416.00,9.31829,25.099937,0.000413,24.999541,-1.4169,0.167,9.33160,9.33160
1417.00,9.31888,25.099896,0.000412,24.999484,-1.4170,0.168,9.33356,9.33356
1418.00,9.31979,25.099925,0.000413,24.999474,-1.4171,0.168,9.33448,9.33448
1419.00,9.32175,25.099956,0.000413,24.999462,-1.4173,0.168,9.33383,9.33383
1420.00,9.32392,25.100024,0.000414,24.999467,-1.4173,0.168,9.33171,9.33171
1421.00,9.32507,25.100123,0.000422,24.999508,-1.4174,0.168,9.32971,9.32971
1422.00,9.32569,25.100230,0.000424,24.999549,-1.4174,0.168,9.32877,9.32877
1423.00,9.32769,25.100280,0.000426,24.999579,-1.4174,0.168,9.32770,9.32770
1424.00,9.32817,25.100377,0.000430,24.999619,-1.4175,0.168,9.32645,9.32645
1425.00,9.32799,25.100418,0.000433,24.999655,-1.4174,0.168,9.32578,9.32578
1426.00,9.32748,25.100449,0.000429,24.999682,-1.4174,0.168,9.32424,9.32424
1427.00,9.32716,25.100479,0.000431,24.999730,-1.4173,0.168,9.32228,9.32228
1428.00,9.32673,25.100519,0.000432,24.999709,-1.4171,0.168,9.32155,9.32155
1429.00,9.32671,25.100480,0.000429,24.999611,-1.4170,0.168,9.32245,9.32245
1430.00,9.32708,25.100546,0.000430,24.999620,-1.4170,0.168,9.32311,9.32311
1431.00,9.32743,25.100573,0.000430,24.999579,-1.4169,0.168,9.32535,9.32535
1432.00,9.32799,25.100660,0.000429,24.999598,-1.4168,0.169,9.32827,9.32827
1433.00,9.32832,25.100623,0.000430,24.999561,-1.4167,0.169,9.32957,9.32957
1434.00,9.32820,25.100744,0.000435,24.999682,-1.4165,0.169,9.32955,9.32955
1435.00,9.32779,25.100779,0.000435,24.999709,-1.4162,0.169,9.32916,9.32916
1436.00,9.32720,25.100843,0.000438,24.999699,-1.4159,0.169,9.32832,9.32832
1437.00,9.32648,25.100849,0.000438,24.999662,-1.4157,0.169,9.32482,9.32482
1438.00,9.32563,25.101053,0.000440,24.999796,-1.4156,0.169,9.32210,9.32210
1439.00,9.32499,25.101107,0.000441,24.999824,-1.4155,0.169,9.32054,9.32054
1440.00,9.32455,25.101123,0.000439,24.999773,-1.4156,0.169,9.31965,9.31965
1441.00,9.32442,25.101089,0.000441,24.999770,-1.4158,0.169,9.31972,9.31972
1442.00,9.32427,25.101097,0.000442,24.999740,-1.4160,0.169,9.32149,9.32149
1443.00,9.32403,25.101138,0.000443,24.999647,-1.4161,0.169,9.32353,9.32353
1444.00,9.32423,25.101111,0.000441,24.999528,-1.4161,0.169,9.32485,9.32485
1445.00,9.32441,25.101144,0.000442,24.999495,-1.4159,0.169,9.32578,9.32578
1446.00,9.32483,25.101174,0.000438,24.999490,-1.4158,0.169,9.32542,9.32542
1447.00,9.32502,25.101219,0.000435,24.999488,-1.4156,0.170,9.32493,9.32493
1448.00,9.32494,25.101180,0.000435,24.999479,-1.4155,0.170,9.32475,9.32475
1449.00,9.32480,25.101244,0.000436,24.999539,-1.4156,0.170,9.32522,9.32522
1450.00,9.32505,25.101360,0.000438,24.999574,-1.4156,0.170,9.32653,9.32653
1451.00,9.32548,25.101485,0.000439,24.999616,-1.4155,0.170,9.32854,9.32854
1452.00,9.32545,25.101555,0.000444,24.999618,-1.4153,0.169,9.33014,9.33014
1453.00,9.32543,25.101601,0.000440,24.999644,-1.4152,0.170,9.33151,9.33151
1454.00,9.32549,25.101641,0.000438,24.999615,-1.4151,0.170,9.33130,9.33130
1455.00,9.32547,25.101591,0.000435,24.999546,-1.4151,0.170,9.33001,9.33001
1456.00,9.32541,25.101558,0.000435,24.999514,-1.4152,0.170,9.32756,9.32756
1457.00,9.32538,25.101544,0.000433,24.999540,-1.4153,0.170,9.32571,9.32571
1458.00,9.32574,25.101554,0.000434,24.999567,-1.4153,0.170,9.32318,9.32318
1459.00,9.32627,25.101533,0.000437,24.999542,-1.4153,0.170,9.32170,9.32170
1460.00,9.32592,25.101517,0.000438,24.999515,-1.4152,0.170,9.32112,9.32112
1461.00,9.32577,25.101532,0.000441,24.999453,-1.4151,0.170,9.32097,9.32097
1462.00,9.32563,25.101535,0.000441,24.999371,-1.4150,0.170,9.32127,9.32127
1463.00,9.32537,25.101519,0.000442,24.999310,-1.4148,0.170,9.32130,9.32130
1464.00,9.32516,25.101626,0.000443,24.999366,-1.4145,0.170,9.32135,9.32135
1465.00,9.32493,25.101769,0.000444,24.999470,-1.4144,0.170,9.32131,9.32131
1466.00,9.32450,25.101850,0.000442,24.999492,-1.4142,0.170,9.32027,9.32027
1467.00,9.32421,25.101956,0.000444,24.999558,-1.4141,0.170,9.31936,9.31936
1468.00,9.32412,25.101983,0.000442,24.999543,-1.4140,0.170,9.32066,9.32066
1469.00,9.32421,25.101973,0.000434,24.999533,-1.4139,0.171,9.32255,9.32255
1470.00,9.32423,25.101976,0.000432,24.999536,-1.4137,0.171,9.32382,9.32382
1471.00,9.32391,25.101896,0.000429,24.999499,-1.4135,0.171,9.32619,9.32619
1472.00,9.32374,25.101916,0.000428,24.999546,-1.4135,0.171,9.32838,9.32838
1473.00,9.32363,25.101984,0.000437,24.999589,-1.4136,0.171,9.32885,9.32885
1474.00,9.32351,25.101964,0.000445,24.999551,-1.4136,0.171,9.32848,9.32848
1475.00,9.32348,25.102007,0.000449,24.999576,-1.4137,0.171,9.32737,9.32737
1476.00,9.32361,25.102145,0.000452,24.999641,-1.4137,0.171,9.32547,9.32547
1477.00,9.32403,25.102184,0.000452,24.999547,-1.4137,0.171,9.32468,9.32468
1478.00,9.32402,25.102207,0.000442,24.999474,-1.4136,0.171,9.32446,9.32446
1479.00,9.32393,25.102310,0.000439,24.999493,-1.4136,0.171,9.32344,9.32344
1480.00,9.32403,25.102346,0.000439,24.999467,-1.4136,0.171,9.32362,9.32362
1481.00,9.32410,25.102388,0.000440,24.999479,-1.4137,0.171,9.32473,9.32473
1482.00,9.32417,25.102296,0.000438,24.999449,-1.4136,0.171,9.32419,9.32419
1483.00,9.32431,25.102296,0.000444,24.999516,-1.4135,0.171,9.32386,9.32386
1484.00,9.32473,25.102232,0.000442,24.999484,-1.4134,0.171,9.32478,9.32478
1485.00,9.32519,25.102164,0.000437,24.999427,-1.4134,0.172,9.32560,9.32560
1486.00,9.32555,25.102181,0.000435,24.999420,-1.4133,0.172,9.32543,9.32543
1487.00,9.32553,25.102333,0.000435,24.999447,-1.4133,0.172,9.32525,9.32525
1488.00,9.32552,25.102438,0.000434,24.999433,-1.4134,0.172,9.32360,9.32360
1489.00,9.32495,25.102574,0.000436,24.999487,-1.4134,0.172,9.32227,9.32227
1490.00,9.32467,25.102712,0.000440,24.999549,-1.4134,0.172,9.32190,9.32190
1491.00,9.32454,25.102732,0.000439,24.999534,-1.4133,0.172,9.32198,9.32198
1492.00,9.32429,25.102806,0.000441,24.999592,-1.4133,0.172,9.32238,9.32238
1493.00,9.32400,25.102889,0.000441,24.999666,-1.4132,0.172,9.32362,9.32362
1494.00,9.32380,25.102844,0.000440,24.999659,-1.4132,0.172,9.32453,9.32453
1495.00,9.32376,25.102828,0.000440,24.999639,-1.4130,0.172,9.32411,9.32411
1496.00,9.32400,25.102902,0.000442,24.999677,-1.4130,0.172,9.32467,9.32467
1497.00,9.32414,25.102759,0.000435,24.999536,-1.4128,0.172,9.32437,9.32437
1498.00,9.32381,25.102836,0.000437,24.999573,-1.4126,0.172,9.32355,9.32355
1499.00,9.32359,25.102829,0.000433,24.999457,-1.4126,0.173,9.32278,9.32278
1500.00,9.32358,25.102809,0.000430,24.999374,-1.4126,0.173,9.32283,9.32283
1501.00,9.32365,25.102832,0.000432,24.999379,-1.4127,0.173,9.32244,9.32244
1502.00,9.32364,25.102891,0.000437,24.999390,-1.4127,0.173,9.32279,9.32279
1503.00,9.32371,25.102786,0.000434,24.999233,-1.4128,0.173,9.32384,9.32384
1504.00,9.32358,25.102911,0.000438,24.999300,-1.4127,0.173,9.32463,9.32463
1505.00,9.32362,25.103057,0.000442,24.999383,-1.4126,0.173,9.32574,9.32574
1506.00,9.32365,25.103060,0.000438,24.999325,-1.4125,0.173,9.32559,9.32559
1507.00,9.32358,25.103097,0.000437,24.999332,-1.4124,0.173,9.32445,9.32445
1508.00,9.32378,25.103161,0.000438,24.999315,-1.4124,0.173,9.32359,9.32359
1509.00,9.32379,25.103173,0.000438,24.999268,-1.4123,0.173,9.32360,9.32360
1510.00,9.32401,25.103231,0.000435,24.999284,-1.4123,0.173,9.32358,9.32358
1511.00,9.32421,25.103274,0.000435,24.999272,-1.4121,0.173,9.32457,9.32457
1512.00,9.32434,25.103358,0.000437,24.999316,-1.4121,0.173,9.32571,9.32571
1513.00,9.32425,25.103519,0.000435,24.999468,-1.4119,0.173,9.32587,9.32587
1514.00,9.32410,25.103567,0.000433,24.999540,-1.4119,0.174,9.32510,9.32510
1515.00,9.32404,25.103544,0.000434,24.999559,-1.4118,0.174,9.32398,9.32398
1516.00,9.32396,25.103589,0.000439,24.999644,-1.4117,0.174,9.32289,9.32289
1517.00,9.32428,25.103604,0.000437,24.999654,-1.4114,0.174,9.32256,9.32256
1518.00,9.32433,25.103593,0.000438,24.999639,-1.4112,0.174,9.32278,9.32278
1519.00,9.32425,25.103672,0.000438,24.999653,-1.4112,0.174,9.32448,9.32448
1520.00,9.32437,25.103652,0.000435,24.999557,-1.4111,0.174,9.32585,9.32585
1521.00,9.32467,25.103680,0.000434,24.999511,-1.4111,0.174,9.32712,9.32712
1522.00,9.32517,25.103747,0.000435,24.999542,-1.4112,0.174,9.32871,9.32871
1523.00,9.32553,25.103660,0.000433,24.999464,-1.4111,0.174,9.33057,9.33057
1524.00,9.32591,25.103800,0.000436,24.999594,-1.4110,0.174,9.33087,9.33087
1525.00,9.32607,25.103921,0.000436,24.999650,-1.4109,0.174,9.33072,9.33072
1526.00,9.32606,25.103990,0.000432,24.999690,-1.4108,0.175,9.32990,9.32990
1527.00,9.32627,25.104093,0.000428,24.999681,-1.4107,0.175,9.32898,9.32898
1528.00,9.32673,25.104172,0.000429,24.999644,-1.4107,0.175,9.32820,9.32820
1529.00,9.32688,25.104146,0.000426,24.999524,-1.4108,0.175,9.32666,9.32666
1530.00,9.32669,25.104187,0.000429,24.999538,-1.4107,0.175,9.32566,9.32566
1531.00,9.32646,25.104156,0.000432,24.999488,-1.4107,0.175,9.32575,9.32575
1532.00,9.32638,25.104120,0.000434,24.999518,-1.4107,0.175,9.32547,9.32547
1533.00,9.32674,25.104183,0.000430,24.999586,-1.4105,0.175,9.32693,9.32693
1534.00,9.32778,25.104072,0.000432,24.999468,-1.4104,0.175,9.33133,9.33133
1535.00,9.32872,25.104138,0.000434,24.999546,-1.4103,0.175,9.33399,9.33399
1536.00,9.32930,25.104205,0.000435,24.999536,-1.4101,0.175,9.33543,9.33543
1537.00,9.32986,25.104324,0.000439,24.999574,-1.4100,0.175,9.33580,9.33580
1538.00,9.33031,25.104303,0.000441,24.999554,-1.4100,0.175,9.33484,9.33484
1539.00,9.33035,25.104457,0.000440,24.999663,-1.4100,0.175,9.33366,9.33366
1540.00,9.33021,25.104443,0.000438,24.999537,-1.4101,0.176,9.33385,9.33385
1541.00,9.33015,25.104467,0.000437,24.999571,-1.4101,0.176,9.33384,9.33384
1542.00,9.33093,25.104419,0.000434,24.999486,-1.4100,0.176,9.33443,9.33443
1543.00,9.33077,25.104543,0.000440,24.999506,-1.4099,0.176,9.33334,9.33334
1544.00,9.33174,25.104578,0.000441,24.999511,-1.4098,0.176,9.33026,9.33026
1545.00,9.33277,25.104601,0.000436,24.999495,-1.4097,0.176,9.32669,9.32669
1546.00,9.33331,25.104636,0.000437,24.999428,-1.4097,0.176,9.32476,9.32476
1547.00,9.33271,25.104731,0.000436,24.999437,-1.4098,0.176,9.32471,9.32471
1548.00,9.33177,25.104756,0.000430,24.999421,-1.4098,0.176,9.32639,9.32639
1549.00,9.33115,25.104747,0.000430,24.999388,-1.4097,0.176,9.32820,9.32820
1550.00,9.33148,25.104789,0.000432,24.999435,-1.4096,0.176,9.33144,9.33144
1551.00,9.33081,25.104788,0.000430,24.999444,-1.4095,0.176,9.33287,9.33287
1552.00,9.33087,25.104860,0.000434,24.999510,-1.4093,0.176,9.33191,9.33191
1553.00,9.33107,25.104844,0.000436,24.999473,-1.4093,0.176,9.32788,9.32788
1554.00,9.33051,25.104914,0.000436,24.999501,-1.4094,0.176,9.32331,9.32331
1555.00,9.33065,25.104956,0.000438,24.999530,-1.4094,0.176,9.32070,9.32070
1556.00,9.32948,25.104980,0.000435,24.999522,-1.4094,0.177,9.32189,9.32189
1557.00,9.32877,25.104913,0.000430,24.999495,-1.4093,0.177,9.32668,9.32668
1558.00,9.32949,25.104758,0.000423,24.999436,-1.4091,0.177,9.33453,9.33453
1559.00,9.33191,25.104712,0.000420,24.999422,-1.4089,0.177,9.34115,9.34115
1560.00,9.33319,25.104608,0.000411,24.999286,-1.4088,0.178,9.34414,9.34414
1561.00,9.33105,25.104730,0.000412,24.999357,-1.4085,0.178,9.34343,9.34343
@11,2.0001,4.0, 1560.068 
1562.00,9.32430,25.104789,0.000410,24.999368,-1.4083,0.178,9.34085,9.34085
1563.00,9.31713,25.104967,0.000411,24.999404,-1.4080,0.178,9.33797,9.33797
1564.00,9.31450,25.105071,0.000410,24.999441,-1.4079,0.179,9.33832,9.33832
1565.00,9.32409,25.105178,0.000416,24.999536,-1.4077,0.179,9.33966,9.33966
1566.00,9.33666,25.105094,0.000415,24.999429,-1.4077,0.179,9.34303,9.34303
1567.00,9.34776,25.105171,0.000418,24.999506,-1.4077,0.179,9.34630,9.34630
1568.00,9.34715,25.105190,0.000421,24.999527,-1.4077,0.179,9.34751,9.34751
1569.00,9.34308,25.105235,0.000421,24.999506,-1.4077,0.179,9.34653,9.34653
1570.00,9.34183,25.105312,0.000424,24.999554,-1.4077,0.179,9.34527,9.34527
1571.00,9.34272,25.105456,0.000427,24.999664,-1.4077,0.179,9.34332,9.34332
1572.00,9.34392,25.105376,0.000425,24.999448,-1.4077,0.179,9.34161,9.34161
1573.00,9.34367,25.105485,0.000425,24.999513,-1.4077,0.179,9.34087,9.34087
1574.00,9.34326,25.105514,0.000427,24.999567,-1.4076,0.179,9.34016,9.34016
1575.00,9.34300,25.105519,0.000425,24.999546,-1.4076,0.179,9.34011,9.34011
1576.00,9.34256,25.105567,0.000430,24.999563,-1.4076,0.179,9.34012,9.34012
1577.00,9.34188,25.105619,0.000431,24.999681,-1.4076,0.179,9.33908,9.33908
1578.00,9.34155,25.105585,0.000428,24.999655,-1.4075,0.180,9.33797,9.33797
1579.00,9.34134,25.105550,0.000429,24.999571,-1.4075,0.180,9.33791,9.33791
1580.00,9.34080,25.105589,0.000425,24.999548,-1.4074,0.180,9.33732,9.33732
1581.00,9.34074,25.105586,0.000426,24.999504,-1.4073,0.180,9.33777,9.33777
1582.00,9.34137,25.105651,0.000427,24.999507,-1.4072,0.180,9.33927,9.33927
1583.00,9.34166,25.105768,0.000432,24.999585,-1.4071,0.180,9.34047,9.34047
1584.00,9.34153,25.105797,0.000434,24.999581,-1.4070,0.180,9.34062,9.34062
1585.00,9.34100,25.105892,0.000441,24.999615,-1.4070,0.180,9.33997,9.33997
1586.00,9.34019,25.105960,0.000438,24.999605,-1.4068,0.180,9.33753,9.33753
1587.00,9.33905,25.105981,0.000439,24.999562,-1.4067,0.180,9.33382,9.33382
1588.00,9.33800,25.106050,0.000440,24.999532,-1.4066,0.180,9.33129,9.33129
1589.00,9.33757,25.106143,0.000434,24.999558,-1.4064,0.180,9.32983,9.32983
1590.00,9.33707,25.106153,0.000430,24.999535,-1.4062,0.180,9.32811,9.32811
1591.00,9.33620,25.106140,0.000432,24.999539,-1.4062,0.180,9.32673,9.32673
1592.00,9.33543,25.106158,0.000428,24.999481,-1.4062,0.181,9.32462,9.32462
1593.00,9.33482,25.106130,0.000422,24.999396,-1.4062,0.181,9.32256,9.32256
1594.00,9.33354,25.106168,0.000428,24.999363,-1.4062,0.181,9.32089,9.32089
1595.00,9.33208,25.106230,0.000432,24.999389,-1.4062,0.181,9.32183,9.32183
1596.00,9.33129,25.106328,0.000431,24.999406,-1.4061,0.181,9.32340,9.32340
1597.00,9.33115,25.106379,0.000435,24.999433,-1.4059,0.181,9.32602,9.32602
1598.00,9.33076,25.106489,0.000438,24.999484,-1.4058,0.181,9.32819,9.32819
1599.00,9.33023,25.106644,0.000438,24.999619,-1.4057,0.181,9.32958,9.32958
1600.00,9.32892,25.106802,0.000440,24.999661,-1.4056,0.181,9.32900,9.32900
1601.00,9.32790,25.106763,0.000436,24.999628,-1.4055,0.181,9.32851,9.32851
1602.00,9.32736,25.106777,0.000435,24.999624,-1.4056,0.181,9.32871,9.32871
1603.00,9.32640,25.106806,0.000440,24.999615,-1.4056,0.181,9.33003,9.33003
1604.00,9.32613,25.106674,0.000440,24.999447,-1.4057,0.181,9.33220,9.33220
1605.00,9.32668,25.106486,0.000437,24.999347,-1.4056,0.181,9.33436,9.33436
1606.00,9.32793,25.106497,0.000443,24.999368,-1.4056,0.181,9.33624,9.33624
1607.00,9.32892,25.106596,0.000449,24.999508,-1.4055,0.181,9.33769,9.33769
1608.00,9.32947,25.106578,0.000446,24.999534,-1.4053,0.181,9.33751,9.33751
1609.00,9.32959,25.106672,0.000444,24.999638,-1.4051,0.181,9.33586,9.33586
1610.00,9.32993,25.106861,0.000447,24.999759,-1.4049,0.181,9.33564,9.33564
1611.00,9.33065,25.106892,0.000446,24.999772,-1.4046,0.181,9.33522,9.33522
1612.00,9.33205,25.106949,0.000445,24.999735,-1.4044,0.181,9.33376,9.33376
1613.00,9.33246,25.106974,0.000447,24.999737,-1.4043,0.181,9.33244,9.33244
1614.00,9.33224,25.106949,0.000449,24.999646,-1.4042,0.181,9.33186,9.33186
1615.00,9.33231,25.106950,0.000449,24.999603,-1.4043,0.181,9.32967,9.32967
1616.00,9.33199,25.107069,0.000448,24.999619,-1.4043,0.182,9.32754,9.32754
1617.00,9.33180,25.107050,0.000447,24.999567,-1.4043,0.182,9.32713,9.32713
1618.00,9.33178,25.107068,0.000445,24.999543,-1.4043,0.182,9.32691,9.32691
1619.00,9.33171,25.107129,0.000443,24.999589,-1.4043,0.182,9.32721,9.32721
1620.00,9.33187,25.107141,0.000440,24.999577,-1.4041,0.182,9.32821,9.32821
1621.00,9.33201,25.107329,0.000440,24.999723,-1.4040,0.182,9.32938,9.32938
1622.00,9.33226,25.107389,0.000436,24.999749,-1.4039,0.183,9.33132,9.33132
1623.00,9.33257,25.107470,0.000437,24.999750,-1.4038,0.183,9.33341,9.33341
1624.00,9.33249,25.107494,0.000436,24.999757,-1.4039,0.183,9.33428,9.33428
1625.00,9.33206,25.107476,0.000435,24.999738,-1.4040,0.183,9.33389,9.33389
1626.00,9.33178,25.107329,0.000432,24.999613,-1.4041,0.183,9.33434,9.33434
1627.00,9.33137,25.107331,0.000434,24.999600,-1.4043,0.183,9.33229,9.33229
1628.00,9.33088,25.107310,0.000435,24.999564,-1.4044,0.183,9.33000,9.33000
1629.00,9.33063,25.107286,0.000437,24.999517,-1.4042,0.183,9.32909,9.32909
1630.00,9.33061,25.107434,0.000440,24.999607,-1.4039,0.183,9.33076,9.33076
1631.00,9.33040,25.107435,0.000440,24.999552,-1.4035,0.183,9.33273,9.33273
1632.00,9.33045,25.107365,0.000439,24.999492,-1.4031,0.183,9.33612,9.33612
1633.00,9.33110,25.107365,0.000434,24.999502,-1.4027,0.183,9.33941,9.33941
1634.00,9.33248,25.107368,0.000434,24.999496,-1.4025,0.183,9.34087,9.34087
1635.00,9.33322,25.107182,0.000433,24.999323,-1.4025,0.183,9.34145,9.34145
1636.00,9.33401,25.107100,0.000435,24.999302,-1.4026,0.183,9.34197,9.34197
1637.00,9.33473,25.107193,0.000436,24.999332,-1.4027,0.183,9.34188,9.34188
1638.00,9.33538,25.107237,0.000437,24.999299,-1.4028,0.183,9.34120,9.34120
1639.00,9.33560,25.107280,0.000436,24.999290,-1.4029,0.183,9.34140,9.34140
1640.00,9.33594,25.107447,0.000438,24.999385,-1.4030,0.183,9.34051,9.34051
1641.00,9.33681,25.107582,0.000438,24.999352,-1.4031,0.183,9.33759,9.33759
1642.00,9.33686,25.107698,0.000442,24.999353,-1.4031,0.183,9.33462,9.33462
1643.00,9.33633,25.107753,0.000441,24.999392,-1.4032,0.184,9.33280,9.33280
1644.00,9.33602,25.107914,0.000444,24.999470,-1.4031,0.184,9.33286,9.33286
1645.00,9.33644,25.107924,0.000441,24.999432,-1.4030,0.184,9.33433,9.33433
1646.00,9.33720,25.107985,0.000444,24.999501,-1.4028,0.184,9.33655,9.33655
1647.00,9.33806,25.108081,0.000441,24.999639,-1.4025,0.184,9.33858,9.33858
1648.00,9.33850,25.108110,0.000442,24.999658,-1.4023,0.184,9.33814,9.33814
1649.00,9.33832,25.107976,0.000437,24.999540,-1.4023,0.184,9.33517,9.33517
1650.00,9.33762,25.107976,0.000437,24.999496,-1.4022,0.184,9.33234,9.33234
1651.00,9.33681,25.107956,0.000437,24.999419,-1.4022,0.184,9.32851,9.32851
1652.00,9.33603,25.107890,0.000438,24.999313,-1.4022,0.184,9.32408,9.32408
1653.00,9.33550,25.108014,0.000436,24.999310,-1.4021,0.184,9.32348,9.32348
1654.00,9.33414,25.108188,0.000436,24.999405,-1.4019,0.185,9.32496,9.32496
1655.00,9.33260,25.108249,0.000435,24.999471,-1.4017,0.185,9.32598,9.32598
1656.00,9.33175,25.108486,0.000433,24.999670,-1.4017,0.185,9.32736,9.32736
1657.00,9.33171,25.108531,0.000435,24.999654,-1.4017,0.185,9.32934,9.32934
1658.00,9.33107,25.108531,0.000440,24.999661,-1.4017,0.185,9.32949,9.32949
1659.00,9.33093,25.108469,0.000443,24.999585,-1.4018,0.185,9.32819,9.32819
1660.00,9.33078,25.108542,0.000443,24.999576,-1.4019,0.185,9.32616,9.32616
1661.00,9.33019,25.108403,0.000439,24.999432,-1.4019,0.185,9.32508,9.32508
1662.00,9.32944,25.108458,0.000440,24.999473,-1.4018,0.185,9.32477,9.32477
1663.00,9.32782,25.108452,0.000433,24.999437,-1.4017,0.185,9.32515,9.32515
1664.00,9.32679,25.108539,0.000431,24.999512,-1.4016,0.185,9.32659,9.32659
1665.00,9.32676,25.108556,0.000435,24.999556,-1.4015,0.185,9.32803,9.32803
1666.00,9.32715,25.108512,0.000435,24.999520,-1.4014,0.185,9.32857,9.32857
1667.00,9.32701,25.108572,0.000433,24.999534,-1.4014,0.185,9.32891,9.32891
1668.00,9.32676,25.108545,0.000433,24.999491,-1.4014,0.185,9.32904,9.32904
1669.00,9.32685,25.108577,0.000434,24.999466,-1.4013,0.185,9.32801,9.32801
1670.00,9.32695,25.108695,0.000434,24.999495,-1.4013,0.186,9.32755,9.32755
1671.00,9.32701,25.108849,0.000436,24.999552,-1.4013,0.186,9.32768,9.32768
1672.00,9.32742,25.108946,0.000437,24.999584,-1.4012,0.186,9.32772,9.32772
1673.00,9.32782,25.109052,0.000439,24.999663,-1.4010,0.186,9.32814,9.32814
1674.00,9.32804,25.109154,0.000438,24.999703,-1.4009,0.186,9.32948,9.32948
1675.00,9.32791,25.109073,0.000434,24.999564,-1.4006,0.186,9.32955,9.32955
1676.00,9.32766,25.109122,0.000433,24.999557,-1.4004,0.186,9.32866,9.32866
1677.00,9.32734,25.109077,0.000431,24.999520,-1.4003,0.186,9.32759,9.32759
1678.00,9.32716,25.109101,0.000430,24.999492,-1.4002,0.186,9.32615,9.32615
1679.00,9.32718,25.109133,0.000431,24.999542,-1.4002,0.187,9.32513,9.32513
1680.00,9.32750,25.109193,0.000435,24.999672,-1.4002,0.186,9.32570,9.32570
1681.00,9.32785,25.109178,0.000437,24.999717,-1.4001,0.186,9.32724,9.32724
1682.00,9.32837,25.109217,0.000438,24.999700,-1.4001,0.187,9.33030,9.33030
1683.00,9.32890,25.109287,0.000440,24.999744,-1.4002,0.187,9.33319,9.33319
1684.00,9.32886,25.109267,0.000438,24.999657,-1.4003,0.187,9.33394,9.33394
1685.00,9.32898,25.109399,0.000439,24.999698,-1.4003,0.187,9.33392,9.33392
1686.00,9.32933,25.109405,0.000434,24.999646,-1.4003,0.187,9.33412,9.33412
1687.00,9.32951,25.109459,0.000436,24.999676,-1.4001,0.187,9.33223,9.33223
1688.00,9.32946,25.109392,0.000436,24.999614,-1.3997,0.187,9.32895,9.32895
1689.00,9.32916,25.109370,0.000438,24.999612,-1.3994,0.187,9.32712,9.32712
1690.00,9.32901,25.109269,0.000439,24.999532,-1.3993,0.187,9.32621,9.32621
1691.00,9.32883,25.109268,0.000445,24.999522,-1.3992,0.187,9.32464,9.32464
1692.00,9.32864,25.109272,0.000444,24.999496,-1.3992,0.187,9.32485,9.32485
1693.00,9.32870,25.109334,0.000443,24.999536,-1.3992,0.187,9.32668,9.32668
1694.00,9.32862,25.109330,0.000441,24.999511,-1.3992,0.187,9.32767,9.32767
1695.00,9.32837,25.109398,0.000438,24.999538,-1.3991,0.187,9.32708,9.32708
1696.00,9.32875,25.109476,0.000435,24.999539,-1.3990,0.187,9.32642,9.32642
1697.00,9.32916,25.109491,0.000434,24.999513,-1.3989,0.188,9.32569,9.32569
1698.00,9.32863,25.109585,0.000434,24.999535,-1.3989,0.188,9.32568,9.32568
1699.00,9.32878,25.109643,0.000435,24.999543,-1.3988,0.188,9.32720,9.32720
1700.00,9.32919,25.109623,0.000434,24.999492,-1.3987,0.188,9.32995,9.32995
1701.00,9.32937,25.109722,0.000434,24.999563,-1.3986,0.188,9.33203,9.33203
1702.00,9.32894,25.109738,0.000436,24.999591,-1.3987,0.188,9.33141,9.33141
1703.00,9.32815,25.109695,0.000438,24.999587,-1.3986,0.188,9.32872,9.32872
1704.00,9.32772,25.109758,0.000436,24.999643,-1.3986,0.188,9.32368,9.32368
1705.00,9.32777,25.109887,0.000434,24.999732,-1.3986,0.188,9.31831,9.31831
1706.00,9.32850,25.109925,0.000435,24.999695,-1.3986,0.188,9.31621,9.31621
1707.00,9.32896,25.109989,0.000432,24.999670,-1.3986,0.189,9.31997,9.31997
1708.00,9.32885,25.110121,0.000428,24.999721,-1.3985,0.189,9.32669,9.32669
1709.00,9.33047,25.110147,0.000427,24.999667,-1.3983,0.189,9.33268,9.33268
1710.00,9.33283,25.110145,0.000426,24.999621,-1.3982,0.189,9.33698,9.33698
1711.00,9.33047,25.110204,0.000423,24.999623,-1.3980,0.189,9.33837,9.33837
@12,2.0001,4.0, 1710.10799999999 
1712.00,9.32245,25.110218,0.000426,24.999668,-1.3978,0.190,9.33563,9.33563
1713.00,9.31676,25.110184,0.000426,24.999584,-1.3977,0.190,9.33259,9.33259
1714.00,9.31350,25.110207,0.000424,24.999628,-1.3976,0.190,9.33203,9.33203
1715.00,9.31191,25.110239,0.000424,24.999599,-1.3975,0.190,9.33303,9.33303
1716.00,9.32138,25.110246,0.000422,24.999614,-1.3975,0.190,9.33394,9.33394
1717.00,9.34082,25.110231,0.000418,24.999519,-1.3975,0.190,9.33510,9.33510
1718.00,9.34562,25.110269,0.000420,24.999575,-1.3975,0.191,9.33522,9.33522
1719.00,9.33937,25.110363,0.000424,24.999589,-1.3973,0.190,9.33577,9.33577
1720.00,9.33646,25.110374,0.000423,24.999549,-1.3972,0.191,9.33673,9.33673
1721.00,9.33652,25.110402,0.000426,24.999550,-1.3971,0.191,9.33628,9.33628
1722.00,9.33598,25.110469,0.000428,24.999584,-1.3970,0.191,9.33518,9.33518
1723.00,9.33612,25.110434,0.000426,24.999461,-1.3969,0.191,9.33459,9.33459
1724.00,9.33632,25.110633,0.000428,24.999657,-1.3970,0.191,9.33313,9.33313
1725.00,9.33554,25.110636,0.000430,24.999729,-1.3970,0.191,9.33158,9.33158
1726.00,9.33527,25.110661,0.000436,24.999783,-1.3971,0.191,9.33133,9.33133
1727.00,9.33441,25.110793,0.000435,24.999931,-1.3971,0.191,9.33229,9.33229
1728.00,9.33357,25.110886,0.000434,25.000027,-1.3971,0.191,9.33176,9.33176
1729.00,9.33419,25.110699,0.000431,24.999762,-1.3970,0.191,9.33133,9.33133
1730.00,9.33421,25.110696,0.000432,24.999709,-1.3970,0.191,9.33070,9.33070
1731.00,9.33384,25.110717,0.000428,24.999645,-1.3969,0.191,9.33114,9.33114
1732.00,9.33347,25.110666,0.000427,24.999530,-1.3968,0.192,9.33152,9.33152
1733.00,9.33334,25.110800,0.000431,24.999558,-1.3967,0.192,9.33175,9.33175
1734.00,9.33317,25.110888,0.000433,24.999584,-1.3967,0.192,9.33177,9.33177
1735.00,9.33292,25.111042,0.000436,24.999656,-1.3966,0.192,9.33245,9.33245
1736.00,9.33281,25.111100,0.000438,24.999745,-1.3965,0.192,9.33257,9.33257
1737.00,9.33290,25.111150,0.000440,24.999775,-1.3964,0.192,9.33294,9.33294
1738.00,9.33304,25.111191,0.000444,24.999826,-1.3963,0.192,9.33398,9.33398
1739.00,9.33296,25.111189,0.000446,24.999815,-1.3961,0.192,9.33515,9.33515
1740.00,9.33288,25.111208,0.000442,24.999814,-1.3958,0.192,9.33679,9.33679
1741.00,9.33323,25.111220,0.000443,24.999717,-1.3956,0.192,9.33952,9.33952
1742.00,9.33401,25.111186,0.000440,24.999634,-1.3955,0.192,9.34061,9.34061
1743.00,9.33457,25.111200,0.000437,24.999588,-1.3955,0.192,9.34141,9.34141
1744.00,9.33491,25.111306,0.000439,24.999682,-1.3954,0.192,9.34209,9.34209
1745.00,9.33521,25.111300,0.000442,24.999552,-1.3955,0.192,9.34133,9.34133
1746.00,9.33551,25.111254,0.000441,24.999457,-1.3955,0.192,9.33974,9.33974
1747.00,9.33606,25.111351,0.000445,24.999523,-1.3953,0.192,9.34031,9.34031
1748.00,9.33667,25.111251,0.000444,24.999414,-1.3952,0.192,9.34111,9.34111
1749.00,9.33741,25.111209,0.000440,24.999318,-1.3951,0.192,9.34145,9.34145
1750.00,9.33785,25.111214,0.000439,24.999375,-1.3951,0.193,9.34076,9.34076
1751.00,9.33803,25.111182,0.000436,24.999351,-1.3951,0.193,9.34075,9.34075
1752.00,9.33827,25.111179,0.000435,24.999281,-1.3952,0.193,9.33988,9.33988
1753.00,9.33866,25.111241,0.000434,24.999302,-1.3953,0.193,9.33912,9.33912
1754.00,9.33921,25.111340,0.000436,24.999348,-1.3952,0.193,9.33962,9.33962
1755.00,9.33982,25.111448,0.000435,24.999374,-1.3952,0.193,9.34088,9.34088
1756.00,9.34022,25.111587,0.000438,24.999449,-1.3951,0.193,9.34166,9.34166
1757.00,9.34074,25.111540,0.000438,24.999391,-1.3948,0.193,9.34090,9.34090
1758.00,9.34111,25.111662,0.000443,24.999440,-1.3948,0.193,9.33963,9.33963
1759.00,9.34068,25.111654,0.000444,24.999363,-1.3948,0.193,9.33737,9.33737
1760.00,9.34001,25.111614,0.000446,24.999306,-1.3947,0.193,9.33485,9.33485
1761.00,9.33903,25.111746,0.000447,24.999398,-1.3945,0.193,9.33157,9.33157
1762.00,9.33799,25.111910,0.000448,24.999521,-1.3942,0.193,9.32961,9.32961
1763.00,9.33734,25.111930,0.000448,24.999506,-1.3940,0.193,9.32829,9.32829
1764.00,9.33679,25.111952,0.000450,24.999561,-1.3939,0.193,9.32787,9.32787
1765.00,9.33635,25.112033,0.000450,24.999592,-1.3939,0.193,9.32791,9.32791
1766.00,9.33589,25.112057,0.000447,24.999616,-1.3939,0.193,9.32873,9.32873
1767.00,9.33531,25.112043,0.000444,24.999589,-1.3941,0.193,9.32918,9.32918
1768.00,9.33442,25.112070,0.000441,24.999621,-1.3942,0.194,9.32852,9.32852
1769.00,9.33363,25.112153,0.000439,24.999647,-1.3942,0.194,9.32722,9.32722
1770.00,9.33302,25.112152,0.000441,24.999658,-1.3941,0.194,9.32660,9.32660
1771.00,9.33235,25.112067,0.000440,24.999520,-1.3940,0.194,9.32640,9.32640
1772.00,9.33185,25.112224,0.000443,24.999553,-1.3938,0.194,9.32640,9.32640
1773.00,9.33113,25.112280,0.000445,24.999589,-1.3936,0.194,9.32621,9.32621
1774.00,9.33016,25.112267,0.000442,24.999545,-1.3935,0.194,9.32611,9.32611
1775.00,9.32939,25.112357,0.000438,24.999522,-1.3933,0.194,9.32720,9.32720
1776.00,9.32889,25.112471,0.000441,24.999516,-1.3931,0.194,9.32767,9.32767
1777.00,9.32850,25.112521,0.000439,24.999574,-1.3929,0.195,9.32811,9.32811
1778.00,9.32809,25.112683,0.000442,24.999650,-1.3928,0.195,9.32933,9.32933
1779.00,9.32792,25.112753,0.000446,24.999688,-1.3928,0.195,9.33092,9.33092
1780.00,9.32809,25.112758,0.000448,24.999686,-1.3929,0.194,9.33104,9.33104
1781.00,9.32834,25.112691,0.000446,24.999716,-1.3931,0.194,9.33103,9.33103
1782.00,9.32857,25.112622,0.000446,24.999650,-1.3933,0.194,9.33083,9.33083
1783.00,9.32867,25.112459,0.000443,24.999463,-1.3934,0.194,9.33082,9.33082
1784.00,9.32866,25.112498,0.000443,24.999467,-1.3934,0.195,9.32995,9.32995
1785.00,9.32846,25.112547,0.000446,24.999478,-1.3932,0.195,9.32870,9.32870
1786.00,9.32848,25.112617,0.000445,24.999493,-1.3931,0.195,9.32921,9.32921
1787.00,9.32883,25.112631,0.000446,24.999434,-1.3929,0.195,9.33120,9.33120
1788.00,9.32959,25.112619,0.000443,24.999421,-1.3927,0.195,9.33373,9.33373
1789.00,9.33048,25.112602,0.000438,24.999397,-1.3925,0.195,9.33689,9.33689
1790.00,9.33144,25.112585,0.000435,24.999420,-1.3923,0.195,9.34030,9.34030
1791.00,9.33218,25.112715,0.000439,24.999482,-1.3921,0.195,9.34186,9.34186
1792.00,9.33270,25.112794,0.000438,24.999499,-1.3919,0.195,9.34187,9.34187
1793.00,9.33356,25.112906,0.000439,24.999581,-1.3918,0.195,9.34027,9.34027
1794.00,9.33411,25.112975,0.000440,24.999566,-1.3916,0.195,9.33782,9.33782
1795.00,9.33460,25.113093,0.000441,24.999603,-1.3915,0.195,9.33522,9.33522
1796.00,9.33518,25.113105,0.000437,24.999562,-1.3915,0.196,9.33285,9.33285
1797.00,9.33539,25.113164,0.000437,24.999616,-1.3914,0.196,9.33014,9.33014
1798.00,9.33474,25.113176,0.000441,24.999546,-1.3914,0.196,9.32918,9.32918
1799.00,9.33396,25.113224,0.000443,24.999612,-1.3913,0.196,9.32890,9.32890
1800.00,9.33351,25.113203,0.000443,24.999578,-1.3914,0.196,9.32945,9.32945
1801.00,9.33346,25.113215,0.000444,24.999637,-1.3914,0.196,9.33013,9.33013
1802.00,9.33381,25.113234,0.000447,24.999639,-1.3913,0.196,9.33105,9.33105
1803.00,9.33418,25.113235,0.000447,24.999688,-1.3913,0.196,9.33160,9.33160
1804.00,9.33403,25.113321,0.000447,24.999705,-1.3913,0.196,9.33285,9.33285
1805.00,9.33434,25.113377,0.000447,24.999779,-1.3912,0.196,9.33368,9.33368
1806.00,9.33480,25.113275,0.000444,24.999649,-1.3910,0.196,9.33432,9.33432
1807.00,9.33470,25.113251,0.000442,24.999659,-1.3909,0.196,9.33510,9.33510
1808.00,9.33432,25.113343,0.000440,24.999661,-1.3908,0.196,9.33510,9.33510
1809.00,9.33383,25.113275,0.000438,24.999572,-1.3908,0.196,9.33451,9.33451
1810.00,9.33317,25.113310,0.000438,24.999472,-1.3908,0.197,9.33271,9.33271
1811.00,9.33244,25.113437,0.000440,24.999527,-1.3908,0.197,9.33148,9.33148
1812.00,9.33195,25.113283,0.000436,24.999340,-1.3907,0.197,9.33021,9.33021
1813.00,9.33143,25.113240,0.000437,24.999296,-1.3906,0.197,9.32920,9.32920
1814.00,9.33115,25.113368,0.000440,24.999331,-1.3903,0.197,9.32782,9.32782
1815.00,9.33082,25.113420,0.000440,24.999341,-1.3901,0.197,9.32609,9.32609
1816.00,9.33021,25.113499,0.000440,24.999426,-1.3901,0.197,9.32464,9.32464
1817.00,9.33029,25.113677,0.000441,24.999518,-1.3900,0.197,9.32549,9.32549
1818.00,9.33069,25.113693,0.000440,24.999519,-1.3899,0.197,9.32790,9.32790
1819.00,9.33124,25.113625,0.000437,24.999511,-1.3899,0.197,9.33064,9.33064
1820.00,9.33161,25.113580,0.000437,24.999504,-1.3898,0.197,9.33452,9.33452
1821.00,9.33164,25.113554,0.000438,24.999394,-1.3896,0.197,9.33721,9.33721
1822.00,9.33151,25.113561,0.000439,24.999397,-1.3894,0.197,9.33655,9.33655
1823.00,9.33088,25.113640,0.000439,24.999378,-1.3894,0.197,9.33394,9.33394
1824.00,9.33026,25.113675,0.000439,24.999369,-1.3893,0.198,9.33173,9.33173
1825.00,9.32996,25.113824,0.000441,24.999448,-1.3891,0.198,9.32899,9.32899
1826.00,9.33023,25.113916,0.000443,24.999506,-1.3891,0.198,9.32636,9.32636
1827.00,9.33105,25.114187,0.000452,24.999763,-1.3890,0.198,9.32488,9.32488
1828.00,9.33136,25.114263,0.000453,24.999853,-1.3889,0.198,9.32361,9.32361
1829.00,9.33064,25.114278,0.000454,24.999836,-1.3887,0.198,9.32277,9.32277
1830.00,9.32961,25.114243,0.000451,24.999759,-1.3887,0.198,9.32213,9.32213
1831.00,9.32856,25.114134,0.000447,24.999662,-1.3886,0.198,9.32218,9.32218
1832.00,9.32785,25.114055,0.000442,24.999535,-1.3887,0.198,9.32333,9.32333
1833.00,9.32752,25.114041,0.000439,24.999461,-1.3887,0.198,9.32418,9.32418
1834.00,9.32742,25.114164,0.000439,24.999501,-1.3888,0.199,9.32491,9.32491
1835.00,9.32787,25.114243,0.000442,24.999559,-1.3888,0.199,9.32753,9.32753
1836.00,9.32851,25.114439,0.000442,24.999700,-1.3888,0.199,9.32883,9.32883
1837.00,9.32866,25.114526,0.000441,24.999699,-1.3887,0.199,9.32980,9.32980
1838.00,9.32862,25.114569,0.000442,24.999730,-1.3885,0.199,9.33221,9.33221
1839.00,9.32857,25.114541,0.000442,24.999694,-1.3884,0.199,9.33483,9.33483
1840.00,9.32857,25.114534,0.000444,24.999665,-1.3883,0.199,9.33549,9.33549
1841.00,9.32865,25.114561,0.000445,24.999622,-1.3881,0.199,9.33749,9.33749
1842.00,9.32907,25.114569,0.000446,24.999600,-1.3880,0.199,9.33959,9.33959
1843.00,9.32977,25.114751,0.000454,24.999718,-1.3880,0.199,9.34044,9.34044
1844.00,9.33053,25.114844,0.000454,24.999824,-1.3880,0.199,9.34117,9.34117
1845.00,9.33142,25.114842,0.000453,24.999806,-1.3880,0.199,9.34241,9.34241
1846.00,9.33240,25.114814,0.000455,24.999782,-1.3880,0.199,9.34361,9.34361
1847.00,9.33366,25.114673,0.000452,24.999652,-1.3879,0.199,9.34321,9.34321
1848.00,9.33484,25.114548,0.000448,24.999572,-1.3879,0.199,9.34269,9.34269
1849.00,9.33524,25.114492,0.000445,24.999453,-1.3879,0.200,9.34060,9.34060
1850.00,9.33563,25.114518,0.000445,24.999478,-1.3879,0.200,9.33875,9.33875
1851.00,9.33646,25.114624,0.000447,24.999574,-1.3879,0.200,9.33766,9.33766
1852.00,9.33716,25.114751,0.000449,24.999648,-1.3879,0.200,9.33699,9.33699
1853.00,9.33824,25.114704,0.000444,24.999549,-1.3877,0.200,9.33585,9.33585
1854.00,9.33912,25.114756,0.000445,24.999576,-1.3875,0.200,9.33514,9.33514
1855.00,9.34004,25.114748,0.000442,24.999496,-1.3873,0.200,9.33531,9.33531
1856.00,9.34024,25.114871,0.000438,24.999520,-1.3872,0.200,9.33570,9.33570
1857.00,9.34033,25.114983,0.000435,24.999631,-1.3872,0.200,9.33770,9.33770
1858.00,9.33987,25.115031,0.000435,24.999668,-1.3871,0.201,9.34080,9.34080
1859.00,9.33841,25.115096,0.000433,24.999728,-1.3871,0.201,9.34266,9.34266
1860.00,9.33686,25.115157,0.000433,24.999751,-1.3871,0.201,9.34331,9.34331
1861.00,9.33787,25.115127,0.000433,24.999664,-1.3869,0.201,9.34248,9.34248
@13,2.0001,4.0, 1860.03999999999 
1862.00,9.33759,25.115215,0.000433,24.999649,-1.3866,0.201,9.34026,9.34026
1863.00,9.33361,25.115404,0.000433,24.999762,-1.3863,0.202,9.33830,9.33830
1864.00,9.33534,25.115406,0.000428,24.999673,-1.3860,0.202,9.33692,9.33692
1865.00,9.33871,25.115510,0.000428,24.999679,-1.3858,0.202,9.33657,9.33657
1866.00,9.33923,25.115392,0.000424,24.999608,-1.3857,0.202,9.33728,9.33728
1867.00,9.33894,25.115233,0.000423,24.999439,-1.3857,0.202,9.33948,9.33948
1868.00,9.33849,25.115203,0.000425,24.999343,-1.3857,0.202,9.34169,9.34169
1869.00,9.33847,25.115252,0.000428,24.999350,-1.3857,0.202,9.34462,9.34462
1870.00,9.33952,25.115367,0.000430,24.999465,-1.3858,0.202,9.34632,9.34632
1871.00,9.34035,25.115466,0.000432,24.999525,-1.3859,0.202,9.34704,9.34704
1872.00,9.34089,25.115502,0.000430,24.999519,-1.3860,0.202,9.34738,9.34738
1873.00,9.34166,25.115555,0.000432,24.999574,-1.3861,0.203,9.34675,9.34675
1874.00,9.34262,25.115623,0.000434,24.999646,-1.3861,0.203,9.34621,9.34621
1875.00,9.34253,25.115558,0.000435,24.999625,-1.3861,0.203,9.34656,9.34656
1876.00,9.34221,25.115582,0.000433,24.999614,-1.3859,0.203,9.34728,9.34728
1877.00,9.34264,25.115622,0.000432,24.999698,-1.3858,0.203,9.34780,9.34780
1878.00,9.34336,25.115655,0.000431,24.999680,-1.3856,0.203,9.34804,9.34804
1879.00,9.34393,25.115708,0.000430,24.999637,-1.3854,0.203,9.34913,9.34913
1880.00,9.34454,25.115701,0.000427,24.999542,-1.3852,0.203,9.34992,9.34992
1881.00,9.34512,25.115826,0.000431,24.999565,-1.3851,0.203,9.34993,9.34993
1882.00,9.34567,25.115987,0.000439,24.999610,-1.3850,0.203,9.34925,9.34925
1883.00,9.34618,25.116005,0.000441,24.999589,-1.3851,0.203,9.34940,9.34940
1884.00,9.34695,25.115996,0.000446,24.999616,-1.3852,0.203,9.34913,9.34913
1885.00,9.34750,25.116035,0.000448,24.999654,-1.3854,0.203,9.34771,9.34771
1886.00,9.34755,25.115960,0.000445,24.999603,-1.3855,0.203,9.34577,9.34577
1887.00,9.34718,25.115917,0.000442,24.999500,-1.3855,0.203,9.34285,9.34285
1888.00,9.34654,25.115976,0.000441,24.999456,-1.3852,0.203,9.34088,9.34088
1889.00,9.34596,25.116022,0.000439,24.999435,-1.3849,0.203,9.33832,9.33832
1890.00,9.34544,25.116111,0.000442,24.999466,-1.3846,0.203,9.33687,9.33687
1891.00,9.34523,25.116203,0.000442,24.999516,-1.3842,0.204,9.33801,9.33801
1892.00,9.34511,25.116198,0.000441,24.999511,-1.3838,0.204,9.33954,9.33954
1893.00,9.34489,25.116201,0.000440,24.999568,-1.3836,0.204,9.33934,9.33934
1894.00,9.34464,25.116189,0.000438,24.999499,-1.3835,0.204,9.33928,9.33928
1895.00,9.34391,25.116219,0.000437,24.999510,-1.3834,0.204,9.33932,9.33932
1896.00,9.34321,25.116246,0.000441,24.999512,-1.3834,0.204,9.33734,9.33734
1897.00,9.34240,25.116228,0.000443,24.999503,-1.3836,0.204,9.33692,9.33692
1898.00,9.34186,25.116206,0.000444,24.999454,-1.3836,0.204,9.33827,9.33827
1899.00,9.34188,25.116318,0.000448,24.999541,-1.3836,0.204,9.34004,9.34004
1900.00,9.34155,25.116250,0.000447,24.999463,-1.3835,0.204,9.34134,9.34134
1901.00,9.34098,25.116231,0.000442,24.999382,-1.3834,0.204,9.34301,9.34301
1902.00,9.34081,25.116324,0.000443,24.999435,-1.3833,0.204,9.34403,9.34403
1903.00,9.34055,25.116450,0.000447,24.999505,-1.3832,0.204,9.34343,9.34343
1904.00,9.34038,25.116376,0.000443,24.999404,-1.3831,0.204,9.34349,9.34349
1905.00,9.34026,25.116441,0.000438,24.999363,-1.3830,0.204,9.34333,9.34333
1906.00,9.34030,25.116389,0.000437,24.999341,-1.3830,0.204,9.34342,9.34342
1907.00,9.34074,25.116524,0.000437,24.999422,-1.3829,0.205,9.34323,9.34323
1908.00,9.34109,25.116443,0.000432,24.999320,-1.3829,0.205,9.34362,9.34362
1909.00,9.34138,25.116486,0.000433,24.999369,-1.3829,0.205,9.34357,9.34357
1910.00,9.34183,25.116603,0.000437,24.999439,-1.3828,0.205,9.34391,9.34391
1911.00,9.34188,25.116720,0.000440,24.999422,-1.3828,0.205,9.34308,9.34308
1912.00,9.34161,25.116687,0.000441,24.999339,-1.3827,0.205,9.34207,9.34207
1913.00,9.34155,25.116797,0.000439,24.999393,-1.3825,0.205,9.34137,9.34137
1914.00,9.34177,25.116992,0.000438,24.999478,-1.3824,0.205,9.34029,9.34029
1915.00,9.34176,25.117015,0.000435,24.999495,-1.3823,0.205,9.33812,9.33812
1916.00,9.34157,25.117019,0.000433,24.999522,-1.3821,0.205,9.33681,9.33681
1917.00,9.34150,25.117033,0.000433,24.999500,-1.3819,0.206,9.33620,9.33620
1918.00,9.34119,25.116911,0.000429,24.999318,-1.3817,0.206,9.33518,9.33518
1919.00,9.34058,25.116790,0.000424,24.999192,-1.3816,0.206,9.33386,9.33386
1920.00,9.34004,25.116866,0.000429,24.999221,-1.3814,0.206,9.33395,9.33395
1921.00,9.33965,25.117019,0.000433,24.999275,-1.3814,0.206,9.33452,9.33452
1922.00,9.33928,25.117109,0.000436,24.999343,-1.3815,0.206,9.33493,9.33493
1923.00,9.33906,25.117328,0.000444,24.999530,-1.3815,0.206,9.33582,9.33582
1924.00,9.33880,25.117453,0.000447,24.999641,-1.3814,0.206,9.33626,9.33626
1925.00,9.33829,25.117456,0.000443,24.999653,-1.3815,0.206,9.33634,9.33634
1926.00,9.33790,25.117520,0.000444,24.999740,-1.3815,0.206,9.33636,9.33636
1927.00,9.33754,25.117551,0.000442,24.999707,-1.3816,0.206,9.33617,9.33617
1928.00,9.33717,25.117538,0.000438,24.999704,-1.3817,0.206,9.33549,9.33549
1929.00,9.33688,25.117573,0.000442,24.999709,-1.3819,0.206,9.33657,9.33657
1930.00,9.33675,25.117587,0.000444,24.999682,-1.3820,0.206,9.33867,9.33867
1931.00,9.33690,25.117541,0.000440,24.999591,-1.3820,0.206,9.34027,9.34027
1932.00,9.33714,25.117551,0.000436,24.999568,-1.3818,0.206,9.34181,9.34181
1933.00,9.33740,25.117604,0.000436,24.999573,-1.3816,0.206,9.34325,9.34325
1934.00,9.33749,25.117602,0.000433,24.999524,-1.3814,0.207,9.34359,9.34359
1935.00,9.33780,25.117560,0.000430,24.999449,-1.3814,0.207,9.34345,9.34345
1936.00,9.33836,25.117566,0.000433,24.999422,-1.3813,0.207,9.34316,9.34316
1937.00,9.33874,25.117577,0.000432,24.999479,-1.3812,0.207,9.34277,9.34277
1938.00,9.33910,25.117594,0.000437,24.999502,-1.3813,0.207,9.34220,9.34220
1939.00,9.33961,25.117649,0.000441,24.999553,-1.3814,0.207,9.34233,9.34233
1940.00,9.33992,25.117746,0.000443,24.999634,-1.3813,0.207,9.34193,9.34193
1941.00,9.34026,25.117779,0.000442,24.999680,-1.3813,0.207,9.34245,9.34245
1942.00,9.34084,25.117812,0.000446,24.999692,-1.3813,0.207,9.34339,9.34339
1943.00,9.34115,25.117866,0.000445,24.999719,-1.3813,0.207,9.34406,9.34406
1944.00,9.34136,25.117902,0.000447,24.999692,-1.3813,0.207,9.34368,9.34368
1945.00,9.34166,25.117947,0.000448,24.999707,-1.3811,0.207,9.34317,9.34317
1946.00,9.34179,25.118015,0.000449,24.999727,-1.3810,0.207,9.34125,9.34125
1947.00,9.34160,25.118035,0.000445,24.999692,-1.3810,0.207,9.33818,9.33818
1948.00,9.34152,25.118102,0.000444,24.999689,-1.3810,0.207,9.33691,9.33691
1949.00,9.34161,25.118131,0.000441,24.999702,-1.3809,0.208,9.33678,9.33678
1950.00,9.34148,25.118194,0.000440,24.999687,-1.3808,0.208,9.33704,9.33704
1951.00,9.34136,25.118302,0.000438,24.999759,-1.3807,0.208,9.33841,9.33841
1952.00,9.34116,25.118392,0.000443,24.999814,-1.3805,0.208,9.33940,9.33940
1953.00,9.34067,25.118425,0.000445,24.999812,-1.3803,0.208,9.33798,9.33798
1954.00,9.34000,25.118333,0.000442,24.999746,-1.3802,0.208,9.33613,9.33613
1955.00,9.33952,25.118337,0.000440,24.999753,-1.3802,0.208,9.33478,9.33478
1956.00,9.33910,25.118336,0.000441,24.999692,-1.3801,0.208,9.33408,9.33408
1957.00,9.33882,25.118401,0.000443,24.999682,-1.3801,0.208,9.33377,9.33377
1958.00,9.33857,25.118431,0.000439,24.999690,-1.3800,0.208,9.33473,9.33473
1959.00,9.33826,25.118616,0.000441,24.999774,-1.3798,0.209,9.33665,9.33665
1960.00,9.33796,25.118582,0.000442,24.999654,-1.3796,0.208,9.33858,9.33858
1961.00,9.33703,25.118553,0.000440,24.999627,-1.3794,0.209,9.33922,9.33922
1962.00,9.33651,25.118525,0.000438,24.999569,-1.3792,0.209,9.34175,9.34175
1963.00,9.33707,25.118586,0.000438,24.999615,-1.3791,0.209,9.34443,9.34443
1964.00,9.33771,25.118557,0.000437,24.999536,-1.3791,0.209,9.34628,9.34628
1965.00,9.33889,25.118586,0.000439,24.999579,-1.3791,0.209,9.34709,9.34709
1966.00,9.33953,25.118627,0.000440,24.999566,-1.3790,0.209,9.34702,9.34702
1967.00,9.33986,25.118630,0.000439,24.999558,-1.3790,0.209,9.34545,9.34545
1968.00,9.34023,25.118595,0.000441,24.999469,-1.3789,0.209,9.34365,9.34365
1969.00,9.34019,25.118558,0.000439,24.999441,-1.3787,0.209,9.34088,9.34088
1970.00,9.33991,25.118622,0.000434,24.999516,-1.3787,0.209,9.33886,9.33886
1971.00,9.33985,25.118591,0.000435,24.999461,-1.3787,0.209,9.33919,9.33919
1972.00,9.33999,25.118591,0.000438,24.999427,-1.3787,0.209,9.33938,9.33938
1973.00,9.34067,25.118557,0.000432,24.999385,-1.3786,0.209,9.33901,9.33901
1974.00,9.34091,25.118673,0.000434,24.999447,-1.3786,0.209,9.34052,9.34052
1975.00,9.34143,25.118728,0.000438,24.999440,-1.3785,0.209,9.34116,9.34116
1976.00,9.34184,25.118720,0.000435,24.999447,-1.3785,0.210,9.34176,9.34176
1977.00,9.34214,25.118759,0.000431,24.999496,-1.3785,0.210,9.34322,9.34322
1978.00,9.34284,25.118846,0.000434,24.999578,-1.3786,0.210,9.34560,9.34560
1979.00,9.34325,25.118843,0.000433,24.999579,-1.3786,0.210,9.34538,9.34538
1980.00,9.34327,25.118903,0.000433,24.999576,-1.3786,0.210,9.34573,9.34573
1981.00,9.34312,25.119021,0.000436,24.999594,-1.3786,0.210,9.34425,9.34425
1982.00,9.34293,25.119106,0.000436,24.999625,-1.3784,0.210,9.34316,9.34316
1983.00,9.34283,25.119181,0.000436,24.999653,-1.3784,0.210,9.34277,9.34277
1984.00,9.34263,25.119188,0.000439,24.999617,-1.3783,0.210,9.34296,9.34296
1985.00,9.34204,25.119233,0.000438,24.999640,-1.3783,0.210,9.34082,9.34082
1986.00,9.34132,25.119258,0.000437,24.999657,-1.3782,0.211,9.33880,9.33880
1987.00,9.34131,25.119321,0.000438,24.999635,-1.3781,0.211,9.33768,9.33768
1988.00,9.34095,25.119394,0.000438,24.999610,-1.3779,0.211,9.33629,9.33629
1989.00,9.34112,25.119461,0.000439,24.999602,-1.3778,0.211,9.33554,9.33554
1990.00,9.34123,25.119437,0.000438,24.999517,-1.3777,0.211,9.33801,9.33801
1991.00,9.34128,25.119648,0.000439,24.999645,-1.3777,0.211,9.34191,9.34191
1992.00,9.34133,25.119708,0.000440,24.999657,-1.3775,0.211,9.34313,9.34313
1993.00,9.34075,25.119600,0.000439,24.999517,-1.3775,0.211,9.34343,9.34343
1994.00,9.33948,25.119674,0.000438,24.999599,-1.3775,0.211,9.34415,9.34415
1995.00,9.33967,25.119718,0.000439,24.999664,-1.3773,0.211,9.34424,9.34424
1996.00,9.34059,25.119542,0.000437,24.999495,-1.3772,0.211,9.34387,9.34387
1997.00,9.34087,25.119511,0.000436,24.999514,-1.3772,0.211,9.34519,9.34519
1998.00,9.34141,25.119624,0.000434,24.999602,-1.3772,0.211,9.34721,9.34721
1999.00,9.34231,25.119683,0.000436,24.999629,-1.3772,0.211,9.34742,9.34742
2000.00,9.34241,25.119690,0.000437,24.999607,-1.3771,0.211,9.34635,9.34635
2001.00,9.34233,25.119762,0.000439,24.999650,-1.3771,0.211,9.34466,9.34466
2002.00,9.34221,25.119760,0.000440,24.999594,-1.3770,0.211,9.34268,9.34268
2003.00,9.34187,25.119841,0.000443,24.999649,-1.3769,0.211,9.34091,9.34091
2004.00,9.34265,25.119827,0.000439,24.999532,-1.3769,0.211,9.33824,9.33824
2005.00,9.34375,25.119869,0.000435,24.999517,-1.3769,0.212,9.33603,9.33603
2006.00,9.34424,25.119954,0.000429,24.999508,-1.3769,0.212,9.33598,9.33598
2007.00,9.34392,25.120042,0.000427,24.999570,-1.3769,0.212,9.33772,9.33772
2008.00,9.34424,25.119990,0.000424,24.999548,-1.3769,0.213,9.34001,9.34001
2009.00,9.34413,25.120043,0.000424,24.999613,-1.3768,0.213,9.34360,9.34360
2010.00,9.34183,25.120095,0.000426,24.999629,-1.3768,0.213,9.34591,9.34591
2011.00,9.33850,25.120154,0.000427,24.999679,-1.3767,0.213,9.34649,9.34649
@14,2.0001,4.0, 2010.08399999999 
2012.00,9.33989,25.120234,0.000423,24.999664,-1.3767,0.213,9.34472,9.34472
2013.00,9.33883,25.120285,0.000424,24.999610,-1.3766,0.213,9.34216,9.34216
2014.00,9.33599,25.120334,0.000423,24.999617,-1.3764,0.214,9.34203,9.34203
2015.00,9.33856,25.120294,0.000418,24.999536,-1.3762,0.214,9.34411,9.34411
2016.00,9.33940,25.120329,0.000418,24.999590,-1.3760,0.214,9.34684,9.34684
2017.00,9.34362,25.120281,0.000422,24.999538,-1.3758,0.214,9.35007,9.35007
2018.00,9.34300,25.120340,0.000421,24.999519,-1.3758,0.214,9.35258,9.35258
2019.00,9.34251,25.120373,0.000422,24.999478,-1.3759,0.214,9.35285,9.35285
2020.00,9.34369,25.120517,0.000429,24.999556,-1.3759,0.214,9.35299,9.35299
2021.00,9.34532,25.120498,0.000433,24.999501,-1.3759,0.214,9.35237,9.35237
2022.00,9.34630,25.120543,0.000436,24.999545,-1.3758,0.214,9.35060,9.35060
2023.00,9.34715,25.120497,0.000437,24.999558,-1.3757,0.214,9.34843,9.34843
2024.00,9.34851,25.120472,0.000438,24.999589,-1.3756,0.214,9.34751,9.34751
2025.00,9.34830,25.120449,0.000432,24.999556,-1.3754,0.214,9.34739,9.34739
2026.00,9.34816,25.120509,0.000432,24.999547,-1.3754,0.215,9.34733,9.34733
2027.00,9.34823,25.120606,0.000430,24.999534,-1.3755,0.215,9.34693,9.34693
2028.00,9.34777,25.120726,0.000430,24.999609,-1.3755,0.215,9.34669,9.34669
2029.00,9.34717,25.120793,0.000432,24.999620,-1.3753,0.215,9.34556,9.34556
2030.00,9.34704,25.120779,0.000437,24.999637,-1.3751,0.215,9.34436,9.34436
2031.00,9.34740,25.120751,0.000437,24.999628,-1.3748,0.215,9.34316,9.34316
2032.00,9.34760,25.120695,0.000436,24.999614,-1.3746,0.215,9.34303,9.34303
2033.00,9.34805,25.120666,0.000439,24.999585,-1.3745,0.215,9.34368,9.34368
2034.00,9.34781,25.120611,0.000439,24.999506,-1.3746,0.215,9.34445,9.34445
2035.00,9.34742,25.120703,0.000436,24.999488,-1.3746,0.215,9.34481,9.34481
2036.00,9.34676,25.120766,0.000434,24.999480,-1.3746,0.215,9.34595,9.34595
2037.00,9.34602,25.120822,0.000434,24.999496,-1.3746,0.215,9.34626,9.34626
2038.00,9.34622,25.120862,0.000433,24.999503,-1.3745,0.215,9.34523,9.34523
2039.00,9.34583,25.120952,0.000435,24.999587,-1.3743,0.216,9.34475,9.34475
2040.00,9.34540,25.120952,0.000436,24.999661,-1.3743,0.216,9.34420,9.34420
2041.00,9.34494,25.120985,0.000439,24.999697,-1.3744,0.215,9.34247,9.34247
2042.00,9.34460,25.121030,0.000440,24.999693,-1.3743,0.215,9.34186,9.34186
2043.00,9.34457,25.120966,0.000438,24.999528,-1.3742,0.215,9.34283,9.34283
2044.00,9.34459,25.120936,0.000438,24.999443,-1.3741,0.215,9.34353,9.34353
2045.00,9.34443,25.120928,0.000441,24.999376,-1.3739,0.215,9.34391,9.34391
2046.00,9.34399,25.120923,0.000439,24.999334,-1.3737,0.215,9.34485,9.34485
2047.00,9.34405,25.120916,0.000438,24.999278,-1.3735,0.216,9.34563,9.34563
2048.00,9.34432,25.121066,0.000439,24.999395,-1.3737,0.216,9.34580,9.34580
2049.00,9.34446,25.121146,0.000438,24.999366,-1.3738,0.216,9.34554,9.34554
2050.00,9.34467,25.121301,0.000440,24.999432,-1.3739,0.216,9.34585,9.34585
2051.00,9.34472,25.121413,0.000446,24.999525,-1.3740,0.216,9.34594,9.34594
2052.00,9.34483,25.121462,0.000445,24.999558,-1.3740,0.216,9.34538,9.34538
2053.00,9.34465,25.121510,0.000445,24.999592,-1.3739,0.216,9.34411,9.34411
2054.00,9.34436,25.121609,0.000445,24.999717,-1.3738,0.216,9.34330,9.34330
2055.00,9.34418,25.121616,0.000441,24.999648,-1.3738,0.216,9.34207,9.34207
2056.00,9.34371,25.121540,0.000436,24.999481,-1.3739,0.216,9.34040,9.34040
2057.00,9.34308,25.121620,0.000438,24.999514,-1.3741,0.216,9.33831,9.33831
2058.00,9.34262,25.121572,0.000438,24.999464,-1.3742,0.216,9.33726,9.33726
2059.00,9.34230,25.121593,0.000441,24.999449,-1.3741,0.216,9.33631,9.33631
2060.00,9.34199,25.121600,0.000442,24.999402,-1.3740,0.216,9.33566,9.33566
2061.00,9.34182,25.121665,0.000441,24.999430,-1.3738,0.216,9.33536,9.33536
2062.00,9.34158,25.121649,0.000439,24.999349,-1.3737,0.216,9.33622,9.33622
2063.00,9.34120,25.121839,0.000442,24.999410,-1.3735,0.216,9.33686,9.33686
2064.00,9.34090,25.121854,0.000438,24.999309,-1.3735,0.217,9.33812,9.33812
2065.00,9.34065,25.121933,0.000437,24.999390,-1.3734,0.217,9.33854,9.33854
2066.00,9.34047,25.121987,0.000439,24.999442,-1.3733,0.217,9.34021,9.34021
2067.00,9.34036,25.122095,0.000441,24.999493,-1.3733,0.217,9.34157,9.34157
2068.00,9.34027,25.122090,0.000440,24.999503,-1.3733,0.217,9.34248,9.34248
2069.00,9.34008,25.122099,0.000442,24.999597,-1.3732,0.217,9.34199,9.34199
2070.00,9.33969,25.122089,0.000442,24.999592,-1.3731,0.217,9.34153,9.34153
2071.00,9.33939,25.122076,0.000440,24.999566,-1.3731,0.217,9.34134,9.34134
2072.00,9.33940,25.122063,0.000439,24.999575,-1.3729,0.217,9.34164,9.34164
2073.00,9.33952,25.122061,0.000438,24.999536,-1.3727,0.218,9.34198,9.34198
2074.00,9.33978,25.122115,0.000435,24.999477,-1.3727,0.218,9.34304,9.34304
2075.00,9.33990,25.122134,0.000434,24.999449,-1.3727,0.218,9.34391,9.34391
2076.00,9.33995,25.122219,0.000439,24.999476,-1.3726,0.218,9.34311,9.34311
2077.00,9.34029,25.122198,0.000440,24.999467,-1.3724,0.218,9.34227,9.34227
2078.00,9.34078,25.122194,0.000440,24.999510,-1.3721,0.218,9.34133,9.34133
2079.00,9.34110,25.122193,0.000443,24.999565,-1.3719,0.218,9.34064,9.34064
2080.00,9.34108,25.122234,0.000442,24.999631,-1.3718,0.218,9.33977,9.33977
2081.00,9.34100,25.122269,0.000443,24.999640,-1.3717,0.218,9.33954,9.33954
2082.00,9.34114,25.122302,0.000442,24.999629,-1.3717,0.218,9.33962,9.33962
2083.00,9.34140,25.122327,0.000443,24.999553,-1.3717,0.218,9.34040,9.34040
2084.00,9.34176,25.122390,0.000442,24.999524,-1.3717,0.218,9.34211,9.34211
2085.00,9.34215,25.122410,0.000444,24.999438,-1.3716,0.218,9.34427,9.34427
2086.00,9.34250,25.122458,0.000446,24.999450,-1.3717,0.218,9.34604,9.34604
2087.00,9.34255,25.122543,0.000450,24.999503,-1.3717,0.218,9.34673,9.34673
2088.00,9.34260,25.122539,0.000448,24.999531,-1.3716,0.218,9.34687,9.34687
2089.00,9.34270,25.122560,0.000450,24.999562,-1.3717,0.218,9.34546,9.34546
2090.00,9.34283,25.122582,0.000448,24.999618,-1.3715,0.218,9.34333,9.34333
2091.00,9.34255,25.122623,0.000444,24.999634,-1.3713,0.219,9.34043,9.34043
2092.00,9.34200,25.122667,0.000439,24.999672,-1.3712,0.219,9.33802,9.33802
2093.00,9.34144,25.122765,0.000442,24.999713,-1.3711,0.219,9.33583,9.33583
2094.00,9.34088,25.122809,0.000440,24.999674,-1.3710,0.219,9.33428,9.33428
2095.00,9.34059,25.122877,0.000441,24.999685,-1.3710,0.219,9.33386,9.33386
2096.00,9.34014,25.122889,0.000441,24.999638,-1.3710,0.219,9.33373,9.33373
2097.00,9.33960,25.122891,0.000443,24.999578,-1.3709,0.219,9.33302,9.33302
2098.00,9.33913,25.122963,0.000442,24.999557,-1.3708,0.219,9.33245,9.33245
2099.00,9.33901,25.123016,0.000442,24.999587,-1.3708,0.219,9.33083,9.33083
2100.00,9.33833,25.123066,0.000441,24.999574,-1.3707,0.219,9.32920,9.32920
2101.00,9.33757,25.123079,0.000441,24.999562,-1.3707,0.219,9.32961,9.32961
2102.00,9.33733,25.123136,0.000442,24.999581,-1.3706,0.219,9.33101,9.33101
2103.00,9.33700,25.123128,0.000441,24.999610,-1.3705,0.219,9.33176,9.33176
2104.00,9.33638,25.123193,0.000444,24.999693,-1.3703,0.219,9.33332,9.33332
2105.00,9.33567,25.123122,0.000444,24.999608,-1.3703,0.219,9.33493,9.33493
2106.00,9.33510,25.123246,0.000448,24.999737,-1.3702,0.219,9.33554,9.33554
2107.00,9.33475,25.123177,0.000445,24.999649,-1.3701,0.219,9.33641,9.33641
2108.00,9.33450,25.123224,0.000445,24.999628,-1.3700,0.219,9.33765,9.33765
2109.00,9.33392,25.123188,0.000441,24.999526,-1.3699,0.220,9.33875,9.33875
2110.00,9.33391,25.123276,0.000440,24.999551,-1.3699,0.220,9.33979,9.33979
2111.00,9.33423,25.123189,0.000436,24.999397,-1.3699,0.220,9.33944,9.33944
2112.00,9.33466,25.123312,0.000435,24.999473,-1.3700,0.220,9.33905,9.33905
2113.00,9.33513,25.123289,0.000433,24.999453,-1.3700,0.220,9.33956,9.33956
2114.00,9.33554,25.123299,0.000432,24.999428,-1.3700,0.220,9.33994,9.33994
2115.00,9.33570,25.123308,0.000432,24.999456,-1.3700,0.220,9.33874,9.33874
2116.00,9.33568,25.123363,0.000433,24.999507,-1.3700,0.220,9.33854,9.33854
2117.00,9.33590,25.123271,0.000434,24.999416,-1.3699,0.220,9.33734,9.33734
2118.00,9.33606,25.123307,0.000436,24.999415,-1.3697,0.220,9.33632,9.33632
2119.00,9.33684,25.123348,0.000435,24.999465,-1.3695,0.220,9.33760,9.33760
2120.00,9.33785,25.123429,0.000436,24.999460,-1.3692,0.220,9.33946,9.33946
2121.00,9.33839,25.123520,0.000440,24.999470,-1.3691,0.220,9.34038,9.34038
2122.00,9.33839,25.123654,0.000441,24.999494,-1.3692,0.220,9.34028,9.34028
2123.00,9.33842,25.123712,0.000442,24.999521,-1.3694,0.221,9.33922,9.33922
2124.00,9.33839,25.123803,0.000445,24.999562,-1.3694,0.220,9.33634,9.33634
2125.00,9.33829,25.123765,0.000444,24.999508,-1.3694,0.221,9.33503,9.33503
2126.00,9.33815,25.123752,0.000441,24.999462,-1.3694,0.221,9.33572,9.33572
2127.00,9.33802,25.123826,0.000438,24.999489,-1.3693,0.221,9.33808,9.33808
2128.00,9.33789,25.123935,0.000438,24.999541,-1.3692,0.221,9.34028,9.34028
2129.00,9.33790,25.123958,0.000440,24.999505,-1.3693,0.221,9.34223,9.34223
2130.00,9.33789,25.124077,0.000445,24.999589,-1.3694,0.221,9.34359,9.34359
2131.00,9.33835,25.124111,0.000447,24.999596,-1.3693,0.221,9.34390,9.34390
2132.00,9.33890,25.124093,0.000450,24.999631,-1.3693,0.221,9.34228,9.34228
2133.00,9.33936,25.124051,0.000447,24.999589,-1.3692,0.221,9.33987,9.33987
2134.00,9.33939,25.123997,0.000441,24.999531,-1.3690,0.221,9.33809,9.33809
2135.00,9.33988,25.123994,0.000439,24.999539,-1.3688,0.222,9.33564,9.33564
2136.00,9.33935,25.124005,0.000435,24.999551,-1.3687,0.222,9.33255,9.33255
2137.00,9.33845,25.124010,0.000438,24.999516,-1.3687,0.222,9.33026,9.33026
2138.00,9.33756,25.123935,0.000442,24.999388,-1.3686,0.222,9.32995,9.32995
2139.00,9.33681,25.123971,0.000446,24.999445,-1.3688,0.222,9.32966,9.32966
2140.00,9.33634,25.123970,0.000445,24.999417,-1.3689,0.222,9.33085,9.33085
2141.00,9.33685,25.123997,0.000447,24.999431,-1.3691,0.222,9.33232,9.33232
2142.00,9.33683,25.124019,0.000443,24.999445,-1.3692,0.222,9.33430,9.33430
2143.00,9.33670,25.124183,0.000443,24.999569,-1.3693,0.222,9.33371,9.33371
2144.00,9.33644,25.124245,0.000443,24.999552,-1.3692,0.222,9.33280,9.33280
2145.00,9.33558,25.124365,0.000446,24.999558,-1.3690,0.222,9.33120,9.33120
2146.00,9.33491,25.124450,0.000450,24.999603,-1.3687,0.222,9.32911,9.32911
2147.00,9.33391,25.124582,0.000454,24.999658,-1.3685,0.222,9.32700,9.32700
2148.00,9.33289,25.124535,0.000452,24.999626,-1.3683,0.222,9.32599,9.32599
2149.00,9.33152,25.124606,0.000451,24.999630,-1.3680,0.222,9.32486,9.32486
2150.00,9.33035,25.124626,0.000450,24.999638,-1.3679,0.222,9.32488,9.32488
2151.00,9.32964,25.124539,0.000443,24.999534,-1.3677,0.222,9.32677,9.32677
2152.00,9.32936,25.124457,0.000436,24.999438,-1.3676,0.223,9.33019,9.33019
2153.00,9.32997,25.124561,0.000436,24.999401,-1.3676,0.223,9.33487,9.33487
2154.00,9.33005,25.124604,0.000436,24.999388,-1.3677,0.223,9.33741,9.33741
2155.00,9.33037,25.124731,0.000437,24.999468,-1.3678,0.223,9.33736,9.33736
2156.00,9.33020,25.124874,0.000437,24.999500,-1.3680,0.223,9.33743,9.33743
2157.00,9.32898,25.125008,0.000436,24.999514,-1.3681,0.223,9.33775,9.33775
2158.00,9.32867,25.125034,0.000428,24.999517,-1.3680,0.223,9.33853,9.33853
2159.00,9.32873,25.125106,0.000425,24.999565,-1.3678,0.224,9.34022,9.34022
2160.00,9.33028,25.125085,0.000420,24.999521,-1.3676,0.224,9.34142,9.34142
2161.00,9.33577,25.125106,0.000420,24.999556,-1.3673,0.224,9.34116,9.34116
@15,2.0001,4.0, 2160.01699999999 
2162.00,9.34155,25.125093,0.000421,24.999610,-1.3672,0.224,9.33889,9.33889
2163.00,9.34177,25.125078,0.000422,24.999596,-1.3671,0.225,9.33668,9.33668
2164.00,9.33744,25.125027,0.000421,24.999504,-1.3672,0.225,9.33675,9.33675
2165.00,9.33916,25.125043,0.000422,24.999495,-1.3673,0.225,9.33872,9.33872
2166.00,9.34001,25.125142,0.000424,24.999527,-1.3674,0.225,9.34047,9.34047
2167.00,9.33885,25.125197,0.000426,24.999516,-1.3672,0.225,9.34321,9.34321
2168.00,9.33874,25.125287,0.000431,24.999574,-1.3673,0.224,9.34509,9.34509
2169.00,9.33951,25.125269,0.000428,24.999572,-1.3672,0.225,9.34519,9.34519
2170.00,9.33941,25.125233,0.000427,24.999563,-1.3671,0.225,9.34527,9.34527
2171.00,9.34009,25.125191,0.000423,24.999533,-1.3671,0.225,9.34534,9.34534
2172.00,9.34068,25.125161,0.000420,24.999501,-1.3671,0.225,9.34419,9.34419
2173.00,9.34184,25.125198,0.000419,24.999521,-1.3670,0.225,9.34204,9.34204
2174.00,9.34227,25.125302,0.000423,24.999589,-1.3669,0.225,9.34061,9.34061
2175.00,9.34183,25.125387,0.000425,24.999585,-1.3668,0.225,9.34060,9.34060
2176.00,9.34181,25.125438,0.000428,24.999547,-1.3667,0.225,9.34156,9.34156
2177.00,9.34233,25.125491,0.000433,24.999566,-1.3667,0.225,9.34356,9.34356
2178.00,9.34257,25.125336,0.000430,24.999471,-1.3666,0.225,9.34646,9.34646
2179.00,9.34257,25.125352,0.000432,24.999476,-1.3666,0.225,9.34778,9.34778
2180.00,9.34282,25.125311,0.000431,24.999427,-1.3667,0.225,9.34780,9.34780
2181.00,9.34365,25.125369,0.000430,24.999504,-1.3666,0.226,9.34723,9.34723
2182.00,9.34449,25.125460,0.000429,24.999513,-1.3665,0.226,9.34606,9.34606
2183.00,9.34467,25.125667,0.000433,24.999619,-1.3665,0.226,9.34485,9.34485
2184.00,9.34471,25.125718,0.000435,24.999608,-1.3665,0.226,9.34451,9.34451
2185.00,9.34462,25.125733,0.000435,24.999609,-1.3664,0.226,9.34322,9.34322
2186.00,9.34446,25.125682,0.000434,24.999537,-1.3664,0.226,9.34179,9.34179
2187.00,9.34398,25.125727,0.000438,24.999586,-1.3663,0.226,9.34126,9.34126
2188.00,9.34363,25.125720,0.000440,24.999514,-1.3662,0.226,9.34073,9.34073
2189.00,9.34367,25.125723,0.000438,24.999509,-1.3661,0.226,9.34215,9.34215
2190.00,9.34386,25.125820,0.000440,24.999586,-1.3661,0.226,9.34401,9.34401
2191.00,9.34404,25.125868,0.000439,24.999589,-1.3662,0.226,9.34623,9.34623
2192.00,9.34439,25.125872,0.000435,24.999551,-1.3662,0.226,9.34726,9.34726
2193.00,9.34463,25.125902,0.000435,24.999574,-1.3661,0.227,9.34715,9.34715
2194.00,9.34491,25.125984,0.000437,24.999580,-1.3659,0.227,9.34569,9.34569
2195.00,9.34494,25.125964,0.000434,24.999505,-1.3656,0.227,9.34452,9.34452
2196.00,9.34471,25.125967,0.000435,24.999449,-1.3654,0.227,9.34313,9.34313
2197.00,9.34431,25.125955,0.000437,24.999439,-1.3652,0.227,9.34382,9.34382
2198.00,9.34402,25.126069,0.000436,24.999472,-1.3651,0.227,9.34515,9.34515
2199.00,9.34447,25.126107,0.000435,24.999589,-1.3651,0.227,9.34626,9.34626
2200.00,9.34456,25.126228,0.000439,24.999668,-1.3652,0.227,9.34617,9.34617
2201.00,9.34434,25.126356,0.000443,24.999760,-1.3652,0.227,9.34520,9.34520
2202.00,9.34401,25.126414,0.000448,24.999756,-1.3653,0.227,9.34313,9.34313
2203.00,9.34378,25.126373,0.000448,24.999727,-1.3653,0.227,9.34139,9.34139
2204.00,9.34351,25.126487,0.000449,24.999646,-1.3653,0.227,9.33985,9.33985
2205.00,9.34340,25.126439,0.000449,24.999559,-1.3653,0.227,9.33834,9.33834
2206.00,9.34316,25.126472,0.000449,24.999609,-1.3652,0.227,9.33825,9.33825
2207.00,9.34326,25.126556,0.000448,24.999618,-1.3650,0.227,9.33883,9.33883
2208.00,9.34322,25.126634,0.000448,24.999625,-1.3648,0.227,9.34023,9.34023
2209.00,9.34301,25.126557,0.000447,24.999586,-1.3646,0.227,9.34082,9.34082
2210.00,9.34280,25.126598,0.000445,24.999646,-1.3644,0.228,9.34147,9.34147
2211.00,9.34239,25.126669,0.000448,24.999639,-1.3643,0.228,9.34192,9.34192
2212.00,9.34199,25.126624,0.000446,24.999586,-1.3642,0.228,9.34187,9.34187
2213.00,9.34208,25.126650,0.000444,24.999602,-1.3642,0.228,9.34245,9.34245
2214.00,9.34259,25.126772,0.000445,24.999676,-1.3641,0.228,9.34403,9.34403
2215.00,9.34277,25.126809,0.000446,24.999633,-1.3641,0.228,9.34511,9.34511
2216.00,9.34256,25.126786,0.000442,24.999571,-1.3640,0.228,9.34523,9.34523
2217.00,9.34210,25.126908,0.000443,24.999658,-1.3639,0.228,9.34426,9.34426
2218.00,9.34163,25.126949,0.000445,24.999630,-1.3640,0.228,9.34299,9.34299
2219.00,9.34154,25.126963,0.000449,24.999613,-1.3640,0.228,9.34206,9.34206
2220.00,9.34175,25.127064,0.000453,24.999659,-1.3640,0.228,9.34321,9.34321
2221.00,9.34201,25.127078,0.000453,24.999641,-1.3642,0.228,9.34609,9.34609
2222.00,9.34243,25.127026,0.000450,24.999628,-1.3643,0.228,9.34966,9.34966
2223.00,9.34357,25.127004,0.000448,24.999653,-1.3644,0.228,9.35112,9.35112
2224.00,9.34463,25.126999,0.000446,24.999658,-1.3644,0.228,9.35167,9.35167
2225.00,9.34532,25.126984,0.000441,24.999677,-1.3645,0.229,9.35267,9.35267
2226.00,9.34565,25.126929,0.000442,24.999654,-1.3644,0.229,9.35346,9.35346
2227.00,9.34651,25.126932,0.000444,24.999651,-1.3641,0.229,9.35391,9.35391
2228.00,9.34716,25.126928,0.000443,24.999619,-1.3638,0.229,9.35268,9.35268
2229.00,9.34823,25.126859,0.000442,24.999548,-1.3638,0.229,9.35137,9.35137
2230.00,9.34887,25.126932,0.000446,24.999525,-1.3636,0.229,9.34834,9.34834
2231.00,9.34819,25.127130,0.000447,24.999662,-1.3635,0.229,9.34572,9.34572
2232.00,9.34794,25.127226,0.000452,24.999696,-1.3635,0.229,9.34329,9.34329
2233.00,9.34779,25.127378,0.000455,24.999820,-1.3635,0.229,9.34146,9.34146
2234.00,9.34864,25.127522,0.000453,24.999929,-1.3634,0.229,9.33983,9.33983
2235.00,9.34982,25.127532,0.000450,24.999924,-1.3633,0.229,9.33949,9.33949
2236.00,9.35001,25.127493,0.000448,24.999815,-1.3633,0.229,9.33782,9.33782
2237.00,9.34912,25.127565,0.000443,24.999762,-1.3634,0.229,9.33657,9.33657
2238.00,9.34764,25.127552,0.000440,24.999646,-1.3633,0.230,9.33755,9.33755
2239.00,9.34564,25.127563,0.000444,24.999567,-1.3633,0.229,9.33987,9.33987
2240.00,9.34455,25.127574,0.000443,24.999550,-1.3634,0.229,9.34082,9.34082
2241.00,9.34413,25.127650,0.000444,24.999612,-1.3634,0.229,9.34189,9.34189
2242.00,9.34388,25.127665,0.000443,24.999636,-1.3632,0.230,9.34354,9.34354
2243.00,9.34357,25.127653,0.000445,24.999661,-1.3631,0.230,9.34407,9.34407
2244.00,9.34358,25.127582,0.000440,24.999615,-1.3630,0.230,9.34324,9.34324
2245.00,9.34305,25.127662,0.000440,24.999697,-1.3629,0.230,9.34140,9.34140
2246.00,9.34184,25.127579,0.000440,24.999652,-1.3628,0.230,9.33902,9.33902
2247.00,9.34055,25.127594,0.000442,24.999640,-1.3628,0.230,9.33662,9.33662
2248.00,9.33983,25.127656,0.000441,24.999640,-1.3628,0.230,9.33592,9.33592
2249.00,9.33959,25.127746,0.000445,24.999674,-1.3628,0.230,9.33488,9.33488
2250.00,9.33940,25.127736,0.000448,24.999592,-1.3627,0.230,9.33534,9.33534
2251.00,9.33898,25.127800,0.000449,24.999592,-1.3626,0.230,9.33599,9.33599
2252.00,9.33844,25.127836,0.000447,24.999587,-1.3625,0.230,9.33599,9.33599
2253.00,9.33877,25.127750,0.000445,24.999485,-1.3623,0.230,9.33606,9.33606
2254.00,9.33886,25.127695,0.000439,24.999413,-1.3621,0.230,9.33791,9.33791
2255.00,9.33882,25.127655,0.000433,24.999406,-1.3623,0.230,9.33986,9.33986
2256.00,9.33932,25.127674,0.000428,24.999334,-1.3624,0.231,9.34099,9.34099
2257.00,9.33951,25.127705,0.000427,24.999307,-1.3624,0.231,9.34210,9.34210
2258.00,9.33951,25.127848,0.000428,24.999395,-1.3625,0.231,9.34231,9.34231
2259.00,9.33927,25.127983,0.000432,24.999439,-1.3626,0.231,9.34042,9.34042
2260.00,9.33892,25.128096,0.000434,24.999466,-1.3624,0.231,9.33851,9.33851
2261.00,9.33846,25.128227,0.000440,24.999603,-1.3622,0.231,9.33818,9.33818
2262.00,9.33782,25.128277,0.000441,24.999618,-1.3621,0.231,9.33861,9.33861
2263.00,9.33783,25.128333,0.000440,24.999618,-1.3619,0.231,9.34036,9.34036
2264.00,9.33827,25.128342,0.000439,24.999675,-1.3617,0.231,9.34330,9.34330
2265.00,9.33939,25.128417,0.000440,24.999727,-1.3617,0.231,9.34567,9.34567
2266.00,9.34019,25.128317,0.000439,24.999637,-1.3618,0.231,9.34698,9.34698
2267.00,9.34062,25.128251,0.000440,24.999601,-1.3620,0.231,9.34598,9.34598
2268.00,9.34063,25.128326,0.000442,24.999642,-1.3622,0.232,9.34380,9.34380
2269.00,9.34080,25.128340,0.000441,24.999599,-1.3623,0.232,9.34201,9.34201
2270.00,9.34145,25.128315,0.000444,24.999525,-1.3623,0.231,9.34096,9.34096
2271.00,9.34206,25.128450,0.000441,24.999562,-1.3623,0.232,9.34004,9.34004
2272.00,9.34188,25.128629,0.000442,24.999635,-1.3622,0.232,9.34141,9.34141
2273.00,9.34172,25.128695,0.000444,24.999671,-1.3622,0.232,9.34269,9.34269
2274.00,9.34188,25.128871,0.000447,24.999745,-1.3621,0.232,9.34284,9.34284
2275.00,9.34206,25.128867,0.000443,24.999682,-1.3621,0.232,9.34246,9.34246
2276.00,9.34219,25.128926,0.000442,24.999670,-1.3620,0.232,9.34372,9.34372
2277.00,9.34223,25.128970,0.000444,24.999686,-1.3619,0.232,9.34266,9.34266
2278.00,9.34223,25.128982,0.000442,24.999610,-1.3619,0.232,9.34161,9.34161
2279.00,9.34223,25.128956,0.000443,24.999513,-1.3618,0.232,9.34141,9.34141
2280.00,9.34264,25.129079,0.000447,24.999594,-1.3617,0.232,9.34265,9.34265
2281.00,9.34325,25.129089,0.000447,24.999571,-1.3616,0.232,9.34324,9.34324
2282.00,9.34350,25.129065,0.000444,24.999509,-1.3616,0.232,9.34364,9.34364
2283.00,9.34311,25.129139,0.000444,24.999542,-1.3614,0.232,9.34287,9.34287
2284.00,9.34237,25.129179,0.000442,24.999602,-1.3613,0.232,9.34169,9.34169
2285.00,9.34172,25.129164,0.000440,24.999585,-1.3614,0.233,9.33980,9.33980
2286.00,9.34120,25.129218,0.000441,24.999638,-1.3615,0.233,9.33673,9.33673
2287.00,9.34127,25.129221,0.000438,24.999658,-1.3615,0.233,9.33682,9.33682
2288.00,9.34129,25.129270,0.000443,24.999728,-1.3617,0.233,9.33850,9.33850
2289.00,9.34124,25.129244,0.000445,24.999652,-1.3617,0.233,9.34084,9.34084
2290.00,9.34143,25.129266,0.000444,24.999661,-1.3618,0.233,9.34348,9.34348
2291.00,9.34119,25.129287,0.000445,24.999626,-1.3618,0.233,9.34627,9.34627
2292.00,9.34115,25.129371,0.000447,24.999629,-1.3619,0.233,9.34520,9.34520
2293.00,9.34207,25.129356,0.000442,24.999590,-1.3621,0.233,9.34402,9.34402
2294.00,9.34195,25.129436,0.000443,24.999683,-1.3623,0.233,9.34239,9.34239
2295.00,9.34162,25.129480,0.000440,24.999660,-1.3623,0.233,9.34038,9.34038
2296.00,9.34141,25.129459,0.000437,24.999621,-1.3623,0.234,9.33976,9.33976
2297.00,9.34155,25.129495,0.000438,24.999630,-1.3623,0.234,9.34000,9.34000
2298.00,9.34149,25.129515,0.000441,24.999560,-1.3621,0.234,9.33969,9.33969
2299.00,9.34117,25.129551,0.000436,24.999550,-1.3619,0.234,9.33872,9.33872
2300.00,9.34070,25.129599,0.000436,24.999576,-1.3619,0.234,9.33710,9.33710
2301.00,9.34065,25.129670,0.000440,24.999656,-1.3619,0.234,9.33527,9.33527
2302.00,9.34054,25.129683,0.000441,24.999696,-1.3618,0.234,9.33396,9.33396
2303.00,9.33978,25.129673,0.000438,24.999689,-1.3618,0.234,9.33311,9.33311
2304.00,9.33963,25.129677,0.000442,24.999658,-1.3620,0.234,9.33193,9.33193
2305.00,9.33975,25.129745,0.000445,24.999687,-1.3623,0.234,9.33183,9.33183
2306.00,9.33876,25.129783,0.000441,24.999646,-1.3626,0.234,9.33255,9.33255
2307.00,9.33717,25.129847,0.000439,24.999603,-1.3628,0.234,9.33500,9.33500
2308.00,9.33692,25.129804,0.000436,24.999601,-1.3628,0.234,9.33997,9.33997
2309.00,9.33587,25.129809,0.000430,24.999577,-1.3627,0.235,9.34542,9.34542
2310.00,9.33390,25.129815,0.000426,24.999580,-1.3625,0.235,9.34834,9.34834
2311.00,9.33336,25.129848,0.000424,24.999605,-1.3625,0.235,9.34902,9.34902
@16,2.0001,4.0, 2310.056 
2312.00,9.33158,25.129825,0.000418,24.999615,-1.3625,0.236,9.34677,9.34677
2313.00,9.33071,25.129963,0.000419,24.999712,-1.3625,0.236,9.34195,9.34195
2314.00,9.33175,25.129990,0.000420,24.999709,-1.3625,0.236,9.33823,9.33823
2315.00,9.33652,25.130026,0.000422,24.999738,-1.3625,0.236,9.33754,9.33754
2316.00,9.34101,25.130017,0.000424,24.999630,-1.3625,0.236,9.33856,9.33856
2317.00,9.34416,25.130036,0.000424,24.999591,-1.3624,0.236,9.34189,9.34189
2318.00,9.34361,25.130100,0.000422,24.999592,-1.3627,0.237,9.34601,9.34601
2319.00,9.34204,25.130177,0.000423,24.999670,-1.3629,0.237,9.34931,9.34931
2320.00,9.34362,25.130236,0.000423,24.999656,-1.3630,0.237,9.35240,9.35240
2321.00,9.34356,25.130289,0.000426,24.999786,-1.3631,0.237,9.35371,9.35371
2322.00,9.34417,25.130320,0.000429,24.999822,-1.3632,0.237,9.35319,9.35319
2323.00,9.34551,25.130369,0.000434,24.999820,-1.3631,0.237,9.35164,9.35164
2324.00,9.34701,25.130439,0.000436,24.999754,-1.3630,0.237,9.34968,9.34968
2325.00,9.34724,25.130431,0.000437,24.999693,-1.3630,0.237,9.34736,9.34736
2326.00,9.34699,25.130467,0.000438,24.999642,-1.3632,0.237,9.34600,9.34600
2327.00,9.34697,25.130523,0.000437,24.999573,-1.3632,0.237,9.34694,9.34694
2328.00,9.34696,25.130502,0.000433,24.999504,-1.3633,0.237,9.34847,9.34847
2329.00,9.34647,25.130520,0.000432,24.999471,-1.3635,0.237,9.34974,9.34974
2330.00,9.34682,25.130638,0.000434,24.999523,-1.3636,0.237,9.34958,9.34958
2331.00,9.34839,25.130742,0.000433,24.999526,-1.3637,0.237,9.34899,9.34899
2332.00,9.34969,25.130734,0.000437,24.999525,-1.3637,0.237,9.34637,9.34637
2333.00,9.34931,25.130772,0.000442,24.999599,-1.3638,0.237,9.34312,9.34312
2334.00,9.34819,25.130801,0.000446,24.999623,-1.3638,0.237,9.34182,9.34182
2335.00,9.34770,25.130797,0.000445,24.999628,-1.3636,0.237,9.34136,9.34136
2336.00,9.34751,25.130782,0.000449,24.999631,-1.3637,0.237,9.34070,9.34070
2337.00,9.34706,25.130834,0.000450,24.999668,-1.3639,0.237,9.34036,9.34036
2338.00,9.34637,25.130840,0.000447,24.999630,-1.3639,0.237,9.33977,9.33977
2339.00,9.34530,25.130881,0.000447,24.999679,-1.3639,0.238,9.33835,9.33835
2340.00,9.34414,25.130818,0.000449,24.999612,-1.3641,0.237,9.33789,9.33789
2341.00,9.34352,25.130841,0.000447,24.999629,-1.3641,0.238,9.33768,9.33768
2342.00,9.34319,25.130877,0.000448,24.999581,-1.3641,0.237,9.33780,9.33780
2343.00,9.34278,25.130894,0.000452,24.999539,-1.3641,0.237,9.33946,9.33946
2344.00,9.34264,25.130871,0.000450,24.999468,-1.3641,0.237,9.34186,9.34186
2345.00,9.34229,25.130913,0.000445,24.999434,-1.3643,0.238,9.34346,9.34346
2346.00,9.34235,25.130915,0.000444,24.999427,-1.3645,0.238,9.34497,9.34497
2347.00,9.34246,25.130994,0.000442,24.999523,-1.3646,0.238,9.34628,9.34628
2348.00,9.34194,25.131071,0.000441,24.999541,-1.3648,0.238,9.34523,9.34523
2349.00,9.34146,25.131122,0.000446,24.999612,-1.3650,0.238,9.34240,9.34240
2350.00,9.34069,25.131228,0.000451,24.999739,-1.3650,0.238,9.33854,9.33854
2351.00,9.34017,25.131268,0.000454,24.999699,-1.3649,0.238,9.33429,9.33429
2352.00,9.34032,25.131330,0.000456,24.999651,-1.3650,0.238,9.33137,9.33137
2353.00,9.33952,25.131441,0.000456,24.999670,-1.3650,0.238,9.33076,9.33076
2354.00,9.33861,25.131485,0.000451,24.999636,-1.3651,0.238,9.33041,9.33041
2355.00,9.33806,25.131437,0.000449,24.999530,-1.3654,0.238,9.33052,9.33052
2356.00,9.33793,25.131482,0.000449,24.999561,-1.3656,0.238,9.33093,9.33093
2357.00,9.33817,25.131459,0.000448,24.999593,-1.3656,0.238,9.33100,9.33100
2358.00,9.33755,25.131369,0.000447,24.999526,-1.3656,0.238,9.33044,9.33044
2359.00,9.33664,25.131417,0.000448,24.999524,-1.3658,0.238,9.32974,9.32974
2360.00,9.33593,25.131505,0.000447,24.999568,-1.3657,0.239,9.32920,9.32920
2361.00,9.33538,25.131570,0.000443,24.999563,-1.3657,0.239,9.33121,9.33121
2362.00,9.33521,25.131630,0.000444,24.999563,-1.3659,0.239,9.33268,9.33268
2363.00,9.33519,25.131706,0.000444,24.999607,-1.3660,0.239,9.33408,9.33408
2364.00,9.33459,25.131723,0.000447,24.999613,-1.3660,0.239,9.33605,9.33605
2365.00,9.33450,25.131725,0.000448,24.999581,-1.3662,0.239,9.33865,9.33865
2366.00,9.33405,25.131758,0.000449,24.999602,-1.3664,0.239,9.33883,9.33883
2367.00,9.33388,25.131687,0.000446,24.999539,-1.3665,0.239,9.34059,9.34059
2368.00,9.33413,25.131603,0.000447,24.999491,-1.3667,0.239,9.34176,9.34176
2369.00,9.33427,25.131691,0.000450,24.999545,-1.3669,0.239,9.34183,9.34183
2370.00,9.33476,25.131740,0.000452,24.999591,-1.3670,0.239,9.34113,9.34113
2371.00,9.33552,25.131668,0.000452,24.999496,-1.3672,0.239,9.34103,9.34103
2372.00,9.33577,25.131753,0.000452,24.999481,-1.3674,0.239,9.33893,9.33893
2373.00,9.33589,25.131850,0.000451,24.999476,-1.3675,0.239,9.33758,9.33758
2374.00,9.33614,25.131893,0.000447,24.999469,-1.3676,0.239,9.33787,9.33787
2375.00,9.33660,25.131888,0.000444,24.999419,-1.3677,0.239,9.33826,9.33826
2376.00,9.33702,25.131962,0.000442,24.999482,-1.3678,0.239,9.33818,9.33818
2377.00,9.33765,25.132016,0.000440,24.999538,-1.3678,0.240,9.33985,9.33985
2378.00,9.33835,25.132063,0.000441,24.999590,-1.3680,0.240,9.34104,9.34104
2379.00,9.33910,25.131989,0.000438,24.999551,-1.3681,0.240,9.34247,9.34247
2380.00,9.34002,25.132155,0.000438,24.999692,-1.3683,0.240,9.34378,9.34378
2381.00,9.34062,25.132232,0.000439,24.999739,-1.3686,0.240,9.34502,9.34502
2382.00,9.34091,25.132262,0.000440,24.999708,-1.3688,0.240,9.34492,9.34492
2383.00,9.34127,25.132323,0.000440,24.999701,-1.3689,0.240,9.34555,9.34555
2384.00,9.34180,25.132400,0.000440,24.999703,-1.3690,0.240,9.34651,9.34651
2385.00,9.34242,25.132232,0.000436,24.999539,-1.3690,0.240,9.34730,9.34730
2386.00,9.34289,25.132282,0.000437,24.999582,-1.3691,0.240,9.34822,9.34822
2387.00,9.34311,25.132316,0.000438,24.999598,-1.3691,0.240,9.34823,9.34823
2388.00,9.34281,25.132319,0.000437,24.999548,-1.3693,0.240,9.34683,9.34683
2389.00,9.34264,25.132264,0.000440,24.999524,-1.3695,0.240,9.34353,9.34353
2390.00,9.34252,25.132475,0.000448,24.999660,-1.3697,0.240,9.34080,9.34080
2391.00,9.34248,25.132496,0.000452,24.999593,-1.3701,0.240,9.33844,9.33844
2392.00,9.34293,25.132540,0.000454,24.999583,-1.3703,0.240,9.33735,9.33735
2393.00,9.34287,25.132605,0.000451,24.999647,-1.3705,0.240,9.33658,9.33658
2394.00,9.34257,25.132766,0.000451,24.999697,-1.3706,0.240,9.33611,9.33611
2395.00,9.34288,25.132773,0.000448,24.999648,-1.3707,0.240,9.33446,9.33446
2396.00,9.34282,25.132740,0.000445,24.999657,-1.3707,0.241,9.33271,9.33271
2397.00,9.34188,25.132762,0.000444,24.999678,-1.3708,0.241,9.33066,9.33066
2398.00,9.34047,25.132794,0.000449,24.999690,-1.3708,0.241,9.32915,9.32915
2399.00,9.33913,25.132738,0.000449,24.999670,-1.3709,0.241,9.32853,9.32853
2400.00,9.33829,25.132659,0.000445,24.999575,-1.3709,0.241,9.32917,9.32917
2401.00,9.33762,25.132759,0.000444,24.999590,-1.3710,0.241,9.32979,9.32979
2402.00,9.33700,25.132650,0.000442,24.999473,-1.3711,0.241,9.33057,9.33057
2403.00,9.33625,25.132641,0.000440,24.999419,-1.3713,0.241,9.33162,9.33162
2404.00,9.33497,25.132620,0.000436,24.999266,-1.3714,0.241,9.33313,9.33313
2405.00,9.33504,25.132736,0.000436,24.999299,-1.3716,0.241,9.33506,9.33506
2406.00,9.33454,25.132655,0.000435,24.999183,-1.3717,0.241,9.33658,9.33658
2407.00,9.33433,25.132819,0.000438,24.999329,-1.3718,0.241,9.33850,9.33850
2408.00,9.33437,25.132794,0.000437,24.999330,-1.3720,0.241,9.34024,9.34024
2409.00,9.33453,25.132925,0.000443,24.999503,-1.3723,0.241,9.34059,9.34059
2410.00,9.33467,25.132944,0.000447,24.999593,-1.3726,0.241,9.34030,9.34030
2411.00,9.33495,25.133168,0.000456,24.999801,-1.3730,0.241,9.34128,9.34128
2412.00,9.33527,25.133187,0.000455,24.999776,-1.3733,0.241,9.34212,9.34212
2413.00,9.33535,25.133292,0.000453,24.999831,-1.3735,0.241,9.34203,9.34203
2414.00,9.33581,25.133239,0.000448,24.999747,-1.3734,0.241,9.34101,9.34101
2415.00,9.33600,25.133207,0.000445,24.999645,-1.3734,0.242,9.34062,9.34062
2416.00,9.33660,25.133084,0.000436,24.999450,-1.3734,0.242,9.33985,9.33985
2417.00,9.33709,25.133116,0.000435,24.999422,-1.3734,0.242,9.33835,9.33835
2418.00,9.33766,25.133074,0.000435,24.999335,-1.3735,0.242,9.33800,9.33800
2419.00,9.33819,25.133159,0.000438,24.999392,-1.3737,0.242,9.33879,9.33879
2420.00,9.33859,25.133241,0.000442,24.999463,-1.3739,0.242,9.33921,9.33921
2421.00,9.33922,25.133169,0.000444,24.999478,-1.3741,0.242,9.33949,9.33949
2422.00,9.33994,25.133116,0.000444,24.999511,-1.3745,0.242,9.34048,9.34048
2423.00,9.34025,25.133161,0.000448,24.999616,-1.3748,0.242,9.34110,9.34110
2424.00,9.34045,25.133155,0.000447,24.999575,-1.3751,0.242,9.34141,9.34141
2425.00,9.34027,25.133141,0.000445,24.999534,-1.3753,0.242,9.34043,9.34043
2426.00,9.34017,25.133246,0.000444,24.999581,-1.3754,0.242,9.34017,9.34017
2427.00,9.34024,25.133349,0.000444,24.999601,-1.3754,0.242,9.34022,9.34022
2428.00,9.34028,25.133358,0.000440,24.999542,-1.3754,0.242,9.33978,9.33978
2429.00,9.34023,25.133492,0.000444,24.999603,-1.3754,0.242,9.34033,9.34033
2430.00,9.34065,25.133640,0.000441,24.999677,-1.3755,0.243,9.34291,9.34291
2431.00,9.34087,25.133719,0.000442,24.999665,-1.3756,0.243,9.34402,9.34402
2432.00,9.34085,25.133758,0.000439,24.999654,-1.3759,0.243,9.34437,9.34437
2433.00,9.34089,25.133889,0.000440,24.999735,-1.3760,0.243,9.34492,9.34492
2434.00,9.34097,25.133815,0.000435,24.999651,-1.3763,0.243,9.34377,9.34377
2435.00,9.34101,25.133827,0.000436,24.999661,-1.3765,0.243,9.34104,9.34104
2436.00,9.34065,25.133859,0.000435,24.999727,-1.3767,0.243,9.33830,9.33830
2437.00,9.34040,25.133811,0.000435,24.999655,-1.3769,0.243,9.33627,9.33627
2438.00,9.34023,25.133785,0.000433,24.999593,-1.3772,0.243,9.33451,9.33451
2439.00,9.34000,25.133862,0.000436,24.999698,-1.3774,0.243,9.33469,9.33469
2440.00,9.33999,25.133872,0.000439,24.999634,-1.3778,0.243,9.33546,9.33546
2441.00,9.33995,25.133908,0.000438,24.999584,-1.3781,0.243,9.33713,9.33713
2442.00,9.33985,25.134052,0.000438,24.999657,-1.3783,0.244,9.33823,9.33823
2443.00,9.33967,25.134126,0.000441,24.999708,-1.3784,0.243,9.33795,9.33795
2444.00,9.33989,25.134104,0.000442,24.999583,-1.3786,0.243,9.33689,9.33689
2445.00,9.33939,25.134084,0.000440,24.999535,-1.3786,0.243,9.33571,9.33571
2446.00,9.33867,25.134097,0.000439,24.999551,-1.3787,0.243,9.33385,9.33385
2447.00,9.33802,25.134110,0.000441,24.999558,-1.3790,0.243,9.33222,9.33222
2448.00,9.33761,25.134169,0.000439,24.999547,-1.3793,0.243,9.33256,9.33256
2449.00,9.33737,25.134273,0.000437,24.999627,-1.3795,0.244,9.33329,9.33329
2450.00,9.33653,25.134370,0.000435,24.999715,-1.3796,0.244,9.33463,9.33463
2451.00,9.33609,25.134468,0.000436,24.999724,-1.3798,0.244,9.33529,9.33529
2452.00,9.33583,25.134572,0.000439,24.999800,-1.3799,0.244,9.33549,9.33549
2453.00,9.33516,25.134523,0.000436,24.999737,-1.3800,0.244,9.33503,9.33503
2454.00,9.33507,25.134570,0.000439,24.999744,-1.3803,0.244,9.33339,9.33339
2455.00,9.33527,25.134586,0.000440,24.999757,-1.3806,0.244,9.33054,9.33054
2456.00,9.33518,25.134727,0.000438,24.999882,-1.3809,0.244,9.33035,9.33035
2457.00,9.33440,25.134672,0.000435,24.999805,-1.3810,0.245,9.33138,9.33138
2458.00,9.33392,25.134744,0.000436,24.999859,-1.3813,0.245,9.33461,9.33461
2459.00,9.33430,25.134722,0.000428,24.999895,-1.3816,0.245,9.33942,9.33942
2460.00,9.33533,25.134724,0.000422,24.999870,-1.3818,0.245,9.34482,9.34482
2461.00,9.33507,25.134602,0.000421,24.999792,-1.3821,0.246,9.34770,9.34770
@17,2.0001,4.0, 2460.10299999999 
2462.00,9.33261,25.134706,0.000422,24.999854,-1.3823,0.246,9.34848,9.34848
2463.00,9.33164,25.134758,0.000422,24.999864,-1.3824,0.246,9.34689,9.34689
2464.00,9.32947,25.134778,0.000428,24.999800,-1.3826,0.246,9.34437,9.34437
2465.00,9.33255,25.134852,0.000434,24.999778,-1.3829,0.246,9.34224,9.34224
2466.00,9.33691,25.134955,0.000435,24.999720,-1.3830,0.246,9.34149,9.34149
2467.00,9.33951,25.134960,0.000434,24.999641,-1.3831,0.246,9.34247,9.34247
2468.00,9.34143,25.135036,0.000438,24.999634,-1.3833,0.246,9.34411,9.34411
2469.00,9.34132,25.135197,0.000436,24.999728,-1.3835,0.246,9.34654,9.34654
2470.00,9.34136,25.135248,0.000435,24.999729,-1.3836,0.246,9.34907,9.34907
2471.00,9.34209,25.135298,0.000434,24.999745,-1.3838,0.246,9.34933,9.34933
2472.00,9.34326,25.135372,0.000434,24.999792,-1.3840,0.246,9.34797,9.34797
2473.00,9.34359,25.135441,0.000432,24.999813,-1.3842,0.247,9.34567,9.34567
2474.00,9.34325,25.135414,0.000434,24.999757,-1.3843,0.247,9.34347,9.34347
2475.00,9.34386,25.135472,0.000437,24.999790,-1.3846,0.247,9.34093,9.34093
2476.00,9.34456,25.135440,0.000436,24.999755,-1.3850,0.247,9.34020,9.34020
2477.00,9.34486,25.135393,0.000438,24.999679,-1.3853,0.247,9.34129,9.34129
2478.00,9.34460,25.135378,0.000443,24.999650,-1.3856,0.247,9.34308,9.34308
2479.00,9.34382,25.135353,0.000444,24.999628,-1.3859,0.247,9.34353,9.34353
2480.00,9.34393,25.135334,0.000442,24.999637,-1.3862,0.247,9.34504,9.34504
2481.00,9.34452,25.135354,0.000443,24.999703,-1.3864,0.247,9.34645,9.34645
2482.00,9.34480,25.135347,0.000442,24.999717,-1.3866,0.247,9.34609,9.34609
2483.00,9.34501,25.135326,0.000440,24.999692,-1.3869,0.247,9.34521,9.34521
2484.00,9.34510,25.135397,0.000440,24.999725,-1.3872,0.247,9.34589,9.34589
2485.00,9.34502,25.135407,0.000441,24.999717,-1.3875,0.247,9.34510,9.34510
2486.00,9.34497,25.135449,0.000443,24.999653,-1.3877,0.247,9.34360,9.34360
2487.00,9.34477,25.135557,0.000443,24.999737,-1.3878,0.247,9.34315,9.34315
2488.00,9.34440,25.135621,0.000441,24.999809,-1.3881,0.247,9.34315,9.34315
2489.00,9.34429,25.135584,0.000440,24.999741,-1.3884,0.247,9.34390,9.34390
2490.00,9.34407,25.135612,0.000441,24.999675,-1.3886,0.247,9.34446,9.34446
2491.00,9.34386,25.135583,0.000440,24.999612,-1.3890,0.247,9.34545,9.34545
2492.00,9.34433,25.135607,0.000441,24.999565,-1.3893,0.247,9.34655,9.34655
2493.00,9.34471,25.135690,0.000443,24.999536,-1.3896,0.247,9.34741,9.34741
2494.00,9.34481,25.135732,0.000445,24.999574,-1.3899,0.247,9.34584,9.34584
2495.00,9.34496,25.135732,0.000445,24.999559,-1.3902,0.247,9.34575,9.34575
2496.00,9.34515,25.135855,0.000449,24.999671,-1.3905,0.247,9.34572,9.34572
2497.00,9.34517,25.135846,0.000450,24.999624,-1.3908,0.247,9.34479,9.34479
2498.00,9.34514,25.135870,0.000448,24.999624,-1.3911,0.247,9.34391,9.34391
2499.00,9.34487,25.135956,0.000444,24.999599,-1.3913,0.247,9.34334,9.34334
2500.00,9.34450,25.136077,0.000441,24.999677,-1.3914,0.248,9.34044,9.34044
2501.00,9.34330,25.136145,0.000441,24.999712,-1.3916,0.248,9.33642,9.33642
2502.00,9.34231,25.136180,0.000441,24.999724,-1.3917,0.248,9.33354,9.33354
2503.00,9.34180,25.136153,0.000442,24.999668,-1.3920,0.248,9.33207,9.33207
2504.00,9.34133,25.136218,0.000446,24.999709,-1.3922,0.248,9.33089,9.33089
2505.00,9.34075,25.136197,0.000448,24.999709,-1.3924,0.248,9.33194,9.33194
2506.00,9.34059,25.136197,0.000443,24.999690,-1.3926,0.248,9.33382,9.33382
2507.00,9.34043,25.136240,0.000443,24.999706,-1.3929,0.248,9.33425,9.33425
2508.00,9.33940,25.136277,0.000442,24.999741,-1.3931,0.248,9.33371,9.33371
2509.00,9.33833,25.136197,0.000440,24.999647,-1.3934,0.248,9.33396,9.33396
2510.00,9.33738,25.136161,0.000434,24.999584,-1.3938,0.249,9.33295,9.33295
2511.00,9.33655,25.136185,0.000437,24.999571,-1.3940,0.249,9.33297,9.33297
2512.00,9.33617,25.136293,0.000441,24.999628,-1.3944,0.248,9.33441,9.33441
2513.00,9.33602,25.136268,0.000443,24.999552,-1.3947,0.248,9.33547,9.33547
2514.00,9.33601,25.136370,0.000445,24.999636,-1.3950,0.248,9.33571,9.33571
2515.00,9.33561,25.136416,0.000451,24.999637,-1.3953,0.248,9.33520,9.33520
2516.00,9.33459,25.136469,0.000451,24.999689,-1.3958,0.248,9.33303,9.33303
2517.00,9.33370,25.136460,0.000445,24.999642,-1.3960,0.248,9.33152,9.33152
2518.00,9.33320,25.136557,0.000443,24.999710,-1.3961,0.249,9.33052,9.33052
2519.00,9.33285,25.136612,0.000443,24.999708,-1.3963,0.249,9.33056,9.33056
2520.00,9.33286,25.136744,0.000445,24.999762,-1.3963,0.249,9.33194,9.33194
2521.00,9.33328,25.136820,0.000445,24.999731,-1.3964,0.249,9.33435,9.33435
2522.00,9.33376,25.136875,0.000447,24.999729,-1.3966,0.249,9.33559,9.33559
2523.00,9.33387,25.136926,0.000447,24.999706,-1.3969,0.249,9.33631,9.33631
2524.00,9.33361,25.136979,0.000447,24.999701,-1.3972,0.249,9.33503,9.33503
2525.00,9.33366,25.136953,0.000445,24.999649,-1.3976,0.249,9.33273,9.33273
2526.00,9.33349,25.136873,0.000443,24.999584,-1.3979,0.249,9.32984,9.32984
2527.00,9.33318,25.136829,0.000443,24.999603,-1.3983,0.249,9.32782,9.32782
2528.00,9.33259,25.136842,0.000444,24.999651,-1.3985,0.249,9.32671,9.32671
2529.00,9.33220,25.136836,0.000445,24.999702,-1.3987,0.249,9.32822,9.32822
2530.00,9.33257,25.136874,0.000446,24.999761,-1.3988,0.249,9.33110,9.33110
2531.00,9.33279,25.136948,0.000449,24.999837,-1.3990,0.249,9.33384,9.33384
2532.00,9.33267,25.137038,0.000448,24.999822,-1.3992,0.249,9.33630,9.33630
2533.00,9.33222,25.137057,0.000446,24.999797,-1.3995,0.249,9.33712,9.33712
2534.00,9.33258,25.137168,0.000449,24.999805,-1.3998,0.249,9.33575,9.33575
2535.00,9.33315,25.137198,0.000448,24.999737,-1.4002,0.249,9.33411,9.33411
2536.00,9.33325,25.137241,0.000446,24.999722,-1.4006,0.249,9.33530,9.33530
2537.00,9.33298,25.137267,0.000447,24.999682,-1.4009,0.249,9.33640,9.33640
2538.00,9.33240,25.137344,0.000446,24.999684,-1.4011,0.249,9.33813,9.33813
2539.00,9.33260,25.137312,0.000442,24.999641,-1.4014,0.249,9.34042,9.34042
2540.00,9.33387,25.137358,0.000440,24.999659,-1.4017,0.250,9.34232,9.34232
2541.00,9.33477,25.137334,0.000440,24.999610,-1.4019,0.250,9.34137,9.34137
2542.00,9.33511,25.137282,0.000440,24.999628,-1.4023,0.250,9.34075,9.34075
2543.00,9.33537,25.137262,0.000440,24.999657,-1.4027,0.250,9.33856,9.33856
2544.00,9.33672,25.137228,0.000440,24.999625,-1.4029,0.250,9.33618,9.33618
2545.00,9.33764,25.137220,0.000440,24.999611,-1.4031,0.250,9.33427,9.33427
2546.00,9.33789,25.137239,0.000437,24.999599,-1.4033,0.250,9.33325,9.33325
2547.00,9.33715,25.137251,0.000437,24.999579,-1.4035,0.250,9.33237,9.33237
2548.00,9.33679,25.137263,0.000436,24.999510,-1.4037,0.250,9.33272,9.33272
2549.00,9.33655,25.137416,0.000437,24.999583,-1.4041,0.250,9.33361,9.33361
2550.00,9.33628,25.137486,0.000436,24.999612,-1.4045,0.250,9.33347,9.33347
2551.00,9.33587,25.137572,0.000438,24.999572,-1.4050,0.250,9.33343,9.33343
2552.00,9.33579,25.137687,0.000438,24.999563,-1.4054,0.250,9.33319,9.33319
2553.00,9.33572,25.137796,0.000438,24.999597,-1.4057,0.250,9.33279,9.33279
2554.00,9.33588,25.137789,0.000436,24.999535,-1.4059,0.251,9.33295,9.33295
2555.00,9.33605,25.137823,0.000439,24.999505,-1.4062,0.250,9.33467,9.33467
2556.00,9.33624,25.137852,0.000440,24.999550,-1.4064,0.250,9.33661,9.33661
2557.00,9.33604,25.137938,0.000441,24.999630,-1.4066,0.251,9.33724,9.33724
2558.00,9.33573,25.137916,0.000445,24.999619,-1.4069,0.250,9.33839,9.33839
2559.00,9.33560,25.137992,0.000449,24.999671,-1.4072,0.250,9.33963,9.33963
2560.00,9.33566,25.138010,0.000449,24.999689,-1.4074,0.250,9.34070,9.34070
2561.00,9.33615,25.138053,0.000448,24.999687,-1.4078,0.250,9.34229,9.34229
2562.00,9.33661,25.138098,0.000449,24.999707,-1.4081,0.250,9.34454,9.34454
2563.00,9.33717,25.138121,0.000445,24.999715,-1.4085,0.251,9.34543,9.34543
2564.00,9.33781,25.138135,0.000444,24.999686,-1.4088,0.251,9.34487,9.34487
2565.00,9.33807,25.138227,0.000444,24.999735,-1.4090,0.251,9.34385,9.34385
2566.00,9.33837,25.138254,0.000443,24.999753,-1.4092,0.251,9.34131,9.34131
2567.00,9.33844,25.138259,0.000446,24.999729,-1.4096,0.251,9.33898,9.33898
2568.00,9.33873,25.138375,0.000447,24.999729,-1.4099,0.251,9.33861,9.33861
2569.00,9.33944,25.138376,0.000448,24.999744,-1.4102,0.251,9.33837,9.33837
2570.00,9.33981,25.138300,0.000447,24.999613,-1.4105,0.251,9.33846,9.33846
2571.00,9.34028,25.138301,0.000447,24.999550,-1.4109,0.251,9.33889,9.33889
2572.00,9.34068,25.138290,0.000446,24.999491,-1.4112,0.251,9.33987,9.33987
2573.00,9.34082,25.138269,0.000446,24.999499,-1.4116,0.251,9.34006,9.34006
2574.00,9.34086,25.138309,0.000445,24.999472,-1.4120,0.251,9.34048,9.34048
2575.00,9.34078,25.138426,0.000447,24.999556,-1.4124,0.251,9.33978,9.33978
2576.00,9.34042,25.138522,0.000444,24.999567,-1.4126,0.251,9.33838,9.33838
2577.00,9.34014,25.138569,0.000444,24.999592,-1.4128,0.251,9.33716,9.33716
2578.00,9.34019,25.138568,0.000443,24.999556,-1.4129,0.251,9.33680,9.33680
2579.00,9.34014,25.138581,0.000443,24.999589,-1.4130,0.251,9.33642,9.33642
2580.00,9.33978,25.138517,0.000442,24.999574,-1.4133,0.251,9.33587,9.33587
2581.00,9.33908,25.138472,0.000442,24.999563,-1.4137,0.251,9.33609,9.33609
2582.00,9.33839,25.138479,0.000445,24.999533,-1.4141,0.251,9.33629,9.33629
2583.00,9.33792,25.138488,0.000445,24.999476,-1.4146,0.251,9.33598,9.33598
2584.00,9.33784,25.138500,0.000443,24.999429,-1.4149,0.251,9.33665,9.33665
2585.00,9.33798,25.138617,0.000440,24.999436,-1.4152,0.252,9.33774,9.33774
2586.00,9.33792,25.138711,0.000442,24.999497,-1.4155,0.252,9.33830,9.33830
2587.00,9.33789,25.138713,0.000438,24.999470,-1.4158,0.252,9.33817,9.33817
2588.00,9.33780,25.138821,0.000441,24.999579,-1.4161,0.252,9.33852,9.33852
2589.00,9.33793,25.138903,0.000440,24.999680,-1.4164,0.252,9.33835,9.33835
2590.00,9.33800,25.138890,0.000442,24.999668,-1.4168,0.252,9.33838,9.33838
2591.00,9.33786,25.138860,0.000444,24.999671,-1.4171,0.252,9.33842,9.33842
2592.00,9.33761,25.138891,0.000443,24.999707,-1.4173,0.252,9.33791,9.33791
2593.00,9.33713,25.138935,0.000440,24.999728,-1.4177,0.253,9.33616,9.33616
2594.00,9.33673,25.138882,0.000442,24.999648,-1.4181,0.252,9.33525,9.33525
2595.00,9.33665,25.138972,0.000440,24.999713,-1.4185,0.253,9.33495,9.33495
2596.00,9.33694,25.139093,0.000439,24.999722,-1.4188,0.253,9.33594,9.33594
2597.00,9.33737,25.139266,0.000442,24.999778,-1.4192,0.253,9.33797,9.33797
2598.00,9.33756,25.139265,0.000445,24.999737,-1.4193,0.253,9.33931,9.33931
2599.00,9.33752,25.139412,0.000445,24.999729,-1.4195,0.253,9.34003,9.34003
2600.00,9.33767,25.139418,0.000448,24.999680,-1.4198,0.253,9.33996,9.33996
2601.00,9.33780,25.139454,0.000452,24.999675,-1.4201,0.252,9.33834,9.33834
2602.00,9.33787,25.139450,0.000449,24.999641,-1.4203,0.253,9.33638,9.33638
2603.00,9.33759,25.139587,0.000449,24.999670,-1.4206,0.253,9.33662,9.33662
2604.00,9.33732,25.139635,0.000449,24.999653,-1.4208,0.253,9.33593,9.33593
2605.00,9.33737,25.139728,0.000448,24.999652,-1.4209,0.253,9.33389,9.33389
2606.00,9.33706,25.139773,0.000445,24.999666,-1.4211,0.253,9.33278,9.33278
2607.00,9.33689,25.139767,0.000443,24.999659,-1.4214,0.253,9.33218,9.33218
2608.00,9.33766,25.139727,0.000442,24.999661,-1.4219,0.253,9.33300,9.33300
2609.00,9.33809,25.139699,0.000439,24.999727,-1.4224,0.254,9.33396,9.33396
2610.00,9.33677,25.139713,0.000434,24.999749,-1.4228,0.254,9.33625,9.33625
2611.00,9.33528,25.139687,0.000429,24.999692,-1.4232,0.254,9.33762,9.33762
2612.00,9.33458,25.139763,0.000432,24.999751,-1.4237,0.254,9.33790,9.33790
@18,2.0001,4.0, 2610.03099999999 
2613.00,9.33759,25.139736,0.000430,24.999693,-1.4241,0.254,9.33638,9.33638
2614.00,9.33382,25.139739,0.000428,24.999643,-1.4244,0.254,9.33633,9.33633
2615.00,9.33302,25.139696,0.000430,24.999634,-1.4249,0.254,9.33655,9.33655
2616.00,9.33509,25.139624,0.000431,24.999616,-1.4254,0.254,9.33822,9.33822
2617.00,9.33524,25.139535,0.000428,24.999507,-1.4258,0.255,9.34011,9.34011
2618.00,9.33525,25.139566,0.000428,24.999511,-1.4261,0.255,9.34240,9.34240
2619.00,9.33602,25.139609,0.000429,24.999537,-1.4265,0.255,9.34394,9.34394
2620.00,9.33691,25.139719,0.000432,24.999541,-1.4266,0.255,9.34505,9.34505
2621.00,9.33806,25.139866,0.000433,24.999589,-1.4269,0.255,9.34583,9.34583
2622.00,9.33866,25.139990,0.000437,24.999673,-1.4271,0.255,9.34621,9.34621
2623.00,9.33917,25.140018,0.000440,24.999710,-1.4274,0.255,9.34570,9.34570
2624.00,9.33942,25.140183,0.000441,24.999795,-1.4277,0.255,9.34400,9.34400
2625.00,9.33975,25.140228,0.000439,24.999821,-1.4282,0.255,9.34208,9.34208
2626.00,9.34005,25.140381,0.000439,24.999776,-1.4286,0.255,9.33916,9.33916
2627.00,9.34027,25.140429,0.000435,24.999743,-1.4291,0.255,9.33737,9.33737
2628.00,9.34023,25.140561,0.000434,24.999753,-1.4296,0.256,9.33574,9.33574
2629.00,9.33997,25.140520,0.000433,24.999677,-1.4300,0.256,9.33536,9.33536
2630.00,9.33980,25.140534,0.000436,24.999692,-1.4302,0.256,9.33513,9.33513
2631.00,9.33962,25.140489,0.000438,24.999779,-1.4305,0.255,9.33530,9.33530
2632.00,9.33955,25.140552,0.000444,24.999801,-1.4307,0.255,9.33429,9.33429
2633.00,9.33966,25.140504,0.000441,24.999753,-1.4309,0.255,9.33374,9.33374
2634.00,9.33961,25.140483,0.000441,24.999689,-1.4311,0.255,9.33347,9.33347
2635.00,9.33908,25.140549,0.000441,24.999647,-1.4314,0.255,9.33437,9.33437
2636.00,9.33899,25.140554,0.000442,24.999634,-1.4318,0.255,9.33584,9.33584
2637.00,9.33901,25.140536,0.000441,24.999627,-1.4322,0.255,9.33768,9.33768
2638.00,9.33869,25.140652,0.000446,24.999731,-1.4327,0.255,9.33846,9.33846
2639.00,9.33808,25.140733,0.000446,24.999762,-1.4333,0.255,9.33803,9.33803
2640.00,9.33746,25.140716,0.000444,24.999691,-1.4338,0.256,9.33695,9.33695
2641.00,9.33684,25.140724,0.000444,24.999604,-1.4343,0.256,9.33624,9.33624
2642.00,9.33661,25.140755,0.000441,24.999579,-1.4345,0.256,9.33663,9.33663
2643.00,9.33621,25.140786,0.000442,24.999586,-1.4348,0.256,9.33620,9.33620
2644.00,9.33586,25.140696,0.000441,24.999508,-1.4351,0.256,9.33632,9.33632
2645.00,9.33569,25.140825,0.000445,24.999646,-1.4353,0.256,9.33620,9.33620
2646.00,9.33563,25.140975,0.000447,24.999784,-1.4355,0.256,9.33499,9.33499
2647.00,9.33545,25.140975,0.000447,24.999788,-1.4359,0.256,9.33246,9.33246
2648.00,9.33505,25.140940,0.000443,24.999647,-1.4361,0.256,9.33093,9.33093
2649.00,9.33463,25.141091,0.000448,24.999744,-1.4363,0.256,9.32996,9.32996
2650.00,9.33431,25.141017,0.000447,24.999620,-1.4365,0.256,9.32938,9.32938
2651.00,9.33420,25.140949,0.000445,24.999565,-1.4367,0.256,9.32970,9.32970
2652.00,9.33431,25.140968,0.000448,24.999558,-1.4369,0.256,9.33083,9.33083
2653.00,9.33443,25.141011,0.000449,24.999609,-1.4371,0.256,9.33190,9.33190
2654.00,9.33426,25.141004,0.000445,24.999565,-1.4374,0.256,9.33219,9.33219
2655.00,9.33385,25.141071,0.000446,24.999611,-1.4377,0.256,9.33152,9.33152
2656.00,9.33325,25.141143,0.000445,24.999616,-1.4382,0.256,9.33104,9.33104
2657.00,9.33285,25.141227,0.000449,24.999638,-1.4387,0.256,9.33109,9.33109
2658.00,9.33277,25.141208,0.000450,24.999610,-1.4391,0.256,9.33187,9.33187
2659.00,9.33272,25.141261,0.000454,24.999644,-1.4397,0.256,9.33243,9.33243
2660.00,9.33269,25.141306,0.000451,24.999685,-1.4402,0.256,9.33351,9.33351
2661.00,9.33261,25.141273,0.000449,24.999590,-1.4405,0.256,9.33421,9.33421
2662.00,9.33231,25.141308,0.000447,24.999529,-1.4408,0.256,9.33423,9.33423
2663.00,9.33222,25.141384,0.000448,24.999500,-1.4411,0.256,9.33412,9.33412
2664.00,9.33212,25.141409,0.000445,24.999449,-1.4414,0.257,9.33367,9.33367
2665.00,9.33206,25.141403,0.000447,24.999345,-1.4417,0.257,9.33358,9.33358
2666.00,9.33206,25.141463,0.000450,24.999423,-1.4421,0.256,9.33360,9.33360
2667.00,9.33234,25.141449,0.000448,24.999420,-1.4425,0.257,9.33203,9.33203
2668.00,9.33213,25.141557,0.000449,24.999520,-1.4429,0.257,9.32912,9.32912
2669.00,9.33156,25.141564,0.000452,24.999533,-1.4433,0.257,9.32784,9.32784
2670.00,9.33147,25.141651,0.000453,24.999601,-1.4436,0.257,9.32708,9.32708
2671.00,9.33146,25.141630,0.000455,24.999496,-1.4439,0.257,9.32734,9.32734
2672.00,9.33167,25.141697,0.000458,24.999499,-1.4441,0.256,9.32934,9.32934
2673.00,9.33157,25.141719,0.000457,24.999495,-1.4444,0.257,9.33088,9.33088
2674.00,9.33141,25.141769,0.000458,24.999536,-1.4448,0.257,9.33120,9.33120
2675.00,9.33131,25.141734,0.000457,24.999519,-1.4451,0.257,9.33083,9.33083
2676.00,9.33133,25.141769,0.000455,24.999596,-1.4455,0.257,9.32861,9.32861
2677.00,9.33080,25.141801,0.000452,24.999642,-1.4458,0.257,9.32664,9.32664
2678.00,9.33027,25.141808,0.000450,24.999593,-1.4462,0.257,9.32625,9.32625
2679.00,9.32985,25.141936,0.000450,24.999579,-1.4464,0.257,9.32693,9.32693
2680.00,9.32907,25.141947,0.000450,24.999495,-1.4467,0.257,9.32865,9.32865
2681.00,9.32882,25.142063,0.000452,24.999500,-1.4470,0.257,9.32966,9.32966
2682.00,9.32918,25.142122,0.000453,24.999509,-1.4474,0.257,9.33042,9.33042
2683.00,9.32904,25.142128,0.000450,24.999533,-1.4478,0.257,9.33172,9.33172
2684.00,9.32925,25.142134,0.000445,24.999582,-1.4484,0.258,9.33259,9.33259
2685.00,9.32964,25.142196,0.000443,24.999640,-1.4488,0.258,9.33242,9.33242
2686.00,9.32966,25.142208,0.000445,24.999626,-1.4492,0.258,9.33258,9.33258
2687.00,9.32971,25.142222,0.000447,24.999591,-1.4496,0.258,9.33239,9.33239
2688.00,9.33024,25.142233,0.000448,24.999550,-1.4499,0.258,9.33172,9.33172
2689.00,9.33038,25.142213,0.000449,24.999470,-1.4503,0.257,9.33082,9.33082
2690.00,9.33044,25.142200,0.000449,24.999406,-1.4506,0.257,9.32990,9.32990
2691.00,9.33033,25.142317,0.000446,24.999492,-1.4510,0.258,9.33023,9.33023
2692.00,9.32997,25.142347,0.000446,24.999510,-1.4513,0.257,9.33099,9.33099
2693.00,9.33030,25.142392,0.000447,24.999505,-1.4515,0.258,9.33241,9.33241
2694.00,9.33072,25.142424,0.000448,24.999535,-1.4517,0.258,9.33395,9.33395
2695.00,9.33138,25.142497,0.000452,24.999631,-1.4519,0.258,9.33550,9.33550
2696.00,9.33183,25.142438,0.000450,24.999600,-1.4521,0.258,9.33596,9.33596
2697.00,9.33231,25.142482,0.000448,24.999611,-1.4524,0.258,9.33618,9.33618
2698.00,9.33273,25.142449,0.000450,24.999575,-1.4528,0.258,9.33591,9.33591
2699.00,9.33296,25.142504,0.000448,24.999626,-1.4532,0.258,9.33447,9.33447
2700.00,9.33284,25.142496,0.000445,24.999581,-1.4537,0.258,9.33315,9.33315
2701.00,9.33270,25.142487,0.000446,24.999540,-1.4543,0.258,9.33216,9.33216
2702.00,9.33275,25.142517,0.000449,24.999587,-1.4548,0.258,9.33071,9.33071
2703.00,9.33246,25.142591,0.000447,24.999664,-1.4551,0.258,9.32961,9.32961
2704.00,9.33246,25.142591,0.000446,24.999663,-1.4554,0.258,9.33130,9.33130
2705.00,9.33283,25.142719,0.000448,24.999744,-1.4557,0.258,9.33294,9.33294
2706.00,9.33291,25.142812,0.000448,24.999745,-1.4559,0.258,9.33361,9.33361
2707.00,9.33307,25.142926,0.000449,24.999805,-1.4564,0.258,9.33499,9.33499
2708.00,9.33340,25.143038,0.000451,24.999836,-1.4569,0.258,9.33662,9.33662
2709.00,9.33391,25.143152,0.000453,24.999818,-1.4573,0.258,9.33678,9.33678
2710.00,9.33422,25.143219,0.000452,24.999836,-1.4576,0.258,9.33569,9.33569
2711.00,9.33445,25.143175,0.000451,24.999791,-1.4581,0.258,9.33532,9.33532
2712.00,9.33438,25.143170,0.000448,24.999678,-1.4585,0.259,9.33376,9.33376
2713.00,9.33395,25.143202,0.000451,24.999643,-1.4590,0.258,9.33092,9.33092
2714.00,9.33330,25.143198,0.000454,24.999615,-1.4595,0.258,9.32773,9.32773
2715.00,9.33254,25.143146,0.000452,24.999528,-1.4598,0.258,9.32579,9.32579
2716.00,9.33208,25.143193,0.000455,24.999570,-1.4600,0.258,9.32386,9.32386
2717.00,9.33139,25.143179,0.000455,24.999562,-1.4602,0.258,9.32222,9.32222
2718.00,9.33027,25.143054,0.000450,24.999426,-1.4604,0.258,9.32236,9.32236
2719.00,9.33006,25.143016,0.000448,24.999388,-1.4607,0.259,9.32251,9.32251
2720.00,9.33027,25.143041,0.000447,24.999400,-1.4612,0.259,9.32199,9.32199
2721.00,9.32993,25.143127,0.000446,24.999411,-1.4618,0.259,9.32172,9.32172
2722.00,9.32903,25.143211,0.000445,24.999439,-1.4623,0.259,9.32226,9.32226
2723.00,9.32828,25.143370,0.000447,24.999565,-1.4628,0.259,9.32283,9.32283
2724.00,9.32799,25.143432,0.000447,24.999588,-1.4631,0.259,9.32341,9.32341
2725.00,9.32730,25.143513,0.000449,24.999672,-1.4635,0.259,9.32445,9.32445
2726.00,9.32682,25.143519,0.000451,24.999667,-1.4638,0.259,9.32563,9.32563
2727.00,9.32635,25.143534,0.000452,24.999698,-1.4641,0.259,9.32594,9.32594
2728.00,9.32564,25.143597,0.000454,24.999730,-1.4645,0.259,9.32527,9.32527
2729.00,9.32450,25.143641,0.000457,24.999684,-1.4649,0.259,9.32366,9.32366
2730.00,9.32384,25.143697,0.000457,24.999660,-1.4654,0.259,9.32147,9.32147
2731.00,9.32334,25.143721,0.000453,24.999659,-1.4659,0.259,9.31970,9.31970
2732.00,9.32268,25.143732,0.000452,24.999624,-1.4664,0.259,9.31878,9.31878
2733.00,9.32222,25.143745,0.000449,24.999590,-1.4668,0.259,9.31805,9.31805
2734.00,9.32203,25.143791,0.000449,24.999621,-1.4671,0.259,9.31902,9.31902
2735.00,9.32211,25.143805,0.000449,24.999571,-1.4674,0.259,9.32070,9.32070
2736.00,9.32221,25.143856,0.000448,24.999507,-1.4677,0.259,9.32245,9.32245
2737.00,9.32255,25.143925,0.000447,24.999506,-1.4680,0.259,9.32382,9.32382
2738.00,9.32281,25.143971,0.000450,24.999533,-1.4683,0.259,9.32523,9.32523
2739.00,9.32280,25.143996,0.000450,24.999589,-1.4685,0.259,9.32555,9.32555
2740.00,9.32304,25.144014,0.000450,24.999636,-1.4688,0.259,9.32529,9.32529
2741.00,9.32320,25.144029,0.000454,24.999687,-1.4690,0.259,9.32432,9.32432
2742.00,9.32294,25.144024,0.000449,24.999701,-1.4693,0.259,9.32260,9.32260
2743.00,9.32260,25.143992,0.000444,24.999652,-1.4696,0.260,9.32094,9.32094
2744.00,9.32228,25.144021,0.000442,24.999608,-1.4700,0.260,9.32065,9.32065
2745.00,9.32223,25.144017,0.000440,24.999529,-1.4706,0.260,9.32143,9.32143
2746.00,9.32230,25.144081,0.000441,24.999512,-1.4713,0.260,9.32297,9.32297
2747.00,9.32240,25.144253,0.000446,24.999551,-1.4719,0.260,9.32432,9.32432
2748.00,9.32222,25.144349,0.000448,24.999582,-1.4725,0.260,9.32396,9.32396
2749.00,9.32205,25.144414,0.000449,24.999610,-1.4730,0.260,9.32190,9.32190
2750.00,9.32252,25.144419,0.000450,24.999569,-1.4733,0.260,9.31794,9.31794
2751.00,9.32162,25.144515,0.000448,24.999624,-1.4734,0.260,9.31516,9.31516
2752.00,9.32125,25.144351,0.000443,24.999510,-1.4736,0.260,9.31378,9.31378
2753.00,9.32117,25.144405,0.000447,24.999526,-1.4738,0.260,9.31376,9.31376
2754.00,9.32074,25.144425,0.000448,24.999559,-1.4740,0.260,9.31372,9.31372
2755.00,9.32021,25.144482,0.000448,24.999619,-1.4743,0.260,9.31518,9.31518
2756.00,9.31926,25.144482,0.000448,24.999615,-1.4745,0.260,9.31629,9.31629
2757.00,9.31876,25.144584,0.000452,24.999658,-1.4749,0.260,9.31828,9.31828
2758.00,9.31885,25.144547,0.000445,24.999535,-1.4753,0.260,9.32080,9.32080
2759.00,9.31733,25.144542,0.000436,24.999439,-1.4757,0.261,9.32442,9.32442
2760.00,9.31436,25.144641,0.000431,24.999473,-1.4762,0.261,9.32697,9.32697
2761.00,9.31282,25.144653,0.000428,24.999448,-1.4766,0.262,9.32656,9.32656
2762.00,9.31563,25.144716,0.000427,24.999472,-1.4769,0.262,9.32377,9.32377
@19,2.0001,4.0, 2760.30799999999 
2763.00,9.31677,25.144772,0.000428,24.999546,-1.4772,0.262,9.31984,9.31984
2764.00,9.31570,25.144808,0.000433,24.999525,-1.4776,0.262,9.31679,9.31679
2765.00,9.31861,25.144817,0.000436,24.999492,-1.4779,0.262,9.31739,9.31739
2766.00,9.32188,25.144812,0.000435,24.999460,-1.4784,0.262,9.32142,9.32142
2767.00,9.32166,25.144747,0.000432,24.999409,-1.4789,0.262,9.32586,9.32586
2768.00,9.32004,25.144762,0.000434,24.999413,-1.4795,0.262,9.33048,9.33048
2769.00,9.32012,25.144860,0.000435,24.999558,-1.4800,0.262,9.33429,9.33429
2770.00,9.32124,25.144809,0.000437,24.999612,-1.4804,0.262,9.33539,9.33539
2771.00,9.32277,25.144835,0.000438,24.999640,-1.4808,0.262,9.33371,9.33371
2772.00,9.32238,25.144868,0.000442,24.999620,-1.4812,0.262,9.33190,9.33190
2773.00,9.31976,25.144880,0.000442,24.999604,-1.4816,0.262,9.32991,9.32991
2774.00,9.32074,25.144900,0.000440,24.999589,-1.4821,0.262,9.32672,9.32672
2775.00,9.32663,25.144937,0.000436,24.999503,-1.4826,0.263,9.32457,9.32457
2776.00,9.32947,25.144899,0.000435,24.999429,-1.4830,0.263,9.32309,9.32309
2777.00,9.33069,25.144942,0.000434,24.999474,-1.4833,0.263,9.32231,9.32231
2778.00,9.32981,25.145007,0.000436,24.999500,-1.4836,0.263,9.32198,9.32198
2779.00,9.32853,25.144948,0.000439,24.999427,-1.4840,0.263,9.32357,9.32357
2780.00,9.32762,25.145058,0.000443,24.999485,-1.4843,0.263,9.32488,9.32488
2781.00,9.32708,25.145127,0.000443,24.999541,-1.4848,0.263,9.32712,9.32712
2782.00,9.32762,25.145193,0.000444,24.999577,-1.4852,0.263,9.32928,9.32928
2783.00,9.32805,25.145216,0.000445,24.999553,-1.4856,0.263,9.32992,9.32992
2784.00,9.32834,25.145274,0.000446,24.999543,-1.4858,0.263,9.32997,9.32997
2785.00,9.32863,25.145269,0.000449,24.999509,-1.4861,0.263,9.32911,9.32911
2786.00,9.32811,25.145344,0.000452,24.999493,-1.4865,0.262,9.32684,9.32684
2787.00,9.32736,25.145425,0.000454,24.999468,-1.4869,0.263,9.32500,9.32500
2788.00,9.32657,25.145531,0.000453,24.999522,-1.4874,0.263,9.32411,9.32411
2789.00,9.32579,25.145541,0.000451,24.999447,-1.4880,0.263,9.32270,9.32270
2790.00,9.32526,25.145602,0.000447,24.999466,-1.4886,0.263,9.32198,9.32198
2791.00,9.32497,25.145683,0.000445,24.999480,-1.4890,0.263,9.32319,9.32319
2792.00,9.32508,25.145635,0.000443,24.999423,-1.4892,0.263,9.32372,9.32372
2793.00,9.32500,25.145570,0.000445,24.999337,-1.4895,0.263,9.32426,9.32426
2794.00,9.32533,25.145590,0.000447,24.999390,-1.4899,0.263,9.32602,9.32602
2795.00,9.32571,25.145570,0.000450,24.999390,-1.4901,0.263,9.32746,9.32746
2796.00,9.32605,25.145497,0.000450,24.999397,-1.4904,0.263,9.32799,9.32799
2797.00,9.32659,25.145585,0.000450,24.999486,-1.4908,0.263,9.32939,9.32939
2798.00,9.32704,25.145679,0.000450,24.999562,-1.4910,0.263,9.33040,9.33040
2799.00,9.32713,25.145792,0.000450,24.999618,-1.4912,0.263,9.32949,9.32949
2800.00,9.32696,25.145887,0.000448,24.999673,-1.4914,0.263,9.32882,9.32882
2801.00,9.32675,25.145968,0.000447,24.999627,-1.4918,0.263,9.32821,9.32821
2802.00,9.32645,25.145979,0.000449,24.999580,-1.4921,0.263,9.32729,9.32729
2803.00,9.32651,25.145983,0.000444,24.999520,-1.4925,0.263,9.32799,9.32799
2804.00,9.32681,25.146002,0.000444,24.999488,-1.4930,0.263,9.32911,9.32911
2805.00,9.32693,25.146062,0.000443,24.999461,-1.4934,0.263,9.33002,9.33002
2806.00,9.32721,25.146200,0.000447,24.999517,-1.4937,0.263,9.32960,9.32960
2807.00,9.32706,25.146231,0.000446,24.999480,-1.4941,0.263,9.32728,9.32728
2808.00,9.32680,25.146289,0.000448,24.999507,-1.4945,0.263,9.32468,9.32468
2809.00,9.32681,25.146416,0.000452,24.999558,-1.4948,0.263,9.32273,9.32273
2810.00,9.32675,25.146469,0.000456,24.999565,-1.4953,0.263,9.32075,9.32075
2811.00,9.32674,25.146423,0.000455,24.999523,-1.4959,0.263,9.32099,9.32099
2812.00,9.32661,25.146499,0.000454,24.999600,-1.4962,0.263,9.32218,9.32218
2813.00,9.32666,25.146555,0.000452,24.999629,-1.4966,0.263,9.32324,9.32324
2814.00,9.32626,25.146593,0.000448,24.999633,-1.4971,0.263,9.32388,9.32388
2815.00,9.32562,25.146631,0.000444,24.999628,-1.4975,0.264,9.32475,9.32475
2816.00,9.32528,25.146683,0.000445,24.999653,-1.4977,0.264,9.32414,9.32414
2817.00,9.32524,25.146662,0.000446,24.999560,-1.4981,0.264,9.32462,9.32462
2818.00,9.32513,25.146689,0.000446,24.999543,-1.4986,0.264,9.32419,9.32419
2819.00,9.32494,25.146698,0.000447,24.999510,-1.4988,0.264,9.32362,9.32362
2820.00,9.32462,25.146752,0.000449,24.999536,-1.4991,0.264,9.32227,9.32227
2821.00,9.32425,25.146779,0.000449,24.999533,-1.4995,0.264,9.32173,9.32173
2822.00,9.32400,25.146902,0.000453,24.999707,-1.4999,0.264,9.32130,9.32130
2823.00,9.32359,25.146868,0.000454,24.999683,-1.5003,0.264,9.32099,9.32099
2824.00,9.32312,25.146836,0.000452,24.999690,-1.5009,0.264,9.32140,9.32140
2825.00,9.32279,25.146824,0.000453,24.999664,-1.5013,0.264,9.32260,9.32260
2826.00,9.32253,25.146874,0.000452,24.999703,-1.5018,0.264,9.32340,9.32340
2827.00,9.32268,25.146839,0.000447,24.999587,-1.5022,0.264,9.32318,9.32318
2828.00,9.32290,25.147006,0.000451,24.999695,-1.5025,0.264,9.32354,9.32354
2829.00,9.32306,25.147037,0.000451,24.999679,-1.5029,0.264,9.32373,9.32373
2830.00,9.32333,25.147028,0.000450,24.999630,-1.5033,0.264,9.32413,9.32413
2831.00,9.32346,25.147135,0.000452,24.999729,-1.5037,0.264,9.32440,9.32440
2832.00,9.32357,25.147187,0.000452,24.999786,-1.5041,0.264,9.32597,9.32597
2833.00,9.32393,25.147104,0.000448,24.999699,-1.5047,0.264,9.32742,9.32742
2834.00,9.32407,25.147124,0.000452,24.999681,-1.5051,0.264,9.32748,9.32748
2835.00,9.32408,25.147213,0.000454,24.999761,-1.5056,0.264,9.32727,9.32727
2836.00,9.32414,25.147149,0.000450,24.999645,-1.5062,0.264,9.32735,9.32735
2837.00,9.32420,25.147178,0.000450,24.999595,-1.5067,0.264,9.32622,9.32622
2838.00,9.32421,25.147267,0.000449,24.999614,-1.5070,0.265,9.32513,9.32513
2839.00,9.32434,25.147320,0.000445,24.999619,-1.5074,0.265,9.32523,9.32523
2840.00,9.32462,25.147411,0.000447,24.999641,-1.5077,0.265,9.32495,9.32495
2841.00,9.32461,25.147490,0.000447,24.999634,-1.5080,0.265,9.32299,9.32299
2842.00,9.32454,25.147539,0.000447,24.999681,-1.5084,0.265,9.32278,9.32278
2843.00,9.32455,25.147569,0.000450,24.999719,-1.5087,0.265,9.32275,9.32275
2844.00,9.32485,25.147641,0.000454,24.999774,-1.5090,0.265,9.32309,9.32309
2845.00,9.32474,25.147608,0.000451,24.999733,-1.5093,0.265,9.32201,9.32201
2846.00,9.32441,25.147627,0.000451,24.999678,-1.5097,0.265,9.32227,9.32227
2847.00,9.32418,25.147679,0.000454,24.999629,-1.5100,0.265,9.32162,9.32162
2848.00,9.32408,25.147654,0.000452,24.999550,-1.5105,0.265,9.32011,9.32011
2849.00,9.32383,25.147651,0.000451,24.999512,-1.5110,0.265,9.31814,9.31814
2850.00,9.32336,25.147704,0.000454,24.999536,-1.5115,0.265,9.31898,9.31898
2851.00,9.32294,25.147805,0.000458,24.999640,-1.5119,0.265,9.31910,9.31910
2852.00,9.32247,25.147782,0.000452,24.999605,-1.5124,0.265,9.31808,9.31808
2853.00,9.32205,25.147867,0.000449,24.999615,-1.5129,0.265,9.31774,9.31774
2854.00,9.32129,25.148021,0.000447,24.999683,-1.5133,0.265,9.31804,9.31804
2855.00,9.32084,25.147995,0.000442,24.999648,-1.5138,0.265,9.31744,9.31744
2856.00,9.32057,25.148002,0.000440,24.999655,-1.5143,0.266,9.31801,9.31801
2857.00,9.32057,25.148030,0.000444,24.999679,-1.5148,0.266,9.31955,9.31955
2858.00,9.32041,25.147985,0.000447,24.999664,-1.5153,0.266,9.32060,9.32060
2859.00,9.32015,25.147919,0.000449,24.999640,-1.5157,0.266,9.32062,9.32062
2860.00,9.31988,25.148012,0.000454,24.999626,-1.5159,0.265,9.32081,9.32081
2861.00,9.31989,25.148029,0.000451,24.999596,-1.5161,0.265,9.31980,9.31980
2862.00,9.31969,25.148133,0.000452,24.999696,-1.5163,0.266,9.31750,9.31750
2863.00,9.31885,25.148254,0.000451,24.999771,-1.5164,0.266,9.31621,9.31621
2864.00,9.31841,25.148288,0.000451,24.999726,-1.5168,0.266,9.31683,9.31683
2865.00,9.31867,25.148330,0.000451,24.999765,-1.5174,0.266,9.31857,9.31857
2866.00,9.31922,25.148346,0.000454,24.999767,-1.5180,0.266,9.32113,9.32113
2867.00,9.31982,25.148365,0.000455,24.999660,-1.5186,0.266,9.32496,9.32496
2868.00,9.32026,25.148336,0.000454,24.999587,-1.5190,0.266,9.32788,9.32788
2869.00,9.32058,25.148317,0.000452,24.999533,-1.5193,0.266,9.32971,9.32971
2870.00,9.32073,25.148246,0.000451,24.999417,-1.5197,0.266,9.32803,9.32803
2871.00,9.32142,25.148329,0.000451,24.999463,-1.5200,0.266,9.32571,9.32571
2872.00,9.32169,25.148385,0.000451,24.999562,-1.5202,0.266,9.32309,9.32309
2873.00,9.32175,25.148420,0.000451,24.999554,-1.5207,0.266,9.32012,9.32012
2874.00,9.32257,25.148521,0.000453,24.999648,-1.5213,0.266,9.31784,9.31784
2875.00,9.32297,25.148609,0.000453,24.999737,-1.5217,0.266,9.31812,9.31812
2876.00,9.32199,25.148638,0.000452,24.999751,-1.5222,0.266,9.31895,9.31895
2877.00,9.32148,25.148643,0.000452,24.999698,-1.5227,0.266,9.31927,9.31927
2878.00,9.32154,25.148715,0.000453,24.999771,-1.5230,0.266,9.31959,9.31959
2879.00,9.32180,25.148692,0.000450,24.999721,-1.5233,0.266,9.31959,9.31959
2880.00,9.32305,25.148672,0.000451,24.999628,-1.5235,0.266,9.32024,9.32024
2881.00,9.32265,25.148592,0.000449,24.999506,-1.5237,0.266,9.32095,9.32095
2882.00,9.32259,25.148586,0.000447,24.999452,-1.5240,0.266,9.32199,9.32199
2883.00,9.32276,25.148596,0.000450,24.999419,-1.5243,0.266,9.32298,9.32298
2884.00,9.32261,25.148682,0.000452,24.999483,-1.5248,0.266,9.32311,9.32311
2885.00,9.32199,25.148832,0.000453,24.999675,-1.5252,0.266,9.32188,9.32188
2886.00,9.32175,25.148891,0.000454,24.999721,-1.5257,0.267,9.32051,9.32051
2887.00,9.32110,25.148975,0.000457,24.999805,-1.5262,0.267,9.31998,9.31998
2888.00,9.32038,25.149006,0.000458,24.999802,-1.5266,0.267,9.31992,9.31992
2889.00,9.32000,25.149061,0.000460,24.999824,-1.5269,0.267,9.31963,9.31963
2890.00,9.31999,25.148967,0.000455,24.999650,-1.5272,0.267,9.32012,9.32012
2891.00,9.32022,25.149023,0.000454,24.999673,-1.5275,0.267,9.32101,9.32101
2892.00,9.32051,25.148987,0.000452,24.999564,-1.5280,0.267,9.32130,9.32130
2893.00,9.32074,25.149045,0.000454,24.999552,-1.5285,0.267,9.32086,9.32086
2894.00,9.32076,25.149057,0.000452,24.999508,-1.5290,0.267,9.32044,9.32044
2895.00,9.32061,25.149074,0.000454,24.999516,-1.5295,0.267,9.31966,9.31966
2896.00,9.32041,25.149098,0.000459,24.999527,-1.5299,0.266,9.31883,9.31883
2897.00,9.32028,25.149161,0.000461,24.999607,-1.5301,0.266,9.31789,9.31789
2898.00,9.32032,25.149168,0.000457,24.999610,-1.5305,0.266,9.31767,9.31767
2899.00,9.32035,25.149202,0.000454,24.999663,-1.5308,0.267,9.31804,9.31804
2900.00,9.32007,25.149221,0.000451,24.999658,-1.5311,0.267,9.31769,9.31769
2901.00,9.31959,25.149161,0.000446,24.999493,-1.5316,0.267,9.31725,9.31725
2902.00,9.31926,25.149157,0.000446,24.999470,-1.5321,0.267,9.31709,9.31709
2903.00,9.31890,25.149283,0.000449,24.999543,-1.5325,0.267,9.31698,9.31698
2904.00,9.31883,25.149242,0.000447,24.999371,-1.5329,0.267,9.31672,9.31672
2905.00,9.31862,25.149385,0.000451,24.999431,-1.5335,0.267,9.31683,9.31683
2906.00,9.31852,25.149564,0.000456,24.999603,-1.5340,0.267,9.31670,9.31670
2907.00,9.31826,25.149611,0.000450,24.999538,-1.5344,0.267,9.31566,9.31566
2908.00,9.31765,25.149666,0.000449,24.999540,-1.5348,0.267,9.31389,9.31389
2909.00,9.31706,25.149689,0.000449,24.999596,-1.5352,0.267,9.31216,9.31216
2910.00,9.31650,25.149679,0.000449,24.999555,-1.5354,0.267,9.31050,9.31050
2911.00,9.31589,25.149698,0.000445,24.999528,-1.5356,0.267,9.30955,9.30955
2912.00,9.31537,25.149788,0.000446,24.999633,-1.5359,0.267,9.30991,9.30991
