# Supplementary material for: HSL1 and BAM1/2 impact epidermal cell development by sensing distinct signaling peptides
Source: Nat Commun. 2022 Feb 15;13:876. doi: 10.1038/s41467-022-28558-4 (PMC8847575; doi:10.1038/s41467-022-28558-4)
Supplement: Supplementary file 4 — Source Data [file 41467_2022_28558_MOESM4_ESM.zip › Source Data/Source Data/Figure S8/Exp2_HSL1_IDA Hyp64P_SERK1]

$ITC
$ 19 
$NOT
$ 25 
$ 60 
$ 500 
$ 10 
$ 2 
$ADCGainCode:  0 
$False,True,True
$ 0.4 , 0.8 , 150 , 5 
$ 2 , 4 , 150 , 5 
$ 2 , 4 , 150 , 5 
$ 2 , 4 , 150 , 5 
$ 2 , 4 , 150 , 5 
$ 2 , 4 , 150 , 5 
$ 2 , 4 , 150 , 5 
$ 2 , 4 , 150 , 5 
$ 2 , 4 , 150 , 5 
$ 2 , 4 , 150 , 5 
$ 2 , 4 , 150 , 5 
$ 2 , 4 , 150 , 5 
$ 2 , 4 , 150 , 5 
$ 2 , 4 , 150 , 5 
$ 2 , 4 , 150 , 5 
$ 2 , 4 , 150 , 5 
$ 2 , 4 , 150 , 5 
$ 2 , 4 , 150 , 5 
$ 2 , 4 , 150 , 5 
# 0 
# 0.1 
# 0.02 
# 0.2035 
# 25 
# 4 
# 8.15 
# 1 
?HSL1_15uM_IDA_noHyp_300uM
% MICROCALITC_MAL1177627
% 0.2035 
% 4 
%-0.586102 , 29.61604 
%-0.348256 , 29.40329 
% 0.8333333 
% 167740 , 167730 
% 0.25 , 81 
%-0.015695 ,-0.033946 
%-20 , 8 
% 0 , 0 
% 0 
% 128000       127744 
% 43.1 
% 500 , 750 , 1000 , 750 
% 0.06978023945 ,-0.002252194966 ,-3.244915618586E-05 , 1.349203907274E-06 ,-9.058983361606E-09 
% MicroCalITC Ver: 1.29.32 Run time:6/29/2020 7:48:55 PM
@0
5.00,9.27739,25.161535,0.000429,25.115556,-1.6167,0.034,9.27363,9.27363
6.00,9.27674,25.161668,0.000428,25.115602,-1.6167,0.035,9.27633,9.27633
7.00,9.27674,25.161766,0.000426,25.115640,-1.6166,0.035,9.27784,9.27784
8.00,9.27644,25.161870,0.000431,25.115668,-1.6164,0.035,9.27932,9.27932
9.00,9.27594,25.161990,0.000434,25.115665,-1.6162,0.035,9.28032,9.28032
10.00,9.27623,25.162053,0.000432,25.115658,-1.6161,0.035,9.28060,9.28060
11.00,9.27677,25.162060,0.000431,25.115597,-1.6160,0.035,9.28111,9.28111
12.00,9.27713,25.162095,0.000432,25.115589,-1.6159,0.035,9.28143,9.28143
13.00,9.27738,25.162024,0.000428,25.115500,-1.6157,0.035,9.28132,9.28132
14.00,9.27758,25.162029,0.000426,25.115457,-1.6156,0.035,9.28231,9.28231
15.00,9.27806,25.162062,0.000426,25.115491,-1.6154,0.035,9.28317,9.28317
16.00,9.27849,25.162065,0.000424,25.115475,-1.6152,0.036,9.28317,9.28317
17.00,9.27872,25.162149,0.000424,25.115521,-1.6149,0.036,9.28257,9.28257
18.00,9.27851,25.162274,0.000423,25.115631,-1.6148,0.036,9.28184,9.28184
19.00,9.27868,25.162365,0.000423,25.115731,-1.6148,0.036,9.28076,9.28076
20.00,9.27897,25.162407,0.000427,25.115825,-1.6148,0.036,9.27919,9.27919
21.00,9.27950,25.162447,0.000434,25.115881,-1.6147,0.036,9.27909,9.27909
22.00,9.28008,25.162367,0.000435,25.115773,-1.6146,0.036,9.27903,9.27903
23.00,9.28028,25.162336,0.000433,25.115685,-1.6145,0.036,9.27890,9.27890
24.00,9.28035,25.162324,0.000436,25.115695,-1.6144,0.036,9.27829,9.27829
25.00,9.28050,25.162354,0.000433,25.115663,-1.6143,0.036,9.27928,9.27928
26.00,9.28067,25.162421,0.000432,25.115715,-1.6141,0.036,9.27980,9.27980
27.00,9.28094,25.162591,0.000433,25.115848,-1.6139,0.037,9.28112,9.28112
28.00,9.28098,25.162617,0.000437,25.115869,-1.6136,0.036,9.28170,9.28170
29.00,9.28103,25.162630,0.000435,25.115840,-1.6133,0.037,9.28294,9.28294
30.00,9.28116,25.162655,0.000429,25.115768,-1.6131,0.037,9.28326,9.28326
31.00,9.28132,25.162770,0.000427,25.115791,-1.6130,0.037,9.28360,9.28360
32.00,9.28143,25.162707,0.000426,25.115659,-1.6131,0.037,9.28285,9.28285
33.00,9.28122,25.162747,0.000423,25.115631,-1.6131,0.037,9.28193,9.28193
34.00,9.28099,25.162706,0.000423,25.115564,-1.6130,0.038,9.28126,9.28126
35.00,9.28080,25.162675,0.000427,25.115520,-1.6130,0.038,9.28173,9.28173
36.00,9.28105,25.162609,0.000429,25.115493,-1.6129,0.037,9.28261,9.28261
37.00,9.28165,25.162612,0.000427,25.115512,-1.6128,0.038,9.28490,9.28490
38.00,9.28230,25.162667,0.000430,25.115582,-1.6128,0.037,9.28781,9.28781
39.00,9.28272,25.162820,0.000433,25.115658,-1.6128,0.037,9.28901,9.28901
40.00,9.28313,25.162893,0.000432,25.115723,-1.6127,0.037,9.28908,9.28908
41.00,9.28335,25.162874,0.000427,25.115616,-1.6126,0.038,9.28718,9.28718
42.00,9.28346,25.162973,0.000424,25.115615,-1.6124,0.038,9.28407,9.28407
43.00,9.28411,25.163014,0.000418,25.115580,-1.6123,0.038,9.28105,9.28105
44.00,9.28435,25.162974,0.000416,25.115485,-1.6121,0.038,9.27893,9.27893
45.00,9.28418,25.163052,0.000415,25.115520,-1.6120,0.038,9.27704,9.27704
46.00,9.28320,25.163192,0.000419,25.115620,-1.6119,0.039,9.27761,9.27761
47.00,9.28270,25.163221,0.000424,25.115634,-1.6118,0.038,9.27951,9.27951
48.00,9.28298,25.163275,0.000423,25.115672,-1.6117,0.039,9.28175,9.28175
49.00,9.28311,25.163344,0.000420,25.115727,-1.6116,0.039,9.28257,9.28257
50.00,9.28295,25.163414,0.000417,25.115759,-1.6113,0.039,9.28192,9.28192
51.00,9.28275,25.163539,0.000419,25.115835,-1.6110,0.039,9.28018,9.28018
52.00,9.28241,25.163510,0.000417,25.115812,-1.6107,0.039,9.27910,9.27910
53.00,9.28249,25.163553,0.000424,25.115830,-1.6104,0.039,9.27423,9.27423
54.00,9.28139,25.163611,0.000426,25.115896,-1.6102,0.039,9.27150,9.27150
55.00,9.28004,25.163623,0.000428,25.115834,-1.6102,0.039,9.27259,9.27259
56.00,9.27913,25.163572,0.000426,25.115743,-1.6100,0.039,9.27496,9.27496
57.00,9.27968,25.163669,0.000426,25.115769,-1.6100,0.039,9.27639,9.27639
58.00,9.28086,25.163655,0.000421,25.115711,-1.6101,0.040,9.28067,9.28067
59.00,9.27963,25.163701,0.000421,25.115712,-1.6101,0.040,9.28297,9.28297
60.00,9.27426,25.163747,0.000422,25.115728,-1.6099,0.040,9.28225,9.28225
@1,0.4000,0.8, 60.0550000000076 
61.00,9.27515,25.163810,0.000419,25.115768,-1.6098,0.040,9.27898,9.27898
62.00,9.27291,25.163881,0.000419,25.115778,-1.6095,0.040,9.27425,9.27425
63.00,9.27287,25.163922,0.000421,25.115748,-1.6092,0.040,9.27017,9.27017
64.00,9.27605,25.163968,0.000419,25.115728,-1.6089,0.040,9.26668,9.26668
65.00,9.27631,25.163951,0.000419,25.115671,-1.6089,0.040,9.26347,9.26347
66.00,9.27784,25.163874,0.000422,25.115576,-1.6088,0.040,9.26226,9.26226
67.00,9.27686,25.163906,0.000424,25.115586,-1.6089,0.040,9.26291,9.26291
68.00,9.27451,25.164041,0.000426,25.115705,-1.6089,0.040,9.26328,9.26328
69.00,9.27230,25.164095,0.000427,25.115681,-1.6088,0.040,9.26415,9.26415
70.00,9.27127,25.164227,0.000424,25.115740,-1.6087,0.040,9.26640,9.26640
71.00,9.27086,25.164366,0.000424,25.115805,-1.6086,0.041,9.26677,9.26677
72.00,9.27083,25.164387,0.000423,25.115751,-1.6085,0.041,9.26605,9.26605
73.00,9.27041,25.164441,0.000422,25.115734,-1.6085,0.041,9.26689,9.26689
74.00,9.27022,25.164453,0.000422,25.115685,-1.6084,0.041,9.26658,9.26658
75.00,9.26977,25.164443,0.000428,25.115581,-1.6083,0.041,9.26508,9.26508
76.00,9.26868,25.164509,0.000429,25.115539,-1.6082,0.041,9.26393,9.26393
77.00,9.26731,25.164528,0.000429,25.115518,-1.6079,0.041,9.26310,9.26310
78.00,9.26596,25.164529,0.000429,25.115503,-1.6078,0.041,9.26118,9.26118
79.00,9.26490,25.164624,0.000431,25.115540,-1.6076,0.041,9.26035,9.26035
80.00,9.26415,25.164714,0.000431,25.115667,-1.6075,0.041,9.26052,9.26052
81.00,9.26382,25.164758,0.000429,25.115750,-1.6073,0.041,9.26225,9.26225
82.00,9.26385,25.164835,0.000429,25.115866,-1.6073,0.042,9.26371,9.26371
83.00,9.26413,25.164831,0.000430,25.115828,-1.6073,0.042,9.26593,9.26593
84.00,9.26471,25.164850,0.000430,25.115896,-1.6073,0.042,9.26950,9.26950
85.00,9.26561,25.164807,0.000428,25.115824,-1.6071,0.042,9.27204,9.27204
86.00,9.26638,25.164778,0.000428,25.115799,-1.6069,0.042,9.27362,9.27362
87.00,9.26692,25.164814,0.000428,25.115725,-1.6067,0.042,9.27575,9.27575
88.00,9.26754,25.164899,0.000427,25.115756,-1.6065,0.042,9.27789,9.27789
89.00,9.26819,25.164959,0.000427,25.115760,-1.6063,0.042,9.27839,9.27839
90.00,9.26871,25.164993,0.000429,25.115762,-1.6062,0.042,9.27843,9.27843
91.00,9.26924,25.165009,0.000432,25.115684,-1.6064,0.042,9.27843,9.27843
92.00,9.27000,25.165040,0.000431,25.115708,-1.6063,0.042,9.27900,9.27900
93.00,9.27052,25.165046,0.000431,25.115690,-1.6063,0.042,9.27859,9.27859
94.00,9.27125,25.165032,0.000428,25.115644,-1.6064,0.042,9.27806,9.27806
95.00,9.27179,25.165093,0.000426,25.115692,-1.6063,0.043,9.27734,9.27734
96.00,9.27237,25.165188,0.000424,25.115847,-1.6061,0.043,9.27637,9.27637
97.00,9.27285,25.165193,0.000424,25.115871,-1.6059,0.043,9.27415,9.27415
98.00,9.27343,25.165232,0.000424,25.115895,-1.6057,0.043,9.27259,9.27259
99.00,9.27406,25.165281,0.000424,25.115915,-1.6055,0.043,9.27176,9.27176
100.00,9.27479,25.165368,0.000423,25.115953,-1.6053,0.043,9.27289,9.27289
101.00,9.27543,25.165335,0.000422,25.115832,-1.6050,0.044,9.27406,9.27406
102.00,9.27586,25.165364,0.000425,25.115808,-1.6047,0.044,9.27558,9.27558
103.00,9.27637,25.165276,0.000426,25.115754,-1.6046,0.043,9.27742,9.27742
104.00,9.27682,25.165251,0.000429,25.115748,-1.6045,0.043,9.27943,9.27943
105.00,9.27706,25.165215,0.000429,25.115698,-1.6044,0.043,9.28015,9.28015
106.00,9.27741,25.165288,0.000430,25.115728,-1.6045,0.043,9.28110,9.28110
107.00,9.27741,25.165255,0.000423,25.115652,-1.6046,0.044,9.28065,9.28065
108.00,9.27722,25.165435,0.000420,25.115717,-1.6046,0.044,9.27974,9.27974
109.00,9.27696,25.165515,0.000418,25.115694,-1.6045,0.044,9.27832,9.27832
110.00,9.27695,25.165634,0.000425,25.115809,-1.6042,0.044,9.27768,9.27768
111.00,9.27707,25.165661,0.000426,25.115806,-1.6039,0.044,9.27684,9.27684
112.00,9.27698,25.165764,0.000431,25.115914,-1.6037,0.044,9.27709,9.27709
113.00,9.27686,25.165690,0.000431,25.115851,-1.6036,0.044,9.27743,9.27743
114.00,9.27663,25.165650,0.000432,25.115847,-1.6034,0.044,9.27644,9.27644
115.00,9.27641,25.165520,0.000428,25.115722,-1.6035,0.044,9.27462,9.27462
116.00,9.27630,25.165512,0.000425,25.115671,-1.6036,0.044,9.27334,9.27334
117.00,9.27642,25.165552,0.000422,25.115626,-1.6034,0.045,9.27285,9.27285
118.00,9.27669,25.165599,0.000421,25.115615,-1.6032,0.045,9.27262,9.27262
119.00,9.27692,25.165716,0.000419,25.115646,-1.6030,0.045,9.27411,9.27411
120.00,9.27704,25.165771,0.000415,25.115547,-1.6028,0.045,9.27520,9.27520
121.00,9.27673,25.165892,0.000418,25.115605,-1.6027,0.045,9.27525,9.27525
122.00,9.27664,25.165937,0.000420,25.115567,-1.6025,0.046,9.27601,9.27601
123.00,9.27652,25.166048,0.000424,25.115592,-1.6025,0.045,9.27564,9.27564
124.00,9.27619,25.166003,0.000423,25.115484,-1.6025,0.045,9.27518,9.27518
125.00,9.27587,25.166051,0.000424,25.115535,-1.6023,0.045,9.27506,9.27506
126.00,9.27533,25.165970,0.000421,25.115485,-1.6021,0.045,9.27472,9.27472
127.00,9.27493,25.165939,0.000421,25.115491,-1.6019,0.045,9.27352,9.27352
128.00,9.27482,25.165914,0.000419,25.115465,-1.6017,0.046,9.27324,9.27324
129.00,9.27461,25.165997,0.000421,25.115527,-1.6015,0.046,9.27224,9.27224
130.00,9.27432,25.165985,0.000421,25.115467,-1.6013,0.046,9.27175,9.27175
131.00,9.27416,25.166129,0.000422,25.115476,-1.6010,0.046,9.27345,9.27345
132.00,9.27427,25.166216,0.000423,25.115497,-1.6009,0.046,9.27469,9.27469
133.00,9.27419,25.166340,0.000424,25.115558,-1.6008,0.046,9.27527,9.27527
134.00,9.27440,25.166428,0.000424,25.115614,-1.6007,0.046,9.27712,9.27712
135.00,9.27497,25.166584,0.000426,25.115765,-1.6009,0.046,9.27868,9.27868
136.00,9.27543,25.166598,0.000427,25.115816,-1.6009,0.046,9.27939,9.27939
137.00,9.27593,25.166625,0.000430,25.115828,-1.6008,0.047,9.28035,9.28035
138.00,9.27633,25.166621,0.000430,25.115821,-1.6007,0.047,9.28164,9.28164
139.00,9.27657,25.166597,0.000429,25.115758,-1.6005,0.047,9.28202,9.28202
140.00,9.27691,25.166604,0.000430,25.115705,-1.6003,0.047,9.28325,9.28325
141.00,9.27745,25.166662,0.000432,25.115689,-1.6001,0.047,9.28299,9.28299
142.00,9.27768,25.166711,0.000431,25.115691,-1.6000,0.047,9.28197,9.28197
143.00,9.27759,25.166726,0.000429,25.115638,-1.5999,0.047,9.28033,9.28033
144.00,9.27762,25.166854,0.000431,25.115680,-1.5997,0.047,9.27907,9.27907
145.00,9.27757,25.166950,0.000429,25.115721,-1.5996,0.047,9.27689,9.27689
146.00,9.27779,25.166948,0.000425,25.115698,-1.5995,0.047,9.27627,9.27627
147.00,9.27824,25.167008,0.000422,25.115671,-1.5993,0.047,9.27702,9.27702
148.00,9.27878,25.167033,0.000425,25.115657,-1.5992,0.047,9.27883,9.27883
149.00,9.27922,25.166998,0.000422,25.115640,-1.5991,0.048,9.27964,9.27964
150.00,9.27982,25.166957,0.000425,25.115571,-1.5989,0.048,9.28186,9.28186
151.00,9.28019,25.166940,0.000424,25.115537,-1.5987,0.048,9.28225,9.28225
152.00,9.28047,25.166923,0.000425,25.115559,-1.5985,0.048,9.28214,9.28214
153.00,9.28044,25.166996,0.000425,25.115651,-1.5982,0.048,9.28062,9.28062
154.00,9.28020,25.167066,0.000428,25.115676,-1.5980,0.048,9.27958,9.27958
155.00,9.28003,25.167228,0.000428,25.115806,-1.5979,0.048,9.27797,9.27797
156.00,9.27985,25.167380,0.000432,25.115859,-1.5978,0.048,9.27726,9.27726
157.00,9.27964,25.167433,0.000432,25.115803,-1.5977,0.048,9.27727,9.27727
158.00,9.27961,25.167446,0.000430,25.115712,-1.5976,0.048,9.27818,9.27818
159.00,9.27933,25.167405,0.000425,25.115651,-1.5977,0.048,9.27858,9.27858
160.00,9.27917,25.167401,0.000423,25.115600,-1.5977,0.048,9.27928,9.27928
161.00,9.27887,25.167363,0.000423,25.115560,-1.5977,0.048,9.27926,9.27926
162.00,9.27889,25.167452,0.000423,25.115648,-1.5977,0.049,9.27934,9.27934
163.00,9.27895,25.167499,0.000422,25.115673,-1.5974,0.049,9.27810,9.27810
164.00,9.27882,25.167536,0.000424,25.115686,-1.5970,0.049,9.27733,9.27733
165.00,9.27878,25.167492,0.000427,25.115657,-1.5968,0.048,9.27577,9.27577
166.00,9.27846,25.167589,0.000425,25.115697,-1.5965,0.049,9.27430,9.27430
167.00,9.27814,25.167553,0.000423,25.115637,-1.5964,0.049,9.27324,9.27324
168.00,9.27779,25.167582,0.000425,25.115659,-1.5964,0.049,9.27354,9.27354
169.00,9.27761,25.167634,0.000426,25.115612,-1.5964,0.049,9.27505,9.27505
170.00,9.27778,25.167632,0.000421,25.115600,-1.5963,0.049,9.27831,9.27831
171.00,9.27794,25.167562,0.000420,25.115553,-1.5962,0.049,9.28101,9.28101
172.00,9.27783,25.167600,0.000420,25.115532,-1.5960,0.049,9.28088,9.28088
173.00,9.27745,25.167660,0.000417,25.115549,-1.5958,0.050,9.27938,9.27938
174.00,9.27712,25.167794,0.000419,25.115665,-1.5955,0.050,9.27707,9.27707
175.00,9.27677,25.167825,0.000420,25.115605,-1.5954,0.050,9.27281,9.27281
176.00,9.27636,25.167935,0.000421,25.115660,-1.5953,0.050,9.27012,9.27012
177.00,9.27597,25.168002,0.000421,25.115722,-1.5952,0.050,9.27027,9.27027
178.00,9.27558,25.168014,0.000423,25.115734,-1.5951,0.050,9.27235,9.27235
179.00,9.27509,25.167991,0.000422,25.115714,-1.5950,0.050,9.27480,9.27480
180.00,9.27499,25.168034,0.000424,25.115734,-1.5949,0.050,9.27741,9.27741
181.00,9.27544,25.168089,0.000424,25.115699,-1.5947,0.050,9.27986,9.27986
182.00,9.27566,25.168206,0.000425,25.115671,-1.5945,0.050,9.28108,9.28108
183.00,9.27599,25.168292,0.000427,25.115661,-1.5943,0.050,9.28305,9.28305
184.00,9.27680,25.168335,0.000428,25.115633,-1.5940,0.050,9.28392,9.28392
185.00,9.27759,25.168427,0.000428,25.115641,-1.5939,0.050,9.28454,9.28454
186.00,9.27859,25.168480,0.000429,25.115656,-1.5939,0.051,9.28607,9.28607
187.00,9.27921,25.168470,0.000432,25.115627,-1.5938,0.050,9.28707,9.28707
188.00,9.27998,25.168461,0.000429,25.115533,-1.5938,0.051,9.28581,9.28581
189.00,9.28016,25.168519,0.000430,25.115569,-1.5937,0.051,9.28461,9.28461
190.00,9.27991,25.168565,0.000432,25.115611,-1.5936,0.051,9.28376,9.28376
191.00,9.27953,25.168568,0.000432,25.115639,-1.5933,0.051,9.28172,9.28172
192.00,9.27938,25.168586,0.000428,25.115676,-1.5931,0.051,9.27893,9.27893
193.00,9.27928,25.168616,0.000426,25.115739,-1.5928,0.051,9.27655,9.27655
194.00,9.27959,25.168688,0.000426,25.115759,-1.5927,0.051,9.27581,9.27581
195.00,9.28000,25.168728,0.000423,25.115759,-1.5927,0.052,9.27563,9.27563
196.00,9.28066,25.168774,0.000420,25.115721,-1.5926,0.052,9.27632,9.27632
197.00,9.28119,25.168760,0.000419,25.115714,-1.5925,0.052,9.27851,9.27851
198.00,9.28159,25.168859,0.000421,25.115747,-1.5924,0.052,9.28176,9.28176
199.00,9.28178,25.168798,0.000423,25.115674,-1.5922,0.052,9.28262,9.28262
200.00,9.28183,25.168769,0.000423,25.115653,-1.5919,0.052,9.28371,9.28371
201.00,9.28189,25.168743,0.000427,25.115665,-1.5917,0.052,9.28442,9.28442
202.00,9.28179,25.168814,0.000431,25.115736,-1.5915,0.052,9.28512,9.28512
203.00,9.28125,25.168773,0.000428,25.115712,-1.5914,0.052,9.28301,9.28301
204.00,9.28032,25.168793,0.000425,25.115737,-1.5913,0.052,9.28159,9.28159
205.00,9.27999,25.168808,0.000424,25.115739,-1.5912,0.053,9.27859,9.27859
206.00,9.27998,25.168928,0.000424,25.115832,-1.5911,0.053,9.27477,9.27477
207.00,9.28170,25.168962,0.000422,25.115820,-1.5911,0.053,9.27045,9.27045
208.00,9.28361,25.169019,0.000422,25.115837,-1.5910,0.053,9.26754,9.26754
209.00,9.28414,25.169039,0.000423,25.115772,-1.5909,0.053,9.26511,9.26511
210.00,9.28457,25.169078,0.000423,25.115721,-1.5908,0.053,9.26107,9.26107
@2,2.0001,4.0, 210.096000000005 
211.00,9.28646,25.169036,0.000417,25.115595,-1.5907,0.054,9.25536,9.25536
212.00,9.28319,25.169123,0.000417,25.115606,-1.5906,0.054,9.24890,9.24890
213.00,9.27854,25.169115,0.000418,25.115585,-1.5905,0.054,9.24254,9.24254
214.00,9.27506,25.169192,0.000420,25.115692,-1.5904,0.054,9.23564,9.23564
215.00,9.27183,25.169298,0.000423,25.115756,-1.5903,0.054,9.23154,9.23154
216.00,9.26690,25.169391,0.000422,25.115750,-1.5901,0.054,9.23044,9.23044
217.00,9.26195,25.169406,0.000424,25.115721,-1.5899,0.054,9.23001,9.23001
218.00,9.25761,25.169558,0.000425,25.115807,-1.5897,0.054,9.23121,9.23121
219.00,9.25366,25.169555,0.000421,25.115785,-1.5894,0.054,9.23293,9.23293
220.00,9.24872,25.169594,0.000417,25.115798,-1.5891,0.054,9.23373,9.23373
221.00,9.24269,25.169607,0.000421,25.115857,-1.5890,0.054,9.23319,9.23319
222.00,9.23878,25.169640,0.000418,25.115826,-1.5888,0.055,9.23242,9.23242
223.00,9.23739,25.169593,0.000418,25.115778,-1.5887,0.055,9.23070,9.23070
224.00,9.23689,25.169716,0.000420,25.115761,-1.5886,0.055,9.22965,9.22965
225.00,9.23611,25.169761,0.000420,25.115720,-1.5885,0.055,9.22972,9.22972
226.00,9.23481,25.169842,0.000420,25.115713,-1.5884,0.055,9.23110,9.23110
227.00,9.23277,25.169842,0.000420,25.115759,-1.5884,0.055,9.23312,9.23312
228.00,9.23208,25.169894,0.000419,25.115735,-1.5884,0.055,9.23418,9.23418
229.00,9.23184,25.169830,0.000416,25.115714,-1.5883,0.056,9.23467,9.23467
230.00,9.23188,25.169793,0.000418,25.115698,-1.5882,0.056,9.23481,9.23481
231.00,9.23210,25.169808,0.000421,25.115729,-1.5882,0.056,9.23461,9.23461
232.00,9.23252,25.169919,0.000421,25.115706,-1.5880,0.056,9.23449,9.23449
233.00,9.23265,25.169937,0.000426,25.115671,-1.5878,0.056,9.23537,9.23537
234.00,9.23296,25.169986,0.000429,25.115673,-1.5876,0.055,9.23704,9.23704
235.00,9.23335,25.170074,0.000428,25.115712,-1.5874,0.056,9.23691,9.23691
236.00,9.23374,25.170146,0.000429,25.115708,-1.5870,0.056,9.23619,9.23619
237.00,9.23393,25.170113,0.000427,25.115693,-1.5868,0.056,9.23720,9.23720
238.00,9.23384,25.170177,0.000425,25.115742,-1.5867,0.056,9.23743,9.23743
239.00,9.23403,25.170263,0.000426,25.115747,-1.5865,0.056,9.23699,9.23699
240.00,9.23486,25.170320,0.000432,25.115730,-1.5865,0.056,9.23829,9.23829
241.00,9.23544,25.170378,0.000435,25.115734,-1.5865,0.056,9.23962,9.23962
242.00,9.23621,25.170444,0.000437,25.115747,-1.5865,0.056,9.23832,9.23832
243.00,9.23666,25.170457,0.000439,25.115752,-1.5863,0.056,9.23872,9.23872
244.00,9.23677,25.170505,0.000443,25.115771,-1.5861,0.056,9.23998,9.23998
245.00,9.23672,25.170542,0.000442,25.115767,-1.5860,0.056,9.24134,9.24134
246.00,9.23718,25.170490,0.000438,25.115742,-1.5858,0.056,9.24170,9.24170
247.00,9.23818,25.170529,0.000439,25.115751,-1.5858,0.056,9.24254,9.24254
248.00,9.23882,25.170570,0.000440,25.115763,-1.5857,0.056,9.24245,9.24245
249.00,9.23906,25.170640,0.000436,25.115810,-1.5858,0.057,9.24001,9.24001
250.00,9.23921,25.170665,0.000431,25.115807,-1.5857,0.057,9.23709,9.23709
251.00,9.23911,25.170697,0.000432,25.115774,-1.5855,0.057,9.23510,9.23510
252.00,9.23889,25.170636,0.000430,25.115701,-1.5853,0.057,9.23340,9.23340
253.00,9.23827,25.170658,0.000428,25.115658,-1.5852,0.057,9.23248,9.23248
254.00,9.23788,25.170698,0.000429,25.115652,-1.5851,0.057,9.23230,9.23230
255.00,9.23783,25.170752,0.000433,25.115695,-1.5850,0.057,9.23280,9.23280
256.00,9.23756,25.170784,0.000435,25.115716,-1.5850,0.057,9.23449,9.23449
257.00,9.23742,25.170966,0.000438,25.115829,-1.5849,0.057,9.23698,9.23698
258.00,9.23733,25.171126,0.000440,25.115898,-1.5846,0.057,9.23901,9.23901
259.00,9.23718,25.171140,0.000439,25.115863,-1.5846,0.057,9.24097,9.24097
260.00,9.23766,25.171176,0.000435,25.115864,-1.5847,0.058,9.24251,9.24251
261.00,9.23794,25.171227,0.000433,25.115897,-1.5847,0.058,9.24371,9.24371
262.00,9.23774,25.171158,0.000432,25.115822,-1.5847,0.058,9.24429,9.24429
263.00,9.23773,25.171085,0.000433,25.115746,-1.5847,0.058,9.24390,9.24390
264.00,9.23781,25.171110,0.000434,25.115737,-1.5845,0.058,9.24369,9.24369
265.00,9.23838,25.171181,0.000434,25.115732,-1.5841,0.058,9.24349,9.24349
266.00,9.23858,25.171260,0.000431,25.115720,-1.5839,0.058,9.24296,9.24296
267.00,9.23885,25.171304,0.000430,25.115689,-1.5838,0.058,9.24184,9.24184
268.00,9.23930,25.171361,0.000429,25.115675,-1.5836,0.058,9.24256,9.24256
269.00,9.23993,25.171356,0.000426,25.115598,-1.5834,0.058,9.24389,9.24389
270.00,9.24075,25.171334,0.000425,25.115590,-1.5833,0.059,9.24614,9.24614
271.00,9.24174,25.171365,0.000428,25.115629,-1.5830,0.058,9.24926,9.24926
272.00,9.24295,25.171531,0.000429,25.115750,-1.5827,0.059,9.25405,9.25405
273.00,9.24438,25.171574,0.000427,25.115784,-1.5825,0.059,9.25706,9.25706
274.00,9.24599,25.171645,0.000428,25.115872,-1.5824,0.059,9.25935,9.25935
275.00,9.24738,25.171668,0.000431,25.115848,-1.5824,0.059,9.26065,9.26065
276.00,9.24830,25.171679,0.000431,25.115836,-1.5824,0.059,9.26073,9.26073
277.00,9.24912,25.171693,0.000433,25.115860,-1.5823,0.059,9.25962,9.25962
278.00,9.25017,25.171728,0.000433,25.115900,-1.5823,0.059,9.25874,9.25874
279.00,9.25103,25.171782,0.000433,25.115927,-1.5822,0.059,9.25787,9.25787
280.00,9.25190,25.171791,0.000433,25.115937,-1.5819,0.059,9.25818,9.25818
281.00,9.25317,25.171798,0.000431,25.115871,-1.5818,0.060,9.25839,9.25839
282.00,9.25361,25.171762,0.000430,25.115740,-1.5815,0.060,9.25946,9.25946
283.00,9.25446,25.171809,0.000432,25.115712,-1.5813,0.060,9.26053,9.26053
284.00,9.25543,25.171924,0.000432,25.115707,-1.5811,0.060,9.26284,9.26284
285.00,9.25646,25.171968,0.000430,25.115649,-1.5809,0.060,9.26264,9.26264
286.00,9.25735,25.172087,0.000429,25.115656,-1.5806,0.060,9.26312,9.26312
287.00,9.25842,25.172130,0.000429,25.115649,-1.5804,0.060,9.26264,9.26264
288.00,9.25943,25.172212,0.000426,25.115648,-1.5801,0.060,9.26288,9.26288
289.00,9.26044,25.172190,0.000430,25.115602,-1.5800,0.060,9.26302,9.26302
290.00,9.26098,25.172311,0.000433,25.115714,-1.5799,0.060,9.26306,9.26306
291.00,9.26133,25.172290,0.000433,25.115711,-1.5796,0.060,9.26364,9.26364
292.00,9.26143,25.172341,0.000432,25.115734,-1.5793,0.060,9.26344,9.26344
293.00,9.26125,25.172358,0.000432,25.115736,-1.5790,0.061,9.26319,9.26319
294.00,9.26160,25.172426,0.000431,25.115771,-1.5787,0.061,9.26382,9.26382
295.00,9.26216,25.172451,0.000431,25.115700,-1.5783,0.061,9.26562,9.26562
296.00,9.26257,25.172502,0.000432,25.115716,-1.5782,0.061,9.26588,9.26588
297.00,9.26292,25.172517,0.000432,25.115752,-1.5782,0.061,9.26692,9.26692
298.00,9.26345,25.172560,0.000433,25.115794,-1.5783,0.061,9.26867,9.26867
299.00,9.26427,25.172530,0.000433,25.115728,-1.5783,0.061,9.26912,9.26912
300.00,9.26501,25.172533,0.000428,25.115680,-1.5784,0.061,9.26990,9.26990
301.00,9.26574,25.172615,0.000429,25.115704,-1.5783,0.061,9.27163,9.27163
302.00,9.26635,25.172665,0.000431,25.115677,-1.5782,0.061,9.27361,9.27361
303.00,9.26725,25.172740,0.000431,25.115740,-1.5780,0.061,9.27643,9.27643
304.00,9.26820,25.172863,0.000432,25.115877,-1.5778,0.061,9.27836,9.27836
305.00,9.26909,25.172952,0.000436,25.115931,-1.5775,0.061,9.27973,9.27973
306.00,9.26990,25.172878,0.000432,25.115842,-1.5774,0.061,9.27969,9.27969
307.00,9.27042,25.172856,0.000430,25.115803,-1.5774,0.062,9.27864,9.27864
308.00,9.27096,25.172830,0.000428,25.115696,-1.5773,0.062,9.27684,9.27684
309.00,9.27151,25.172717,0.000425,25.115559,-1.5772,0.062,9.27534,9.27534
310.00,9.27188,25.172737,0.000425,25.115573,-1.5770,0.062,9.27338,9.27338
311.00,9.27252,25.172906,0.000430,25.115693,-1.5770,0.062,9.27288,9.27288
312.00,9.27300,25.172988,0.000429,25.115724,-1.5768,0.062,9.27343,9.27343
313.00,9.27347,25.172995,0.000429,25.115653,-1.5766,0.062,9.27287,9.27287
314.00,9.27391,25.173054,0.000430,25.115606,-1.5765,0.062,9.27292,9.27292
315.00,9.27430,25.173045,0.000428,25.115552,-1.5764,0.062,9.27430,9.27430
316.00,9.27465,25.172952,0.000424,25.115451,-1.5762,0.062,9.27489,9.27489
317.00,9.27493,25.172990,0.000427,25.115451,-1.5761,0.062,9.27453,9.27453
318.00,9.27498,25.173041,0.000429,25.115508,-1.5760,0.062,9.27356,9.27356
319.00,9.27483,25.173071,0.000428,25.115528,-1.5758,0.062,9.27254,9.27254
320.00,9.27467,25.173117,0.000425,25.115565,-1.5756,0.063,9.27080,9.27080
321.00,9.27447,25.173212,0.000424,25.115621,-1.5754,0.063,9.27032,9.27032
322.00,9.27434,25.173237,0.000420,25.115603,-1.5751,0.063,9.26987,9.26987
323.00,9.27368,25.173232,0.000420,25.115591,-1.5749,0.063,9.26968,9.26968
324.00,9.27296,25.173225,0.000415,25.115550,-1.5747,0.064,9.26988,9.26988
325.00,9.27241,25.173241,0.000418,25.115578,-1.5747,0.064,9.27022,9.27022
326.00,9.27208,25.173264,0.000420,25.115570,-1.5745,0.064,9.26965,9.26965
327.00,9.27188,25.173242,0.000422,25.115571,-1.5744,0.064,9.26921,9.26921
328.00,9.27148,25.173317,0.000425,25.115622,-1.5743,0.063,9.26871,9.26871
329.00,9.27107,25.173440,0.000431,25.115732,-1.5743,0.063,9.26860,9.26860
330.00,9.27096,25.173465,0.000432,25.115676,-1.5741,0.063,9.26861,9.26861
331.00,9.27102,25.173463,0.000430,25.115695,-1.5740,0.064,9.26912,9.26912
332.00,9.27110,25.173584,0.000431,25.115773,-1.5739,0.064,9.27142,9.27142
333.00,9.27143,25.173625,0.000428,25.115769,-1.5735,0.064,9.27430,9.27430
334.00,9.27167,25.173649,0.000429,25.115766,-1.5732,0.064,9.27568,9.27568
335.00,9.27158,25.173678,0.000426,25.115797,-1.5730,0.064,9.27614,9.27614
336.00,9.27133,25.173681,0.000426,25.115715,-1.5728,0.064,9.27575,9.27575
337.00,9.27110,25.173720,0.000426,25.115719,-1.5727,0.064,9.27342,9.27342
338.00,9.27089,25.173646,0.000426,25.115614,-1.5726,0.064,9.27092,9.27092
339.00,9.27087,25.173698,0.000425,25.115641,-1.5726,0.065,9.26937,9.26937
340.00,9.27101,25.173807,0.000427,25.115695,-1.5724,0.065,9.26968,9.26968
341.00,9.27102,25.173918,0.000430,25.115762,-1.5723,0.065,9.27005,9.27005
342.00,9.27116,25.173910,0.000429,25.115692,-1.5722,0.064,9.27105,9.27105
343.00,9.27145,25.174047,0.000426,25.115741,-1.5721,0.065,9.27256,9.27256
344.00,9.27171,25.174110,0.000424,25.115723,-1.5720,0.065,9.27351,9.27351
345.00,9.27185,25.174116,0.000423,25.115660,-1.5721,0.065,9.27268,9.27268
346.00,9.27163,25.174192,0.000423,25.115628,-1.5720,0.065,9.27131,9.27131
347.00,9.27154,25.174304,0.000425,25.115663,-1.5720,0.065,9.27061,9.27061
348.00,9.27187,25.174342,0.000427,25.115628,-1.5719,0.065,9.27070,9.27070
349.00,9.27234,25.174408,0.000428,25.115648,-1.5717,0.065,9.27165,9.27165
350.00,9.27270,25.174446,0.000426,25.115627,-1.5715,0.065,9.27261,9.27261
351.00,9.27288,25.174500,0.000424,25.115613,-1.5713,0.065,9.27516,9.27516
352.00,9.27246,25.174518,0.000421,25.115573,-1.5712,0.065,9.27797,9.27797
353.00,9.27194,25.174555,0.000419,25.115510,-1.5711,0.066,9.27794,9.27794
354.00,9.27211,25.174598,0.000420,25.115482,-1.5712,0.066,9.27731,9.27731
355.00,9.27285,25.174675,0.000419,25.115479,-1.5710,0.066,9.27670,9.27670
356.00,9.27297,25.174691,0.000417,25.115448,-1.5709,0.066,9.27595,9.27595
357.00,9.27295,25.174779,0.000415,25.115489,-1.5708,0.066,9.27387,9.27387
358.00,9.27292,25.174841,0.000418,25.115577,-1.5706,0.066,9.27139,9.27139
359.00,9.27538,25.174811,0.000416,25.115575,-1.5705,0.066,9.26694,9.26694
360.00,9.27654,25.174811,0.000417,25.115634,-1.5704,0.067,9.26171,9.26171
@3,2.0001,4.0, 360.029999999999 
361.00,9.27884,25.174884,0.000417,25.115706,-1.5704,0.067,9.25332,9.25332
362.00,9.27945,25.174790,0.000418,25.115611,-1.5703,0.067,9.24404,9.24404
363.00,9.27696,25.174810,0.000414,25.115583,-1.5701,0.067,9.23578,9.23578
364.00,9.27572,25.174893,0.000415,25.115562,-1.5698,0.068,9.22994,9.22994
365.00,9.27199,25.174947,0.000417,25.115539,-1.5696,0.068,9.22662,9.22662
366.00,9.26725,25.174928,0.000417,25.115522,-1.5693,0.068,9.22592,9.22592
367.00,9.26386,25.175046,0.000415,25.115635,-1.5691,0.068,9.22694,9.22694
368.00,9.26035,25.175087,0.000416,25.115660,-1.5689,0.068,9.22938,9.22938
369.00,9.25361,25.175124,0.000412,25.115659,-1.5689,0.068,9.23119,9.23119
370.00,9.24383,25.175135,0.000413,25.115655,-1.5688,0.068,9.23347,9.23347
371.00,9.23646,25.175140,0.000415,25.115657,-1.5687,0.068,9.23501,9.23501
372.00,9.23372,25.175147,0.000418,25.115613,-1.5687,0.068,9.23668,9.23668
373.00,9.23309,25.175192,0.000423,25.115592,-1.5687,0.068,9.23824,9.23824
374.00,9.23327,25.175173,0.000425,25.115534,-1.5686,0.068,9.23922,9.23922
375.00,9.23406,25.175147,0.000421,25.115437,-1.5684,0.068,9.23853,9.23853
376.00,9.23474,25.175234,0.000421,25.115479,-1.5683,0.068,9.23911,9.23911
377.00,9.23443,25.175261,0.000421,25.115487,-1.5681,0.068,9.23857,9.23857
378.00,9.23394,25.175340,0.000419,25.115612,-1.5680,0.069,9.23799,9.23799
379.00,9.23352,25.175331,0.000419,25.115645,-1.5678,0.069,9.23926,9.23926
380.00,9.23404,25.175437,0.000419,25.115752,-1.5677,0.069,9.24076,9.24076
381.00,9.23490,25.175426,0.000418,25.115689,-1.5674,0.069,9.24270,9.24270
382.00,9.23617,25.175471,0.000423,25.115650,-1.5672,0.069,9.24487,9.24487
383.00,9.23766,25.175443,0.000427,25.115532,-1.5671,0.069,9.24765,9.24765
384.00,9.23896,25.175543,0.000426,25.115545,-1.5670,0.069,9.24944,9.24944
385.00,9.24028,25.175574,0.000427,25.115516,-1.5669,0.069,9.25010,9.25010
386.00,9.24142,25.175596,0.000430,25.115479,-1.5668,0.069,9.24906,9.24906
387.00,9.24231,25.175642,0.000424,25.115495,-1.5666,0.069,9.24907,9.24907
388.00,9.24297,25.175671,0.000423,25.115548,-1.5663,0.069,9.24909,9.24909
389.00,9.24357,25.175723,0.000424,25.115533,-1.5660,0.070,9.24741,9.24741
390.00,9.24409,25.175790,0.000424,25.115502,-1.5658,0.070,9.24640,9.24640
391.00,9.24410,25.175880,0.000424,25.115569,-1.5656,0.070,9.24638,9.24638
392.00,9.24452,25.175917,0.000427,25.115493,-1.5655,0.070,9.24633,9.24633
393.00,9.24485,25.175990,0.000426,25.115447,-1.5654,0.070,9.24528,9.24528
394.00,9.24528,25.176061,0.000427,25.115546,-1.5653,0.070,9.24640,9.24640
395.00,9.24608,25.176052,0.000429,25.115599,-1.5652,0.070,9.24885,9.24885
396.00,9.24690,25.176050,0.000432,25.115627,-1.5651,0.070,9.25112,9.25112
397.00,9.24767,25.176076,0.000434,25.115749,-1.5650,0.070,9.25205,9.25205
398.00,9.24854,25.176045,0.000433,25.115797,-1.5648,0.070,9.25401,9.25401
399.00,9.24926,25.176027,0.000433,25.115750,-1.5646,0.070,9.25576,9.25576
400.00,9.24998,25.176100,0.000433,25.115778,-1.5644,0.070,9.25522,9.25522
401.00,9.25015,25.176145,0.000429,25.115742,-1.5642,0.070,9.25385,9.25385
402.00,9.25020,25.176195,0.000428,25.115712,-1.5640,0.070,9.25363,9.25363
403.00,9.25029,25.176261,0.000430,25.115665,-1.5639,0.070,9.25335,9.25335
404.00,9.25035,25.176247,0.000430,25.115570,-1.5639,0.071,9.25220,9.25220
405.00,9.25059,25.176282,0.000432,25.115521,-1.5638,0.070,9.25268,9.25268
406.00,9.25094,25.176362,0.000435,25.115555,-1.5637,0.070,9.25302,9.25302
407.00,9.25112,25.176337,0.000435,25.115548,-1.5637,0.070,9.25262,9.25262
408.00,9.25132,25.176418,0.000436,25.115653,-1.5635,0.070,9.25316,9.25316
409.00,9.25174,25.176502,0.000436,25.115747,-1.5632,0.071,9.25419,9.25419
410.00,9.25254,25.176521,0.000434,25.115782,-1.5631,0.071,9.25357,9.25357
411.00,9.25282,25.176534,0.000433,25.115751,-1.5629,0.071,9.25374,9.25374
412.00,9.25305,25.176672,0.000435,25.115800,-1.5627,0.071,9.25448,9.25448
413.00,9.25331,25.176589,0.000431,25.115630,-1.5625,0.071,9.25330,9.25330
414.00,9.25349,25.176701,0.000432,25.115673,-1.5623,0.071,9.25163,9.25163
415.00,9.25328,25.176757,0.000435,25.115674,-1.5620,0.071,9.25096,9.25096
416.00,9.25301,25.176794,0.000436,25.115686,-1.5618,0.071,9.25146,9.25146
417.00,9.25315,25.176733,0.000432,25.115631,-1.5616,0.071,9.25231,9.25231
418.00,9.25334,25.176885,0.000435,25.115768,-1.5615,0.071,9.25341,9.25341
419.00,9.25321,25.176840,0.000435,25.115718,-1.5614,0.071,9.25473,9.25473
420.00,9.25331,25.176860,0.000435,25.115738,-1.5613,0.071,9.25671,9.25671
421.00,9.25377,25.176828,0.000434,25.115713,-1.5612,0.072,9.25805,9.25805
422.00,9.25443,25.176842,0.000431,25.115664,-1.5611,0.072,9.25959,9.25959
423.00,9.25512,25.176811,0.000430,25.115590,-1.5608,0.072,9.26192,9.26192
424.00,9.25592,25.176824,0.000429,25.115540,-1.5607,0.072,9.26492,9.26492
425.00,9.25668,25.176811,0.000426,25.115473,-1.5606,0.072,9.26685,9.26685
426.00,9.25738,25.176949,0.000429,25.115497,-1.5606,0.072,9.26800,9.26800
427.00,9.25827,25.177122,0.000434,25.115556,-1.5606,0.072,9.26835,9.26835
428.00,9.25889,25.177152,0.000436,25.115502,-1.5605,0.072,9.26742,9.26742
429.00,9.25918,25.177148,0.000436,25.115509,-1.5604,0.072,9.26617,9.26617
430.00,9.25965,25.177289,0.000437,25.115594,-1.5603,0.072,9.26448,9.26448
431.00,9.26047,25.177267,0.000435,25.115550,-1.5601,0.072,9.26154,9.26154
432.00,9.26103,25.177236,0.000432,25.115541,-1.5598,0.072,9.25988,9.25988
433.00,9.26052,25.177271,0.000430,25.115620,-1.5596,0.073,9.25977,9.25977
434.00,9.26100,25.177408,0.000428,25.115691,-1.5593,0.073,9.25992,9.25992
435.00,9.26178,25.177428,0.000426,25.115643,-1.5589,0.073,9.26054,9.26054
436.00,9.26236,25.177543,0.000425,25.115686,-1.5586,0.073,9.26271,9.26271
437.00,9.26282,25.177602,0.000426,25.115717,-1.5583,0.073,9.26454,9.26454
438.00,9.26341,25.177642,0.000426,25.115680,-1.5580,0.073,9.26558,9.26558
439.00,9.26407,25.177589,0.000428,25.115631,-1.5579,0.073,9.26659,9.26659
440.00,9.26462,25.177550,0.000427,25.115604,-1.5579,0.073,9.26843,9.26843
441.00,9.26503,25.177474,0.000427,25.115593,-1.5578,0.073,9.27062,9.27062
442.00,9.26468,25.177542,0.000426,25.115643,-1.5578,0.074,9.27218,9.27218
443.00,9.26502,25.177579,0.000424,25.115697,-1.5577,0.074,9.27329,9.27329
444.00,9.26609,25.177676,0.000426,25.115779,-1.5576,0.074,9.27390,9.27390
445.00,9.26678,25.177714,0.000426,25.115787,-1.5574,0.074,9.27432,9.27432
446.00,9.26719,25.177737,0.000427,25.115764,-1.5572,0.074,9.27500,9.27500
447.00,9.26784,25.177728,0.000432,25.115716,-1.5569,0.074,9.27599,9.27599
448.00,9.26859,25.177834,0.000438,25.115808,-1.5567,0.073,9.27754,9.27754
449.00,9.26956,25.177840,0.000437,25.115720,-1.5566,0.073,9.27953,9.27953
450.00,9.27049,25.177876,0.000439,25.115699,-1.5565,0.074,9.28092,9.28092
451.00,9.27168,25.177965,0.000438,25.115726,-1.5562,0.074,9.28109,9.28109
452.00,9.27284,25.177931,0.000434,25.115721,-1.5560,0.074,9.28037,9.28037
453.00,9.27366,25.177882,0.000430,25.115589,-1.5558,0.074,9.27972,9.27972
454.00,9.27434,25.177942,0.000431,25.115642,-1.5556,0.074,9.27877,9.27877
455.00,9.27515,25.177993,0.000432,25.115697,-1.5555,0.074,9.27906,9.27906
456.00,9.27613,25.177967,0.000435,25.115702,-1.5554,0.075,9.27940,9.27940
457.00,9.27684,25.177990,0.000434,25.115660,-1.5554,0.075,9.27996,9.27996
458.00,9.27739,25.177986,0.000433,25.115653,-1.5555,0.075,9.28010,9.28010
459.00,9.27778,25.177982,0.000428,25.115600,-1.5556,0.075,9.27942,9.27942
460.00,9.27803,25.178004,0.000429,25.115604,-1.5555,0.075,9.27834,9.27834
461.00,9.27817,25.178071,0.000428,25.115565,-1.5555,0.075,9.27745,9.27745
462.00,9.27820,25.178170,0.000428,25.115600,-1.5554,0.075,9.27631,9.27631
463.00,9.27815,25.178282,0.000427,25.115649,-1.5552,0.075,9.27552,9.27552
464.00,9.27834,25.178368,0.000428,25.115699,-1.5549,0.075,9.27633,9.27633
465.00,9.27871,25.178388,0.000428,25.115625,-1.5547,0.075,9.27739,9.27739
466.00,9.27901,25.178484,0.000431,25.115705,-1.5544,0.075,9.27815,9.27815
467.00,9.27897,25.178460,0.000429,25.115671,-1.5540,0.076,9.27898,9.27898
468.00,9.27881,25.178443,0.000434,25.115674,-1.5536,0.076,9.27941,9.27941
469.00,9.27856,25.178478,0.000436,25.115672,-1.5533,0.076,9.27912,9.27912
470.00,9.27842,25.178643,0.000435,25.115787,-1.5531,0.076,9.27905,9.27905
471.00,9.27853,25.178553,0.000429,25.115703,-1.5531,0.076,9.27946,9.27946
472.00,9.27876,25.178650,0.000431,25.115738,-1.5532,0.076,9.28017,9.28017
473.00,9.27886,25.178743,0.000431,25.115671,-1.5533,0.076,9.28042,9.28042
474.00,9.27895,25.178742,0.000430,25.115660,-1.5534,0.076,9.28158,9.28158
475.00,9.27931,25.178749,0.000432,25.115687,-1.5533,0.076,9.28281,9.28281
476.00,9.27943,25.178868,0.000433,25.115717,-1.5531,0.076,9.28264,9.28264
477.00,9.27930,25.178929,0.000435,25.115745,-1.5528,0.076,9.28112,9.28112
478.00,9.27893,25.178979,0.000434,25.115856,-1.5525,0.076,9.27963,9.27963
479.00,9.27865,25.179078,0.000433,25.115937,-1.5522,0.077,9.27754,9.27754
480.00,9.27854,25.179111,0.000430,25.115870,-1.5520,0.077,9.27460,9.27460
481.00,9.27833,25.179222,0.000433,25.115952,-1.5518,0.077,9.27272,9.27272
482.00,9.27821,25.179247,0.000430,25.115924,-1.5516,0.077,9.27256,9.27256
483.00,9.27831,25.179289,0.000428,25.115881,-1.5514,0.077,9.27392,9.27392
484.00,9.27817,25.179316,0.000428,25.115816,-1.5513,0.077,9.27360,9.27360
485.00,9.27801,25.179297,0.000429,25.115842,-1.5512,0.077,9.27419,9.27419
486.00,9.27799,25.179306,0.000428,25.115789,-1.5512,0.077,9.27584,9.27584
487.00,9.27761,25.179289,0.000428,25.115719,-1.5513,0.077,9.27675,9.27675
488.00,9.27756,25.179358,0.000428,25.115772,-1.5512,0.078,9.27662,9.27662
489.00,9.27758,25.179410,0.000431,25.115805,-1.5510,0.078,9.27780,9.27780
490.00,9.27756,25.179385,0.000431,25.115696,-1.5510,0.078,9.27819,9.27819
491.00,9.27743,25.179356,0.000430,25.115693,-1.5508,0.078,9.27835,9.27835
492.00,9.27741,25.179452,0.000430,25.115824,-1.5505,0.078,9.27920,9.27920
493.00,9.27756,25.179454,0.000428,25.115778,-1.5502,0.078,9.28041,9.28041
494.00,9.27776,25.179390,0.000424,25.115733,-1.5499,0.078,9.28184,9.28184
495.00,9.27764,25.179485,0.000427,25.115858,-1.5495,0.078,9.28303,9.28303
496.00,9.27749,25.179549,0.000429,25.115843,-1.5492,0.078,9.28296,9.28296
497.00,9.27750,25.179595,0.000431,25.115812,-1.5490,0.078,9.28191,9.28191
498.00,9.27777,25.179672,0.000434,25.115774,-1.5488,0.078,9.28093,9.28093
499.00,9.27806,25.179743,0.000435,25.115719,-1.5485,0.078,9.27932,9.27932
500.00,9.27820,25.179774,0.000431,25.115619,-1.5482,0.078,9.27787,9.27787
501.00,9.27845,25.179827,0.000427,25.115659,-1.5480,0.079,9.27711,9.27711
502.00,9.27888,25.179894,0.000425,25.115674,-1.5478,0.079,9.27822,9.27822
503.00,9.27938,25.179847,0.000425,25.115735,-1.5479,0.079,9.27864,9.27864
504.00,9.27960,25.179944,0.000427,25.115846,-1.5480,0.079,9.27913,9.27913
505.00,9.27987,25.180024,0.000427,25.115902,-1.5480,0.079,9.28006,9.28006
506.00,9.28012,25.180032,0.000426,25.115859,-1.5480,0.079,9.28150,9.28150
507.00,9.27970,25.180036,0.000426,25.115844,-1.5477,0.079,9.28250,9.28250
508.00,9.27812,25.180104,0.000422,25.115820,-1.5473,0.080,9.28183,9.28183
509.00,9.27721,25.180115,0.000418,25.115764,-1.5469,0.080,9.27995,9.27995
510.00,9.27630,25.180079,0.000419,25.115748,-1.5466,0.080,9.27598,9.27598
@4,2.0001,4.0, 510.073000000004 
511.00,9.27600,25.180146,0.000422,25.115793,-1.5463,0.080,9.27054,9.27054
512.00,9.27962,25.180094,0.000421,25.115752,-1.5461,0.080,9.26249,9.26249
513.00,9.28009,25.180144,0.000425,25.115753,-1.5459,0.080,9.25519,9.25519
514.00,9.28122,25.180134,0.000427,25.115749,-1.5455,0.080,9.24977,9.24977
515.00,9.27993,25.180221,0.000427,25.115803,-1.5453,0.081,9.24671,9.24671
516.00,9.27622,25.180204,0.000420,25.115732,-1.5451,0.081,9.24481,9.24481
517.00,9.27423,25.180230,0.000417,25.115751,-1.5450,0.081,9.24441,9.24441
518.00,9.27250,25.180290,0.000416,25.115814,-1.5450,0.081,9.24488,9.24488
519.00,9.26844,25.180432,0.000416,25.115859,-1.5451,0.082,9.24609,9.24609
520.00,9.26305,25.180506,0.000420,25.115847,-1.5450,0.082,9.24840,9.24840
521.00,9.25901,25.180508,0.000427,25.115850,-1.5449,0.081,9.25148,9.25148
522.00,9.25652,25.180627,0.000432,25.115867,-1.5446,0.081,9.25430,9.25430
523.00,9.25512,25.180597,0.000433,25.115765,-1.5445,0.081,9.25689,9.25689
524.00,9.25558,25.180632,0.000434,25.115786,-1.5442,0.081,9.25814,9.25814
525.00,9.25587,25.180627,0.000427,25.115782,-1.5439,0.082,9.25724,9.25724
526.00,9.25452,25.180707,0.000425,25.115819,-1.5436,0.082,9.25543,9.25543
527.00,9.25272,25.180709,0.000424,25.115811,-1.5434,0.082,9.25472,9.25472
528.00,9.25099,25.180820,0.000427,25.115867,-1.5432,0.082,9.25461,9.25461
529.00,9.25077,25.180760,0.000425,25.115776,-1.5430,0.082,9.25505,9.25505
530.00,9.25133,25.180789,0.000430,25.115788,-1.5428,0.082,9.25570,9.25570
531.00,9.25196,25.180848,0.000433,25.115811,-1.5426,0.082,9.25665,9.25665
532.00,9.25252,25.180852,0.000433,25.115813,-1.5424,0.082,9.25681,9.25681
533.00,9.25304,25.180858,0.000436,25.115844,-1.5422,0.082,9.25736,9.25736
534.00,9.25395,25.180958,0.000440,25.115945,-1.5420,0.082,9.25729,9.25729
535.00,9.25459,25.180964,0.000440,25.115918,-1.5417,0.082,9.25627,9.25627
536.00,9.25500,25.181057,0.000441,25.115946,-1.5415,0.082,9.25541,9.25541
537.00,9.25521,25.181125,0.000445,25.115925,-1.5413,0.082,9.25616,9.25616
538.00,9.25611,25.181170,0.000445,25.115913,-1.5410,0.082,9.25755,9.25755
539.00,9.25707,25.181181,0.000445,25.115872,-1.5409,0.082,9.25929,9.25929
540.00,9.25746,25.181189,0.000444,25.115840,-1.5409,0.082,9.26064,9.26064
541.00,9.25726,25.181128,0.000438,25.115767,-1.5409,0.082,9.26060,9.26060
542.00,9.25692,25.181107,0.000434,25.115735,-1.5409,0.083,9.25993,9.25993
543.00,9.25697,25.181088,0.000432,25.115701,-1.5408,0.083,9.25871,9.25871
544.00,9.25717,25.181079,0.000431,25.115663,-1.5407,0.083,9.25697,9.25697
545.00,9.25760,25.181184,0.000433,25.115694,-1.5403,0.083,9.25627,9.25627
546.00,9.25786,25.181291,0.000434,25.115783,-1.5399,0.083,9.25660,9.25660
547.00,9.25794,25.181375,0.000434,25.115826,-1.5395,0.083,9.25672,9.25672
548.00,9.25765,25.181454,0.000436,25.115820,-1.5393,0.083,9.25787,9.25787
549.00,9.25746,25.181500,0.000434,25.115825,-1.5392,0.083,9.26015,9.26015
550.00,9.25786,25.181512,0.000430,25.115825,-1.5394,0.083,9.26366,9.26366
551.00,9.25894,25.181509,0.000431,25.115744,-1.5394,0.083,9.26610,9.26610
552.00,9.25986,25.181500,0.000428,25.115715,-1.5393,0.084,9.26766,9.26766
553.00,9.26042,25.181495,0.000426,25.115685,-1.5391,0.084,9.26859,9.26859
554.00,9.26091,25.181486,0.000424,25.115587,-1.5389,0.084,9.26936,9.26936
555.00,9.26196,25.181486,0.000425,25.115528,-1.5386,0.084,9.27008,9.27008
556.00,9.26270,25.181564,0.000427,25.115540,-1.5386,0.084,9.27066,9.27066
557.00,9.26242,25.181660,0.000430,25.115565,-1.5386,0.084,9.27159,9.27159
558.00,9.26325,25.181643,0.000427,25.115566,-1.5384,0.084,9.27156,9.27156
559.00,9.26422,25.181702,0.000429,25.115616,-1.5381,0.084,9.27161,9.27161
560.00,9.26497,25.181737,0.000429,25.115577,-1.5379,0.084,9.27205,9.27205
561.00,9.26613,25.181705,0.000429,25.115586,-1.5377,0.084,9.27371,9.27371
562.00,9.26743,25.181729,0.000431,25.115596,-1.5374,0.085,9.27652,9.27652
563.00,9.26859,25.181759,0.000435,25.115593,-1.5373,0.084,9.28058,9.28058
564.00,9.27029,25.181747,0.000436,25.115597,-1.5372,0.085,9.28386,9.28386
565.00,9.27215,25.181708,0.000437,25.115579,-1.5370,0.084,9.28644,9.28644
566.00,9.27396,25.181740,0.000436,25.115532,-1.5368,0.084,9.28907,9.28907
567.00,9.27574,25.181727,0.000435,25.115488,-1.5367,0.084,9.29051,9.29051
568.00,9.27714,25.181865,0.000437,25.115585,-1.5366,0.084,9.28971,9.28971
569.00,9.27799,25.181999,0.000439,25.115694,-1.5365,0.085,9.28860,9.28860
570.00,9.27874,25.182156,0.000440,25.115793,-1.5363,0.085,9.28737,9.28737
571.00,9.28010,25.182279,0.000440,25.115827,-1.5361,0.085,9.28567,9.28567
572.00,9.28113,25.182363,0.000441,25.115823,-1.5360,0.085,9.28368,9.28368
573.00,9.28127,25.182369,0.000436,25.115730,-1.5358,0.085,9.28220,9.28220
574.00,9.28130,25.182296,0.000431,25.115585,-1.5357,0.085,9.28194,9.28194
575.00,9.28162,25.182337,0.000427,25.115623,-1.5354,0.086,9.28098,9.28098
576.00,9.28194,25.182375,0.000429,25.115665,-1.5351,0.086,9.28104,9.28104
577.00,9.28279,25.182382,0.000427,25.115632,-1.5349,0.086,9.28216,9.28216
578.00,9.28358,25.182451,0.000430,25.115697,-1.5347,0.086,9.28354,9.28354
579.00,9.28435,25.182552,0.000435,25.115806,-1.5345,0.086,9.28452,9.28452
580.00,9.28510,25.182610,0.000433,25.115805,-1.5345,0.086,9.28707,9.28707
581.00,9.28595,25.182535,0.000427,25.115702,-1.5345,0.086,9.28990,9.28990
582.00,9.28670,25.182601,0.000430,25.115745,-1.5343,0.086,9.29112,9.29112
583.00,9.28678,25.182642,0.000434,25.115742,-1.5341,0.086,9.29089,9.29089
584.00,9.28655,25.182713,0.000432,25.115702,-1.5338,0.086,9.29143,9.29143
585.00,9.28675,25.182695,0.000435,25.115695,-1.5335,0.086,9.29172,9.29172
586.00,9.28687,25.182772,0.000439,25.115726,-1.5331,0.086,9.29096,9.29096
587.00,9.28714,25.182732,0.000435,25.115628,-1.5329,0.086,9.29244,9.29244
588.00,9.28775,25.182692,0.000431,25.115531,-1.5328,0.086,9.29601,9.29601
589.00,9.28847,25.182706,0.000428,25.115505,-1.5328,0.086,9.29840,9.29840
590.00,9.28925,25.182743,0.000428,25.115450,-1.5327,0.087,9.29925,9.29925
591.00,9.29021,25.182786,0.000428,25.115453,-1.5328,0.087,9.29863,9.29863
592.00,9.29067,25.182943,0.000430,25.115602,-1.5328,0.087,9.29608,9.29608
593.00,9.29063,25.183053,0.000429,25.115645,-1.5327,0.087,9.29282,9.29282
594.00,9.29098,25.183012,0.000430,25.115557,-1.5325,0.087,9.29028,9.29028
595.00,9.29159,25.183097,0.000431,25.115528,-1.5323,0.087,9.28778,9.28778
596.00,9.29165,25.183125,0.000431,25.115521,-1.5321,0.087,9.28676,9.28676
597.00,9.29177,25.183083,0.000431,25.115448,-1.5318,0.087,9.28659,9.28659
598.00,9.29202,25.183043,0.000433,25.115404,-1.5315,0.087,9.28694,9.28694
599.00,9.29201,25.183164,0.000434,25.115447,-1.5313,0.087,9.28671,9.28671
600.00,9.29178,25.183220,0.000434,25.115496,-1.5311,0.087,9.28699,9.28699
601.00,9.29178,25.183272,0.000436,25.115534,-1.5309,0.087,9.28733,9.28733
602.00,9.29128,25.183361,0.000437,25.115574,-1.5309,0.087,9.28730,9.28730
603.00,9.29083,25.183411,0.000436,25.115597,-1.5309,0.088,9.28747,9.28747
604.00,9.29090,25.183436,0.000435,25.115666,-1.5309,0.088,9.28826,9.28826
605.00,9.29093,25.183389,0.000432,25.115622,-1.5308,0.088,9.28985,9.28985
606.00,9.29104,25.183397,0.000429,25.115581,-1.5308,0.088,9.29143,9.29143
607.00,9.29077,25.183463,0.000430,25.115572,-1.5306,0.088,9.29163,9.29163
608.00,9.28995,25.183596,0.000434,25.115685,-1.5303,0.088,9.29060,9.29060
609.00,9.28915,25.183683,0.000438,25.115761,-1.5302,0.088,9.29001,9.29001
610.00,9.28855,25.183724,0.000439,25.115745,-1.5299,0.088,9.28840,9.28840
611.00,9.28813,25.183643,0.000438,25.115664,-1.5297,0.088,9.28653,9.28653
612.00,9.28783,25.183593,0.000435,25.115639,-1.5297,0.088,9.28542,9.28542
613.00,9.28770,25.183432,0.000429,25.115476,-1.5297,0.089,9.28584,9.28584
614.00,9.28764,25.183351,0.000426,25.115350,-1.5294,0.089,9.28525,9.28525
615.00,9.28760,25.183353,0.000427,25.115384,-1.5293,0.089,9.28546,9.28546
616.00,9.28781,25.183471,0.000426,25.115486,-1.5290,0.089,9.28695,9.28695
617.00,9.28805,25.183489,0.000426,25.115510,-1.5288,0.089,9.28909,9.28909
618.00,9.28842,25.183622,0.000427,25.115585,-1.5285,0.089,9.29010,9.29010
619.00,9.28865,25.183698,0.000426,25.115647,-1.5283,0.089,9.29189,9.29189
620.00,9.28911,25.183785,0.000426,25.115683,-1.5282,0.089,9.29385,9.29385
621.00,9.28977,25.183847,0.000429,25.115752,-1.5282,0.089,9.29545,9.29545
622.00,9.29052,25.183843,0.000429,25.115709,-1.5280,0.089,9.29760,9.29760
623.00,9.29134,25.183896,0.000429,25.115710,-1.5279,0.089,9.30009,9.30009
624.00,9.29202,25.183910,0.000428,25.115667,-1.5279,0.090,9.30224,9.30224
625.00,9.29278,25.183869,0.000426,25.115654,-1.5278,0.090,9.30456,9.30456
626.00,9.29336,25.183895,0.000426,25.115619,-1.5275,0.090,9.30571,9.30571
627.00,9.29406,25.184012,0.000425,25.115710,-1.5272,0.090,9.30573,9.30573
628.00,9.29485,25.183990,0.000431,25.115702,-1.5270,0.090,9.30505,9.30505
629.00,9.29558,25.184012,0.000434,25.115745,-1.5269,0.090,9.30381,9.30381
630.00,9.29601,25.184122,0.000436,25.115807,-1.5267,0.090,9.30108,9.30108
631.00,9.29650,25.184163,0.000435,25.115794,-1.5267,0.090,9.29931,9.29931
632.00,9.29721,25.184176,0.000438,25.115759,-1.5266,0.090,9.29818,9.29818
633.00,9.29802,25.184175,0.000434,25.115705,-1.5265,0.090,9.29875,9.29875
634.00,9.29893,25.184283,0.000434,25.115737,-1.5262,0.090,9.29956,9.29956
635.00,9.29976,25.184367,0.000438,25.115786,-1.5260,0.090,9.30006,9.30006
636.00,9.29992,25.184419,0.000438,25.115797,-1.5258,0.090,9.29904,9.29904
637.00,9.29994,25.184440,0.000437,25.115749,-1.5257,0.090,9.29874,9.29874
638.00,9.30029,25.184529,0.000438,25.115833,-1.5255,0.090,9.29832,9.29832
639.00,9.30069,25.184570,0.000435,25.115845,-1.5253,0.091,9.29771,9.29771
640.00,9.30081,25.184561,0.000435,25.115808,-1.5252,0.091,9.29719,9.29719
641.00,9.30049,25.184614,0.000434,25.115815,-1.5251,0.091,9.29696,9.29696
642.00,9.29993,25.184653,0.000434,25.115859,-1.5250,0.091,9.29573,9.29573
643.00,9.29936,25.184717,0.000434,25.115875,-1.5249,0.091,9.29315,9.29315
644.00,9.29843,25.184758,0.000437,25.115849,-1.5249,0.091,9.29024,9.29024
645.00,9.29728,25.184804,0.000434,25.115793,-1.5248,0.091,9.28828,9.28828
646.00,9.29617,25.184816,0.000433,25.115768,-1.5247,0.091,9.28786,9.28786
647.00,9.29549,25.184846,0.000433,25.115704,-1.5246,0.091,9.28807,9.28807
648.00,9.29497,25.184900,0.000432,25.115679,-1.5244,0.092,9.28938,9.28938
649.00,9.29468,25.184898,0.000430,25.115666,-1.5242,0.092,9.29135,9.29135
650.00,9.29449,25.184862,0.000429,25.115619,-1.5240,0.092,9.29251,9.29251
651.00,9.29438,25.184879,0.000427,25.115652,-1.5238,0.092,9.29338,9.29338
652.00,9.29402,25.184899,0.000424,25.115739,-1.5237,0.092,9.29391,9.29391
653.00,9.29300,25.184887,0.000425,25.115720,-1.5236,0.092,9.29237,9.29237
654.00,9.29263,25.184847,0.000423,25.115649,-1.5234,0.092,9.29015,9.29015
655.00,9.29166,25.184942,0.000427,25.115742,-1.5232,0.092,9.29074,9.29074
656.00,9.29063,25.184995,0.000430,25.115709,-1.5230,0.092,9.29122,9.29122
657.00,9.29072,25.185061,0.000430,25.115652,-1.5227,0.092,9.29153,9.29153
658.00,9.29188,25.185086,0.000424,25.115634,-1.5225,0.093,9.29288,9.29288
659.00,9.29343,25.185156,0.000422,25.115662,-1.5223,0.093,9.29265,9.29265
660.00,9.29341,25.185184,0.000416,25.115573,-1.5222,0.093,9.28763,9.28763
@5,2.0001,4.0, 660.008000000002 
661.00,9.29338,25.185222,0.000413,25.115552,-1.5220,0.094,9.28071,9.28071
662.00,9.29184,25.185257,0.000412,25.115520,-1.5217,0.094,9.27322,9.27322
663.00,9.29017,25.185337,0.000415,25.115581,-1.5214,0.094,9.26571,9.26571
664.00,9.29184,25.185344,0.000415,25.115537,-1.5212,0.094,9.25990,9.25990
665.00,9.29170,25.185387,0.000416,25.115586,-1.5211,0.094,9.25698,9.25698
666.00,9.29091,25.185380,0.000418,25.115563,-1.5212,0.094,9.25627,9.25627
667.00,9.29229,25.185448,0.000421,25.115642,-1.5212,0.094,9.25734,9.25734
668.00,9.29088,25.185438,0.000418,25.115557,-1.5211,0.094,9.26044,9.26044
669.00,9.28346,25.185548,0.000418,25.115588,-1.5209,0.094,9.26431,9.26431
670.00,9.27044,25.185575,0.000416,25.115551,-1.5205,0.094,9.26822,9.26822
671.00,9.26332,25.185640,0.000414,25.115534,-1.5202,0.095,9.27235,9.27235
672.00,9.26022,25.185639,0.000411,25.115475,-1.5200,0.095,9.27456,9.27456
673.00,9.25929,25.185726,0.000415,25.115530,-1.5198,0.095,9.27512,9.27512
674.00,9.26109,25.185729,0.000418,25.115526,-1.5197,0.095,9.27548,9.27548
675.00,9.26354,25.185773,0.000423,25.115514,-1.5198,0.095,9.27555,9.27555
676.00,9.26540,25.185808,0.000425,25.115544,-1.5197,0.095,9.27563,9.27563
677.00,9.26577,25.185784,0.000426,25.115541,-1.5196,0.095,9.27702,9.27702
678.00,9.26686,25.185768,0.000428,25.115533,-1.5195,0.095,9.27916,9.27916
679.00,9.26833,25.185791,0.000431,25.115582,-1.5192,0.095,9.28175,9.28175
680.00,9.27021,25.185798,0.000432,25.115640,-1.5189,0.095,9.28448,9.28448
681.00,9.27191,25.185835,0.000433,25.115659,-1.5187,0.095,9.28610,9.28610
682.00,9.27340,25.185928,0.000436,25.115719,-1.5185,0.095,9.28815,9.28815
683.00,9.27523,25.186022,0.000437,25.115757,-1.5183,0.095,9.29028,9.29028
684.00,9.27730,25.186035,0.000435,25.115714,-1.5182,0.095,9.29180,9.29180
685.00,9.27925,25.186077,0.000437,25.115693,-1.5182,0.095,9.29242,9.29242
686.00,9.28109,25.186144,0.000438,25.115659,-1.5182,0.095,9.29306,9.29306
687.00,9.28283,25.186260,0.000441,25.115643,-1.5180,0.095,9.29188,9.29188
688.00,9.28332,25.186318,0.000439,25.115602,-1.5179,0.095,9.28860,9.28860
689.00,9.28331,25.186405,0.000438,25.115624,-1.5178,0.095,9.28453,9.28453
690.00,9.28343,25.186508,0.000436,25.115636,-1.5176,0.095,9.28160,9.28160
691.00,9.28350,25.186526,0.000436,25.115698,-1.5175,0.096,9.27974,9.27974
692.00,9.28412,25.186519,0.000435,25.115730,-1.5175,0.096,9.28001,9.28001
693.00,9.28473,25.186533,0.000434,25.115747,-1.5175,0.096,9.28259,9.28259
694.00,9.28567,25.186635,0.000434,25.115780,-1.5174,0.096,9.28690,9.28690
695.00,9.28681,25.186670,0.000435,25.115795,-1.5171,0.096,9.29127,9.29127
696.00,9.28769,25.186768,0.000436,25.115819,-1.5168,0.096,9.29496,9.29496
697.00,9.28816,25.186806,0.000434,25.115777,-1.5165,0.096,9.29669,9.29669
698.00,9.28884,25.186895,0.000435,25.115796,-1.5162,0.096,9.29720,9.29720
699.00,9.28958,25.186914,0.000436,25.115765,-1.5160,0.096,9.29631,9.29631
700.00,9.28987,25.186947,0.000437,25.115805,-1.5160,0.096,9.29525,9.29525
701.00,9.28935,25.186917,0.000433,25.115768,-1.5160,0.096,9.29363,9.29363
702.00,9.28876,25.186931,0.000433,25.115777,-1.5158,0.096,9.29324,9.29324
703.00,9.28924,25.186895,0.000430,25.115781,-1.5156,0.096,9.29425,9.29425
704.00,9.28964,25.186935,0.000429,25.115834,-1.5154,0.097,9.29513,9.29513
705.00,9.29054,25.186949,0.000428,25.115760,-1.5152,0.097,9.29586,9.29586
706.00,9.29119,25.187052,0.000431,25.115790,-1.5150,0.097,9.29723,9.29723
707.00,9.29155,25.187128,0.000432,25.115835,-1.5148,0.097,9.29729,9.29729
708.00,9.29226,25.187197,0.000436,25.115859,-1.5147,0.097,9.29718,9.29718
709.00,9.29337,25.187207,0.000436,25.115847,-1.5146,0.097,9.29780,9.29780
710.00,9.29468,25.187262,0.000438,25.115909,-1.5145,0.097,9.29912,9.29912
711.00,9.29588,25.187233,0.000437,25.115895,-1.5144,0.097,9.29946,9.29946
712.00,9.29660,25.187248,0.000437,25.115888,-1.5142,0.097,9.30055,9.30055
713.00,9.29721,25.187240,0.000437,25.115886,-1.5141,0.097,9.30091,9.30091
714.00,9.29754,25.187229,0.000438,25.115867,-1.5137,0.097,9.30120,9.30120
715.00,9.29761,25.187172,0.000435,25.115837,-1.5133,0.097,9.30014,9.30014
716.00,9.29767,25.187148,0.000432,25.115738,-1.5131,0.097,9.30081,9.30081
717.00,9.29808,25.187198,0.000431,25.115719,-1.5128,0.098,9.30235,9.30235
718.00,9.29866,25.187249,0.000431,25.115710,-1.5125,0.098,9.30357,9.30357
719.00,9.29922,25.187340,0.000432,25.115758,-1.5123,0.098,9.30343,9.30343
720.00,9.29959,25.187287,0.000433,25.115632,-1.5123,0.098,9.30446,9.30446
721.00,9.30040,25.187382,0.000435,25.115748,-1.5123,0.098,9.30627,9.30627
722.00,9.30138,25.187376,0.000435,25.115744,-1.5122,0.098,9.30679,9.30679
723.00,9.30195,25.187400,0.000431,25.115713,-1.5121,0.098,9.30655,9.30655
724.00,9.30230,25.187384,0.000427,25.115660,-1.5120,0.098,9.30795,9.30795
725.00,9.30287,25.187521,0.000425,25.115759,-1.5117,0.098,9.30876,9.30876
726.00,9.30320,25.187570,0.000428,25.115753,-1.5115,0.099,9.30655,9.30655
727.00,9.30371,25.187593,0.000426,25.115740,-1.5113,0.099,9.30569,9.30569
728.00,9.30413,25.187575,0.000426,25.115707,-1.5111,0.099,9.30659,9.30659
729.00,9.30468,25.187596,0.000431,25.115737,-1.5110,0.099,9.30733,9.30733
730.00,9.30523,25.187626,0.000429,25.115741,-1.5109,0.099,9.30846,9.30846
731.00,9.30578,25.187659,0.000425,25.115693,-1.5107,0.099,9.31081,9.31081
732.00,9.30643,25.187766,0.000425,25.115735,-1.5105,0.099,9.31231,9.31231
733.00,9.30707,25.187854,0.000426,25.115781,-1.5102,0.099,9.31231,9.31231
734.00,9.30736,25.187919,0.000425,25.115755,-1.5100,0.099,9.31159,9.31159
735.00,9.30784,25.187968,0.000427,25.115718,-1.5098,0.099,9.31082,9.31082
736.00,9.30825,25.187945,0.000430,25.115714,-1.5096,0.099,9.30962,9.30962
737.00,9.30843,25.187909,0.000432,25.115659,-1.5096,0.099,9.30866,9.30866
738.00,9.30854,25.187961,0.000432,25.115683,-1.5096,0.099,9.30914,9.30914
739.00,9.30895,25.187974,0.000432,25.115709,-1.5095,0.099,9.31062,9.31062
740.00,9.30984,25.187972,0.000431,25.115733,-1.5093,0.100,9.31283,9.31283
741.00,9.31051,25.188022,0.000431,25.115729,-1.5092,0.100,9.31571,9.31571
742.00,9.31087,25.188107,0.000434,25.115752,-1.5090,0.100,9.31760,9.31760
743.00,9.31129,25.188096,0.000433,25.115682,-1.5088,0.100,9.31803,9.31803
744.00,9.31160,25.188218,0.000429,25.115663,-1.5085,0.100,9.31704,9.31704
745.00,9.31163,25.188332,0.000433,25.115703,-1.5083,0.100,9.31476,9.31476
746.00,9.31197,25.188359,0.000430,25.115709,-1.5081,0.100,9.31289,9.31289
747.00,9.31263,25.188415,0.000429,25.115726,-1.5079,0.100,9.31134,9.31134
748.00,9.31276,25.188485,0.000431,25.115770,-1.5076,0.100,9.31100,9.31100
749.00,9.31261,25.188414,0.000436,25.115739,-1.5074,0.100,9.31188,9.31188
750.00,9.31277,25.188460,0.000432,25.115738,-1.5072,0.100,9.31281,9.31281
751.00,9.31280,25.188496,0.000431,25.115719,-1.5070,0.100,9.31292,9.31292
752.00,9.31273,25.188504,0.000430,25.115693,-1.5068,0.100,9.31250,9.31250
753.00,9.31271,25.188569,0.000431,25.115700,-1.5068,0.100,9.30996,9.30996
754.00,9.31175,25.188712,0.000429,25.115750,-1.5068,0.101,9.30606,9.30606
755.00,9.31112,25.188826,0.000435,25.115778,-1.5067,0.101,9.30313,9.30313
756.00,9.31052,25.188893,0.000439,25.115819,-1.5067,0.101,9.29950,9.29950
757.00,9.30987,25.188954,0.000443,25.115874,-1.5066,0.101,9.29659,9.29659
758.00,9.30895,25.188942,0.000442,25.115839,-1.5064,0.101,9.29460,9.29460
759.00,9.30787,25.188963,0.000443,25.115842,-1.5061,0.101,9.29401,9.29401
760.00,9.30656,25.188952,0.000441,25.115720,-1.5059,0.101,9.29223,9.29223
761.00,9.30515,25.189003,0.000439,25.115729,-1.5055,0.101,9.29241,9.29241
762.00,9.30420,25.189024,0.000438,25.115669,-1.5052,0.101,9.29409,9.29409
763.00,9.30282,25.189096,0.000440,25.115679,-1.5050,0.101,9.29611,9.29611
764.00,9.30210,25.189152,0.000434,25.115662,-1.5048,0.102,9.29820,9.29820
765.00,9.30210,25.189211,0.000431,25.115767,-1.5046,0.102,9.30113,9.30113
766.00,9.30207,25.189312,0.000431,25.115763,-1.5046,0.102,9.30237,9.30237
767.00,9.30170,25.189367,0.000433,25.115766,-1.5045,0.102,9.30306,9.30306
768.00,9.30150,25.189367,0.000432,25.115750,-1.5044,0.102,9.30446,9.30446
769.00,9.30112,25.189312,0.000438,25.115702,-1.5043,0.102,9.30515,9.30515
770.00,9.30056,25.189315,0.000438,25.115677,-1.5042,0.102,9.30600,9.30600
771.00,9.29956,25.189343,0.000440,25.115672,-1.5039,0.102,9.30763,9.30763
772.00,9.30009,25.189374,0.000438,25.115689,-1.5036,0.102,9.30726,9.30726
773.00,9.30030,25.189466,0.000434,25.115685,-1.5034,0.102,9.30641,9.30641
774.00,9.30064,25.189532,0.000432,25.115692,-1.5030,0.102,9.30655,9.30655
775.00,9.30133,25.189479,0.000428,25.115613,-1.5028,0.102,9.30732,9.30732
776.00,9.30217,25.189470,0.000426,25.115620,-1.5024,0.102,9.30858,9.30858
777.00,9.30329,25.189523,0.000424,25.115577,-1.5022,0.103,9.31080,9.31080
778.00,9.30420,25.189546,0.000425,25.115546,-1.5021,0.103,9.31128,9.31128
779.00,9.30473,25.189644,0.000428,25.115587,-1.5020,0.103,9.31016,9.31016
780.00,9.30532,25.189713,0.000429,25.115620,-1.5018,0.103,9.30841,9.30841
781.00,9.30601,25.189748,0.000429,25.115639,-1.5017,0.103,9.30637,9.30637
782.00,9.30631,25.189698,0.000431,25.115635,-1.5015,0.103,9.30447,9.30447
783.00,9.30668,25.189586,0.000431,25.115575,-1.5014,0.103,9.30406,9.30406
784.00,9.30701,25.189526,0.000427,25.115567,-1.5013,0.103,9.30428,9.30428
785.00,9.30696,25.189508,0.000427,25.115565,-1.5014,0.104,9.30420,9.30420
786.00,9.30685,25.189476,0.000428,25.115507,-1.5014,0.104,9.30438,9.30438
787.00,9.30680,25.189520,0.000425,25.115470,-1.5014,0.104,9.30344,9.30344
788.00,9.30670,25.189653,0.000424,25.115521,-1.5012,0.104,9.30171,9.30171
789.00,9.30613,25.189758,0.000430,25.115564,-1.5009,0.104,9.30097,9.30097
790.00,9.30528,25.189857,0.000433,25.115545,-1.5006,0.104,9.30003,9.30003
791.00,9.30476,25.189988,0.000435,25.115586,-1.5004,0.104,9.29885,9.29885
792.00,9.30446,25.190107,0.000434,25.115656,-1.5002,0.104,9.29909,9.29909
793.00,9.30441,25.190133,0.000437,25.115667,-1.5001,0.104,9.30055,9.30055
794.00,9.30452,25.190156,0.000435,25.115639,-1.5001,0.104,9.30294,9.30294
795.00,9.30460,25.190185,0.000433,25.115678,-1.5000,0.104,9.30565,9.30565
796.00,9.30458,25.190152,0.000432,25.115690,-1.4998,0.104,9.30841,9.30841
797.00,9.30402,25.190123,0.000430,25.115695,-1.4996,0.104,9.31090,9.31090
798.00,9.30463,25.190166,0.000428,25.115744,-1.4994,0.104,9.31310,9.31310
799.00,9.30518,25.190210,0.000425,25.115746,-1.4994,0.104,9.31397,9.31397
800.00,9.30592,25.190251,0.000427,25.115770,-1.4993,0.104,9.31494,9.31494
801.00,9.30652,25.190391,0.000430,25.115785,-1.4991,0.104,9.31576,9.31576
802.00,9.30692,25.190482,0.000432,25.115825,-1.4988,0.105,9.31703,9.31703
803.00,9.30732,25.190589,0.000433,25.115869,-1.4985,0.105,9.31626,9.31626
804.00,9.30770,25.190583,0.000433,25.115835,-1.4983,0.105,9.31439,9.31439
805.00,9.30918,25.190596,0.000426,25.115776,-1.4982,0.105,9.31232,9.31232
806.00,9.31105,25.190583,0.000419,25.115717,-1.4981,0.106,9.31072,9.31072
807.00,9.31339,25.190596,0.000420,25.115630,-1.4981,0.106,9.30982,9.30982
808.00,9.31516,25.190662,0.000417,25.115609,-1.4980,0.106,9.30996,9.30996
809.00,9.31571,25.190665,0.000415,25.115625,-1.4978,0.106,9.30854,9.30854
810.00,9.31722,25.190690,0.000417,25.115635,-1.4976,0.106,9.30504,9.30504
@6,2.0001,4.0, 810.047000000006 
811.00,9.31845,25.190697,0.000417,25.115684,-1.4973,0.106,9.30145,9.30145
812.00,9.31733,25.190789,0.000414,25.115774,-1.4971,0.107,9.29747,9.29747
813.00,9.31238,25.190724,0.000413,25.115684,-1.4968,0.107,9.29388,9.29388
814.00,9.31192,25.190842,0.000415,25.115674,-1.4966,0.107,9.29254,9.29254
815.00,9.31100,25.190933,0.000414,25.115675,-1.4965,0.107,9.29343,9.29343
816.00,9.30741,25.190948,0.000416,25.115569,-1.4964,0.107,9.29281,9.29281
817.00,9.30473,25.190978,0.000417,25.115551,-1.4963,0.107,9.29256,9.29256
818.00,9.30345,25.191071,0.000418,25.115572,-1.4963,0.107,9.29374,9.29374
819.00,9.30192,25.191138,0.000418,25.115569,-1.4963,0.107,9.29453,9.29453
820.00,9.29986,25.191183,0.000420,25.115544,-1.4963,0.107,9.29512,9.29512
821.00,9.29843,25.191208,0.000418,25.115548,-1.4963,0.107,9.29725,9.29725
822.00,9.29792,25.191231,0.000419,25.115534,-1.4961,0.107,9.29894,9.29894
823.00,9.29783,25.191203,0.000421,25.115504,-1.4959,0.107,9.29969,9.29969
824.00,9.29820,25.191168,0.000421,25.115478,-1.4958,0.107,9.30030,9.30030
825.00,9.29849,25.191170,0.000422,25.115523,-1.4957,0.107,9.30083,9.30083
826.00,9.29822,25.191264,0.000423,25.115552,-1.4955,0.108,9.30094,9.30094
827.00,9.29767,25.191229,0.000423,25.115497,-1.4953,0.108,9.29982,9.29982
828.00,9.29691,25.191322,0.000424,25.115550,-1.4951,0.108,9.29917,9.29917
829.00,9.29662,25.191240,0.000424,25.115461,-1.4949,0.108,9.29931,9.29931
830.00,9.29688,25.191281,0.000426,25.115416,-1.4947,0.108,9.29904,9.29904
831.00,9.29716,25.191314,0.000428,25.115422,-1.4947,0.108,9.29778,9.29778
832.00,9.29717,25.191396,0.000427,25.115461,-1.4947,0.108,9.29761,9.29761
833.00,9.29731,25.191446,0.000426,25.115473,-1.4946,0.108,9.29698,9.29698
834.00,9.29746,25.191585,0.000425,25.115532,-1.4946,0.108,9.29606,9.29606
835.00,9.29763,25.191634,0.000423,25.115559,-1.4945,0.108,9.29635,9.29635
836.00,9.29812,25.191691,0.000423,25.115590,-1.4944,0.108,9.29782,9.29782
837.00,9.29856,25.191688,0.000425,25.115591,-1.4942,0.108,9.29810,9.29810
838.00,9.29872,25.191674,0.000425,25.115578,-1.4939,0.109,9.29965,9.29965
839.00,9.29918,25.191758,0.000432,25.115663,-1.4937,0.109,9.30186,9.30186
840.00,9.29958,25.191713,0.000434,25.115595,-1.4936,0.108,9.30300,9.30300
841.00,9.30007,25.191657,0.000432,25.115514,-1.4934,0.109,9.30481,9.30481
842.00,9.30050,25.191654,0.000431,25.115430,-1.4932,0.109,9.30683,9.30683
843.00,9.30070,25.191633,0.000431,25.115413,-1.4931,0.109,9.30758,9.30758
844.00,9.30108,25.191600,0.000426,25.115390,-1.4929,0.109,9.30825,9.30825
845.00,9.30176,25.191683,0.000423,25.115474,-1.4927,0.109,9.30998,9.30998
846.00,9.30255,25.191785,0.000428,25.115567,-1.4926,0.109,9.31147,9.31147
847.00,9.30347,25.191865,0.000430,25.115619,-1.4925,0.109,9.31295,9.31295
848.00,9.30416,25.191928,0.000428,25.115656,-1.4924,0.109,9.31355,9.31355
849.00,9.30475,25.191979,0.000426,25.115673,-1.4923,0.109,9.31408,9.31408
850.00,9.30546,25.191983,0.000427,25.115648,-1.4922,0.109,9.31394,9.31394
851.00,9.30620,25.192009,0.000426,25.115645,-1.4921,0.110,9.31235,9.31235
852.00,9.30688,25.191996,0.000429,25.115591,-1.4921,0.110,9.31066,9.31066
853.00,9.30732,25.192080,0.000431,25.115556,-1.4921,0.110,9.30986,9.30986
854.00,9.30821,25.192122,0.000434,25.115464,-1.4920,0.110,9.30944,9.30944
855.00,9.30878,25.192247,0.000435,25.115477,-1.4919,0.110,9.30886,9.30886
856.00,9.30922,25.192299,0.000435,25.115489,-1.4920,0.110,9.30949,9.30949
857.00,9.31006,25.192399,0.000431,25.115599,-1.4920,0.110,9.31222,9.31222
858.00,9.31119,25.192402,0.000429,25.115575,-1.4919,0.110,9.31560,9.31560
859.00,9.31206,25.192484,0.000432,25.115634,-1.4917,0.110,9.31828,9.31828
860.00,9.31299,25.192447,0.000435,25.115637,-1.4915,0.110,9.32071,9.32071
861.00,9.31371,25.192454,0.000433,25.115556,-1.4913,0.110,9.32264,9.32264
862.00,9.31434,25.192491,0.000432,25.115528,-1.4910,0.110,9.32291,9.32291
863.00,9.31503,25.192516,0.000436,25.115570,-1.4907,0.110,9.32269,9.32269
864.00,9.31579,25.192480,0.000434,25.115540,-1.4904,0.110,9.32263,9.32263
865.00,9.31625,25.192490,0.000429,25.115461,-1.4901,0.111,9.32262,9.32262
866.00,9.31626,25.192526,0.000432,25.115513,-1.4898,0.111,9.32231,9.32231
867.00,9.31686,25.192557,0.000433,25.115535,-1.4896,0.111,9.32271,9.32271
868.00,9.31748,25.192554,0.000432,25.115505,-1.4894,0.111,9.32316,9.32316
869.00,9.31801,25.192619,0.000433,25.115528,-1.4893,0.111,9.32230,9.32230
870.00,9.31822,25.192731,0.000437,25.115644,-1.4892,0.111,9.32105,9.32105
871.00,9.31835,25.192757,0.000436,25.115654,-1.4891,0.111,9.31962,9.31962
872.00,9.31871,25.192722,0.000434,25.115590,-1.4890,0.111,9.31834,9.31834
873.00,9.31935,25.192863,0.000434,25.115628,-1.4888,0.111,9.31739,9.31739
874.00,9.31991,25.192851,0.000432,25.115562,-1.4887,0.111,9.31737,9.31737
875.00,9.32039,25.192830,0.000430,25.115523,-1.4887,0.111,9.31824,9.31824
876.00,9.32077,25.192863,0.000431,25.115517,-1.4885,0.111,9.31892,9.31892
877.00,9.32075,25.192967,0.000432,25.115569,-1.4885,0.112,9.31852,9.31852
878.00,9.32051,25.192913,0.000432,25.115510,-1.4885,0.112,9.31843,9.31843
879.00,9.32021,25.192944,0.000430,25.115490,-1.4883,0.112,9.31745,9.31745
880.00,9.31970,25.193022,0.000428,25.115506,-1.4880,0.112,9.31580,9.31580
881.00,9.31916,25.193091,0.000422,25.115498,-1.4879,0.112,9.31473,9.31473
882.00,9.31861,25.193152,0.000418,25.115451,-1.4878,0.112,9.31401,9.31401
883.00,9.31825,25.193262,0.000415,25.115461,-1.4877,0.112,9.31324,9.31324
884.00,9.31780,25.193350,0.000415,25.115507,-1.4876,0.112,9.31308,9.31308
885.00,9.31742,25.193366,0.000416,25.115465,-1.4874,0.113,9.31409,9.31409
886.00,9.31729,25.193373,0.000424,25.115475,-1.4873,0.112,9.31582,9.31582
887.00,9.31722,25.193314,0.000431,25.115443,-1.4871,0.112,9.31738,9.31738
888.00,9.31690,25.193288,0.000433,25.115419,-1.4870,0.112,9.31762,9.31762
889.00,9.31649,25.193189,0.000433,25.115348,-1.4869,0.112,9.31779,9.31779
890.00,9.31643,25.193213,0.000433,25.115389,-1.4869,0.112,9.31764,9.31764
891.00,9.31660,25.193211,0.000429,25.115377,-1.4867,0.113,9.31732,9.31732
892.00,9.31674,25.193291,0.000426,25.115455,-1.4865,0.113,9.31698,9.31698
893.00,9.31666,25.193371,0.000428,25.115570,-1.4862,0.113,9.31680,9.31680
894.00,9.31639,25.193448,0.000431,25.115683,-1.4861,0.113,9.31655,9.31655
895.00,9.31587,25.193405,0.000435,25.115672,-1.4860,0.113,9.31449,9.31449
896.00,9.31502,25.193399,0.000437,25.115632,-1.4859,0.113,9.31058,9.31058
897.00,9.31433,25.193412,0.000440,25.115590,-1.4860,0.113,9.30824,9.30824
898.00,9.31407,25.193410,0.000439,25.115533,-1.4859,0.113,9.30816,9.30816
899.00,9.31392,25.193575,0.000438,25.115601,-1.4858,0.113,9.30836,9.30836
900.00,9.31394,25.193637,0.000435,25.115572,-1.4856,0.113,9.30950,9.30950
901.00,9.31391,25.193723,0.000431,25.115596,-1.4854,0.113,9.31171,9.31171
902.00,9.31400,25.193751,0.000426,25.115579,-1.4852,0.114,9.31378,9.31378
903.00,9.31389,25.193809,0.000427,25.115627,-1.4849,0.114,9.31462,9.31462
904.00,9.31309,25.193801,0.000429,25.115564,-1.4848,0.114,9.31452,9.31452
905.00,9.31303,25.193868,0.000432,25.115564,-1.4847,0.114,9.31523,9.31523
906.00,9.31335,25.193939,0.000433,25.115569,-1.4844,0.114,9.31616,9.31616
907.00,9.31334,25.193960,0.000436,25.115570,-1.4841,0.114,9.31513,9.31513
908.00,9.31328,25.193927,0.000432,25.115467,-1.4838,0.114,9.31338,9.31338
909.00,9.31315,25.193937,0.000428,25.115439,-1.4835,0.114,9.31371,9.31371
910.00,9.31316,25.194046,0.000426,25.115504,-1.4832,0.114,9.31302,9.31302
911.00,9.31283,25.193962,0.000425,25.115417,-1.4831,0.114,9.31209,9.31209
912.00,9.31245,25.194021,0.000423,25.115382,-1.4832,0.114,9.31188,9.31188
913.00,9.31222,25.194120,0.000422,25.115415,-1.4833,0.115,9.31288,9.31288
914.00,9.31253,25.194177,0.000422,25.115426,-1.4835,0.115,9.31485,9.31485
915.00,9.31343,25.194096,0.000421,25.115356,-1.4836,0.115,9.31812,9.31812
916.00,9.31458,25.194290,0.000424,25.115431,-1.4835,0.115,9.32100,9.32100
917.00,9.31579,25.194404,0.000426,25.115513,-1.4833,0.115,9.32404,9.32404
918.00,9.31641,25.194471,0.000429,25.115523,-1.4832,0.115,9.32540,9.32540
919.00,9.31678,25.194509,0.000429,25.115505,-1.4830,0.115,9.32493,9.32493
920.00,9.31724,25.194582,0.000432,25.115523,-1.4828,0.115,9.32475,9.32475
921.00,9.31753,25.194469,0.000432,25.115432,-1.4829,0.115,9.32539,9.32539
922.00,9.31772,25.194407,0.000431,25.115314,-1.4828,0.115,9.32600,9.32600
923.00,9.31819,25.194505,0.000436,25.115369,-1.4826,0.115,9.32616,9.32616
924.00,9.31940,25.194539,0.000440,25.115355,-1.4823,0.115,9.32642,9.32642
925.00,9.32047,25.194655,0.000442,25.115384,-1.4821,0.115,9.32589,9.32589
926.00,9.32091,25.194812,0.000441,25.115497,-1.4817,0.115,9.32561,9.32561
927.00,9.32148,25.194991,0.000442,25.115662,-1.4814,0.115,9.32563,9.32563
928.00,9.32228,25.194980,0.000438,25.115659,-1.4814,0.116,9.32641,9.32641
929.00,9.32296,25.195091,0.000436,25.115727,-1.4815,0.116,9.32664,9.32664
930.00,9.32358,25.195073,0.000432,25.115667,-1.4815,0.116,9.32740,9.32740
931.00,9.32453,25.195138,0.000434,25.115670,-1.4813,0.116,9.32804,9.32804
932.00,9.32553,25.195060,0.000434,25.115591,-1.4812,0.116,9.32889,9.32889
933.00,9.32677,25.195037,0.000435,25.115522,-1.4810,0.116,9.33138,9.33138
934.00,9.32756,25.195011,0.000436,25.115495,-1.4809,0.116,9.33229,9.33229
935.00,9.32741,25.195117,0.000437,25.115607,-1.4809,0.116,9.33100,9.33100
936.00,9.32707,25.195052,0.000434,25.115560,-1.4809,0.116,9.32824,9.32824
937.00,9.32666,25.195076,0.000431,25.115537,-1.4809,0.116,9.32604,9.32604
938.00,9.32659,25.195121,0.000430,25.115541,-1.4807,0.116,9.32217,9.32217
939.00,9.32654,25.195199,0.000430,25.115523,-1.4804,0.116,9.31953,9.31953
940.00,9.32645,25.195215,0.000432,25.115454,-1.4801,0.116,9.31843,9.31843
941.00,9.32644,25.195213,0.000433,25.115426,-1.4799,0.116,9.32032,9.32032
942.00,9.32674,25.195247,0.000432,25.115456,-1.4796,0.117,9.32256,9.32256
943.00,9.32666,25.195319,0.000435,25.115494,-1.4795,0.117,9.32432,9.32432
944.00,9.32661,25.195354,0.000435,25.115534,-1.4793,0.117,9.32510,9.32510
945.00,9.32550,25.195385,0.000435,25.115545,-1.4792,0.117,9.32581,9.32581
946.00,9.32508,25.195472,0.000437,25.115581,-1.4790,0.117,9.32552,9.32552
947.00,9.32568,25.195508,0.000439,25.115574,-1.4788,0.117,9.32304,9.32304
948.00,9.32517,25.195475,0.000434,25.115556,-1.4786,0.117,9.32082,9.32082
949.00,9.32480,25.195491,0.000431,25.115595,-1.4785,0.117,9.32163,9.32163
950.00,9.32368,25.195472,0.000430,25.115565,-1.4784,0.117,9.32406,9.32406
951.00,9.32243,25.195537,0.000428,25.115622,-1.4783,0.117,9.32627,9.32627
952.00,9.32250,25.195578,0.000427,25.115586,-1.4783,0.117,9.32851,9.32851
953.00,9.32316,25.195631,0.000431,25.115575,-1.4784,0.117,9.32954,9.32954
954.00,9.32394,25.195659,0.000431,25.115527,-1.4784,0.117,9.33001,9.33001
955.00,9.32456,25.195708,0.000429,25.115524,-1.4784,0.118,9.33055,9.33055
956.00,9.32575,25.195801,0.000430,25.115535,-1.4784,0.118,9.33081,9.33081
957.00,9.32513,25.195884,0.000431,25.115595,-1.4782,0.118,9.33141,9.33141
958.00,9.32519,25.195945,0.000430,25.115607,-1.4780,0.118,9.33210,9.33210
959.00,9.32639,25.195918,0.000428,25.115571,-1.4778,0.118,9.32890,9.32890
960.00,9.33085,25.195955,0.000429,25.115603,-1.4776,0.118,9.32253,9.32253
@7,2.0001,4.0, 960.089999999997 
961.00,9.33510,25.195955,0.000425,25.115635,-1.4774,0.119,9.31613,9.31613
962.00,9.33125,25.195936,0.000422,25.115625,-1.4772,0.119,9.31009,9.31009
963.00,9.32928,25.195919,0.000420,25.115590,-1.4771,0.119,9.30640,9.30640
964.00,9.33152,25.195998,0.000420,25.115555,-1.4771,0.119,9.30652,9.30652
965.00,9.33056,25.196022,0.000421,25.115484,-1.4770,0.120,9.30616,9.30616
966.00,9.33073,25.196030,0.000423,25.115409,-1.4770,0.119,9.30590,9.30590
967.00,9.33137,25.196103,0.000426,25.115356,-1.4769,0.119,9.30647,9.30647
968.00,9.32507,25.196178,0.000426,25.115402,-1.4767,0.119,9.30649,9.30649
969.00,9.31276,25.196198,0.000422,25.115460,-1.4765,0.119,9.30628,9.30628
970.00,9.30836,25.196311,0.000423,25.115543,-1.4761,0.120,9.30901,9.30901
971.00,9.30816,25.196304,0.000421,25.115508,-1.4759,0.120,9.31234,9.31234
972.00,9.30734,25.196286,0.000421,25.115566,-1.4757,0.120,9.31478,9.31478
973.00,9.30719,25.196311,0.000421,25.115561,-1.4755,0.120,9.31627,9.31627
974.00,9.30786,25.196344,0.000429,25.115558,-1.4755,0.120,9.31736,9.31736
975.00,9.30938,25.196299,0.000431,25.115559,-1.4754,0.120,9.31790,9.31790
976.00,9.31032,25.196326,0.000431,25.115552,-1.4752,0.120,9.31775,9.31775
977.00,9.31117,25.196424,0.000429,25.115558,-1.4751,0.120,9.31806,9.31806
978.00,9.31200,25.196498,0.000430,25.115551,-1.4749,0.120,9.31931,9.31931
979.00,9.31221,25.196467,0.000428,25.115497,-1.4746,0.120,9.32017,9.32017
980.00,9.31309,25.196484,0.000426,25.115480,-1.4745,0.121,9.32078,9.32078
981.00,9.31393,25.196527,0.000428,25.115537,-1.4744,0.121,9.32162,9.32162
982.00,9.31496,25.196465,0.000432,25.115548,-1.4744,0.120,9.32275,9.32275
983.00,9.31605,25.196454,0.000434,25.115577,-1.4743,0.120,9.32380,9.32380
984.00,9.31671,25.196510,0.000435,25.115620,-1.4743,0.120,9.32436,9.32436
985.00,9.31758,25.196565,0.000439,25.115629,-1.4742,0.120,9.32499,9.32499
986.00,9.31874,25.196677,0.000441,25.115668,-1.4741,0.121,9.32555,9.32555
987.00,9.31976,25.196785,0.000440,25.115643,-1.4740,0.121,9.32499,9.32499
988.00,9.32045,25.196853,0.000439,25.115663,-1.4738,0.121,9.32384,9.32384
989.00,9.32096,25.196985,0.000438,25.115687,-1.4738,0.121,9.32263,9.32263
990.00,9.32115,25.197068,0.000437,25.115731,-1.4737,0.121,9.32114,9.32114
991.00,9.32114,25.197072,0.000436,25.115690,-1.4736,0.121,9.31942,9.31942
992.00,9.32109,25.197082,0.000438,25.115686,-1.4736,0.121,9.31884,9.31884
993.00,9.32140,25.197057,0.000440,25.115637,-1.4734,0.121,9.32004,9.32004
994.00,9.32219,25.197050,0.000438,25.115638,-1.4733,0.121,9.32302,9.32302
995.00,9.32286,25.197124,0.000439,25.115607,-1.4732,0.121,9.32582,9.32582
996.00,9.32339,25.197154,0.000437,25.115603,-1.4731,0.121,9.32741,9.32741
997.00,9.32354,25.197229,0.000434,25.115590,-1.4730,0.122,9.32794,9.32794
998.00,9.32379,25.197314,0.000436,25.115592,-1.4729,0.122,9.32847,9.32847
999.00,9.32438,25.197378,0.000441,25.115631,-1.4729,0.121,9.32878,9.32878
1000.00,9.32490,25.197313,0.000437,25.115583,-1.4729,0.122,9.32802,9.32802
1001.00,9.32495,25.197357,0.000439,25.115578,-1.4728,0.122,9.32852,9.32852
1002.00,9.32487,25.197281,0.000438,25.115516,-1.4727,0.122,9.32959,9.32959
1003.00,9.32509,25.197297,0.000433,25.115522,-1.4725,0.122,9.32955,9.32955
1004.00,9.32554,25.197254,0.000428,25.115438,-1.4723,0.122,9.32892,9.32892
1005.00,9.32596,25.197303,0.000429,25.115451,-1.4720,0.122,9.32933,9.32933
1006.00,9.32613,25.197300,0.000428,25.115446,-1.4718,0.122,9.32946,9.32946
1007.00,9.32635,25.197455,0.000427,25.115543,-1.4718,0.123,9.32985,9.32985
1008.00,9.32668,25.197448,0.000429,25.115514,-1.4718,0.123,9.32926,9.32926
1009.00,9.32700,25.197538,0.000435,25.115583,-1.4716,0.122,9.32813,9.32813
1010.00,9.32742,25.197556,0.000436,25.115612,-1.4715,0.122,9.32777,9.32777
1011.00,9.32810,25.197603,0.000435,25.115652,-1.4714,0.123,9.32872,9.32872
1012.00,9.32894,25.197560,0.000436,25.115674,-1.4712,0.123,9.32982,9.32982
1013.00,9.32947,25.197593,0.000432,25.115658,-1.4709,0.123,9.33079,9.33079
1014.00,9.32952,25.197613,0.000430,25.115628,-1.4707,0.123,9.33235,9.33235
1015.00,9.32972,25.197710,0.000430,25.115602,-1.4704,0.123,9.33450,9.33450
1016.00,9.33022,25.197703,0.000432,25.115522,-1.4701,0.123,9.33574,9.33574
1017.00,9.33094,25.197805,0.000434,25.115457,-1.4698,0.123,9.33552,9.33552
1018.00,9.33130,25.197886,0.000439,25.115506,-1.4696,0.123,9.33572,9.33572
1019.00,9.33127,25.197840,0.000435,25.115440,-1.4693,0.123,9.33537,9.33537
1020.00,9.33154,25.197782,0.000432,25.115455,-1.4693,0.123,9.33440,9.33440
1021.00,9.33174,25.197866,0.000431,25.115549,-1.4692,0.124,9.33368,9.33368
1022.00,9.33204,25.197801,0.000428,25.115559,-1.4690,0.124,9.33327,9.33327
1023.00,9.33230,25.197856,0.000429,25.115578,-1.4689,0.124,9.33444,9.33444
1024.00,9.33286,25.197992,0.000433,25.115667,-1.4690,0.124,9.33660,9.33660
1025.00,9.33344,25.198092,0.000435,25.115648,-1.4689,0.124,9.33844,9.33844
1026.00,9.33411,25.198134,0.000435,25.115594,-1.4689,0.124,9.33928,9.33928
1027.00,9.33440,25.198311,0.000438,25.115632,-1.4689,0.124,9.33911,9.33911
1028.00,9.33469,25.198370,0.000438,25.115654,-1.4688,0.124,9.33889,9.33889
1029.00,9.33528,25.198391,0.000435,25.115585,-1.4686,0.124,9.33835,9.33835
1030.00,9.33600,25.198507,0.000437,25.115632,-1.4685,0.124,9.33794,9.33794
1031.00,9.33651,25.198545,0.000437,25.115608,-1.4684,0.124,9.33775,9.33775
1032.00,9.33665,25.198416,0.000438,25.115494,-1.4683,0.124,9.33882,9.33882
1033.00,9.33677,25.198417,0.000440,25.115455,-1.4682,0.124,9.33861,9.33861
1034.00,9.33712,25.198455,0.000444,25.115567,-1.4679,0.124,9.33779,9.33779
1035.00,9.33699,25.198412,0.000446,25.115590,-1.4676,0.124,9.33727,9.33727
1036.00,9.33703,25.198421,0.000450,25.115633,-1.4673,0.124,9.33746,9.33746
1037.00,9.33703,25.198544,0.000451,25.115732,-1.4669,0.124,9.33724,9.33724
1038.00,9.33716,25.198595,0.000450,25.115767,-1.4667,0.124,9.33688,9.33688
1039.00,9.33724,25.198553,0.000446,25.115662,-1.4666,0.124,9.33675,9.33675
1040.00,9.33732,25.198443,0.000446,25.115540,-1.4666,0.124,9.33526,9.33526
1041.00,9.33710,25.198442,0.000439,25.115504,-1.4665,0.125,9.33357,9.33357
1042.00,9.33682,25.198438,0.000434,25.115473,-1.4667,0.125,9.33149,9.33149
1043.00,9.33638,25.198437,0.000427,25.115401,-1.4667,0.125,9.32986,9.32986
1044.00,9.33580,25.198548,0.000428,25.115433,-1.4666,0.125,9.32945,9.32945
1045.00,9.33535,25.198678,0.000427,25.115464,-1.4666,0.125,9.32994,9.32994
1046.00,9.33483,25.198704,0.000426,25.115455,-1.4664,0.126,9.32970,9.32970
1047.00,9.33469,25.198779,0.000427,25.115464,-1.4660,0.126,9.33137,9.33137
1048.00,9.33468,25.198814,0.000434,25.115496,-1.4658,0.125,9.33325,9.33325
1049.00,9.33465,25.198843,0.000436,25.115557,-1.4656,0.125,9.33423,9.33423
1050.00,9.33440,25.198824,0.000434,25.115514,-1.4653,0.126,9.33442,9.33442
1051.00,9.33421,25.198928,0.000434,25.115558,-1.4653,0.126,9.33621,9.33621
1052.00,9.33433,25.198928,0.000434,25.115560,-1.4653,0.126,9.33734,9.33734
1053.00,9.33449,25.198984,0.000433,25.115551,-1.4651,0.126,9.33828,9.33828
1054.00,9.33472,25.199005,0.000430,25.115469,-1.4650,0.126,9.33900,9.33900
1055.00,9.33495,25.199099,0.000427,25.115537,-1.4648,0.127,9.34023,9.34023
1056.00,9.33506,25.199078,0.000426,25.115510,-1.4646,0.127,9.34102,9.34102
1057.00,9.33526,25.199110,0.000426,25.115490,-1.4643,0.127,9.34129,9.34129
1058.00,9.33560,25.199142,0.000423,25.115516,-1.4641,0.127,9.34181,9.34181
1059.00,9.33602,25.199190,0.000421,25.115508,-1.4640,0.127,9.34223,9.34223
1060.00,9.33661,25.199213,0.000423,25.115426,-1.4640,0.127,9.34359,9.34359
1061.00,9.33744,25.199287,0.000428,25.115413,-1.4640,0.127,9.34426,9.34426
1062.00,9.33819,25.199361,0.000427,25.115402,-1.4640,0.127,9.34453,9.34453
1063.00,9.33896,25.199371,0.000429,25.115382,-1.4639,0.127,9.34387,9.34387
1064.00,9.33947,25.199426,0.000434,25.115356,-1.4637,0.127,9.34315,9.34315
1065.00,9.33978,25.199505,0.000436,25.115459,-1.4634,0.127,9.34160,9.34160
1066.00,9.34016,25.199469,0.000434,25.115412,-1.4632,0.127,9.34014,9.34014
1067.00,9.34050,25.199522,0.000431,25.115478,-1.4629,0.127,9.33952,9.33952
1068.00,9.34080,25.199525,0.000432,25.115477,-1.4628,0.127,9.33955,9.33955
1069.00,9.34096,25.199492,0.000430,25.115501,-1.4625,0.128,9.33992,9.33992
1070.00,9.34128,25.199493,0.000430,25.115496,-1.4624,0.128,9.34058,9.34058
1071.00,9.34147,25.199593,0.000431,25.115492,-1.4622,0.128,9.34000,9.34000
1072.00,9.34127,25.199572,0.000431,25.115404,-1.4620,0.128,9.33845,9.33845
1073.00,9.34067,25.199617,0.000429,25.115383,-1.4619,0.128,9.33646,9.33646
1074.00,9.34014,25.199674,0.000429,25.115373,-1.4620,0.128,9.33431,9.33431
1075.00,9.33968,25.199764,0.000429,25.115367,-1.4619,0.128,9.33240,9.33240
1076.00,9.33948,25.199806,0.000428,25.115463,-1.4618,0.128,9.33346,9.33346
1077.00,9.33950,25.199862,0.000430,25.115527,-1.4617,0.128,9.33540,9.33540
1078.00,9.33952,25.199929,0.000433,25.115520,-1.4614,0.128,9.33816,9.33816
1079.00,9.33952,25.199948,0.000431,25.115537,-1.4610,0.128,9.34066,9.34066
1080.00,9.33930,25.199960,0.000428,25.115548,-1.4609,0.128,9.34269,9.34269
1081.00,9.33861,25.199937,0.000428,25.115478,-1.4609,0.128,9.34341,9.34341
1082.00,9.33880,25.199973,0.000428,25.115434,-1.4608,0.129,9.34314,9.34314
1083.00,9.33909,25.199945,0.000425,25.115408,-1.4605,0.129,9.34234,9.34234
1084.00,9.33910,25.200013,0.000425,25.115428,-1.4602,0.129,9.34199,9.34199
1085.00,9.33908,25.200046,0.000426,25.115497,-1.4599,0.129,9.34315,9.34315
1086.00,9.33915,25.200073,0.000425,25.115545,-1.4595,0.129,9.34417,9.34417
1087.00,9.34008,25.200143,0.000426,25.115601,-1.4594,0.129,9.34492,9.34492
1088.00,9.34061,25.200183,0.000429,25.115616,-1.4594,0.129,9.34625,9.34625
1089.00,9.34100,25.200161,0.000432,25.115569,-1.4594,0.129,9.34763,9.34763
1090.00,9.34118,25.200135,0.000434,25.115482,-1.4594,0.129,9.34637,9.34637
1091.00,9.34106,25.200170,0.000436,25.115441,-1.4594,0.129,9.34321,9.34321
1092.00,9.34106,25.200137,0.000432,25.115398,-1.4593,0.129,9.34103,9.34103
1093.00,9.34175,25.200190,0.000432,25.115408,-1.4592,0.129,9.33882,9.33882
1094.00,9.34243,25.200212,0.000428,25.115402,-1.4592,0.130,9.33589,9.33589
1095.00,9.34220,25.200264,0.000427,25.115408,-1.4591,0.130,9.33518,9.33518
1096.00,9.34190,25.200310,0.000429,25.115429,-1.4589,0.130,9.33671,9.33671
1097.00,9.34193,25.200418,0.000433,25.115443,-1.4587,0.130,9.33899,9.33899
1098.00,9.34191,25.200457,0.000433,25.115422,-1.4585,0.130,9.34115,9.34115
1099.00,9.34175,25.200577,0.000438,25.115480,-1.4582,0.130,9.34374,9.34374
1100.00,9.34166,25.200646,0.000442,25.115446,-1.4578,0.130,9.34542,9.34542
1101.00,9.34214,25.200736,0.000442,25.115475,-1.4576,0.130,9.34612,9.34612
1102.00,9.34262,25.200735,0.000441,25.115495,-1.4573,0.130,9.34735,9.34735
1103.00,9.34286,25.200829,0.000439,25.115503,-1.4570,0.130,9.34728,9.34728
1104.00,9.34216,25.200869,0.000436,25.115476,-1.4568,0.130,9.34805,9.34805
1105.00,9.34154,25.200916,0.000429,25.115479,-1.4568,0.130,9.34827,9.34827
1106.00,9.34100,25.200976,0.000426,25.115481,-1.4567,0.131,9.34863,9.34863
1107.00,9.34220,25.201090,0.000425,25.115533,-1.4567,0.131,9.34947,9.34947
1108.00,9.34440,25.201133,0.000423,25.115599,-1.4567,0.131,9.35088,9.35088
1109.00,9.34607,25.201084,0.000423,25.115553,-1.4567,0.131,9.34972,9.34972
1110.00,9.34645,25.201142,0.000426,25.115653,-1.4567,0.131,9.34771,9.34771
@8,2.0001,4.0, 1110.024 
1111.00,9.34685,25.201127,0.000427,25.115683,-1.4567,0.131,9.34529,9.34529
1112.00,9.34921,25.201082,0.000429,25.115647,-1.4567,0.131,9.33969,9.33969
1113.00,9.34872,25.201059,0.000428,25.115618,-1.4567,0.132,9.33449,9.33449
1114.00,9.34904,25.201119,0.000424,25.115685,-1.4566,0.132,9.33200,9.33200
1115.00,9.34975,25.201074,0.000422,25.115589,-1.4565,0.132,9.33033,9.33033
1116.00,9.34771,25.201014,0.000417,25.115544,-1.4564,0.132,9.32991,9.32991
1117.00,9.34471,25.201038,0.000414,25.115620,-1.4563,0.133,9.33061,9.33061
1118.00,9.34272,25.201032,0.000415,25.115622,-1.4562,0.133,9.33108,9.33108
1119.00,9.34143,25.201032,0.000417,25.115633,-1.4562,0.133,9.33063,9.33063
1120.00,9.34010,25.201055,0.000419,25.115679,-1.4560,0.133,9.33177,9.33177
1121.00,9.33885,25.201091,0.000426,25.115636,-1.4558,0.133,9.33258,9.33258
1122.00,9.33779,25.201076,0.000428,25.115565,-1.4556,0.132,9.33459,9.33459
1123.00,9.33779,25.201084,0.000432,25.115528,-1.4553,0.132,9.33698,9.33698
1124.00,9.33801,25.201243,0.000435,25.115574,-1.4551,0.132,9.33887,9.33887
1125.00,9.33770,25.201229,0.000432,25.115469,-1.4550,0.132,9.34046,9.34046
1126.00,9.33760,25.201368,0.000431,25.115553,-1.4549,0.133,9.34228,9.34228
1127.00,9.33729,25.201373,0.000427,25.115462,-1.4549,0.133,9.34254,9.34254
1128.00,9.33630,25.201410,0.000424,25.115463,-1.4549,0.133,9.34196,9.34196
1129.00,9.33594,25.201383,0.000421,25.115466,-1.4549,0.133,9.34279,9.34279
1130.00,9.33587,25.201412,0.000426,25.115436,-1.4548,0.133,9.34342,9.34342
1131.00,9.33651,25.201512,0.000427,25.115471,-1.4548,0.133,9.34345,9.34345
1132.00,9.33749,25.201593,0.000429,25.115550,-1.4547,0.133,9.34453,9.34453
1133.00,9.33858,25.201683,0.000431,25.115568,-1.4546,0.133,9.34592,9.34592
1134.00,9.33924,25.201665,0.000431,25.115486,-1.4546,0.133,9.34594,9.34594
1135.00,9.33989,25.201740,0.000429,25.115604,-1.4546,0.134,9.34542,9.34542
1136.00,9.34063,25.201659,0.000429,25.115502,-1.4544,0.134,9.34540,9.34540
1137.00,9.34127,25.201692,0.000429,25.115456,-1.4543,0.134,9.34531,9.34531
1138.00,9.34229,25.201714,0.000427,25.115477,-1.4542,0.134,9.34645,9.34645
1139.00,9.34334,25.201797,0.000426,25.115505,-1.4540,0.134,9.34797,9.34797
1140.00,9.34427,25.201851,0.000426,25.115437,-1.4537,0.134,9.34875,9.34875
1141.00,9.34467,25.201942,0.000427,25.115453,-1.4536,0.134,9.34829,9.34829
1142.00,9.34502,25.201996,0.000428,25.115417,-1.4536,0.134,9.34826,9.34826
1143.00,9.34531,25.202088,0.000431,25.115389,-1.4535,0.134,9.34781,9.34781
1144.00,9.34589,25.202140,0.000433,25.115381,-1.4534,0.134,9.34811,9.34811
1145.00,9.34630,25.202230,0.000434,25.115445,-1.4534,0.134,9.34798,9.34798
1146.00,9.34657,25.202296,0.000431,25.115484,-1.4532,0.134,9.34978,9.34978
1147.00,9.34701,25.202305,0.000433,25.115544,-1.4530,0.134,9.35126,9.35126
1148.00,9.34778,25.202331,0.000434,25.115662,-1.4526,0.134,9.35283,9.35283
1149.00,9.34861,25.202308,0.000437,25.115706,-1.4524,0.134,9.35331,9.35331
1150.00,9.34894,25.202306,0.000435,25.115735,-1.4521,0.134,9.35421,9.35421
1151.00,9.34921,25.202276,0.000435,25.115726,-1.4517,0.134,9.35376,9.35376
1152.00,9.34924,25.202275,0.000435,25.115681,-1.4515,0.134,9.35145,9.35145
1153.00,9.34881,25.202241,0.000433,25.115596,-1.4512,0.135,9.34763,9.34763
1154.00,9.34857,25.202284,0.000430,25.115565,-1.4509,0.135,9.34493,9.34493
1155.00,9.34867,25.202251,0.000433,25.115448,-1.4508,0.135,9.34431,9.34431
1156.00,9.34899,25.202343,0.000433,25.115441,-1.4508,0.135,9.34483,9.34483
1157.00,9.34924,25.202439,0.000428,25.115449,-1.4508,0.135,9.34656,9.34656
1158.00,9.34930,25.202577,0.000427,25.115452,-1.4509,0.135,9.34895,9.34895
1159.00,9.34923,25.202659,0.000426,25.115423,-1.4509,0.135,9.35029,9.35029
1160.00,9.34940,25.202734,0.000425,25.115431,-1.4508,0.135,9.34964,9.34964
1161.00,9.34968,25.202747,0.000428,25.115396,-1.4508,0.135,9.34839,9.34839
1162.00,9.34950,25.202834,0.000432,25.115492,-1.4507,0.135,9.34676,9.34676
1163.00,9.34928,25.202757,0.000430,25.115475,-1.4507,0.135,9.34457,9.34457
1164.00,9.34898,25.202790,0.000430,25.115507,-1.4509,0.135,9.34305,9.34305
1165.00,9.34817,25.202906,0.000435,25.115592,-1.4509,0.135,9.34275,9.34275
1166.00,9.34721,25.202950,0.000433,25.115573,-1.4508,0.136,9.34206,9.34206
1167.00,9.34679,25.202984,0.000432,25.115507,-1.4506,0.136,9.34162,9.34162
1168.00,9.34618,25.203102,0.000435,25.115539,-1.4504,0.136,9.34197,9.34197
1169.00,9.34543,25.203092,0.000433,25.115470,-1.4502,0.136,9.34232,9.34232
1170.00,9.34478,25.203053,0.000427,25.115413,-1.4499,0.136,9.34058,9.34058
1171.00,9.34389,25.203072,0.000425,25.115486,-1.4497,0.136,9.33877,9.33877
1172.00,9.34322,25.203032,0.000424,25.115470,-1.4496,0.136,9.33731,9.33731
1173.00,9.34326,25.203033,0.000423,25.115465,-1.4495,0.136,9.33649,9.33649
1174.00,9.34291,25.203022,0.000423,25.115477,-1.4495,0.136,9.33519,9.33519
1175.00,9.34230,25.203110,0.000425,25.115578,-1.4495,0.136,9.33430,9.33430
1176.00,9.34137,25.203120,0.000429,25.115567,-1.4494,0.136,9.33478,9.33478
1177.00,9.34089,25.203209,0.000433,25.115646,-1.4492,0.136,9.33718,9.33718
1178.00,9.34074,25.203239,0.000431,25.115622,-1.4491,0.136,9.33981,9.33981
1179.00,9.34082,25.203397,0.000432,25.115669,-1.4488,0.136,9.34278,9.34278
1180.00,9.34103,25.203394,0.000432,25.115631,-1.4485,0.136,9.34695,9.34695
1181.00,9.34128,25.203435,0.000431,25.115632,-1.4483,0.136,9.34993,9.34993
1182.00,9.34151,25.203477,0.000430,25.115623,-1.4482,0.137,9.35020,9.35020
1183.00,9.34175,25.203456,0.000431,25.115588,-1.4478,0.137,9.34983,9.34983
1184.00,9.34181,25.203487,0.000432,25.115599,-1.4476,0.137,9.34883,9.34883
1185.00,9.34168,25.203561,0.000428,25.115608,-1.4475,0.137,9.34882,9.34882
1186.00,9.34181,25.203620,0.000425,25.115582,-1.4475,0.137,9.34918,9.34918
1187.00,9.34250,25.203664,0.000424,25.115551,-1.4476,0.137,9.35012,9.35012
1188.00,9.34336,25.203780,0.000421,25.115601,-1.4476,0.138,9.35134,9.35134
1189.00,9.34451,25.203793,0.000423,25.115628,-1.4475,0.138,9.35279,9.35279
1190.00,9.34528,25.203885,0.000428,25.115647,-1.4474,0.138,9.35055,9.35055
1191.00,9.34525,25.203911,0.000428,25.115609,-1.4472,0.138,9.34790,9.34790
1192.00,9.34561,25.203922,0.000429,25.115618,-1.4469,0.138,9.34592,9.34592
1193.00,9.34591,25.203859,0.000431,25.115566,-1.4467,0.138,9.34303,9.34303
1194.00,9.34610,25.203846,0.000431,25.115515,-1.4467,0.138,9.34111,9.34111
1195.00,9.34667,25.203809,0.000430,25.115462,-1.4466,0.138,9.34188,9.34188
1196.00,9.34720,25.203795,0.000430,25.115496,-1.4464,0.138,9.34237,9.34237
1197.00,9.34738,25.203773,0.000429,25.115457,-1.4462,0.138,9.34356,9.34356
1198.00,9.34712,25.203914,0.000431,25.115546,-1.4461,0.138,9.34562,9.34562
1199.00,9.34658,25.204005,0.000432,25.115582,-1.4459,0.138,9.34689,9.34689
1200.00,9.34662,25.204022,0.000433,25.115583,-1.4457,0.138,9.34816,9.34816
1201.00,9.34696,25.204062,0.000435,25.115599,-1.4457,0.138,9.34903,9.34903
1202.00,9.34711,25.204173,0.000437,25.115655,-1.4458,0.138,9.34887,9.34887
1203.00,9.34715,25.204256,0.000438,25.115674,-1.4457,0.138,9.34889,9.34889
1204.00,9.34748,25.204236,0.000437,25.115677,-1.4457,0.138,9.35008,9.35008
1205.00,9.34794,25.204233,0.000438,25.115690,-1.4457,0.138,9.35159,9.35159
1206.00,9.34813,25.204268,0.000435,25.115668,-1.4455,0.138,9.35332,9.35332
1207.00,9.34823,25.204291,0.000435,25.115687,-1.4453,0.139,9.35455,9.35455
1208.00,9.34812,25.204230,0.000438,25.115560,-1.4451,0.138,9.35426,9.35426
1209.00,9.34779,25.204261,0.000437,25.115552,-1.4450,0.138,9.35278,9.35278
1210.00,9.34770,25.204305,0.000436,25.115534,-1.4449,0.139,9.34965,9.34965
1211.00,9.34801,25.204288,0.000438,25.115514,-1.4447,0.138,9.34808,9.34808
1212.00,9.34837,25.204315,0.000438,25.115462,-1.4446,0.139,9.34728,9.34728
1213.00,9.34915,25.204358,0.000433,25.115499,-1.4446,0.139,9.34838,9.34838
1214.00,9.34960,25.204399,0.000428,25.115471,-1.4445,0.139,9.34918,9.34918
1215.00,9.35000,25.204400,0.000426,25.115442,-1.4443,0.139,9.35132,9.35132
1216.00,9.35053,25.204477,0.000427,25.115469,-1.4443,0.139,9.35207,9.35207
1217.00,9.35075,25.204533,0.000427,25.115483,-1.4441,0.139,9.35190,9.35190
1218.00,9.35077,25.204584,0.000428,25.115522,-1.4439,0.139,9.35172,9.35172
1219.00,9.35096,25.204573,0.000432,25.115510,-1.4437,0.139,9.35249,9.35249
1220.00,9.35133,25.204608,0.000437,25.115551,-1.4435,0.139,9.35344,9.35344
1221.00,9.35175,25.204713,0.000436,25.115644,-1.4432,0.139,9.35458,9.35458
1222.00,9.35230,25.204678,0.000433,25.115632,-1.4430,0.140,9.35659,9.35659
1223.00,9.35285,25.204732,0.000432,25.115666,-1.4428,0.140,9.35800,9.35800
1224.00,9.35330,25.204784,0.000432,25.115657,-1.4427,0.140,9.35910,9.35910
1225.00,9.35338,25.204936,0.000433,25.115665,-1.4426,0.140,9.35898,9.35898
1226.00,9.35343,25.205045,0.000431,25.115651,-1.4426,0.140,9.35913,9.35913
1227.00,9.35360,25.205158,0.000432,25.115651,-1.4426,0.140,9.35925,9.35925
1228.00,9.35410,25.205233,0.000434,25.115637,-1.4426,0.140,9.35972,9.35972
1229.00,9.35471,25.205359,0.000436,25.115716,-1.4426,0.140,9.35895,9.35895
1230.00,9.35536,25.205332,0.000434,25.115679,-1.4425,0.140,9.35978,9.35978
1231.00,9.35625,25.205287,0.000435,25.115627,-1.4424,0.140,9.36069,9.36069
1232.00,9.35687,25.205274,0.000436,25.115610,-1.4421,0.140,9.36055,9.36055
1233.00,9.35708,25.205247,0.000432,25.115558,-1.4420,0.141,9.35900,9.35900
1234.00,9.35726,25.205267,0.000430,25.115552,-1.4418,0.141,9.35910,9.35910
1235.00,9.35743,25.205355,0.000430,25.115632,-1.4417,0.141,9.35753,9.35753
1236.00,9.35735,25.205395,0.000426,25.115626,-1.4416,0.141,9.35512,9.35512
1237.00,9.35745,25.205468,0.000424,25.115596,-1.4416,0.141,9.35378,9.35378
1238.00,9.35752,25.205515,0.000424,25.115591,-1.4416,0.141,9.35353,9.35353
1239.00,9.35738,25.205523,0.000422,25.115529,-1.4417,0.141,9.35144,9.35144
1240.00,9.35682,25.205475,0.000420,25.115438,-1.4418,0.141,9.35031,9.35031
1241.00,9.35649,25.205401,0.000418,25.115378,-1.4418,0.141,9.35034,9.35034
1242.00,9.35606,25.205336,0.000420,25.115462,-1.4417,0.141,9.34958,9.34958
1243.00,9.35557,25.205290,0.000421,25.115485,-1.4416,0.142,9.34953,9.34953
1244.00,9.35534,25.205369,0.000421,25.115560,-1.4414,0.142,9.35129,9.35129
1245.00,9.35518,25.205409,0.000421,25.115614,-1.4413,0.142,9.35279,9.35279
1246.00,9.35499,25.205451,0.000424,25.115622,-1.4412,0.142,9.35340,9.35340
1247.00,9.35488,25.205536,0.000427,25.115573,-1.4411,0.142,9.35563,9.35563
1248.00,9.35495,25.205656,0.000430,25.115570,-1.4411,0.142,9.35770,9.35770
1249.00,9.35516,25.205671,0.000431,25.115579,-1.4411,0.142,9.35954,9.35954
1250.00,9.35541,25.205704,0.000433,25.115577,-1.4409,0.142,9.36070,9.36070
1251.00,9.35530,25.205832,0.000432,25.115647,-1.4407,0.142,9.36161,9.36161
1252.00,9.35498,25.205871,0.000429,25.115705,-1.4404,0.142,9.36126,9.36126
1253.00,9.35485,25.205865,0.000430,25.115742,-1.4402,0.142,9.35968,9.35968
1254.00,9.35505,25.205884,0.000430,25.115715,-1.4400,0.142,9.35555,9.35555
1255.00,9.35552,25.205976,0.000432,25.115746,-1.4398,0.142,9.35268,9.35268
1256.00,9.35674,25.205990,0.000432,25.115741,-1.4397,0.142,9.35107,9.35107
1257.00,9.35825,25.206042,0.000432,25.115683,-1.4396,0.142,9.35205,9.35205
1258.00,9.35946,25.206052,0.000426,25.115600,-1.4394,0.143,9.35455,9.35455
1259.00,9.36107,25.206086,0.000423,25.115561,-1.4392,0.143,9.35768,9.35768
1260.00,9.36132,25.206095,0.000417,25.115488,-1.4391,0.143,9.35846,9.35846
1261.00,9.35773,25.206032,0.000415,25.115343,-1.4389,0.144,9.35732,9.35732
@9,2.0001,4.0, 1260.06 
1262.00,9.35628,25.206120,0.000413,25.115351,-1.4389,0.144,9.35321,9.35321
1263.00,9.35240,25.206110,0.000415,25.115318,-1.4389,0.144,9.34786,9.34786
1264.00,9.35190,25.206107,0.000416,25.115293,-1.4387,0.144,9.34379,9.34379
1265.00,9.35511,25.206155,0.000416,25.115335,-1.4387,0.144,9.34157,9.34157
1266.00,9.35491,25.206287,0.000412,25.115413,-1.4387,0.144,9.34177,9.34177
1267.00,9.35300,25.206292,0.000411,25.115379,-1.4386,0.145,9.34285,9.34285
1268.00,9.35148,25.206356,0.000409,25.115423,-1.4386,0.145,9.34548,9.34548
1269.00,9.35139,25.206395,0.000411,25.115435,-1.4386,0.145,9.34908,9.34908
1270.00,9.35117,25.206368,0.000415,25.115397,-1.4385,0.145,9.35315,9.35315
1271.00,9.34970,25.206360,0.000419,25.115383,-1.4383,0.145,9.35574,9.35574
1272.00,9.34983,25.206414,0.000423,25.115421,-1.4383,0.145,9.35731,9.35731
1273.00,9.35097,25.206486,0.000428,25.115401,-1.4381,0.145,9.35725,9.35725
1274.00,9.35175,25.206595,0.000431,25.115430,-1.4379,0.145,9.35623,9.35623
1275.00,9.35196,25.206650,0.000430,25.115366,-1.4377,0.145,9.35448,9.35448
1276.00,9.35123,25.206767,0.000431,25.115446,-1.4375,0.145,9.35226,9.35226
1277.00,9.34989,25.206700,0.000428,25.115404,-1.4373,0.145,9.35171,9.35171
1278.00,9.34969,25.206709,0.000425,25.115430,-1.4371,0.145,9.35205,9.35205
1279.00,9.34986,25.206645,0.000425,25.115377,-1.4370,0.145,9.35311,9.35311
1280.00,9.35061,25.206723,0.000428,25.115476,-1.4369,0.145,9.35448,9.35448
1281.00,9.35113,25.206755,0.000428,25.115474,-1.4368,0.145,9.35534,9.35534
1282.00,9.35156,25.206840,0.000429,25.115472,-1.4368,0.145,9.35609,9.35609
1283.00,9.35254,25.206966,0.000434,25.115527,-1.4368,0.145,9.35769,9.35769
1284.00,9.35351,25.207074,0.000432,25.115564,-1.4366,0.145,9.35712,9.35712
1285.00,9.35413,25.207071,0.000427,25.115501,-1.4365,0.146,9.35549,9.35549
1286.00,9.35462,25.207067,0.000428,25.115466,-1.4364,0.146,9.35623,9.35623
1287.00,9.35526,25.207089,0.000431,25.115524,-1.4364,0.145,9.35746,9.35746
1288.00,9.35578,25.206999,0.000429,25.115446,-1.4363,0.146,9.35687,9.35687
1289.00,9.35590,25.206954,0.000428,25.115395,-1.4363,0.146,9.35744,9.35744
1290.00,9.35615,25.207047,0.000432,25.115479,-1.4362,0.146,9.36047,9.36047
1291.00,9.35637,25.207026,0.000432,25.115414,-1.4361,0.146,9.36202,9.36202
1292.00,9.35657,25.207113,0.000433,25.115395,-1.4357,0.146,9.36140,9.36140
1293.00,9.35687,25.207190,0.000431,25.115346,-1.4353,0.146,9.36087,9.36087
1294.00,9.35712,25.207292,0.000433,25.115389,-1.4350,0.146,9.36065,9.36065
1295.00,9.35787,25.207223,0.000434,25.115277,-1.4349,0.146,9.35885,9.35885
1296.00,9.35820,25.207334,0.000432,25.115338,-1.4348,0.146,9.35763,9.35763
1297.00,9.35800,25.207346,0.000427,25.115342,-1.4348,0.147,9.35641,9.35641
1298.00,9.35783,25.207390,0.000430,25.115469,-1.4349,0.146,9.35606,9.35606
1299.00,9.35781,25.207372,0.000429,25.115499,-1.4349,0.147,9.35585,9.35585
1300.00,9.35771,25.207426,0.000428,25.115582,-1.4348,0.147,9.35610,9.35610
1301.00,9.35788,25.207385,0.000426,25.115550,-1.4348,0.147,9.35671,9.35671
1302.00,9.35821,25.207429,0.000430,25.115538,-1.4348,0.147,9.35723,9.35723
1303.00,9.35788,25.207506,0.000427,25.115536,-1.4348,0.147,9.35650,9.35650
1304.00,9.35739,25.207630,0.000429,25.115580,-1.4347,0.147,9.35540,9.35540
1305.00,9.35732,25.207710,0.000428,25.115604,-1.4344,0.147,9.35432,9.35432
1306.00,9.35760,25.207834,0.000434,25.115725,-1.4342,0.147,9.35458,9.35458
1307.00,9.35766,25.207839,0.000433,25.115772,-1.4341,0.147,9.35524,9.35524
1308.00,9.35754,25.207882,0.000434,25.115795,-1.4339,0.147,9.35663,9.35663
1309.00,9.35755,25.207881,0.000437,25.115820,-1.4338,0.147,9.35836,9.35836
1310.00,9.35747,25.207883,0.000438,25.115798,-1.4338,0.147,9.36000,9.36000
1311.00,9.35731,25.207822,0.000437,25.115668,-1.4338,0.147,9.36013,9.36013
1312.00,9.35723,25.207846,0.000437,25.115610,-1.4336,0.147,9.35965,9.35965
1313.00,9.35711,25.207820,0.000436,25.115618,-1.4334,0.148,9.35747,9.35747
1314.00,9.35673,25.207839,0.000433,25.115580,-1.4333,0.148,9.35571,9.35571
1315.00,9.35623,25.207933,0.000433,25.115615,-1.4332,0.148,9.35389,9.35389
1316.00,9.35604,25.207991,0.000433,25.115700,-1.4332,0.148,9.35260,9.35260
1317.00,9.35623,25.208055,0.000434,25.115701,-1.4332,0.148,9.35358,9.35358
1318.00,9.35657,25.208151,0.000435,25.115692,-1.4332,0.148,9.35632,9.35632
1319.00,9.35701,25.208140,0.000437,25.115673,-1.4332,0.148,9.35963,9.35963
1320.00,9.35722,25.208111,0.000437,25.115650,-1.4331,0.148,9.36359,9.36359
1321.00,9.35718,25.208141,0.000437,25.115630,-1.4327,0.148,9.36520,9.36520
1322.00,9.35796,25.208128,0.000436,25.115687,-1.4324,0.148,9.36605,9.36605
1323.00,9.35907,25.208055,0.000438,25.115639,-1.4321,0.148,9.36731,9.36731
1324.00,9.35990,25.208076,0.000436,25.115588,-1.4319,0.148,9.36803,9.36803
1325.00,9.36057,25.208131,0.000437,25.115620,-1.4318,0.148,9.36842,9.36842
1326.00,9.36134,25.208156,0.000438,25.115630,-1.4319,0.148,9.36896,9.36896
1327.00,9.36181,25.208173,0.000440,25.115596,-1.4320,0.148,9.36693,9.36693
1328.00,9.36175,25.208330,0.000438,25.115619,-1.4319,0.148,9.36407,9.36407
1329.00,9.36147,25.208411,0.000440,25.115657,-1.4317,0.148,9.36311,9.36311
1330.00,9.36177,25.208424,0.000441,25.115586,-1.4315,0.148,9.36146,9.36146
1331.00,9.36188,25.208473,0.000443,25.115575,-1.4314,0.148,9.36067,9.36067
1332.00,9.36228,25.208555,0.000443,25.115620,-1.4312,0.148,9.36145,9.36145
1333.00,9.36373,25.208561,0.000443,25.115679,-1.4313,0.148,9.36230,9.36230
1334.00,9.36493,25.208567,0.000440,25.115669,-1.4314,0.149,9.36000,9.36000
1335.00,9.36540,25.208588,0.000435,25.115700,-1.4314,0.149,9.35883,9.35883
1336.00,9.36486,25.208589,0.000431,25.115677,-1.4312,0.149,9.35796,9.35796
1337.00,9.36407,25.208546,0.000428,25.115603,-1.4308,0.150,9.35826,9.35826
1338.00,9.36300,25.208537,0.000429,25.115508,-1.4305,0.150,9.35926,9.35926
1339.00,9.36254,25.208609,0.000432,25.115496,-1.4303,0.150,9.36118,9.36118
1340.00,9.36253,25.208723,0.000436,25.115503,-1.4301,0.150,9.36179,9.36179
1341.00,9.36255,25.208789,0.000440,25.115528,-1.4300,0.149,9.36320,9.36320
1342.00,9.36257,25.208905,0.000440,25.115584,-1.4301,0.149,9.36318,9.36318
1343.00,9.36243,25.208927,0.000440,25.115646,-1.4301,0.150,9.36399,9.36399
1344.00,9.36237,25.208913,0.000438,25.115661,-1.4301,0.150,9.36455,9.36455
1345.00,9.36213,25.208918,0.000437,25.115718,-1.4301,0.150,9.36592,9.36592
1346.00,9.36217,25.208930,0.000438,25.115766,-1.4301,0.150,9.36754,9.36754
1347.00,9.36260,25.208935,0.000437,25.115783,-1.4300,0.150,9.36866,9.36866
1348.00,9.36312,25.209032,0.000436,25.115766,-1.4300,0.150,9.36766,9.36766
1349.00,9.36319,25.209064,0.000434,25.115759,-1.4299,0.150,9.36639,9.36639
1350.00,9.36293,25.209103,0.000434,25.115712,-1.4298,0.150,9.36499,9.36499
1351.00,9.36293,25.209165,0.000432,25.115643,-1.4296,0.150,9.36357,9.36357
1352.00,9.36327,25.209250,0.000434,25.115586,-1.4295,0.150,9.36379,9.36379
1353.00,9.36349,25.209276,0.000438,25.115530,-1.4293,0.150,9.36307,9.36307
1354.00,9.36351,25.209419,0.000441,25.115594,-1.4292,0.150,9.36224,9.36224
1355.00,9.36357,25.209465,0.000440,25.115618,-1.4292,0.150,9.36162,9.36162
1356.00,9.36387,25.209499,0.000438,25.115656,-1.4291,0.151,9.36022,9.36022
1357.00,9.36404,25.209483,0.000438,25.115689,-1.4289,0.151,9.35919,9.35919
1358.00,9.36378,25.209524,0.000438,25.115738,-1.4287,0.151,9.36036,9.36036
1359.00,9.36379,25.209478,0.000439,25.115616,-1.4286,0.151,9.36234,9.36234
1360.00,9.36392,25.209454,0.000435,25.115497,-1.4283,0.151,9.36313,9.36313
1361.00,9.36380,25.209465,0.000434,25.115474,-1.4281,0.151,9.36301,9.36301
1362.00,9.36369,25.209609,0.000434,25.115534,-1.4279,0.151,9.36251,9.36251
1363.00,9.36330,25.209544,0.000430,25.115443,-1.4277,0.151,9.36194,9.36194
1364.00,9.36311,25.209599,0.000427,25.115542,-1.4275,0.151,9.36149,9.36149
1365.00,9.36317,25.209703,0.000430,25.115683,-1.4274,0.151,9.36272,9.36272
1366.00,9.36309,25.209744,0.000432,25.115682,-1.4273,0.151,9.36522,9.36522
1367.00,9.36296,25.209637,0.000429,25.115573,-1.4271,0.152,9.36589,9.36589
1368.00,9.36276,25.209664,0.000427,25.115601,-1.4270,0.152,9.36543,9.36543
1369.00,9.36250,25.209680,0.000427,25.115547,-1.4270,0.152,9.36339,9.36339
1370.00,9.36233,25.209679,0.000428,25.115509,-1.4270,0.152,9.36183,9.36183
1371.00,9.36232,25.209706,0.000428,25.115496,-1.4269,0.152,9.36052,9.36052
1372.00,9.36205,25.209834,0.000426,25.115520,-1.4270,0.152,9.35992,9.35992
1373.00,9.36187,25.209954,0.000426,25.115546,-1.4270,0.152,9.36016,9.36016
1374.00,9.36223,25.210015,0.000426,25.115525,-1.4270,0.152,9.36193,9.36193
1375.00,9.36257,25.210065,0.000423,25.115459,-1.4269,0.152,9.36098,9.36098
1376.00,9.36261,25.210191,0.000424,25.115489,-1.4268,0.153,9.35904,9.35904
1377.00,9.36230,25.210200,0.000428,25.115509,-1.4267,0.153,9.35819,9.35819
1378.00,9.36192,25.210207,0.000431,25.115504,-1.4264,0.153,9.35671,9.35671
1379.00,9.36115,25.210220,0.000434,25.115573,-1.4261,0.152,9.35592,9.35592
1380.00,9.36059,25.210251,0.000436,25.115662,-1.4258,0.152,9.35717,9.35717
1381.00,9.36067,25.210184,0.000438,25.115682,-1.4258,0.152,9.35802,9.35802
1382.00,9.36063,25.210228,0.000439,25.115704,-1.4259,0.152,9.35827,9.35827
1383.00,9.36049,25.210371,0.000443,25.115843,-1.4262,0.153,9.35933,9.35933
1384.00,9.36020,25.210402,0.000438,25.115833,-1.4264,0.153,9.35827,9.35827
1385.00,9.35955,25.210453,0.000437,25.115821,-1.4264,0.153,9.35695,9.35695
1386.00,9.35890,25.210581,0.000433,25.115849,-1.4264,0.153,9.35654,9.35654
1387.00,9.35855,25.210589,0.000432,25.115824,-1.4262,0.153,9.35817,9.35817
1388.00,9.35874,25.210568,0.000432,25.115723,-1.4258,0.154,9.35910,9.35910
1389.00,9.35914,25.210677,0.000435,25.115755,-1.4257,0.154,9.36190,9.36190
1390.00,9.35975,25.210669,0.000437,25.115754,-1.4255,0.154,9.36436,9.36436
1391.00,9.36013,25.210621,0.000438,25.115710,-1.4253,0.154,9.36794,9.36794
1392.00,9.36082,25.210614,0.000438,25.115685,-1.4251,0.154,9.37019,9.37019
1393.00,9.36160,25.210661,0.000435,25.115690,-1.4250,0.154,9.37250,9.37250
1394.00,9.36224,25.210537,0.000434,25.115578,-1.4250,0.154,9.37387,9.37387
1395.00,9.36282,25.210518,0.000436,25.115544,-1.4250,0.154,9.37347,9.37347
1396.00,9.36355,25.210482,0.000437,25.115552,-1.4250,0.154,9.37215,9.37215
1397.00,9.36405,25.210454,0.000434,25.115543,-1.4248,0.154,9.37099,9.37099
1398.00,9.36491,25.210373,0.000431,25.115486,-1.4245,0.154,9.37092,9.37092
1399.00,9.36581,25.210443,0.000431,25.115524,-1.4242,0.154,9.37081,9.37081
1400.00,9.36639,25.210521,0.000429,25.115536,-1.4239,0.154,9.37213,9.37213
1401.00,9.36702,25.210680,0.000427,25.115536,-1.4236,0.155,9.37197,9.37197
1402.00,9.36748,25.210846,0.000430,25.115590,-1.4233,0.155,9.37089,9.37089
1403.00,9.36870,25.210901,0.000434,25.115611,-1.4231,0.155,9.36936,9.36936
1404.00,9.37030,25.210966,0.000434,25.115643,-1.4228,0.155,9.36655,9.36655
1405.00,9.37132,25.210969,0.000433,25.115580,-1.4225,0.155,9.36475,9.36475
1406.00,9.37203,25.211015,0.000433,25.115597,-1.4224,0.155,9.36460,9.36460
1407.00,9.37152,25.210994,0.000432,25.115606,-1.4225,0.155,9.36456,9.36456
1408.00,9.37067,25.211013,0.000429,25.115557,-1.4226,0.155,9.36329,9.36329
1409.00,9.37145,25.211127,0.000427,25.115625,-1.4228,0.155,9.36265,9.36265
1410.00,9.37114,25.211235,0.000424,25.115697,-1.4230,0.156,9.36054,9.36054
1411.00,9.36811,25.211264,0.000422,25.115727,-1.4231,0.156,9.35660,9.35660
@10,2.0001,4.0, 1410.102 
1412.00,9.36621,25.211295,0.000420,25.115708,-1.4230,0.156,9.35208,9.35208
1413.00,9.36441,25.211354,0.000421,25.115729,-1.4230,0.156,9.34878,9.34878
1414.00,9.36470,25.211278,0.000420,25.115625,-1.4229,0.156,9.34779,9.34779
1415.00,9.36399,25.211291,0.000420,25.115611,-1.4229,0.156,9.34733,9.34733
1416.00,9.36185,25.211241,0.000420,25.115538,-1.4229,0.156,9.34840,9.34840
1417.00,9.35893,25.211286,0.000419,25.115494,-1.4229,0.156,9.34994,9.34994
1418.00,9.35729,25.211292,0.000418,25.115502,-1.4228,0.156,9.35205,9.35205
1419.00,9.35659,25.211390,0.000420,25.115535,-1.4228,0.156,9.35358,9.35358
1420.00,9.35570,25.211364,0.000420,25.115530,-1.4226,0.157,9.35567,9.35567
1421.00,9.35536,25.211460,0.000422,25.115531,-1.4223,0.157,9.35722,9.35722
1422.00,9.35581,25.211580,0.000422,25.115572,-1.4220,0.157,9.35861,9.35861
1423.00,9.35569,25.211678,0.000422,25.115618,-1.4217,0.157,9.36019,9.36019
1424.00,9.35582,25.211667,0.000423,25.115571,-1.4213,0.157,9.36065,9.36065
1425.00,9.35612,25.211838,0.000424,25.115619,-1.4211,0.157,9.36070,9.36070
1426.00,9.35589,25.211878,0.000427,25.115638,-1.4209,0.157,9.36058,9.36058
1427.00,9.35546,25.211847,0.000428,25.115608,-1.4207,0.157,9.36084,9.36084
1428.00,9.35511,25.211850,0.000430,25.115623,-1.4206,0.157,9.35995,9.35995
1429.00,9.35520,25.211964,0.000433,25.115771,-1.4206,0.157,9.35963,9.35963
1430.00,9.35564,25.211863,0.000434,25.115747,-1.4205,0.157,9.35980,9.35980
1431.00,9.35617,25.211851,0.000432,25.115714,-1.4205,0.157,9.35991,9.35991
1432.00,9.35689,25.211836,0.000433,25.115743,-1.4205,0.157,9.36011,9.36011
1433.00,9.35774,25.211787,0.000431,25.115666,-1.4205,0.158,9.36006,9.36006
1434.00,9.35804,25.211754,0.000425,25.115600,-1.4205,0.158,9.35837,9.35837
1435.00,9.35810,25.211822,0.000424,25.115575,-1.4205,0.158,9.35652,9.35652
1436.00,9.35816,25.211954,0.000424,25.115666,-1.4204,0.158,9.35540,9.35540
1437.00,9.35836,25.212012,0.000423,25.115643,-1.4203,0.158,9.35451,9.35451
1438.00,9.35876,25.212165,0.000425,25.115732,-1.4201,0.158,9.35575,9.35575
1439.00,9.35928,25.212158,0.000431,25.115674,-1.4200,0.158,9.35961,9.35961
1440.00,9.35976,25.212156,0.000432,25.115684,-1.4199,0.158,9.36235,9.36235
1441.00,9.35983,25.212134,0.000432,25.115623,-1.4198,0.158,9.36311,9.36311
1442.00,9.35970,25.212180,0.000433,25.115649,-1.4198,0.158,9.36251,9.36251
1443.00,9.35933,25.212297,0.000436,25.115672,-1.4196,0.158,9.36064,9.36064
1444.00,9.35900,25.212413,0.000436,25.115709,-1.4194,0.159,9.35845,9.35845
1445.00,9.35889,25.212506,0.000435,25.115696,-1.4192,0.159,9.35788,9.35788
1446.00,9.35883,25.212497,0.000437,25.115674,-1.4189,0.159,9.35969,9.35969
1447.00,9.35877,25.212554,0.000440,25.115666,-1.4187,0.159,9.36206,9.36206
1448.00,9.35883,25.212501,0.000440,25.115627,-1.4185,0.159,9.36411,9.36411
1449.00,9.35932,25.212413,0.000439,25.115546,-1.4184,0.159,9.36590,9.36590
1450.00,9.35961,25.212373,0.000440,25.115524,-1.4183,0.159,9.36593,9.36593
1451.00,9.36071,25.212410,0.000442,25.115564,-1.4182,0.158,9.36427,9.36427
1452.00,9.36141,25.212368,0.000438,25.115544,-1.4181,0.159,9.36299,9.36299
1453.00,9.36190,25.212299,0.000437,25.115514,-1.4180,0.159,9.36315,9.36315
1454.00,9.36232,25.212312,0.000437,25.115483,-1.4179,0.159,9.36243,9.36243
1455.00,9.36235,25.212415,0.000439,25.115507,-1.4178,0.159,9.36111,9.36111
1456.00,9.36240,25.212464,0.000437,25.115471,-1.4177,0.159,9.36156,9.36156
1457.00,9.36248,25.212572,0.000439,25.115535,-1.4177,0.159,9.36368,9.36368
1458.00,9.36309,25.212699,0.000438,25.115656,-1.4177,0.159,9.36515,9.36515
1459.00,9.36330,25.212822,0.000440,25.115800,-1.4175,0.159,9.36596,9.36596
1460.00,9.36303,25.212758,0.000438,25.115757,-1.4173,0.159,9.36758,9.36758
1461.00,9.36343,25.212820,0.000441,25.115821,-1.4172,0.159,9.36846,9.36846
1462.00,9.36374,25.212706,0.000438,25.115748,-1.4172,0.160,9.36676,9.36676
1463.00,9.36407,25.212661,0.000438,25.115601,-1.4172,0.159,9.36468,9.36468
1464.00,9.36440,25.212699,0.000438,25.115557,-1.4171,0.159,9.36400,9.36400
1465.00,9.36444,25.212775,0.000438,25.115586,-1.4170,0.159,9.36492,9.36492
1466.00,9.36432,25.212791,0.000433,25.115537,-1.4169,0.159,9.36522,9.36522
1467.00,9.36430,25.212921,0.000433,25.115524,-1.4167,0.160,9.36569,9.36569
1468.00,9.36469,25.213036,0.000432,25.115544,-1.4165,0.160,9.36724,9.36724
1469.00,9.36505,25.213111,0.000430,25.115525,-1.4164,0.160,9.36959,9.36959
1470.00,9.36569,25.213241,0.000430,25.115528,-1.4164,0.160,9.37030,9.37030
1471.00,9.36647,25.213322,0.000429,25.115535,-1.4163,0.160,9.37290,9.37290
1472.00,9.36761,25.213364,0.000431,25.115556,-1.4162,0.160,9.37641,9.37641
1473.00,9.36833,25.213392,0.000433,25.115544,-1.4160,0.160,9.37685,9.37685
1474.00,9.36864,25.213436,0.000430,25.115582,-1.4158,0.160,9.37545,9.37545
1475.00,9.36895,25.213477,0.000430,25.115625,-1.4156,0.161,9.37420,9.37420
1476.00,9.36947,25.213542,0.000432,25.115657,-1.4154,0.161,9.37161,9.37161
1477.00,9.36959,25.213544,0.000430,25.115606,-1.4153,0.161,9.36853,9.36853
1478.00,9.36948,25.213564,0.000431,25.115662,-1.4152,0.161,9.36710,9.36710
1479.00,9.36909,25.213573,0.000437,25.115676,-1.4153,0.161,9.36636,9.36636
1480.00,9.36893,25.213431,0.000439,25.115614,-1.4152,0.160,9.36660,9.36660
1481.00,9.36911,25.213400,0.000438,25.115566,-1.4152,0.160,9.36696,9.36696
1482.00,9.36986,25.213524,0.000437,25.115684,-1.4151,0.161,9.36805,9.36805
1483.00,9.37033,25.213626,0.000433,25.115682,-1.4149,0.161,9.36871,9.36871
1484.00,9.37025,25.213725,0.000429,25.115680,-1.4147,0.161,9.36990,9.36990
1485.00,9.37049,25.213900,0.000428,25.115719,-1.4146,0.161,9.37177,9.37177
1486.00,9.37079,25.213929,0.000429,25.115662,-1.4145,0.161,9.37219,9.37219
1487.00,9.37104,25.213942,0.000427,25.115606,-1.4145,0.161,9.37187,9.37187
1488.00,9.37109,25.213933,0.000433,25.115581,-1.4145,0.161,9.37086,9.37086
1489.00,9.37051,25.213838,0.000435,25.115513,-1.4145,0.161,9.36906,9.36906
1490.00,9.36995,25.213832,0.000436,25.115519,-1.4144,0.161,9.36625,9.36625
1491.00,9.36938,25.213865,0.000437,25.115604,-1.4144,0.161,9.36510,9.36510
1492.00,9.36867,25.213926,0.000437,25.115650,-1.4144,0.162,9.36492,9.36492
1493.00,9.36798,25.213932,0.000436,25.115651,-1.4144,0.162,9.36388,9.36388
1494.00,9.36735,25.214007,0.000435,25.115693,-1.4142,0.162,9.36305,9.36305
1495.00,9.36714,25.213998,0.000433,25.115661,-1.4142,0.162,9.36265,9.36265
1496.00,9.36731,25.214007,0.000434,25.115683,-1.4139,0.162,9.36189,9.36189
1497.00,9.36722,25.213986,0.000438,25.115659,-1.4137,0.162,9.36102,9.36102
1498.00,9.36667,25.214016,0.000438,25.115690,-1.4135,0.162,9.36250,9.36250
1499.00,9.36651,25.214061,0.000442,25.115765,-1.4134,0.162,9.36385,9.36385
1500.00,9.36628,25.214071,0.000441,25.115703,-1.4134,0.162,9.36369,9.36369
1501.00,9.36588,25.214126,0.000441,25.115697,-1.4133,0.162,9.36347,9.36347
1502.00,9.36545,25.214109,0.000438,25.115649,-1.4132,0.162,9.36343,9.36343
1503.00,9.36523,25.214149,0.000439,25.115604,-1.4131,0.162,9.36352,9.36352
1504.00,9.36499,25.214227,0.000435,25.115538,-1.4130,0.163,9.36263,9.36263
1505.00,9.36402,25.214349,0.000434,25.115621,-1.4129,0.163,9.36112,9.36112
1506.00,9.36302,25.214274,0.000433,25.115485,-1.4127,0.163,9.36014,9.36014
1507.00,9.36243,25.214401,0.000432,25.115521,-1.4128,0.163,9.35969,9.35969
1508.00,9.36224,25.214407,0.000427,25.115496,-1.4129,0.163,9.35897,9.35897
1509.00,9.36218,25.214410,0.000428,25.115457,-1.4129,0.163,9.35864,9.35864
1510.00,9.36175,25.214429,0.000428,25.115411,-1.4127,0.163,9.35874,9.35874
1511.00,9.36123,25.214640,0.000430,25.115558,-1.4126,0.163,9.35839,9.35839
1512.00,9.36075,25.214675,0.000430,25.115556,-1.4125,0.164,9.35817,9.35817
1513.00,9.36068,25.214720,0.000433,25.115535,-1.4123,0.164,9.35861,9.35861
1514.00,9.36075,25.214713,0.000435,25.115577,-1.4123,0.164,9.36016,9.36016
1515.00,9.36112,25.214769,0.000441,25.115678,-1.4123,0.164,9.36301,9.36301
1516.00,9.36161,25.214738,0.000441,25.115661,-1.4123,0.164,9.36590,9.36590
1517.00,9.36198,25.214815,0.000443,25.115726,-1.4121,0.164,9.36676,9.36676
1518.00,9.36193,25.214927,0.000444,25.115806,-1.4119,0.164,9.36621,9.36621
1519.00,9.36163,25.215105,0.000444,25.115842,-1.4116,0.164,9.36503,9.36503
1520.00,9.36163,25.215126,0.000440,25.115764,-1.4113,0.164,9.36444,9.36444
1521.00,9.36179,25.215256,0.000436,25.115768,-1.4112,0.164,9.36614,9.36614
1522.00,9.36155,25.215239,0.000440,25.115773,-1.4110,0.164,9.37167,9.37167
1523.00,9.36216,25.215186,0.000438,25.115773,-1.4109,0.164,9.37906,9.37906
1524.00,9.36300,25.215116,0.000437,25.115721,-1.4107,0.164,9.38838,9.38838
1525.00,9.36327,25.215191,0.000442,25.115768,-1.4106,0.164,9.39849,9.39849
1526.00,9.36472,25.215134,0.000446,25.115735,-1.4105,0.164,9.40668,9.40668
1527.00,9.36600,25.215126,0.000442,25.115674,-1.4105,0.164,9.41055,9.41055
1528.00,9.36566,25.215115,0.000441,25.115631,-1.4105,0.164,9.41271,9.41271
1529.00,9.36484,25.215102,0.000438,25.115597,-1.4104,0.164,9.41253,9.41253
1530.00,9.36713,25.215070,0.000433,25.115574,-1.4102,0.165,9.40827,9.40827
1531.00,9.37718,25.215044,0.000432,25.115537,-1.4101,0.165,9.40402,9.40402
1532.00,9.39112,25.215072,0.000430,25.115483,-1.4099,0.165,9.39973,9.39973
1533.00,9.39985,25.215197,0.000431,25.115541,-1.4096,0.165,9.39529,9.39529
1534.00,9.40686,25.215259,0.000434,25.115529,-1.4095,0.165,9.38959,9.38959
1535.00,9.40833,25.215316,0.000437,25.115525,-1.4095,0.165,9.38537,9.38537
1536.00,9.40716,25.215427,0.000438,25.115612,-1.4094,0.165,9.37969,9.37969
1537.00,9.40458,25.215502,0.000442,25.115705,-1.4092,0.165,9.37507,9.37507
1538.00,9.40136,25.215450,0.000439,25.115621,-1.4091,0.165,9.37155,9.37155
1539.00,9.39843,25.215444,0.000436,25.115612,-1.4092,0.165,9.37026,9.37026
1540.00,9.39759,25.215497,0.000433,25.115584,-1.4091,0.165,9.36547,9.36547
1541.00,9.39371,25.215514,0.000431,25.115510,-1.4091,0.165,9.36221,9.36221
1542.00,9.39053,25.215474,0.000427,25.115446,-1.4090,0.165,9.36247,9.36247
1543.00,9.38650,25.215540,0.000431,25.115498,-1.4089,0.165,9.36434,9.36434
1544.00,9.38226,25.215612,0.000436,25.115583,-1.4087,0.165,9.36814,9.36814
1545.00,9.37721,25.215643,0.000435,25.115672,-1.4084,0.165,9.37720,9.37720
1546.00,9.37357,25.215653,0.000432,25.115686,-1.4083,0.165,9.38525,9.38525
1547.00,9.36940,25.215741,0.000435,25.115674,-1.4082,0.165,9.38872,9.38872
1548.00,9.36531,25.215916,0.000433,25.115701,-1.4083,0.166,9.38723,9.38723
1549.00,9.36264,25.216027,0.000433,25.115679,-1.4083,0.166,9.38185,9.38185
1550.00,9.35955,25.216077,0.000434,25.115620,-1.4082,0.166,9.37527,9.37527
1551.00,9.35444,25.216140,0.000435,25.115585,-1.4081,0.166,9.36858,9.36858
1552.00,9.36785,25.216146,0.000432,25.115536,-1.4080,0.166,9.36366,9.36366
1553.00,9.37938,25.216130,0.000432,25.115451,-1.4076,0.166,9.36158,9.36158
1554.00,9.38917,25.216105,0.000425,25.115372,-1.4073,0.166,9.35917,9.35917
1555.00,9.38983,25.216168,0.000422,25.115392,-1.4071,0.166,9.35915,9.35915
1556.00,9.38526,25.216252,0.000422,25.115423,-1.4070,0.167,9.36094,9.36094
1557.00,9.38201,25.216355,0.000419,25.115518,-1.4070,0.167,9.36241,9.36241
1558.00,9.37521,25.216428,0.000417,25.115603,-1.4072,0.167,9.36523,9.36523
1559.00,9.36940,25.216492,0.000422,25.115727,-1.4073,0.167,9.37054,9.37054
1560.00,9.36275,25.216521,0.000422,25.115745,-1.4073,0.168,9.37349,9.37349
1561.00,9.35956,25.216521,0.000419,25.115770,-1.4073,0.168,9.37525,9.37525
@11,2.0001,4.0, 1560.035 
1562.00,9.36017,25.216595,0.000421,25.115802,-1.4070,0.168,9.37539,9.37539
1563.00,9.35892,25.216500,0.000419,25.115700,-1.4068,0.168,9.37378,9.37378
1564.00,9.36088,25.216536,0.000419,25.115664,-1.4067,0.168,9.37190,9.37190
1565.00,9.36402,25.216510,0.000419,25.115608,-1.4067,0.168,9.37012,9.37012
1566.00,9.36710,25.216538,0.000423,25.115575,-1.4067,0.168,9.36964,9.36964
1567.00,9.36812,25.216561,0.000426,25.115556,-1.4068,0.168,9.37156,9.37156
1568.00,9.36822,25.216646,0.000428,25.115650,-1.4068,0.168,9.37275,9.37275
1569.00,9.36863,25.216624,0.000430,25.115587,-1.4067,0.168,9.37482,9.37482
1570.00,9.36953,25.216693,0.000430,25.115621,-1.4066,0.168,9.37670,9.37670
1571.00,9.37057,25.216700,0.000428,25.115634,-1.4064,0.168,9.37793,9.37793
1572.00,9.37146,25.216710,0.000426,25.115643,-1.4064,0.169,9.37820,9.37820
1573.00,9.37227,25.216750,0.000429,25.115657,-1.4063,0.169,9.37882,9.37882
1574.00,9.37330,25.216792,0.000425,25.115660,-1.4061,0.169,9.37827,9.37827
1575.00,9.37437,25.216797,0.000428,25.115617,-1.4059,0.169,9.37888,9.37888
1576.00,9.37508,25.216780,0.000428,25.115595,-1.4059,0.169,9.37924,9.37924
1577.00,9.37592,25.216801,0.000430,25.115585,-1.4058,0.169,9.38028,9.38028
1578.00,9.37660,25.216821,0.000429,25.115581,-1.4057,0.169,9.38176,9.38176
1579.00,9.37675,25.216838,0.000431,25.115608,-1.4056,0.169,9.38179,9.38179
1580.00,9.37664,25.216848,0.000431,25.115619,-1.4055,0.169,9.38050,9.38050
1581.00,9.37640,25.216942,0.000430,25.115692,-1.4054,0.169,9.37842,9.37842
1582.00,9.37631,25.216960,0.000430,25.115695,-1.4052,0.170,9.37555,9.37555
1583.00,9.37643,25.216962,0.000431,25.115658,-1.4052,0.170,9.37285,9.37285
1584.00,9.37661,25.217008,0.000430,25.115661,-1.4052,0.170,9.37161,9.37161
1585.00,9.37661,25.217032,0.000430,25.115661,-1.4051,0.170,9.37113,9.37113
1586.00,9.37671,25.217111,0.000434,25.115689,-1.4048,0.170,9.37026,9.37026
1587.00,9.37601,25.217081,0.000432,25.115677,-1.4046,0.170,9.36827,9.36827
1588.00,9.37576,25.217188,0.000432,25.115696,-1.4043,0.170,9.36718,9.36718
1589.00,9.37529,25.217252,0.000434,25.115680,-1.4041,0.170,9.36608,9.36608
1590.00,9.37442,25.217382,0.000436,25.115697,-1.4040,0.170,9.36516,9.36516
1591.00,9.37362,25.217330,0.000434,25.115574,-1.4040,0.170,9.36488,9.36488
1592.00,9.37274,25.217443,0.000436,25.115569,-1.4041,0.170,9.36543,9.36543
1593.00,9.37196,25.217457,0.000434,25.115554,-1.4041,0.170,9.36415,9.36415
1594.00,9.37099,25.217390,0.000431,25.115499,-1.4040,0.170,9.36270,9.36270
1595.00,9.37002,25.217402,0.000428,25.115551,-1.4038,0.170,9.36207,9.36207
1596.00,9.36907,25.217472,0.000428,25.115591,-1.4037,0.171,9.36297,9.36297
1597.00,9.36878,25.217442,0.000428,25.115526,-1.4035,0.171,9.36430,9.36430
1598.00,9.36830,25.217414,0.000430,25.115498,-1.4033,0.171,9.36854,9.36854
1599.00,9.36833,25.217556,0.000433,25.115605,-1.4032,0.171,9.37344,9.37344
1600.00,9.36885,25.217501,0.000432,25.115492,-1.4030,0.171,9.37808,9.37808
1601.00,9.36949,25.217557,0.000436,25.115477,-1.4028,0.171,9.38136,9.38136
1602.00,9.37004,25.217587,0.000435,25.115510,-1.4028,0.171,9.38490,9.38490
1603.00,9.37086,25.217662,0.000435,25.115534,-1.4027,0.171,9.38381,9.38381
1604.00,9.37088,25.217659,0.000435,25.115540,-1.4026,0.171,9.38022,9.38022
1605.00,9.37109,25.217820,0.000438,25.115672,-1.4026,0.171,9.37512,9.37512
1606.00,9.37172,25.217876,0.000436,25.115710,-1.4025,0.171,9.36956,9.36956
1607.00,9.37197,25.217944,0.000436,25.115711,-1.4024,0.171,9.36499,9.36499
1608.00,9.37265,25.218033,0.000437,25.115761,-1.4023,0.171,9.36342,9.36342
1609.00,9.37192,25.218060,0.000437,25.115661,-1.4024,0.171,9.36352,9.36352
1610.00,9.37334,25.218011,0.000432,25.115524,-1.4023,0.171,9.36525,9.36525
1611.00,9.37530,25.218009,0.000429,25.115474,-1.4023,0.172,9.36808,9.36808
1612.00,9.37622,25.218120,0.000431,25.115537,-1.4023,0.172,9.36952,9.36952
1613.00,9.37443,25.218112,0.000434,25.115473,-1.4020,0.171,9.37274,9.37274
1614.00,9.37168,25.218202,0.000431,25.115569,-1.4018,0.172,9.37583,9.37583
1615.00,9.37057,25.218218,0.000431,25.115576,-1.4016,0.172,9.37803,9.37803
1616.00,9.37069,25.218270,0.000432,25.115704,-1.4014,0.172,9.37940,9.37940
1617.00,9.37183,25.218282,0.000433,25.115684,-1.4011,0.172,9.38021,9.38021
1618.00,9.37306,25.218369,0.000433,25.115758,-1.4010,0.172,9.37916,9.37916
1619.00,9.37361,25.218304,0.000432,25.115652,-1.4010,0.172,9.37829,9.37829
1620.00,9.37390,25.218368,0.000438,25.115663,-1.4008,0.172,9.37700,9.37700
1621.00,9.37306,25.218439,0.000441,25.115580,-1.4007,0.172,9.37654,9.37654
1622.00,9.37244,25.218372,0.000438,25.115494,-1.4006,0.172,9.37581,9.37581
1623.00,9.37242,25.218378,0.000436,25.115498,-1.4004,0.172,9.37358,9.37358
1624.00,9.37269,25.218422,0.000436,25.115521,-1.4003,0.172,9.37198,9.37198
1625.00,9.37266,25.218464,0.000431,25.115576,-1.4002,0.172,9.37136,9.37136
1626.00,9.37318,25.218389,0.000424,25.115528,-1.4002,0.173,9.37006,9.37006
1627.00,9.37374,25.218488,0.000424,25.115609,-1.4001,0.173,9.37044,9.37044
1628.00,9.37420,25.218488,0.000426,25.115555,-1.4000,0.173,9.37233,9.37233
1629.00,9.37482,25.218623,0.000427,25.115647,-1.3999,0.173,9.37503,9.37503
1630.00,9.37586,25.218586,0.000430,25.115606,-1.3999,0.173,9.37928,9.37928
1631.00,9.37721,25.218654,0.000435,25.115621,-1.3998,0.173,9.38605,9.38605
1632.00,9.37821,25.218672,0.000438,25.115629,-1.3998,0.173,9.39141,9.39141
1633.00,9.37790,25.218700,0.000437,25.115661,-1.3999,0.173,9.39403,9.39403
1634.00,9.37759,25.218674,0.000439,25.115631,-1.3997,0.173,9.39360,9.39360
1635.00,9.37769,25.218770,0.000441,25.115686,-1.3995,0.173,9.39084,9.39084
1636.00,9.37797,25.218882,0.000441,25.115784,-1.3993,0.173,9.38519,9.38519
1637.00,9.37888,25.218932,0.000438,25.115690,-1.3991,0.173,9.37999,9.37999
1638.00,9.38185,25.219039,0.000439,25.115670,-1.3989,0.173,9.37659,9.37659
1639.00,9.38609,25.219179,0.000439,25.115680,-1.3989,0.173,9.37484,9.37484
1640.00,9.39148,25.219250,0.000439,25.115674,-1.3988,0.173,9.37369,9.37369
1641.00,9.39056,25.219279,0.000437,25.115646,-1.3988,0.174,9.37263,9.37263
1642.00,9.38937,25.219264,0.000436,25.115670,-1.3987,0.174,9.37211,9.37211
1643.00,9.38989,25.219197,0.000435,25.115621,-1.3986,0.174,9.37225,9.37225
1644.00,9.38627,25.219150,0.000434,25.115626,-1.3984,0.174,9.37302,9.37302
1645.00,9.38337,25.219078,0.000435,25.115604,-1.3983,0.174,9.37494,9.37494
1646.00,9.38147,25.218961,0.000433,25.115472,-1.3982,0.174,9.37920,9.37920
1647.00,9.38022,25.219032,0.000434,25.115536,-1.3981,0.174,9.38299,9.38299
1648.00,9.38055,25.219019,0.000434,25.115507,-1.3980,0.174,9.38764,9.38764
1649.00,9.38189,25.219012,0.000432,25.115513,-1.3979,0.174,9.39255,9.39255
1650.00,9.38318,25.219092,0.000431,25.115556,-1.3979,0.174,9.39566,9.39566
1651.00,9.38155,25.219166,0.000432,25.115610,-1.3978,0.174,9.39575,9.39575
1652.00,9.38064,25.219179,0.000433,25.115628,-1.3978,0.174,9.39508,9.39508
1653.00,9.38094,25.219301,0.000436,25.115763,-1.3977,0.174,9.39383,9.39383
1654.00,9.38206,25.219354,0.000437,25.115748,-1.3977,0.174,9.39125,9.39125
1655.00,9.38405,25.219373,0.000440,25.115698,-1.3976,0.174,9.38843,9.38843
1656.00,9.38493,25.219465,0.000441,25.115771,-1.3975,0.174,9.38666,9.38666
1657.00,9.38522,25.219520,0.000439,25.115745,-1.3973,0.174,9.38468,9.38468
1658.00,9.38498,25.219584,0.000440,25.115714,-1.3971,0.175,9.38212,9.38212
1659.00,9.38447,25.219628,0.000443,25.115701,-1.3969,0.175,9.38027,9.38027
1660.00,9.38518,25.219700,0.000441,25.115775,-1.3968,0.175,9.37970,9.37970
1661.00,9.38638,25.219693,0.000438,25.115729,-1.3966,0.175,9.37878,9.37878
1662.00,9.38601,25.219765,0.000435,25.115717,-1.3965,0.175,9.37914,9.37914
1663.00,9.38558,25.219755,0.000430,25.115657,-1.3967,0.175,9.37895,9.37895
1664.00,9.38555,25.219832,0.000425,25.115691,-1.3968,0.175,9.37808,9.37808
1665.00,9.38548,25.219961,0.000424,25.115704,-1.3967,0.176,9.37805,9.37805
1666.00,9.38530,25.220001,0.000422,25.115700,-1.3968,0.176,9.38007,9.38007
1667.00,9.38535,25.219926,0.000423,25.115694,-1.3967,0.176,9.38224,9.38224
1668.00,9.38521,25.220021,0.000422,25.115759,-1.3965,0.176,9.38537,9.38537
1669.00,9.38484,25.219988,0.000424,25.115771,-1.3961,0.176,9.38788,9.38788
1670.00,9.38407,25.219938,0.000426,25.115704,-1.3958,0.176,9.38879,9.38879
1671.00,9.38363,25.220020,0.000432,25.115686,-1.3954,0.176,9.38902,9.38902
1672.00,9.38314,25.220117,0.000435,25.115697,-1.3951,0.176,9.39045,9.39045
1673.00,9.38263,25.220092,0.000438,25.115670,-1.3950,0.176,9.39242,9.39242
1674.00,9.38255,25.220136,0.000437,25.115633,-1.3950,0.176,9.39606,9.39606
1675.00,9.38338,25.220212,0.000437,25.115645,-1.3951,0.176,9.39915,9.39915
1676.00,9.38512,25.220184,0.000436,25.115649,-1.3953,0.176,9.40023,9.40023
1677.00,9.38739,25.220216,0.000435,25.115660,-1.3952,0.176,9.39955,9.39955
1678.00,9.38864,25.220243,0.000431,25.115620,-1.3951,0.176,9.39900,9.39900
1679.00,9.38949,25.220324,0.000433,25.115665,-1.3950,0.176,9.39785,9.39785
1680.00,9.39057,25.220318,0.000432,25.115640,-1.3948,0.176,9.39676,9.39676
1681.00,9.39234,25.220398,0.000433,25.115687,-1.3947,0.177,9.39654,9.39654
1682.00,9.39408,25.220495,0.000433,25.115674,-1.3947,0.177,9.39566,9.39566
1683.00,9.39431,25.220598,0.000437,25.115737,-1.3946,0.176,9.39425,9.39425
1684.00,9.39402,25.220548,0.000436,25.115658,-1.3944,0.177,9.39355,9.39355
1685.00,9.39441,25.220536,0.000433,25.115624,-1.3943,0.177,9.39465,9.39465
1686.00,9.39504,25.220527,0.000431,25.115542,-1.3941,0.177,9.39478,9.39478
1687.00,9.39512,25.220471,0.000431,25.115501,-1.3939,0.177,9.39497,9.39497
1688.00,9.39511,25.220435,0.000427,25.115456,-1.3937,0.177,9.39456,9.39456
1689.00,9.39504,25.220434,0.000423,25.115364,-1.3936,0.177,9.39312,9.39312
1690.00,9.39506,25.220511,0.000423,25.115424,-1.3935,0.177,9.38944,9.38944
1691.00,9.39471,25.220536,0.000422,25.115434,-1.3934,0.177,9.38643,9.38643
1692.00,9.39403,25.220594,0.000424,25.115435,-1.3933,0.178,9.38357,9.38357
1693.00,9.39300,25.220581,0.000427,25.115438,-1.3932,0.178,9.38090,9.38090
1694.00,9.39161,25.220738,0.000432,25.115558,-1.3931,0.178,9.37826,9.37826
1695.00,9.39011,25.220756,0.000434,25.115504,-1.3929,0.178,9.37709,9.37709
1696.00,9.38927,25.220827,0.000436,25.115556,-1.3927,0.178,9.37651,9.37651
1697.00,9.38829,25.220912,0.000435,25.115592,-1.3926,0.178,9.37634,9.37634
1698.00,9.38710,25.220984,0.000434,25.115574,-1.3924,0.178,9.37651,9.37651
1699.00,9.38600,25.221036,0.000434,25.115642,-1.3923,0.178,9.37844,9.37844
1700.00,9.38534,25.221047,0.000433,25.115716,-1.3923,0.178,9.38070,9.38070
1701.00,9.38491,25.221015,0.000432,25.115659,-1.3923,0.178,9.38203,9.38203
1702.00,9.38473,25.221031,0.000432,25.115689,-1.3922,0.178,9.38365,9.38365
1703.00,9.38392,25.221114,0.000434,25.115763,-1.3920,0.179,9.38528,9.38528
1704.00,9.38213,25.221039,0.000429,25.115653,-1.3920,0.179,9.38433,9.38433
1705.00,9.38074,25.221052,0.000429,25.115598,-1.3921,0.179,9.38177,9.38177
1706.00,9.37971,25.221055,0.000429,25.115584,-1.3921,0.179,9.37897,9.37897
1707.00,9.37957,25.221131,0.000428,25.115621,-1.3921,0.179,9.37554,9.37554
1708.00,9.38053,25.221173,0.000427,25.115591,-1.3921,0.179,9.37136,9.37136
1709.00,9.38181,25.221174,0.000429,25.115558,-1.3922,0.179,9.36902,9.36902
1710.00,9.38439,25.221225,0.000428,25.115534,-1.3921,0.179,9.36715,9.36715
1711.00,9.38494,25.221337,0.000426,25.115586,-1.3920,0.180,9.36593,9.36593
@12,2.0001,4.0, 1710.077 
1712.00,9.38392,25.221273,0.000421,25.115514,-1.3919,0.180,9.36433,9.36433
1713.00,9.38278,25.221306,0.000421,25.115522,-1.3917,0.180,9.36434,9.36434
1714.00,9.37897,25.221435,0.000422,25.115563,-1.3914,0.180,9.36454,9.36454
1715.00,9.37528,25.221461,0.000423,25.115567,-1.3912,0.180,9.36516,9.36516
1716.00,9.37336,25.221562,0.000425,25.115571,-1.3910,0.180,9.36661,9.36661
1717.00,9.37134,25.221559,0.000428,25.115505,-1.3909,0.180,9.36965,9.36965
1718.00,9.37048,25.221496,0.000428,25.115406,-1.3910,0.180,9.37225,9.37225
1719.00,9.37052,25.221583,0.000432,25.115481,-1.3911,0.180,9.37522,9.37522
1720.00,9.37115,25.221691,0.000431,25.115539,-1.3910,0.180,9.37877,9.37877
1721.00,9.37259,25.221661,0.000429,25.115485,-1.3909,0.180,9.38171,9.38171
1722.00,9.37351,25.221746,0.000424,25.115555,-1.3908,0.181,9.38495,9.38495
1723.00,9.37319,25.221829,0.000423,25.115615,-1.3908,0.181,9.38758,9.38758
1724.00,9.37360,25.221714,0.000420,25.115539,-1.3906,0.181,9.38974,9.38974
1725.00,9.37516,25.221701,0.000420,25.115480,-1.3906,0.181,9.39143,9.39143
1726.00,9.37617,25.221760,0.000423,25.115587,-1.3906,0.181,9.39335,9.39335
1727.00,9.37729,25.221758,0.000428,25.115566,-1.3905,0.181,9.39486,9.39486
1728.00,9.37866,25.221805,0.000431,25.115641,-1.3903,0.181,9.39709,9.39709
1729.00,9.38064,25.221887,0.000433,25.115633,-1.3901,0.181,9.39757,9.39757
1730.00,9.38248,25.221863,0.000436,25.115596,-1.3899,0.181,9.39636,9.39636
1731.00,9.38358,25.221859,0.000436,25.115509,-1.3897,0.181,9.39592,9.39592
1732.00,9.38524,25.221977,0.000438,25.115572,-1.3895,0.181,9.39525,9.39525
1733.00,9.38702,25.222005,0.000434,25.115554,-1.3893,0.181,9.39449,9.39449
1734.00,9.38860,25.222081,0.000433,25.115545,-1.3890,0.182,9.39481,9.39481
1735.00,9.38975,25.222250,0.000433,25.115639,-1.3887,0.182,9.39431,9.39431
1736.00,9.39034,25.222306,0.000432,25.115634,-1.3883,0.182,9.39115,9.39115
1737.00,9.39041,25.222291,0.000435,25.115572,-1.3880,0.182,9.38586,9.38586
1738.00,9.39146,25.222305,0.000440,25.115483,-1.3878,0.182,9.37995,9.37995
1739.00,9.39216,25.222338,0.000441,25.115530,-1.3877,0.182,9.37570,9.37570
1740.00,9.39261,25.222344,0.000444,25.115577,-1.3877,0.182,9.37418,9.37418
1741.00,9.39251,25.222332,0.000445,25.115586,-1.3878,0.182,9.37517,9.37517
1742.00,9.39177,25.222368,0.000445,25.115605,-1.3879,0.182,9.37837,9.37837
1743.00,9.38999,25.222470,0.000444,25.115671,-1.3881,0.182,9.38277,9.38277
1744.00,9.38900,25.222547,0.000444,25.115711,-1.3881,0.182,9.38518,9.38518
1745.00,9.38624,25.222571,0.000443,25.115608,-1.3881,0.182,9.38599,9.38599
1746.00,9.37910,25.222678,0.000441,25.115630,-1.3880,0.182,9.38495,9.38495
1747.00,9.37742,25.222712,0.000439,25.115648,-1.3878,0.182,9.38256,9.38256
1748.00,9.37863,25.222686,0.000439,25.115618,-1.3876,0.182,9.38000,9.38000
1749.00,9.38055,25.222660,0.000437,25.115579,-1.3874,0.182,9.37713,9.37713
1750.00,9.38117,25.222631,0.000438,25.115625,-1.3873,0.183,9.37520,9.37520
1751.00,9.38027,25.222658,0.000439,25.115622,-1.3873,0.183,9.37473,9.37473
1752.00,9.37965,25.222654,0.000440,25.115545,-1.3872,0.183,9.37643,9.37643
1753.00,9.37878,25.222692,0.000441,25.115574,-1.3871,0.183,9.37620,9.37620
1754.00,9.37844,25.222665,0.000442,25.115535,-1.3870,0.183,9.37561,9.37561
1755.00,9.37977,25.222750,0.000442,25.115577,-1.3867,0.183,9.37576,9.37576
1756.00,9.37986,25.222737,0.000442,25.115578,-1.3866,0.183,9.37817,9.37817
1757.00,9.37912,25.222734,0.000438,25.115630,-1.3867,0.183,9.38007,9.38007
1758.00,9.37980,25.222700,0.000436,25.115577,-1.3868,0.183,9.38247,9.38247
1759.00,9.38057,25.222796,0.000440,25.115571,-1.3869,0.183,9.38492,9.38492
1760.00,9.38076,25.222815,0.000442,25.115495,-1.3870,0.183,9.38602,9.38602
1761.00,9.38064,25.222882,0.000442,25.115471,-1.3870,0.183,9.38447,9.38447
1762.00,9.38010,25.223063,0.000447,25.115496,-1.3868,0.183,9.38320,9.38320
1763.00,9.37915,25.223219,0.000449,25.115539,-1.3866,0.183,9.38204,9.38204
1764.00,9.37935,25.223293,0.000446,25.115583,-1.3864,0.183,9.38102,9.38102
1765.00,9.38001,25.223330,0.000444,25.115569,-1.3862,0.183,9.38039,9.38039
1766.00,9.38063,25.223382,0.000443,25.115571,-1.3860,0.183,9.38030,9.38030
1767.00,9.38077,25.223350,0.000446,25.115550,-1.3857,0.183,9.37961,9.37961
1768.00,9.38046,25.223317,0.000444,25.115504,-1.3856,0.184,9.37911,9.37911
1769.00,9.38040,25.223364,0.000444,25.115543,-1.3855,0.184,9.37992,9.37992
1770.00,9.38071,25.223392,0.000444,25.115605,-1.3855,0.184,9.38180,9.38180
1771.00,9.38118,25.223396,0.000443,25.115662,-1.3855,0.184,9.38232,9.38232
1772.00,9.38128,25.223415,0.000438,25.115639,-1.3855,0.184,9.38210,9.38210
1773.00,9.38119,25.223521,0.000437,25.115652,-1.3855,0.184,9.38160,9.38160
1774.00,9.38151,25.223589,0.000439,25.115636,-1.3853,0.184,9.38119,9.38119
1775.00,9.38188,25.223620,0.000441,25.115540,-1.3851,0.184,9.37944,9.37944
1776.00,9.38169,25.223732,0.000442,25.115538,-1.3850,0.184,9.37824,9.37824
1777.00,9.38101,25.223753,0.000444,25.115546,-1.3850,0.184,9.37796,9.37796
1778.00,9.38050,25.223729,0.000444,25.115588,-1.3850,0.185,9.37826,9.37826
1779.00,9.38011,25.223613,0.000441,25.115582,-1.3850,0.185,9.37818,9.37818
1780.00,9.38016,25.223656,0.000441,25.115662,-1.3849,0.185,9.37957,9.37957
1781.00,9.38045,25.223579,0.000442,25.115600,-1.3848,0.185,9.38152,9.38152
1782.00,9.38068,25.223620,0.000438,25.115574,-1.3847,0.185,9.38319,9.38319
1783.00,9.38081,25.223584,0.000436,25.115516,-1.3846,0.185,9.38457,9.38457
1784.00,9.38119,25.223654,0.000434,25.115476,-1.3845,0.185,9.38659,9.38659
1785.00,9.38170,25.223688,0.000435,25.115484,-1.3843,0.185,9.38670,9.38670
1786.00,9.38195,25.223711,0.000435,25.115500,-1.3841,0.185,9.38575,9.38575
1787.00,9.38186,25.223714,0.000438,25.115502,-1.3839,0.185,9.38416,9.38416
1788.00,9.38187,25.223892,0.000440,25.115544,-1.3839,0.185,9.38301,9.38301
1789.00,9.38184,25.223871,0.000439,25.115491,-1.3839,0.185,9.38114,9.38114
1790.00,9.38153,25.223915,0.000435,25.115515,-1.3839,0.185,9.37963,9.37963
1791.00,9.38138,25.223932,0.000435,25.115511,-1.3841,0.186,9.38027,9.38027
1792.00,9.38151,25.223910,0.000435,25.115488,-1.3841,0.186,9.38106,9.38106
1793.00,9.38165,25.223777,0.000432,25.115375,-1.3838,0.186,9.38098,9.38098
1794.00,9.38167,25.223857,0.000434,25.115420,-1.3836,0.186,9.38027,9.38027
1795.00,9.38203,25.223866,0.000435,25.115381,-1.3834,0.186,9.38054,9.38054
1796.00,9.38217,25.224002,0.000436,25.115437,-1.3832,0.186,9.38068,9.38068
1797.00,9.38219,25.224132,0.000436,25.115456,-1.3831,0.186,9.38046,9.38046
1798.00,9.38217,25.224320,0.000440,25.115625,-1.3831,0.186,9.37975,9.37975
1799.00,9.38173,25.224405,0.000440,25.115653,-1.3831,0.186,9.37737,9.37737
1800.00,9.38068,25.224455,0.000440,25.115613,-1.3830,0.186,9.37318,9.37318
1801.00,9.37934,25.224498,0.000438,25.115602,-1.3830,0.186,9.36837,9.36837
1802.00,9.37818,25.224573,0.000436,25.115641,-1.3830,0.186,9.36499,9.36499
1803.00,9.37716,25.224617,0.000434,25.115578,-1.3829,0.186,9.36404,9.36404
1804.00,9.37603,25.224733,0.000434,25.115616,-1.3828,0.187,9.36550,9.36550
1805.00,9.37553,25.224834,0.000435,25.115672,-1.3828,0.187,9.36815,9.36815
1806.00,9.37483,25.224787,0.000435,25.115636,-1.3826,0.187,9.37072,9.37072
1807.00,9.37353,25.224775,0.000436,25.115624,-1.3824,0.187,9.37311,9.37311
1808.00,9.37193,25.224717,0.000438,25.115601,-1.3823,0.187,9.37500,9.37500
1809.00,9.37126,25.224603,0.000440,25.115550,-1.3821,0.187,9.37499,9.37499
1810.00,9.37147,25.224549,0.000441,25.115513,-1.3819,0.187,9.37441,9.37441
1811.00,9.37202,25.224650,0.000440,25.115524,-1.3819,0.187,9.37366,9.37366
1812.00,9.37258,25.224647,0.000441,25.115498,-1.3818,0.187,9.37444,9.37444
1813.00,9.37227,25.224712,0.000442,25.115485,-1.3818,0.187,9.37740,9.37740
1814.00,9.37214,25.224812,0.000441,25.115478,-1.3820,0.187,9.38326,9.38326
1815.00,9.37059,25.224793,0.000440,25.115432,-1.3821,0.187,9.38944,9.38944
1816.00,9.37087,25.224763,0.000442,25.115370,-1.3823,0.187,9.39645,9.39645
1817.00,9.37285,25.224808,0.000442,25.115377,-1.3823,0.187,9.40174,9.40174
1818.00,9.37381,25.224846,0.000441,25.115382,-1.3821,0.187,9.40405,9.40405
1819.00,9.37423,25.224908,0.000442,25.115411,-1.3818,0.187,9.40449,9.40449
1820.00,9.37349,25.224999,0.000439,25.115438,-1.3815,0.188,9.40405,9.40405
1821.00,9.37243,25.225057,0.000436,25.115488,-1.3812,0.188,9.40236,9.40236
1822.00,9.38022,25.225192,0.000438,25.115590,-1.3811,0.188,9.39995,9.39995
1823.00,9.39402,25.225242,0.000438,25.115613,-1.3811,0.188,9.39690,9.39690
1824.00,9.39875,25.225314,0.000441,25.115662,-1.3811,0.188,9.39348,9.39348
1825.00,9.40123,25.225383,0.000445,25.115684,-1.3810,0.188,9.39115,9.39115
1826.00,9.40225,25.225442,0.000447,25.115698,-1.3809,0.188,9.38717,9.38717
1827.00,9.40102,25.225426,0.000446,25.115650,-1.3808,0.188,9.38183,9.38183
1828.00,9.39954,25.225324,0.000445,25.115629,-1.3808,0.188,9.37754,9.37754
1829.00,9.39741,25.225203,0.000443,25.115513,-1.3808,0.188,9.37378,9.37378
1830.00,9.39413,25.225180,0.000443,25.115511,-1.3809,0.188,9.37140,9.37140
1831.00,9.39134,25.225243,0.000442,25.115555,-1.3810,0.188,9.37284,9.37284
1832.00,9.39021,25.225222,0.000440,25.115505,-1.3810,0.188,9.37686,9.37686
1833.00,9.38899,25.225277,0.000438,25.115452,-1.3809,0.188,9.38094,9.38094
1834.00,9.38686,25.225369,0.000438,25.115470,-1.3806,0.188,9.38583,9.38583
1835.00,9.38361,25.225465,0.000439,25.115480,-1.3802,0.189,9.39043,9.39043
1836.00,9.38185,25.225367,0.000437,25.115420,-1.3800,0.189,9.39309,9.39309
1837.00,9.38299,25.225448,0.000437,25.115525,-1.3798,0.189,9.39420,9.39420
1838.00,9.38445,25.225542,0.000436,25.115631,-1.3796,0.189,9.39462,9.39462
1839.00,9.38367,25.225570,0.000436,25.115629,-1.3794,0.189,9.39352,9.39352
1840.00,9.38235,25.225586,0.000436,25.115631,-1.3794,0.189,9.39237,9.39237
1841.00,9.38277,25.225664,0.000440,25.115629,-1.3794,0.189,9.39310,9.39310
1842.00,9.38407,25.225715,0.000442,25.115577,-1.3793,0.189,9.39652,9.39652
1843.00,9.38505,25.225759,0.000445,25.115530,-1.3793,0.189,9.39859,9.39859
1844.00,9.38735,25.225742,0.000445,25.115546,-1.3794,0.189,9.40059,9.40059
1845.00,9.38862,25.225723,0.000444,25.115570,-1.3794,0.189,9.40170,9.40170
1846.00,9.39010,25.225817,0.000446,25.115624,-1.3795,0.190,9.40083,9.40083
1847.00,9.39269,25.225814,0.000445,25.115610,-1.3795,0.190,9.39815,9.39815
1848.00,9.39519,25.225875,0.000446,25.115647,-1.3793,0.190,9.39428,9.39428
1849.00,9.39649,25.225911,0.000446,25.115575,-1.3791,0.190,9.39055,9.39055
1850.00,9.39707,25.225965,0.000444,25.115577,-1.3788,0.190,9.38664,9.38664
1851.00,9.39707,25.225997,0.000441,25.115576,-1.3785,0.190,9.38187,9.38187
1852.00,9.39670,25.226121,0.000440,25.115631,-1.3783,0.190,9.37815,9.37815
1853.00,9.39451,25.226054,0.000439,25.115589,-1.3782,0.190,9.37807,9.37807
1854.00,9.39199,25.226080,0.000440,25.115586,-1.3783,0.190,9.37894,9.37894
1855.00,9.39110,25.226095,0.000441,25.115545,-1.3784,0.190,9.38007,9.38007
1856.00,9.39126,25.226138,0.000437,25.115526,-1.3785,0.190,9.38245,9.38245
1857.00,9.38974,25.226134,0.000436,25.115463,-1.3786,0.190,9.38256,9.38256
1858.00,9.38623,25.226237,0.000431,25.115409,-1.3787,0.191,9.38140,9.38140
1859.00,9.38284,25.226383,0.000427,25.115476,-1.3788,0.191,9.37879,9.37879
1860.00,9.37764,25.226492,0.000426,25.115516,-1.3787,0.191,9.37401,9.37401
1861.00,9.37501,25.226538,0.000427,25.115518,-1.3787,0.191,9.36865,9.36865
@13,2.0001,4.0, 1860.01300000001 
1862.00,9.37835,25.226550,0.000426,25.115527,-1.3786,0.191,9.36569,9.36569
1863.00,9.38219,25.226634,0.000428,25.115643,-1.3784,0.191,9.36441,9.36441
1864.00,9.38261,25.226657,0.000429,25.115642,-1.3784,0.192,9.36580,9.36580
1865.00,9.38155,25.226671,0.000429,25.115624,-1.3783,0.192,9.37105,9.37105
1866.00,9.37817,25.226620,0.000426,25.115551,-1.3781,0.192,9.37738,9.37738
1867.00,9.37478,25.226675,0.000428,25.115557,-1.3780,0.192,9.38293,9.38293
1868.00,9.37397,25.226602,0.000426,25.115438,-1.3779,0.192,9.38686,9.38686
1869.00,9.37234,25.226501,0.000424,25.115346,-1.3777,0.192,9.38846,9.38846
1870.00,9.37328,25.226485,0.000423,25.115360,-1.3775,0.192,9.38876,9.38876
1871.00,9.37573,25.226548,0.000425,25.115412,-1.3775,0.192,9.38811,9.38811
1872.00,9.37540,25.226483,0.000426,25.115365,-1.3774,0.192,9.38589,9.38589
1873.00,9.37489,25.226497,0.000428,25.115405,-1.3773,0.192,9.38395,9.38395
1874.00,9.37652,25.226670,0.000434,25.115591,-1.3772,0.192,9.38299,9.38299
1875.00,9.37793,25.226734,0.000436,25.115605,-1.3772,0.192,9.38153,9.38153
1876.00,9.37839,25.226819,0.000440,25.115682,-1.3772,0.192,9.38033,9.38033
1877.00,9.37859,25.226936,0.000442,25.115720,-1.3773,0.192,9.38008,9.38008
1878.00,9.37873,25.227049,0.000444,25.115750,-1.3773,0.192,9.38053,9.38053
1879.00,9.37923,25.227113,0.000441,25.115736,-1.3773,0.193,9.38148,9.38148
1880.00,9.38047,25.227106,0.000440,25.115662,-1.3773,0.193,9.38451,9.38451
1881.00,9.38252,25.227160,0.000440,25.115612,-1.3771,0.193,9.38872,9.38872
1882.00,9.38467,25.227144,0.000439,25.115593,-1.3768,0.193,9.39354,9.39354
1883.00,9.38645,25.227211,0.000438,25.115600,-1.3767,0.193,9.39767,9.39767
1884.00,9.38797,25.227171,0.000440,25.115557,-1.3766,0.193,9.40118,9.40118
1885.00,9.38889,25.227173,0.000442,25.115559,-1.3765,0.193,9.40185,9.40185
1886.00,9.38913,25.227168,0.000443,25.115575,-1.3764,0.193,9.40089,9.40089
1887.00,9.38897,25.227115,0.000444,25.115485,-1.3764,0.193,9.39936,9.39936
1888.00,9.38930,25.227090,0.000446,25.115464,-1.3763,0.193,9.39795,9.39795
1889.00,9.39021,25.227107,0.000446,25.115469,-1.3762,0.193,9.39709,9.39709
1890.00,9.39152,25.227195,0.000444,25.115506,-1.3761,0.193,9.39823,9.39823
1891.00,9.39242,25.227141,0.000440,25.115425,-1.3760,0.193,9.40087,9.40087
1892.00,9.39321,25.227238,0.000437,25.115479,-1.3758,0.194,9.40309,9.40309
1893.00,9.39471,25.227309,0.000431,25.115462,-1.3757,0.194,9.40553,9.40553
1894.00,9.39611,25.227352,0.000427,25.115416,-1.3756,0.194,9.40684,9.40684
1895.00,9.39732,25.227413,0.000429,25.115398,-1.3755,0.194,9.40724,9.40724
1896.00,9.39835,25.227486,0.000433,25.115429,-1.3753,0.194,9.40493,9.40493
1897.00,9.39928,25.227552,0.000436,25.115431,-1.3753,0.194,9.40333,9.40333
1898.00,9.40034,25.227521,0.000439,25.115446,-1.3751,0.194,9.40191,9.40191
1899.00,9.40170,25.227570,0.000442,25.115498,-1.3750,0.194,9.40088,9.40088
1900.00,9.40196,25.227622,0.000443,25.115547,-1.3749,0.194,9.39918,9.39918
1901.00,9.40158,25.227765,0.000443,25.115608,-1.3748,0.194,9.39925,9.39925
1902.00,9.40146,25.227796,0.000440,25.115639,-1.3748,0.194,9.39991,9.39991
1903.00,9.40137,25.227862,0.000441,25.115676,-1.3749,0.194,9.39968,9.39968
1904.00,9.40121,25.227870,0.000439,25.115611,-1.3749,0.195,9.39895,9.39895
1905.00,9.40128,25.227882,0.000435,25.115585,-1.3749,0.195,9.39784,9.39784
1906.00,9.40051,25.227856,0.000432,25.115560,-1.3749,0.195,9.39626,9.39626
1907.00,9.40013,25.227909,0.000432,25.115534,-1.3748,0.195,9.39386,9.39386
1908.00,9.39994,25.228033,0.000433,25.115563,-1.3746,0.195,9.39270,9.39270
1909.00,9.40032,25.228069,0.000436,25.115641,-1.3745,0.195,9.39633,9.39633
1910.00,9.40108,25.228101,0.000441,25.115692,-1.3744,0.195,9.40145,9.40145
1911.00,9.40057,25.228126,0.000446,25.115667,-1.3743,0.195,9.40657,9.40657
1912.00,9.39968,25.228196,0.000448,25.115692,-1.3743,0.195,9.41088,9.41088
1913.00,9.39912,25.228170,0.000448,25.115661,-1.3743,0.195,9.41394,9.41394
1914.00,9.39904,25.228243,0.000452,25.115648,-1.3743,0.195,9.41281,9.41281
1915.00,9.39889,25.228232,0.000447,25.115606,-1.3743,0.195,9.41106,9.41106
1916.00,9.39890,25.228166,0.000440,25.115571,-1.3744,0.195,9.40962,9.40962
1917.00,9.39847,25.228176,0.000442,25.115662,-1.3744,0.195,9.40850,9.40850
1918.00,9.40136,25.228172,0.000437,25.115587,-1.3743,0.195,9.40698,9.40698
1919.00,9.40614,25.228265,0.000434,25.115622,-1.3742,0.196,9.40544,9.40544
1920.00,9.40762,25.228330,0.000433,25.115572,-1.3740,0.196,9.40312,9.40312
1921.00,9.40787,25.228395,0.000436,25.115541,-1.3737,0.196,9.40040,9.40040
1922.00,9.40767,25.228410,0.000436,25.115464,-1.3735,0.196,9.39871,9.39871
1923.00,9.40679,25.228546,0.000443,25.115562,-1.3732,0.196,9.39893,9.39893
1924.00,9.40541,25.228493,0.000441,25.115473,-1.3731,0.196,9.40036,9.40036
1925.00,9.40494,25.228472,0.000440,25.115469,-1.3730,0.196,9.40331,9.40331
1926.00,9.40542,25.228516,0.000440,25.115496,-1.3730,0.196,9.40632,9.40632
1927.00,9.40610,25.228547,0.000437,25.115526,-1.3729,0.196,9.40793,9.40793
1928.00,9.40694,25.228542,0.000433,25.115488,-1.3730,0.196,9.40909,9.40909
1929.00,9.40685,25.228628,0.000433,25.115575,-1.3729,0.196,9.40880,9.40880
1930.00,9.40660,25.228769,0.000437,25.115650,-1.3728,0.196,9.40856,9.40856
1931.00,9.40597,25.228811,0.000441,25.115662,-1.3727,0.196,9.40947,9.40947
1932.00,9.40543,25.228915,0.000447,25.115686,-1.3726,0.196,9.41009,9.41009
1933.00,9.40520,25.228842,0.000447,25.115629,-1.3725,0.196,9.40859,9.40859
1934.00,9.40572,25.228854,0.000445,25.115581,-1.3726,0.196,9.40769,9.40769
1935.00,9.40541,25.228838,0.000442,25.115560,-1.3725,0.196,9.40584,9.40584
1936.00,9.40505,25.228872,0.000438,25.115565,-1.3725,0.196,9.40355,9.40355
1937.00,9.40485,25.228763,0.000434,25.115485,-1.3725,0.197,9.40233,9.40233
1938.00,9.40471,25.228858,0.000433,25.115515,-1.3725,0.197,9.40194,9.40194
1939.00,9.40449,25.228874,0.000434,25.115543,-1.3724,0.197,9.40082,9.40082
1940.00,9.40437,25.228887,0.000435,25.115550,-1.3723,0.197,9.39992,9.39992
1941.00,9.40500,25.228938,0.000435,25.115574,-1.3723,0.197,9.39879,9.39879
1942.00,9.40535,25.228976,0.000434,25.115539,-1.3723,0.197,9.39726,9.39726
1943.00,9.40468,25.228955,0.000432,25.115514,-1.3723,0.197,9.39524,9.39524
1944.00,9.40340,25.228964,0.000431,25.115443,-1.3725,0.198,9.39358,9.39358
1945.00,9.40214,25.229057,0.000433,25.115471,-1.3727,0.198,9.39195,9.39195
1946.00,9.40109,25.229023,0.000433,25.115420,-1.3727,0.198,9.39086,9.39086
1947.00,9.40042,25.229093,0.000433,25.115470,-1.3726,0.198,9.39087,9.39087
1948.00,9.39972,25.229199,0.000436,25.115547,-1.3724,0.198,9.39127,9.39127
1949.00,9.39883,25.229232,0.000437,25.115577,-1.3720,0.197,9.39154,9.39154
1950.00,9.39786,25.229166,0.000436,25.115523,-1.3716,0.198,9.39129,9.39129
1951.00,9.39677,25.229266,0.000437,25.115569,-1.3713,0.198,9.39207,9.39207
1952.00,9.39588,25.229304,0.000436,25.115560,-1.3712,0.198,9.39317,9.39317
1953.00,9.39578,25.229329,0.000435,25.115551,-1.3711,0.198,9.39489,9.39489
1954.00,9.39583,25.229355,0.000436,25.115567,-1.3712,0.198,9.39696,9.39696
1955.00,9.39563,25.229399,0.000437,25.115581,-1.3714,0.198,9.39879,9.39879
1956.00,9.39534,25.229456,0.000439,25.115559,-1.3714,0.198,9.39883,9.39883
1957.00,9.39504,25.229478,0.000438,25.115580,-1.3714,0.198,9.39844,9.39844
1958.00,9.39486,25.229490,0.000439,25.115565,-1.3713,0.198,9.39797,9.39797
1959.00,9.39472,25.229546,0.000441,25.115527,-1.3712,0.198,9.39706,9.39706
1960.00,9.39462,25.229675,0.000440,25.115551,-1.3711,0.198,9.39710,9.39710
1961.00,9.39458,25.229695,0.000440,25.115571,-1.3711,0.199,9.39789,9.39789
1962.00,9.39487,25.229735,0.000442,25.115579,-1.3710,0.199,9.39901,9.39901
1963.00,9.39564,25.229782,0.000443,25.115627,-1.3708,0.199,9.40120,9.40120
1964.00,9.39691,25.229865,0.000442,25.115685,-1.3706,0.199,9.40442,9.40442
1965.00,9.39818,25.229798,0.000444,25.115638,-1.3705,0.199,9.40836,9.40836
1966.00,9.39955,25.229837,0.000448,25.115677,-1.3704,0.199,9.41162,9.41162
1967.00,9.40064,25.229954,0.000453,25.115720,-1.3703,0.198,9.41404,9.41404
1968.00,9.40177,25.230012,0.000455,25.115718,-1.3704,0.198,9.41549,9.41549
1969.00,9.40298,25.229951,0.000453,25.115681,-1.3703,0.199,9.41596,9.41596
1970.00,9.40440,25.229946,0.000449,25.115645,-1.3701,0.199,9.41656,9.41656
1971.00,9.40530,25.230044,0.000442,25.115706,-1.3699,0.199,9.41852,9.41852
1972.00,9.40628,25.230047,0.000436,25.115690,-1.3699,0.199,9.42135,9.42135
1973.00,9.40814,25.230048,0.000432,25.115650,-1.3698,0.200,9.42346,9.42346
1974.00,9.41001,25.229987,0.000431,25.115540,-1.3697,0.200,9.42590,9.42590
1975.00,9.41164,25.230097,0.000430,25.115549,-1.3697,0.200,9.42790,9.42790
1976.00,9.41334,25.230042,0.000432,25.115420,-1.3696,0.200,9.42860,9.42860
1977.00,9.41491,25.230044,0.000434,25.115387,-1.3695,0.199,9.42798,9.42798
1978.00,9.41660,25.230059,0.000434,25.115416,-1.3695,0.200,9.42795,9.42795
1979.00,9.41899,25.230147,0.000430,25.115480,-1.3694,0.200,9.42868,9.42868
1980.00,9.42115,25.230121,0.000431,25.115504,-1.3694,0.200,9.42788,9.42788
1981.00,9.42235,25.230150,0.000430,25.115530,-1.3694,0.200,9.42628,9.42628
1982.00,9.42294,25.230244,0.000428,25.115574,-1.3693,0.200,9.42560,9.42560
1983.00,9.42305,25.230296,0.000429,25.115539,-1.3693,0.200,9.42521,9.42521
1984.00,9.42368,25.230423,0.000435,25.115578,-1.3692,0.200,9.42357,9.42357
1985.00,9.42411,25.230426,0.000434,25.115573,-1.3692,0.200,9.42344,9.42344
1986.00,9.42453,25.230473,0.000435,25.115627,-1.3691,0.200,9.42313,9.42313
1987.00,9.42468,25.230412,0.000435,25.115614,-1.3692,0.200,9.42147,9.42147
1988.00,9.42470,25.230331,0.000436,25.115591,-1.3693,0.200,9.41890,9.41890
1989.00,9.42482,25.230367,0.000437,25.115674,-1.3692,0.200,9.41683,9.41683
1990.00,9.42398,25.230411,0.000438,25.115642,-1.3690,0.200,9.41426,9.41426
1991.00,9.42302,25.230447,0.000440,25.115596,-1.3688,0.200,9.41140,9.41140
1992.00,9.42183,25.230467,0.000438,25.115544,-1.3686,0.201,9.40852,9.40852
1993.00,9.42056,25.230603,0.000436,25.115615,-1.3685,0.201,9.40661,9.40661
1994.00,9.41917,25.230587,0.000436,25.115553,-1.3686,0.201,9.40527,9.40527
1995.00,9.41807,25.230702,0.000437,25.115649,-1.3686,0.201,9.40466,9.40466
1996.00,9.41687,25.230694,0.000433,25.115638,-1.3686,0.201,9.40406,9.40406
1997.00,9.41567,25.230751,0.000438,25.115655,-1.3686,0.201,9.40380,9.40380
1998.00,9.41425,25.230789,0.000437,25.115628,-1.3684,0.201,9.40395,9.40395
1999.00,9.41301,25.230826,0.000439,25.115649,-1.3682,0.201,9.40350,9.40350
2000.00,9.41162,25.230843,0.000441,25.115610,-1.3682,0.201,9.40120,9.40120
2001.00,9.41036,25.230930,0.000443,25.115675,-1.3682,0.201,9.40092,9.40092
2002.00,9.40933,25.230998,0.000444,25.115696,-1.3680,0.201,9.40181,9.40181
2003.00,9.40788,25.231022,0.000444,25.115692,-1.3679,0.201,9.40119,9.40119
2004.00,9.40605,25.231105,0.000441,25.115712,-1.3678,0.202,9.39872,9.39872
2005.00,9.40455,25.231088,0.000441,25.115639,-1.3678,0.202,9.39645,9.39645
2006.00,9.40338,25.231099,0.000437,25.115590,-1.3676,0.202,9.39440,9.39440
2007.00,9.40270,25.231092,0.000432,25.115567,-1.3676,0.202,9.39131,9.39131
2008.00,9.40264,25.231142,0.000430,25.115566,-1.3675,0.202,9.38908,9.38908
2009.00,9.40158,25.231153,0.000427,25.115558,-1.3673,0.202,9.38838,9.38838
2010.00,9.40137,25.231247,0.000424,25.115684,-1.3672,0.203,9.38726,9.38726
2011.00,9.40144,25.231284,0.000427,25.115717,-1.3670,0.203,9.38510,9.38510
@14,2.0001,4.0, 2010.053 
2012.00,9.40439,25.231271,0.000425,25.115656,-1.3668,0.203,9.38480,9.38480
2013.00,9.39892,25.231272,0.000426,25.115666,-1.3668,0.203,9.38493,9.38493
2014.00,9.39409,25.231266,0.000427,25.115671,-1.3668,0.203,9.38593,9.38593
2015.00,9.39271,25.231279,0.000426,25.115586,-1.3667,0.203,9.38911,9.38911
2016.00,9.39076,25.231268,0.000424,25.115486,-1.3667,0.203,9.39401,9.39401
2017.00,9.38935,25.231353,0.000427,25.115536,-1.3666,0.203,9.39706,9.39706
2018.00,9.38952,25.231436,0.000428,25.115501,-1.3665,0.204,9.39977,9.39977
2019.00,9.39077,25.231500,0.000431,25.115507,-1.3665,0.204,9.40275,9.40275
2020.00,9.39232,25.231593,0.000434,25.115570,-1.3666,0.204,9.40529,9.40529
2021.00,9.39367,25.231649,0.000439,25.115670,-1.3667,0.204,9.40666,9.40666
2022.00,9.39355,25.231668,0.000438,25.115716,-1.3667,0.204,9.40700,9.40700
2023.00,9.39465,25.231618,0.000438,25.115724,-1.3668,0.204,9.40583,9.40583
2024.00,9.39550,25.231604,0.000435,25.115654,-1.3668,0.204,9.40368,9.40368
2025.00,9.39629,25.231623,0.000430,25.115598,-1.3668,0.204,9.40039,9.40039
2026.00,9.39653,25.231619,0.000429,25.115529,-1.3666,0.204,9.39796,9.39796
2027.00,9.39641,25.231698,0.000429,25.115509,-1.3666,0.204,9.39875,9.39875
2028.00,9.39741,25.231781,0.000425,25.115508,-1.3664,0.204,9.40115,9.40115
2029.00,9.39841,25.231851,0.000426,25.115533,-1.3661,0.204,9.40337,9.40337
2030.00,9.40015,25.231854,0.000430,25.115575,-1.3659,0.204,9.40694,9.40694
2031.00,9.40191,25.231931,0.000432,25.115619,-1.3659,0.204,9.41073,9.41073
2032.00,9.40332,25.231987,0.000435,25.115605,-1.3659,0.204,9.41400,9.41400
2033.00,9.40389,25.232016,0.000435,25.115570,-1.3658,0.204,9.41622,9.41622
2034.00,9.40540,25.232069,0.000435,25.115545,-1.3658,0.204,9.41879,9.41879
2035.00,9.40657,25.232112,0.000434,25.115507,-1.3658,0.204,9.41931,9.41931
2036.00,9.40687,25.232130,0.000434,25.115454,-1.3657,0.204,9.41733,9.41733
2037.00,9.40813,25.232101,0.000431,25.115393,-1.3656,0.205,9.41352,9.41352
2038.00,9.40888,25.232211,0.000437,25.115451,-1.3655,0.204,9.41019,9.41019
2039.00,9.40873,25.232197,0.000435,25.115408,-1.3655,0.205,9.40795,9.40795
2040.00,9.40961,25.232278,0.000435,25.115456,-1.3655,0.205,9.40723,9.40723
2041.00,9.41042,25.232357,0.000430,25.115514,-1.3653,0.205,9.40735,9.40735
2042.00,9.40993,25.232427,0.000432,25.115562,-1.3652,0.205,9.40928,9.40928
2043.00,9.40993,25.232434,0.000433,25.115573,-1.3650,0.205,9.41267,9.41267
2044.00,9.41136,25.232566,0.000433,25.115658,-1.3649,0.205,9.41633,9.41633
2045.00,9.41239,25.232548,0.000432,25.115617,-1.3647,0.205,9.41958,9.41958
2046.00,9.41360,25.232592,0.000434,25.115628,-1.3647,0.205,9.42073,9.42073
2047.00,9.41426,25.232555,0.000435,25.115631,-1.3646,0.205,9.41902,9.41902
2048.00,9.41374,25.232568,0.000431,25.115627,-1.3647,0.206,9.41519,9.41519
2049.00,9.41363,25.232542,0.000432,25.115617,-1.3648,0.206,9.40959,9.40959
2050.00,9.41370,25.232532,0.000435,25.115577,-1.3648,0.205,9.40450,9.40450
2051.00,9.41259,25.232578,0.000435,25.115527,-1.3648,0.205,9.40193,9.40193
2052.00,9.41191,25.232681,0.000433,25.115520,-1.3649,0.206,9.40246,9.40246
2053.00,9.41135,25.232717,0.000434,25.115489,-1.3650,0.206,9.40446,9.40446
2054.00,9.41210,25.232742,0.000436,25.115441,-1.3652,0.206,9.40782,9.40782
2055.00,9.41298,25.232766,0.000435,25.115409,-1.3651,0.206,9.41051,9.41051
2056.00,9.41318,25.232748,0.000435,25.115434,-1.3651,0.206,9.41330,9.41330
2057.00,9.41094,25.232695,0.000433,25.115424,-1.3650,0.206,9.41332,9.41332
2058.00,9.41058,25.232693,0.000432,25.115450,-1.3649,0.206,9.41276,9.41276
2059.00,9.41116,25.232747,0.000429,25.115517,-1.3649,0.206,9.41239,9.41239
2060.00,9.41146,25.232842,0.000427,25.115597,-1.3649,0.206,9.41157,9.41157
2061.00,9.41132,25.232943,0.000424,25.115642,-1.3648,0.207,9.40828,9.40828
2062.00,9.41084,25.233016,0.000429,25.115630,-1.3646,0.206,9.40532,9.40532
2063.00,9.40943,25.233017,0.000429,25.115588,-1.3645,0.207,9.40393,9.40393
2064.00,9.40849,25.233063,0.000430,25.115590,-1.3642,0.207,9.40220,9.40220
2065.00,9.40762,25.233081,0.000431,25.115598,-1.3639,0.207,9.40212,9.40212
2066.00,9.40687,25.233103,0.000438,25.115642,-1.3638,0.207,9.40328,9.40328
2067.00,9.40675,25.233180,0.000439,25.115687,-1.3638,0.207,9.40505,9.40505
2068.00,9.40748,25.233257,0.000441,25.115700,-1.3638,0.207,9.40483,9.40483
2069.00,9.40822,25.233210,0.000440,25.115654,-1.3640,0.207,9.40458,9.40458
2070.00,9.40779,25.233158,0.000444,25.115596,-1.3640,0.207,9.40425,9.40425
2071.00,9.40697,25.233149,0.000437,25.115533,-1.3640,0.207,9.40508,9.40508
2072.00,9.40642,25.233162,0.000434,25.115527,-1.3640,0.207,9.40658,9.40658
2073.00,9.40642,25.233218,0.000437,25.115564,-1.3639,0.207,9.40687,9.40687
2074.00,9.40656,25.233343,0.000440,25.115631,-1.3637,0.207,9.40544,9.40544
2075.00,9.40583,25.233390,0.000439,25.115626,-1.3636,0.207,9.40371,9.40371
2076.00,9.40495,25.233394,0.000443,25.115633,-1.3634,0.207,9.40142,9.40142
2077.00,9.40439,25.233418,0.000446,25.115711,-1.3632,0.207,9.40013,9.40013
2078.00,9.40421,25.233377,0.000439,25.115664,-1.3631,0.207,9.40089,9.40089
2079.00,9.40403,25.233333,0.000435,25.115605,-1.3630,0.207,9.40301,9.40301
2080.00,9.40362,25.233431,0.000436,25.115637,-1.3629,0.207,9.40331,9.40331
2081.00,9.40395,25.233473,0.000433,25.115587,-1.3628,0.208,9.40264,9.40264
2082.00,9.40424,25.233506,0.000430,25.115523,-1.3626,0.208,9.40093,9.40093
2083.00,9.40375,25.233583,0.000433,25.115538,-1.3624,0.208,9.40028,9.40028
2084.00,9.40288,25.233609,0.000436,25.115489,-1.3623,0.208,9.40110,9.40110
2085.00,9.40294,25.233612,0.000435,25.115501,-1.3622,0.208,9.40363,9.40363
2086.00,9.40385,25.233606,0.000437,25.115495,-1.3621,0.208,9.40752,9.40752
2087.00,9.40422,25.233623,0.000439,25.115482,-1.3622,0.208,9.41066,9.41066
2088.00,9.40443,25.233605,0.000442,25.115491,-1.3623,0.208,9.41348,9.41348
2089.00,9.40490,25.233626,0.000442,25.115545,-1.3624,0.208,9.41391,9.41391
2090.00,9.40483,25.233686,0.000443,25.115552,-1.3625,0.208,9.41413,9.41413
2091.00,9.40517,25.233855,0.000442,25.115677,-1.3625,0.208,9.41385,9.41385
2092.00,9.40604,25.233906,0.000439,25.115710,-1.3624,0.208,9.41415,9.41415
2093.00,9.40718,25.233950,0.000436,25.115682,-1.3624,0.208,9.41340,9.41340
2094.00,9.40802,25.234024,0.000436,25.115677,-1.3623,0.209,9.41332,9.41332
2095.00,9.40868,25.234075,0.000432,25.115700,-1.3623,0.209,9.41252,9.41252
2096.00,9.40904,25.234038,0.000431,25.115625,-1.3623,0.209,9.41313,9.41313
2097.00,9.40960,25.234161,0.000436,25.115658,-1.3623,0.209,9.41380,9.41380
2098.00,9.41013,25.234290,0.000438,25.115740,-1.3623,0.209,9.41385,9.41385
2099.00,9.41018,25.234367,0.000441,25.115783,-1.3622,0.209,9.41254,9.41254
2100.00,9.41047,25.234374,0.000443,25.115739,-1.3622,0.209,9.41331,9.41331
2101.00,9.41138,25.234379,0.000443,25.115700,-1.3621,0.209,9.41311,9.41311
2102.00,9.41217,25.234354,0.000443,25.115667,-1.3620,0.209,9.41096,9.41096
2103.00,9.41231,25.234294,0.000443,25.115542,-1.3618,0.209,9.40833,9.40833
2104.00,9.41199,25.234229,0.000439,25.115501,-1.3616,0.209,9.40707,9.40707
2105.00,9.41128,25.234162,0.000440,25.115504,-1.3615,0.209,9.40374,9.40374
2106.00,9.41064,25.234140,0.000441,25.115534,-1.3614,0.209,9.40165,9.40165
2107.00,9.41028,25.234159,0.000442,25.115557,-1.3613,0.209,9.40073,9.40073
2108.00,9.40965,25.234217,0.000441,25.115626,-1.3612,0.209,9.40210,9.40210
2109.00,9.40924,25.234232,0.000441,25.115616,-1.3612,0.210,9.40327,9.40327
2110.00,9.40882,25.234381,0.000441,25.115673,-1.3610,0.210,9.40593,9.40593
2111.00,9.40825,25.234432,0.000440,25.115637,-1.3609,0.210,9.40792,9.40792
2112.00,9.40764,25.234366,0.000437,25.115530,-1.3607,0.210,9.40933,9.40933
2113.00,9.40782,25.234410,0.000439,25.115505,-1.3605,0.210,9.40916,9.40916
2114.00,9.40811,25.234513,0.000440,25.115538,-1.3604,0.210,9.40923,9.40923
2115.00,9.40804,25.234465,0.000438,25.115443,-1.3603,0.210,9.40983,9.40983
2116.00,9.40833,25.234558,0.000438,25.115492,-1.3602,0.210,9.41090,9.41090
2117.00,9.40865,25.234658,0.000439,25.115603,-1.3601,0.210,9.41390,9.41390
2118.00,9.40880,25.234694,0.000437,25.115569,-1.3601,0.210,9.41619,9.41619
2119.00,9.40907,25.234712,0.000437,25.115532,-1.3601,0.210,9.41662,9.41662
2120.00,9.40892,25.234861,0.000441,25.115620,-1.3601,0.210,9.41567,9.41567
2121.00,9.40865,25.234876,0.000440,25.115629,-1.3601,0.210,9.41443,9.41443
2122.00,9.40885,25.234929,0.000439,25.115557,-1.3600,0.210,9.41319,9.41319
2123.00,9.40992,25.234961,0.000434,25.115594,-1.3598,0.211,9.41161,9.41161
2124.00,9.41115,25.235015,0.000435,25.115597,-1.3596,0.211,9.41335,9.41335
2125.00,9.41211,25.235067,0.000438,25.115632,-1.3594,0.211,9.41695,9.41695
2126.00,9.41258,25.235108,0.000438,25.115618,-1.3593,0.211,9.41964,9.41964
2127.00,9.41305,25.235059,0.000439,25.115566,-1.3593,0.211,9.42097,9.42097
2128.00,9.41339,25.235059,0.000440,25.115570,-1.3593,0.211,9.42317,9.42317
2129.00,9.41478,25.235134,0.000437,25.115659,-1.3594,0.211,9.42358,9.42358
2130.00,9.41586,25.235063,0.000436,25.115587,-1.3594,0.211,9.42198,9.42198
2131.00,9.41626,25.234997,0.000431,25.115499,-1.3593,0.211,9.42091,9.42091
2132.00,9.41718,25.235093,0.000430,25.115558,-1.3593,0.211,9.42077,9.42077
2133.00,9.41818,25.235176,0.000435,25.115599,-1.3592,0.211,9.42104,9.42104
2134.00,9.41786,25.235116,0.000437,25.115543,-1.3592,0.211,9.41985,9.41985
2135.00,9.41808,25.235143,0.000436,25.115553,-1.3592,0.211,9.41662,9.41662
2136.00,9.41835,25.235219,0.000440,25.115632,-1.3590,0.211,9.41272,9.41272
2137.00,9.41690,25.235276,0.000444,25.115686,-1.3589,0.211,9.40953,9.40953
2138.00,9.41605,25.235251,0.000443,25.115658,-1.3588,0.211,9.40861,9.40861
2139.00,9.41669,25.235286,0.000443,25.115644,-1.3587,0.211,9.40984,9.40984
2140.00,9.41709,25.235292,0.000444,25.115637,-1.3587,0.211,9.41086,9.41086
2141.00,9.41754,25.235285,0.000442,25.115603,-1.3587,0.211,9.41349,9.41349
2142.00,9.41633,25.235299,0.000439,25.115651,-1.3586,0.212,9.41535,9.41535
2143.00,9.41480,25.235445,0.000438,25.115730,-1.3586,0.212,9.41543,9.41543
2144.00,9.41401,25.235503,0.000437,25.115720,-1.3585,0.212,9.41496,9.41496
2145.00,9.41436,25.235584,0.000436,25.115707,-1.3584,0.212,9.41609,9.41609
2146.00,9.41411,25.235683,0.000437,25.115789,-1.3582,0.212,9.41464,9.41464
2147.00,9.41344,25.235717,0.000435,25.115769,-1.3581,0.213,9.41297,9.41297
2148.00,9.41379,25.235660,0.000434,25.115719,-1.3580,0.213,9.41052,9.41052
2149.00,9.41355,25.235738,0.000434,25.115788,-1.3578,0.213,9.40861,9.40861
2150.00,9.41283,25.235833,0.000433,25.115838,-1.3576,0.213,9.40648,9.40648
2151.00,9.41203,25.235920,0.000434,25.115784,-1.3575,0.213,9.40502,9.40502
2152.00,9.41096,25.236009,0.000436,25.115764,-1.3573,0.213,9.40418,9.40418
2153.00,9.40993,25.236036,0.000438,25.115722,-1.3572,0.213,9.40568,9.40568
2154.00,9.41019,25.236113,0.000440,25.115727,-1.3571,0.213,9.40566,9.40566
2155.00,9.41071,25.236123,0.000444,25.115762,-1.3570,0.213,9.40572,9.40572
2156.00,9.40979,25.236169,0.000443,25.115820,-1.3569,0.213,9.40547,9.40547
2157.00,9.40925,25.236128,0.000440,25.115797,-1.3570,0.213,9.40412,9.40412
2158.00,9.40736,25.236181,0.000438,25.115827,-1.3570,0.213,9.40180,9.40180
2159.00,9.40535,25.236046,0.000433,25.115742,-1.3568,0.214,9.39989,9.39989
2160.00,9.40407,25.236016,0.000426,25.115688,-1.3567,0.214,9.39812,9.39812
2161.00,9.40238,25.235923,0.000423,25.115577,-1.3565,0.214,9.39695,9.39695
@15,2.0001,4.0, 2160.00200000001 
2162.00,9.40491,25.235930,0.000424,25.115560,-1.3562,0.214,9.39693,9.39693
2163.00,9.40968,25.235944,0.000423,25.115573,-1.3560,0.214,9.39623,9.39623
2164.00,9.40646,25.236060,0.000423,25.115664,-1.3558,0.215,9.39713,9.39713
2165.00,9.40407,25.236116,0.000425,25.115714,-1.3557,0.215,9.39955,9.39955
2166.00,9.40246,25.236196,0.000427,25.115772,-1.3555,0.215,9.40148,9.40148
2167.00,9.40097,25.236283,0.000430,25.115812,-1.3553,0.215,9.40224,9.40224
2168.00,9.40070,25.236309,0.000430,25.115750,-1.3551,0.215,9.40265,9.40265
2169.00,9.40121,25.236363,0.000435,25.115705,-1.3550,0.215,9.40262,9.40262
2170.00,9.40125,25.236396,0.000435,25.115642,-1.3550,0.215,9.40207,9.40207
2171.00,9.40132,25.236400,0.000432,25.115590,-1.3550,0.215,9.40175,9.40175
2172.00,9.40135,25.236402,0.000429,25.115564,-1.3551,0.215,9.40164,9.40164
2173.00,9.40097,25.236387,0.000428,25.115516,-1.3551,0.215,9.40239,9.40239
2174.00,9.40090,25.236405,0.000424,25.115472,-1.3551,0.215,9.40449,9.40449
2175.00,9.40134,25.236408,0.000424,25.115471,-1.3549,0.215,9.40666,9.40666
2176.00,9.40187,25.236482,0.000426,25.115477,-1.3550,0.215,9.40813,9.40813
2177.00,9.40234,25.236547,0.000426,25.115497,-1.3550,0.216,9.40988,9.40988
2178.00,9.40297,25.236636,0.000432,25.115569,-1.3550,0.215,9.41182,9.41182
2179.00,9.40367,25.236732,0.000430,25.115658,-1.3550,0.216,9.41193,9.41193
2180.00,9.40454,25.236731,0.000429,25.115575,-1.3549,0.216,9.41188,9.41188
2181.00,9.40541,25.236813,0.000432,25.115642,-1.3549,0.216,9.41126,9.41126
2182.00,9.40628,25.236828,0.000432,25.115588,-1.3547,0.216,9.41163,9.41163
2183.00,9.40680,25.236874,0.000430,25.115611,-1.3546,0.216,9.41190,9.41190
2184.00,9.40711,25.236793,0.000432,25.115504,-1.3545,0.216,9.41214,9.41214
2185.00,9.40783,25.236979,0.000438,25.115664,-1.3544,0.216,9.41125,9.41125
2186.00,9.40795,25.236974,0.000433,25.115640,-1.3543,0.216,9.41078,9.41078
2187.00,9.40789,25.237073,0.000434,25.115689,-1.3541,0.216,9.40824,9.40824
2188.00,9.40778,25.237156,0.000436,25.115700,-1.3540,0.216,9.40465,9.40465
2189.00,9.40785,25.237298,0.000438,25.115750,-1.3539,0.216,9.40138,9.40138
2190.00,9.40734,25.237276,0.000439,25.115702,-1.3538,0.217,9.39900,9.39900
2191.00,9.40726,25.237258,0.000440,25.115649,-1.3537,0.216,9.39949,9.39949
2192.00,9.40775,25.237292,0.000443,25.115676,-1.3537,0.216,9.40269,9.40269
2193.00,9.40829,25.237303,0.000442,25.115662,-1.3537,0.216,9.40562,9.40562
2194.00,9.40791,25.237288,0.000444,25.115680,-1.3537,0.216,9.40707,9.40707
2195.00,9.40761,25.237293,0.000443,25.115708,-1.3537,0.217,9.40945,9.40945
2196.00,9.40725,25.237339,0.000447,25.115779,-1.3538,0.216,9.40990,9.40990
2197.00,9.40727,25.237332,0.000448,25.115816,-1.3537,0.216,9.40905,9.40905
2198.00,9.40734,25.237283,0.000447,25.115799,-1.3536,0.216,9.40825,9.40825
2199.00,9.40685,25.237296,0.000447,25.115783,-1.3535,0.216,9.41041,9.41041
2200.00,9.40634,25.237389,0.000446,25.115790,-1.3534,0.216,9.41409,9.41409
2201.00,9.40542,25.237455,0.000445,25.115763,-1.3532,0.217,9.41916,9.41916
2202.00,9.40627,25.237496,0.000447,25.115710,-1.3531,0.217,9.42444,9.42444
2203.00,9.40900,25.237537,0.000445,25.115670,-1.3529,0.217,9.42900,9.42900
2204.00,9.41114,25.237524,0.000440,25.115620,-1.3526,0.217,9.42977,9.42977
2205.00,9.41228,25.237512,0.000442,25.115565,-1.3523,0.217,9.42967,9.42967
2206.00,9.41443,25.237553,0.000444,25.115591,-1.3520,0.217,9.42822,9.42822
2207.00,9.41675,25.237521,0.000439,25.115543,-1.3518,0.217,9.42609,9.42609
2208.00,9.41777,25.237589,0.000439,25.115584,-1.3518,0.217,9.42573,9.42573
2209.00,9.42040,25.237691,0.000441,25.115640,-1.3517,0.217,9.42728,9.42728
2210.00,9.42265,25.237728,0.000435,25.115642,-1.3515,0.217,9.42795,9.42795
2211.00,9.42308,25.237795,0.000433,25.115663,-1.3514,0.218,9.42956,9.42956
2212.00,9.42374,25.237908,0.000433,25.115711,-1.3512,0.218,9.43004,9.43004
2213.00,9.42445,25.237896,0.000435,25.115672,-1.3509,0.218,9.42865,9.42865
2214.00,9.42541,25.237829,0.000434,25.115568,-1.3508,0.218,9.42576,9.42576
2215.00,9.42521,25.237831,0.000440,25.115514,-1.3507,0.218,9.42327,9.42327
2216.00,9.42431,25.237824,0.000444,25.115446,-1.3506,0.218,9.41971,9.41971
2217.00,9.42436,25.237786,0.000445,25.115378,-1.3506,0.218,9.41816,9.41816
2218.00,9.42535,25.237868,0.000445,25.115401,-1.3506,0.218,9.41949,9.41949
2219.00,9.42596,25.238045,0.000445,25.115518,-1.3507,0.218,9.42303,9.42303
2220.00,9.42495,25.238153,0.000447,25.115619,-1.3508,0.218,9.42395,9.42395
2221.00,9.42456,25.238153,0.000443,25.115645,-1.3509,0.218,9.42500,9.42500
2222.00,9.42435,25.238244,0.000444,25.115710,-1.3508,0.218,9.42635,9.42635
2223.00,9.42471,25.238282,0.000444,25.115772,-1.3508,0.218,9.42701,9.42701
2224.00,9.42492,25.238277,0.000446,25.115766,-1.3507,0.218,9.42726,9.42726
2225.00,9.42501,25.238307,0.000444,25.115738,-1.3506,0.218,9.42779,9.42779
2226.00,9.42565,25.238329,0.000443,25.115683,-1.3505,0.218,9.42776,9.42776
2227.00,9.42546,25.238277,0.000439,25.115610,-1.3504,0.219,9.42640,9.42640
2228.00,9.42513,25.238312,0.000440,25.115572,-1.3502,0.219,9.42483,9.42483
2229.00,9.42485,25.238322,0.000440,25.115537,-1.3502,0.219,9.42429,9.42429
2230.00,9.42483,25.238344,0.000441,25.115530,-1.3501,0.219,9.42569,9.42569
2231.00,9.42439,25.238443,0.000444,25.115607,-1.3499,0.218,9.42894,9.42894
2232.00,9.42493,25.238557,0.000446,25.115650,-1.3499,0.218,9.42975,9.42975
2233.00,9.42576,25.238595,0.000447,25.115666,-1.3500,0.219,9.42841,9.42841
2234.00,9.42608,25.238659,0.000446,25.115707,-1.3500,0.219,9.42620,9.42620
2235.00,9.42650,25.238753,0.000448,25.115805,-1.3502,0.219,9.42410,9.42410
2236.00,9.42602,25.238807,0.000447,25.115868,-1.3504,0.219,9.42213,9.42213
2237.00,9.42621,25.238835,0.000445,25.115856,-1.3504,0.219,9.42352,9.42352
2238.00,9.42595,25.238878,0.000443,25.115832,-1.3503,0.219,9.42570,9.42570
2239.00,9.42627,25.238943,0.000441,25.115805,-1.3502,0.219,9.42663,9.42663
2240.00,9.42629,25.238938,0.000437,25.115688,-1.3498,0.220,9.42803,9.42803
2241.00,9.42558,25.238914,0.000435,25.115596,-1.3495,0.220,9.43069,9.43069
2242.00,9.42612,25.238920,0.000434,25.115607,-1.3492,0.220,9.43202,9.43202
2243.00,9.42650,25.238990,0.000435,25.115662,-1.3491,0.220,9.43515,9.43515
2244.00,9.42698,25.239003,0.000437,25.115695,-1.3491,0.220,9.43878,9.43878
2245.00,9.42858,25.239014,0.000434,25.115666,-1.3491,0.220,9.43895,9.43895
2246.00,9.42997,25.239067,0.000433,25.115663,-1.3491,0.220,9.43631,9.43631
2247.00,9.43009,25.239123,0.000432,25.115662,-1.3490,0.220,9.43402,9.43402
2248.00,9.43032,25.239099,0.000431,25.115572,-1.3489,0.220,9.43082,9.43082
2249.00,9.42987,25.239092,0.000428,25.115519,-1.3488,0.220,9.42893,9.42893
2250.00,9.43070,25.239089,0.000427,25.115557,-1.3485,0.221,9.43129,9.43129
2251.00,9.43091,25.239090,0.000428,25.115596,-1.3484,0.221,9.43491,9.43491
2252.00,9.43136,25.239039,0.000430,25.115567,-1.3481,0.221,9.43929,9.43929
2253.00,9.43273,25.238992,0.000431,25.115620,-1.3481,0.221,9.44397,9.44397
2254.00,9.43340,25.238988,0.000430,25.115652,-1.3480,0.221,9.44622,9.44622
2255.00,9.43452,25.238955,0.000433,25.115578,-1.3480,0.221,9.44559,9.44559
2256.00,9.43659,25.239057,0.000437,25.115618,-1.3480,0.221,9.44354,9.44354
2257.00,9.43765,25.239098,0.000437,25.115637,-1.3482,0.221,9.44103,9.44103
2258.00,9.43848,25.239195,0.000438,25.115642,-1.3481,0.221,9.43904,9.43904
2259.00,9.43833,25.239238,0.000441,25.115593,-1.3480,0.221,9.43782,9.43782
2260.00,9.43763,25.239341,0.000441,25.115691,-1.3479,0.221,9.43683,9.43683
2261.00,9.43750,25.239303,0.000440,25.115588,-1.3477,0.221,9.43748,9.43748
2262.00,9.43754,25.239381,0.000439,25.115615,-1.3474,0.221,9.43769,9.43769
2263.00,9.43760,25.239382,0.000437,25.115607,-1.3472,0.221,9.43647,9.43647
2264.00,9.43859,25.239366,0.000438,25.115615,-1.3471,0.221,9.43546,9.43546
2265.00,9.43898,25.239332,0.000436,25.115522,-1.3471,0.221,9.43566,9.43566
2266.00,9.43836,25.239515,0.000436,25.115631,-1.3472,0.222,9.43432,9.43432
2267.00,9.43804,25.239589,0.000434,25.115576,-1.3473,0.222,9.43453,9.43453
2268.00,9.43872,25.239730,0.000433,25.115609,-1.3475,0.222,9.43424,9.43424
2269.00,9.43876,25.239762,0.000431,25.115584,-1.3476,0.222,9.43468,9.43468
2270.00,9.43828,25.239849,0.000433,25.115648,-1.3474,0.222,9.43414,9.43414
2271.00,9.43763,25.239806,0.000434,25.115630,-1.3473,0.222,9.43453,9.43453
2272.00,9.43681,25.239778,0.000435,25.115626,-1.3472,0.222,9.43248,9.43248
2273.00,9.43580,25.239746,0.000436,25.115564,-1.3471,0.222,9.43147,9.43147
2274.00,9.43502,25.239879,0.000439,25.115594,-1.3469,0.222,9.43125,9.43125
2275.00,9.43466,25.239901,0.000440,25.115591,-1.3468,0.222,9.43164,9.43164
2276.00,9.43461,25.239903,0.000438,25.115522,-1.3468,0.222,9.43226,9.43226
2277.00,9.43463,25.239972,0.000442,25.115559,-1.3465,0.222,9.43503,9.43503
2278.00,9.43502,25.239998,0.000441,25.115514,-1.3463,0.222,9.43744,9.43744
2279.00,9.43482,25.240043,0.000436,25.115551,-1.3461,0.223,9.43816,9.43816
2280.00,9.43499,25.240164,0.000436,25.115606,-1.3460,0.223,9.43843,9.43843
2281.00,9.43483,25.240160,0.000436,25.115579,-1.3460,0.223,9.43800,9.43800
2282.00,9.43484,25.240182,0.000432,25.115561,-1.3459,0.223,9.43744,9.43744
2283.00,9.43481,25.240220,0.000437,25.115575,-1.3459,0.223,9.43620,9.43620
2284.00,9.43487,25.240209,0.000441,25.115517,-1.3457,0.223,9.43515,9.43515
2285.00,9.43467,25.240103,0.000437,25.115444,-1.3455,0.223,9.43377,9.43377
2286.00,9.43461,25.240196,0.000437,25.115535,-1.3452,0.223,9.43285,9.43285
2287.00,9.43424,25.240230,0.000438,25.115532,-1.3452,0.223,9.43151,9.43151
2288.00,9.43412,25.240258,0.000435,25.115536,-1.3452,0.223,9.43091,9.43091
2289.00,9.43390,25.240287,0.000432,25.115557,-1.3451,0.223,9.43037,9.43037
2290.00,9.43378,25.240335,0.000433,25.115583,-1.3452,0.223,9.43137,9.43137
2291.00,9.43386,25.240270,0.000436,25.115542,-1.3452,0.223,9.43260,9.43260
2292.00,9.43418,25.240235,0.000437,25.115509,-1.3452,0.223,9.43325,9.43325
2293.00,9.43455,25.240296,0.000438,25.115631,-1.3451,0.223,9.43362,9.43362
2294.00,9.43459,25.240228,0.000441,25.115573,-1.3452,0.223,9.43444,9.43444
2295.00,9.43446,25.240279,0.000443,25.115544,-1.3451,0.223,9.43397,9.43397
2296.00,9.43422,25.240370,0.000440,25.115546,-1.3450,0.223,9.43281,9.43281
2297.00,9.43387,25.240475,0.000437,25.115604,-1.3449,0.224,9.43202,9.43202
2298.00,9.43334,25.240455,0.000433,25.115475,-1.3447,0.224,9.43219,9.43219
2299.00,9.43323,25.240575,0.000434,25.115484,-1.3447,0.224,9.43269,9.43269
2300.00,9.43315,25.240746,0.000438,25.115598,-1.3447,0.224,9.43329,9.43329
2301.00,9.43299,25.240803,0.000438,25.115600,-1.3447,0.224,9.43313,9.43313
2302.00,9.43264,25.240799,0.000439,25.115535,-1.3446,0.224,9.43315,9.43315
2303.00,9.43242,25.240853,0.000438,25.115566,-1.3446,0.224,9.43383,9.43383
2304.00,9.43265,25.240886,0.000436,25.115633,-1.3445,0.224,9.43400,9.43400
2305.00,9.43283,25.240759,0.000429,25.115480,-1.3445,0.225,9.43404,9.43404
2306.00,9.43316,25.240805,0.000430,25.115470,-1.3443,0.225,9.43475,9.43475
2307.00,9.43289,25.240845,0.000428,25.115505,-1.3441,0.225,9.43455,9.43455
2308.00,9.43246,25.240920,0.000427,25.115545,-1.3439,0.225,9.43303,9.43303
2309.00,9.43270,25.240972,0.000424,25.115553,-1.3437,0.225,9.43231,9.43231
2310.00,9.43306,25.241177,0.000424,25.115655,-1.3437,0.225,9.43136,9.43136
2311.00,9.43195,25.241191,0.000419,25.115602,-1.3438,0.226,9.42951,9.42951
@16,2.0001,4.0, 2310.07400000001 
2312.00,9.43252,25.241276,0.000421,25.115622,-1.3439,0.226,9.42884,9.42884
2313.00,9.43627,25.241303,0.000421,25.115592,-1.3438,0.226,9.42885,9.42885
2314.00,9.43552,25.241335,0.000422,25.115535,-1.3437,0.226,9.42933,9.42933
2315.00,9.43415,25.241281,0.000422,25.115504,-1.3435,0.226,9.43045,9.43045
2316.00,9.43339,25.241216,0.000422,25.115496,-1.3433,0.226,9.43215,9.43215
2317.00,9.43202,25.241215,0.000422,25.115481,-1.3433,0.226,9.43292,9.43292
2318.00,9.43180,25.241187,0.000422,25.115412,-1.3434,0.226,9.43318,9.43318
2319.00,9.43218,25.241360,0.000423,25.115560,-1.3435,0.226,9.43391,9.43391
2320.00,9.43214,25.241428,0.000424,25.115586,-1.3435,0.226,9.43489,9.43489
2321.00,9.43269,25.241518,0.000426,25.115646,-1.3434,0.226,9.43659,9.43659
2322.00,9.43347,25.241549,0.000429,25.115641,-1.3433,0.227,9.43916,9.43916
2323.00,9.43389,25.241694,0.000433,25.115757,-1.3431,0.227,9.44136,9.44136
2324.00,9.43421,25.241652,0.000436,25.115664,-1.3430,0.227,9.44164,9.44164
2325.00,9.43447,25.241520,0.000436,25.115522,-1.3429,0.226,9.44177,9.44177
2326.00,9.43474,25.241646,0.000440,25.115538,-1.3430,0.226,9.44114,9.44114
2327.00,9.43505,25.241659,0.000439,25.115511,-1.3429,0.227,9.44020,9.44020
2328.00,9.43549,25.241642,0.000438,25.115446,-1.3430,0.227,9.43863,9.43863
2329.00,9.43556,25.241617,0.000437,25.115457,-1.3429,0.227,9.43764,9.43764
2330.00,9.43583,25.241689,0.000436,25.115561,-1.3426,0.227,9.43746,9.43746
2331.00,9.43657,25.241670,0.000436,25.115588,-1.3425,0.227,9.43831,9.43831
2332.00,9.43747,25.241659,0.000436,25.115542,-1.3425,0.227,9.43921,9.43921
2333.00,9.43821,25.241643,0.000437,25.115567,-1.3425,0.227,9.44102,9.44102
2334.00,9.43886,25.241627,0.000437,25.115487,-1.3426,0.227,9.44356,9.44356
2335.00,9.43953,25.241654,0.000437,25.115472,-1.3428,0.227,9.44501,9.44501
2336.00,9.43994,25.241585,0.000438,25.115369,-1.3427,0.227,9.44472,9.44472
2337.00,9.44043,25.241600,0.000440,25.115416,-1.3426,0.227,9.44410,9.44410
2338.00,9.44071,25.241612,0.000441,25.115412,-1.3427,0.227,9.44178,9.44178
2339.00,9.44041,25.241715,0.000445,25.115543,-1.3427,0.227,9.43753,9.43753
2340.00,9.43977,25.241801,0.000449,25.115579,-1.3427,0.227,9.43368,9.43368
2341.00,9.43925,25.241868,0.000446,25.115658,-1.3426,0.227,9.43176,9.43176
2342.00,9.43862,25.242018,0.000442,25.115720,-1.3426,0.227,9.42936,9.42936
2343.00,9.43777,25.242098,0.000444,25.115731,-1.3424,0.227,9.42842,9.42842
2344.00,9.43722,25.242074,0.000442,25.115635,-1.3421,0.227,9.42919,9.42919
2345.00,9.43690,25.242071,0.000438,25.115616,-1.3421,0.228,9.43216,9.43216
2346.00,9.43679,25.242159,0.000438,25.115627,-1.3420,0.228,9.43557,9.43557
2347.00,9.43681,25.242109,0.000438,25.115630,-1.3417,0.228,9.43915,9.43915
2348.00,9.43653,25.242110,0.000435,25.115600,-1.3415,0.228,9.44199,9.44199
2349.00,9.43773,25.242214,0.000434,25.115630,-1.3415,0.228,9.44250,9.44250
2350.00,9.43816,25.242385,0.000435,25.115696,-1.3413,0.228,9.43977,9.43977
2351.00,9.43747,25.242474,0.000439,25.115726,-1.3412,0.228,9.43571,9.43571
2352.00,9.43615,25.242569,0.000438,25.115722,-1.3411,0.228,9.43210,9.43210
2353.00,9.43512,25.242592,0.000440,25.115758,-1.3410,0.228,9.42928,9.42928
2354.00,9.43573,25.242570,0.000440,25.115775,-1.3408,0.228,9.42926,9.42926
2355.00,9.43583,25.242462,0.000440,25.115732,-1.3407,0.228,9.43179,9.43179
2356.00,9.43463,25.242372,0.000439,25.115660,-1.3408,0.228,9.43540,9.43540
2357.00,9.43395,25.242363,0.000441,25.115644,-1.3409,0.228,9.43852,9.43852
2358.00,9.43437,25.242369,0.000438,25.115583,-1.3409,0.229,9.44250,9.44250
2359.00,9.43540,25.242418,0.000439,25.115639,-1.3409,0.229,9.44435,9.44435
2360.00,9.43672,25.242362,0.000438,25.115536,-1.3408,0.229,9.44429,9.44429
2361.00,9.43777,25.242475,0.000443,25.115586,-1.3407,0.229,9.44386,9.44386
2362.00,9.43844,25.242446,0.000444,25.115542,-1.3405,0.229,9.44375,9.44375
2363.00,9.43840,25.242568,0.000448,25.115622,-1.3403,0.229,9.44219,9.44219
2364.00,9.43709,25.242590,0.000448,25.115538,-1.3403,0.229,9.44171,9.44171
2365.00,9.43741,25.242682,0.000449,25.115555,-1.3402,0.229,9.44180,9.44180
2366.00,9.43799,25.242619,0.000442,25.115512,-1.3400,0.229,9.44191,9.44191
2367.00,9.43833,25.242660,0.000439,25.115492,-1.3398,0.229,9.44294,9.44294
2368.00,9.43916,25.242625,0.000434,25.115452,-1.3396,0.229,9.44406,9.44406
2369.00,9.43984,25.242624,0.000431,25.115447,-1.3395,0.229,9.44554,9.44554
2370.00,9.44054,25.242698,0.000430,25.115496,-1.3395,0.229,9.44568,9.44568
2371.00,9.44107,25.242849,0.000433,25.115508,-1.3396,0.229,9.44389,9.44389
2372.00,9.44132,25.243034,0.000435,25.115635,-1.3397,0.230,9.44068,9.44068
2373.00,9.44147,25.243133,0.000436,25.115636,-1.3398,0.230,9.43757,9.43757
2374.00,9.44162,25.243158,0.000437,25.115635,-1.3398,0.230,9.43524,9.43524
2375.00,9.44175,25.243156,0.000438,25.115630,-1.3397,0.230,9.43524,9.43524
2376.00,9.44176,25.243092,0.000436,25.115629,-1.3396,0.230,9.43747,9.43747
2377.00,9.44186,25.243001,0.000437,25.115517,-1.3395,0.230,9.43988,9.43988
2378.00,9.44157,25.242954,0.000438,25.115540,-1.3393,0.230,9.44168,9.44168
2379.00,9.44141,25.242955,0.000438,25.115572,-1.3392,0.230,9.44278,9.44278
2380.00,9.44117,25.242973,0.000437,25.115631,-1.3391,0.230,9.44363,9.44363
2381.00,9.44114,25.242970,0.000437,25.115603,-1.3391,0.230,9.44319,9.44319
2382.00,9.44136,25.242962,0.000436,25.115609,-1.3391,0.230,9.44176,9.44176
2383.00,9.44172,25.243010,0.000436,25.115634,-1.3391,0.230,9.44007,9.44007
2384.00,9.44133,25.243048,0.000437,25.115618,-1.3391,0.230,9.43838,9.43838
2385.00,9.44064,25.243121,0.000437,25.115674,-1.3391,0.231,9.43671,9.43671
2386.00,9.43968,25.243185,0.000434,25.115697,-1.3390,0.231,9.43529,9.43529
2387.00,9.43933,25.243273,0.000432,25.115802,-1.3389,0.231,9.43556,9.43556
2388.00,9.43930,25.243275,0.000433,25.115705,-1.3387,0.231,9.43829,9.43829
2389.00,9.43885,25.243329,0.000428,25.115697,-1.3387,0.231,9.44131,9.44131
2390.00,9.43905,25.243327,0.000427,25.115576,-1.3386,0.232,9.44345,9.44345
2391.00,9.44004,25.243310,0.000428,25.115532,-1.3384,0.232,9.44564,9.44564
2392.00,9.44024,25.243332,0.000430,25.115458,-1.3382,0.231,9.44599,9.44599
2393.00,9.44119,25.243305,0.000430,25.115483,-1.3380,0.232,9.44492,9.44492
2394.00,9.44165,25.243335,0.000434,25.115544,-1.3379,0.232,9.44363,9.44363
2395.00,9.44156,25.243316,0.000437,25.115504,-1.3378,0.231,9.44463,9.44463
2396.00,9.44235,25.243324,0.000440,25.115491,-1.3378,0.231,9.44566,9.44566
2397.00,9.44244,25.243262,0.000439,25.115410,-1.3378,0.231,9.44646,9.44646
2398.00,9.44267,25.243303,0.000438,25.115408,-1.3379,0.231,9.44649,9.44649
2399.00,9.44242,25.243311,0.000438,25.115370,-1.3378,0.231,9.44572,9.44572
2400.00,9.44202,25.243341,0.000438,25.115424,-1.3378,0.231,9.44248,9.44248
2401.00,9.44192,25.243408,0.000437,25.115463,-1.3378,0.232,9.43898,9.43898
2402.00,9.44310,25.243599,0.000438,25.115577,-1.3378,0.232,9.43690,9.43690
2403.00,9.44369,25.243670,0.000438,25.115581,-1.3378,0.232,9.43650,9.43650
2404.00,9.44372,25.243714,0.000437,25.115535,-1.3379,0.232,9.43731,9.43731
2405.00,9.44307,25.243818,0.000434,25.115559,-1.3379,0.232,9.43910,9.43910
2406.00,9.44265,25.243889,0.000430,25.115548,-1.3379,0.232,9.44163,9.44163
2407.00,9.44175,25.243874,0.000428,25.115505,-1.3378,0.232,9.44469,9.44469
2408.00,9.44183,25.243985,0.000429,25.115543,-1.3375,0.232,9.44620,9.44620
2409.00,9.44266,25.244089,0.000431,25.115581,-1.3373,0.232,9.44531,9.44531
2410.00,9.44266,25.244121,0.000433,25.115539,-1.3371,0.232,9.44327,9.44327
2411.00,9.44210,25.244164,0.000434,25.115550,-1.3369,0.232,9.44131,9.44131
2412.00,9.44190,25.244173,0.000437,25.115544,-1.3368,0.232,9.43967,9.43967
2413.00,9.44211,25.244190,0.000439,25.115576,-1.3368,0.232,9.44045,9.44045
2414.00,9.44178,25.244166,0.000435,25.115542,-1.3367,0.233,9.44178,9.44178
2415.00,9.44151,25.244212,0.000437,25.115511,-1.3367,0.233,9.44343,9.44343
2416.00,9.44139,25.244256,0.000438,25.115583,-1.3366,0.233,9.44504,9.44504
2417.00,9.44142,25.244288,0.000435,25.115589,-1.3366,0.233,9.44599,9.44599
2418.00,9.44194,25.244310,0.000432,25.115539,-1.3365,0.233,9.44602,9.44602
2419.00,9.44249,25.244363,0.000433,25.115566,-1.3365,0.233,9.44661,9.44661
2420.00,9.44300,25.244415,0.000433,25.115678,-1.3365,0.233,9.44612,9.44612
2421.00,9.44334,25.244453,0.000433,25.115654,-1.3365,0.233,9.44647,9.44647
2422.00,9.44406,25.244451,0.000429,25.115635,-1.3366,0.233,9.44678,9.44678
2423.00,9.44437,25.244475,0.000430,25.115648,-1.3367,0.234,9.44527,9.44527
2424.00,9.44431,25.244472,0.000432,25.115623,-1.3367,0.233,9.44280,9.44280
2425.00,9.44368,25.244480,0.000430,25.115571,-1.3366,0.234,9.44005,9.44005
2426.00,9.44272,25.244476,0.000430,25.115514,-1.3365,0.234,9.43626,9.43626
2427.00,9.44199,25.244511,0.000436,25.115524,-1.3364,0.234,9.43473,9.43473
2428.00,9.44188,25.244492,0.000434,25.115504,-1.3363,0.234,9.43625,9.43625
2429.00,9.44222,25.244449,0.000433,25.115474,-1.3362,0.234,9.43847,9.43847
2430.00,9.44275,25.244420,0.000432,25.115416,-1.3362,0.234,9.44151,9.44151
2431.00,9.44277,25.244473,0.000429,25.115429,-1.3361,0.234,9.44502,9.44502
2432.00,9.44244,25.244578,0.000427,25.115497,-1.3361,0.234,9.44547,9.44547
2433.00,9.44181,25.244659,0.000427,25.115538,-1.3361,0.235,9.44385,9.44385
2434.00,9.44175,25.244788,0.000428,25.115575,-1.3361,0.235,9.44317,9.44317
2435.00,9.44216,25.244860,0.000432,25.115590,-1.3362,0.235,9.44252,9.44252
2436.00,9.44161,25.244917,0.000436,25.115621,-1.3361,0.234,9.44138,9.44138
2437.00,9.44099,25.244888,0.000437,25.115559,-1.3359,0.234,9.44067,9.44067
2438.00,9.44086,25.244914,0.000440,25.115527,-1.3356,0.234,9.44014,9.44014
2439.00,9.44091,25.245015,0.000439,25.115575,-1.3354,0.234,9.44030,9.44030
2440.00,9.44068,25.245101,0.000435,25.115609,-1.3352,0.235,9.44159,9.44159
2441.00,9.44104,25.245146,0.000436,25.115604,-1.3352,0.235,9.44183,9.44183
2442.00,9.44093,25.245184,0.000436,25.115611,-1.3351,0.235,9.44208,9.44208
2443.00,9.44077,25.245208,0.000434,25.115592,-1.3350,0.235,9.44292,9.44292
2444.00,9.44091,25.245238,0.000438,25.115648,-1.3350,0.235,9.44235,9.44235
2445.00,9.44117,25.245233,0.000441,25.115600,-1.3350,0.235,9.44021,9.44021
2446.00,9.44177,25.245204,0.000438,25.115540,-1.3350,0.235,9.44040,9.44040
2447.00,9.44243,25.245293,0.000436,25.115590,-1.3351,0.235,9.44201,9.44201
2448.00,9.44250,25.245448,0.000437,25.115670,-1.3352,0.235,9.44273,9.44273
2449.00,9.44233,25.245347,0.000431,25.115490,-1.3352,0.235,9.44296,9.44296
2450.00,9.44193,25.245385,0.000432,25.115558,-1.3352,0.235,9.44218,9.44218
2451.00,9.44125,25.245435,0.000434,25.115593,-1.3350,0.235,9.44008,9.44008
2452.00,9.44079,25.245485,0.000440,25.115578,-1.3348,0.235,9.43817,9.43817
2453.00,9.44076,25.245399,0.000440,25.115527,-1.3348,0.235,9.43871,9.43871
2454.00,9.44072,25.245529,0.000444,25.115666,-1.3346,0.235,9.43828,9.43828
2455.00,9.44076,25.245547,0.000442,25.115593,-1.3344,0.235,9.43774,9.43774
2456.00,9.44084,25.245546,0.000440,25.115570,-1.3344,0.235,9.43671,9.43671
2457.00,9.44019,25.245472,0.000433,25.115523,-1.3343,0.236,9.43476,9.43476
2458.00,9.43997,25.245417,0.000426,25.115479,-1.3341,0.236,9.43148,9.43148
2459.00,9.44028,25.245353,0.000422,25.115384,-1.3340,0.236,9.43159,9.43159
2460.00,9.43846,25.245434,0.000420,25.115470,-1.3337,0.237,9.43283,9.43283
2461.00,9.43565,25.245446,0.000415,25.115413,-1.3334,0.237,9.43249,9.43249
@17,2.0001,4.0, 2460.00999999999 
2462.00,9.43861,25.245521,0.000417,25.115379,-1.3333,0.237,9.43241,9.43241
2463.00,9.44385,25.245641,0.000425,25.115440,-1.3332,0.237,9.43339,9.43339
2464.00,9.43805,25.245809,0.000430,25.115558,-1.3332,0.237,9.43276,9.43276
2465.00,9.43492,25.245779,0.000432,25.115536,-1.3332,0.237,9.43260,9.43260
2466.00,9.43517,25.245779,0.000434,25.115593,-1.3333,0.237,9.43377,9.43377
2467.00,9.43414,25.245808,0.000436,25.115669,-1.3331,0.237,9.43601,9.43601
2468.00,9.43410,25.245882,0.000437,25.115685,-1.3330,0.237,9.43689,9.43689
2469.00,9.43424,25.245833,0.000432,25.115607,-1.3329,0.237,9.43727,9.43727
2470.00,9.43467,25.245788,0.000427,25.115547,-1.3328,0.237,9.43828,9.43828
2471.00,9.43490,25.245988,0.000430,25.115676,-1.3326,0.237,9.43953,9.43953
2472.00,9.43474,25.245967,0.000431,25.115674,-1.3326,0.237,9.44019,9.44019
2473.00,9.43542,25.245906,0.000430,25.115615,-1.3326,0.237,9.44078,9.44078
2474.00,9.43558,25.245932,0.000432,25.115633,-1.3326,0.237,9.44221,9.44221
2475.00,9.43638,25.246006,0.000436,25.115646,-1.3324,0.237,9.44378,9.44378
2476.00,9.43734,25.245936,0.000434,25.115534,-1.3322,0.237,9.44549,9.44549
2477.00,9.43827,25.246076,0.000431,25.115567,-1.3321,0.238,9.44628,9.44628
2478.00,9.43912,25.246239,0.000431,25.115655,-1.3318,0.238,9.44668,9.44668
2479.00,9.43947,25.246319,0.000430,25.115660,-1.3317,0.238,9.44551,9.44551
2480.00,9.43948,25.246381,0.000427,25.115676,-1.3318,0.238,9.44382,9.44382
2481.00,9.44001,25.246500,0.000429,25.115712,-1.3318,0.239,9.44324,9.44324
2482.00,9.44101,25.246593,0.000432,25.115731,-1.3319,0.239,9.44331,9.44331
2483.00,9.44172,25.246439,0.000427,25.115558,-1.3318,0.239,9.44341,9.44341
2484.00,9.44219,25.246404,0.000427,25.115530,-1.3318,0.239,9.44492,9.44492
2485.00,9.44274,25.246522,0.000434,25.115604,-1.3317,0.239,9.44617,9.44617
2486.00,9.44339,25.246452,0.000435,25.115524,-1.3316,0.239,9.44732,9.44732
2487.00,9.44434,25.246370,0.000434,25.115439,-1.3316,0.239,9.44907,9.44907
2488.00,9.44497,25.246489,0.000440,25.115476,-1.3315,0.239,9.44979,9.44979
2489.00,9.44531,25.246645,0.000443,25.115545,-1.3315,0.239,9.44845,9.44845
2490.00,9.44529,25.246625,0.000441,25.115491,-1.3313,0.239,9.44660,9.44660
2491.00,9.44507,25.246791,0.000441,25.115603,-1.3313,0.239,9.44436,9.44436
2492.00,9.44510,25.246801,0.000441,25.115583,-1.3311,0.239,9.44190,9.44190
2493.00,9.44525,25.246891,0.000441,25.115695,-1.3310,0.239,9.44178,9.44178
2494.00,9.44548,25.246792,0.000439,25.115613,-1.3308,0.239,9.44334,9.44334
2495.00,9.44530,25.246812,0.000439,25.115574,-1.3307,0.239,9.44517,9.44517
2496.00,9.44513,25.246717,0.000441,25.115444,-1.3306,0.239,9.44544,9.44544
2497.00,9.44573,25.246859,0.000444,25.115527,-1.3308,0.239,9.44425,9.44425
2498.00,9.44598,25.246827,0.000443,25.115458,-1.3307,0.239,9.44256,9.44256
2499.00,9.44599,25.246831,0.000442,25.115438,-1.3307,0.239,9.44196,9.44196
2500.00,9.44535,25.246846,0.000435,25.115421,-1.3308,0.239,9.44205,9.44205
2501.00,9.44476,25.246948,0.000436,25.115482,-1.3307,0.239,9.44296,9.44296
2502.00,9.44486,25.246977,0.000434,25.115527,-1.3305,0.239,9.44460,9.44460
2503.00,9.44494,25.247094,0.000433,25.115614,-1.3304,0.240,9.44597,9.44597
2504.00,9.44504,25.247237,0.000435,25.115688,-1.3302,0.240,9.44700,9.44700
2505.00,9.44500,25.247402,0.000446,25.115858,-1.3301,0.240,9.44765,9.44765
2506.00,9.44503,25.247332,0.000443,25.115803,-1.3300,0.240,9.44765,9.44765
2507.00,9.44476,25.247245,0.000444,25.115683,-1.3299,0.240,9.44712,9.44712
2508.00,9.44425,25.247210,0.000440,25.115587,-1.3298,0.240,9.44683,9.44683
2509.00,9.44440,25.247215,0.000438,25.115547,-1.3297,0.240,9.44609,9.44609
2510.00,9.44488,25.247159,0.000434,25.115414,-1.3297,0.240,9.44586,9.44586
2511.00,9.44533,25.247332,0.000437,25.115555,-1.3298,0.240,9.44574,9.44574
2512.00,9.44540,25.247482,0.000439,25.115629,-1.3298,0.240,9.44539,9.44539
2513.00,9.44520,25.247605,0.000449,25.115796,-1.3298,0.240,9.44482,9.44482
2514.00,9.44512,25.247559,0.000450,25.115810,-1.3296,0.240,9.44587,9.44587
2515.00,9.44553,25.247604,0.000450,25.115906,-1.3293,0.240,9.44777,9.44777
2516.00,9.44615,25.247537,0.000446,25.115836,-1.3291,0.240,9.44940,9.44940
2517.00,9.44658,25.247452,0.000444,25.115743,-1.3289,0.240,9.44989,9.44989
2518.00,9.44685,25.247501,0.000440,25.115716,-1.3289,0.240,9.45015,9.45015
2519.00,9.44703,25.247589,0.000440,25.115676,-1.3291,0.241,9.44940,9.44940
2520.00,9.44700,25.247572,0.000443,25.115582,-1.3293,0.241,9.44642,9.44642
2521.00,9.44707,25.247658,0.000444,25.115602,-1.3292,0.241,9.44402,9.44402
2522.00,9.44706,25.247709,0.000444,25.115640,-1.3289,0.241,9.44332,9.44332
2523.00,9.44678,25.247644,0.000441,25.115582,-1.3287,0.241,9.44288,9.44288
2524.00,9.44660,25.247660,0.000441,25.115620,-1.3285,0.241,9.44272,9.44272
2525.00,9.44605,25.247629,0.000436,25.115617,-1.3283,0.241,9.44446,9.44446
2526.00,9.44604,25.247588,0.000437,25.115540,-1.3282,0.241,9.44747,9.44747
2527.00,9.44636,25.247645,0.000439,25.115566,-1.3283,0.241,9.44978,9.44978
2528.00,9.44709,25.247538,0.000436,25.115391,-1.3282,0.241,9.45111,9.45111
2529.00,9.44720,25.247551,0.000436,25.115372,-1.3281,0.241,9.45077,9.45077
2530.00,9.44714,25.247594,0.000438,25.115341,-1.3280,0.241,9.44962,9.44962
2531.00,9.44702,25.247699,0.000440,25.115431,-1.3281,0.241,9.44728,9.44728
2532.00,9.44715,25.247722,0.000439,25.115411,-1.3279,0.241,9.44578,9.44578
2533.00,9.44736,25.247916,0.000442,25.115525,-1.3278,0.241,9.44423,9.44423
2534.00,9.44651,25.247983,0.000441,25.115520,-1.3277,0.242,9.44247,9.44247
2535.00,9.44574,25.248078,0.000442,25.115580,-1.3277,0.242,9.44175,9.44175
2536.00,9.44543,25.247998,0.000439,25.115471,-1.3277,0.242,9.44337,9.44337
2537.00,9.44567,25.248056,0.000439,25.115488,-1.3276,0.242,9.44371,9.44371
2538.00,9.44557,25.247970,0.000440,25.115487,-1.3276,0.242,9.44377,9.44377
2539.00,9.44548,25.248082,0.000446,25.115570,-1.3274,0.242,9.44565,9.44565
2540.00,9.44546,25.248048,0.000446,25.115539,-1.3272,0.242,9.44660,9.44660
2541.00,9.44588,25.248168,0.000446,25.115628,-1.3270,0.242,9.44666,9.44666
2542.00,9.44631,25.248155,0.000446,25.115592,-1.3270,0.242,9.44605,9.44605
2543.00,9.44629,25.248339,0.000450,25.115725,-1.3270,0.242,9.44537,9.44537
2544.00,9.44608,25.248208,0.000446,25.115615,-1.3270,0.242,9.44494,9.44494
2545.00,9.44516,25.248294,0.000444,25.115641,-1.3271,0.242,9.44495,9.44495
2546.00,9.44499,25.248215,0.000443,25.115547,-1.3270,0.242,9.44413,9.44413
2547.00,9.44518,25.248280,0.000443,25.115590,-1.3269,0.242,9.44492,9.44492
2548.00,9.44505,25.248220,0.000440,25.115452,-1.3267,0.242,9.44770,9.44770
2549.00,9.44519,25.248286,0.000439,25.115457,-1.3265,0.242,9.44895,9.44895
2550.00,9.44548,25.248287,0.000438,25.115382,-1.3265,0.242,9.44827,9.44827
2551.00,9.44544,25.248481,0.000438,25.115470,-1.3264,0.243,9.44730,9.44730
2552.00,9.44545,25.248554,0.000435,25.115442,-1.3264,0.243,9.44572,9.44572
2553.00,9.44535,25.248640,0.000432,25.115419,-1.3264,0.243,9.44404,9.44404
2554.00,9.44561,25.248715,0.000431,25.115389,-1.3265,0.243,9.44345,9.44345
2555.00,9.44586,25.248730,0.000427,25.115425,-1.3264,0.243,9.44354,9.44354
2556.00,9.44570,25.248756,0.000431,25.115450,-1.3263,0.243,9.44378,9.44378
2557.00,9.44529,25.248711,0.000431,25.115402,-1.3261,0.243,9.44432,9.44432
2558.00,9.44522,25.248753,0.000433,25.115407,-1.3260,0.243,9.44358,9.44358
2559.00,9.44512,25.248797,0.000433,25.115495,-1.3258,0.243,9.44378,9.44378
2560.00,9.44489,25.248896,0.000436,25.115524,-1.3258,0.243,9.44496,9.44496
2561.00,9.44512,25.248905,0.000431,25.115514,-1.3257,0.243,9.44559,9.44559
2562.00,9.44521,25.248872,0.000428,25.115545,-1.3257,0.244,9.44685,9.44685
2563.00,9.44582,25.248806,0.000426,25.115569,-1.3257,0.244,9.44944,9.44944
2564.00,9.44649,25.248739,0.000429,25.115480,-1.3256,0.244,9.45057,9.45057
2565.00,9.44688,25.248719,0.000432,25.115469,-1.3255,0.244,9.45128,9.45128
2566.00,9.44711,25.248810,0.000435,25.115553,-1.3253,0.244,9.45186,9.45186
2567.00,9.44721,25.248854,0.000438,25.115525,-1.3251,0.244,9.45230,9.45230
2568.00,9.44740,25.248968,0.000441,25.115535,-1.3250,0.244,9.45295,9.45295
2569.00,9.44761,25.249094,0.000439,25.115612,-1.3250,0.244,9.45331,9.45331
2570.00,9.44794,25.249215,0.000438,25.115663,-1.3249,0.244,9.45278,9.45278
2571.00,9.44838,25.249096,0.000439,25.115560,-1.3249,0.244,9.45318,9.45318
2572.00,9.44885,25.249190,0.000440,25.115600,-1.3248,0.244,9.45309,9.45309
2573.00,9.44936,25.249090,0.000435,25.115526,-1.3247,0.244,9.45221,9.45221
2574.00,9.44964,25.249003,0.000435,25.115434,-1.3245,0.244,9.45148,9.45148
2575.00,9.44988,25.248912,0.000434,25.115332,-1.3244,0.244,9.45063,9.45063
2576.00,9.44986,25.249051,0.000432,25.115362,-1.3243,0.244,9.44903,9.44903
2577.00,9.45001,25.249071,0.000430,25.115333,-1.3242,0.245,9.44869,9.44869
2578.00,9.45047,25.249243,0.000436,25.115419,-1.3242,0.245,9.44823,9.44823
2579.00,9.45066,25.249424,0.000437,25.115576,-1.3242,0.245,9.44697,9.44697
2580.00,9.45051,25.249591,0.000442,25.115717,-1.3243,0.245,9.44728,9.44728
2581.00,9.45046,25.249483,0.000439,25.115591,-1.3243,0.245,9.44777,9.44777
2582.00,9.45044,25.249510,0.000442,25.115637,-1.3243,0.245,9.44752,9.44752
2583.00,9.45029,25.249454,0.000441,25.115567,-1.3244,0.245,9.44736,9.44736
2584.00,9.45008,25.249422,0.000440,25.115458,-1.3243,0.245,9.44802,9.44802
2585.00,9.44969,25.249498,0.000442,25.115475,-1.3242,0.245,9.44707,9.44707
2586.00,9.44916,25.249622,0.000445,25.115599,-1.3241,0.245,9.44587,9.44587
2587.00,9.44875,25.249741,0.000448,25.115659,-1.3241,0.245,9.44488,9.44488
2588.00,9.44815,25.249908,0.000450,25.115781,-1.3239,0.245,9.44290,9.44290
2589.00,9.44714,25.250040,0.000453,25.115832,-1.3238,0.245,9.44041,9.44041
2590.00,9.44642,25.249945,0.000448,25.115693,-1.3237,0.245,9.43948,9.43948
2591.00,9.44585,25.249957,0.000447,25.115656,-1.3236,0.245,9.43996,9.43996
2592.00,9.44551,25.249977,0.000444,25.115646,-1.3234,0.245,9.44036,9.44036
2593.00,9.44536,25.249909,0.000440,25.115613,-1.3231,0.246,9.44290,9.44290
2594.00,9.44525,25.249869,0.000438,25.115606,-1.3230,0.246,9.44486,9.44486
2595.00,9.44497,25.249869,0.000439,25.115614,-1.3230,0.246,9.44578,9.44578
2596.00,9.44487,25.249929,0.000441,25.115634,-1.3230,0.246,9.44578,9.44578
2597.00,9.44491,25.249909,0.000441,25.115573,-1.3229,0.246,9.44709,9.44709
2598.00,9.44507,25.249923,0.000440,25.115525,-1.3229,0.246,9.44735,9.44735
2599.00,9.44531,25.249909,0.000440,25.115491,-1.3228,0.246,9.44893,9.44893
2600.00,9.44579,25.249928,0.000439,25.115544,-1.3227,0.246,9.45117,9.45117
2601.00,9.44574,25.249911,0.000437,25.115533,-1.3226,0.246,9.45306,9.45306
2602.00,9.44599,25.249920,0.000435,25.115580,-1.3226,0.246,9.45318,9.45318
2603.00,9.44632,25.249976,0.000439,25.115619,-1.3226,0.246,9.45313,9.45313
2604.00,9.44631,25.250058,0.000440,25.115668,-1.3225,0.246,9.45228,9.45228
2605.00,9.44691,25.250176,0.000439,25.115704,-1.3224,0.247,9.44896,9.44896
2606.00,9.44816,25.250287,0.000439,25.115736,-1.3222,0.247,9.44519,9.44519
2607.00,9.44956,25.250354,0.000436,25.115707,-1.3220,0.247,9.44077,9.44077
2608.00,9.45015,25.250357,0.000431,25.115667,-1.3220,0.247,9.43728,9.43728
2609.00,9.45126,25.250360,0.000427,25.115618,-1.3220,0.248,9.43582,9.43582
2610.00,9.45305,25.250396,0.000426,25.115615,-1.3221,0.248,9.43535,9.43535
2611.00,9.45284,25.250376,0.000425,25.115606,-1.3221,0.248,9.43518,9.43518
2612.00,9.45175,25.250423,0.000426,25.115613,-1.3220,0.248,9.43554,9.43554
@18,2.0001,4.0, 2610.04700000001 
2613.00,9.45191,25.250482,0.000427,25.115653,-1.3220,0.248,9.43405,9.43405
2614.00,9.44657,25.250550,0.000433,25.115712,-1.3218,0.248,9.43252,9.43252
2615.00,9.44121,25.250602,0.000433,25.115715,-1.3217,0.248,9.43306,9.43306
2616.00,9.44048,25.250612,0.000433,25.115701,-1.3217,0.248,9.43453,9.43453
2617.00,9.43911,25.250599,0.000435,25.115733,-1.3215,0.248,9.43725,9.43725
2618.00,9.43758,25.250651,0.000435,25.115795,-1.3213,0.248,9.44098,9.44098
2619.00,9.43754,25.250654,0.000429,25.115773,-1.3212,0.248,9.44386,9.44386
2620.00,9.43827,25.250609,0.000429,25.115730,-1.3211,0.248,9.44732,9.44732
2621.00,9.43906,25.250657,0.000431,25.115743,-1.3209,0.248,9.45024,9.45024
2622.00,9.44058,25.250730,0.000433,25.115717,-1.3208,0.248,9.45180,9.45180
2623.00,9.44100,25.250784,0.000435,25.115688,-1.3208,0.248,9.45478,9.45478
2624.00,9.44061,25.250795,0.000434,25.115661,-1.3209,0.248,9.45817,9.45817
2625.00,9.44236,25.250846,0.000432,25.115671,-1.3209,0.249,9.45923,9.45923
2626.00,9.44423,25.250882,0.000432,25.115657,-1.3208,0.249,9.45927,9.45927
2627.00,9.44544,25.250963,0.000432,25.115728,-1.3208,0.249,9.45967,9.45967
2628.00,9.44657,25.250956,0.000435,25.115650,-1.3208,0.249,9.45865,9.45865
2629.00,9.44728,25.251004,0.000438,25.115668,-1.3208,0.249,9.45625,9.45625
2630.00,9.44792,25.251017,0.000438,25.115619,-1.3208,0.249,9.45334,9.45334
2631.00,9.44877,25.251013,0.000436,25.115565,-1.3209,0.249,9.45244,9.45244
2632.00,9.45077,25.251034,0.000433,25.115515,-1.3210,0.249,9.45224,9.45224
2633.00,9.45236,25.251115,0.000432,25.115591,-1.3209,0.249,9.45303,9.45303
2634.00,9.45311,25.251178,0.000431,25.115638,-1.3208,0.250,9.45384,9.45384
2635.00,9.45426,25.251218,0.000433,25.115713,-1.3206,0.250,9.45528,9.45528
2636.00,9.45495,25.251241,0.000437,25.115696,-1.3204,0.250,9.45642,9.45642
2637.00,9.45505,25.251248,0.000438,25.115671,-1.3202,0.250,9.45743,9.45743
2638.00,9.45567,25.251197,0.000437,25.115529,-1.3200,0.250,9.45765,9.45765
2639.00,9.45630,25.251214,0.000439,25.115478,-1.3198,0.250,9.45785,9.45785
2640.00,9.45657,25.251201,0.000438,25.115411,-1.3197,0.250,9.45790,9.45790
2641.00,9.45682,25.251269,0.000436,25.115437,-1.3196,0.250,9.45608,9.45608
2642.00,9.45634,25.251258,0.000434,25.115429,-1.3195,0.250,9.45362,9.45362
2643.00,9.45542,25.251290,0.000436,25.115533,-1.3194,0.250,9.45008,9.45008
2644.00,9.45419,25.251346,0.000438,25.115598,-1.3195,0.250,9.44601,9.44601
2645.00,9.45276,25.251456,0.000440,25.115656,-1.3195,0.250,9.44204,9.44204
2646.00,9.45160,25.251575,0.000441,25.115752,-1.3194,0.250,9.43998,9.43998
2647.00,9.45100,25.251662,0.000445,25.115744,-1.3193,0.250,9.43994,9.43994
2648.00,9.45052,25.251772,0.000442,25.115731,-1.3192,0.250,9.44081,9.44081
2649.00,9.45054,25.251795,0.000437,25.115643,-1.3190,0.250,9.44276,9.44276
2650.00,9.45033,25.251821,0.000435,25.115641,-1.3189,0.250,9.44723,9.44723
2651.00,9.45015,25.251829,0.000439,25.115643,-1.3188,0.250,9.45089,9.45089
2652.00,9.45063,25.251778,0.000437,25.115645,-1.3188,0.250,9.45230,9.45230
2653.00,9.45005,25.251792,0.000439,25.115679,-1.3188,0.250,9.45377,9.45377
2654.00,9.44983,25.251805,0.000442,25.115746,-1.3189,0.251,9.45574,9.45574
2655.00,9.44984,25.251820,0.000444,25.115730,-1.3190,0.251,9.45563,9.45563
2656.00,9.44920,25.251806,0.000440,25.115673,-1.3190,0.251,9.45498,9.45498
2657.00,9.44868,25.251928,0.000441,25.115698,-1.3189,0.251,9.45501,9.45501
2658.00,9.44917,25.251963,0.000442,25.115711,-1.3188,0.251,9.45466,9.45466
2659.00,9.44933,25.251987,0.000443,25.115706,-1.3186,0.251,9.45227,9.45227
2660.00,9.44923,25.252026,0.000442,25.115725,-1.3185,0.251,9.45201,9.45201
2661.00,9.44924,25.252025,0.000442,25.115738,-1.3184,0.251,9.45128,9.45128
2662.00,9.44941,25.251957,0.000443,25.115720,-1.3182,0.251,9.45097,9.45097
2663.00,9.44981,25.251877,0.000443,25.115579,-1.3180,0.251,9.45137,9.45137
2664.00,9.45053,25.251886,0.000446,25.115546,-1.3180,0.251,9.45327,9.45327
2665.00,9.45152,25.251907,0.000448,25.115564,-1.3178,0.251,9.45333,9.45333
2666.00,9.45242,25.251968,0.000450,25.115503,-1.3178,0.251,9.45442,9.45442
2667.00,9.45335,25.252066,0.000451,25.115536,-1.3177,0.251,9.45683,9.45683
2668.00,9.45418,25.252134,0.000450,25.115629,-1.3178,0.251,9.45833,9.45833
2669.00,9.45470,25.252223,0.000447,25.115702,-1.3177,0.251,9.45785,9.45785
2670.00,9.45453,25.252246,0.000445,25.115605,-1.3175,0.251,9.45595,9.45595
2671.00,9.45398,25.252253,0.000444,25.115604,-1.3173,0.252,9.45455,9.45455
2672.00,9.45372,25.252214,0.000440,25.115503,-1.3172,0.252,9.45215,9.45215
2673.00,9.45385,25.252349,0.000440,25.115548,-1.3169,0.252,9.45122,9.45122
2674.00,9.45385,25.252370,0.000441,25.115480,-1.3167,0.252,9.45150,9.45150
2675.00,9.45366,25.252405,0.000437,25.115555,-1.3167,0.252,9.45293,9.45293
2676.00,9.45374,25.252447,0.000436,25.115611,-1.3165,0.252,9.45450,9.45450
2677.00,9.45415,25.252521,0.000438,25.115708,-1.3163,0.252,9.45474,9.45474
2678.00,9.45469,25.252550,0.000437,25.115727,-1.3163,0.252,9.45279,9.45279
2679.00,9.45479,25.252621,0.000438,25.115703,-1.3164,0.252,9.45179,9.45179
2680.00,9.45464,25.252597,0.000442,25.115600,-1.3163,0.252,9.45371,9.45371
2681.00,9.45409,25.252672,0.000441,25.115616,-1.3164,0.252,9.45582,9.45582
2682.00,9.45433,25.252696,0.000441,25.115613,-1.3164,0.252,9.45675,9.45675
2683.00,9.45506,25.252752,0.000443,25.115652,-1.3166,0.252,9.45746,9.45746
2684.00,9.45495,25.252716,0.000438,25.115650,-1.3165,0.252,9.45857,9.45857
2685.00,9.45491,25.252810,0.000437,25.115727,-1.3165,0.253,9.45711,9.45711
2686.00,9.45491,25.252779,0.000437,25.115736,-1.3165,0.253,9.45589,9.45589
2687.00,9.45415,25.252846,0.000438,25.115736,-1.3164,0.253,9.45612,9.45612
2688.00,9.45452,25.252850,0.000439,25.115727,-1.3162,0.253,9.45671,9.45671
2689.00,9.45534,25.252826,0.000440,25.115771,-1.3160,0.253,9.45798,9.45798
2690.00,9.45566,25.252811,0.000443,25.115767,-1.3159,0.253,9.45935,9.45935
2691.00,9.45580,25.252886,0.000443,25.115764,-1.3156,0.253,9.45896,9.45896
2692.00,9.45637,25.252886,0.000442,25.115716,-1.3154,0.253,9.45842,9.45842
2693.00,9.45642,25.252858,0.000440,25.115628,-1.3152,0.253,9.45827,9.45827
2694.00,9.45618,25.252853,0.000440,25.115486,-1.3151,0.253,9.45608,9.45608
2695.00,9.45604,25.252892,0.000432,25.115455,-1.3151,0.253,9.45375,9.45375
2696.00,9.45591,25.252829,0.000430,25.115368,-1.3150,0.253,9.45281,9.45281
2697.00,9.45582,25.252851,0.000429,25.115427,-1.3149,0.254,9.45226,9.45226
2698.00,9.45609,25.252936,0.000430,25.115456,-1.3148,0.254,9.45296,9.45296
2699.00,9.45659,25.253092,0.000432,25.115605,-1.3146,0.254,9.45436,9.45436
2700.00,9.45654,25.253169,0.000436,25.115628,-1.3144,0.254,9.45486,9.45486
2701.00,9.45605,25.253259,0.000439,25.115653,-1.3143,0.254,9.45568,9.45568
2702.00,9.45576,25.253315,0.000439,25.115701,-1.3144,0.254,9.45598,9.45598
2703.00,9.45577,25.253281,0.000434,25.115757,-1.3144,0.254,9.45582,9.45582
2704.00,9.45602,25.253236,0.000432,25.115805,-1.3145,0.254,9.45594,9.45594
2705.00,9.45628,25.253209,0.000433,25.115779,-1.3145,0.254,9.45797,9.45797
2706.00,9.45667,25.253233,0.000431,25.115797,-1.3144,0.255,9.45946,9.45946
2707.00,9.45683,25.253313,0.000433,25.115771,-1.3143,0.255,9.46085,9.46085
2708.00,9.45685,25.253422,0.000437,25.115731,-1.3141,0.255,9.46020,9.46020
2709.00,9.45665,25.253510,0.000439,25.115620,-1.3140,0.255,9.45950,9.45950
2710.00,9.45626,25.253570,0.000439,25.115668,-1.3140,0.255,9.45768,9.45768
2711.00,9.45597,25.253631,0.000442,25.115701,-1.3139,0.255,9.45563,9.45563
2712.00,9.45563,25.253635,0.000443,25.115706,-1.3140,0.255,9.45240,9.45240
2713.00,9.45512,25.253657,0.000442,25.115708,-1.3140,0.255,9.45101,9.45101
2714.00,9.45501,25.253708,0.000440,25.115796,-1.3140,0.255,9.45015,9.45015
2715.00,9.45508,25.253822,0.000440,25.115886,-1.3140,0.255,9.45002,9.45002
2716.00,9.45532,25.253928,0.000439,25.115903,-1.3139,0.255,9.45019,9.45019
2717.00,9.45532,25.253946,0.000440,25.115837,-1.3138,0.255,9.45329,9.45329
2718.00,9.45580,25.253913,0.000438,25.115781,-1.3137,0.255,9.45745,9.45745
2719.00,9.45642,25.253926,0.000439,25.115726,-1.3134,0.255,9.46110,9.46110
2720.00,9.45698,25.253901,0.000438,25.115697,-1.3133,0.255,9.46345,9.46345
2721.00,9.45729,25.253821,0.000437,25.115691,-1.3132,0.255,9.46442,9.46442
2722.00,9.45751,25.253847,0.000434,25.115792,-1.3130,0.255,9.46411,9.46411
2723.00,9.45774,25.253876,0.000439,25.115855,-1.3128,0.255,9.46261,9.46261
2724.00,9.45784,25.253920,0.000441,25.115918,-1.3127,0.255,9.46116,9.46116
2725.00,9.45743,25.253963,0.000445,25.115896,-1.3124,0.255,9.46023,9.46023
2726.00,9.45706,25.254060,0.000449,25.115965,-1.3122,0.255,9.45934,9.45934
2727.00,9.45743,25.254085,0.000451,25.115888,-1.3122,0.255,9.45693,9.45693
2728.00,9.45768,25.254159,0.000451,25.115853,-1.3120,0.256,9.45361,9.45361
2729.00,9.45670,25.254106,0.000450,25.115754,-1.3120,0.256,9.45057,9.45057
2730.00,9.45598,25.254167,0.000448,25.115723,-1.3121,0.256,9.44833,9.44833
2731.00,9.45561,25.254211,0.000446,25.115680,-1.3122,0.256,9.44792,9.44792
2732.00,9.45571,25.254254,0.000449,25.115666,-1.3123,0.256,9.44933,9.44933
2733.00,9.45657,25.254278,0.000450,25.115670,-1.3123,0.256,9.45367,9.45367
2734.00,9.45702,25.254377,0.000450,25.115716,-1.3123,0.256,9.45645,9.45645
2735.00,9.45644,25.254373,0.000449,25.115696,-1.3122,0.256,9.45830,9.45830
2736.00,9.45469,25.254411,0.000445,25.115670,-1.3120,0.256,9.45806,9.45806
2737.00,9.45524,25.254495,0.000440,25.115688,-1.3118,0.256,9.45741,9.45741
2738.00,9.45566,25.254529,0.000436,25.115665,-1.3118,0.256,9.45461,9.45461
2739.00,9.45519,25.254537,0.000434,25.115632,-1.3117,0.257,9.45363,9.45363
2740.00,9.45485,25.254591,0.000431,25.115660,-1.3117,0.257,9.45235,9.45235
2741.00,9.45427,25.254602,0.000435,25.115591,-1.3116,0.257,9.45333,9.45333
2742.00,9.45388,25.254625,0.000440,25.115611,-1.3116,0.257,9.45583,9.45583
2743.00,9.45411,25.254640,0.000441,25.115588,-1.3115,0.257,9.45923,9.45923
2744.00,9.45382,25.254717,0.000440,25.115633,-1.3114,0.257,9.46170,9.46170
2745.00,9.45448,25.254688,0.000443,25.115595,-1.3114,0.257,9.46405,9.46405
2746.00,9.45578,25.254747,0.000446,25.115667,-1.3113,0.257,9.46500,9.46500
2747.00,9.45636,25.254708,0.000442,25.115596,-1.3112,0.257,9.46285,9.46285
2748.00,9.45651,25.254762,0.000441,25.115666,-1.3112,0.257,9.45950,9.45950
2749.00,9.45718,25.254759,0.000447,25.115691,-1.3112,0.257,9.45667,9.45667
2750.00,9.45795,25.254832,0.000446,25.115717,-1.3113,0.257,9.45590,9.45590
2751.00,9.45786,25.254846,0.000442,25.115698,-1.3113,0.257,9.45573,9.45573
2752.00,9.45737,25.254905,0.000443,25.115769,-1.3112,0.257,9.45627,9.45627
2753.00,9.45757,25.254965,0.000448,25.115782,-1.3111,0.257,9.45776,9.45776
2754.00,9.45753,25.255002,0.000444,25.115775,-1.3111,0.257,9.45685,9.45685
2755.00,9.45818,25.255033,0.000443,25.115797,-1.3110,0.257,9.45326,9.45326
2756.00,9.45900,25.255025,0.000444,25.115806,-1.3109,0.257,9.44983,9.44983
2757.00,9.45976,25.255044,0.000441,25.115729,-1.3107,0.258,9.44746,9.44746
2758.00,9.45885,25.254975,0.000435,25.115602,-1.3106,0.258,9.44577,9.44577
2759.00,9.45682,25.255029,0.000432,25.115598,-1.3103,0.258,9.44598,9.44598
2760.00,9.45621,25.255085,0.000429,25.115588,-1.3099,0.258,9.44775,9.44775
2761.00,9.45813,25.255129,0.000428,25.115563,-1.3098,0.259,9.45078,9.45078
2762.00,9.45691,25.255247,0.000429,25.115649,-1.3098,0.259,9.45330,9.45330
@19,2.0001,4.0, 2760.106 
2763.00,9.45679,25.255352,0.000427,25.115720,-1.3097,0.259,9.45332,9.45332
2764.00,9.45023,25.255375,0.000427,25.115701,-1.3097,0.259,9.45333,9.45333
2765.00,9.44801,25.255318,0.000426,25.115586,-1.3097,0.259,9.45186,9.45186
2766.00,9.44855,25.255315,0.000423,25.115488,-1.3096,0.259,9.45025,9.45025
2767.00,9.44991,25.255292,0.000419,25.115423,-1.3095,0.259,9.45045,9.45045
2768.00,9.45048,25.255308,0.000421,25.115453,-1.3094,0.260,9.45314,9.45314
2769.00,9.45001,25.255316,0.000423,25.115384,-1.3094,0.260,9.45561,9.45561
2770.00,9.45067,25.255437,0.000427,25.115507,-1.3096,0.260,9.45947,9.45947
2771.00,9.45209,25.255528,0.000433,25.115627,-1.3096,0.260,9.46124,9.46124
2772.00,9.45271,25.255526,0.000434,25.115575,-1.3095,0.260,9.46138,9.46138
2773.00,9.45282,25.255596,0.000438,25.115539,-1.3095,0.260,9.46015,9.46015
2774.00,9.45380,25.255622,0.000440,25.115567,-1.3095,0.259,9.45951,9.45951
2775.00,9.45501,25.255638,0.000439,25.115581,-1.3094,0.260,9.45947,9.45947
2776.00,9.45577,25.255640,0.000437,25.115614,-1.3094,0.260,9.45890,9.45890
2777.00,9.45615,25.255655,0.000440,25.115686,-1.3094,0.260,9.45806,9.45806
2778.00,9.45667,25.255662,0.000439,25.115704,-1.3093,0.260,9.45856,9.45856
2779.00,9.45684,25.255675,0.000435,25.115656,-1.3092,0.260,9.45828,9.45828
2780.00,9.45693,25.255663,0.000436,25.115641,-1.3090,0.260,9.45742,9.45742
2781.00,9.45713,25.255753,0.000436,25.115604,-1.3090,0.260,9.45845,9.45845
2782.00,9.45736,25.255832,0.000436,25.115602,-1.3089,0.260,9.46035,9.46035
2783.00,9.45776,25.255856,0.000440,25.115619,-1.3089,0.260,9.46011,9.46011
2784.00,9.45823,25.255825,0.000442,25.115619,-1.3088,0.260,9.46047,9.46047
2785.00,9.45873,25.255847,0.000441,25.115531,-1.3085,0.260,9.45987,9.45987
2786.00,9.45922,25.255759,0.000443,25.115454,-1.3084,0.260,9.45880,9.45880
2787.00,9.45931,25.255757,0.000444,25.115467,-1.3084,0.260,9.45714,9.45714
2788.00,9.45908,25.255768,0.000439,25.115404,-1.3082,0.260,9.45683,9.45683
2789.00,9.45882,25.255955,0.000440,25.115555,-1.3082,0.260,9.45660,9.45660
2790.00,9.45864,25.256008,0.000440,25.115659,-1.3081,0.260,9.45741,9.45741
2791.00,9.45862,25.256076,0.000440,25.115740,-1.3080,0.261,9.45894,9.45894
2792.00,9.45899,25.256042,0.000439,25.115719,-1.3079,0.261,9.46081,9.46081
2793.00,9.45905,25.256074,0.000442,25.115745,-1.3078,0.261,9.46015,9.46015
2794.00,9.45865,25.255952,0.000441,25.115610,-1.3077,0.261,9.45841,9.45841
2795.00,9.45830,25.255958,0.000440,25.115600,-1.3077,0.261,9.45791,9.45791
2796.00,9.45794,25.255987,0.000440,25.115571,-1.3077,0.261,9.45488,9.45488
2797.00,9.45756,25.256089,0.000439,25.115603,-1.3078,0.261,9.45128,9.45128
2798.00,9.45705,25.256133,0.000438,25.115595,-1.3078,0.261,9.44991,9.44991
2799.00,9.45649,25.256177,0.000438,25.115596,-1.3078,0.261,9.44982,9.44982
2800.00,9.45616,25.256198,0.000437,25.115518,-1.3079,0.261,9.44854,9.44854
2801.00,9.45560,25.256265,0.000437,25.115524,-1.3078,0.261,9.44973,9.44973
2802.00,9.45496,25.256297,0.000436,25.115444,-1.3077,0.261,9.45274,9.45274
2803.00,9.45464,25.256408,0.000436,25.115566,-1.3077,0.261,9.45430,9.45430
2804.00,9.45500,25.256560,0.000437,25.115666,-1.3076,0.261,9.45467,9.45467
2805.00,9.45474,25.256668,0.000435,25.115735,-1.3076,0.262,9.45482,9.45482
2806.00,9.45467,25.256755,0.000436,25.115780,-1.3075,0.262,9.45577,9.45577
2807.00,9.45489,25.256805,0.000439,25.115872,-1.3074,0.262,9.45562,9.45562
2808.00,9.45524,25.256745,0.000439,25.115717,-1.3072,0.262,9.45710,9.45710
2809.00,9.45538,25.256708,0.000440,25.115649,-1.3070,0.262,9.45861,9.45861
2810.00,9.45506,25.256691,0.000440,25.115587,-1.3068,0.262,9.46082,9.46082
2811.00,9.45482,25.256673,0.000440,25.115556,-1.3066,0.262,9.46301,9.46301
2812.00,9.45594,25.256662,0.000438,25.115531,-1.3066,0.262,9.46489,9.46489
2813.00,9.45633,25.256709,0.000438,25.115549,-1.3066,0.262,9.46520,9.46520
2814.00,9.45680,25.256829,0.000436,25.115562,-1.3066,0.262,9.46531,9.46531
2815.00,9.45715,25.256894,0.000435,25.115549,-1.3066,0.262,9.46330,9.46330
2816.00,9.45742,25.257004,0.000433,25.115545,-1.3066,0.263,9.46023,9.46023
2817.00,9.45758,25.257163,0.000433,25.115533,-1.3065,0.263,9.45775,9.45775
2818.00,9.45807,25.257254,0.000435,25.115563,-1.3064,0.263,9.45683,9.45683
2819.00,9.45862,25.257277,0.000438,25.115566,-1.3063,0.263,9.45693,9.45693
2820.00,9.45936,25.257282,0.000439,25.115537,-1.3064,0.263,9.45988,9.45988
2821.00,9.45963,25.257242,0.000441,25.115470,-1.3065,0.263,9.46118,9.46118
2822.00,9.46027,25.257185,0.000441,25.115447,-1.3067,0.263,9.46150,9.46150
2823.00,9.46115,25.257181,0.000440,25.115423,-1.3068,0.263,9.46118,9.46118
2824.00,9.46146,25.257173,0.000440,25.115432,-1.3067,0.263,9.46237,9.46237
2825.00,9.46127,25.257233,0.000441,25.115560,-1.3066,0.263,9.46034,9.46034
2826.00,9.46131,25.257207,0.000437,25.115550,-1.3065,0.263,9.45853,9.45853
2827.00,9.46062,25.257246,0.000438,25.115517,-1.3064,0.263,9.45765,9.45765
2828.00,9.46032,25.257286,0.000436,25.115529,-1.3063,0.263,9.45746,9.45746
2829.00,9.46011,25.257301,0.000432,25.115501,-1.3064,0.263,9.45552,9.45552
2830.00,9.46003,25.257364,0.000428,25.115452,-1.3064,0.264,9.45656,9.45656
2831.00,9.45975,25.257523,0.000428,25.115533,-1.3065,0.264,9.45977,9.45977
2832.00,9.45910,25.257495,0.000424,25.115523,-1.3064,0.264,9.46266,9.46266
2833.00,9.45988,25.257561,0.000423,25.115571,-1.3064,0.264,9.46469,9.46469
2834.00,9.46005,25.257673,0.000428,25.115625,-1.3063,0.264,9.46524,9.46524
2835.00,9.46061,25.257669,0.000431,25.115632,-1.3061,0.264,9.46459,9.46459
2836.00,9.46066,25.257553,0.000434,25.115539,-1.3060,0.264,9.46209,9.46209
2837.00,9.46042,25.257514,0.000435,25.115510,-1.3060,0.264,9.46007,9.46007
2838.00,9.46049,25.257455,0.000437,25.115454,-1.3061,0.264,9.45877,9.45877
2839.00,9.46036,25.257417,0.000435,25.115385,-1.3061,0.264,9.45952,9.45952
2840.00,9.46008,25.257448,0.000435,25.115332,-1.3061,0.265,9.46254,9.46254
2841.00,9.46054,25.257522,0.000435,25.115361,-1.3062,0.264,9.46467,9.46467
2842.00,9.46134,25.257650,0.000439,25.115435,-1.3061,0.264,9.46453,9.46453
2843.00,9.46134,25.257712,0.000438,25.115478,-1.3060,0.264,9.46406,9.46406
2844.00,9.46130,25.257845,0.000442,25.115632,-1.3061,0.264,9.46281,9.46281
2845.00,9.46113,25.257785,0.000439,25.115601,-1.3061,0.265,9.45873,9.45873
2846.00,9.46083,25.257839,0.000439,25.115647,-1.3063,0.265,9.45755,9.45755
2847.00,9.46135,25.257875,0.000440,25.115673,-1.3064,0.265,9.45861,9.45861
2848.00,9.46182,25.257941,0.000439,25.115677,-1.3065,0.265,9.45972,9.45972
2849.00,9.46198,25.257890,0.000435,25.115589,-1.3066,0.265,9.46145,9.46145
2850.00,9.46191,25.258042,0.000441,25.115650,-1.3067,0.265,9.46409,9.46409
2851.00,9.46113,25.258130,0.000441,25.115644,-1.3066,0.265,9.46442,9.46442
2852.00,9.46134,25.258269,0.000439,25.115662,-1.3066,0.265,9.46355,9.46355
2853.00,9.46152,25.258283,0.000439,25.115592,-1.3066,0.265,9.46166,9.46166
2854.00,9.46100,25.258329,0.000439,25.115560,-1.3066,0.265,9.45967,9.45967
2855.00,9.46089,25.258387,0.000438,25.115682,-1.3067,0.266,9.45826,9.45826
2856.00,9.46125,25.258296,0.000438,25.115638,-1.3068,0.266,9.45766,9.45766
2857.00,9.46118,25.258244,0.000437,25.115597,-1.3069,0.266,9.45790,9.45790
2858.00,9.46129,25.258282,0.000439,25.115603,-1.3070,0.266,9.46016,9.46016
2859.00,9.46149,25.258402,0.000442,25.115625,-1.3070,0.266,9.46204,9.46204
2860.00,9.46123,25.258424,0.000443,25.115503,-1.3070,0.266,9.46247,9.46247
2861.00,9.46073,25.258501,0.000444,25.115507,-1.3070,0.266,9.46223,9.46223
2862.00,9.46070,25.258541,0.000444,25.115505,-1.3070,0.266,9.46212,9.46212
2863.00,9.46078,25.258555,0.000442,25.115497,-1.3069,0.266,9.46230,9.46230
2864.00,9.46109,25.258503,0.000441,25.115478,-1.3070,0.266,9.46225,9.46225
2865.00,9.46159,25.258437,0.000438,25.115451,-1.3070,0.266,9.46212,9.46212
2866.00,9.46171,25.258603,0.000437,25.115564,-1.3071,0.266,9.46251,9.46251
2867.00,9.46165,25.258684,0.000439,25.115616,-1.3072,0.266,9.46274,9.46274
2868.00,9.46162,25.258773,0.000441,25.115712,-1.3074,0.266,9.46232,9.46232
2869.00,9.46151,25.258853,0.000441,25.115802,-1.3075,0.266,9.46128,9.46128
2870.00,9.46099,25.258980,0.000444,25.115822,-1.3076,0.266,9.46033,9.46033
2871.00,9.46075,25.258927,0.000445,25.115729,-1.3076,0.266,9.46030,9.46030
2872.00,9.46074,25.258888,0.000444,25.115650,-1.3074,0.266,9.46092,9.46092
2873.00,9.46123,25.258852,0.000441,25.115550,-1.3073,0.267,9.46011,9.46011
2874.00,9.46143,25.258817,0.000440,25.115451,-1.3072,0.267,9.45990,9.45990
2875.00,9.46147,25.258881,0.000440,25.115561,-1.3071,0.267,9.46161,9.46161
2876.00,9.46190,25.258926,0.000439,25.115605,-1.3070,0.267,9.46339,9.46339
2877.00,9.46218,25.258953,0.000438,25.115651,-1.3069,0.267,9.46395,9.46395
2878.00,9.46225,25.259098,0.000446,25.115819,-1.3069,0.267,9.46585,9.46585
2879.00,9.46279,25.259156,0.000447,25.115827,-1.3070,0.267,9.46785,9.46785
2880.00,9.46286,25.259199,0.000452,25.115781,-1.3072,0.267,9.46726,9.46726
2881.00,9.46268,25.259242,0.000452,25.115779,-1.3074,0.267,9.46398,9.46398
2882.00,9.46229,25.259238,0.000452,25.115691,-1.3076,0.266,9.46069,9.46069
2883.00,9.46180,25.259181,0.000448,25.115649,-1.3076,0.267,9.45807,9.45807
2884.00,9.46152,25.259164,0.000446,25.115667,-1.3074,0.267,9.45663,9.45663
2885.00,9.46147,25.259138,0.000440,25.115648,-1.3073,0.267,9.45754,9.45754
2886.00,9.46184,25.259168,0.000442,25.115636,-1.3073,0.267,9.46039,9.46039
2887.00,9.46176,25.259330,0.000446,25.115817,-1.3074,0.267,9.46325,9.46325
2888.00,9.46212,25.259406,0.000450,25.115808,-1.3076,0.267,9.46505,9.46505
2889.00,9.46229,25.259467,0.000452,25.115856,-1.3078,0.267,9.46580,9.46580
2890.00,9.46264,25.259391,0.000449,25.115785,-1.3079,0.267,9.46470,9.46470
2891.00,9.46313,25.259398,0.000448,25.115782,-1.3080,0.267,9.46252,9.46252
2892.00,9.46338,25.259326,0.000444,25.115574,-1.3079,0.267,9.46022,9.46022
2893.00,9.46304,25.259322,0.000440,25.115522,-1.3080,0.268,9.45828,9.45828
2894.00,9.46225,25.259399,0.000439,25.115468,-1.3081,0.268,9.45642,9.45642
2895.00,9.46141,25.259455,0.000442,25.115454,-1.3083,0.268,9.45683,9.45683
2896.00,9.46122,25.259423,0.000443,25.115429,-1.3085,0.268,9.45807,9.45807
2897.00,9.46097,25.259459,0.000446,25.115531,-1.3087,0.268,9.45867,9.45867
2898.00,9.46052,25.259421,0.000446,25.115513,-1.3088,0.268,9.45980,9.45980
2899.00,9.45992,25.259431,0.000446,25.115546,-1.3088,0.268,9.46162,9.46162
2900.00,9.46018,25.259619,0.000451,25.115698,-1.3088,0.268,9.46210,9.46210
2901.00,9.46079,25.259648,0.000451,25.115715,-1.3088,0.268,9.46134,9.46134
2902.00,9.46079,25.259690,0.000451,25.115682,-1.3089,0.268,9.46131,9.46131
2903.00,9.46094,25.259755,0.000450,25.115687,-1.3090,0.268,9.46067,9.46067
2904.00,9.46086,25.259688,0.000448,25.115648,-1.3092,0.268,9.45829,9.45829
2905.00,9.46013,25.259569,0.000445,25.115546,-1.3094,0.268,9.45523,9.45523
2906.00,9.45952,25.259645,0.000445,25.115581,-1.3094,0.268,9.45559,9.45559
2907.00,9.45938,25.259666,0.000444,25.115617,-1.3094,0.268,9.45708,9.45708
2908.00,9.45896,25.259761,0.000446,25.115640,-1.3095,0.268,9.45897,9.45897
2909.00,9.45861,25.259847,0.000447,25.115613,-1.3096,0.268,9.46035,9.46035
2910.00,9.45905,25.259962,0.000446,25.115612,-1.3096,0.268,9.46078,9.46078
2911.00,9.45867,25.260060,0.000447,25.115623,-1.3098,0.268,9.45950,9.45950
2912.00,9.45863,25.260142,0.000452,25.115632,-1.3099,0.268,9.45765,9.45765
