# Supplementary material for: HSL1 and BAM1/2 impact epidermal cell development by sensing distinct signaling peptides
Source: Nat Commun. 2022 Feb 15;13:876. doi: 10.1038/s41467-022-28558-4 (PMC8847575; doi:10.1038/s41467-022-28558-4)
Supplement: Supplementary file 4 — Source Data [file 41467_2022_28558_MOESM4_ESM.zip › Source Data/Source Data/Figure S8/Exp2_HSL1_IDA K66AR67AH68A_SERK1.itc]

$ITC
$ 19 
$NOT
$ 25 
$ 60 
$ 500 
$ 10 
$ 2 
$ADCGainCode:  0 
$False,True,True
$ 0.4 , 0.8 , 150 , 5 
$ 2 , 4 , 150 , 5 
$ 2 , 4 , 150 , 5 
$ 2 , 4 , 150 , 5 
$ 2 , 4 , 150 , 5 
$ 2 , 4 , 150 , 5 
$ 2 , 4 , 150 , 5 
$ 2 , 4 , 150 , 5 
$ 2 , 4 , 150 , 5 
$ 2 , 4 , 150 , 5 
$ 2 , 4 , 150 , 5 
$ 2 , 4 , 150 , 5 
$ 2 , 4 , 150 , 5 
$ 2 , 4 , 150 , 5 
$ 2 , 4 , 150 , 5 
$ 2 , 4 , 150 , 5 
$ 2 , 4 , 150 , 5 
$ 2 , 4 , 150 , 5 
$ 2 , 4 , 150 , 5 
# 0 
# 0.1 
# 0.02 
# 0.2035 
# 25 
# 4 
# 8.15 
# 1 
?HSL1_15uM_IDAK66R67H68A_150uM_SERK1_100uM
% MICROCALITC_MAL1177627
% 0.2035 
% 4 
%-0.586102 , 29.61604 
%-0.348256 , 29.40329 
% 0.8333333 
% 167740 , 167730 
% 0.25 , 81 
%-0.015695 ,-0.033946 
%-20 , 8 
% 0 , 0 
% 0 
% 128000       127744 
% 43.1 
% 500 , 750 , 1000 , 750 
% 0.06978023945 ,-0.002252194966 ,-3.244915618586E-05 , 1.349203907274E-06 ,-9.058983361606E-09 
% MicroCalITC Ver: 1.29.32 Run time:8/7/2020 5:35:53 PM
@0
5.00,8.99941,25.169801,0.000423,25.107662,-1.9527,0.067,8.99870,8.99870
6.00,8.99943,25.169878,0.000425,25.107705,-1.9525,0.067,8.99903,8.99903
7.00,8.99958,25.169976,0.000423,25.107695,-1.9524,0.067,8.99961,8.99961
8.00,8.99967,25.170093,0.000424,25.107697,-1.9524,0.067,8.99992,8.99992
9.00,8.99977,25.170118,0.000415,25.107628,-1.9520,0.068,9.00066,9.00066
10.00,8.99980,25.170185,0.000413,25.107615,-1.9518,0.068,9.00041,9.00041
11.00,8.99968,25.170240,0.000410,25.107597,-1.9519,0.068,8.99965,8.99965
12.00,8.99953,25.170247,0.000412,25.107588,-1.9520,0.068,8.99977,8.99977
13.00,8.99948,25.170250,0.000410,25.107599,-1.9520,0.068,8.99990,8.99990
14.00,8.99959,25.170286,0.000417,25.107621,-1.9521,0.068,9.00017,9.00017
15.00,8.99982,25.170192,0.000415,25.107550,-1.9522,0.068,9.00051,9.00051
16.00,9.00005,25.170152,0.000417,25.107537,-1.9523,0.068,9.00156,9.00156
17.00,9.00028,25.170178,0.000417,25.107536,-1.9523,0.068,9.00201,9.00201
18.00,9.00035,25.170224,0.000418,25.107459,-1.9523,0.068,9.00187,9.00187
19.00,9.00039,25.170241,0.000417,25.107455,-1.9522,0.068,9.00104,9.00104
20.00,9.00009,25.170343,0.000420,25.107449,-1.9521,0.068,8.99998,8.99998
21.00,8.99984,25.170460,0.000418,25.107475,-1.9518,0.068,8.99910,8.99910
22.00,8.99987,25.170503,0.000416,25.107482,-1.9514,0.068,8.99817,8.99817
23.00,8.99988,25.170537,0.000416,25.107563,-1.9513,0.069,8.99792,8.99792
24.00,8.99983,25.170496,0.000412,25.107480,-1.9511,0.069,8.99750,8.99750
25.00,8.99981,25.170543,0.000409,25.107496,-1.9510,0.069,8.99835,8.99835
26.00,8.99966,25.170535,0.000410,25.107486,-1.9510,0.069,8.99906,8.99906
27.00,8.99963,25.170557,0.000411,25.107489,-1.9510,0.069,8.99929,8.99929
28.00,8.99968,25.170642,0.000412,25.107504,-1.9508,0.069,8.99970,8.99970
29.00,8.99976,25.170723,0.000414,25.107591,-1.9509,0.069,9.00094,9.00094
30.00,8.99989,25.170642,0.000414,25.107587,-1.9510,0.069,9.00095,9.00095
31.00,9.00001,25.170567,0.000412,25.107544,-1.9510,0.069,9.00090,9.00090
32.00,9.00013,25.170640,0.000409,25.107498,-1.9509,0.069,9.00171,9.00171
33.00,9.00034,25.170722,0.000410,25.107475,-1.9508,0.070,9.00180,9.00180
34.00,9.00025,25.170856,0.000411,25.107448,-1.9506,0.070,9.00166,9.00166
35.00,9.00020,25.171024,0.000412,25.107485,-1.9504,0.070,9.00156,9.00156
36.00,9.00013,25.171126,0.000414,25.107582,-1.9503,0.070,9.00116,9.00116
37.00,8.99993,25.171156,0.000416,25.107660,-1.9503,0.070,9.00008,9.00008
38.00,8.99979,25.171145,0.000416,25.107679,-1.9503,0.070,8.99986,8.99986
39.00,8.99997,25.171107,0.000415,25.107685,-1.9504,0.070,9.00059,9.00059
40.00,9.00041,25.171055,0.000417,25.107631,-1.9503,0.070,9.00161,9.00161
41.00,9.00066,25.171104,0.000417,25.107585,-1.9503,0.070,9.00189,9.00189
42.00,9.00087,25.171204,0.000420,25.107663,-1.9505,0.070,9.00267,9.00267
43.00,9.00118,25.171216,0.000416,25.107647,-1.9507,0.071,9.00199,9.00199
44.00,9.00100,25.171280,0.000417,25.107674,-1.9509,0.071,9.00028,9.00028
45.00,9.00080,25.171348,0.000419,25.107733,-1.9509,0.071,8.99874,8.99874
46.00,9.00057,25.171324,0.000422,25.107672,-1.9507,0.071,8.99723,8.99723
47.00,9.00044,25.171213,0.000420,25.107525,-1.9505,0.071,8.99487,8.99487
48.00,9.00035,25.171192,0.000419,25.107434,-1.9503,0.071,8.99470,8.99470
49.00,8.99970,25.171174,0.000416,25.107334,-1.9501,0.071,8.99503,8.99503
50.00,8.99928,25.171233,0.000414,25.107354,-1.9502,0.071,8.99620,8.99620
51.00,8.99884,25.171317,0.000415,25.107406,-1.9504,0.071,8.99867,8.99867
52.00,8.99866,25.171404,0.000413,25.107439,-1.9505,0.071,9.00189,9.00189
53.00,8.99896,25.171514,0.000415,25.107534,-1.9505,0.071,9.00327,9.00327
54.00,8.99893,25.171591,0.000419,25.107599,-1.9505,0.071,9.00505,9.00505
55.00,8.99859,25.171616,0.000417,25.107567,-1.9506,0.072,9.00561,9.00561
56.00,8.99757,25.171663,0.000415,25.107522,-1.9506,0.072,9.00391,9.00391
57.00,8.99679,25.171747,0.000418,25.107564,-1.9506,0.072,9.00067,9.00067
58.00,8.99688,25.171771,0.000421,25.107567,-1.9507,0.071,8.99623,8.99623
59.00,8.99849,25.171764,0.000419,25.107518,-1.9506,0.072,8.98927,8.98927
60.00,9.00192,25.171762,0.000418,25.107507,-1.9503,0.072,8.98214,8.98214
@1,0.4000,0.8, 60.0590000000011 
61.00,9.00640,25.171817,0.000419,25.107566,-1.9501,0.072,8.97626,8.97626
62.00,9.00573,25.171865,0.000420,25.107515,-1.9499,0.072,8.97142,8.97142
63.00,9.00564,25.171927,0.000417,25.107489,-1.9497,0.072,8.96918,8.96918
64.00,9.00474,25.171933,0.000415,25.107470,-1.9497,0.072,8.96881,8.96881
65.00,9.00450,25.172010,0.000418,25.107497,-1.9498,0.072,8.96903,8.96903
66.00,8.99872,25.172040,0.000417,25.107460,-1.9496,0.072,8.96960,8.96960
67.00,8.99018,25.172058,0.000414,25.107473,-1.9496,0.072,8.97146,8.97146
68.00,8.98037,25.172062,0.000417,25.107451,-1.9494,0.072,8.97297,8.97297
69.00,8.97222,25.172164,0.000420,25.107467,-1.9492,0.072,8.97392,8.97392
70.00,8.96969,25.172224,0.000418,25.107470,-1.9490,0.072,8.97564,8.97564
71.00,8.96889,25.172297,0.000418,25.107530,-1.9490,0.072,8.97667,8.97667
72.00,8.96928,25.172260,0.000415,25.107480,-1.9488,0.073,8.97748,8.97748
73.00,8.97021,25.172261,0.000413,25.107455,-1.9486,0.073,8.97854,8.97854
74.00,8.97131,25.172354,0.000412,25.107549,-1.9485,0.073,8.98031,8.98031
75.00,8.97234,25.172353,0.000414,25.107514,-1.9484,0.073,8.98170,8.98170
76.00,8.97340,25.172361,0.000414,25.107514,-1.9485,0.073,8.98330,8.98330
77.00,8.97465,25.172462,0.000417,25.107543,-1.9487,0.073,8.98444,8.98444
78.00,8.97567,25.172498,0.000416,25.107525,-1.9490,0.073,8.98584,8.98584
79.00,8.97659,25.172496,0.000413,25.107497,-1.9491,0.074,8.98696,8.98696
80.00,8.97781,25.172540,0.000413,25.107538,-1.9491,0.074,8.98811,8.98811
81.00,8.97912,25.172676,0.000417,25.107584,-1.9490,0.074,8.98960,8.98960
82.00,8.98041,25.172743,0.000420,25.107608,-1.9487,0.074,8.99173,8.99173
83.00,8.98181,25.172798,0.000420,25.107629,-1.9486,0.074,8.99390,8.99390
84.00,8.98332,25.172749,0.000424,25.107526,-1.9486,0.074,8.99519,8.99519
85.00,8.98490,25.172759,0.000424,25.107476,-1.9487,0.074,8.99621,8.99621
86.00,8.98610,25.172687,0.000418,25.107431,-1.9487,0.074,8.99694,8.99694
87.00,8.98725,25.172810,0.000417,25.107542,-1.9486,0.074,8.99672,8.99672
88.00,8.98855,25.172896,0.000421,25.107604,-1.9485,0.074,8.99570,8.99570
89.00,8.98952,25.172935,0.000417,25.107621,-1.9483,0.074,8.99590,8.99590
90.00,8.99083,25.172984,0.000415,25.107590,-1.9481,0.074,8.99615,8.99615
91.00,8.99208,25.173014,0.000421,25.107572,-1.9480,0.074,8.99743,8.99743
92.00,8.99276,25.172925,0.000419,25.107503,-1.9481,0.074,8.99893,8.99893
93.00,8.99356,25.172950,0.000417,25.107502,-1.9482,0.074,9.00051,9.00051
94.00,8.99452,25.173034,0.000420,25.107533,-1.9483,0.074,9.00177,9.00177
95.00,8.99537,25.173125,0.000423,25.107595,-1.9484,0.074,9.00268,9.00268
96.00,8.99615,25.173183,0.000421,25.107583,-1.9484,0.074,9.00231,9.00231
97.00,8.99705,25.173250,0.000422,25.107558,-1.9484,0.074,9.00234,9.00234
98.00,8.99801,25.173177,0.000422,25.107507,-1.9481,0.074,9.00225,9.00225
99.00,8.99881,25.173177,0.000420,25.107529,-1.9477,0.074,9.00193,9.00193
100.00,8.99921,25.173140,0.000416,25.107493,-1.9475,0.074,9.00181,9.00181
101.00,8.99951,25.173181,0.000416,25.107520,-1.9473,0.075,9.00290,9.00290
102.00,8.99989,25.173215,0.000417,25.107588,-1.9473,0.075,9.00402,9.00402
103.00,9.00063,25.173344,0.000419,25.107685,-1.9473,0.075,9.00519,9.00519
104.00,9.00117,25.173492,0.000419,25.107735,-1.9474,0.075,9.00623,9.00623
105.00,9.00162,25.173507,0.000420,25.107724,-1.9473,0.075,9.00642,9.00642
106.00,9.00190,25.173450,0.000418,25.107654,-1.9472,0.075,9.00556,9.00556
107.00,9.00225,25.173419,0.000417,25.107564,-1.9472,0.075,9.00459,9.00459
108.00,9.00272,25.173529,0.000417,25.107583,-1.9473,0.076,9.00360,9.00360
109.00,9.00336,25.173457,0.000417,25.107504,-1.9473,0.075,9.00294,9.00294
110.00,9.00359,25.173615,0.000421,25.107608,-1.9473,0.075,9.00346,9.00346
111.00,9.00369,25.173666,0.000419,25.107622,-1.9473,0.076,9.00437,9.00437
112.00,9.00380,25.173679,0.000419,25.107660,-1.9474,0.076,9.00559,9.00559
113.00,9.00411,25.173606,0.000418,25.107532,-1.9474,0.076,9.00649,9.00649
114.00,9.00435,25.173718,0.000418,25.107566,-1.9471,0.076,9.00631,9.00631
115.00,9.00474,25.173745,0.000420,25.107543,-1.9470,0.076,9.00600,9.00600
116.00,9.00468,25.173881,0.000425,25.107633,-1.9469,0.076,9.00586,9.00586
117.00,9.00482,25.173966,0.000424,25.107579,-1.9467,0.076,9.00556,9.00556
118.00,9.00502,25.174127,0.000423,25.107727,-1.9467,0.076,9.00526,9.00526
119.00,9.00528,25.174151,0.000424,25.107729,-1.9467,0.076,9.00620,9.00620
120.00,9.00553,25.174230,0.000423,25.107767,-1.9467,0.076,9.00717,9.00717
121.00,9.00568,25.174170,0.000421,25.107646,-1.9466,0.077,9.00732,9.00732
122.00,9.00566,25.174214,0.000425,25.107637,-1.9466,0.076,9.00675,9.00675
123.00,9.00550,25.174069,0.000421,25.107494,-1.9468,0.076,9.00661,9.00661
124.00,9.00548,25.174069,0.000421,25.107513,-1.9471,0.077,9.00613,9.00613
125.00,9.00553,25.173996,0.000416,25.107388,-1.9474,0.077,9.00564,9.00564
126.00,9.00569,25.174118,0.000412,25.107450,-1.9476,0.077,9.00594,9.00594
127.00,9.00598,25.174188,0.000409,25.107452,-1.9477,0.077,9.00644,9.00644
128.00,9.00618,25.174306,0.000413,25.107498,-1.9475,0.077,9.00671,9.00671
129.00,9.00633,25.174387,0.000415,25.107535,-1.9470,0.077,9.00704,9.00704
130.00,9.00646,25.174412,0.000418,25.107613,-1.9469,0.077,9.00719,9.00719
131.00,9.00650,25.174430,0.000419,25.107632,-1.9469,0.077,9.00672,9.00672
132.00,9.00643,25.174538,0.000421,25.107706,-1.9469,0.077,9.00682,9.00682
133.00,9.00640,25.174661,0.000425,25.107756,-1.9470,0.077,9.00725,9.00725
134.00,9.00667,25.174718,0.000425,25.107696,-1.9472,0.077,9.00795,9.00795
135.00,9.00691,25.174845,0.000427,25.107670,-1.9472,0.077,9.00794,9.00794
136.00,9.00711,25.174901,0.000428,25.107632,-1.9472,0.077,9.00882,9.00882
137.00,9.00725,25.174939,0.000423,25.107617,-1.9470,0.078,9.00913,9.00913
138.00,9.00732,25.174924,0.000417,25.107571,-1.9469,0.078,9.00875,9.00875
139.00,9.00735,25.174970,0.000414,25.107637,-1.9468,0.078,9.00833,9.00833
140.00,9.00726,25.174959,0.000409,25.107641,-1.9466,0.079,9.00795,9.00795
141.00,9.00715,25.174916,0.000408,25.107574,-1.9463,0.079,9.00707,9.00707
142.00,9.00714,25.174917,0.000412,25.107626,-1.9463,0.079,9.00647,9.00647
143.00,9.00732,25.174884,0.000411,25.107628,-1.9461,0.079,9.00715,9.00715
144.00,9.00768,25.174917,0.000413,25.107618,-1.9458,0.079,9.00796,9.00796
145.00,9.00799,25.174955,0.000415,25.107654,-1.9457,0.079,9.00967,9.00967
146.00,9.00839,25.175058,0.000421,25.107753,-1.9457,0.078,9.01173,9.01173
147.00,9.00879,25.175064,0.000421,25.107681,-1.9457,0.079,9.01337,9.01337
148.00,9.00903,25.175146,0.000424,25.107627,-1.9458,0.079,9.01343,9.01343
149.00,9.00928,25.175076,0.000424,25.107498,-1.9460,0.079,9.01327,9.01327
150.00,9.00955,25.175113,0.000422,25.107446,-1.9460,0.079,9.01259,9.01259
151.00,9.00981,25.175050,0.000416,25.107362,-1.9459,0.079,9.01134,9.01134
152.00,9.00986,25.175068,0.000416,25.107385,-1.9459,0.079,9.00967,9.00967
153.00,9.01001,25.175048,0.000412,25.107376,-1.9458,0.080,9.00907,9.00907
154.00,9.00999,25.175154,0.000409,25.107430,-1.9458,0.080,9.00887,9.00887
155.00,9.00969,25.175178,0.000410,25.107432,-1.9457,0.080,9.00948,9.00948
156.00,9.00981,25.175346,0.000417,25.107510,-1.9459,0.080,9.01059,9.01059
157.00,9.01018,25.175352,0.000417,25.107457,-1.9459,0.080,9.01265,9.01265
158.00,9.01066,25.175451,0.000419,25.107523,-1.9457,0.080,9.01430,9.01430
159.00,9.01122,25.175544,0.000420,25.107607,-1.9455,0.080,9.01580,9.01580
160.00,9.01176,25.175632,0.000420,25.107668,-1.9453,0.080,9.01617,9.01617
161.00,9.01239,25.175645,0.000418,25.107634,-1.9451,0.080,9.01631,9.01631
162.00,9.01271,25.175767,0.000420,25.107718,-1.9450,0.080,9.01570,9.01570
163.00,9.01259,25.175712,0.000418,25.107660,-1.9450,0.080,9.01476,9.01476
164.00,9.01237,25.175675,0.000418,25.107641,-1.9450,0.080,9.01291,9.01291
165.00,9.01273,25.175744,0.000420,25.107706,-1.9451,0.080,9.01231,9.01231
166.00,9.01255,25.175776,0.000420,25.107738,-1.9452,0.080,9.01056,9.01056
167.00,9.01230,25.175795,0.000419,25.107711,-1.9452,0.081,9.00968,9.00968
168.00,9.01205,25.175875,0.000422,25.107736,-1.9450,0.081,9.00889,9.00889
169.00,9.01202,25.175856,0.000427,25.107680,-1.9446,0.081,9.00916,9.00916
170.00,9.01181,25.175750,0.000423,25.107528,-1.9442,0.081,9.00863,9.00863
171.00,9.01229,25.175631,0.000418,25.107351,-1.9440,0.081,9.00923,9.00923
172.00,9.01261,25.175608,0.000417,25.107329,-1.9440,0.081,9.00947,9.00947
173.00,9.01238,25.175769,0.000421,25.107402,-1.9441,0.081,9.01041,9.01041
174.00,9.01215,25.175937,0.000419,25.107502,-1.9444,0.081,9.01105,9.01105
175.00,9.01218,25.176029,0.000421,25.107499,-1.9447,0.081,9.01184,9.01184
176.00,9.01214,25.176209,0.000424,25.107597,-1.9449,0.081,9.01190,9.01190
177.00,9.01189,25.176332,0.000424,25.107624,-1.9449,0.081,9.01228,9.01228
178.00,9.01172,25.176299,0.000423,25.107542,-1.9451,0.081,9.01272,9.01272
179.00,9.01163,25.176267,0.000423,25.107432,-1.9451,0.081,9.01368,9.01368
180.00,9.01177,25.176380,0.000424,25.107483,-1.9451,0.081,9.01428,9.01428
181.00,9.01173,25.176485,0.000424,25.107557,-1.9451,0.082,9.01564,9.01564
182.00,9.01198,25.176435,0.000421,25.107461,-1.9453,0.082,9.01674,9.01674
183.00,9.01209,25.176465,0.000422,25.107529,-1.9452,0.082,9.01677,9.01677
184.00,9.01236,25.176505,0.000422,25.107567,-1.9453,0.082,9.01642,9.01642
185.00,9.01261,25.176448,0.000422,25.107493,-1.9452,0.082,9.01529,9.01529
186.00,9.01309,25.176455,0.000423,25.107496,-1.9450,0.082,9.01413,9.01413
187.00,9.01368,25.176497,0.000425,25.107494,-1.9447,0.082,9.01261,9.01261
188.00,9.01408,25.176540,0.000425,25.107485,-1.9445,0.082,9.01204,9.01204
189.00,9.01377,25.176591,0.000423,25.107525,-1.9444,0.082,9.01079,9.01079
190.00,9.01342,25.176658,0.000422,25.107585,-1.9444,0.082,9.01069,9.01069
191.00,9.01336,25.176655,0.000421,25.107563,-1.9445,0.082,9.01112,9.01112
192.00,9.01343,25.176758,0.000424,25.107642,-1.9446,0.082,9.01159,9.01159
193.00,9.01341,25.176786,0.000421,25.107627,-1.9446,0.082,9.01162,9.01162
194.00,9.01335,25.176886,0.000426,25.107655,-1.9445,0.082,9.01149,9.01149
195.00,9.01316,25.176963,0.000427,25.107653,-1.9446,0.082,9.01157,9.01157
196.00,9.01312,25.177018,0.000429,25.107648,-1.9446,0.082,9.01035,9.01035
197.00,9.01276,25.177089,0.000427,25.107662,-1.9448,0.083,9.00964,9.00964
198.00,9.01251,25.177178,0.000428,25.107716,-1.9449,0.083,9.00869,9.00869
199.00,9.01199,25.177138,0.000423,25.107606,-1.9450,0.083,9.00773,9.00773
200.00,9.01131,25.177091,0.000420,25.107538,-1.9450,0.083,9.00661,9.00661
201.00,9.01067,25.177188,0.000418,25.107608,-1.9450,0.083,9.00614,9.00614
202.00,9.01001,25.177234,0.000420,25.107578,-1.9449,0.083,9.00490,9.00490
203.00,9.00949,25.177235,0.000421,25.107546,-1.9448,0.083,9.00194,9.00194
204.00,9.00926,25.177201,0.000419,25.107548,-1.9447,0.083,8.99885,8.99885
205.00,9.00902,25.177275,0.000422,25.107596,-1.9445,0.083,8.99509,8.99509
206.00,9.00854,25.177239,0.000421,25.107566,-1.9442,0.083,8.99117,8.99117
207.00,9.00758,25.177197,0.000421,25.107573,-1.9439,0.083,8.98631,8.98631
208.00,9.00665,25.177282,0.000418,25.107575,-1.9437,0.083,8.97798,8.97798
209.00,9.00554,25.177437,0.000419,25.107651,-1.9438,0.084,8.96391,8.96391
210.00,9.00450,25.177499,0.000417,25.107681,-1.9439,0.084,8.94579,8.94579
@2,2.0001,4.0, 210.002 
211.00,9.00501,25.177620,0.000418,25.107690,-1.9439,0.084,8.92424,8.92424
212.00,9.00213,25.177709,0.000418,25.107721,-1.9438,0.084,8.90331,8.90331
213.00,8.99217,25.177680,0.000418,25.107660,-1.9437,0.084,8.88707,8.88707
214.00,8.98880,25.177779,0.000423,25.107666,-1.9435,0.084,8.87710,8.87710
215.00,8.98629,25.177834,0.000424,25.107650,-1.9433,0.084,8.87224,8.87224
216.00,8.98607,25.177869,0.000425,25.107616,-1.9432,0.084,8.87097,8.87097
217.00,8.97791,25.177882,0.000425,25.107539,-1.9432,0.084,8.87134,8.87134
218.00,8.95043,25.177905,0.000423,25.107499,-1.9431,0.084,8.87317,8.87317
219.00,8.91887,25.177888,0.000417,25.107487,-1.9430,0.084,8.87568,8.87568
220.00,8.89564,25.177909,0.000416,25.107441,-1.9431,0.085,8.87715,8.87715
221.00,8.87841,25.177844,0.000412,25.107386,-1.9431,0.085,8.87877,8.87877
222.00,8.87338,25.177850,0.000413,25.107368,-1.9431,0.085,8.87891,8.87891
223.00,8.86940,25.177945,0.000415,25.107436,-1.9430,0.085,8.87794,8.87794
224.00,8.86895,25.178024,0.000420,25.107481,-1.9428,0.085,8.87693,8.87693
225.00,8.87113,25.178047,0.000420,25.107555,-1.9427,0.085,8.87758,8.87758
226.00,8.87202,25.178030,0.000421,25.107609,-1.9428,0.085,8.87952,8.87952
227.00,8.87531,25.178085,0.000419,25.107690,-1.9428,0.085,8.88351,8.88351
228.00,8.87847,25.178070,0.000420,25.107723,-1.9429,0.085,8.88887,8.88887
229.00,8.88132,25.178029,0.000420,25.107674,-1.9432,0.085,8.89544,8.89544
230.00,8.87886,25.178100,0.000420,25.107615,-1.9432,0.085,8.90226,8.90226
231.00,8.87980,25.178225,0.000424,25.107588,-1.9431,0.085,8.90846,8.90846
232.00,8.87609,25.178284,0.000423,25.107551,-1.9430,0.085,8.91412,8.91412
233.00,8.87369,25.178375,0.000422,25.107518,-1.9428,0.085,8.92002,8.92002
234.00,8.87638,25.178392,0.000423,25.107485,-1.9425,0.085,8.92531,8.92531
235.00,8.88192,25.178413,0.000427,25.107487,-1.9424,0.085,8.92962,8.92962
236.00,8.88965,25.178379,0.000423,25.107417,-1.9422,0.085,8.93332,8.93332
237.00,8.89596,25.178395,0.000425,25.107379,-1.9420,0.085,8.93702,8.93702
238.00,8.90047,25.178397,0.000423,25.107381,-1.9418,0.086,8.94030,8.94030
239.00,8.90918,25.178455,0.000420,25.107375,-1.9418,0.086,8.94324,8.94324
240.00,8.91601,25.178444,0.000417,25.107394,-1.9416,0.086,8.94681,8.94681
241.00,8.92056,25.178482,0.000419,25.107504,-1.9413,0.086,8.95026,8.95026
242.00,8.92433,25.178415,0.000415,25.107518,-1.9412,0.086,8.95381,8.95381
243.00,8.92990,25.178366,0.000412,25.107458,-1.9412,0.086,8.95750,8.95750
244.00,8.93575,25.178343,0.000413,25.107459,-1.9413,0.086,8.96161,8.96161
245.00,8.93758,25.178376,0.000415,25.107534,-1.9415,0.086,8.96533,8.96533
246.00,8.93911,25.178405,0.000416,25.107506,-1.9417,0.086,8.96907,8.96907
247.00,8.94234,25.178531,0.000418,25.107564,-1.9420,0.087,8.97264,8.97264
248.00,8.94658,25.178641,0.000420,25.107627,-1.9421,0.087,8.97558,8.97558
249.00,8.95049,25.178723,0.000422,25.107647,-1.9420,0.087,8.97769,8.97769
250.00,8.95379,25.178814,0.000417,25.107623,-1.9420,0.087,8.97883,8.97883
251.00,8.95757,25.178956,0.000413,25.107642,-1.9420,0.087,8.97989,8.97989
252.00,8.96092,25.178988,0.000413,25.107628,-1.9418,0.087,8.98068,8.98068
253.00,8.96530,25.179035,0.000414,25.107576,-1.9416,0.087,8.98157,8.98157
254.00,8.96947,25.179057,0.000416,25.107568,-1.9415,0.087,8.98267,8.98267
255.00,8.97224,25.179067,0.000421,25.107497,-1.9413,0.087,8.98460,8.98460
256.00,8.97433,25.179050,0.000422,25.107487,-1.9412,0.087,8.98663,8.98663
257.00,8.97562,25.179094,0.000420,25.107481,-1.9411,0.087,8.98930,8.98930
258.00,8.97706,25.179198,0.000422,25.107574,-1.9411,0.087,8.99150,8.99150
259.00,8.97892,25.179268,0.000420,25.107555,-1.9411,0.087,8.99287,8.99287
260.00,8.98099,25.179317,0.000417,25.107576,-1.9410,0.088,8.99440,8.99440
261.00,8.98287,25.179368,0.000417,25.107557,-1.9411,0.088,8.99553,8.99553
262.00,8.98442,25.179407,0.000418,25.107545,-1.9412,0.088,8.99536,8.99536
263.00,8.98592,25.179402,0.000417,25.107485,-1.9412,0.088,8.99536,8.99536
264.00,8.98739,25.179492,0.000414,25.107493,-1.9413,0.088,8.99701,8.99701
265.00,8.98849,25.179598,0.000413,25.107559,-1.9414,0.088,8.99792,8.99792
266.00,8.98953,25.179662,0.000412,25.107577,-1.9414,0.088,8.99894,8.99894
267.00,8.99084,25.179678,0.000410,25.107516,-1.9415,0.088,8.99939,8.99939
268.00,8.99198,25.179677,0.000406,25.107519,-1.9416,0.088,9.00044,9.00044
269.00,8.99304,25.179606,0.000406,25.107521,-1.9415,0.088,9.00089,9.00089
270.00,8.99414,25.179581,0.000405,25.107471,-1.9415,0.089,9.00166,9.00166
271.00,8.99551,25.179580,0.000412,25.107470,-1.9414,0.089,9.00249,9.00249
272.00,8.99688,25.179666,0.000416,25.107604,-1.9413,0.089,9.00462,9.00462
273.00,8.99798,25.179738,0.000419,25.107616,-1.9412,0.088,9.00622,9.00622
274.00,8.99894,25.179748,0.000420,25.107505,-1.9415,0.088,9.00760,9.00760
275.00,8.99996,25.179779,0.000419,25.107468,-1.9416,0.089,9.00867,9.00867
276.00,9.00104,25.179843,0.000411,25.107484,-1.9416,0.089,9.00939,9.00939
277.00,9.00192,25.179883,0.000409,25.107438,-1.9417,0.089,9.00931,9.00931
278.00,9.00275,25.179893,0.000411,25.107441,-1.9418,0.089,9.00942,9.00942
279.00,9.00380,25.179972,0.000413,25.107583,-1.9416,0.089,9.00846,9.00846
280.00,9.00441,25.179907,0.000416,25.107520,-1.9414,0.089,9.00786,9.00786
281.00,9.00477,25.179836,0.000418,25.107486,-1.9411,0.089,9.00802,9.00802
282.00,9.00528,25.179757,0.000418,25.107447,-1.9408,0.089,9.00871,9.00871
283.00,9.00607,25.179788,0.000416,25.107413,-1.9406,0.089,9.00910,9.00910
284.00,9.00660,25.179800,0.000417,25.107361,-1.9404,0.089,9.01055,9.01055
285.00,9.00717,25.179876,0.000418,25.107407,-1.9404,0.089,9.01170,9.01170
286.00,9.00774,25.179971,0.000419,25.107381,-1.9405,0.089,9.01207,9.01207
287.00,9.00835,25.180093,0.000420,25.107402,-1.9405,0.090,9.01226,9.01226
288.00,9.00893,25.180048,0.000418,25.107351,-1.9404,0.090,9.01172,9.01172
289.00,9.00919,25.180087,0.000419,25.107393,-1.9403,0.090,9.01033,9.01033
290.00,9.00921,25.180130,0.000418,25.107382,-1.9404,0.090,9.00861,9.00861
291.00,9.00924,25.180189,0.000418,25.107420,-1.9403,0.090,9.00790,9.00790
292.00,9.00937,25.180287,0.000418,25.107509,-1.9402,0.090,9.00729,9.00729
293.00,9.00946,25.180418,0.000422,25.107618,-1.9400,0.090,9.00787,9.00787
294.00,9.00957,25.180492,0.000420,25.107556,-1.9398,0.090,9.00893,9.00893
295.00,9.00959,25.180588,0.000418,25.107631,-1.9397,0.091,9.01048,9.01048
296.00,9.00969,25.180585,0.000419,25.107610,-1.9398,0.091,9.01123,9.01123
297.00,9.00994,25.180562,0.000420,25.107541,-1.9399,0.091,9.01149,9.01149
298.00,9.01025,25.180578,0.000418,25.107507,-1.9400,0.091,9.01182,9.01182
299.00,9.01038,25.180692,0.000419,25.107620,-1.9402,0.091,9.01300,9.01300
300.00,9.01069,25.180730,0.000420,25.107608,-1.9402,0.091,9.01371,9.01371
301.00,9.01108,25.180763,0.000419,25.107594,-1.9401,0.091,9.01431,9.01431
302.00,9.01134,25.180791,0.000420,25.107529,-1.9399,0.091,9.01533,9.01533
303.00,9.01169,25.180861,0.000418,25.107532,-1.9399,0.091,9.01593,9.01593
304.00,9.01190,25.180818,0.000419,25.107476,-1.9396,0.091,9.01536,9.01536
305.00,9.01192,25.180812,0.000418,25.107454,-1.9396,0.091,9.01555,9.01555
306.00,9.01193,25.180943,0.000417,25.107561,-1.9396,0.092,9.01573,9.01573
307.00,9.01238,25.180909,0.000414,25.107564,-1.9398,0.092,9.01632,9.01632
308.00,9.01328,25.180884,0.000416,25.107537,-1.9398,0.092,9.01727,9.01727
309.00,9.01378,25.180843,0.000414,25.107500,-1.9399,0.092,9.01865,9.01865
310.00,9.01440,25.180882,0.000415,25.107487,-1.9399,0.092,9.02020,9.02020
311.00,9.01532,25.180838,0.000416,25.107411,-1.9398,0.092,9.02140,9.02140
312.00,9.01592,25.180869,0.000416,25.107400,-1.9396,0.092,9.02142,9.02142
313.00,9.01630,25.180959,0.000414,25.107475,-1.9396,0.092,9.02083,9.02083
314.00,9.01647,25.180994,0.000410,25.107447,-1.9397,0.092,9.01939,9.01939
315.00,9.01672,25.180949,0.000411,25.107407,-1.9397,0.092,9.01777,9.01777
316.00,9.01711,25.181005,0.000409,25.107425,-1.9398,0.092,9.01677,9.01677
317.00,9.01771,25.181134,0.000410,25.107504,-1.9398,0.092,9.01686,9.01686
318.00,9.01781,25.181035,0.000409,25.107354,-1.9397,0.092,9.01683,9.01683
319.00,9.01790,25.181100,0.000412,25.107426,-1.9394,0.092,9.01739,9.01739
320.00,9.01831,25.181186,0.000413,25.107491,-1.9393,0.092,9.01707,9.01707
321.00,9.01872,25.181209,0.000413,25.107504,-1.9393,0.092,9.01647,9.01647
322.00,9.01904,25.181239,0.000413,25.107512,-1.9394,0.093,9.01625,9.01625
323.00,9.01882,25.181403,0.000414,25.107649,-1.9394,0.093,9.01726,9.01726
324.00,9.01834,25.181447,0.000411,25.107638,-1.9396,0.093,9.01740,9.01740
325.00,9.01833,25.181482,0.000409,25.107608,-1.9397,0.093,9.01765,9.01765
326.00,9.01834,25.181520,0.000411,25.107602,-1.9398,0.093,9.01813,9.01813
327.00,9.01817,25.181485,0.000411,25.107519,-1.9399,0.093,9.01789,9.01789
328.00,9.01794,25.181450,0.000412,25.107455,-1.9399,0.093,9.01627,9.01627
329.00,9.01767,25.181510,0.000414,25.107447,-1.9399,0.093,9.01592,9.01592
330.00,9.01708,25.181543,0.000415,25.107429,-1.9397,0.093,9.01600,9.01600
331.00,9.01681,25.181632,0.000413,25.107436,-1.9393,0.094,9.01710,9.01710
332.00,9.01692,25.181742,0.000414,25.107500,-1.9389,0.094,9.01891,9.01891
333.00,9.01733,25.181760,0.000418,25.107461,-1.9387,0.094,9.02132,9.02132
334.00,9.01776,25.181743,0.000417,25.107406,-1.9384,0.094,9.02279,9.02279
335.00,9.01823,25.181851,0.000419,25.107496,-1.9385,0.094,9.02442,9.02442
336.00,9.01888,25.181844,0.000419,25.107494,-1.9386,0.094,9.02568,9.02568
337.00,9.01915,25.181817,0.000415,25.107469,-1.9387,0.094,9.02503,9.02503
338.00,9.01946,25.181929,0.000412,25.107541,-1.9386,0.094,9.02307,9.02307
339.00,9.02004,25.181948,0.000413,25.107537,-1.9385,0.094,9.02127,9.02127
340.00,9.02007,25.181950,0.000414,25.107506,-1.9384,0.094,9.01886,9.01886
341.00,9.02076,25.181953,0.000416,25.107488,-1.9383,0.094,9.01626,9.01626
342.00,9.02120,25.182013,0.000417,25.107530,-1.9381,0.094,9.01490,9.01490
343.00,9.02061,25.182015,0.000417,25.107489,-1.9380,0.094,9.01533,9.01533
344.00,9.02139,25.182123,0.000415,25.107571,-1.9379,0.094,9.01636,9.01636
345.00,9.02238,25.182189,0.000413,25.107564,-1.9377,0.095,9.01887,9.01887
346.00,9.02224,25.182344,0.000415,25.107623,-1.9375,0.095,9.02063,9.02063
347.00,9.02110,25.182419,0.000416,25.107592,-1.9377,0.095,9.02143,9.02143
348.00,9.01889,25.182448,0.000417,25.107587,-1.9378,0.095,9.02144,9.02144
349.00,9.01756,25.182416,0.000418,25.107520,-1.9378,0.095,9.02053,9.02053
350.00,9.01780,25.182411,0.000418,25.107502,-1.9380,0.095,9.01877,9.01877
351.00,9.01895,25.182403,0.000414,25.107504,-1.9381,0.095,9.01712,9.01712
352.00,9.01906,25.182401,0.000414,25.107535,-1.9381,0.095,9.01589,9.01589
353.00,9.01826,25.182405,0.000415,25.107498,-1.9381,0.095,9.01307,9.01307
354.00,9.01805,25.182459,0.000415,25.107495,-1.9381,0.095,9.01118,9.01118
355.00,9.01797,25.182457,0.000417,25.107497,-1.9379,0.095,9.00855,9.00855
356.00,9.01874,25.182519,0.000419,25.107518,-1.9377,0.095,9.00509,9.00509
357.00,9.01944,25.182538,0.000419,25.107490,-1.9373,0.095,9.00046,9.00046
358.00,9.01895,25.182607,0.000417,25.107558,-1.9371,0.096,8.99365,8.99365
359.00,9.01694,25.182734,0.000414,25.107588,-1.9370,0.096,8.98144,8.98144
360.00,9.01596,25.182937,0.000414,25.107643,-1.9367,0.096,8.96514,8.96514
@3,2.0001,4.0, 360.048999999999 
361.00,9.01544,25.182968,0.000411,25.107503,-1.9365,0.096,8.94762,8.94762
362.00,9.01155,25.183125,0.000412,25.107497,-1.9366,0.096,8.93031,8.93031
363.00,9.00848,25.183201,0.000412,25.107434,-1.9365,0.096,8.91696,8.91696
364.00,9.00504,25.183269,0.000415,25.107445,-1.9363,0.096,8.90889,8.90889
365.00,9.00328,25.183206,0.000412,25.107341,-1.9362,0.097,8.90585,8.90585
366.00,8.99835,25.183193,0.000410,25.107343,-1.9362,0.097,8.90579,8.90579
367.00,8.98961,25.183159,0.000408,25.107341,-1.9363,0.097,8.90767,8.90767
368.00,8.97030,25.183192,0.000407,25.107366,-1.9362,0.097,8.90952,8.90952
369.00,8.94518,25.183243,0.000408,25.107393,-1.9364,0.097,8.91134,8.91134
370.00,8.92226,25.183278,0.000410,25.107435,-1.9366,0.097,8.91282,8.91282
371.00,8.91074,25.183314,0.000415,25.107518,-1.9368,0.097,8.91397,8.91397
372.00,8.90316,25.183289,0.000419,25.107520,-1.9367,0.097,8.91502,8.91502
373.00,8.90375,25.183316,0.000422,25.107582,-1.9369,0.097,8.91655,8.91655
374.00,8.90490,25.183315,0.000421,25.107594,-1.9369,0.097,8.91843,8.91843
375.00,8.90683,25.183250,0.000420,25.107537,-1.9367,0.097,8.91986,8.91986
376.00,8.91042,25.183329,0.000417,25.107563,-1.9366,0.097,8.92106,8.92106
377.00,8.91238,25.183333,0.000412,25.107491,-1.9367,0.098,8.92259,8.92259
378.00,8.91300,25.183393,0.000411,25.107494,-1.9366,0.098,8.92392,8.92392
379.00,8.91407,25.183356,0.000415,25.107489,-1.9365,0.098,8.92500,8.92500
380.00,8.91423,25.183439,0.000419,25.107544,-1.9366,0.098,8.92684,8.92684
381.00,8.91608,25.183367,0.000420,25.107448,-1.9367,0.098,8.92918,8.92918
382.00,8.91771,25.183435,0.000425,25.107474,-1.9366,0.098,8.93127,8.93127
383.00,8.92062,25.183438,0.000424,25.107442,-1.9366,0.097,8.93418,8.93418
384.00,8.92338,25.183421,0.000421,25.107365,-1.9368,0.098,8.93748,8.93748
385.00,8.92136,25.183506,0.000418,25.107359,-1.9369,0.098,8.94153,8.94153
386.00,8.92234,25.183592,0.000417,25.107407,-1.9368,0.098,8.94586,8.94586
387.00,8.92535,25.183604,0.000413,25.107421,-1.9368,0.098,8.95044,8.95044
388.00,8.92732,25.183594,0.000413,25.107391,-1.9367,0.098,8.95433,8.95433
389.00,8.92875,25.183628,0.000414,25.107410,-1.9364,0.098,8.95810,8.95810
390.00,8.93060,25.183605,0.000411,25.107372,-1.9361,0.098,8.96073,8.96073
391.00,8.93384,25.183652,0.000413,25.107378,-1.9359,0.098,8.96301,8.96301
392.00,8.93578,25.183744,0.000414,25.107414,-1.9358,0.099,8.96538,8.96538
393.00,8.94192,25.183788,0.000414,25.107476,-1.9357,0.099,8.96830,8.96830
394.00,8.94522,25.183853,0.000412,25.107503,-1.9355,0.099,8.97072,8.97072
395.00,8.95091,25.183915,0.000416,25.107562,-1.9354,0.099,8.97314,8.97314
396.00,8.95491,25.183903,0.000414,25.107522,-1.9353,0.099,8.97543,8.97543
397.00,8.95846,25.183970,0.000416,25.107492,-1.9352,0.099,8.97719,8.97719
398.00,8.96112,25.184037,0.000417,25.107440,-1.9353,0.099,8.97916,8.97916
399.00,8.96299,25.184089,0.000414,25.107404,-1.9354,0.099,8.98076,8.98076
400.00,8.96528,25.184099,0.000414,25.107334,-1.9355,0.099,8.98252,8.98252
401.00,8.96828,25.184115,0.000417,25.107350,-1.9355,0.099,8.98378,8.98378
402.00,8.97067,25.184129,0.000418,25.107391,-1.9355,0.099,8.98528,8.98528
403.00,8.97254,25.184189,0.000418,25.107408,-1.9354,0.099,8.98656,8.98656
404.00,8.97475,25.184182,0.000421,25.107461,-1.9352,0.099,8.98794,8.98794
405.00,8.97707,25.184251,0.000421,25.107551,-1.9350,0.099,8.98892,8.98892
406.00,8.97892,25.184325,0.000419,25.107551,-1.9348,0.099,8.99035,8.99035
407.00,8.98049,25.184290,0.000418,25.107455,-1.9345,0.100,8.99161,8.99161
408.00,8.98217,25.184336,0.000418,25.107471,-1.9343,0.100,8.99190,8.99190
409.00,8.98360,25.184451,0.000419,25.107460,-1.9342,0.100,8.99310,8.99310
410.00,8.98472,25.184469,0.000415,25.107402,-1.9343,0.100,8.99446,8.99446
411.00,8.98619,25.184519,0.000413,25.107421,-1.9342,0.100,8.99543,8.99543
412.00,8.98743,25.184616,0.000411,25.107531,-1.9341,0.100,8.99597,8.99597
413.00,8.98874,25.184692,0.000411,25.107573,-1.9340,0.100,8.99697,8.99697
414.00,8.99003,25.184706,0.000411,25.107522,-1.9340,0.101,8.99827,8.99827
415.00,8.99100,25.184791,0.000414,25.107540,-1.9340,0.101,9.00022,9.00022
416.00,8.99186,25.184896,0.000417,25.107562,-1.9341,0.101,9.00205,9.00205
417.00,8.99300,25.184959,0.000422,25.107542,-1.9341,0.101,9.00445,9.00445
418.00,8.99448,25.184955,0.000420,25.107475,-1.9341,0.101,9.00663,9.00663
419.00,8.99594,25.185114,0.000419,25.107634,-1.9342,0.101,9.00835,9.00835
420.00,8.99733,25.185193,0.000418,25.107719,-1.9342,0.101,9.01009,9.01009
421.00,8.99840,25.185229,0.000419,25.107730,-1.9341,0.101,9.01168,9.01168
422.00,8.99970,25.185235,0.000420,25.107717,-1.9340,0.101,9.01416,9.01416
423.00,9.00104,25.185284,0.000424,25.107733,-1.9339,0.101,9.01715,9.01715
424.00,9.00248,25.185179,0.000424,25.107554,-1.9339,0.101,9.01986,9.01986
425.00,9.00441,25.185179,0.000424,25.107455,-1.9337,0.101,9.02064,9.02064
426.00,9.00650,25.185085,0.000419,25.107355,-1.9337,0.101,9.02144,9.02144
427.00,9.00880,25.185091,0.000416,25.107350,-1.9338,0.101,9.02147,9.02147
428.00,9.01077,25.185096,0.000417,25.107336,-1.9338,0.101,9.02024,9.02024
429.00,9.01313,25.185226,0.000420,25.107445,-1.9338,0.101,9.01831,9.01831
430.00,9.01503,25.185155,0.000419,25.107451,-1.9339,0.101,9.01757,9.01757
431.00,9.01734,25.185348,0.000422,25.107634,-1.9339,0.101,9.01632,9.01632
432.00,9.01968,25.185431,0.000425,25.107662,-1.9338,0.101,9.01500,9.01500
433.00,9.01974,25.185481,0.000424,25.107702,-1.9338,0.102,9.01403,9.01403
434.00,9.01961,25.185369,0.000419,25.107624,-1.9337,0.102,9.01475,9.01475
435.00,9.01895,25.185462,0.000418,25.107632,-1.9335,0.102,9.01621,9.01621
436.00,9.01796,25.185428,0.000416,25.107510,-1.9333,0.102,9.01970,9.01970
437.00,9.01763,25.185403,0.000410,25.107449,-1.9333,0.102,9.02317,9.02317
438.00,9.01811,25.185310,0.000408,25.107293,-1.9332,0.102,9.02675,9.02675
439.00,9.01775,25.185471,0.000409,25.107350,-1.9332,0.103,9.02956,9.02956
440.00,9.01663,25.185546,0.000415,25.107394,-1.9332,0.103,9.03181,9.03181
441.00,9.01604,25.185527,0.000417,25.107343,-1.9332,0.102,9.03203,9.03203
442.00,9.01532,25.185604,0.000418,25.107379,-1.9330,0.103,9.03112,9.03112
443.00,9.01605,25.185666,0.000417,25.107424,-1.9330,0.103,9.02930,9.02930
444.00,9.01907,25.185600,0.000418,25.107397,-1.9329,0.103,9.02623,9.02623
445.00,9.02292,25.185615,0.000415,25.107464,-1.9328,0.103,9.02219,9.02219
446.00,9.02766,25.185613,0.000413,25.107500,-1.9328,0.103,9.01850,9.01850
447.00,9.02963,25.185550,0.000415,25.107449,-1.9328,0.103,9.01519,9.01519
448.00,9.03046,25.185578,0.000421,25.107470,-1.9326,0.103,9.01287,9.01287
449.00,9.02928,25.185674,0.000421,25.107492,-1.9323,0.103,9.01180,9.01180
450.00,9.02771,25.185650,0.000418,25.107359,-1.9322,0.103,9.01167,9.01167
451.00,9.02734,25.185719,0.000418,25.107369,-1.9320,0.103,9.01223,9.01223
452.00,9.02574,25.185823,0.000418,25.107431,-1.9319,0.103,9.01338,9.01338
453.00,9.02230,25.185902,0.000414,25.107465,-1.9320,0.103,9.01451,9.01451
454.00,9.01870,25.185844,0.000417,25.107411,-1.9320,0.103,9.01529,9.01529
455.00,9.01647,25.185922,0.000419,25.107441,-1.9321,0.103,9.01641,9.01641
456.00,9.01576,25.185978,0.000418,25.107416,-1.9320,0.103,9.01810,9.01810
457.00,9.01563,25.186036,0.000419,25.107396,-1.9319,0.103,9.01942,9.01942
458.00,9.01585,25.186144,0.000420,25.107428,-1.9317,0.103,9.02068,9.02068
459.00,9.01649,25.186183,0.000415,25.107409,-1.9316,0.104,9.02171,9.02171
460.00,9.01719,25.186255,0.000417,25.107450,-1.9315,0.104,9.02210,9.02210
461.00,9.01763,25.186275,0.000417,25.107455,-1.9316,0.104,9.02194,9.02194
462.00,9.01762,25.186274,0.000413,25.107439,-1.9316,0.104,9.02179,9.02179
463.00,9.01722,25.186257,0.000412,25.107425,-1.9319,0.104,9.02103,9.02103
464.00,9.01734,25.186376,0.000412,25.107519,-1.9320,0.104,9.02112,9.02112
465.00,9.01786,25.186281,0.000407,25.107423,-1.9320,0.104,9.02137,9.02137
466.00,9.01837,25.186269,0.000406,25.107352,-1.9319,0.104,9.02169,9.02169
467.00,9.01889,25.186411,0.000411,25.107360,-1.9319,0.105,9.02251,9.02251
468.00,9.01963,25.186437,0.000412,25.107326,-1.9317,0.105,9.02359,9.02359
469.00,9.02030,25.186522,0.000414,25.107319,-1.9314,0.105,9.02441,9.02441
470.00,9.02098,25.186643,0.000419,25.107389,-1.9312,0.105,9.02569,9.02569
471.00,9.02174,25.186754,0.000419,25.107445,-1.9311,0.105,9.02658,9.02658
472.00,9.02251,25.186711,0.000415,25.107441,-1.9309,0.105,9.02795,9.02795
473.00,9.02331,25.186786,0.000413,25.107539,-1.9306,0.105,9.02916,9.02916
474.00,9.02390,25.186769,0.000413,25.107508,-1.9306,0.105,9.02960,9.02960
475.00,9.02448,25.186854,0.000410,25.107555,-1.9306,0.105,9.02995,9.02995
476.00,9.02491,25.186838,0.000410,25.107569,-1.9305,0.106,9.02961,9.02961
477.00,9.02503,25.186881,0.000418,25.107635,-1.9306,0.105,9.02817,9.02817
478.00,9.02514,25.186878,0.000421,25.107549,-1.9307,0.105,9.02716,9.02716
479.00,9.02542,25.186881,0.000423,25.107545,-1.9307,0.105,9.02688,9.02688
480.00,9.02583,25.186866,0.000424,25.107472,-1.9309,0.105,9.02607,9.02607
481.00,9.02615,25.186932,0.000425,25.107477,-1.9311,0.105,9.02545,9.02545
482.00,9.02607,25.186914,0.000420,25.107409,-1.9311,0.105,9.02534,9.02534
483.00,9.02614,25.186945,0.000418,25.107407,-1.9310,0.106,9.02526,9.02526
484.00,9.02637,25.186979,0.000415,25.107385,-1.9307,0.106,9.02503,9.02503
485.00,9.02669,25.187003,0.000415,25.107406,-1.9304,0.106,9.02540,9.02540
486.00,9.02696,25.187022,0.000415,25.107399,-1.9299,0.106,9.02617,9.02617
487.00,9.02698,25.187097,0.000414,25.107389,-1.9297,0.106,9.02647,9.02647
488.00,9.02706,25.187181,0.000418,25.107440,-1.9297,0.106,9.02700,9.02700
489.00,9.02720,25.187258,0.000421,25.107507,-1.9300,0.106,9.02780,9.02780
490.00,9.02740,25.187317,0.000420,25.107472,-1.9302,0.106,9.02828,9.02828
491.00,9.02744,25.187405,0.000421,25.107536,-1.9303,0.106,9.02838,9.02838
492.00,9.02731,25.187462,0.000419,25.107574,-1.9302,0.106,9.02872,9.02872
493.00,9.02711,25.187502,0.000417,25.107584,-1.9301,0.106,9.02863,9.02863
494.00,9.02688,25.187469,0.000413,25.107448,-1.9299,0.106,9.02715,9.02715
495.00,9.02658,25.187560,0.000414,25.107450,-1.9298,0.107,9.02605,9.02605
496.00,9.02640,25.187632,0.000413,25.107404,-1.9299,0.107,9.02574,9.02574
497.00,9.02648,25.187717,0.000413,25.107449,-1.9302,0.107,9.02587,9.02587
498.00,9.02673,25.187756,0.000410,25.107460,-1.9303,0.107,9.02631,9.02631
499.00,9.02681,25.187872,0.000412,25.107500,-1.9303,0.107,9.02782,9.02782
500.00,9.02705,25.187838,0.000412,25.107421,-1.9303,0.107,9.02837,9.02837
501.00,9.02704,25.187776,0.000412,25.107333,-1.9302,0.107,9.02803,9.02803
502.00,9.02728,25.187751,0.000411,25.107294,-1.9301,0.107,9.02828,9.02828
503.00,9.02741,25.187776,0.000411,25.107244,-1.9299,0.108,9.02579,9.02579
504.00,9.02748,25.187835,0.000414,25.107351,-1.9298,0.107,9.02224,9.02224
505.00,9.02741,25.187912,0.000413,25.107478,-1.9296,0.108,9.01967,9.01967
506.00,9.02697,25.187941,0.000414,25.107525,-1.9293,0.108,9.01780,9.01780
507.00,9.02677,25.187965,0.000416,25.107476,-1.9290,0.108,9.01495,9.01495
508.00,9.02754,25.187981,0.000417,25.107474,-1.9287,0.108,9.01227,9.01227
509.00,9.02814,25.187935,0.000414,25.107421,-1.9286,0.108,9.00624,9.00624
510.00,9.02693,25.187936,0.000413,25.107368,-1.9284,0.108,8.99532,8.99532
@4,2.0001,4.0, 510.091 
511.00,9.02516,25.187943,0.000411,25.107343,-1.9284,0.108,8.98086,8.98086
512.00,9.02503,25.188032,0.000416,25.107402,-1.9284,0.108,8.96580,8.96580
513.00,9.01755,25.188009,0.000416,25.107308,-1.9285,0.108,8.95307,8.95307
514.00,9.01367,25.188054,0.000415,25.107237,-1.9285,0.108,8.94441,8.94441
515.00,9.01438,25.188129,0.000415,25.107258,-1.9285,0.108,8.94048,8.94048
516.00,9.01561,25.188113,0.000413,25.107223,-1.9286,0.108,8.94041,8.94041
517.00,9.01550,25.187988,0.000409,25.107093,-1.9286,0.108,8.94202,8.94202
518.00,9.00328,25.188083,0.000407,25.107259,-1.9286,0.109,8.94370,8.94370
519.00,8.98252,25.188242,0.000411,25.107424,-1.9286,0.109,8.94540,8.94540
520.00,8.96002,25.188130,0.000410,25.107287,-1.9285,0.109,8.94622,8.94622
521.00,8.94302,25.188311,0.000416,25.107391,-1.9285,0.109,8.94712,8.94712
522.00,8.94035,25.188477,0.000414,25.107454,-1.9283,0.109,8.94784,8.94784
523.00,8.93972,25.188522,0.000415,25.107369,-1.9279,0.109,8.94797,8.94797
524.00,8.93912,25.188536,0.000414,25.107289,-1.9277,0.109,8.94885,8.94885
525.00,8.94034,25.188689,0.000416,25.107406,-1.9276,0.109,8.95017,8.95017
526.00,8.94271,25.188752,0.000415,25.107396,-1.9277,0.109,8.95093,8.95093
527.00,8.94814,25.188784,0.000416,25.107404,-1.9277,0.109,8.95133,8.95133
528.00,8.94826,25.188776,0.000414,25.107375,-1.9279,0.109,8.95343,8.95343
529.00,8.94750,25.188671,0.000414,25.107285,-1.9279,0.109,8.95554,8.95554
530.00,8.94446,25.188779,0.000415,25.107373,-1.9279,0.109,8.95788,8.95788
531.00,8.94710,25.188745,0.000412,25.107318,-1.9277,0.110,8.96100,8.96100
532.00,8.95183,25.188799,0.000414,25.107365,-1.9275,0.110,8.96412,8.96412
533.00,8.94909,25.188875,0.000415,25.107427,-1.9272,0.110,8.96627,8.96627
534.00,8.95180,25.188902,0.000415,25.107429,-1.9270,0.110,8.96766,8.96766
535.00,8.95104,25.188882,0.000414,25.107356,-1.9268,0.110,8.96959,8.96959
536.00,8.95084,25.188906,0.000416,25.107352,-1.9267,0.110,8.97109,8.97109
537.00,8.95401,25.188917,0.000416,25.107274,-1.9268,0.110,8.97275,8.97275
538.00,8.95933,25.189007,0.000420,25.107229,-1.9269,0.110,8.97420,8.97420
539.00,8.96165,25.189208,0.000418,25.107278,-1.9270,0.110,8.97589,8.97589
540.00,8.96333,25.189225,0.000414,25.107209,-1.9273,0.110,8.97794,8.97794
541.00,8.96605,25.189277,0.000412,25.107207,-1.9273,0.110,8.97964,8.97964
542.00,8.96792,25.189349,0.000409,25.107230,-1.9272,0.111,8.97988,8.97988
543.00,8.96964,25.189379,0.000406,25.107303,-1.9272,0.111,8.98057,8.98057
544.00,8.97101,25.189365,0.000408,25.107324,-1.9271,0.111,8.98166,8.98166
545.00,8.97277,25.189424,0.000412,25.107400,-1.9269,0.111,8.98197,8.98197
546.00,8.97416,25.189519,0.000416,25.107481,-1.9267,0.111,8.98273,8.98273
547.00,8.97593,25.189484,0.000419,25.107441,-1.9266,0.111,8.98449,8.98449
548.00,8.97779,25.189446,0.000423,25.107349,-1.9266,0.111,8.98609,8.98609
549.00,8.97876,25.189431,0.000423,25.107324,-1.9265,0.111,8.98794,8.98794
550.00,8.97949,25.189468,0.000422,25.107353,-1.9266,0.111,8.98973,8.98973
551.00,8.98057,25.189462,0.000424,25.107356,-1.9268,0.111,8.99147,8.99147
552.00,8.98146,25.189556,0.000422,25.107431,-1.9270,0.111,8.99310,8.99310
553.00,8.98272,25.189543,0.000414,25.107369,-1.9269,0.111,8.99523,8.99523
554.00,8.98388,25.189675,0.000412,25.107450,-1.9267,0.111,8.99742,8.99742
555.00,8.98507,25.189782,0.000411,25.107460,-1.9265,0.112,9.00044,9.00044
556.00,8.98636,25.189876,0.000408,25.107462,-1.9262,0.112,9.00340,9.00340
557.00,8.98792,25.189992,0.000413,25.107524,-1.9259,0.112,9.00602,9.00602
558.00,8.98972,25.190116,0.000420,25.107614,-1.9259,0.112,9.00832,9.00832
559.00,8.99200,25.190063,0.000422,25.107520,-1.9260,0.112,9.00963,9.00963
560.00,8.99430,25.189996,0.000422,25.107489,-1.9259,0.111,9.00964,9.00964
561.00,8.99640,25.189989,0.000418,25.107452,-1.9260,0.112,9.00864,9.00864
562.00,8.99853,25.190032,0.000412,25.107435,-1.9261,0.112,9.00703,9.00703
563.00,9.00073,25.190051,0.000412,25.107416,-1.9258,0.112,9.00594,9.00594
564.00,9.00287,25.190128,0.000412,25.107437,-1.9257,0.112,9.00634,9.00634
565.00,9.00432,25.190315,0.000417,25.107522,-1.9256,0.112,9.00775,9.00775
566.00,9.00446,25.190347,0.000421,25.107540,-1.9254,0.112,9.00988,9.00988
567.00,9.00464,25.190346,0.000420,25.107475,-1.9255,0.112,9.01356,9.01356
568.00,9.00605,25.190440,0.000417,25.107531,-1.9257,0.112,9.01656,9.01656
569.00,9.00757,25.190528,0.000416,25.107568,-1.9256,0.113,9.01741,9.01741
570.00,9.00817,25.190421,0.000414,25.107470,-1.9257,0.113,9.01728,9.01728
571.00,9.00790,25.190448,0.000414,25.107432,-1.9258,0.113,9.01694,9.01694
572.00,9.00704,25.190478,0.000416,25.107498,-1.9256,0.113,9.01684,9.01684
573.00,9.00708,25.190350,0.000416,25.107375,-1.9254,0.113,9.01620,9.01620
574.00,9.01021,25.190334,0.000415,25.107284,-1.9256,0.113,9.01681,9.01681
575.00,9.01300,25.190347,0.000409,25.107231,-1.9255,0.113,9.01802,9.01802
576.00,9.01396,25.190347,0.000407,25.107200,-1.9255,0.113,9.01843,9.01843
577.00,9.01424,25.190345,0.000405,25.107142,-1.9256,0.113,9.01891,9.01891
578.00,9.01493,25.190515,0.000409,25.107272,-1.9257,0.114,9.01953,9.01953
579.00,9.01553,25.190545,0.000410,25.107343,-1.9258,0.114,9.01949,9.01949
580.00,9.01612,25.190586,0.000413,25.107367,-1.9258,0.114,9.02004,9.02004
581.00,9.01663,25.190677,0.000417,25.107419,-1.9258,0.113,9.02235,9.02235
582.00,9.01774,25.190681,0.000418,25.107384,-1.9258,0.113,9.02368,9.02368
583.00,9.01887,25.190643,0.000415,25.107319,-1.9257,0.114,9.02529,9.02529
584.00,9.01984,25.190674,0.000416,25.107351,-1.9255,0.114,9.02724,9.02724
585.00,9.02053,25.190684,0.000414,25.107338,-1.9252,0.114,9.02815,9.02815
586.00,9.02101,25.190613,0.000407,25.107258,-1.9253,0.114,9.02867,9.02867
587.00,9.02124,25.190655,0.000407,25.107308,-1.9254,0.114,9.02874,9.02874
588.00,9.02212,25.190797,0.000406,25.107366,-1.9254,0.115,9.02861,9.02861
589.00,9.02294,25.190831,0.000407,25.107354,-1.9255,0.115,9.02912,9.02912
590.00,9.02370,25.190873,0.000410,25.107369,-1.9256,0.115,9.02973,9.02973
591.00,9.02456,25.190973,0.000416,25.107406,-1.9256,0.115,9.02984,9.02984
592.00,9.02519,25.191010,0.000418,25.107371,-1.9254,0.114,9.02972,9.02972
593.00,9.02591,25.191044,0.000419,25.107389,-1.9252,0.114,9.03077,9.03077
594.00,9.02636,25.191120,0.000419,25.107376,-1.9250,0.115,9.03062,9.03062
595.00,9.02681,25.191178,0.000418,25.107374,-1.9246,0.115,9.03001,9.03001
596.00,9.02725,25.191297,0.000418,25.107439,-1.9242,0.115,9.02951,9.02951
597.00,9.02789,25.191319,0.000419,25.107438,-1.9240,0.115,9.03038,9.03038
598.00,9.02834,25.191301,0.000423,25.107398,-1.9238,0.115,9.02992,9.02992
599.00,9.02890,25.191240,0.000423,25.107304,-1.9238,0.115,9.02957,9.02957
600.00,9.02935,25.191340,0.000423,25.107376,-1.9240,0.115,9.02949,9.02949
601.00,9.02939,25.191301,0.000421,25.107334,-1.9242,0.115,9.02982,9.02982
602.00,9.02953,25.191372,0.000419,25.107388,-1.9244,0.115,9.02948,9.02948
603.00,9.02960,25.191345,0.000415,25.107336,-1.9245,0.115,9.02906,9.02906
604.00,9.02961,25.191393,0.000413,25.107402,-1.9246,0.116,9.02941,9.02941
605.00,9.02979,25.191378,0.000414,25.107387,-1.9245,0.116,9.03029,9.03029
606.00,9.02999,25.191424,0.000413,25.107450,-1.9245,0.116,9.03159,9.03159
607.00,9.03040,25.191483,0.000409,25.107452,-1.9244,0.116,9.03296,9.03296
608.00,9.03088,25.191596,0.000411,25.107505,-1.9241,0.116,9.03453,9.03453
609.00,9.03116,25.191660,0.000416,25.107550,-1.9239,0.116,9.03555,9.03555
610.00,9.03147,25.191667,0.000414,25.107484,-1.9240,0.116,9.03686,9.03686
611.00,9.03179,25.191687,0.000416,25.107468,-1.9240,0.116,9.03633,9.03633
612.00,9.03183,25.191711,0.000423,25.107465,-1.9239,0.116,9.03474,9.03474
613.00,9.03186,25.191732,0.000422,25.107511,-1.9240,0.116,9.03340,9.03340
614.00,9.03216,25.191748,0.000418,25.107478,-1.9240,0.116,9.03241,9.03241
615.00,9.03235,25.191827,0.000419,25.107487,-1.9237,0.116,9.03063,9.03063
616.00,9.03221,25.191949,0.000421,25.107494,-1.9235,0.116,9.02976,9.02976
617.00,9.03196,25.192002,0.000418,25.107479,-1.9234,0.116,9.03052,9.03052
618.00,9.03201,25.192071,0.000417,25.107430,-1.9233,0.116,9.03151,9.03151
619.00,9.03243,25.192107,0.000418,25.107419,-1.9233,0.116,9.03260,9.03260
620.00,9.03282,25.192103,0.000417,25.107409,-1.9233,0.116,9.03422,9.03422
621.00,9.03319,25.192147,0.000412,25.107478,-1.9234,0.117,9.03571,9.03571
622.00,9.03341,25.192117,0.000409,25.107462,-1.9235,0.117,9.03704,9.03704
623.00,9.03381,25.192140,0.000411,25.107505,-1.9236,0.117,9.03836,9.03836
624.00,9.03438,25.192201,0.000412,25.107498,-1.9236,0.117,9.03913,9.03913
625.00,9.03499,25.192292,0.000412,25.107511,-1.9237,0.117,9.03980,9.03980
626.00,9.03495,25.192290,0.000415,25.107426,-1.9238,0.117,9.04111,9.04111
627.00,9.03482,25.192366,0.000418,25.107464,-1.9237,0.117,9.04167,9.04167
628.00,9.03545,25.192389,0.000413,25.107456,-1.9235,0.117,9.04086,9.04086
629.00,9.03601,25.192447,0.000411,25.107555,-1.9232,0.117,9.03997,9.03997
630.00,9.03583,25.192438,0.000407,25.107598,-1.9230,0.118,9.03786,9.03786
631.00,9.03583,25.192488,0.000405,25.107670,-1.9227,0.118,9.03519,9.03519
632.00,9.03589,25.192390,0.000403,25.107568,-1.9225,0.118,9.03303,9.03303
633.00,9.03656,25.192444,0.000409,25.107636,-1.9225,0.118,9.03247,9.03247
634.00,9.03745,25.192454,0.000409,25.107554,-1.9225,0.118,9.03229,9.03229
635.00,9.03796,25.192567,0.000412,25.107540,-1.9225,0.118,9.03322,9.03322
636.00,9.03822,25.192599,0.000410,25.107479,-1.9225,0.118,9.03489,9.03489
637.00,9.03799,25.192754,0.000414,25.107555,-1.9226,0.118,9.03575,9.03575
638.00,9.03713,25.192741,0.000413,25.107423,-1.9223,0.118,9.03594,9.03594
639.00,9.03605,25.192812,0.000415,25.107479,-1.9221,0.118,9.03673,9.03673
640.00,9.03577,25.192796,0.000417,25.107506,-1.9219,0.118,9.03767,9.03767
641.00,9.03594,25.192683,0.000420,25.107360,-1.9218,0.118,9.03761,9.03761
642.00,9.03601,25.192691,0.000418,25.107373,-1.9219,0.118,9.03837,9.03837
643.00,9.03639,25.192724,0.000414,25.107392,-1.9220,0.118,9.03950,9.03950
644.00,9.03674,25.192698,0.000413,25.107302,-1.9221,0.118,9.03939,9.03939
645.00,9.03696,25.192725,0.000411,25.107257,-1.9222,0.118,9.03894,9.03894
646.00,9.03687,25.192906,0.000410,25.107446,-1.9221,0.119,9.03931,9.03931
647.00,9.03676,25.192984,0.000411,25.107462,-1.9220,0.119,9.03994,9.03994
648.00,9.03692,25.192971,0.000412,25.107436,-1.9220,0.119,9.04054,9.04054
649.00,9.03738,25.192962,0.000411,25.107428,-1.9220,0.119,9.04207,9.04207
650.00,9.03793,25.192917,0.000410,25.107375,-1.9220,0.119,9.04316,9.04316
651.00,9.03862,25.192941,0.000410,25.107359,-1.9221,0.119,9.04396,9.04396
652.00,9.03932,25.192885,0.000407,25.107254,-1.9221,0.119,9.04297,9.04297
653.00,9.03990,25.193089,0.000410,25.107330,-1.9221,0.119,9.03887,9.03887
654.00,9.04034,25.193244,0.000413,25.107411,-1.9220,0.119,9.03352,9.03352
655.00,9.04099,25.193369,0.000416,25.107468,-1.9220,0.119,9.02976,9.02976
656.00,9.04138,25.193346,0.000416,25.107407,-1.9219,0.119,9.02696,9.02696
657.00,9.04185,25.193475,0.000417,25.107536,-1.9218,0.120,9.02603,9.02603
658.00,9.04264,25.193425,0.000415,25.107522,-1.9216,0.120,9.02714,9.02714
659.00,9.04405,25.193431,0.000418,25.107506,-1.9216,0.120,9.02625,9.02625
660.00,9.04408,25.193489,0.000419,25.107512,-1.9215,0.120,9.02026,9.02026
@5,2.0001,4.0, 660.019999999997 
661.00,9.04302,25.193617,0.000421,25.107560,-1.9215,0.120,9.01024,9.01024
662.00,9.03777,25.193680,0.000423,25.107539,-1.9215,0.120,8.99849,8.99849
663.00,9.02393,25.193731,0.000422,25.107547,-1.9215,0.120,8.98702,8.98702
664.00,9.02051,25.193727,0.000418,25.107533,-1.9214,0.120,8.97901,8.97901
665.00,9.02469,25.193770,0.000422,25.107612,-1.9215,0.120,8.97619,8.97619
666.00,9.02872,25.193755,0.000421,25.107591,-1.9214,0.120,8.97649,8.97649
667.00,9.03260,25.193718,0.000420,25.107543,-1.9214,0.120,8.97823,8.97823
668.00,9.02912,25.193708,0.000423,25.107512,-1.9215,0.120,8.97993,8.97993
669.00,9.01479,25.193776,0.000424,25.107505,-1.9216,0.120,8.98164,8.98164
670.00,8.99419,25.193726,0.000420,25.107399,-1.9216,0.120,8.98208,8.98208
671.00,8.97971,25.193693,0.000418,25.107345,-1.9215,0.120,8.98242,8.98242
672.00,8.97462,25.193662,0.000418,25.107269,-1.9215,0.120,8.98282,8.98282
673.00,8.97187,25.193763,0.000418,25.107295,-1.9215,0.121,8.98456,8.98456
674.00,8.97437,25.193829,0.000416,25.107343,-1.9215,0.121,8.98600,8.98600
675.00,8.97882,25.193978,0.000419,25.107415,-1.9215,0.121,8.98793,8.98793
676.00,8.98112,25.194077,0.000422,25.107494,-1.9217,0.121,8.99029,8.99029
677.00,8.98165,25.194202,0.000423,25.107615,-1.9218,0.121,8.99055,8.99055
678.00,8.98229,25.194116,0.000420,25.107592,-1.9215,0.121,8.98810,8.98810
679.00,8.98206,25.194109,0.000420,25.107570,-1.9212,0.121,8.98425,8.98425
680.00,8.98290,25.194094,0.000416,25.107527,-1.9209,0.122,8.97906,8.97906
681.00,8.98401,25.194147,0.000419,25.107563,-1.9205,0.122,8.97326,8.97326
682.00,8.98595,25.194131,0.000417,25.107515,-1.9203,0.122,8.97001,8.97001
683.00,8.98792,25.194315,0.000420,25.107586,-1.9202,0.122,8.96954,8.96954
684.00,8.99016,25.194430,0.000421,25.107654,-1.9202,0.122,8.97074,8.97074
685.00,8.99225,25.194456,0.000422,25.107689,-1.9202,0.122,8.97343,8.97343
686.00,8.99375,25.194416,0.000418,25.107638,-1.9202,0.122,8.97661,8.97661
687.00,8.98666,25.194462,0.000421,25.107718,-1.9201,0.122,8.97983,8.97983
688.00,8.97699,25.194355,0.000421,25.107606,-1.9201,0.122,8.98246,8.98246
689.00,8.97129,25.194228,0.000419,25.107465,-1.9201,0.122,8.98587,8.98587
690.00,8.96591,25.194157,0.000415,25.107422,-1.9201,0.122,8.98938,8.98938
691.00,8.96566,25.194160,0.000416,25.107402,-1.9201,0.122,8.99201,8.99201
692.00,8.97032,25.194209,0.000415,25.107427,-1.9202,0.122,8.99404,8.99404
693.00,8.97421,25.194295,0.000413,25.107444,-1.9202,0.122,8.99604,8.99604
694.00,8.97714,25.194328,0.000415,25.107439,-1.9203,0.122,8.99773,8.99773
695.00,8.97941,25.194385,0.000416,25.107374,-1.9204,0.122,8.99909,8.99909
696.00,8.98247,25.194457,0.000412,25.107352,-1.9202,0.122,9.00161,9.00161
697.00,8.98578,25.194471,0.000409,25.107232,-1.9200,0.123,9.00335,9.00335
698.00,8.98943,25.194517,0.000411,25.107278,-1.9199,0.123,9.00522,9.00522
699.00,8.99146,25.194579,0.000412,25.107353,-1.9198,0.123,9.00653,9.00653
700.00,8.99330,25.194607,0.000413,25.107372,-1.9197,0.123,9.00850,9.00850
701.00,8.99575,25.194742,0.000414,25.107390,-1.9198,0.123,9.00959,9.00959
702.00,8.99805,25.194818,0.000416,25.107394,-1.9200,0.123,9.01131,9.01131
703.00,9.00005,25.194968,0.000418,25.107413,-1.9200,0.123,9.01261,9.01261
704.00,9.00145,25.195099,0.000414,25.107374,-1.9200,0.123,9.01414,9.01414
705.00,9.00287,25.195214,0.000413,25.107385,-1.9199,0.123,9.01584,9.01584
706.00,9.00462,25.195185,0.000414,25.107339,-1.9198,0.123,9.01798,9.01798
707.00,9.00639,25.195277,0.000414,25.107399,-1.9196,0.124,9.02000,9.02000
708.00,9.00788,25.195141,0.000410,25.107308,-1.9196,0.124,9.02259,9.02259
709.00,9.00966,25.195140,0.000414,25.107315,-1.9195,0.124,9.02497,9.02497
710.00,9.01163,25.195179,0.000416,25.107391,-1.9195,0.124,9.02524,9.02524
711.00,9.01328,25.195232,0.000415,25.107422,-1.9195,0.124,9.02492,9.02492
712.00,9.01502,25.195276,0.000417,25.107426,-1.9194,0.124,9.02498,9.02498
713.00,9.01669,25.195491,0.000420,25.107523,-1.9193,0.124,9.02375,9.02375
714.00,9.01859,25.195559,0.000417,25.107499,-1.9192,0.124,9.02237,9.02237
715.00,9.01987,25.195712,0.000421,25.107524,-1.9193,0.124,9.02232,9.02232
716.00,9.02033,25.195684,0.000421,25.107461,-1.9192,0.124,9.02258,9.02258
717.00,9.02049,25.195624,0.000419,25.107370,-1.9190,0.124,9.02257,9.02257
718.00,9.02086,25.195533,0.000420,25.107330,-1.9189,0.124,9.02345,9.02345
719.00,9.02141,25.195521,0.000420,25.107332,-1.9189,0.124,9.02396,9.02396
720.00,9.02237,25.195464,0.000416,25.107251,-1.9186,0.124,9.02470,9.02470
721.00,9.02319,25.195499,0.000414,25.107262,-1.9183,0.125,9.02589,9.02589
722.00,9.02364,25.195592,0.000415,25.107318,-1.9182,0.125,9.02792,9.02792
723.00,9.02407,25.195544,0.000414,25.107233,-1.9180,0.125,9.02943,9.02943
724.00,9.02464,25.195598,0.000415,25.107331,-1.9177,0.125,9.03055,9.03055
725.00,9.02533,25.195664,0.000418,25.107399,-1.9176,0.125,9.03145,9.03145
726.00,9.02561,25.195831,0.000422,25.107562,-1.9177,0.125,9.03127,9.03127
727.00,9.02591,25.195819,0.000420,25.107553,-1.9179,0.125,9.03072,9.03072
728.00,9.02607,25.196036,0.000422,25.107687,-1.9182,0.125,9.03001,9.03001
729.00,9.02654,25.196108,0.000424,25.107618,-1.9183,0.125,9.03009,9.03009
730.00,9.02724,25.196041,0.000421,25.107540,-1.9184,0.125,9.03065,9.03065
731.00,9.02797,25.195968,0.000417,25.107353,-1.9185,0.125,9.03261,9.03261
732.00,9.02828,25.196056,0.000416,25.107275,-1.9184,0.126,9.03387,9.03387
733.00,9.02911,25.196072,0.000414,25.107179,-1.9182,0.126,9.03546,9.03546
734.00,9.03003,25.196068,0.000411,25.107139,-1.9182,0.126,9.03700,9.03700
735.00,9.03073,25.196224,0.000413,25.107186,-1.9183,0.126,9.03819,9.03819
736.00,9.03160,25.196270,0.000414,25.107244,-1.9184,0.126,9.03858,9.03858
737.00,9.03256,25.196301,0.000418,25.107333,-1.9183,0.126,9.03817,9.03817
738.00,9.03337,25.196387,0.000420,25.107436,-1.9182,0.126,9.03790,9.03790
739.00,9.03356,25.196503,0.000422,25.107445,-1.9182,0.126,9.03690,9.03690
740.00,9.03417,25.196549,0.000418,25.107509,-1.9181,0.126,9.03501,9.03501
741.00,9.03473,25.196607,0.000417,25.107540,-1.9179,0.126,9.03405,9.03405
742.00,9.03463,25.196579,0.000415,25.107492,-1.9181,0.126,9.03389,9.03389
743.00,9.03445,25.196420,0.000408,25.107356,-1.9183,0.126,9.03486,9.03486
744.00,9.03478,25.196367,0.000406,25.107379,-1.9183,0.127,9.03623,9.03623
745.00,9.03529,25.196325,0.000407,25.107338,-1.9184,0.127,9.03812,9.03812
746.00,9.03590,25.196325,0.000405,25.107347,-1.9184,0.127,9.03884,9.03884
747.00,9.03661,25.196363,0.000407,25.107379,-1.9183,0.127,9.03944,9.03944
748.00,9.03710,25.196466,0.000408,25.107420,-1.9180,0.127,9.03885,9.03885
749.00,9.03721,25.196489,0.000411,25.107384,-1.9178,0.126,9.03868,9.03868
750.00,9.03716,25.196507,0.000411,25.107262,-1.9176,0.126,9.03804,9.03804
751.00,9.03713,25.196649,0.000415,25.107254,-1.9175,0.126,9.03881,9.03881
752.00,9.03704,25.196737,0.000412,25.107255,-1.9176,0.126,9.03918,9.03918
753.00,9.03728,25.196851,0.000412,25.107296,-1.9176,0.127,9.03935,9.03935
754.00,9.03761,25.196982,0.000413,25.107386,-1.9177,0.127,9.03807,9.03807
755.00,9.03733,25.197051,0.000416,25.107460,-1.9179,0.127,9.03777,9.03777
756.00,9.03722,25.197036,0.000413,25.107429,-1.9178,0.127,9.03724,9.03724
757.00,9.03732,25.197035,0.000411,25.107346,-1.9176,0.127,9.03715,9.03715
758.00,9.03754,25.197033,0.000409,25.107318,-1.9175,0.127,9.03742,9.03742
759.00,9.03803,25.196971,0.000404,25.107240,-1.9174,0.127,9.03847,9.03847
760.00,9.03852,25.196981,0.000400,25.107295,-1.9173,0.128,9.03932,9.03932
761.00,9.03848,25.197017,0.000403,25.107295,-1.9173,0.128,9.03907,9.03907
762.00,9.03826,25.197080,0.000404,25.107359,-1.9173,0.128,9.03885,9.03885
763.00,9.03827,25.197102,0.000407,25.107386,-1.9174,0.128,9.03937,9.03937
764.00,9.03837,25.197095,0.000406,25.107341,-1.9174,0.128,9.03998,9.03998
765.00,9.03845,25.197224,0.000407,25.107344,-1.9174,0.128,9.04106,9.04106
766.00,9.03876,25.197215,0.000407,25.107357,-1.9173,0.128,9.04213,9.04213
767.00,9.03930,25.197240,0.000411,25.107355,-1.9172,0.128,9.04351,9.04351
768.00,9.03983,25.197183,0.000414,25.107284,-1.9170,0.128,9.04403,9.04403
769.00,9.04012,25.197244,0.000415,25.107286,-1.9169,0.128,9.04430,9.04430
770.00,9.04035,25.197207,0.000414,25.107249,-1.9169,0.128,9.04395,9.04395
771.00,9.04051,25.197290,0.000412,25.107277,-1.9171,0.129,9.04404,9.04404
772.00,9.04067,25.197289,0.000410,25.107233,-1.9172,0.129,9.04418,9.04418
773.00,9.04117,25.197402,0.000409,25.107266,-1.9172,0.129,9.04440,9.04440
774.00,9.04184,25.197477,0.000412,25.107319,-1.9169,0.129,9.04452,9.04452
775.00,9.04206,25.197556,0.000417,25.107344,-1.9166,0.129,9.04463,9.04463
776.00,9.04241,25.197583,0.000417,25.107343,-1.9164,0.129,9.04497,9.04497
777.00,9.04269,25.197581,0.000417,25.107330,-1.9162,0.129,9.04460,9.04460
778.00,9.04282,25.197645,0.000418,25.107379,-1.9161,0.129,9.04384,9.04384
779.00,9.04303,25.197703,0.000419,25.107415,-1.9161,0.129,9.04408,9.04408
780.00,9.04333,25.197703,0.000417,25.107397,-1.9162,0.129,9.04397,9.04397
781.00,9.04344,25.197718,0.000419,25.107385,-1.9162,0.129,9.04307,9.04307
782.00,9.04371,25.197887,0.000422,25.107502,-1.9163,0.129,9.04317,9.04317
783.00,9.04398,25.197896,0.000421,25.107465,-1.9165,0.129,9.04420,9.04420
784.00,9.04426,25.197914,0.000422,25.107487,-1.9167,0.129,9.04457,9.04457
785.00,9.04437,25.197983,0.000422,25.107482,-1.9168,0.130,9.04474,9.04474
786.00,9.04427,25.197928,0.000422,25.107363,-1.9167,0.130,9.04503,9.04503
787.00,9.04429,25.197938,0.000423,25.107330,-1.9165,0.130,9.04513,9.04513
788.00,9.04432,25.197994,0.000424,25.107312,-1.9163,0.130,9.04487,9.04487
789.00,9.04435,25.198001,0.000421,25.107215,-1.9161,0.130,9.04421,9.04421
790.00,9.04421,25.197984,0.000418,25.107194,-1.9159,0.130,9.04238,9.04238
791.00,9.04393,25.198085,0.000417,25.107271,-1.9158,0.130,9.03999,9.03999
792.00,9.04403,25.198067,0.000414,25.107273,-1.9158,0.130,9.03790,9.03790
793.00,9.04396,25.198023,0.000411,25.107287,-1.9157,0.130,9.03547,9.03547
794.00,9.04398,25.198130,0.000414,25.107427,-1.9156,0.130,9.03457,9.03457
795.00,9.04408,25.198121,0.000414,25.107381,-1.9156,0.130,9.03523,9.03523
796.00,9.04436,25.198248,0.000416,25.107477,-1.9155,0.130,9.03751,9.03751
797.00,9.04370,25.198340,0.000420,25.107472,-1.9153,0.130,9.03947,9.03947
798.00,9.04337,25.198440,0.000423,25.107476,-1.9152,0.130,9.04198,9.04198
799.00,9.04124,25.198483,0.000423,25.107395,-1.9152,0.130,9.04321,9.04321
800.00,9.03593,25.198537,0.000426,25.107377,-1.9151,0.130,9.04428,9.04428
801.00,9.03461,25.198481,0.000427,25.107329,-1.9151,0.130,9.04452,9.04452
802.00,9.03541,25.198498,0.000424,25.107337,-1.9147,0.130,9.04413,9.04413
803.00,9.03705,25.198570,0.000420,25.107384,-1.9145,0.131,9.04233,9.04233
804.00,9.03869,25.198484,0.000420,25.107343,-1.9143,0.131,9.04007,9.04007
805.00,9.03950,25.198521,0.000419,25.107385,-1.9141,0.131,9.03735,9.03735
806.00,9.04025,25.198630,0.000418,25.107346,-1.9139,0.131,9.03488,9.03488
807.00,9.04186,25.198736,0.000416,25.107378,-1.9139,0.131,9.03452,9.03452
808.00,9.04349,25.198716,0.000416,25.107321,-1.9141,0.131,9.03553,9.03553
809.00,9.04444,25.198808,0.000417,25.107365,-1.9140,0.131,9.03455,9.03455
810.00,9.04383,25.198904,0.000417,25.107401,-1.9140,0.131,9.03210,9.03210
@6,2.0001,4.0, 810.061999999998 
811.00,9.04358,25.198921,0.000413,25.107497,-1.9139,0.131,9.02679,9.02679
812.00,9.04158,25.198892,0.000409,25.107473,-1.9140,0.132,9.01875,9.01875
813.00,9.03756,25.198960,0.000406,25.107491,-1.9140,0.132,9.01034,9.01034
814.00,9.03637,25.199027,0.000401,25.107510,-1.9140,0.132,9.00477,9.00477
815.00,9.03667,25.199053,0.000400,25.107514,-1.9141,0.132,9.00236,9.00236
816.00,9.03577,25.199036,0.000402,25.107421,-1.9144,0.132,9.00204,9.00204
817.00,9.03890,25.198982,0.000406,25.107370,-1.9144,0.132,9.00223,9.00223
818.00,9.04095,25.198954,0.000409,25.107390,-1.9144,0.132,9.00265,9.00265
819.00,9.02838,25.198931,0.000410,25.107362,-1.9145,0.132,9.00250,9.00250
820.00,9.01791,25.198848,0.000409,25.107286,-1.9144,0.132,9.00172,9.00172
821.00,9.00483,25.198864,0.000411,25.107313,-1.9143,0.132,9.00190,9.00190
822.00,9.00031,25.198932,0.000414,25.107340,-1.9142,0.132,9.00216,9.00216
823.00,9.00068,25.199002,0.000412,25.107361,-1.9142,0.132,9.00135,9.00135
824.00,9.00197,25.199065,0.000412,25.107357,-1.9142,0.132,9.00131,9.00131
825.00,9.00187,25.199191,0.000412,25.107417,-1.9142,0.132,9.00164,9.00164
826.00,9.00178,25.199254,0.000409,25.107415,-1.9141,0.133,9.00158,9.00158
827.00,9.00202,25.199347,0.000407,25.107481,-1.9141,0.133,9.00209,9.00209
828.00,9.00179,25.199332,0.000413,25.107428,-1.9141,0.133,9.00380,9.00380
829.00,9.00187,25.199331,0.000415,25.107376,-1.9138,0.133,9.00603,9.00603
830.00,9.00202,25.199370,0.000417,25.107438,-1.9135,0.133,9.00748,9.00748
831.00,9.00221,25.199387,0.000418,25.107427,-1.9133,0.133,9.00873,9.00873
832.00,9.00220,25.199347,0.000419,25.107327,-1.9132,0.133,9.00951,9.00951
833.00,9.00235,25.199436,0.000417,25.107356,-1.9131,0.133,9.01025,9.01025
834.00,9.00319,25.199494,0.000417,25.107401,-1.9131,0.133,9.01124,9.01124
835.00,9.00432,25.199528,0.000417,25.107376,-1.9132,0.133,9.01251,9.01251
836.00,9.00505,25.199670,0.000419,25.107448,-1.9133,0.133,9.01403,9.01403
837.00,9.00575,25.199798,0.000420,25.107499,-1.9134,0.133,9.01574,9.01574
838.00,9.00667,25.199830,0.000419,25.107518,-1.9135,0.134,9.01662,9.01662
839.00,9.00790,25.199845,0.000418,25.107568,-1.9137,0.134,9.01710,9.01710
840.00,9.00918,25.199835,0.000418,25.107538,-1.9138,0.134,9.01726,9.01726
841.00,9.01046,25.199775,0.000416,25.107506,-1.9136,0.134,9.01770,9.01770
842.00,9.01148,25.199707,0.000414,25.107466,-1.9134,0.134,9.01910,9.01910
843.00,9.01268,25.199706,0.000413,25.107436,-1.9132,0.134,9.02127,9.02127
844.00,9.01366,25.199728,0.000414,25.107371,-1.9130,0.134,9.02297,9.02297
845.00,9.01473,25.199857,0.000413,25.107394,-1.9129,0.134,9.02375,9.02375
846.00,9.01608,25.199930,0.000414,25.107370,-1.9128,0.135,9.02371,9.02371
847.00,9.01704,25.200057,0.000414,25.107433,-1.9128,0.135,9.02301,9.02301
848.00,9.01771,25.200159,0.000413,25.107422,-1.9128,0.135,9.02179,9.02179
849.00,9.01822,25.200220,0.000414,25.107420,-1.9128,0.135,9.02108,9.02108
850.00,9.01918,25.200229,0.000417,25.107390,-1.9127,0.135,9.02258,9.02258
851.00,9.02006,25.200248,0.000419,25.107408,-1.9128,0.135,9.02461,9.02461
852.00,9.02046,25.200236,0.000422,25.107392,-1.9129,0.135,9.02597,9.02597
853.00,9.02115,25.200217,0.000428,25.107410,-1.9128,0.134,9.02709,9.02709
854.00,9.02207,25.200243,0.000429,25.107434,-1.9128,0.134,9.02744,9.02744
855.00,9.02268,25.200227,0.000430,25.107428,-1.9128,0.134,9.02747,9.02747
856.00,9.02355,25.200279,0.000429,25.107450,-1.9127,0.135,9.02803,9.02803
857.00,9.02439,25.200317,0.000428,25.107459,-1.9126,0.135,9.02893,9.02893
858.00,9.02451,25.200414,0.000429,25.107445,-1.9126,0.135,9.03049,9.03049
859.00,9.02431,25.200489,0.000424,25.107404,-1.9126,0.135,9.03170,9.03170
860.00,9.02458,25.200579,0.000419,25.107417,-1.9126,0.135,9.03148,9.03148
861.00,9.02566,25.200591,0.000413,25.107359,-1.9127,0.136,9.03057,9.03057
862.00,9.02674,25.200619,0.000413,25.107342,-1.9128,0.136,9.03013,9.03013
863.00,9.02732,25.200600,0.000408,25.107373,-1.9129,0.136,9.02948,9.02948
864.00,9.02838,25.200632,0.000412,25.107429,-1.9130,0.136,9.02950,9.02950
865.00,9.02937,25.200638,0.000413,25.107453,-1.9130,0.136,9.03145,9.03145
866.00,9.02943,25.200669,0.000416,25.107492,-1.9128,0.136,9.03365,9.03365
867.00,9.02964,25.200756,0.000413,25.107507,-1.9127,0.136,9.03533,9.03533
868.00,9.03061,25.200803,0.000412,25.107447,-1.9126,0.136,9.03700,9.03700
869.00,9.03138,25.200788,0.000412,25.107372,-1.9127,0.136,9.03895,9.03895
870.00,9.03197,25.200774,0.000413,25.107314,-1.9128,0.136,9.03974,9.03974
871.00,9.03242,25.200792,0.000411,25.107282,-1.9130,0.136,9.04149,9.04149
872.00,9.03332,25.200816,0.000413,25.107360,-1.9130,0.137,9.04382,9.04382
873.00,9.03371,25.200878,0.000416,25.107426,-1.9130,0.137,9.04569,9.04569
874.00,9.03391,25.200917,0.000418,25.107480,-1.9129,0.137,9.04793,9.04793
875.00,9.03487,25.201011,0.000416,25.107525,-1.9127,0.137,9.04897,9.04897
876.00,9.03672,25.201074,0.000416,25.107511,-1.9125,0.137,9.04742,9.04742
877.00,9.03864,25.201078,0.000416,25.107382,-1.9124,0.137,9.04463,9.04463
878.00,9.04035,25.201108,0.000415,25.107345,-1.9123,0.137,9.04265,9.04265
879.00,9.04218,25.201226,0.000410,25.107394,-1.9123,0.137,9.03846,9.03846
880.00,9.04401,25.201305,0.000414,25.107389,-1.9123,0.137,9.03590,9.03590
881.00,9.04456,25.201356,0.000414,25.107409,-1.9121,0.137,9.03429,9.03429
882.00,9.04543,25.201427,0.000415,25.107464,-1.9118,0.137,9.03319,9.03319
883.00,9.04714,25.201473,0.000416,25.107444,-1.9114,0.137,9.03237,9.03237
884.00,9.04766,25.201521,0.000417,25.107423,-1.9110,0.137,9.03311,9.03311
885.00,9.04618,25.201495,0.000415,25.107409,-1.9107,0.138,9.03366,9.03366
886.00,9.04115,25.201522,0.000413,25.107454,-1.9108,0.138,9.03430,9.03430
887.00,9.03836,25.201466,0.000412,25.107398,-1.9107,0.138,9.03505,9.03505
888.00,9.03655,25.201484,0.000409,25.107378,-1.9109,0.138,9.03566,9.03566
889.00,9.03543,25.201461,0.000410,25.107329,-1.9113,0.138,9.03613,9.03613
890.00,9.03535,25.201494,0.000412,25.107317,-1.9116,0.138,9.03689,9.03689
891.00,9.03540,25.201528,0.000415,25.107252,-1.9117,0.138,9.03865,9.03865
892.00,9.03552,25.201604,0.000417,25.107304,-1.9119,0.138,9.04092,9.04092
893.00,9.03610,25.201567,0.000420,25.107339,-1.9119,0.138,9.04278,9.04278
894.00,9.03693,25.201528,0.000416,25.107349,-1.9119,0.138,9.04365,9.04365
895.00,9.03750,25.201482,0.000411,25.107338,-1.9119,0.138,9.04358,9.04358
896.00,9.03750,25.201512,0.000411,25.107390,-1.9119,0.139,9.04358,9.04358
897.00,9.03754,25.201498,0.000410,25.107360,-1.9119,0.139,9.04373,9.04373
898.00,9.03807,25.201605,0.000413,25.107418,-1.9121,0.139,9.04372,9.04372
899.00,9.03891,25.201694,0.000416,25.107423,-1.9122,0.139,9.04418,9.04418
900.00,9.03987,25.201856,0.000420,25.107490,-1.9120,0.139,9.04495,9.04495
901.00,9.04067,25.201837,0.000419,25.107458,-1.9117,0.139,9.04477,9.04477
902.00,9.04136,25.201940,0.000420,25.107501,-1.9115,0.139,9.04397,9.04397
903.00,9.04169,25.202002,0.000419,25.107503,-1.9113,0.139,9.04305,9.04305
904.00,9.04178,25.202026,0.000418,25.107507,-1.9113,0.139,9.04357,9.04357
905.00,9.04231,25.201971,0.000418,25.107442,-1.9114,0.139,9.04433,9.04433
906.00,9.04309,25.202037,0.000422,25.107490,-1.9116,0.139,9.04559,9.04559
907.00,9.04365,25.202057,0.000423,25.107467,-1.9115,0.139,9.04788,9.04788
908.00,9.04456,25.202050,0.000421,25.107444,-1.9114,0.139,9.05079,9.05079
909.00,9.04551,25.202072,0.000420,25.107414,-1.9113,0.139,9.05230,9.05230
910.00,9.04616,25.202129,0.000419,25.107432,-1.9111,0.139,9.05263,9.05263
911.00,9.04651,25.202156,0.000416,25.107327,-1.9111,0.139,9.05260,9.05260
912.00,9.04663,25.202271,0.000413,25.107377,-1.9114,0.140,9.05177,9.05177
913.00,9.04726,25.202400,0.000416,25.107424,-1.9115,0.140,9.05139,9.05139
914.00,9.04764,25.202437,0.000415,25.107399,-1.9115,0.140,9.05187,9.05187
915.00,9.04793,25.202528,0.000416,25.107459,-1.9115,0.140,9.05274,9.05274
916.00,9.04843,25.202631,0.000417,25.107548,-1.9112,0.140,9.05388,9.05388
917.00,9.04923,25.202617,0.000417,25.107490,-1.9109,0.140,9.05489,9.05489
918.00,9.04990,25.202630,0.000413,25.107462,-1.9109,0.140,9.05476,9.05476
919.00,9.05065,25.202719,0.000415,25.107541,-1.9108,0.140,9.05354,9.05354
920.00,9.05125,25.202711,0.000412,25.107484,-1.9107,0.140,9.05246,9.05246
921.00,9.05139,25.202731,0.000411,25.107441,-1.9107,0.140,9.05182,9.05182
922.00,9.05224,25.202748,0.000411,25.107412,-1.9106,0.140,9.05142,9.05142
923.00,9.05248,25.202802,0.000411,25.107404,-1.9106,0.140,9.05149,9.05149
924.00,9.05253,25.202827,0.000413,25.107379,-1.9107,0.140,9.05175,9.05175
925.00,9.05258,25.202882,0.000417,25.107416,-1.9108,0.140,9.05300,9.05300
926.00,9.05285,25.202888,0.000417,25.107427,-1.9107,0.140,9.05359,9.05359
927.00,9.05284,25.202925,0.000418,25.107463,-1.9105,0.140,9.05342,9.05342
928.00,9.05273,25.202941,0.000422,25.107453,-1.9103,0.140,9.05292,9.05292
929.00,9.05276,25.202987,0.000420,25.107476,-1.9102,0.140,9.05292,9.05292
930.00,9.05257,25.203075,0.000420,25.107501,-1.9100,0.141,9.05180,9.05180
931.00,9.05258,25.203125,0.000417,25.107521,-1.9099,0.141,9.05043,9.05043
932.00,9.05242,25.203191,0.000414,25.107538,-1.9099,0.141,9.04921,9.04921
933.00,9.05214,25.203112,0.000410,25.107474,-1.9097,0.141,9.04862,9.04862
934.00,9.05174,25.203115,0.000412,25.107452,-1.9095,0.141,9.04808,9.04808
935.00,9.05141,25.203056,0.000413,25.107370,-1.9097,0.141,9.04874,9.04874
936.00,9.05131,25.203035,0.000413,25.107272,-1.9099,0.141,9.04948,9.04948
937.00,9.05122,25.203026,0.000412,25.107199,-1.9099,0.141,9.05069,9.05069
938.00,9.05106,25.203145,0.000411,25.107228,-1.9103,0.141,9.05089,9.05089
939.00,9.05104,25.203215,0.000410,25.107271,-1.9106,0.142,9.05138,9.05138
940.00,9.05114,25.203290,0.000408,25.107288,-1.9106,0.142,9.05126,9.05126
941.00,9.05129,25.203344,0.000410,25.107305,-1.9105,0.142,9.05225,9.05225
942.00,9.05130,25.203401,0.000412,25.107367,-1.9103,0.142,9.05296,9.05296
943.00,9.05113,25.203441,0.000411,25.107389,-1.9101,0.142,9.05392,9.05392
944.00,9.05115,25.203462,0.000409,25.107299,-1.9098,0.142,9.05446,9.05446
945.00,9.05144,25.203554,0.000408,25.107301,-1.9096,0.142,9.05592,9.05592
946.00,9.05201,25.203619,0.000410,25.107337,-1.9096,0.143,9.05668,9.05668
947.00,9.05229,25.203632,0.000411,25.107288,-1.9096,0.143,9.05753,9.05753
948.00,9.05254,25.203607,0.000416,25.107223,-1.9095,0.142,9.05735,9.05735
949.00,9.05295,25.203682,0.000417,25.107290,-1.9095,0.142,9.05676,9.05676
950.00,9.05371,25.203703,0.000420,25.107333,-1.9095,0.142,9.05474,9.05474
951.00,9.05365,25.203764,0.000423,25.107383,-1.9095,0.142,9.05309,9.05309
952.00,9.05339,25.203830,0.000421,25.107441,-1.9096,0.142,9.05125,9.05125
953.00,9.05381,25.203901,0.000420,25.107541,-1.9096,0.143,9.04855,9.04855
954.00,9.05404,25.203933,0.000422,25.107539,-1.9097,0.142,9.04536,9.04536
955.00,9.05455,25.203962,0.000421,25.107552,-1.9097,0.143,9.04265,9.04265
956.00,9.05496,25.203975,0.000419,25.107554,-1.9098,0.143,9.03936,9.03936
957.00,9.05480,25.203993,0.000417,25.107529,-1.9098,0.143,9.03735,9.03735
958.00,9.05491,25.203978,0.000411,25.107405,-1.9097,0.143,9.03642,9.03642
959.00,9.05292,25.203953,0.000406,25.107394,-1.9097,0.143,9.03439,9.03439
960.00,9.05078,25.203905,0.000406,25.107327,-1.9097,0.143,9.02969,9.02969
@7,2.0001,4.0, 960.106 
961.00,9.05171,25.203967,0.000409,25.107305,-1.9097,0.143,9.02406,9.02406
962.00,9.05038,25.204042,0.000411,25.107316,-1.9098,0.144,9.01735,9.01735
963.00,9.03976,25.204132,0.000417,25.107375,-1.9097,0.143,9.01240,9.01240
964.00,9.03564,25.204243,0.000420,25.107382,-1.9095,0.143,9.01087,9.01087
965.00,9.03626,25.204291,0.000420,25.107361,-1.9093,0.143,9.01312,9.01312
966.00,9.03712,25.204280,0.000417,25.107322,-1.9091,0.144,9.01709,9.01709
967.00,9.03862,25.204376,0.000417,25.107364,-1.9089,0.144,9.02199,9.02199
968.00,9.03524,25.204373,0.000416,25.107328,-1.9090,0.144,9.02659,9.02659
969.00,9.02440,25.204363,0.000413,25.107323,-1.9090,0.144,9.03076,9.03076
970.00,9.01265,25.204405,0.000410,25.107347,-1.9090,0.144,9.03389,9.03389
971.00,9.00749,25.204469,0.000411,25.107362,-1.9090,0.144,9.03535,9.03535
972.00,9.00830,25.204416,0.000412,25.107282,-1.9090,0.144,9.03605,9.03605
973.00,9.01035,25.204502,0.000413,25.107327,-1.9090,0.144,9.03655,9.03655
974.00,9.01669,25.204534,0.000417,25.107328,-1.9088,0.144,9.03583,9.03583
975.00,9.02386,25.204581,0.000420,25.107385,-1.9089,0.144,9.03482,9.03482
976.00,9.02742,25.204608,0.000419,25.107433,-1.9089,0.145,9.03465,9.03465
977.00,9.03076,25.204631,0.000419,25.107457,-1.9089,0.145,9.03500,9.03500
978.00,9.03312,25.204591,0.000418,25.107402,-1.9090,0.145,9.03532,9.03532
979.00,9.03369,25.204687,0.000420,25.107410,-1.9092,0.145,9.03532,9.03532
980.00,9.03387,25.204760,0.000421,25.107394,-1.9093,0.145,9.03465,9.03465
981.00,9.03400,25.204746,0.000420,25.107285,-1.9093,0.145,9.03352,9.03352
982.00,9.03436,25.204820,0.000422,25.107317,-1.9092,0.145,9.03073,9.03073
983.00,9.03394,25.204915,0.000427,25.107381,-1.9090,0.145,9.02829,9.02829
984.00,9.03376,25.204849,0.000426,25.107344,-1.9087,0.145,9.02690,9.02690
985.00,9.03346,25.204888,0.000426,25.107375,-1.9085,0.145,9.02615,9.02615
986.00,9.03319,25.204972,0.000428,25.107447,-1.9082,0.145,9.02597,9.02597
987.00,9.03266,25.205001,0.000424,25.107457,-1.9079,0.145,9.02741,9.02741
988.00,9.03208,25.205032,0.000418,25.107437,-1.9078,0.145,9.02818,9.02818
989.00,9.03144,25.205161,0.000415,25.107489,-1.9077,0.145,9.02915,9.02915
990.00,9.03074,25.205187,0.000413,25.107426,-1.9075,0.146,9.02994,9.02994
991.00,9.03002,25.205265,0.000412,25.107420,-1.9076,0.146,9.03125,9.03125
992.00,9.02975,25.205281,0.000418,25.107378,-1.9079,0.146,9.03217,9.03217
993.00,9.02988,25.205265,0.000420,25.107297,-1.9079,0.145,9.03333,9.03333
994.00,9.02979,25.205264,0.000421,25.107264,-1.9080,0.145,9.03363,9.03363
995.00,9.02958,25.205302,0.000418,25.107265,-1.9082,0.146,9.03443,9.03443
996.00,9.02950,25.205367,0.000417,25.107273,-1.9082,0.146,9.03415,9.03415
997.00,9.02983,25.205443,0.000414,25.107273,-1.9082,0.146,9.03406,9.03406
998.00,9.03008,25.205534,0.000412,25.107358,-1.9082,0.146,9.03476,9.03476
999.00,9.03047,25.205566,0.000410,25.107366,-1.9083,0.146,9.03542,9.03542
1000.00,9.03121,25.205613,0.000412,25.107322,-1.9083,0.146,9.03590,9.03590
1001.00,9.03207,25.205677,0.000411,25.107345,-1.9083,0.146,9.03748,9.03748
1002.00,9.03268,25.205732,0.000410,25.107365,-1.9083,0.146,9.03876,9.03876
1003.00,9.03347,25.205805,0.000412,25.107378,-1.9083,0.146,9.03990,9.03990
1004.00,9.03429,25.205855,0.000414,25.107385,-1.9081,0.146,9.04084,9.04084
1005.00,9.03516,25.205919,0.000417,25.107430,-1.9080,0.146,9.04161,9.04161
1006.00,9.03598,25.205905,0.000418,25.107460,-1.9080,0.147,9.04209,9.04209
1007.00,9.03664,25.205955,0.000421,25.107465,-1.9080,0.146,9.04318,9.04318
1008.00,9.03729,25.205966,0.000414,25.107420,-1.9081,0.147,9.04171,9.04171
1009.00,9.03813,25.205958,0.000411,25.107382,-1.9081,0.147,9.04060,9.04060
1010.00,9.03837,25.205917,0.000410,25.107338,-1.9079,0.147,9.04085,9.04085
1011.00,9.03843,25.205993,0.000409,25.107351,-1.9079,0.147,9.04162,9.04162
1012.00,9.03890,25.206037,0.000409,25.107328,-1.9079,0.147,9.04157,9.04157
1013.00,9.03962,25.206139,0.000416,25.107464,-1.9077,0.147,9.04342,9.04342
1014.00,9.04027,25.206252,0.000420,25.107544,-1.9077,0.147,9.04579,9.04579
1015.00,9.04102,25.206300,0.000420,25.107533,-1.9077,0.147,9.04627,9.04627
1016.00,9.04173,25.206283,0.000419,25.107507,-1.9076,0.147,9.04561,9.04561
1017.00,9.04238,25.206259,0.000416,25.107514,-1.9074,0.147,9.04566,9.04566
1018.00,9.04275,25.206300,0.000414,25.107470,-1.9071,0.148,9.04584,9.04584
1019.00,9.04280,25.206282,0.000414,25.107418,-1.9067,0.148,9.04587,9.04587
1020.00,9.04327,25.206369,0.000415,25.107483,-1.9066,0.148,9.04623,9.04623
1021.00,9.04366,25.206414,0.000419,25.107500,-1.9065,0.148,9.04675,9.04675
1022.00,9.04397,25.206373,0.000420,25.107487,-1.9066,0.148,9.04707,9.04707
1023.00,9.04447,25.206292,0.000419,25.107440,-1.9067,0.148,9.04727,9.04727
1024.00,9.04473,25.206313,0.000418,25.107441,-1.9067,0.148,9.04790,9.04790
1025.00,9.04517,25.206342,0.000417,25.107436,-1.9069,0.148,9.04842,9.04842
1026.00,9.04544,25.206412,0.000416,25.107441,-1.9071,0.148,9.04953,9.04953
1027.00,9.04589,25.206527,0.000417,25.107481,-1.9073,0.148,9.05049,9.05049
1028.00,9.04662,25.206634,0.000418,25.107492,-1.9075,0.148,9.05081,9.05081
1029.00,9.04731,25.206726,0.000420,25.107569,-1.9078,0.148,9.05067,9.05067
1030.00,9.04776,25.206768,0.000423,25.107586,-1.9078,0.148,9.04968,9.04968
1031.00,9.04775,25.206765,0.000420,25.107534,-1.9076,0.148,9.04906,9.04906
1032.00,9.04783,25.206776,0.000419,25.107547,-1.9075,0.149,9.04852,9.04852
1033.00,9.04807,25.206748,0.000420,25.107535,-1.9074,0.149,9.04936,9.04936
1034.00,9.04862,25.206779,0.000415,25.107505,-1.9071,0.149,9.05106,9.05106
1035.00,9.04913,25.206796,0.000412,25.107494,-1.9070,0.149,9.05345,9.05345
1036.00,9.04994,25.206736,0.000413,25.107447,-1.9068,0.149,9.05651,9.05651
1037.00,9.05059,25.206745,0.000413,25.107359,-1.9067,0.149,9.05888,9.05888
1038.00,9.05096,25.206839,0.000415,25.107374,-1.9066,0.149,9.05865,9.05865
1039.00,9.05185,25.206864,0.000417,25.107340,-1.9068,0.149,9.05651,9.05651
1040.00,9.05255,25.206884,0.000416,25.107344,-1.9070,0.149,9.05435,9.05435
1041.00,9.05299,25.207008,0.000417,25.107411,-1.9071,0.149,9.05063,9.05063
1042.00,9.05337,25.207145,0.000419,25.107519,-1.9070,0.149,9.04778,9.04778
1043.00,9.05409,25.207179,0.000415,25.107526,-1.9070,0.150,9.04720,9.04720
1044.00,9.05573,25.207150,0.000414,25.107480,-1.9068,0.150,9.04655,9.04655
1045.00,9.05840,25.207187,0.000417,25.107451,-1.9067,0.150,9.04670,9.04670
1046.00,9.06039,25.207177,0.000414,25.107397,-1.9066,0.150,9.04762,9.04762
1047.00,9.06047,25.207148,0.000413,25.107353,-1.9066,0.150,9.04851,9.04851
1048.00,9.05284,25.207148,0.000416,25.107380,-1.9064,0.150,9.05010,9.05010
1049.00,9.04854,25.207178,0.000418,25.107427,-1.9062,0.150,9.05264,9.05264
1050.00,9.04671,25.207214,0.000414,25.107444,-1.9060,0.150,9.05496,9.05496
1051.00,9.04715,25.207248,0.000416,25.107453,-1.9058,0.150,9.05602,9.05602
1052.00,9.04696,25.207241,0.000418,25.107404,-1.9056,0.150,9.05589,9.05589
1053.00,9.04798,25.207327,0.000420,25.107360,-1.9056,0.150,9.05449,9.05449
1054.00,9.04961,25.207309,0.000419,25.107321,-1.9055,0.150,9.05306,9.05306
1055.00,9.05048,25.207320,0.000423,25.107358,-1.9056,0.150,9.05181,9.05181
1056.00,9.05146,25.207355,0.000421,25.107371,-1.9057,0.150,9.05079,9.05079
1057.00,9.05202,25.207410,0.000420,25.107392,-1.9058,0.151,9.04975,9.04975
1058.00,9.05184,25.207288,0.000413,25.107305,-1.9058,0.151,9.04916,9.04916
1059.00,9.05168,25.207421,0.000414,25.107332,-1.9058,0.151,9.04850,9.04850
1060.00,9.05125,25.207450,0.000414,25.107258,-1.9058,0.151,9.04760,9.04760
1061.00,9.05162,25.207434,0.000419,25.107235,-1.9056,0.151,9.04690,9.04690
1062.00,9.05169,25.207505,0.000419,25.107290,-1.9056,0.151,9.04681,9.04681
1063.00,9.05112,25.207613,0.000423,25.107397,-1.9055,0.151,9.04657,9.04657
1064.00,9.05057,25.207603,0.000425,25.107382,-1.9055,0.151,9.04731,9.04731
1065.00,9.05057,25.207675,0.000424,25.107484,-1.9054,0.151,9.04756,9.04756
1066.00,9.05054,25.207715,0.000423,25.107490,-1.9053,0.151,9.04725,9.04725
1067.00,9.05006,25.207737,0.000422,25.107525,-1.9051,0.151,9.04714,9.04714
1068.00,9.04940,25.207773,0.000422,25.107537,-1.9050,0.151,9.04707,9.04707
1069.00,9.04868,25.207863,0.000423,25.107601,-1.9049,0.151,9.04597,9.04597
1070.00,9.04807,25.207872,0.000421,25.107547,-1.9048,0.152,9.04548,9.04548
1071.00,9.04767,25.207938,0.000420,25.107546,-1.9047,0.152,9.04580,9.04580
1072.00,9.04738,25.207942,0.000419,25.107447,-1.9047,0.152,9.04617,9.04617
1073.00,9.04723,25.208061,0.000418,25.107496,-1.9047,0.152,9.04685,9.04685
1074.00,9.04717,25.208098,0.000414,25.107448,-1.9046,0.152,9.04837,9.04837
1075.00,9.04689,25.208177,0.000417,25.107435,-1.9047,0.152,9.04948,9.04948
1076.00,9.04720,25.208168,0.000416,25.107453,-1.9048,0.152,9.05062,9.05062
1077.00,9.04750,25.208234,0.000415,25.107504,-1.9048,0.152,9.05271,9.05271
1078.00,9.04781,25.208240,0.000417,25.107473,-1.9049,0.152,9.05537,9.05537
1079.00,9.04815,25.208258,0.000419,25.107526,-1.9050,0.152,9.05836,9.05836
1080.00,9.04861,25.208228,0.000420,25.107524,-1.9051,0.152,9.06096,9.06096
1081.00,9.04862,25.208314,0.000418,25.107546,-1.9052,0.152,9.06283,9.06283
1082.00,9.04897,25.208359,0.000418,25.107558,-1.9052,0.152,9.06341,9.06341
1083.00,9.04980,25.208431,0.000415,25.107568,-1.9051,0.153,9.06265,9.06265
1084.00,9.05093,25.208527,0.000419,25.107571,-1.9050,0.153,9.06133,9.06133
1085.00,9.05260,25.208503,0.000417,25.107566,-1.9049,0.153,9.06052,9.06052
1086.00,9.05368,25.208554,0.000418,25.107626,-1.9049,0.153,9.05949,9.05949
1087.00,9.05761,25.208521,0.000421,25.107609,-1.9050,0.153,9.05845,9.05845
1088.00,9.06302,25.208507,0.000418,25.107596,-1.9051,0.153,9.05775,9.05775
1089.00,9.06425,25.208509,0.000417,25.107602,-1.9050,0.153,9.05633,9.05633
1090.00,9.06291,25.208639,0.000420,25.107632,-1.9050,0.153,9.05523,9.05523
1091.00,9.06226,25.208655,0.000419,25.107575,-1.9050,0.153,9.05497,9.05497
1092.00,9.06127,25.208792,0.000420,25.107568,-1.9047,0.153,9.05466,9.05466
1093.00,9.06022,25.208848,0.000423,25.107560,-1.9045,0.153,9.05418,9.05418
1094.00,9.05944,25.208851,0.000423,25.107555,-1.9043,0.153,9.05380,9.05380
1095.00,9.05876,25.208931,0.000421,25.107609,-1.9041,0.154,9.05266,9.05266
1096.00,9.05820,25.208956,0.000421,25.107586,-1.9039,0.154,9.05199,9.05199
1097.00,9.05737,25.208878,0.000421,25.107553,-1.9040,0.154,9.05273,9.05273
1098.00,9.05712,25.208917,0.000419,25.107523,-1.9042,0.154,9.05350,9.05350
1099.00,9.05652,25.208940,0.000417,25.107457,-1.9044,0.154,9.05423,9.05423
1100.00,9.05613,25.208881,0.000416,25.107405,-1.9044,0.154,9.05566,9.05566
1101.00,9.05583,25.208979,0.000419,25.107512,-1.9044,0.154,9.05669,9.05669
1102.00,9.05553,25.209056,0.000419,25.107556,-1.9043,0.154,9.05613,9.05613
1103.00,9.05504,25.209046,0.000419,25.107562,-1.9041,0.154,9.05417,9.05417
1104.00,9.05457,25.209124,0.000419,25.107620,-1.9038,0.154,9.05151,9.05151
1105.00,9.05446,25.209161,0.000417,25.107584,-1.9037,0.154,9.04916,9.04916
1106.00,9.05440,25.209204,0.000419,25.107494,-1.9035,0.154,9.04702,9.04702
1107.00,9.05444,25.209255,0.000418,25.107423,-1.9036,0.154,9.04721,9.04721
1108.00,9.05496,25.209299,0.000418,25.107412,-1.9039,0.154,9.04905,9.04905
1109.00,9.05646,25.209315,0.000417,25.107389,-1.9040,0.154,9.04975,9.04975
1110.00,9.05646,25.209384,0.000418,25.107448,-1.9040,0.155,9.04733,9.04733
@8,2.0001,4.0, 1110.035 
1111.00,9.05613,25.209365,0.000413,25.107436,-1.9040,0.155,9.04302,9.04302
1112.00,9.05340,25.209354,0.000414,25.107488,-1.9038,0.155,9.03644,9.03644
1113.00,9.04819,25.209289,0.000413,25.107424,-1.9037,0.155,9.02924,9.02924
1114.00,9.04622,25.209261,0.000413,25.107380,-1.9036,0.155,9.02431,9.02431
1115.00,9.04781,25.209298,0.000416,25.107376,-1.9036,0.155,9.02276,9.02276
1116.00,9.04915,25.209287,0.000415,25.107382,-1.9035,0.155,9.02291,9.02291
1117.00,9.05329,25.209374,0.000417,25.107392,-1.9035,0.155,9.02442,9.02442
1118.00,9.05570,25.209425,0.000417,25.107386,-1.9034,0.155,9.02710,9.02710
1119.00,9.04585,25.209507,0.000415,25.107433,-1.9035,0.155,9.03016,9.03016
1120.00,9.03283,25.209515,0.000410,25.107373,-1.9036,0.156,9.03216,9.03216
1121.00,9.02469,25.209623,0.000410,25.107400,-1.9036,0.156,9.03415,9.03415
1122.00,9.02239,25.209554,0.000409,25.107396,-1.9033,0.156,9.03496,9.03496
1123.00,9.02218,25.209670,0.000409,25.107489,-1.9032,0.156,9.03585,9.03585
1124.00,9.02362,25.209772,0.000413,25.107514,-1.9031,0.156,9.03628,9.03628
1125.00,9.02610,25.209894,0.000416,25.107620,-1.9029,0.156,9.03710,9.03710
1126.00,9.02783,25.209940,0.000415,25.107638,-1.9029,0.156,9.03770,9.03770
1127.00,9.02950,25.210071,0.000412,25.107658,-1.9030,0.156,9.03936,9.03936
1128.00,9.03112,25.210052,0.000414,25.107551,-1.9030,0.156,9.04092,9.04092
1129.00,9.03236,25.209967,0.000415,25.107433,-1.9031,0.156,9.04251,9.04251
1130.00,9.03344,25.209980,0.000413,25.107398,-1.9033,0.156,9.04429,9.04429
1131.00,9.03469,25.209926,0.000414,25.107351,-1.9035,0.156,9.04605,9.04605
1132.00,9.03622,25.209932,0.000415,25.107368,-1.9036,0.156,9.04701,9.04701
1133.00,9.03745,25.210051,0.000416,25.107556,-1.9036,0.156,9.04708,9.04708
1134.00,9.03872,25.210077,0.000416,25.107604,-1.9033,0.157,9.04695,9.04695
1135.00,9.04028,25.210048,0.000418,25.107638,-1.9031,0.157,9.04643,9.04643
1136.00,9.04129,25.210124,0.000421,25.107688,-1.9029,0.156,9.04588,9.04588
1137.00,9.04219,25.210152,0.000423,25.107673,-1.9028,0.156,9.04510,9.04510
1138.00,9.04295,25.210101,0.000421,25.107561,-1.9028,0.156,9.04437,9.04437
1139.00,9.04320,25.210192,0.000419,25.107607,-1.9030,0.157,9.04448,9.04448
1140.00,9.04324,25.210269,0.000419,25.107624,-1.9031,0.157,9.04484,9.04484
1141.00,9.04356,25.210283,0.000420,25.107578,-1.9032,0.157,9.04508,9.04508
1142.00,9.04390,25.210344,0.000417,25.107516,-1.9032,0.157,9.04527,9.04527
1143.00,9.04435,25.210366,0.000414,25.107460,-1.9031,0.157,9.04552,9.04552
1144.00,9.04454,25.210344,0.000418,25.107404,-1.9030,0.157,9.04470,9.04470
1145.00,9.04470,25.210312,0.000414,25.107314,-1.9029,0.157,9.04366,9.04366
1146.00,9.04490,25.210321,0.000411,25.107326,-1.9029,0.157,9.04304,9.04304
1147.00,9.04509,25.210275,0.000410,25.107372,-1.9027,0.157,9.04316,9.04316
1148.00,9.04507,25.210338,0.000413,25.107459,-1.9026,0.157,9.04348,9.04348
1149.00,9.04512,25.210421,0.000412,25.107489,-1.9026,0.158,9.04470,9.04470
1150.00,9.04506,25.210487,0.000415,25.107504,-1.9026,0.158,9.04613,9.04613
1151.00,9.04535,25.210541,0.000417,25.107446,-1.9025,0.158,9.04815,9.04815
1152.00,9.04562,25.210629,0.000418,25.107452,-1.9025,0.158,9.04881,9.04881
1153.00,9.04559,25.210712,0.000419,25.107438,-1.9026,0.158,9.04925,9.04925
1154.00,9.04568,25.210696,0.000416,25.107392,-1.9024,0.158,9.04926,9.04926
1155.00,9.04595,25.210752,0.000416,25.107412,-1.9022,0.158,9.04979,9.04979
1156.00,9.04624,25.210744,0.000416,25.107404,-1.9022,0.158,9.04958,9.04958
1157.00,9.04659,25.210742,0.000419,25.107392,-1.9021,0.158,9.04955,9.04955
1158.00,9.04684,25.210682,0.000417,25.107391,-1.9020,0.158,9.05007,9.05007
1159.00,9.04692,25.210755,0.000419,25.107503,-1.9022,0.158,9.05084,9.05084
1160.00,9.04721,25.210742,0.000418,25.107477,-1.9023,0.158,9.05076,9.05076
1161.00,9.04769,25.210941,0.000418,25.107610,-1.9025,0.159,9.05048,9.05048
1162.00,9.04783,25.211103,0.000417,25.107647,-1.9027,0.159,9.05015,9.05015
1163.00,9.04812,25.211240,0.000419,25.107663,-1.9027,0.159,9.05025,9.05025
1164.00,9.04866,25.211334,0.000422,25.107656,-1.9025,0.159,9.04942,9.04942
1165.00,9.04888,25.211458,0.000425,25.107728,-1.9022,0.159,9.04953,9.04953
1166.00,9.04933,25.211436,0.000424,25.107712,-1.9020,0.159,9.05044,9.05044
1167.00,9.04999,25.211431,0.000424,25.107702,-1.9018,0.159,9.05262,9.05262
1168.00,9.05065,25.211433,0.000428,25.107704,-1.9017,0.159,9.05489,9.05489
1169.00,9.05105,25.211379,0.000429,25.107644,-1.9018,0.159,9.05779,9.05779
1170.00,9.05114,25.211400,0.000425,25.107605,-1.9020,0.159,9.05873,9.05873
1171.00,9.05209,25.211387,0.000426,25.107564,-1.9021,0.159,9.05858,9.05858
1172.00,9.05259,25.211387,0.000427,25.107575,-1.9024,0.159,9.05753,9.05753
1173.00,9.05299,25.211392,0.000424,25.107530,-1.9024,0.159,9.05526,9.05526
1174.00,9.05334,25.211474,0.000422,25.107571,-1.9022,0.160,9.05294,9.05294
1175.00,9.05382,25.211505,0.000425,25.107542,-1.9020,0.159,9.05128,9.05128
1176.00,9.05435,25.211542,0.000421,25.107535,-1.9018,0.160,9.05018,9.05018
1177.00,9.05538,25.211609,0.000422,25.107514,-1.9014,0.160,9.04999,9.04999
1178.00,9.05478,25.211670,0.000422,25.107500,-1.9014,0.160,9.05039,9.05039
1179.00,9.05528,25.211701,0.000420,25.107511,-1.9015,0.160,9.04966,9.04966
1180.00,9.05612,25.211733,0.000421,25.107577,-1.9017,0.160,9.05052,9.05052
1181.00,9.05513,25.211779,0.000423,25.107567,-1.9018,0.160,9.05164,9.05164
1182.00,9.05412,25.211771,0.000422,25.107527,-1.9018,0.160,9.05208,9.05208
1183.00,9.05358,25.211877,0.000422,25.107617,-1.9018,0.160,9.05283,9.05283
1184.00,9.05341,25.211932,0.000426,25.107574,-1.9018,0.160,9.05424,9.05424
1185.00,9.05358,25.211942,0.000425,25.107489,-1.9019,0.160,9.05460,9.05460
1186.00,9.05372,25.211924,0.000425,25.107481,-1.9019,0.160,9.05477,9.05477
1187.00,9.05365,25.211935,0.000425,25.107495,-1.9020,0.160,9.05459,9.05459
1188.00,9.05343,25.211890,0.000426,25.107399,-1.9020,0.160,9.05428,9.05428
1189.00,9.05290,25.211945,0.000424,25.107413,-1.9020,0.160,9.05409,9.05409
1190.00,9.05245,25.212050,0.000424,25.107490,-1.9020,0.160,9.05425,9.05425
1191.00,9.05249,25.212203,0.000421,25.107525,-1.9018,0.160,9.05485,9.05485
1192.00,9.05290,25.212317,0.000420,25.107558,-1.9016,0.161,9.05606,9.05606
1193.00,9.05337,25.212436,0.000415,25.107638,-1.9014,0.161,9.05659,9.05659
1194.00,9.05366,25.212482,0.000411,25.107658,-1.9012,0.161,9.05744,9.05744
1195.00,9.05413,25.212400,0.000408,25.107541,-1.9011,0.161,9.05819,9.05819
1196.00,9.05462,25.212422,0.000410,25.107527,-1.9011,0.161,9.05831,9.05831
1197.00,9.05509,25.212497,0.000412,25.107546,-1.9011,0.161,9.05827,9.05827
1198.00,9.05530,25.212587,0.000416,25.107550,-1.9010,0.161,9.05798,9.05798
1199.00,9.05571,25.212595,0.000417,25.107502,-1.9009,0.161,9.05827,9.05827
1200.00,9.05615,25.212709,0.000418,25.107521,-1.9010,0.161,9.05792,9.05792
1201.00,9.05634,25.212756,0.000417,25.107503,-1.9010,0.161,9.05747,9.05747
1202.00,9.05632,25.212804,0.000418,25.107510,-1.9009,0.162,9.05626,9.05626
1203.00,9.05617,25.212773,0.000419,25.107493,-1.9009,0.162,9.05564,9.05564
1204.00,9.05622,25.212803,0.000418,25.107528,-1.9008,0.162,9.05551,9.05551
1205.00,9.05645,25.212835,0.000422,25.107600,-1.9008,0.162,9.05593,9.05593
1206.00,9.05677,25.212905,0.000423,25.107619,-1.9007,0.162,9.05706,9.05706
1207.00,9.05710,25.212933,0.000422,25.107637,-1.9007,0.162,9.05869,9.05869
1208.00,9.05750,25.212952,0.000420,25.107587,-1.9006,0.162,9.06048,9.06048
1209.00,9.05783,25.213062,0.000423,25.107597,-1.9005,0.162,9.06028,9.06028
1210.00,9.05788,25.213143,0.000420,25.107560,-1.9004,0.162,9.05981,9.05981
1211.00,9.05799,25.213207,0.000424,25.107593,-1.9004,0.162,9.05894,9.05894
1212.00,9.05802,25.213212,0.000422,25.107568,-1.9004,0.162,9.05805,9.05805
1213.00,9.05794,25.213231,0.000423,25.107562,-1.9005,0.162,9.05650,9.05650
1214.00,9.05800,25.213224,0.000421,25.107552,-1.9007,0.162,9.05716,9.05716
1215.00,9.05786,25.213214,0.000423,25.107569,-1.9009,0.162,9.05768,9.05768
1216.00,9.05760,25.213142,0.000419,25.107566,-1.9009,0.163,9.05759,9.05759
1217.00,9.05778,25.213131,0.000420,25.107556,-1.9010,0.163,9.05747,9.05747
1218.00,9.05771,25.213164,0.000421,25.107611,-1.9010,0.163,9.05870,9.05870
1219.00,9.05773,25.213175,0.000422,25.107623,-1.9010,0.162,9.05873,9.05873
1220.00,9.05804,25.213195,0.000423,25.107625,-1.9010,0.163,9.05915,9.05915
1221.00,9.05831,25.213247,0.000424,25.107630,-1.9009,0.163,9.06039,9.06039
1222.00,9.05882,25.213316,0.000423,25.107621,-1.9008,0.163,9.06175,9.06175
1223.00,9.05928,25.213374,0.000421,25.107598,-1.9009,0.163,9.06281,9.06281
1224.00,9.05963,25.213420,0.000420,25.107541,-1.9010,0.163,9.06242,9.06242
1225.00,9.05963,25.213369,0.000414,25.107402,-1.9009,0.163,9.06199,9.06199
1226.00,9.05952,25.213411,0.000410,25.107373,-1.9009,0.163,9.06135,9.06135
1227.00,9.05942,25.213507,0.000410,25.107406,-1.9008,0.164,9.06075,9.06075
1228.00,9.05949,25.213548,0.000411,25.107400,-1.9007,0.164,9.05973,9.05973
1229.00,9.05959,25.213604,0.000412,25.107470,-1.9006,0.164,9.06011,9.06011
1230.00,9.05977,25.213776,0.000417,25.107615,-1.9006,0.164,9.06100,9.06100
1231.00,9.06013,25.213754,0.000419,25.107555,-1.9006,0.164,9.06163,9.06163
1232.00,9.06036,25.213669,0.000422,25.107493,-1.9005,0.164,9.06220,9.06220
1233.00,9.06078,25.213705,0.000425,25.107564,-1.9003,0.164,9.06193,9.06193
1234.00,9.06089,25.213769,0.000428,25.107618,-1.9002,0.164,9.06181,9.06181
1235.00,9.06086,25.213810,0.000428,25.107687,-1.9001,0.164,9.06146,9.06146
1236.00,9.06098,25.213878,0.000428,25.107695,-1.9000,0.164,9.06097,9.06097
1237.00,9.06123,25.213978,0.000430,25.107749,-1.9001,0.164,9.06082,9.06082
1238.00,9.06139,25.213973,0.000427,25.107696,-1.9002,0.164,9.06088,9.06088
1239.00,9.06136,25.213946,0.000426,25.107574,-1.9002,0.164,9.06090,9.06090
1240.00,9.06128,25.213890,0.000425,25.107512,-1.9002,0.164,9.06047,9.06047
1241.00,9.06108,25.213943,0.000423,25.107589,-1.9003,0.164,9.05990,9.05990
1242.00,9.06091,25.213942,0.000417,25.107560,-1.9004,0.164,9.05938,9.05938
1243.00,9.06067,25.213981,0.000415,25.107552,-1.9003,0.165,9.05975,9.05975
1244.00,9.06052,25.214029,0.000413,25.107616,-1.9004,0.165,9.05911,9.05911
1245.00,9.06048,25.214129,0.000416,25.107630,-1.9004,0.165,9.05901,9.05901
1246.00,9.06058,25.214085,0.000419,25.107584,-1.9004,0.165,9.06012,9.06012
1247.00,9.06078,25.214095,0.000425,25.107592,-1.9004,0.165,9.06127,9.06127
1248.00,9.06099,25.214134,0.000428,25.107574,-1.9005,0.165,9.06155,9.06155
1249.00,9.06105,25.214147,0.000429,25.107540,-1.9005,0.165,9.06231,9.06231
1250.00,9.06103,25.214134,0.000428,25.107505,-1.9007,0.165,9.06318,9.06318
1251.00,9.06116,25.214245,0.000427,25.107506,-1.9007,0.165,9.06406,9.06406
1252.00,9.06128,25.214344,0.000424,25.107491,-1.9006,0.165,9.06374,9.06374
1253.00,9.06136,25.214371,0.000423,25.107467,-1.9006,0.165,9.06284,9.06284
1254.00,9.06137,25.214384,0.000421,25.107452,-1.9007,0.165,9.06048,9.06048
1255.00,9.06149,25.214439,0.000423,25.107432,-1.9007,0.165,9.05712,9.05712
1256.00,9.06173,25.214395,0.000423,25.107387,-1.9007,0.165,9.05219,9.05219
1257.00,9.06238,25.214414,0.000423,25.107406,-1.9008,0.165,9.05093,9.05093
1258.00,9.06313,25.214427,0.000423,25.107400,-1.9008,0.165,9.05068,9.05068
1259.00,9.06399,25.214431,0.000421,25.107387,-1.9007,0.165,9.05130,9.05130
1260.00,9.06425,25.214390,0.000417,25.107321,-1.9007,0.166,9.05112,9.05112
1261.00,9.06613,25.214515,0.000417,25.107405,-1.9004,0.166,9.05017,9.05017
@9,2.0001,4.0, 1260.07999999999 
1262.00,9.06302,25.214555,0.000416,25.107418,-1.9000,0.166,9.04664,9.04664
1263.00,9.05824,25.214581,0.000419,25.107421,-1.8997,0.166,9.04200,9.04200
1264.00,9.04964,25.214658,0.000416,25.107461,-1.8994,0.166,9.03891,9.03891
1265.00,9.04707,25.214740,0.000414,25.107528,-1.8993,0.166,9.03792,9.03792
1266.00,9.04959,25.214769,0.000412,25.107519,-1.8993,0.166,9.03872,9.03872
1267.00,9.05190,25.214843,0.000412,25.107531,-1.8993,0.167,9.04026,9.04026
1268.00,9.05595,25.214913,0.000409,25.107597,-1.8995,0.167,9.04215,9.04215
1269.00,9.05253,25.215030,0.000417,25.107694,-1.8996,0.167,9.04353,9.04353
1270.00,9.04630,25.215103,0.000419,25.107705,-1.8997,0.167,9.04403,9.04403
1271.00,9.03955,25.215158,0.000422,25.107684,-1.8999,0.167,9.04473,9.04473
1272.00,9.03774,25.215074,0.000421,25.107572,-1.9001,0.167,9.04523,9.04523
1273.00,9.03852,25.215120,0.000424,25.107615,-1.8999,0.167,9.04650,9.04650
1274.00,9.04007,25.215054,0.000420,25.107474,-1.8997,0.167,9.04820,9.04820
1275.00,9.04088,25.215084,0.000424,25.107472,-1.8996,0.167,9.04983,9.04983
1276.00,9.04171,25.215143,0.000426,25.107487,-1.8996,0.167,9.05113,9.05113
1277.00,9.04293,25.215218,0.000428,25.107549,-1.8996,0.167,9.05226,9.05226
1278.00,9.04411,25.215232,0.000424,25.107455,-1.8996,0.167,9.05376,9.05376
1279.00,9.04522,25.215250,0.000422,25.107440,-1.8998,0.167,9.05398,9.05398
1280.00,9.04619,25.215194,0.000416,25.107392,-1.8997,0.168,9.05398,9.05398
1281.00,9.04737,25.215178,0.000413,25.107407,-1.8997,0.168,9.05397,9.05397
1282.00,9.04868,25.215228,0.000414,25.107391,-1.8996,0.168,9.05372,9.05372
1283.00,9.04918,25.215302,0.000419,25.107436,-1.8995,0.168,9.05250,9.05250
1284.00,9.04956,25.215409,0.000423,25.107453,-1.8994,0.168,9.05209,9.05209
1285.00,9.04979,25.215531,0.000424,25.107466,-1.8993,0.168,9.05214,9.05214
1286.00,9.05036,25.215573,0.000425,25.107440,-1.8991,0.168,9.05242,9.05242
1287.00,9.05088,25.215629,0.000422,25.107465,-1.8990,0.168,9.05290,9.05290
1288.00,9.05141,25.215515,0.000419,25.107366,-1.8989,0.168,9.05307,9.05307
1289.00,9.05205,25.215464,0.000416,25.107378,-1.8989,0.168,9.05435,9.05435
1290.00,9.05257,25.215470,0.000417,25.107385,-1.8990,0.169,9.05494,9.05494
1291.00,9.05295,25.215457,0.000415,25.107349,-1.8990,0.169,9.05531,9.05531
1292.00,9.05343,25.215476,0.000417,25.107371,-1.8991,0.169,9.05554,9.05554
1293.00,9.05378,25.215618,0.000417,25.107506,-1.8991,0.169,9.05625,9.05625
1294.00,9.05398,25.215731,0.000417,25.107513,-1.8992,0.169,9.05614,9.05614
1295.00,9.05425,25.215721,0.000417,25.107494,-1.8991,0.169,9.05646,9.05646
1296.00,9.05447,25.215807,0.000420,25.107521,-1.8990,0.169,9.05645,9.05645
1297.00,9.05463,25.215814,0.000421,25.107499,-1.8989,0.169,9.05663,9.05663
1298.00,9.05470,25.215813,0.000420,25.107448,-1.8989,0.169,9.05700,9.05700
1299.00,9.05481,25.215825,0.000423,25.107469,-1.8987,0.169,9.05729,9.05729
1300.00,9.05509,25.215906,0.000424,25.107495,-1.8987,0.169,9.05738,9.05738
1301.00,9.05546,25.215826,0.000421,25.107444,-1.8988,0.169,9.05861,9.05861
1302.00,9.05590,25.215881,0.000419,25.107434,-1.8990,0.169,9.05939,9.05939
1303.00,9.05630,25.215906,0.000422,25.107402,-1.8992,0.169,9.05956,9.05956
1304.00,9.05653,25.215900,0.000422,25.107348,-1.8994,0.169,9.05882,9.05882
1305.00,9.05681,25.215964,0.000422,25.107413,-1.8995,0.169,9.05916,9.05916
1306.00,9.05712,25.216088,0.000423,25.107527,-1.8996,0.169,9.05861,9.05861
1307.00,9.05734,25.216123,0.000424,25.107540,-1.8997,0.169,9.05845,9.05845
1308.00,9.05779,25.216123,0.000424,25.107552,-1.8995,0.170,9.05954,9.05954
1309.00,9.05819,25.216185,0.000424,25.107612,-1.8992,0.170,9.06054,9.06054
1310.00,9.05824,25.216147,0.000423,25.107572,-1.8990,0.170,9.06036,9.06036
1311.00,9.05847,25.216183,0.000423,25.107522,-1.8988,0.170,9.06034,9.06034
1312.00,9.05872,25.216192,0.000427,25.107469,-1.8986,0.170,9.05968,9.05968
1313.00,9.05882,25.216292,0.000423,25.107457,-1.8987,0.170,9.05882,9.05882
1314.00,9.05879,25.216327,0.000421,25.107418,-1.8990,0.170,9.05856,9.05856
1315.00,9.05894,25.216459,0.000426,25.107431,-1.8991,0.170,9.05956,9.05956
1316.00,9.05924,25.216506,0.000429,25.107473,-1.8989,0.170,9.06005,9.06005
1317.00,9.05944,25.216531,0.000423,25.107487,-1.8988,0.170,9.06001,9.06001
1318.00,9.05942,25.216603,0.000425,25.107541,-1.8986,0.170,9.05972,9.05972
1319.00,9.05955,25.216671,0.000428,25.107555,-1.8983,0.170,9.05990,9.05990
1320.00,9.05956,25.216705,0.000422,25.107561,-1.8982,0.170,9.05914,9.05914
1321.00,9.05951,25.216716,0.000416,25.107517,-1.8981,0.171,9.05864,9.05864
1322.00,9.05926,25.216858,0.000425,25.107596,-1.8980,0.170,9.05835,9.05835
1323.00,9.05913,25.216903,0.000425,25.107606,-1.8977,0.170,9.05827,9.05827
1324.00,9.05927,25.216942,0.000423,25.107663,-1.8974,0.171,9.05785,9.05785
1325.00,9.05935,25.217023,0.000428,25.107708,-1.8972,0.171,9.05875,9.05875
1326.00,9.05944,25.217030,0.000429,25.107657,-1.8971,0.171,9.06017,9.06017
1327.00,9.05964,25.216962,0.000423,25.107585,-1.8973,0.171,9.06274,9.06274
1328.00,9.06034,25.217006,0.000424,25.107559,-1.8976,0.171,9.06499,9.06499
1329.00,9.06054,25.217068,0.000427,25.107540,-1.8979,0.171,9.06633,9.06633
1330.00,9.06079,25.217011,0.000423,25.107444,-1.8981,0.171,9.06640,9.06640
1331.00,9.06111,25.217062,0.000425,25.107493,-1.8983,0.171,9.06582,9.06582
1332.00,9.06128,25.217128,0.000426,25.107475,-1.8983,0.171,9.06516,9.06516
1333.00,9.06130,25.217164,0.000422,25.107469,-1.8984,0.171,9.06388,9.06388
1334.00,9.06187,25.217117,0.000418,25.107409,-1.8985,0.171,9.06331,9.06331
1335.00,9.06240,25.217117,0.000418,25.107388,-1.8984,0.172,9.06347,9.06347
1336.00,9.06268,25.217175,0.000416,25.107359,-1.8982,0.172,9.06477,9.06477
1337.00,9.06291,25.217253,0.000418,25.107463,-1.8981,0.172,9.06472,9.06472
1338.00,9.06292,25.217211,0.000421,25.107464,-1.8981,0.172,9.06559,9.06559
1339.00,9.06350,25.217238,0.000425,25.107445,-1.8981,0.172,9.06625,9.06625
1340.00,9.06379,25.217255,0.000427,25.107473,-1.8981,0.172,9.06617,9.06617
1341.00,9.06383,25.217238,0.000433,25.107523,-1.8981,0.171,9.06441,9.06441
1342.00,9.06401,25.217198,0.000431,25.107485,-1.8981,0.172,9.06437,9.06437
1343.00,9.06471,25.217271,0.000431,25.107497,-1.8980,0.172,9.06480,9.06480
1344.00,9.06500,25.217287,0.000425,25.107529,-1.8980,0.172,9.06548,9.06548
1345.00,9.06481,25.217263,0.000421,25.107479,-1.8981,0.172,9.06586,9.06586
1346.00,9.06519,25.217232,0.000417,25.107426,-1.8982,0.173,9.06659,9.06659
1347.00,9.06522,25.217283,0.000418,25.107395,-1.8982,0.173,9.06657,9.06657
1348.00,9.06506,25.217290,0.000421,25.107413,-1.8981,0.173,9.06523,9.06523
1349.00,9.06495,25.217416,0.000426,25.107463,-1.8980,0.173,9.06376,9.06376
1350.00,9.06491,25.217552,0.000429,25.107507,-1.8979,0.172,9.06270,9.06270
1351.00,9.06484,25.217634,0.000427,25.107472,-1.8979,0.173,9.06235,9.06235
1352.00,9.06515,25.217667,0.000425,25.107477,-1.8980,0.173,9.06186,9.06186
1353.00,9.06495,25.217743,0.000424,25.107493,-1.8981,0.173,9.06209,9.06209
1354.00,9.06463,25.217757,0.000425,25.107517,-1.8981,0.173,9.06254,9.06254
1355.00,9.06447,25.217729,0.000424,25.107515,-1.8980,0.173,9.06308,9.06308
1356.00,9.06430,25.217771,0.000425,25.107610,-1.8979,0.173,9.06323,9.06323
1357.00,9.06411,25.217815,0.000425,25.107656,-1.8979,0.173,9.06405,9.06405
1358.00,9.06424,25.217802,0.000424,25.107630,-1.8977,0.173,9.06480,9.06480
1359.00,9.06437,25.217854,0.000420,25.107611,-1.8976,0.173,9.06654,9.06654
1360.00,9.06479,25.218000,0.000422,25.107676,-1.8978,0.174,9.06812,9.06812
1361.00,9.06517,25.218033,0.000427,25.107595,-1.8979,0.173,9.06943,9.06943
1362.00,9.06555,25.218106,0.000426,25.107585,-1.8980,0.173,9.07026,9.07026
1363.00,9.06578,25.218205,0.000427,25.107625,-1.8981,0.174,9.07106,9.07106
1364.00,9.06578,25.218196,0.000431,25.107599,-1.8981,0.174,9.07026,9.07026
1365.00,9.06575,25.218208,0.000429,25.107543,-1.8980,0.174,9.06898,9.06898
1366.00,9.06593,25.218340,0.000427,25.107559,-1.8978,0.174,9.06909,9.06909
1367.00,9.06654,25.218402,0.000429,25.107520,-1.8976,0.174,9.06964,9.06964
1368.00,9.06702,25.218403,0.000424,25.107466,-1.8976,0.174,9.07001,9.07001
1369.00,9.06732,25.218443,0.000423,25.107470,-1.8975,0.174,9.07192,9.07192
1370.00,9.06807,25.218499,0.000422,25.107527,-1.8976,0.174,9.07377,9.07377
1371.00,9.06879,25.218515,0.000423,25.107574,-1.8977,0.174,9.07433,9.07433
1372.00,9.06928,25.218447,0.000422,25.107533,-1.8978,0.174,9.07456,9.07456
1373.00,9.06995,25.218498,0.000423,25.107544,-1.8978,0.174,9.07558,9.07558
1374.00,9.07073,25.218551,0.000423,25.107601,-1.8977,0.174,9.07546,9.07546
1375.00,9.07154,25.218502,0.000422,25.107563,-1.8976,0.174,9.07514,9.07514
1376.00,9.07212,25.218520,0.000418,25.107577,-1.8974,0.175,9.07570,9.07570
1377.00,9.07251,25.218545,0.000418,25.107580,-1.8974,0.175,9.07511,9.07511
1378.00,9.07266,25.218596,0.000417,25.107611,-1.8973,0.175,9.07341,9.07341
1379.00,9.07270,25.218595,0.000420,25.107551,-1.8972,0.175,9.07150,9.07150
1380.00,9.07225,25.218609,0.000422,25.107512,-1.8971,0.175,9.07040,9.07040
1381.00,9.07212,25.218619,0.000425,25.107455,-1.8970,0.175,9.06896,9.06896
1382.00,9.07212,25.218631,0.000425,25.107487,-1.8968,0.175,9.06875,9.06875
1383.00,9.07204,25.218586,0.000426,25.107404,-1.8967,0.175,9.06868,9.06868
1384.00,9.07212,25.218618,0.000424,25.107382,-1.8968,0.175,9.06940,9.06940
1385.00,9.07259,25.218659,0.000424,25.107385,-1.8970,0.175,9.07073,9.07073
1386.00,9.07248,25.218657,0.000424,25.107415,-1.8969,0.175,9.07163,9.07163
1387.00,9.07204,25.218663,0.000424,25.107419,-1.8967,0.175,9.07167,9.07167
1388.00,9.07200,25.218707,0.000422,25.107491,-1.8967,0.175,9.07147,9.07147
1389.00,9.07209,25.218716,0.000421,25.107507,-1.8966,0.175,9.07139,9.07139
1390.00,9.07180,25.218781,0.000418,25.107520,-1.8965,0.176,9.07089,9.07089
1391.00,9.07171,25.218873,0.000417,25.107498,-1.8967,0.176,9.07027,9.07027
1392.00,9.07152,25.219027,0.000423,25.107542,-1.8970,0.176,9.06966,9.06966
1393.00,9.07112,25.219046,0.000426,25.107486,-1.8973,0.176,9.07012,9.07012
1394.00,9.07063,25.219066,0.000428,25.107503,-1.8976,0.176,9.06930,9.06930
1395.00,9.07021,25.219114,0.000433,25.107562,-1.8977,0.176,9.06775,9.06775
1396.00,9.06976,25.219101,0.000433,25.107559,-1.8977,0.175,9.06619,9.06619
1397.00,9.06937,25.219136,0.000428,25.107598,-1.8975,0.176,9.06560,9.06560
1398.00,9.06888,25.219191,0.000425,25.107579,-1.8973,0.176,9.06514,9.06514
1399.00,9.06898,25.219290,0.000420,25.107558,-1.8970,0.176,9.06632,9.06632
1400.00,9.06918,25.219311,0.000414,25.107477,-1.8968,0.177,9.06756,9.06756
1401.00,9.06922,25.219349,0.000412,25.107492,-1.8967,0.177,9.06891,9.06891
1402.00,9.06912,25.219313,0.000415,25.107407,-1.8967,0.177,9.06992,9.06992
1403.00,9.06889,25.219367,0.000417,25.107495,-1.8969,0.177,9.07010,9.07010
1404.00,9.06834,25.219414,0.000415,25.107509,-1.8971,0.177,9.06709,9.06709
1405.00,9.06835,25.219510,0.000420,25.107568,-1.8972,0.177,9.06448,9.06448
1406.00,9.06811,25.219634,0.000426,25.107628,-1.8973,0.176,9.06249,9.06249
1407.00,9.06772,25.219703,0.000423,25.107613,-1.8972,0.176,9.06132,9.06132
1408.00,9.06748,25.219815,0.000421,25.107621,-1.8971,0.177,9.06228,9.06228
1409.00,9.06848,25.219882,0.000425,25.107603,-1.8970,0.177,9.06492,9.06492
1410.00,9.07023,25.219957,0.000426,25.107631,-1.8969,0.177,9.06596,9.06596
1411.00,9.06983,25.219942,0.000422,25.107560,-1.8968,0.177,9.06447,9.06447
@10,2.0001,4.0, 1410.026 
1412.00,9.07048,25.219959,0.000422,25.107571,-1.8968,0.177,9.06182,9.06182
1413.00,9.06744,25.220020,0.000428,25.107572,-1.8968,0.177,9.05717,9.05717
1414.00,9.05897,25.220036,0.000428,25.107530,-1.8965,0.177,9.05170,9.05170
1415.00,9.05799,25.219989,0.000427,25.107482,-1.8964,0.177,9.04944,9.04944
1416.00,9.05917,25.220018,0.000427,25.107501,-1.8962,0.177,9.05029,9.05029
1417.00,9.06450,25.220144,0.000424,25.107537,-1.8960,0.177,9.05123,9.05123
1418.00,9.07119,25.220099,0.000420,25.107535,-1.8958,0.178,9.05334,9.05334
1419.00,9.07041,25.220050,0.000419,25.107587,-1.8959,0.178,9.05654,9.05654
1420.00,9.06196,25.220053,0.000417,25.107572,-1.8959,0.178,9.05828,9.05828
1421.00,9.05209,25.220058,0.000417,25.107561,-1.8960,0.178,9.05845,9.05845
1422.00,9.05050,25.220051,0.000418,25.107561,-1.8961,0.178,9.05941,9.05941
1423.00,9.04919,25.219994,0.000418,25.107476,-1.8961,0.178,9.05946,9.05946
1424.00,9.05103,25.220087,0.000419,25.107453,-1.8960,0.178,9.06081,9.06081
1425.00,9.05241,25.220172,0.000417,25.107451,-1.8960,0.178,9.06201,9.06201
1426.00,9.05334,25.220222,0.000416,25.107449,-1.8961,0.178,9.06406,9.06406
1427.00,9.05479,25.220190,0.000417,25.107400,-1.8961,0.178,9.06523,9.06523
1428.00,9.05574,25.220313,0.000420,25.107443,-1.8962,0.178,9.06595,9.06595
1429.00,9.05721,25.220329,0.000420,25.107434,-1.8963,0.179,9.06564,9.06564
1430.00,9.05856,25.220371,0.000421,25.107486,-1.8964,0.179,9.06557,9.06557
1431.00,9.05956,25.220465,0.000423,25.107476,-1.8963,0.179,9.06554,9.06554
1432.00,9.06130,25.220566,0.000422,25.107514,-1.8963,0.179,9.06610,9.06610
1433.00,9.06220,25.220579,0.000420,25.107490,-1.8962,0.179,9.06683,9.06683
1434.00,9.06273,25.220596,0.000421,25.107494,-1.8961,0.179,9.06663,9.06663
1435.00,9.06340,25.220608,0.000420,25.107466,-1.8959,0.179,9.06640,9.06640
1436.00,9.06350,25.220590,0.000420,25.107498,-1.8958,0.179,9.06633,9.06633
1437.00,9.06391,25.220591,0.000422,25.107512,-1.8956,0.179,9.06615,9.06615
1438.00,9.06440,25.220628,0.000423,25.107508,-1.8954,0.179,9.06612,9.06612
1439.00,9.06482,25.220694,0.000421,25.107503,-1.8953,0.180,9.06711,9.06711
1440.00,9.06534,25.220861,0.000424,25.107561,-1.8952,0.180,9.06785,9.06785
1441.00,9.06603,25.220871,0.000423,25.107553,-1.8954,0.180,9.06823,9.06823
1442.00,9.06637,25.220865,0.000421,25.107440,-1.8955,0.180,9.06791,9.06791
1443.00,9.06663,25.220984,0.000425,25.107492,-1.8958,0.179,9.06773,9.06773
1444.00,9.06670,25.221001,0.000427,25.107504,-1.8960,0.179,9.06724,9.06724
1445.00,9.06675,25.220983,0.000423,25.107511,-1.8960,0.180,9.06713,9.06713
1446.00,9.06670,25.221074,0.000424,25.107526,-1.8958,0.180,9.06645,9.06645
1447.00,9.06659,25.221181,0.000425,25.107627,-1.8955,0.180,9.06618,9.06618
1448.00,9.06664,25.221121,0.000422,25.107589,-1.8954,0.180,9.06589,9.06589
1449.00,9.06660,25.221198,0.000421,25.107621,-1.8954,0.180,9.06553,9.06553
1450.00,9.06667,25.221126,0.000423,25.107547,-1.8954,0.180,9.06529,9.06529
1451.00,9.06665,25.221131,0.000425,25.107549,-1.8956,0.180,9.06545,9.06545
1452.00,9.06648,25.221176,0.000424,25.107584,-1.8957,0.180,9.06509,9.06509
1453.00,9.06628,25.221129,0.000425,25.107565,-1.8957,0.180,9.06528,9.06528
1454.00,9.06640,25.221069,0.000424,25.107549,-1.8956,0.180,9.06631,9.06631
1455.00,9.06658,25.221110,0.000424,25.107597,-1.8955,0.180,9.06592,9.06592
1456.00,9.06651,25.221101,0.000421,25.107601,-1.8955,0.180,9.06599,9.06599
1457.00,9.06662,25.221041,0.000421,25.107530,-1.8956,0.180,9.06724,9.06724
1458.00,9.06663,25.221160,0.000422,25.107583,-1.8958,0.181,9.06750,9.06750
1459.00,9.06659,25.221266,0.000422,25.107605,-1.8958,0.181,9.06742,9.06742
1460.00,9.06675,25.221248,0.000420,25.107489,-1.8957,0.181,9.06888,9.06888
1461.00,9.06685,25.221275,0.000417,25.107458,-1.8955,0.181,9.06943,9.06943
1462.00,9.06691,25.221354,0.000418,25.107480,-1.8954,0.181,9.06952,9.06952
1463.00,9.06719,25.221369,0.000416,25.107451,-1.8953,0.181,9.07093,9.07093
1464.00,9.06772,25.221374,0.000416,25.107437,-1.8954,0.181,9.07300,9.07300
1465.00,9.06836,25.221516,0.000418,25.107547,-1.8954,0.181,9.07450,9.07450
1466.00,9.06899,25.221594,0.000421,25.107513,-1.8954,0.181,9.07612,9.07612
1467.00,9.06945,25.221624,0.000422,25.107460,-1.8954,0.181,9.07721,9.07721
1468.00,9.06993,25.221710,0.000425,25.107453,-1.8953,0.181,9.07745,9.07745
1469.00,9.07049,25.221734,0.000424,25.107414,-1.8952,0.181,9.07687,9.07687
1470.00,9.07124,25.221763,0.000421,25.107362,-1.8952,0.181,9.07636,9.07636
1471.00,9.07194,25.221780,0.000421,25.107379,-1.8952,0.181,9.07564,9.07564
1472.00,9.07298,25.221816,0.000420,25.107447,-1.8950,0.181,9.07504,9.07504
1473.00,9.07400,25.221802,0.000418,25.107444,-1.8947,0.182,9.07471,9.07471
1474.00,9.07455,25.221881,0.000418,25.107478,-1.8945,0.182,9.07400,9.07400
1475.00,9.07471,25.221850,0.000422,25.107477,-1.8944,0.182,9.07341,9.07341
1476.00,9.07452,25.221882,0.000425,25.107535,-1.8943,0.182,9.07377,9.07377
1477.00,9.07440,25.221898,0.000426,25.107502,-1.8945,0.182,9.07351,9.07351
1478.00,9.07431,25.221924,0.000427,25.107518,-1.8949,0.182,9.07270,9.07270
1479.00,9.07406,25.221966,0.000428,25.107551,-1.8951,0.182,9.07268,9.07268
1480.00,9.07421,25.221948,0.000428,25.107556,-1.8951,0.182,9.07256,9.07256
1481.00,9.07446,25.221998,0.000429,25.107520,-1.8952,0.182,9.07198,9.07198
1482.00,9.07437,25.222056,0.000431,25.107572,-1.8952,0.182,9.07148,9.07148
1483.00,9.07417,25.222096,0.000431,25.107554,-1.8949,0.182,9.07131,9.07131
1484.00,9.07381,25.222082,0.000430,25.107519,-1.8947,0.182,9.07032,9.07032
1485.00,9.07311,25.222168,0.000428,25.107487,-1.8946,0.182,9.06870,9.06870
1486.00,9.07248,25.222203,0.000428,25.107495,-1.8945,0.182,9.06769,9.06769
1487.00,9.07213,25.222266,0.000427,25.107521,-1.8944,0.182,9.06786,9.06786
1488.00,9.07188,25.222350,0.000429,25.107541,-1.8944,0.182,9.06841,9.06841
1489.00,9.07170,25.222404,0.000430,25.107553,-1.8945,0.182,9.06919,9.06919
1490.00,9.07141,25.222467,0.000431,25.107581,-1.8946,0.183,9.07046,9.07046
1491.00,9.07115,25.222535,0.000429,25.107558,-1.8946,0.183,9.07206,9.07206
1492.00,9.07132,25.222559,0.000426,25.107522,-1.8947,0.183,9.07307,9.07307
1493.00,9.07127,25.222547,0.000423,25.107492,-1.8947,0.183,9.07318,9.07318
1494.00,9.07123,25.222608,0.000424,25.107491,-1.8947,0.183,9.07276,9.07276
1495.00,9.07095,25.222646,0.000424,25.107490,-1.8945,0.183,9.07291,9.07291
1496.00,9.07091,25.222580,0.000426,25.107474,-1.8945,0.183,9.07201,9.07201
1497.00,9.07078,25.222593,0.000426,25.107466,-1.8945,0.183,9.07206,9.07206
1498.00,9.07086,25.222620,0.000426,25.107452,-1.8944,0.183,9.07240,9.07240
1499.00,9.07124,25.222654,0.000426,25.107430,-1.8943,0.183,9.07330,9.07330
1500.00,9.07141,25.222650,0.000424,25.107402,-1.8943,0.183,9.07361,9.07361
1501.00,9.07135,25.222696,0.000424,25.107409,-1.8943,0.183,9.07351,9.07351
1502.00,9.07147,25.222748,0.000428,25.107414,-1.8943,0.183,9.07280,9.07280
1503.00,9.07173,25.222770,0.000425,25.107434,-1.8944,0.184,9.07204,9.07204
1504.00,9.07178,25.222789,0.000423,25.107433,-1.8944,0.184,9.07169,9.07169
1505.00,9.07216,25.222896,0.000421,25.107496,-1.8943,0.184,9.07147,9.07147
1506.00,9.07242,25.223055,0.000424,25.107508,-1.8942,0.184,9.07172,9.07172
1507.00,9.07230,25.223070,0.000423,25.107425,-1.8941,0.184,9.07100,9.07100
1508.00,9.07206,25.223162,0.000425,25.107346,-1.8940,0.184,9.07018,9.07018
1509.00,9.07192,25.223202,0.000426,25.107311,-1.8939,0.184,9.06962,9.06962
1510.00,9.07182,25.223244,0.000431,25.107264,-1.8939,0.184,9.06913,9.06913
1511.00,9.07162,25.223238,0.000427,25.107232,-1.8938,0.184,9.06855,9.06855
1512.00,9.07139,25.223325,0.000424,25.107268,-1.8937,0.184,9.06932,9.06932
1513.00,9.07120,25.223336,0.000423,25.107342,-1.8937,0.184,9.06996,9.06996
1514.00,9.07125,25.223480,0.000423,25.107481,-1.8939,0.184,9.07073,9.07073
1515.00,9.07135,25.223532,0.000418,25.107499,-1.8939,0.185,9.07136,9.07136
1516.00,9.07117,25.223575,0.000419,25.107570,-1.8940,0.185,9.07203,9.07203
1517.00,9.07111,25.223593,0.000421,25.107602,-1.8941,0.185,9.07159,9.07159
1518.00,9.07104,25.223646,0.000420,25.107585,-1.8942,0.185,9.07163,9.07163
1519.00,9.07086,25.223612,0.000423,25.107466,-1.8941,0.185,9.07103,9.07103
1520.00,9.07080,25.223679,0.000425,25.107512,-1.8940,0.185,9.07146,9.07146
1521.00,9.07095,25.223704,0.000425,25.107471,-1.8940,0.185,9.07176,9.07176
1522.00,9.07103,25.223738,0.000427,25.107456,-1.8938,0.185,9.07203,9.07203
1523.00,9.07106,25.223803,0.000426,25.107446,-1.8937,0.185,9.07288,9.07288
1524.00,9.07135,25.223806,0.000420,25.107438,-1.8935,0.185,9.07454,9.07454
1525.00,9.07158,25.223744,0.000420,25.107355,-1.8935,0.185,9.07483,9.07483
1526.00,9.07180,25.223696,0.000417,25.107311,-1.8934,0.185,9.07524,9.07524
1527.00,9.07200,25.223735,0.000415,25.107292,-1.8934,0.185,9.07573,9.07573
1528.00,9.07239,25.223747,0.000415,25.107306,-1.8934,0.185,9.07595,9.07595
1529.00,9.07275,25.223750,0.000414,25.107310,-1.8935,0.185,9.07559,9.07559
1530.00,9.07317,25.223821,0.000413,25.107342,-1.8936,0.185,9.07595,9.07595
1531.00,9.07363,25.223932,0.000412,25.107446,-1.8936,0.185,9.07624,9.07624
1532.00,9.07393,25.223961,0.000410,25.107473,-1.8937,0.186,9.07649,9.07649
1533.00,9.07417,25.223949,0.000406,25.107518,-1.8938,0.186,9.07653,9.07653
1534.00,9.07429,25.224010,0.000413,25.107570,-1.8939,0.186,9.07623,9.07623
1535.00,9.07444,25.224026,0.000415,25.107561,-1.8938,0.186,9.07597,9.07597
1536.00,9.07466,25.224032,0.000415,25.107461,-1.8938,0.186,9.07593,9.07593
1537.00,9.07491,25.224038,0.000415,25.107409,-1.8937,0.186,9.07603,9.07603
1538.00,9.07529,25.224169,0.000420,25.107398,-1.8936,0.186,9.07668,9.07668
1539.00,9.07577,25.224201,0.000419,25.107418,-1.8935,0.186,9.07773,9.07773
1540.00,9.07612,25.224198,0.000417,25.107439,-1.8934,0.186,9.07790,9.07790
1541.00,9.07619,25.224247,0.000417,25.107476,-1.8931,0.186,9.07761,9.07761
1542.00,9.07640,25.224241,0.000415,25.107465,-1.8929,0.187,9.07824,9.07824
1543.00,9.07671,25.224201,0.000411,25.107444,-1.8928,0.187,9.07803,9.07803
1544.00,9.07686,25.224213,0.000411,25.107419,-1.8927,0.187,9.07795,9.07795
1545.00,9.07681,25.224184,0.000412,25.107367,-1.8927,0.187,9.07697,9.07697
1546.00,9.07654,25.224211,0.000415,25.107410,-1.8929,0.187,9.07618,9.07618
1547.00,9.07650,25.224257,0.000418,25.107429,-1.8930,0.187,9.07512,9.07512
1548.00,9.07637,25.224271,0.000418,25.107384,-1.8931,0.187,9.07362,9.07362
1549.00,9.07613,25.224328,0.000417,25.107371,-1.8930,0.187,9.07213,9.07213
1550.00,9.07586,25.224479,0.000420,25.107464,-1.8930,0.187,9.07197,9.07197
1551.00,9.07564,25.224527,0.000421,25.107427,-1.8932,0.187,9.07245,9.07245
1552.00,9.07564,25.224624,0.000421,25.107471,-1.8932,0.187,9.07310,9.07310
1553.00,9.07558,25.224697,0.000423,25.107536,-1.8931,0.187,9.07278,9.07278
1554.00,9.07547,25.224748,0.000424,25.107538,-1.8933,0.187,9.07131,9.07131
1555.00,9.07526,25.224772,0.000424,25.107489,-1.8935,0.187,9.07071,9.07071
1556.00,9.07460,25.224828,0.000422,25.107502,-1.8935,0.188,9.07113,9.07113
1557.00,9.07416,25.224919,0.000423,25.107526,-1.8937,0.188,9.07235,9.07235
1558.00,9.07297,25.224958,0.000425,25.107502,-1.8938,0.188,9.07590,9.07590
1559.00,9.07264,25.224980,0.000425,25.107496,-1.8936,0.188,9.07898,9.07898
1560.00,9.07301,25.225026,0.000425,25.107537,-1.8934,0.188,9.07932,9.07932
1561.00,9.07422,25.225028,0.000426,25.107506,-1.8931,0.188,9.07665,9.07665
@11,2.0001,4.0, 1560.287 
1562.00,9.07540,25.224960,0.000423,25.107436,-1.8929,0.188,9.07150,9.07150
1563.00,9.07058,25.225020,0.000423,25.107497,-1.8927,0.188,9.06579,9.06579
1564.00,9.06812,25.225008,0.000422,25.107482,-1.8929,0.188,9.06123,9.06123
1565.00,9.06973,25.225053,0.000423,25.107476,-1.8932,0.188,9.05894,9.05894
1566.00,9.07577,25.225091,0.000424,25.107497,-1.8933,0.188,9.05891,9.05891
1567.00,9.08222,25.225195,0.000427,25.107542,-1.8933,0.188,9.06050,9.06050
1568.00,9.08552,25.225225,0.000427,25.107488,-1.8933,0.188,9.06200,9.06200
1569.00,9.08062,25.225351,0.000429,25.107504,-1.8932,0.189,9.06430,9.06430
1570.00,9.07072,25.225411,0.000426,25.107478,-1.8930,0.189,9.06616,9.06616
1571.00,9.06253,25.225459,0.000422,25.107481,-1.8929,0.189,9.06772,9.06772
1572.00,9.05836,25.225391,0.000420,25.107434,-1.8929,0.189,9.06890,9.06890
1573.00,9.05834,25.225412,0.000418,25.107437,-1.8928,0.189,9.07062,9.07062
1574.00,9.05962,25.225372,0.000417,25.107400,-1.8927,0.189,9.07113,9.07113
1575.00,9.06130,25.225379,0.000419,25.107400,-1.8927,0.189,9.07242,9.07242
1576.00,9.06289,25.225399,0.000423,25.107396,-1.8927,0.189,9.07347,9.07347
1577.00,9.06430,25.225489,0.000423,25.107430,-1.8927,0.189,9.07460,9.07460
1578.00,9.06560,25.225498,0.000424,25.107409,-1.8928,0.189,9.07467,9.07467
1579.00,9.06682,25.225575,0.000425,25.107468,-1.8929,0.189,9.07469,9.07469
1580.00,9.06764,25.225533,0.000425,25.107469,-1.8929,0.189,9.07384,9.07384
1581.00,9.06819,25.225564,0.000428,25.107509,-1.8929,0.189,9.07314,9.07314
1582.00,9.06886,25.225619,0.000430,25.107540,-1.8929,0.189,9.07264,9.07264
1583.00,9.06959,25.225629,0.000429,25.107538,-1.8929,0.189,9.07297,9.07297
1584.00,9.07052,25.225603,0.000423,25.107509,-1.8929,0.189,9.07380,9.07380
1585.00,9.07134,25.225732,0.000420,25.107514,-1.8929,0.190,9.07456,9.07456
1586.00,9.07206,25.225724,0.000413,25.107424,-1.8929,0.190,9.07530,9.07530
1587.00,9.07278,25.225683,0.000408,25.107383,-1.8928,0.190,9.07608,9.07608
1588.00,9.07346,25.225724,0.000406,25.107494,-1.8930,0.190,9.07624,9.07624
1589.00,9.07390,25.225788,0.000412,25.107545,-1.8931,0.190,9.07640,9.07640
1590.00,9.07425,25.225748,0.000411,25.107564,-1.8931,0.191,9.07696,9.07696
1591.00,9.07465,25.225897,0.000417,25.107709,-1.8929,0.191,9.07668,9.07668
1592.00,9.07490,25.226016,0.000423,25.107777,-1.8930,0.191,9.07576,9.07576
1593.00,9.07486,25.226105,0.000424,25.107798,-1.8930,0.191,9.07591,9.07591
1594.00,9.07509,25.226160,0.000420,25.107805,-1.8929,0.191,9.07594,9.07594
1595.00,9.07525,25.226188,0.000423,25.107752,-1.8929,0.191,9.07598,9.07598
1596.00,9.07554,25.226229,0.000424,25.107733,-1.8930,0.191,9.07762,9.07762
1597.00,9.07585,25.226318,0.000420,25.107754,-1.8930,0.191,9.07961,9.07961
1598.00,9.07621,25.226308,0.000419,25.107624,-1.8927,0.191,9.08016,9.08016
1599.00,9.07645,25.226372,0.000420,25.107594,-1.8925,0.191,9.08016,9.08016
1600.00,9.07670,25.226505,0.000420,25.107672,-1.8925,0.191,9.08004,9.08004
1601.00,9.07700,25.226562,0.000417,25.107703,-1.8926,0.191,9.07900,9.07900
1602.00,9.07722,25.226528,0.000417,25.107647,-1.8927,0.191,9.07769,9.07769
1603.00,9.07735,25.226511,0.000419,25.107657,-1.8929,0.191,9.07739,9.07739
1604.00,9.07755,25.226503,0.000420,25.107625,-1.8932,0.191,9.07728,9.07728
1605.00,9.07772,25.226491,0.000421,25.107578,-1.8934,0.191,9.07842,9.07842
1606.00,9.07780,25.226454,0.000422,25.107524,-1.8934,0.191,9.07890,9.07890
1607.00,9.07798,25.226519,0.000422,25.107567,-1.8934,0.191,9.07874,9.07874
1608.00,9.07817,25.226559,0.000420,25.107558,-1.8935,0.191,9.07810,9.07810
1609.00,9.07817,25.226580,0.000420,25.107569,-1.8934,0.192,9.07841,9.07841
1610.00,9.07803,25.226536,0.000416,25.107515,-1.8934,0.192,9.07787,9.07787
1611.00,9.07823,25.226536,0.000417,25.107466,-1.8933,0.192,9.07805,9.07805
1612.00,9.07856,25.226422,0.000416,25.107364,-1.8934,0.192,9.07874,9.07874
1613.00,9.07875,25.226550,0.000422,25.107486,-1.8932,0.192,9.07936,9.07936
1614.00,9.07885,25.226594,0.000422,25.107502,-1.8932,0.192,9.07917,9.07917
1615.00,9.07873,25.226666,0.000421,25.107534,-1.8931,0.192,9.07926,9.07926
1616.00,9.07830,25.226684,0.000420,25.107499,-1.8931,0.192,9.07956,9.07956
1617.00,9.07836,25.226784,0.000420,25.107521,-1.8931,0.192,9.07940,9.07940
1618.00,9.07861,25.226729,0.000417,25.107445,-1.8931,0.192,9.07927,9.07927
1619.00,9.07861,25.226700,0.000416,25.107415,-1.8931,0.193,9.07902,9.07902
1620.00,9.07844,25.226723,0.000417,25.107440,-1.8933,0.193,9.07787,9.07787
1621.00,9.07824,25.226813,0.000420,25.107514,-1.8934,0.193,9.07615,9.07615
1622.00,9.07815,25.226861,0.000422,25.107503,-1.8932,0.193,9.07586,9.07586
1623.00,9.07819,25.226981,0.000421,25.107513,-1.8931,0.193,9.07610,9.07610
1624.00,9.07836,25.227119,0.000422,25.107541,-1.8932,0.193,9.07737,9.07737
1625.00,9.07852,25.227227,0.000426,25.107593,-1.8932,0.193,9.07868,9.07868
1626.00,9.07844,25.227182,0.000423,25.107520,-1.8931,0.193,9.08056,9.08056
1627.00,9.07866,25.227193,0.000423,25.107538,-1.8932,0.193,9.08168,9.08168
1628.00,9.07906,25.227151,0.000427,25.107536,-1.8933,0.193,9.08224,9.08224
1629.00,9.07929,25.227090,0.000426,25.107533,-1.8934,0.193,9.08112,9.08112
1630.00,9.07919,25.227054,0.000424,25.107516,-1.8934,0.193,9.08022,9.08022
1631.00,9.07917,25.227188,0.000426,25.107625,-1.8934,0.193,9.07902,9.07902
1632.00,9.07924,25.227235,0.000425,25.107587,-1.8933,0.193,9.07709,9.07709
1633.00,9.07887,25.227365,0.000425,25.107609,-1.8932,0.193,9.07509,9.07509
1634.00,9.07854,25.227515,0.000427,25.107650,-1.8930,0.193,9.07500,9.07500
1635.00,9.07793,25.227556,0.000427,25.107598,-1.8930,0.193,9.07460,9.07460
1636.00,9.07765,25.227482,0.000423,25.107533,-1.8931,0.194,9.07481,9.07481
1637.00,9.07761,25.227560,0.000425,25.107626,-1.8932,0.194,9.07504,9.07504
1638.00,9.07788,25.227549,0.000421,25.107590,-1.8934,0.194,9.07524,9.07524
1639.00,9.07790,25.227571,0.000420,25.107526,-1.8935,0.194,9.07523,9.07523
1640.00,9.07750,25.227662,0.000415,25.107544,-1.8934,0.194,9.07607,9.07607
1641.00,9.07760,25.227777,0.000418,25.107492,-1.8933,0.194,9.07685,9.07685
1642.00,9.07783,25.227869,0.000413,25.107466,-1.8931,0.194,9.07754,9.07754
1643.00,9.07778,25.227948,0.000415,25.107437,-1.8930,0.194,9.07858,9.07858
1644.00,9.07746,25.227920,0.000415,25.107445,-1.8928,0.194,9.07979,9.07979
1645.00,9.07769,25.227910,0.000420,25.107453,-1.8928,0.194,9.08038,9.08038
1646.00,9.07769,25.227991,0.000424,25.107544,-1.8930,0.194,9.08016,9.08016
1647.00,9.07715,25.227933,0.000425,25.107446,-1.8930,0.194,9.08124,9.08124
1648.00,9.07707,25.227950,0.000425,25.107527,-1.8931,0.194,9.08293,9.08293
1649.00,9.07733,25.228046,0.000424,25.107541,-1.8931,0.194,9.08295,9.08295
1650.00,9.07800,25.228148,0.000421,25.107563,-1.8931,0.195,9.08265,9.08265
1651.00,9.07881,25.228089,0.000416,25.107467,-1.8930,0.195,9.08334,9.08334
1652.00,9.07915,25.228207,0.000418,25.107575,-1.8929,0.195,9.08387,9.08387
1653.00,9.07972,25.228298,0.000420,25.107590,-1.8929,0.195,9.08293,9.08293
1654.00,9.08013,25.228339,0.000425,25.107607,-1.8930,0.195,9.08332,9.08332
1655.00,9.08053,25.228278,0.000424,25.107523,-1.8932,0.195,9.08390,9.08390
1656.00,9.08088,25.228382,0.000425,25.107639,-1.8931,0.195,9.08301,9.08301
1657.00,9.08135,25.228397,0.000422,25.107645,-1.8929,0.195,9.08142,9.08142
1658.00,9.08123,25.228331,0.000419,25.107554,-1.8927,0.195,9.08064,9.08064
1659.00,9.08153,25.228268,0.000418,25.107523,-1.8924,0.195,9.08052,9.08052
1660.00,9.08171,25.228348,0.000422,25.107599,-1.8922,0.195,9.08023,9.08023
1661.00,9.08183,25.228347,0.000425,25.107532,-1.8921,0.195,9.08106,9.08106
1662.00,9.08191,25.228377,0.000426,25.107537,-1.8923,0.195,9.08125,9.08125
1663.00,9.08199,25.228421,0.000425,25.107555,-1.8925,0.195,9.08135,9.08135
1664.00,9.08203,25.228556,0.000422,25.107614,-1.8929,0.196,9.08111,9.08111
1665.00,9.08207,25.228566,0.000419,25.107598,-1.8933,0.196,9.08064,9.08064
1666.00,9.08166,25.228560,0.000416,25.107649,-1.8935,0.196,9.07954,9.07954
1667.00,9.08154,25.228530,0.000415,25.107660,-1.8938,0.196,9.07903,9.07903
1668.00,9.08113,25.228543,0.000418,25.107701,-1.8937,0.196,9.07805,9.07805
1669.00,9.08091,25.228454,0.000419,25.107625,-1.8934,0.196,9.07718,9.07718
1670.00,9.08047,25.228468,0.000419,25.107594,-1.8930,0.196,9.07724,9.07724
1671.00,9.08016,25.228555,0.000421,25.107578,-1.8927,0.196,9.07819,9.07819
1672.00,9.08029,25.228649,0.000423,25.107540,-1.8923,0.196,9.07940,9.07940
1673.00,9.08019,25.228710,0.000421,25.107493,-1.8921,0.196,9.08075,9.08075
1674.00,9.07985,25.228839,0.000421,25.107555,-1.8920,0.196,9.08138,9.08138
1675.00,9.07982,25.228903,0.000423,25.107588,-1.8921,0.196,9.08174,9.08174
1676.00,9.07993,25.228921,0.000423,25.107556,-1.8922,0.196,9.08135,9.08135
1677.00,9.08003,25.228881,0.000422,25.107521,-1.8924,0.196,9.08075,9.08075
1678.00,9.07995,25.228916,0.000421,25.107552,-1.8926,0.197,9.08073,9.08073
1679.00,9.07971,25.229016,0.000423,25.107577,-1.8928,0.197,9.08093,9.08093
1680.00,9.07983,25.229102,0.000421,25.107613,-1.8928,0.197,9.08169,9.08169
1681.00,9.07987,25.229100,0.000421,25.107621,-1.8927,0.197,9.08259,9.08259
1682.00,9.08033,25.229194,0.000422,25.107651,-1.8926,0.197,9.08364,9.08364
1683.00,9.08085,25.229304,0.000423,25.107660,-1.8924,0.197,9.08468,9.08468
1684.00,9.08116,25.229263,0.000421,25.107617,-1.8924,0.197,9.08528,9.08528
1685.00,9.08130,25.229232,0.000422,25.107572,-1.8922,0.197,9.08502,9.08502
1686.00,9.08157,25.229317,0.000423,25.107566,-1.8922,0.197,9.08468,9.08468
1687.00,9.08204,25.229352,0.000422,25.107584,-1.8922,0.197,9.08474,9.08474
1688.00,9.08270,25.229337,0.000423,25.107597,-1.8922,0.197,9.08423,9.08423
1689.00,9.08292,25.229323,0.000423,25.107517,-1.8921,0.197,9.08386,9.08386
1690.00,9.08301,25.229337,0.000421,25.107464,-1.8919,0.198,9.08390,9.08390
1691.00,9.08317,25.229262,0.000418,25.107399,-1.8918,0.198,9.08442,9.08442
1692.00,9.08333,25.229296,0.000421,25.107406,-1.8915,0.198,9.08460,9.08460
1693.00,9.08355,25.229309,0.000420,25.107367,-1.8915,0.198,9.08477,9.08477
1694.00,9.08363,25.229435,0.000423,25.107432,-1.8915,0.198,9.08501,9.08501
1695.00,9.08386,25.229443,0.000425,25.107459,-1.8917,0.198,9.08498,9.08498
1696.00,9.08396,25.229533,0.000429,25.107539,-1.8918,0.198,9.08461,9.08461
1697.00,9.08420,25.229461,0.000427,25.107505,-1.8921,0.198,9.08441,9.08441
1698.00,9.08441,25.229358,0.000426,25.107461,-1.8923,0.198,9.08432,9.08432
1699.00,9.08456,25.229333,0.000427,25.107477,-1.8925,0.198,9.08448,9.08448
1700.00,9.08478,25.229344,0.000425,25.107478,-1.8924,0.198,9.08532,9.08532
1701.00,9.08476,25.229280,0.000424,25.107424,-1.8923,0.198,9.08520,9.08520
1702.00,9.08474,25.229331,0.000425,25.107406,-1.8921,0.198,9.08533,9.08533
1703.00,9.08469,25.229486,0.000427,25.107471,-1.8920,0.198,9.08482,9.08482
1704.00,9.08472,25.229462,0.000426,25.107444,-1.8919,0.198,9.08194,9.08194
1705.00,9.08481,25.229537,0.000429,25.107457,-1.8922,0.198,9.07819,9.07819
1706.00,9.08500,25.229626,0.000427,25.107480,-1.8925,0.198,9.07612,9.07612
1707.00,9.08493,25.229729,0.000425,25.107551,-1.8927,0.199,9.07458,9.07458
1708.00,9.08496,25.229768,0.000425,25.107529,-1.8928,0.199,9.07518,9.07518
1709.00,9.08508,25.229825,0.000422,25.107521,-1.8929,0.199,9.07715,9.07715
1710.00,9.08547,25.229901,0.000418,25.107567,-1.8927,0.199,9.07849,9.07849
1711.00,9.08542,25.229947,0.000419,25.107585,-1.8924,0.199,9.07765,9.07765
@12,2.0001,4.0, 1710.001 
1712.00,9.08487,25.229999,0.000417,25.107548,-1.8924,0.200,9.07577,9.07577
1713.00,9.08105,25.229965,0.000415,25.107536,-1.8923,0.200,9.07313,9.07313
1714.00,9.07186,25.230016,0.000416,25.107558,-1.8921,0.200,9.07074,9.07074
1715.00,9.07138,25.230041,0.000419,25.107568,-1.8922,0.200,9.06938,9.06938
1716.00,9.07428,25.230076,0.000421,25.107562,-1.8924,0.200,9.06975,9.06975
1717.00,9.07774,25.230106,0.000426,25.107617,-1.8924,0.200,9.07044,9.07044
1718.00,9.07929,25.230130,0.000427,25.107591,-1.8925,0.200,9.07057,9.07057
1719.00,9.08055,25.230156,0.000428,25.107534,-1.8924,0.200,9.07142,9.07142
1720.00,9.07635,25.230220,0.000427,25.107490,-1.8922,0.200,9.07256,9.07256
1721.00,9.07145,25.230319,0.000426,25.107550,-1.8919,0.200,9.07294,9.07294
1722.00,9.07065,25.230362,0.000425,25.107487,-1.8918,0.200,9.07393,9.07393
1723.00,9.07056,25.230390,0.000424,25.107459,-1.8918,0.200,9.07574,9.07574
1724.00,9.07078,25.230411,0.000424,25.107545,-1.8917,0.200,9.07706,9.07706
1725.00,9.07132,25.230436,0.000425,25.107588,-1.8917,0.200,9.07697,9.07697
1726.00,9.07194,25.230447,0.000425,25.107560,-1.8917,0.200,9.07743,9.07743
1727.00,9.07294,25.230471,0.000427,25.107602,-1.8916,0.200,9.07693,9.07693
1728.00,9.07326,25.230546,0.000425,25.107652,-1.8913,0.200,9.07606,9.07606
1729.00,9.07343,25.230641,0.000425,25.107658,-1.8910,0.200,9.07604,9.07604
1730.00,9.07359,25.230578,0.000422,25.107546,-1.8909,0.200,9.07691,9.07691
1731.00,9.07415,25.230615,0.000419,25.107556,-1.8910,0.200,9.07753,9.07753
1732.00,9.07486,25.230632,0.000417,25.107542,-1.8913,0.201,9.07873,9.07873
1733.00,9.07548,25.230654,0.000419,25.107534,-1.8918,0.201,9.07956,9.07956
1734.00,9.07591,25.230699,0.000419,25.107518,-1.8923,0.201,9.07967,9.07967
1735.00,9.07652,25.230792,0.000419,25.107609,-1.8926,0.201,9.08000,9.08000
1736.00,9.07698,25.230796,0.000420,25.107593,-1.8927,0.201,9.08016,9.08016
1737.00,9.07736,25.230772,0.000419,25.107593,-1.8926,0.201,9.07927,9.07927
1738.00,9.07785,25.230809,0.000422,25.107645,-1.8924,0.201,9.07829,9.07829
1739.00,9.07772,25.230834,0.000422,25.107633,-1.8923,0.201,9.07874,9.07874
1740.00,9.07806,25.230861,0.000424,25.107615,-1.8922,0.201,9.07926,9.07926
1741.00,9.07847,25.230888,0.000425,25.107601,-1.8922,0.201,9.07944,9.07944
1742.00,9.07873,25.230937,0.000427,25.107616,-1.8923,0.201,9.08028,9.08028
1743.00,9.07880,25.231032,0.000426,25.107601,-1.8924,0.201,9.08095,9.08095
1744.00,9.07858,25.230995,0.000425,25.107553,-1.8924,0.201,9.07966,9.07966
1745.00,9.07873,25.231064,0.000424,25.107566,-1.8925,0.201,9.07891,9.07891
1746.00,9.07914,25.231118,0.000424,25.107554,-1.8924,0.201,9.07904,9.07904
1747.00,9.07936,25.231175,0.000426,25.107515,-1.8922,0.201,9.07966,9.07966
1748.00,9.07938,25.231132,0.000422,25.107479,-1.8920,0.202,9.08033,9.08033
1749.00,9.07945,25.231129,0.000422,25.107450,-1.8919,0.202,9.08191,9.08191
1750.00,9.07976,25.231162,0.000424,25.107491,-1.8919,0.202,9.08254,9.08254
1751.00,9.08014,25.231219,0.000424,25.107528,-1.8919,0.202,9.08229,9.08229
1752.00,9.08025,25.231211,0.000420,25.107497,-1.8918,0.202,9.08161,9.08161
1753.00,9.08008,25.231292,0.000423,25.107503,-1.8917,0.202,9.08019,9.08019
1754.00,9.07993,25.231387,0.000423,25.107565,-1.8916,0.202,9.07941,9.07941
1755.00,9.07995,25.231348,0.000420,25.107464,-1.8914,0.202,9.07922,9.07922
1756.00,9.08020,25.231389,0.000420,25.107475,-1.8912,0.202,9.08024,9.08024
1757.00,9.08052,25.231443,0.000421,25.107501,-1.8914,0.202,9.08138,9.08138
1758.00,9.08090,25.231487,0.000422,25.107461,-1.8915,0.202,9.08230,9.08230
1759.00,9.08089,25.231532,0.000423,25.107458,-1.8917,0.203,9.08270,9.08270
1760.00,9.08086,25.231627,0.000427,25.107481,-1.8918,0.203,9.08305,9.08305
1761.00,9.08118,25.231651,0.000425,25.107381,-1.8918,0.203,9.08311,9.08311
1762.00,9.08135,25.231744,0.000425,25.107386,-1.8918,0.203,9.08302,9.08302
1763.00,9.08157,25.231793,0.000426,25.107478,-1.8917,0.203,9.08417,9.08417
1764.00,9.08151,25.231788,0.000425,25.107485,-1.8915,0.203,9.08481,9.08481
1765.00,9.08158,25.231802,0.000424,25.107487,-1.8916,0.203,9.08551,9.08551
1766.00,9.08205,25.231841,0.000427,25.107520,-1.8917,0.203,9.08604,9.08604
1767.00,9.08251,25.231824,0.000426,25.107488,-1.8916,0.203,9.08694,9.08694
1768.00,9.08311,25.231810,0.000425,25.107467,-1.8915,0.203,9.08668,9.08668
1769.00,9.08333,25.231821,0.000425,25.107420,-1.8916,0.203,9.08619,9.08619
1770.00,9.08355,25.231822,0.000425,25.107367,-1.8916,0.203,9.08526,9.08526
1771.00,9.08352,25.231911,0.000426,25.107466,-1.8916,0.203,9.08508,9.08508
1772.00,9.08382,25.231977,0.000426,25.107537,-1.8916,0.203,9.08464,9.08464
1773.00,9.08427,25.232027,0.000425,25.107546,-1.8918,0.203,9.08516,9.08516
1774.00,9.08469,25.232115,0.000426,25.107601,-1.8918,0.203,9.08569,9.08569
1775.00,9.08504,25.232175,0.000425,25.107675,-1.8918,0.203,9.08689,9.08689
1776.00,9.08519,25.232125,0.000419,25.107619,-1.8917,0.204,9.08665,9.08665
1777.00,9.08545,25.232193,0.000419,25.107601,-1.8918,0.204,9.08634,9.08634
1778.00,9.08585,25.232234,0.000421,25.107585,-1.8917,0.204,9.08601,9.08601
1779.00,9.08588,25.232269,0.000419,25.107537,-1.8918,0.204,9.08633,9.08633
1780.00,9.08588,25.232315,0.000418,25.107520,-1.8918,0.204,9.08583,9.08583
1781.00,9.08594,25.232371,0.000419,25.107451,-1.8918,0.204,9.08658,9.08658
1782.00,9.08621,25.232372,0.000421,25.107434,-1.8918,0.204,9.08751,9.08751
1783.00,9.08642,25.232396,0.000417,25.107373,-1.8918,0.204,9.08789,9.08789
1784.00,9.08652,25.232537,0.000418,25.107439,-1.8916,0.204,9.08826,9.08826
1785.00,9.08662,25.232669,0.000419,25.107510,-1.8915,0.204,9.08855,9.08855
1786.00,9.08673,25.232687,0.000421,25.107556,-1.8915,0.204,9.08886,9.08886
1787.00,9.08681,25.232701,0.000418,25.107479,-1.8915,0.205,9.08862,9.08862
1788.00,9.08688,25.232751,0.000419,25.107462,-1.8915,0.205,9.08906,9.08906
1789.00,9.08720,25.232617,0.000419,25.107380,-1.8916,0.205,9.08924,9.08924
1790.00,9.08760,25.232573,0.000421,25.107329,-1.8917,0.205,9.08994,9.08994
1791.00,9.08791,25.232628,0.000422,25.107341,-1.8917,0.205,9.08989,9.08989
1792.00,9.08815,25.232708,0.000420,25.107437,-1.8918,0.205,9.09059,9.09059
1793.00,9.08824,25.232834,0.000421,25.107552,-1.8918,0.205,9.08985,9.08985
1794.00,9.08817,25.233007,0.000422,25.107625,-1.8916,0.205,9.08864,9.08864
1795.00,9.08801,25.233049,0.000421,25.107612,-1.8914,0.205,9.08752,9.08752
1796.00,9.08793,25.233099,0.000420,25.107610,-1.8912,0.205,9.08620,9.08620
1797.00,9.08781,25.233141,0.000422,25.107587,-1.8911,0.205,9.08462,9.08462
1798.00,9.08788,25.233160,0.000420,25.107571,-1.8910,0.205,9.08460,9.08460
1799.00,9.08802,25.233109,0.000418,25.107543,-1.8910,0.206,9.08485,9.08485
1800.00,9.08795,25.233115,0.000418,25.107515,-1.8909,0.206,9.08504,9.08504
1801.00,9.08791,25.233145,0.000416,25.107502,-1.8908,0.206,9.08620,9.08620
1802.00,9.08778,25.233090,0.000415,25.107420,-1.8906,0.206,9.08720,9.08720
1803.00,9.08743,25.233051,0.000420,25.107351,-1.8905,0.206,9.08836,9.08836
1804.00,9.08713,25.233158,0.000421,25.107391,-1.8904,0.206,9.08966,9.08966
1805.00,9.08741,25.233215,0.000421,25.107350,-1.8905,0.206,9.09059,9.09059
1806.00,9.08786,25.233191,0.000422,25.107302,-1.8906,0.206,9.08997,9.08997
1807.00,9.08803,25.233283,0.000423,25.107344,-1.8905,0.206,9.08977,9.08977
1808.00,9.08803,25.233374,0.000423,25.107410,-1.8905,0.206,9.08897,9.08897
1809.00,9.08779,25.233404,0.000423,25.107396,-1.8905,0.206,9.08750,9.08750
1810.00,9.08748,25.233560,0.000425,25.107537,-1.8906,0.206,9.08659,9.08659
1811.00,9.08718,25.233637,0.000426,25.107568,-1.8907,0.206,9.08561,9.08561
1812.00,9.08664,25.233715,0.000430,25.107632,-1.8911,0.206,9.08384,9.08384
1813.00,9.08625,25.233733,0.000428,25.107628,-1.8913,0.206,9.08279,9.08279
1814.00,9.08618,25.233699,0.000427,25.107550,-1.8914,0.206,9.08270,9.08270
1815.00,9.08625,25.233595,0.000425,25.107438,-1.8915,0.206,9.08248,9.08248
1816.00,9.08619,25.233658,0.000422,25.107443,-1.8915,0.206,9.08327,9.08327
1817.00,9.08639,25.233645,0.000418,25.107446,-1.8913,0.207,9.08501,9.08501
1818.00,9.08659,25.233634,0.000419,25.107395,-1.8910,0.207,9.08682,9.08682
1819.00,9.08680,25.233665,0.000420,25.107417,-1.8911,0.207,9.08771,9.08771
1820.00,9.08687,25.233686,0.000419,25.107447,-1.8910,0.207,9.08852,9.08852
1821.00,9.08667,25.233668,0.000421,25.107483,-1.8909,0.207,9.08952,9.08952
1822.00,9.08682,25.233711,0.000424,25.107472,-1.8911,0.207,9.08951,9.08951
1823.00,9.08651,25.233749,0.000424,25.107530,-1.8912,0.207,9.08916,9.08916
1824.00,9.08652,25.233734,0.000419,25.107534,-1.8912,0.207,9.08948,9.08948
1825.00,9.08666,25.233791,0.000419,25.107540,-1.8913,0.207,9.08891,9.08891
1826.00,9.08657,25.233834,0.000415,25.107508,-1.8912,0.208,9.08780,9.08780
1827.00,9.08643,25.233812,0.000415,25.107475,-1.8909,0.208,9.08736,9.08736
1828.00,9.08641,25.233820,0.000414,25.107333,-1.8908,0.208,9.08686,9.08686
1829.00,9.08647,25.233950,0.000414,25.107400,-1.8907,0.208,9.08625,9.08625
1830.00,9.08657,25.234009,0.000415,25.107435,-1.8907,0.208,9.08663,9.08663
1831.00,9.08683,25.234094,0.000419,25.107499,-1.8909,0.208,9.08789,9.08789
1832.00,9.08742,25.234179,0.000416,25.107499,-1.8912,0.208,9.08877,9.08877
1833.00,9.08789,25.234203,0.000419,25.107566,-1.8913,0.208,9.08994,9.08994
1834.00,9.08837,25.234320,0.000419,25.107606,-1.8913,0.208,9.09067,9.09067
1835.00,9.08866,25.234380,0.000419,25.107584,-1.8913,0.208,9.09126,9.09126
1836.00,9.08898,25.234412,0.000418,25.107517,-1.8911,0.208,9.09126,9.09126
1837.00,9.08921,25.234428,0.000421,25.107522,-1.8910,0.208,9.09147,9.09147
1838.00,9.08926,25.234489,0.000421,25.107601,-1.8911,0.208,9.09075,9.09075
1839.00,9.08922,25.234367,0.000422,25.107543,-1.8910,0.208,9.09032,9.09032
1840.00,9.08915,25.234306,0.000419,25.107519,-1.8909,0.209,9.08979,9.08979
1841.00,9.08905,25.234233,0.000421,25.107526,-1.8909,0.208,9.08909,9.08909
1842.00,9.08897,25.234226,0.000419,25.107499,-1.8909,0.209,9.08843,9.08843
1843.00,9.08900,25.234236,0.000419,25.107482,-1.8908,0.209,9.08848,9.08848
1844.00,9.08911,25.234228,0.000423,25.107439,-1.8908,0.209,9.08955,9.08955
1845.00,9.08941,25.234262,0.000424,25.107479,-1.8909,0.209,9.09070,9.09070
1846.00,9.08976,25.234349,0.000421,25.107504,-1.8910,0.209,9.09132,9.09132
1847.00,9.09002,25.234457,0.000422,25.107583,-1.8911,0.209,9.09200,9.09200
1848.00,9.09036,25.234572,0.000420,25.107602,-1.8913,0.209,9.09312,9.09312
1849.00,9.09069,25.234739,0.000419,25.107659,-1.8913,0.209,9.09267,9.09267
1850.00,9.09077,25.234887,0.000422,25.107663,-1.8912,0.209,9.09132,9.09132
1851.00,9.09068,25.234913,0.000425,25.107639,-1.8911,0.209,9.09087,9.09087
1852.00,9.09060,25.234883,0.000421,25.107603,-1.8909,0.209,9.09135,9.09135
1853.00,9.09052,25.234872,0.000420,25.107557,-1.8909,0.209,9.09031,9.09031
1854.00,9.09057,25.234849,0.000419,25.107544,-1.8909,0.209,9.08766,9.08766
1855.00,9.09052,25.234828,0.000415,25.107513,-1.8911,0.209,9.08512,9.08512
1856.00,9.09084,25.234877,0.000413,25.107537,-1.8911,0.209,9.08314,9.08314
1857.00,9.09136,25.234921,0.000414,25.107516,-1.8912,0.210,9.08145,9.08145
1858.00,9.09170,25.234961,0.000416,25.107558,-1.8912,0.210,9.08327,9.08327
1859.00,9.09120,25.235035,0.000415,25.107590,-1.8910,0.210,9.08635,9.08635
1860.00,9.09067,25.235009,0.000416,25.107626,-1.8907,0.210,9.08825,9.08825
1861.00,9.09018,25.235002,0.000419,25.107609,-1.8905,0.210,9.08683,9.08683
@13,2.0001,4.0, 1860.264 
1862.00,9.09356,25.235033,0.000417,25.107630,-1.8904,0.210,9.08379,9.08379
1863.00,9.08937,25.234990,0.000413,25.107566,-1.8903,0.210,9.07770,9.07770
1864.00,9.07788,25.234965,0.000411,25.107482,-1.8902,0.210,9.07339,9.07339
1865.00,9.07603,25.235034,0.000408,25.107445,-1.8903,0.210,9.07218,9.07218
1866.00,9.07917,25.235086,0.000403,25.107438,-1.8904,0.211,9.07422,9.07422
1867.00,9.08584,25.235132,0.000406,25.107437,-1.8905,0.211,9.07697,9.07697
1868.00,9.09675,25.235218,0.000408,25.107388,-1.8908,0.211,9.08076,9.08076
1869.00,9.09317,25.235212,0.000409,25.107337,-1.8910,0.211,9.08418,9.08418
1870.00,9.08446,25.235253,0.000415,25.107366,-1.8912,0.211,9.08676,9.08676
1871.00,9.07197,25.235342,0.000420,25.107459,-1.8914,0.211,9.08805,9.08805
1872.00,9.07034,25.235347,0.000421,25.107478,-1.8913,0.211,9.08886,9.08886
1873.00,9.07096,25.235396,0.000422,25.107566,-1.8911,0.211,9.08948,9.08948
1874.00,9.07386,25.235498,0.000423,25.107723,-1.8910,0.211,9.08995,9.08995
1875.00,9.07733,25.235482,0.000423,25.107708,-1.8908,0.211,9.08936,9.08936
1876.00,9.08065,25.235491,0.000423,25.107644,-1.8908,0.211,9.08911,9.08911
1877.00,9.08319,25.235519,0.000419,25.107630,-1.8908,0.211,9.08911,9.08911
1878.00,9.08447,25.235521,0.000420,25.107635,-1.8909,0.211,9.08883,9.08883
1879.00,9.08551,25.235514,0.000420,25.107582,-1.8910,0.211,9.08937,9.08937
1880.00,9.08592,25.235539,0.000416,25.107563,-1.8911,0.211,9.09018,9.09018
1881.00,9.08634,25.235550,0.000411,25.107523,-1.8911,0.212,9.09054,9.09054
1882.00,9.08704,25.235670,0.000413,25.107509,-1.8912,0.212,9.09058,9.09058
1883.00,9.08728,25.235673,0.000413,25.107396,-1.8912,0.212,9.09093,9.09093
1884.00,9.08790,25.235754,0.000414,25.107393,-1.8912,0.212,9.08990,9.08990
1885.00,9.08869,25.235870,0.000417,25.107455,-1.8911,0.212,9.08988,9.08988
1886.00,9.08933,25.235885,0.000420,25.107439,-1.8911,0.212,9.09092,9.09092
1887.00,9.08987,25.235937,0.000424,25.107534,-1.8912,0.212,9.09194,9.09194
1888.00,9.09012,25.236020,0.000424,25.107635,-1.8912,0.212,9.09177,9.09177
1889.00,9.09032,25.235987,0.000423,25.107596,-1.8911,0.212,9.09121,9.09121
1890.00,9.09015,25.235907,0.000422,25.107451,-1.8911,0.212,9.08992,9.08992
1891.00,9.08996,25.236005,0.000421,25.107492,-1.8909,0.212,9.08857,9.08857
1892.00,9.08985,25.235928,0.000419,25.107342,-1.8906,0.212,9.08803,9.08803
1893.00,9.08994,25.235931,0.000419,25.107364,-1.8905,0.212,9.08840,9.08840
1894.00,9.08999,25.235979,0.000420,25.107380,-1.8904,0.212,9.08985,9.08985
1895.00,9.09015,25.236068,0.000421,25.107506,-1.8905,0.213,9.09062,9.09062
1896.00,9.09036,25.236081,0.000421,25.107553,-1.8907,0.213,9.09072,9.09072
1897.00,9.09007,25.236156,0.000422,25.107671,-1.8907,0.213,9.09008,9.09008
1898.00,9.09020,25.236177,0.000424,25.107639,-1.8907,0.212,9.08966,9.08966
1899.00,9.09032,25.236214,0.000424,25.107617,-1.8909,0.213,9.08875,9.08875
1900.00,9.09004,25.236287,0.000426,25.107605,-1.8909,0.212,9.08963,9.08963
1901.00,9.08993,25.236323,0.000425,25.107543,-1.8908,0.212,9.09051,9.09051
1902.00,9.09003,25.236303,0.000421,25.107465,-1.8908,0.213,9.09092,9.09092
1903.00,9.09029,25.236336,0.000419,25.107462,-1.8907,0.213,9.09114,9.09114
1904.00,9.09030,25.236395,0.000421,25.107551,-1.8907,0.213,9.09171,9.09171
1905.00,9.09005,25.236423,0.000419,25.107575,-1.8905,0.213,9.09090,9.09090
1906.00,9.09001,25.236400,0.000422,25.107624,-1.8905,0.213,9.09069,9.09069
1907.00,9.09004,25.236452,0.000424,25.107608,-1.8905,0.213,9.09125,9.09125
1908.00,9.09012,25.236508,0.000418,25.107587,-1.8905,0.213,9.09162,9.09162
1909.00,9.09052,25.236508,0.000413,25.107537,-1.8905,0.214,9.09187,9.09187
1910.00,9.09076,25.236561,0.000415,25.107513,-1.8907,0.214,9.09207,9.09207
1911.00,9.09097,25.236610,0.000417,25.107470,-1.8907,0.214,9.09261,9.09261
1912.00,9.09115,25.236705,0.000418,25.107583,-1.8908,0.214,9.09230,9.09230
1913.00,9.09111,25.236711,0.000425,25.107585,-1.8909,0.214,9.09201,9.09201
1914.00,9.09121,25.236759,0.000425,25.107601,-1.8908,0.214,9.09261,9.09261
1915.00,9.09137,25.236745,0.000421,25.107566,-1.8907,0.214,9.09345,9.09345
1916.00,9.09163,25.236818,0.000420,25.107606,-1.8906,0.214,9.09315,9.09315
1917.00,9.09180,25.236860,0.000419,25.107543,-1.8905,0.214,9.09281,9.09281
1918.00,9.09175,25.236986,0.000418,25.107614,-1.8905,0.214,9.09207,9.09207
1919.00,9.09172,25.237037,0.000421,25.107592,-1.8905,0.214,9.09069,9.09069
1920.00,9.09160,25.237079,0.000421,25.107626,-1.8905,0.214,9.08925,9.08925
1921.00,9.09129,25.237076,0.000416,25.107566,-1.8906,0.214,9.08817,9.08817
1922.00,9.09104,25.237032,0.000417,25.107561,-1.8906,0.214,9.08719,9.08719
1923.00,9.09085,25.236993,0.000416,25.107479,-1.8905,0.215,9.08719,9.08719
1924.00,9.09084,25.236982,0.000413,25.107482,-1.8904,0.215,9.08721,9.08721
1925.00,9.09075,25.237050,0.000414,25.107492,-1.8904,0.215,9.08808,9.08808
1926.00,9.09045,25.237070,0.000416,25.107551,-1.8901,0.215,9.08987,9.08987
1927.00,9.09014,25.237080,0.000413,25.107561,-1.8900,0.215,9.09140,9.09140
1928.00,9.09042,25.237177,0.000415,25.107641,-1.8900,0.215,9.09161,9.09161
1929.00,9.09063,25.237250,0.000418,25.107657,-1.8901,0.215,9.09211,9.09211
1930.00,9.09060,25.237303,0.000419,25.107626,-1.8900,0.215,9.09164,9.09164
1931.00,9.09043,25.237380,0.000418,25.107588,-1.8900,0.215,9.09053,9.09053
1932.00,9.09009,25.237494,0.000420,25.107572,-1.8901,0.215,9.09076,9.09076
1933.00,9.08949,25.237483,0.000418,25.107514,-1.8900,0.215,9.09149,9.09149
1934.00,9.08954,25.237520,0.000417,25.107469,-1.8901,0.216,9.09178,9.09178
1935.00,9.08973,25.237514,0.000415,25.107460,-1.8900,0.216,9.09245,9.09245
1936.00,9.09008,25.237541,0.000416,25.107443,-1.8901,0.216,9.09314,9.09314
1937.00,9.09043,25.237525,0.000416,25.107437,-1.8900,0.216,9.09299,9.09299
1938.00,9.09075,25.237557,0.000417,25.107460,-1.8898,0.216,9.09321,9.09321
1939.00,9.09097,25.237575,0.000418,25.107472,-1.8897,0.216,9.09315,9.09315
1940.00,9.09108,25.237631,0.000421,25.107520,-1.8897,0.216,9.09226,9.09226
1941.00,9.09119,25.237730,0.000423,25.107588,-1.8898,0.216,9.09178,9.09178
1942.00,9.09149,25.237810,0.000423,25.107607,-1.8899,0.216,9.09156,9.09156
1943.00,9.09182,25.237858,0.000426,25.107622,-1.8901,0.216,9.09157,9.09157
1944.00,9.09201,25.237911,0.000426,25.107635,-1.8901,0.216,9.09125,9.09125
1945.00,9.09213,25.237953,0.000425,25.107582,-1.8900,0.216,9.09234,9.09234
1946.00,9.09220,25.237874,0.000421,25.107488,-1.8898,0.216,9.09321,9.09321
1947.00,9.09218,25.237902,0.000425,25.107472,-1.8897,0.216,9.09364,9.09364
1948.00,9.09234,25.237926,0.000426,25.107457,-1.8898,0.216,9.09372,9.09372
1949.00,9.09259,25.237923,0.000426,25.107431,-1.8899,0.216,9.09455,9.09455
1950.00,9.09277,25.237980,0.000428,25.107479,-1.8900,0.216,9.09429,9.09429
1951.00,9.09292,25.238054,0.000429,25.107548,-1.8900,0.216,9.09385,9.09385
1952.00,9.09291,25.238083,0.000426,25.107565,-1.8899,0.216,9.09305,9.09305
1953.00,9.09277,25.238127,0.000422,25.107606,-1.8897,0.216,9.09242,9.09242
1954.00,9.09277,25.238173,0.000421,25.107587,-1.8895,0.217,9.09212,9.09212
1955.00,9.09276,25.238145,0.000420,25.107592,-1.8895,0.217,9.09220,9.09220
1956.00,9.09282,25.238149,0.000419,25.107551,-1.8895,0.217,9.09273,9.09273
1957.00,9.09297,25.238227,0.000420,25.107563,-1.8895,0.217,9.09388,9.09388
1958.00,9.09305,25.238225,0.000422,25.107440,-1.8897,0.217,9.09428,9.09428
1959.00,9.09288,25.238295,0.000425,25.107503,-1.8897,0.217,9.09340,9.09340
1960.00,9.09293,25.238380,0.000424,25.107500,-1.8898,0.217,9.09323,9.09323
1961.00,9.09312,25.238482,0.000428,25.107509,-1.8899,0.217,9.09255,9.09255
1962.00,9.09318,25.238514,0.000428,25.107464,-1.8900,0.217,9.09224,9.09224
1963.00,9.09319,25.238665,0.000425,25.107627,-1.8899,0.217,9.09225,9.09225
1964.00,9.09327,25.238678,0.000420,25.107585,-1.8899,0.218,9.09322,9.09322
1965.00,9.09311,25.238667,0.000419,25.107564,-1.8899,0.218,9.09377,9.09377
1966.00,9.09315,25.238658,0.000418,25.107566,-1.8899,0.218,9.09445,9.09445
1967.00,9.09304,25.238669,0.000421,25.107594,-1.8898,0.218,9.09484,9.09484
1968.00,9.09308,25.238613,0.000424,25.107477,-1.8898,0.218,9.09457,9.09457
1969.00,9.09335,25.238679,0.000424,25.107482,-1.8898,0.218,9.09477,9.09477
1970.00,9.09344,25.238770,0.000421,25.107461,-1.8897,0.218,9.09525,9.09525
1971.00,9.09367,25.238875,0.000420,25.107521,-1.8897,0.218,9.09538,9.09538
1972.00,9.09403,25.238932,0.000418,25.107553,-1.8898,0.218,9.09620,9.09620
1973.00,9.09455,25.239008,0.000418,25.107603,-1.8899,0.218,9.09820,9.09820
1974.00,9.09507,25.238995,0.000423,25.107623,-1.8899,0.218,9.09977,9.09977
1975.00,9.09536,25.239008,0.000427,25.107607,-1.8900,0.218,9.10022,9.10022
1976.00,9.09545,25.239038,0.000430,25.107544,-1.8902,0.218,9.09993,9.09993
1977.00,9.09559,25.239035,0.000427,25.107496,-1.8902,0.218,9.09940,9.09940
1978.00,9.09582,25.239035,0.000423,25.107498,-1.8902,0.218,9.09812,9.09812
1979.00,9.09636,25.239046,0.000417,25.107467,-1.8903,0.219,9.09719,9.09719
1980.00,9.09657,25.239066,0.000416,25.107484,-1.8903,0.219,9.09687,9.09687
1981.00,9.09673,25.239108,0.000416,25.107531,-1.8901,0.219,9.09746,9.09746
1982.00,9.09711,25.239185,0.000418,25.107543,-1.8899,0.219,9.09812,9.09812
1983.00,9.09742,25.239207,0.000421,25.107545,-1.8899,0.219,9.09847,9.09847
1984.00,9.09769,25.239305,0.000423,25.107603,-1.8898,0.219,9.09823,9.09823
1985.00,9.09787,25.239285,0.000423,25.107561,-1.8897,0.219,9.09791,9.09791
1986.00,9.09821,25.239232,0.000420,25.107504,-1.8897,0.219,9.09747,9.09747
1987.00,9.09814,25.239236,0.000418,25.107508,-1.8897,0.219,9.09691,9.09691
1988.00,9.09800,25.239266,0.000419,25.107513,-1.8897,0.219,9.09659,9.09659
1989.00,9.09785,25.239193,0.000415,25.107416,-1.8897,0.219,9.09623,9.09623
1990.00,9.09776,25.239126,0.000412,25.107417,-1.8897,0.220,9.09593,9.09593
1991.00,9.09773,25.239157,0.000413,25.107423,-1.8898,0.220,9.09564,9.09564
1992.00,9.09740,25.239110,0.000413,25.107390,-1.8900,0.220,9.09435,9.09435
1993.00,9.09700,25.239200,0.000412,25.107332,-1.8900,0.220,9.09407,9.09407
1994.00,9.09665,25.239381,0.000419,25.107427,-1.8900,0.220,9.09397,9.09397
1995.00,9.09624,25.239526,0.000424,25.107449,-1.8902,0.220,9.09373,9.09373
1996.00,9.09609,25.239535,0.000423,25.107453,-1.8903,0.220,9.09365,9.09365
1997.00,9.09599,25.239671,0.000423,25.107531,-1.8901,0.220,9.09448,9.09448
1998.00,9.09607,25.239672,0.000423,25.107612,-1.8900,0.220,9.09539,9.09539
1999.00,9.09609,25.239648,0.000419,25.107591,-1.8899,0.220,9.09570,9.09570
2000.00,9.09601,25.239648,0.000413,25.107529,-1.8898,0.220,9.09628,9.09628
2001.00,9.09585,25.239688,0.000413,25.107521,-1.8897,0.220,9.09649,9.09649
2002.00,9.09579,25.239694,0.000414,25.107463,-1.8896,0.220,9.09708,9.09708
2003.00,9.09565,25.239736,0.000413,25.107437,-1.8897,0.220,9.09668,9.09668
2004.00,9.09551,25.239715,0.000415,25.107397,-1.8898,0.220,9.09448,9.09448
2005.00,9.09533,25.239773,0.000419,25.107499,-1.8898,0.220,9.09167,9.09167
2006.00,9.09533,25.239880,0.000422,25.107545,-1.8898,0.220,9.08986,9.08986
2007.00,9.09544,25.239921,0.000424,25.107621,-1.8899,0.221,9.08766,9.08766
2008.00,9.09604,25.239873,0.000422,25.107627,-1.8900,0.221,9.08816,9.08816
2009.00,9.09647,25.239984,0.000422,25.107743,-1.8902,0.221,9.09033,9.09033
2010.00,9.09699,25.240008,0.000424,25.107707,-1.8904,0.221,9.09150,9.09150
2011.00,9.09697,25.239994,0.000420,25.107702,-1.8906,0.221,9.09067,9.09067
@14,2.0001,4.0, 2010.098 
2012.00,9.09817,25.240004,0.000417,25.107653,-1.8906,0.221,9.08907,9.08907
2013.00,9.09536,25.240085,0.000419,25.107600,-1.8905,0.221,9.08528,9.08528
2014.00,9.08572,25.240074,0.000420,25.107533,-1.8903,0.221,9.08171,9.08171
2015.00,9.08509,25.240150,0.000420,25.107600,-1.8901,0.221,9.08024,9.08024
2016.00,9.08740,25.240243,0.000424,25.107634,-1.8900,0.221,9.08024,9.08024
2017.00,9.09064,25.240254,0.000426,25.107603,-1.8900,0.221,9.08169,9.08169
2018.00,9.09382,25.240322,0.000426,25.107684,-1.8900,0.221,9.08323,9.08323
2019.00,9.09582,25.240350,0.000428,25.107667,-1.8898,0.221,9.08519,9.08519
2020.00,9.08893,25.240387,0.000426,25.107709,-1.8898,0.221,9.08674,9.08674
2021.00,9.08254,25.240383,0.000426,25.107705,-1.8899,0.221,9.08910,9.08910
2022.00,9.08045,25.240469,0.000427,25.107738,-1.8898,0.221,9.09033,9.09033
2023.00,9.08035,25.240493,0.000425,25.107654,-1.8899,0.221,9.09204,9.09204
2024.00,9.08156,25.240534,0.000423,25.107647,-1.8902,0.222,9.09449,9.09449
2025.00,9.08291,25.240533,0.000419,25.107538,-1.8903,0.222,9.09617,9.09617
2026.00,9.08449,25.240555,0.000415,25.107489,-1.8902,0.222,9.09627,9.09627
2027.00,9.08613,25.240511,0.000416,25.107436,-1.8902,0.222,9.09665,9.09665
2028.00,9.08771,25.240441,0.000418,25.107439,-1.8901,0.222,9.09670,9.09670
2029.00,9.08852,25.240501,0.000415,25.107435,-1.8899,0.222,9.09611,9.09611
2030.00,9.08950,25.240507,0.000415,25.107390,-1.8899,0.222,9.09639,9.09639
2031.00,9.09042,25.240475,0.000421,25.107363,-1.8898,0.222,9.09716,9.09716
2032.00,9.09176,25.240490,0.000420,25.107338,-1.8897,0.222,9.09757,9.09757
2033.00,9.09268,25.240671,0.000420,25.107414,-1.8896,0.222,9.09703,9.09703
2034.00,9.09333,25.240618,0.000424,25.107418,-1.8897,0.222,9.09554,9.09554
2035.00,9.09398,25.240581,0.000424,25.107459,-1.8897,0.222,9.09328,9.09328
2036.00,9.09410,25.240667,0.000423,25.107489,-1.8899,0.223,9.09193,9.09193
2037.00,9.09384,25.240700,0.000424,25.107536,-1.8901,0.223,9.09125,9.09125
2038.00,9.09419,25.240629,0.000426,25.107508,-1.8902,0.222,9.09081,9.09081
2039.00,9.09460,25.240673,0.000424,25.107537,-1.8902,0.223,9.09168,9.09168
2040.00,9.09487,25.240781,0.000428,25.107552,-1.8901,0.222,9.09259,9.09259
2041.00,9.09470,25.240827,0.000426,25.107571,-1.8898,0.222,9.09226,9.09226
2042.00,9.09422,25.240899,0.000421,25.107542,-1.8896,0.223,9.09163,9.09163
2043.00,9.09409,25.240990,0.000416,25.107519,-1.8894,0.223,9.09283,9.09283
2044.00,9.09392,25.241100,0.000417,25.107495,-1.8893,0.223,9.09280,9.09280
2045.00,9.09349,25.241127,0.000415,25.107451,-1.8894,0.223,9.09277,9.09277
2046.00,9.09363,25.241131,0.000413,25.107370,-1.8894,0.224,9.09308,9.09308
2047.00,9.09350,25.241204,0.000415,25.107417,-1.8894,0.224,9.09307,9.09307
2048.00,9.09325,25.241169,0.000417,25.107357,-1.8894,0.224,9.09216,9.09216
2049.00,9.09312,25.241171,0.000416,25.107354,-1.8894,0.224,9.09201,9.09201
2050.00,9.09279,25.241289,0.000417,25.107450,-1.8894,0.224,9.09240,9.09240
2051.00,9.09228,25.241364,0.000419,25.107568,-1.8894,0.224,9.09334,9.09334
2052.00,9.09231,25.241319,0.000418,25.107497,-1.8894,0.224,9.09466,9.09466
2053.00,9.09262,25.241401,0.000417,25.107552,-1.8894,0.224,9.09597,9.09597
2054.00,9.09304,25.241457,0.000416,25.107558,-1.8894,0.224,9.09682,9.09682
2055.00,9.09344,25.241394,0.000414,25.107460,-1.8894,0.224,9.09696,9.09696
2056.00,9.09381,25.241392,0.000409,25.107426,-1.8893,0.224,9.09739,9.09739
2057.00,9.09419,25.241540,0.000409,25.107498,-1.8893,0.224,9.09804,9.09804
2058.00,9.09460,25.241677,0.000410,25.107530,-1.8893,0.225,9.09819,9.09819
2059.00,9.09483,25.241727,0.000415,25.107554,-1.8892,0.225,9.09767,9.09767
2060.00,9.09497,25.241827,0.000416,25.107566,-1.8890,0.225,9.09836,9.09836
2061.00,9.09535,25.241874,0.000417,25.107472,-1.8890,0.225,9.09838,9.09838
2062.00,9.09581,25.241879,0.000421,25.107469,-1.8890,0.224,9.09824,9.09824
2063.00,9.09618,25.241791,0.000422,25.107408,-1.8890,0.225,9.09880,9.09880
2064.00,9.09648,25.241744,0.000420,25.107362,-1.8890,0.225,9.10020,9.10020
2065.00,9.09690,25.241732,0.000421,25.107368,-1.8891,0.225,9.10074,9.10074
2066.00,9.09743,25.241787,0.000423,25.107459,-1.8891,0.225,9.10021,9.10021
2067.00,9.09795,25.241818,0.000418,25.107427,-1.8889,0.225,9.09895,9.09895
2068.00,9.09778,25.241817,0.000418,25.107399,-1.8888,0.225,9.09699,9.09699
2069.00,9.09745,25.241885,0.000420,25.107354,-1.8888,0.225,9.09495,9.09495
2070.00,9.09740,25.241963,0.000422,25.107399,-1.8888,0.225,9.09296,9.09296
2071.00,9.09744,25.241986,0.000427,25.107405,-1.8888,0.225,9.09199,9.09199
2072.00,9.09724,25.241962,0.000428,25.107361,-1.8889,0.225,9.09156,9.09156
2073.00,9.09729,25.242057,0.000428,25.107425,-1.8890,0.225,9.09158,9.09158
2074.00,9.09705,25.242138,0.000427,25.107513,-1.8891,0.225,9.09125,9.09125
2075.00,9.09691,25.242158,0.000427,25.107512,-1.8892,0.225,9.09112,9.09112
2076.00,9.09642,25.242119,0.000423,25.107485,-1.8893,0.225,9.09148,9.09148
2077.00,9.09563,25.242203,0.000427,25.107564,-1.8894,0.225,9.09202,9.09202
2078.00,9.09498,25.242191,0.000426,25.107522,-1.8894,0.225,9.09227,9.09227
2079.00,9.09467,25.242162,0.000424,25.107455,-1.8893,0.225,9.09320,9.09320
2080.00,9.09463,25.242214,0.000423,25.107435,-1.8892,0.225,9.09371,9.09371
2081.00,9.09449,25.242274,0.000421,25.107400,-1.8891,0.226,9.09379,9.09379
2082.00,9.09427,25.242320,0.000421,25.107395,-1.8892,0.226,9.09385,9.09385
2083.00,9.09384,25.242312,0.000421,25.107363,-1.8892,0.226,9.09352,9.09352
2084.00,9.09344,25.242359,0.000418,25.107359,-1.8893,0.226,9.09362,9.09362
2085.00,9.09322,25.242435,0.000418,25.107399,-1.8893,0.226,9.09471,9.09471
2086.00,9.09311,25.242525,0.000419,25.107435,-1.8893,0.226,9.09499,9.09499
2087.00,9.09312,25.242550,0.000418,25.107414,-1.8894,0.226,9.09560,9.09560
2088.00,9.09347,25.242763,0.000420,25.107542,-1.8893,0.226,9.09706,9.09706
2089.00,9.09378,25.242898,0.000424,25.107619,-1.8892,0.226,9.09813,9.09813
2090.00,9.09431,25.242892,0.000426,25.107547,-1.8891,0.226,9.09851,9.09851
2091.00,9.09466,25.242932,0.000428,25.107550,-1.8890,0.226,9.09890,9.09890
2092.00,9.09497,25.242953,0.000427,25.107542,-1.8888,0.226,9.09902,9.09902
2093.00,9.09519,25.242852,0.000423,25.107428,-1.8888,0.226,9.09816,9.09816
2094.00,9.09543,25.242814,0.000421,25.107395,-1.8888,0.226,9.09667,9.09667
2095.00,9.09540,25.242810,0.000418,25.107418,-1.8890,0.227,9.09464,9.09464
2096.00,9.09564,25.242892,0.000418,25.107475,-1.8892,0.227,9.09331,9.09331
2097.00,9.09581,25.242928,0.000419,25.107455,-1.8891,0.227,9.09167,9.09167
2098.00,9.09569,25.243022,0.000419,25.107482,-1.8890,0.227,9.09163,9.09163
2099.00,9.09519,25.243082,0.000422,25.107496,-1.8889,0.227,9.09231,9.09231
2100.00,9.09529,25.243147,0.000424,25.107521,-1.8886,0.227,9.09387,9.09387
2101.00,9.09551,25.243116,0.000425,25.107475,-1.8884,0.227,9.09588,9.09588
2102.00,9.09578,25.243180,0.000429,25.107508,-1.8884,0.227,9.09857,9.09857
2103.00,9.09570,25.243152,0.000432,25.107468,-1.8884,0.227,9.09958,9.09958
2104.00,9.09599,25.243157,0.000428,25.107469,-1.8885,0.227,9.10066,9.10066
2105.00,9.09667,25.243179,0.000426,25.107487,-1.8886,0.227,9.10087,9.10087
2106.00,9.09672,25.243165,0.000423,25.107399,-1.8887,0.227,9.10025,9.10025
2107.00,9.09622,25.243199,0.000419,25.107393,-1.8888,0.227,9.09966,9.09966
2108.00,9.09633,25.243309,0.000415,25.107466,-1.8887,0.228,9.09945,9.09945
2109.00,9.09641,25.243386,0.000416,25.107501,-1.8886,0.228,9.09895,9.09895
2110.00,9.09672,25.243466,0.000420,25.107457,-1.8887,0.228,9.09996,9.09996
2111.00,9.09706,25.243568,0.000422,25.107563,-1.8887,0.228,9.10131,9.10131
2112.00,9.09773,25.243619,0.000423,25.107592,-1.8887,0.228,9.10188,9.10188
2113.00,9.09813,25.243650,0.000428,25.107603,-1.8886,0.228,9.10267,9.10267
2114.00,9.09862,25.243661,0.000429,25.107597,-1.8886,0.228,9.10321,9.10321
2115.00,9.09907,25.243618,0.000426,25.107585,-1.8886,0.228,9.10275,9.10275
2116.00,9.09963,25.243630,0.000426,25.107580,-1.8885,0.228,9.10229,9.10229
2117.00,9.10028,25.243587,0.000424,25.107567,-1.8886,0.228,9.10236,9.10236
2118.00,9.10081,25.243614,0.000420,25.107581,-1.8888,0.228,9.10216,9.10216
2119.00,9.10120,25.243636,0.000419,25.107533,-1.8889,0.228,9.10230,9.10230
2120.00,9.10147,25.243737,0.000417,25.107548,-1.8890,0.229,9.10296,9.10296
2121.00,9.10173,25.243819,0.000420,25.107583,-1.8891,0.229,9.10319,9.10319
2122.00,9.10172,25.243941,0.000425,25.107654,-1.8891,0.228,9.10273,9.10273
2123.00,9.10167,25.243920,0.000425,25.107559,-1.8892,0.228,9.10261,9.10261
2124.00,9.10171,25.243991,0.000425,25.107598,-1.8892,0.229,9.10224,9.10224
2125.00,9.10161,25.244025,0.000427,25.107606,-1.8891,0.228,9.10091,9.10091
2126.00,9.10165,25.244087,0.000424,25.107571,-1.8890,0.229,9.09984,9.09984
2127.00,9.10162,25.244122,0.000422,25.107582,-1.8891,0.229,9.09944,9.09944
2128.00,9.10176,25.244182,0.000423,25.107600,-1.8891,0.229,9.10029,9.10029
2129.00,9.10208,25.244202,0.000426,25.107586,-1.8891,0.229,9.10091,9.10091
2130.00,9.10208,25.244242,0.000428,25.107582,-1.8893,0.229,9.10127,9.10127
2131.00,9.10182,25.244200,0.000427,25.107505,-1.8894,0.229,9.10154,9.10154
2132.00,9.10167,25.244183,0.000426,25.107410,-1.8894,0.229,9.10190,9.10190
2133.00,9.10149,25.244218,0.000425,25.107464,-1.8893,0.229,9.10020,9.10020
2134.00,9.10140,25.244241,0.000420,25.107484,-1.8891,0.229,9.09985,9.09985
2135.00,9.10131,25.244197,0.000417,25.107431,-1.8889,0.229,9.10044,9.10044
2136.00,9.10110,25.244238,0.000415,25.107434,-1.8887,0.230,9.10155,9.10155
2137.00,9.10061,25.244260,0.000415,25.107445,-1.8885,0.230,9.10183,9.10183
2138.00,9.10063,25.244303,0.000416,25.107461,-1.8884,0.230,9.10233,9.10233
2139.00,9.10096,25.244291,0.000416,25.107351,-1.8884,0.230,9.10103,9.10103
2140.00,9.10102,25.244374,0.000416,25.107418,-1.8883,0.230,9.10012,9.10012
2141.00,9.10068,25.244446,0.000418,25.107526,-1.8883,0.230,9.09873,9.09873
2142.00,9.10035,25.244495,0.000416,25.107504,-1.8884,0.230,9.09764,9.09764
2143.00,9.10012,25.244590,0.000414,25.107487,-1.8883,0.230,9.09706,9.09706
2144.00,9.10008,25.244679,0.000416,25.107576,-1.8881,0.230,9.09763,9.09763
2145.00,9.10005,25.244738,0.000418,25.107568,-1.8879,0.230,9.09795,9.09795
2146.00,9.10005,25.244787,0.000418,25.107566,-1.8877,0.230,9.09887,9.09887
2147.00,9.09954,25.244821,0.000416,25.107635,-1.8876,0.230,9.09961,9.09961
2148.00,9.09955,25.244784,0.000414,25.107603,-1.8877,0.230,9.10015,9.10015
2149.00,9.09969,25.244851,0.000414,25.107566,-1.8877,0.231,9.10078,9.10078
2150.00,9.09983,25.244902,0.000413,25.107570,-1.8877,0.231,9.10103,9.10103
2151.00,9.10005,25.244870,0.000414,25.107509,-1.8878,0.231,9.10174,9.10174
2152.00,9.10034,25.244937,0.000415,25.107476,-1.8878,0.231,9.10293,9.10293
2153.00,9.10057,25.244923,0.000416,25.107482,-1.8879,0.231,9.10400,9.10400
2154.00,9.10033,25.244819,0.000417,25.107513,-1.8881,0.231,9.10213,9.10213
2155.00,9.10002,25.244814,0.000415,25.107568,-1.8883,0.231,9.09946,9.09946
2156.00,9.10031,25.244844,0.000413,25.107544,-1.8886,0.231,9.09685,9.09685
2157.00,9.10084,25.244774,0.000412,25.107496,-1.8887,0.231,9.09547,9.09547
2158.00,9.10168,25.244845,0.000416,25.107563,-1.8888,0.231,9.09719,9.09719
2159.00,9.10232,25.244948,0.000416,25.107576,-1.8889,0.231,9.10162,9.10162
2160.00,9.10295,25.244971,0.000420,25.107528,-1.8890,0.231,9.10506,9.10506
2161.00,9.10439,25.245037,0.000421,25.107545,-1.8892,0.231,9.10638,9.10638
@15,2.0001,4.0, 2160.142 
2162.00,9.10637,25.245146,0.000423,25.107563,-1.8892,0.231,9.10523,9.10523
2163.00,9.10504,25.245140,0.000422,25.107463,-1.8891,0.232,9.10035,9.10035
2164.00,9.09274,25.245112,0.000417,25.107418,-1.8890,0.232,9.09480,9.09480
2165.00,9.08866,25.245139,0.000417,25.107396,-1.8888,0.232,9.09189,9.09189
2166.00,9.09246,25.245119,0.000418,25.107366,-1.8886,0.232,9.09108,9.09108
2167.00,9.09939,25.245120,0.000417,25.107423,-1.8884,0.232,9.09187,9.09187
2168.00,9.11314,25.245095,0.000418,25.107393,-1.8882,0.232,9.09372,9.09372
2169.00,9.11422,25.245121,0.000419,25.107369,-1.8880,0.232,9.09580,9.09580
2170.00,9.10547,25.245189,0.000418,25.107445,-1.8879,0.232,9.09733,9.09733
2171.00,9.09874,25.245269,0.000417,25.107502,-1.8878,0.232,9.09842,9.09842
2172.00,9.09328,25.245282,0.000416,25.107395,-1.8878,0.232,9.09909,9.09909
2173.00,9.09053,25.245415,0.000416,25.107434,-1.8880,0.232,9.09993,9.09993
2174.00,9.09147,25.245503,0.000420,25.107461,-1.8882,0.232,9.10071,9.10071
2175.00,9.09319,25.245520,0.000418,25.107416,-1.8884,0.233,9.10101,9.10101
2176.00,9.09428,25.245509,0.000420,25.107389,-1.8884,0.233,9.10154,9.10154
2177.00,9.09544,25.245622,0.000426,25.107480,-1.8885,0.233,9.10203,9.10203
2178.00,9.09635,25.245625,0.000428,25.107493,-1.8884,0.233,9.10218,9.10218
2179.00,9.09706,25.245669,0.000429,25.107510,-1.8883,0.233,9.10259,9.10259
2180.00,9.09779,25.245719,0.000428,25.107495,-1.8882,0.233,9.10309,9.10309
2181.00,9.09833,25.245863,0.000428,25.107610,-1.8880,0.233,9.10341,9.10341
2182.00,9.09876,25.245757,0.000419,25.107520,-1.8879,0.233,9.10273,9.10273
2183.00,9.09915,25.245840,0.000417,25.107550,-1.8877,0.233,9.10190,9.10190
2184.00,9.09974,25.245928,0.000416,25.107560,-1.8876,0.233,9.10125,9.10125
2185.00,9.10028,25.245957,0.000417,25.107600,-1.8874,0.233,9.10066,9.10066
2186.00,9.10077,25.245930,0.000418,25.107486,-1.8874,0.233,9.10075,9.10075
2187.00,9.10113,25.246107,0.000422,25.107556,-1.8875,0.233,9.10086,9.10086
2188.00,9.10115,25.246160,0.000421,25.107581,-1.8877,0.233,9.10068,9.10068
2189.00,9.10125,25.246187,0.000419,25.107619,-1.8878,0.233,9.10081,9.10081
2190.00,9.10132,25.246237,0.000418,25.107626,-1.8880,0.234,9.10053,9.10053
2191.00,9.10139,25.246301,0.000419,25.107672,-1.8882,0.234,9.09999,9.09999
2192.00,9.10142,25.246320,0.000418,25.107669,-1.8882,0.234,9.10013,9.10013
2193.00,9.10144,25.246344,0.000420,25.107605,-1.8881,0.234,9.10086,9.10086
2194.00,9.10145,25.246366,0.000423,25.107524,-1.8879,0.234,9.10140,9.10140
2195.00,9.10165,25.246362,0.000423,25.107475,-1.8878,0.234,9.10306,9.10306
2196.00,9.10191,25.246411,0.000423,25.107493,-1.8876,0.234,9.10335,9.10335
2197.00,9.10185,25.246353,0.000424,25.107438,-1.8876,0.234,9.10354,9.10354
2198.00,9.10172,25.246372,0.000424,25.107507,-1.8877,0.234,9.10349,9.10349
2199.00,9.10162,25.246399,0.000420,25.107600,-1.8879,0.234,9.10254,9.10254
2200.00,9.10140,25.246426,0.000424,25.107665,-1.8882,0.234,9.10105,9.10105
2201.00,9.10122,25.246397,0.000423,25.107663,-1.8883,0.234,9.10052,9.10052
2202.00,9.10120,25.246402,0.000421,25.107684,-1.8883,0.234,9.10055,9.10055
2203.00,9.10135,25.246486,0.000419,25.107682,-1.8884,0.235,9.10053,9.10053
2204.00,9.10145,25.246530,0.000423,25.107657,-1.8883,0.234,9.10105,9.10105
2205.00,9.10154,25.246519,0.000420,25.107548,-1.8880,0.235,9.10191,9.10191
2206.00,9.10151,25.246570,0.000419,25.107486,-1.8879,0.235,9.10234,9.10234
2207.00,9.10167,25.246686,0.000422,25.107459,-1.8877,0.235,9.10259,9.10259
2208.00,9.10183,25.246617,0.000419,25.107388,-1.8875,0.235,9.10277,9.10277
2209.00,9.10183,25.246592,0.000415,25.107335,-1.8874,0.235,9.10203,9.10203
2210.00,9.10178,25.246654,0.000413,25.107384,-1.8872,0.235,9.10132,9.10132
2211.00,9.10180,25.246699,0.000414,25.107415,-1.8872,0.235,9.10085,9.10085
2212.00,9.10179,25.246693,0.000412,25.107470,-1.8873,0.235,9.10052,9.10052
2213.00,9.10173,25.246776,0.000416,25.107501,-1.8875,0.235,9.10008,9.10008
2214.00,9.10170,25.246775,0.000419,25.107486,-1.8876,0.235,9.10113,9.10113
2215.00,9.10163,25.246808,0.000421,25.107480,-1.8877,0.235,9.10187,9.10187
2216.00,9.10154,25.246767,0.000417,25.107418,-1.8878,0.235,9.10290,9.10290
2217.00,9.10149,25.246832,0.000416,25.107440,-1.8878,0.236,9.10369,9.10369
2218.00,9.10178,25.246819,0.000416,25.107422,-1.8875,0.236,9.10390,9.10390
2219.00,9.10210,25.246904,0.000415,25.107479,-1.8876,0.236,9.10420,9.10420
2220.00,9.10228,25.246942,0.000417,25.107485,-1.8876,0.236,9.10456,9.10456
2221.00,9.10253,25.246948,0.000417,25.107419,-1.8877,0.236,9.10436,9.10436
2222.00,9.10266,25.247039,0.000419,25.107401,-1.8877,0.236,9.10417,9.10417
2223.00,9.10283,25.247123,0.000417,25.107445,-1.8878,0.236,9.10475,9.10475
2224.00,9.10294,25.247164,0.000416,25.107407,-1.8877,0.236,9.10415,9.10415
2225.00,9.10291,25.247255,0.000417,25.107429,-1.8877,0.236,9.10328,9.10328
2226.00,9.10275,25.247453,0.000423,25.107623,-1.8875,0.236,9.10277,9.10277
2227.00,9.10270,25.247400,0.000425,25.107601,-1.8873,0.236,9.10230,9.10230
2228.00,9.10264,25.247385,0.000428,25.107558,-1.8873,0.236,9.10183,9.10183
2229.00,9.10273,25.247360,0.000428,25.107591,-1.8871,0.236,9.10166,9.10166
2230.00,9.10293,25.247390,0.000427,25.107636,-1.8870,0.236,9.10269,9.10269
2231.00,9.10330,25.247324,0.000422,25.107525,-1.8870,0.236,9.10381,9.10381
2232.00,9.10349,25.247369,0.000420,25.107490,-1.8871,0.237,9.10390,9.10390
2233.00,9.10364,25.247415,0.000420,25.107470,-1.8871,0.237,9.10435,9.10435
2234.00,9.10379,25.247443,0.000426,25.107390,-1.8872,0.236,9.10530,9.10530
2235.00,9.10382,25.247430,0.000424,25.107322,-1.8873,0.236,9.10475,9.10475
2236.00,9.10385,25.247468,0.000423,25.107378,-1.8873,0.237,9.10442,9.10442
2237.00,9.10375,25.247537,0.000426,25.107430,-1.8873,0.237,9.10406,9.10406
2238.00,9.10373,25.247469,0.000423,25.107403,-1.8872,0.237,9.10302,9.10302
2239.00,9.10362,25.247554,0.000419,25.107450,-1.8871,0.237,9.10257,9.10257
2240.00,9.10327,25.247596,0.000421,25.107470,-1.8872,0.237,9.10350,9.10350
2241.00,9.10350,25.247608,0.000422,25.107426,-1.8873,0.237,9.10357,9.10357
2242.00,9.10372,25.247563,0.000420,25.107360,-1.8874,0.237,9.10469,9.10469
2243.00,9.10381,25.247688,0.000420,25.107405,-1.8874,0.237,9.10637,9.10637
2244.00,9.10397,25.247665,0.000421,25.107424,-1.8875,0.237,9.10663,9.10663
2245.00,9.10420,25.247641,0.000418,25.107414,-1.8874,0.237,9.10591,9.10591
2246.00,9.10440,25.247647,0.000418,25.107408,-1.8875,0.238,9.10589,9.10589
2247.00,9.10473,25.247697,0.000419,25.107455,-1.8875,0.238,9.10524,9.10524
2248.00,9.10456,25.247768,0.000419,25.107466,-1.8874,0.238,9.10452,9.10452
2249.00,9.10460,25.247838,0.000414,25.107448,-1.8873,0.238,9.10505,9.10505
2250.00,9.10465,25.247963,0.000418,25.107489,-1.8872,0.238,9.10545,9.10545
2251.00,9.10463,25.248015,0.000421,25.107477,-1.8869,0.238,9.10552,9.10552
2252.00,9.10481,25.248084,0.000424,25.107534,-1.8867,0.238,9.10659,9.10659
2253.00,9.10508,25.248121,0.000426,25.107539,-1.8868,0.238,9.10676,9.10676
2254.00,9.10510,25.248236,0.000431,25.107619,-1.8867,0.238,9.10605,9.10605
2255.00,9.10514,25.248228,0.000430,25.107577,-1.8867,0.238,9.10596,9.10596
2256.00,9.10517,25.248262,0.000429,25.107597,-1.8867,0.238,9.10552,9.10552
2257.00,9.10521,25.248337,0.000426,25.107619,-1.8869,0.238,9.10515,9.10515
2258.00,9.10563,25.248317,0.000424,25.107607,-1.8868,0.239,9.10557,9.10557
2259.00,9.10600,25.248303,0.000424,25.107566,-1.8872,0.239,9.10687,9.10687
2260.00,9.10615,25.248300,0.000422,25.107547,-1.8875,0.239,9.10720,9.10720
2261.00,9.10615,25.248315,0.000419,25.107532,-1.8875,0.239,9.10758,9.10758
2262.00,9.10615,25.248320,0.000421,25.107449,-1.8874,0.239,9.10760,9.10760
2263.00,9.10613,25.248415,0.000420,25.107462,-1.8872,0.239,9.10782,9.10782
2264.00,9.10623,25.248357,0.000420,25.107395,-1.8870,0.239,9.10735,9.10735
2265.00,9.10651,25.248407,0.000422,25.107419,-1.8867,0.239,9.10781,9.10781
2266.00,9.10674,25.248462,0.000425,25.107419,-1.8867,0.239,9.10883,9.10883
2267.00,9.10698,25.248546,0.000425,25.107527,-1.8867,0.239,9.10877,9.10877
2268.00,9.10701,25.248587,0.000428,25.107523,-1.8866,0.239,9.10782,9.10782
2269.00,9.10688,25.248680,0.000428,25.107536,-1.8865,0.239,9.10661,9.10661
2270.00,9.10653,25.248750,0.000426,25.107540,-1.8865,0.239,9.10474,9.10474
2271.00,9.10628,25.248772,0.000424,25.107544,-1.8866,0.239,9.10267,9.10267
2272.00,9.10600,25.248770,0.000424,25.107494,-1.8867,0.239,9.10198,9.10198
2273.00,9.10599,25.248779,0.000421,25.107508,-1.8868,0.239,9.10213,9.10213
2274.00,9.10615,25.248801,0.000419,25.107471,-1.8867,0.240,9.10351,9.10351
2275.00,9.10614,25.248768,0.000418,25.107418,-1.8866,0.240,9.10491,9.10491
2276.00,9.10579,25.248733,0.000419,25.107415,-1.8864,0.240,9.10572,9.10572
2277.00,9.10550,25.248737,0.000415,25.107376,-1.8863,0.240,9.10645,9.10645
2278.00,9.10512,25.248789,0.000415,25.107404,-1.8864,0.240,9.10713,9.10713
2279.00,9.10533,25.248842,0.000416,25.107468,-1.8866,0.240,9.10638,9.10638
2280.00,9.10551,25.248986,0.000419,25.107550,-1.8866,0.240,9.10587,9.10587
2281.00,9.10570,25.249109,0.000422,25.107579,-1.8866,0.240,9.10651,9.10651
2282.00,9.10559,25.249147,0.000424,25.107592,-1.8866,0.240,9.10665,9.10665
2283.00,9.10548,25.249099,0.000426,25.107556,-1.8866,0.240,9.10719,9.10719
2284.00,9.10579,25.249101,0.000425,25.107543,-1.8864,0.240,9.10767,9.10767
2285.00,9.10592,25.249029,0.000424,25.107514,-1.8862,0.240,9.10783,9.10783
2286.00,9.10574,25.248991,0.000422,25.107457,-1.8861,0.240,9.10735,9.10735
2287.00,9.10554,25.248970,0.000421,25.107443,-1.8861,0.240,9.10716,9.10716
2288.00,9.10560,25.249013,0.000417,25.107426,-1.8861,0.241,9.10622,9.10622
2289.00,9.10569,25.249073,0.000419,25.107447,-1.8862,0.241,9.10556,9.10556
2290.00,9.10595,25.249130,0.000418,25.107461,-1.8864,0.241,9.10576,9.10576
2291.00,9.10636,25.249213,0.000417,25.107503,-1.8865,0.241,9.10567,9.10567
2292.00,9.10641,25.249281,0.000418,25.107507,-1.8865,0.241,9.10531,9.10531
2293.00,9.10641,25.249359,0.000422,25.107540,-1.8865,0.241,9.10536,9.10536
2294.00,9.10645,25.249390,0.000424,25.107528,-1.8865,0.241,9.10593,9.10593
2295.00,9.10636,25.249377,0.000424,25.107467,-1.8865,0.241,9.10583,9.10583
2296.00,9.10628,25.249476,0.000422,25.107537,-1.8865,0.241,9.10540,9.10540
2297.00,9.10624,25.249618,0.000423,25.107589,-1.8866,0.241,9.10587,9.10587
2298.00,9.10633,25.249649,0.000420,25.107531,-1.8866,0.241,9.10689,9.10689
2299.00,9.10653,25.249673,0.000416,25.107510,-1.8864,0.242,9.10742,9.10742
2300.00,9.10668,25.249809,0.000413,25.107521,-1.8863,0.242,9.10749,9.10749
2301.00,9.10672,25.249773,0.000411,25.107424,-1.8863,0.242,9.10827,9.10827
2302.00,9.10668,25.249644,0.000409,25.107329,-1.8862,0.242,9.10839,9.10839
2303.00,9.10654,25.249644,0.000411,25.107384,-1.8862,0.242,9.10745,9.10745
2304.00,9.10650,25.249761,0.000416,25.107463,-1.8863,0.242,9.10555,9.10555
2305.00,9.10655,25.249741,0.000422,25.107469,-1.8864,0.242,9.10317,9.10317
2306.00,9.10677,25.249790,0.000424,25.107537,-1.8863,0.242,9.10073,9.10073
2307.00,9.10695,25.249856,0.000422,25.107557,-1.8862,0.242,9.09939,9.09939
2308.00,9.10729,25.249979,0.000418,25.107561,-1.8862,0.242,9.10078,9.10078
2309.00,9.10764,25.249950,0.000416,25.107527,-1.8862,0.242,9.10377,9.10377
2310.00,9.10823,25.250008,0.000415,25.107561,-1.8863,0.242,9.10626,9.10626
2311.00,9.10749,25.249994,0.000413,25.107456,-1.8862,0.242,9.10675,9.10675
@16,2.0001,4.0, 2310.077 
2312.00,9.10773,25.250041,0.000414,25.107486,-1.8862,0.242,9.10464,9.10464
2313.00,9.10528,25.249963,0.000418,25.107416,-1.8861,0.242,9.09982,9.09982
2314.00,9.10056,25.249977,0.000421,25.107395,-1.8860,0.242,9.09520,9.09520
2315.00,9.09695,25.250035,0.000421,25.107426,-1.8859,0.242,9.09298,9.09298
2316.00,9.09566,25.250057,0.000426,25.107467,-1.8859,0.242,9.09273,9.09273
2317.00,9.10128,25.250098,0.000425,25.107437,-1.8859,0.242,9.09425,9.09425
2318.00,9.11279,25.250185,0.000421,25.107524,-1.8857,0.242,9.09634,9.09634
2319.00,9.11381,25.250201,0.000414,25.107515,-1.8856,0.243,9.09843,9.09843
2320.00,9.10693,25.250200,0.000413,25.107474,-1.8856,0.243,9.09992,9.09992
2321.00,9.09781,25.250343,0.000413,25.107511,-1.8855,0.243,9.10110,9.10110
2322.00,9.09153,25.250440,0.000416,25.107580,-1.8856,0.243,9.10288,9.10288
2323.00,9.09089,25.250514,0.000417,25.107553,-1.8857,0.243,9.10456,9.10456
2324.00,9.09288,25.250642,0.000418,25.107574,-1.8857,0.243,9.10515,9.10515
2325.00,9.09461,25.250692,0.000419,25.107575,-1.8857,0.243,9.10590,9.10590
2326.00,9.09633,25.250692,0.000416,25.107578,-1.8858,0.243,9.10762,9.10762
2327.00,9.09790,25.250669,0.000415,25.107500,-1.8858,0.244,9.10826,9.10826
2328.00,9.09922,25.250664,0.000419,25.107546,-1.8858,0.243,9.10916,9.10916
2329.00,9.10048,25.250587,0.000420,25.107556,-1.8857,0.244,9.11048,9.11048
2330.00,9.10177,25.250528,0.000420,25.107523,-1.8856,0.244,9.11202,9.11202
2331.00,9.10295,25.250513,0.000421,25.107505,-1.8855,0.244,9.11182,9.11182
2332.00,9.10387,25.250534,0.000420,25.107563,-1.8855,0.244,9.11132,9.11132
2333.00,9.10453,25.250532,0.000417,25.107545,-1.8855,0.244,9.10977,9.10977
2334.00,9.10544,25.250520,0.000417,25.107508,-1.8855,0.244,9.10861,9.10861
2335.00,9.10655,25.250539,0.000418,25.107527,-1.8854,0.244,9.10741,9.10741
2336.00,9.10740,25.250592,0.000417,25.107524,-1.8852,0.244,9.10671,9.10671
2337.00,9.10749,25.250639,0.000416,25.107474,-1.8851,0.244,9.10663,9.10663
2338.00,9.10774,25.250714,0.000411,25.107478,-1.8850,0.244,9.10778,9.10778
2339.00,9.10835,25.250845,0.000412,25.107524,-1.8850,0.244,9.10815,9.10815
2340.00,9.10875,25.250972,0.000411,25.107537,-1.8850,0.245,9.10715,9.10715
2341.00,9.10911,25.251017,0.000412,25.107505,-1.8850,0.245,9.10727,9.10727
2342.00,9.10928,25.251079,0.000414,25.107530,-1.8850,0.245,9.10695,9.10695
2343.00,9.10902,25.251062,0.000418,25.107432,-1.8850,0.244,9.10639,9.10639
2344.00,9.10862,25.251078,0.000415,25.107392,-1.8849,0.245,9.10590,9.10590
2345.00,9.10839,25.251111,0.000416,25.107433,-1.8849,0.245,9.10634,9.10634
2346.00,9.10814,25.251066,0.000413,25.107404,-1.8849,0.245,9.10624,9.10624
2347.00,9.10794,25.251074,0.000413,25.107410,-1.8849,0.245,9.10652,9.10652
2348.00,9.10765,25.251186,0.000413,25.107498,-1.8847,0.245,9.10565,9.10565
2349.00,9.10719,25.251223,0.000415,25.107508,-1.8846,0.245,9.10521,9.10521
2350.00,9.10673,25.251231,0.000415,25.107460,-1.8845,0.245,9.10490,9.10490
2351.00,9.10635,25.251288,0.000417,25.107536,-1.8846,0.245,9.10486,9.10486
2352.00,9.10626,25.251277,0.000418,25.107546,-1.8847,0.245,9.10485,9.10485
2353.00,9.10626,25.251240,0.000418,25.107528,-1.8849,0.245,9.10519,9.10519
2354.00,9.10616,25.251270,0.000417,25.107549,-1.8852,0.245,9.10526,9.10526
2355.00,9.10610,25.251245,0.000419,25.107555,-1.8856,0.245,9.10601,9.10601
2356.00,9.10620,25.251323,0.000420,25.107585,-1.8857,0.245,9.10683,9.10683
2357.00,9.10632,25.251330,0.000418,25.107578,-1.8857,0.246,9.10740,9.10740
2358.00,9.10633,25.251314,0.000420,25.107535,-1.8856,0.246,9.10863,9.10863
2359.00,9.10652,25.251302,0.000417,25.107479,-1.8855,0.246,9.11025,9.11025
2360.00,9.10679,25.251437,0.000415,25.107460,-1.8854,0.246,9.11110,9.11110
2361.00,9.10713,25.251458,0.000416,25.107392,-1.8853,0.246,9.11123,9.11123
2362.00,9.10736,25.251485,0.000418,25.107315,-1.8853,0.246,9.11123,9.11123
2363.00,9.10753,25.251580,0.000414,25.107344,-1.8855,0.246,9.11128,9.11128
2364.00,9.10772,25.251602,0.000414,25.107358,-1.8857,0.246,9.11126,9.11126
2365.00,9.10788,25.251660,0.000416,25.107381,-1.8857,0.246,9.11074,9.11074
2366.00,9.10826,25.251723,0.000413,25.107403,-1.8857,0.247,9.11011,9.11011
2367.00,9.10845,25.251864,0.000415,25.107528,-1.8857,0.247,9.10900,9.10900
2368.00,9.10820,25.251877,0.000416,25.107506,-1.8856,0.247,9.10789,9.10789
2369.00,9.10841,25.252022,0.000420,25.107592,-1.8856,0.247,9.10767,9.10767
2370.00,9.10880,25.252029,0.000417,25.107574,-1.8855,0.247,9.10803,9.10803
2371.00,9.10911,25.252046,0.000421,25.107591,-1.8854,0.247,9.10895,9.10895
2372.00,9.10946,25.252137,0.000421,25.107630,-1.8853,0.247,9.11077,9.11077
2373.00,9.10981,25.252159,0.000422,25.107632,-1.8851,0.247,9.11192,9.11192
2374.00,9.11030,25.252176,0.000420,25.107579,-1.8849,0.247,9.11242,9.11242
2375.00,9.11034,25.252133,0.000420,25.107547,-1.8849,0.247,9.11255,9.11255
2376.00,9.11038,25.252161,0.000420,25.107552,-1.8850,0.247,9.11234,9.11234
2377.00,9.11060,25.252119,0.000422,25.107480,-1.8850,0.247,9.11133,9.11133
2378.00,9.11048,25.252216,0.000422,25.107539,-1.8851,0.247,9.11049,9.11049
2379.00,9.11041,25.252214,0.000421,25.107529,-1.8851,0.247,9.10958,9.10958
2380.00,9.11024,25.252268,0.000423,25.107575,-1.8849,0.247,9.10852,9.10852
2381.00,9.10995,25.252296,0.000421,25.107562,-1.8848,0.247,9.10770,9.10770
2382.00,9.10970,25.252295,0.000417,25.107549,-1.8850,0.248,9.10741,9.10741
2383.00,9.10957,25.252283,0.000416,25.107492,-1.8852,0.248,9.10753,9.10753
2384.00,9.10928,25.252285,0.000414,25.107428,-1.8854,0.248,9.10683,9.10683
2385.00,9.10903,25.252391,0.000416,25.107452,-1.8858,0.248,9.10549,9.10549
2386.00,9.10921,25.252448,0.000416,25.107442,-1.8860,0.248,9.10496,9.10496
2387.00,9.10883,25.252478,0.000414,25.107385,-1.8860,0.248,9.10551,9.10551
2388.00,9.10895,25.252521,0.000415,25.107405,-1.8858,0.248,9.10634,9.10634
2389.00,9.10911,25.252627,0.000421,25.107494,-1.8857,0.248,9.10768,9.10768
2390.00,9.10910,25.252562,0.000422,25.107448,-1.8855,0.248,9.10979,9.10979
2391.00,9.10888,25.252591,0.000425,25.107482,-1.8854,0.248,9.11124,9.11124
2392.00,9.10845,25.252573,0.000426,25.107526,-1.8853,0.248,9.11190,9.11190
2393.00,9.10795,25.252605,0.000427,25.107530,-1.8851,0.248,9.11162,9.11162
2394.00,9.10762,25.252645,0.000428,25.107591,-1.8849,0.248,9.11086,9.11086
2395.00,9.10761,25.252728,0.000427,25.107604,-1.8848,0.248,9.10969,9.10969
2396.00,9.10767,25.252703,0.000426,25.107581,-1.8848,0.248,9.10753,9.10753
2397.00,9.10803,25.252741,0.000428,25.107569,-1.8847,0.248,9.10533,9.10533
2398.00,9.10880,25.252747,0.000426,25.107516,-1.8847,0.248,9.10452,9.10452
2399.00,9.10859,25.252685,0.000422,25.107377,-1.8847,0.248,9.10430,9.10430
2400.00,9.10773,25.252666,0.000421,25.107410,-1.8847,0.249,9.10489,9.10489
2401.00,9.10746,25.252703,0.000418,25.107360,-1.8847,0.249,9.10600,9.10600
2402.00,9.10768,25.252784,0.000420,25.107364,-1.8847,0.249,9.10747,9.10747
2403.00,9.10832,25.252833,0.000418,25.107432,-1.8849,0.249,9.10822,9.10822
2404.00,9.10802,25.252832,0.000416,25.107486,-1.8849,0.249,9.10934,9.10934
2405.00,9.10767,25.252840,0.000415,25.107438,-1.8849,0.249,9.11112,9.11112
2406.00,9.10777,25.252853,0.000415,25.107430,-1.8849,0.249,9.11334,9.11334
2407.00,9.10831,25.252867,0.000410,25.107440,-1.8850,0.249,9.11454,9.11454
2408.00,9.10862,25.252922,0.000412,25.107440,-1.8849,0.249,9.11505,9.11505
2409.00,9.10940,25.253017,0.000413,25.107413,-1.8848,0.249,9.11485,9.11485
2410.00,9.10976,25.253115,0.000413,25.107449,-1.8846,0.250,9.11395,9.11395
2411.00,9.10978,25.253154,0.000415,25.107442,-1.8845,0.250,9.11301,9.11301
2412.00,9.10959,25.253155,0.000417,25.107410,-1.8842,0.250,9.11250,9.11250
2413.00,9.11002,25.253135,0.000416,25.107388,-1.8839,0.250,9.11283,9.11283
2414.00,9.11100,25.253144,0.000416,25.107413,-1.8837,0.250,9.11330,9.11330
2415.00,9.11155,25.253168,0.000416,25.107389,-1.8836,0.250,9.11506,9.11506
2416.00,9.11190,25.253224,0.000414,25.107460,-1.8836,0.250,9.11626,9.11626
2417.00,9.11263,25.253222,0.000412,25.107443,-1.8837,0.250,9.11681,9.11681
2418.00,9.11333,25.253258,0.000413,25.107429,-1.8839,0.250,9.11600,9.11600
2419.00,9.11355,25.253327,0.000416,25.107414,-1.8841,0.250,9.11526,9.11526
2420.00,9.11330,25.253418,0.000417,25.107419,-1.8841,0.250,9.11354,9.11354
2421.00,9.11375,25.253488,0.000418,25.107395,-1.8840,0.250,9.11159,9.11159
2422.00,9.11421,25.253591,0.000419,25.107417,-1.8840,0.250,9.11101,9.11101
2423.00,9.11416,25.253666,0.000417,25.107464,-1.8841,0.250,9.11152,9.11152
2424.00,9.11384,25.253637,0.000417,25.107447,-1.8842,0.250,9.11288,9.11288
2425.00,9.11411,25.253588,0.000419,25.107448,-1.8845,0.250,9.11274,9.11274
2426.00,9.11445,25.253523,0.000420,25.107442,-1.8847,0.250,9.11290,9.11290
2427.00,9.11437,25.253581,0.000420,25.107521,-1.8849,0.250,9.11258,9.11258
2428.00,9.11383,25.253602,0.000422,25.107491,-1.8850,0.250,9.11198,9.11198
2429.00,9.11392,25.253646,0.000422,25.107485,-1.8849,0.250,9.11034,9.11034
2430.00,9.11354,25.253689,0.000419,25.107471,-1.8846,0.251,9.10969,9.10969
2431.00,9.11311,25.253772,0.000415,25.107475,-1.8846,0.251,9.10980,9.10980
2432.00,9.11264,25.253792,0.000414,25.107433,-1.8843,0.251,9.10908,9.10908
2433.00,9.11236,25.253869,0.000417,25.107488,-1.8840,0.251,9.10950,9.10950
2434.00,9.11228,25.253961,0.000419,25.107567,-1.8839,0.251,9.11098,9.11098
2435.00,9.11198,25.254086,0.000419,25.107649,-1.8839,0.251,9.11274,9.11274
2436.00,9.11195,25.254118,0.000421,25.107681,-1.8839,0.251,9.11365,9.11365
2437.00,9.11187,25.254138,0.000425,25.107692,-1.8841,0.251,9.11436,9.11436
2438.00,9.11176,25.254174,0.000423,25.107650,-1.8844,0.251,9.11417,9.11417
2439.00,9.11183,25.254173,0.000423,25.107599,-1.8847,0.251,9.11325,9.11325
2440.00,9.11192,25.254216,0.000426,25.107583,-1.8849,0.251,9.11206,9.11206
2441.00,9.11182,25.254323,0.000428,25.107584,-1.8851,0.251,9.11135,9.11135
2442.00,9.11151,25.254400,0.000424,25.107566,-1.8850,0.252,9.11158,9.11158
2443.00,9.11164,25.254381,0.000419,25.107490,-1.8850,0.252,9.11109,9.11109
2444.00,9.11172,25.254425,0.000415,25.107530,-1.8848,0.252,9.11141,9.11141
2445.00,9.11172,25.254413,0.000412,25.107435,-1.8845,0.252,9.11166,9.11166
2446.00,9.11162,25.254428,0.000413,25.107382,-1.8843,0.252,9.11158,9.11158
2447.00,9.11190,25.254458,0.000414,25.107397,-1.8842,0.252,9.11155,9.11155
2448.00,9.11195,25.254525,0.000416,25.107426,-1.8841,0.252,9.11242,9.11242
2449.00,9.11201,25.254580,0.000416,25.107404,-1.8842,0.252,9.11213,9.11213
2450.00,9.11204,25.254535,0.000419,25.107430,-1.8841,0.252,9.11220,9.11220
2451.00,9.11221,25.254542,0.000420,25.107476,-1.8838,0.252,9.11241,9.11241
2452.00,9.11238,25.254536,0.000420,25.107432,-1.8837,0.252,9.11249,9.11249
2453.00,9.11249,25.254583,0.000419,25.107489,-1.8835,0.252,9.11267,9.11267
2454.00,9.11208,25.254630,0.000423,25.107482,-1.8832,0.252,9.11156,9.11156
2455.00,9.11186,25.254655,0.000419,25.107463,-1.8831,0.252,9.10899,9.10899
2456.00,9.11198,25.254711,0.000416,25.107456,-1.8830,0.253,9.10666,9.10666
2457.00,9.11205,25.254812,0.000420,25.107516,-1.8830,0.253,9.10508,9.10508
2458.00,9.11228,25.254879,0.000424,25.107528,-1.8831,0.253,9.10434,9.10434
2459.00,9.11234,25.254876,0.000417,25.107491,-1.8832,0.253,9.10651,9.10651
2460.00,9.11241,25.254954,0.000418,25.107485,-1.8834,0.253,9.10950,9.10950
2461.00,9.11257,25.255014,0.000417,25.107494,-1.8836,0.253,9.11150,9.11150
@17,2.0001,4.0, 2460.022 
2462.00,9.11264,25.255007,0.000415,25.107438,-1.8837,0.253,9.11269,9.11269
2463.00,9.11221,25.255022,0.000413,25.107421,-1.8838,0.253,9.11210,9.11210
2464.00,9.10655,25.255096,0.000416,25.107464,-1.8837,0.253,9.10996,9.10996
2465.00,9.10366,25.255203,0.000417,25.107531,-1.8838,0.254,9.10837,9.10837
2466.00,9.10270,25.255180,0.000418,25.107506,-1.8837,0.254,9.10779,9.10779
2467.00,9.10533,25.255181,0.000417,25.107489,-1.8838,0.254,9.10697,9.10697
2468.00,9.11085,25.255216,0.000419,25.107483,-1.8837,0.254,9.10694,9.10694
2469.00,9.11340,25.255203,0.000419,25.107450,-1.8838,0.253,9.10769,9.10769
2470.00,9.11232,25.255175,0.000421,25.107437,-1.8837,0.253,9.10802,9.10802
2471.00,9.11082,25.255240,0.000422,25.107441,-1.8835,0.253,9.10835,9.10835
2472.00,9.11008,25.255276,0.000419,25.107435,-1.8834,0.254,9.11014,9.11014
2473.00,9.10958,25.255252,0.000418,25.107409,-1.8832,0.254,9.11172,9.11172
2474.00,9.10950,25.255312,0.000417,25.107475,-1.8830,0.254,9.11324,9.11324
2475.00,9.10996,25.255338,0.000414,25.107464,-1.8829,0.254,9.11545,9.11545
2476.00,9.11075,25.255350,0.000412,25.107478,-1.8830,0.254,9.11744,9.11744
2477.00,9.11166,25.255374,0.000416,25.107506,-1.8831,0.254,9.11825,9.11825
2478.00,9.11213,25.255437,0.000414,25.107529,-1.8831,0.254,9.11832,9.11832
2479.00,9.11215,25.255447,0.000412,25.107489,-1.8831,0.254,9.11809,9.11809
2480.00,9.11198,25.255447,0.000413,25.107502,-1.8832,0.254,9.11721,9.11721
2481.00,9.11234,25.255507,0.000414,25.107497,-1.8831,0.254,9.11736,9.11736
2482.00,9.11309,25.255566,0.000413,25.107477,-1.8831,0.254,9.11681,9.11681
2483.00,9.11359,25.255513,0.000413,25.107404,-1.8833,0.254,9.11667,9.11667
2484.00,9.11402,25.255515,0.000414,25.107384,-1.8834,0.254,9.11589,9.11589
2485.00,9.11404,25.255631,0.000418,25.107374,-1.8835,0.254,9.11465,9.11465
2486.00,9.11408,25.255602,0.000417,25.107364,-1.8835,0.254,9.11319,9.11319
2487.00,9.11443,25.255639,0.000416,25.107372,-1.8835,0.254,9.11205,9.11205
2488.00,9.11494,25.255767,0.000419,25.107469,-1.8835,0.255,9.11151,9.11151
2489.00,9.11519,25.255874,0.000420,25.107502,-1.8836,0.255,9.11123,9.11123
2490.00,9.11556,25.255801,0.000416,25.107457,-1.8836,0.255,9.11193,9.11193
2491.00,9.11553,25.255877,0.000416,25.107454,-1.8836,0.255,9.11227,9.11227
2492.00,9.11492,25.255848,0.000412,25.107420,-1.8835,0.255,9.11310,9.11310
2493.00,9.11424,25.255792,0.000408,25.107370,-1.8833,0.256,9.11399,9.11399
2494.00,9.11387,25.255763,0.000409,25.107364,-1.8832,0.256,9.11485,9.11485
2495.00,9.11394,25.255864,0.000413,25.107444,-1.8830,0.255,9.11561,9.11561
2496.00,9.11417,25.255904,0.000414,25.107453,-1.8828,0.255,9.11559,9.11559
2497.00,9.11434,25.256014,0.000419,25.107578,-1.8828,0.255,9.11525,9.11525
2498.00,9.11433,25.256055,0.000419,25.107595,-1.8826,0.255,9.11524,9.11524
2499.00,9.11437,25.256078,0.000420,25.107563,-1.8824,0.255,9.11551,9.11551
2500.00,9.11443,25.256103,0.000417,25.107515,-1.8822,0.255,9.11547,9.11547
2501.00,9.11414,25.256098,0.000413,25.107479,-1.8822,0.256,9.11568,9.11568
2502.00,9.11413,25.256037,0.000410,25.107304,-1.8822,0.256,9.11612,9.11612
2503.00,9.11396,25.256116,0.000412,25.107248,-1.8823,0.256,9.11441,9.11441
2504.00,9.11374,25.256172,0.000412,25.107230,-1.8824,0.256,9.11356,9.11356
2505.00,9.11384,25.256174,0.000412,25.107214,-1.8824,0.256,9.11267,9.11267
2506.00,9.11391,25.256179,0.000417,25.107245,-1.8826,0.256,9.11211,9.11211
2507.00,9.11391,25.256318,0.000424,25.107386,-1.8827,0.256,9.11109,9.11109
2508.00,9.11383,25.256430,0.000427,25.107467,-1.8828,0.256,9.11156,9.11156
2509.00,9.11392,25.256507,0.000427,25.107529,-1.8828,0.256,9.11171,9.11171
2510.00,9.11398,25.256535,0.000426,25.107546,-1.8829,0.256,9.11143,9.11143
2511.00,9.11377,25.256569,0.000426,25.107536,-1.8828,0.256,9.11106,9.11106
2512.00,9.11354,25.256479,0.000420,25.107417,-1.8827,0.256,9.11166,9.11166
2513.00,9.11329,25.256459,0.000416,25.107378,-1.8827,0.257,9.11255,9.11255
2514.00,9.11331,25.256458,0.000412,25.107414,-1.8827,0.257,9.11278,9.11278
2515.00,9.11316,25.256564,0.000412,25.107477,-1.8827,0.257,9.11391,9.11391
2516.00,9.11338,25.256593,0.000410,25.107495,-1.8827,0.257,9.11577,9.11577
2517.00,9.11400,25.256693,0.000413,25.107543,-1.8828,0.257,9.11800,9.11800
2518.00,9.11449,25.256678,0.000416,25.107559,-1.8827,0.257,9.12023,9.12023
2519.00,9.11489,25.256653,0.000419,25.107474,-1.8826,0.257,9.12186,9.12186
2520.00,9.11505,25.256611,0.000421,25.107399,-1.8825,0.257,9.12273,9.12273
2521.00,9.11509,25.256702,0.000424,25.107418,-1.8825,0.257,9.12322,9.12322
2522.00,9.11549,25.256703,0.000421,25.107436,-1.8825,0.257,9.12182,9.12182
2523.00,9.11598,25.256672,0.000416,25.107399,-1.8825,0.257,9.11960,9.11960
2524.00,9.11671,25.256756,0.000416,25.107403,-1.8824,0.257,9.11766,9.11766
2525.00,9.11773,25.256806,0.000412,25.107424,-1.8824,0.258,9.11665,9.11665
2526.00,9.11893,25.256820,0.000409,25.107465,-1.8823,0.258,9.11544,9.11544
2527.00,9.11899,25.256923,0.000410,25.107525,-1.8825,0.258,9.11504,9.11504
2528.00,9.11823,25.256995,0.000412,25.107516,-1.8825,0.258,9.11546,9.11546
2529.00,9.11812,25.256994,0.000415,25.107485,-1.8825,0.258,9.11576,9.11576
2530.00,9.11867,25.257020,0.000416,25.107470,-1.8827,0.258,9.11583,9.11583
2531.00,9.11925,25.257040,0.000415,25.107454,-1.8827,0.258,9.11532,9.11532
2532.00,9.11878,25.257002,0.000416,25.107401,-1.8826,0.258,9.11586,9.11586
2533.00,9.11822,25.256994,0.000418,25.107398,-1.8825,0.258,9.11645,9.11645
2534.00,9.11772,25.257018,0.000415,25.107467,-1.8825,0.258,9.11720,9.11720
2535.00,9.11754,25.256993,0.000416,25.107410,-1.8825,0.258,9.11707,9.11707
2536.00,9.11766,25.257152,0.000420,25.107415,-1.8824,0.258,9.11679,9.11679
2537.00,9.11732,25.257290,0.000423,25.107458,-1.8822,0.258,9.11574,9.11574
2538.00,9.11686,25.257415,0.000424,25.107499,-1.8823,0.258,9.11472,9.11472
2539.00,9.11639,25.257550,0.000427,25.107513,-1.8823,0.258,9.11446,9.11446
2540.00,9.11609,25.257668,0.000422,25.107521,-1.8823,0.258,9.11500,9.11500
2541.00,9.11583,25.257611,0.000418,25.107460,-1.8824,0.258,9.11613,9.11613
2542.00,9.11587,25.257612,0.000412,25.107444,-1.8826,0.259,9.11730,9.11730
2543.00,9.11608,25.257658,0.000410,25.107458,-1.8828,0.259,9.11797,9.11797
2544.00,9.11614,25.257645,0.000408,25.107378,-1.8829,0.259,9.11845,9.11845
2545.00,9.11637,25.257664,0.000409,25.107389,-1.8830,0.259,9.11860,9.11860
2546.00,9.11660,25.257705,0.000411,25.107372,-1.8830,0.259,9.11912,9.11912
2547.00,9.11694,25.257733,0.000412,25.107312,-1.8829,0.259,9.11927,9.11927
2548.00,9.11708,25.257807,0.000411,25.107329,-1.8828,0.259,9.11898,9.11898
2549.00,9.11723,25.257891,0.000413,25.107416,-1.8826,0.259,9.11877,9.11877
2550.00,9.11725,25.258040,0.000417,25.107496,-1.8824,0.259,9.11842,9.11842
2551.00,9.11735,25.258111,0.000415,25.107503,-1.8824,0.259,9.11756,9.11756
2552.00,9.11721,25.258179,0.000415,25.107572,-1.8822,0.259,9.11566,9.11566
2553.00,9.11681,25.258142,0.000418,25.107493,-1.8821,0.259,9.11506,9.11506
2554.00,9.11664,25.258157,0.000416,25.107510,-1.8821,0.259,9.11467,9.11467
2555.00,9.11656,25.258170,0.000414,25.107507,-1.8819,0.259,9.11447,9.11447
2556.00,9.11676,25.258180,0.000415,25.107533,-1.8817,0.259,9.11466,9.11466
2557.00,9.11696,25.258222,0.000416,25.107538,-1.8818,0.259,9.11621,9.11621
2558.00,9.11721,25.258350,0.000418,25.107629,-1.8819,0.259,9.11722,9.11722
2559.00,9.11729,25.258342,0.000420,25.107529,-1.8821,0.259,9.11858,9.11858
2560.00,9.11713,25.258269,0.000421,25.107471,-1.8824,0.259,9.11958,9.11958
2561.00,9.11705,25.258241,0.000419,25.107378,-1.8825,0.259,9.11980,9.11980
2562.00,9.11752,25.258277,0.000421,25.107390,-1.8824,0.260,9.12016,9.12016
2563.00,9.11765,25.258235,0.000417,25.107357,-1.8823,0.260,9.12032,9.12032
2564.00,9.11756,25.258256,0.000417,25.107327,-1.8823,0.260,9.11985,9.11985
2565.00,9.11780,25.258303,0.000416,25.107295,-1.8824,0.260,9.11945,9.11945
2566.00,9.11789,25.258418,0.000416,25.107388,-1.8823,0.260,9.11925,9.11925
2567.00,9.11777,25.258462,0.000415,25.107367,-1.8824,0.260,9.11844,9.11844
2568.00,9.11778,25.258463,0.000416,25.107324,-1.8823,0.260,9.11797,9.11797
2569.00,9.11765,25.258492,0.000416,25.107376,-1.8822,0.260,9.11776,9.11776
2570.00,9.11767,25.258573,0.000418,25.107450,-1.8821,0.260,9.11712,9.11712
2571.00,9.11760,25.258593,0.000417,25.107384,-1.8821,0.260,9.11670,9.11670
2572.00,9.11775,25.258619,0.000415,25.107357,-1.8820,0.260,9.11689,9.11689
2573.00,9.11798,25.258701,0.000415,25.107434,-1.8819,0.260,9.11669,9.11669
2574.00,9.11805,25.258726,0.000414,25.107436,-1.8818,0.261,9.11611,9.11611
2575.00,9.11807,25.258721,0.000412,25.107379,-1.8817,0.261,9.11608,9.11608
2576.00,9.11799,25.258761,0.000413,25.107461,-1.8816,0.261,9.11624,9.11624
2577.00,9.11806,25.258778,0.000416,25.107467,-1.8817,0.261,9.11692,9.11692
2578.00,9.11811,25.258798,0.000418,25.107443,-1.8817,0.261,9.11758,9.11758
2579.00,9.11814,25.258854,0.000417,25.107439,-1.8817,0.261,9.11832,9.11832
2580.00,9.11790,25.258896,0.000414,25.107533,-1.8818,0.261,9.11863,9.11863
2581.00,9.11773,25.258907,0.000414,25.107490,-1.8818,0.261,9.11855,9.11855
2582.00,9.11767,25.258941,0.000411,25.107472,-1.8817,0.261,9.11803,9.11803
2583.00,9.11752,25.258993,0.000409,25.107486,-1.8817,0.262,9.11782,9.11782
2584.00,9.11745,25.259057,0.000409,25.107473,-1.8818,0.262,9.11722,9.11722
2585.00,9.11732,25.259122,0.000411,25.107468,-1.8819,0.262,9.11743,9.11743
2586.00,9.11734,25.259180,0.000414,25.107507,-1.8818,0.262,9.11785,9.11785
2587.00,9.11745,25.259236,0.000415,25.107497,-1.8818,0.262,9.11831,9.11831
2588.00,9.11758,25.259341,0.000415,25.107486,-1.8817,0.262,9.11833,9.11833
2589.00,9.11761,25.259275,0.000413,25.107396,-1.8816,0.262,9.11893,9.11893
2590.00,9.11764,25.259254,0.000413,25.107312,-1.8815,0.262,9.11846,9.11846
2591.00,9.11768,25.259214,0.000414,25.107273,-1.8814,0.262,9.11801,9.11801
2592.00,9.11759,25.259102,0.000414,25.107297,-1.8813,0.262,9.11711,9.11711
2593.00,9.11767,25.259053,0.000416,25.107301,-1.8812,0.262,9.11702,9.11702
2594.00,9.11774,25.259165,0.000419,25.107441,-1.8812,0.262,9.11672,9.11672
2595.00,9.11786,25.259205,0.000417,25.107485,-1.8812,0.262,9.11715,9.11715
2596.00,9.11801,25.259265,0.000418,25.107496,-1.8812,0.262,9.11809,9.11809
2597.00,9.11824,25.259340,0.000415,25.107454,-1.8813,0.262,9.11964,9.11964
2598.00,9.11838,25.259373,0.000418,25.107424,-1.8814,0.262,9.12058,9.12058
2599.00,9.11848,25.259388,0.000419,25.107332,-1.8814,0.262,9.12120,9.12120
2600.00,9.11857,25.259399,0.000421,25.107325,-1.8813,0.262,9.12147,9.12147
2601.00,9.11878,25.259433,0.000421,25.107349,-1.8813,0.263,9.12193,9.12193
2602.00,9.11905,25.259486,0.000420,25.107353,-1.8812,0.263,9.12134,9.12134
2603.00,9.11914,25.259488,0.000418,25.107361,-1.8811,0.263,9.12091,9.12091
2604.00,9.11930,25.259530,0.000416,25.107455,-1.8811,0.263,9.11896,9.11896
2605.00,9.11936,25.259588,0.000414,25.107469,-1.8811,0.263,9.11614,9.11614
2606.00,9.11943,25.259583,0.000414,25.107436,-1.8812,0.263,9.11362,9.11362
2607.00,9.11994,25.259599,0.000415,25.107451,-1.8813,0.263,9.11241,9.11241
2608.00,9.12064,25.259640,0.000414,25.107408,-1.8814,0.263,9.11368,9.11368
2609.00,9.12132,25.259665,0.000413,25.107348,-1.8814,0.263,9.11662,9.11662
2610.00,9.12128,25.259705,0.000415,25.107286,-1.8814,0.263,9.11906,9.11906
2611.00,9.12078,25.259809,0.000414,25.107297,-1.8814,0.263,9.11867,9.11867
2612.00,9.12025,25.259901,0.000415,25.107318,-1.8812,0.263,9.11672,9.11672
@18,2.0001,4.0, 2610.067 
2613.00,9.12053,25.259906,0.000415,25.107350,-1.8810,0.263,9.11178,9.11178
2614.00,9.11331,25.259932,0.000417,25.107344,-1.8808,0.263,9.10680,9.10680
2615.00,9.10839,25.259954,0.000415,25.107388,-1.8806,0.264,9.10505,9.10505
2616.00,9.11049,25.259939,0.000414,25.107428,-1.8804,0.264,9.10662,9.10662
2617.00,9.11416,25.259882,0.000412,25.107370,-1.8803,0.264,9.10920,9.10920
2618.00,9.12523,25.259952,0.000411,25.107425,-1.8803,0.264,9.11232,9.11232
2619.00,9.12571,25.260003,0.000410,25.107515,-1.8803,0.264,9.11609,9.11609
2620.00,9.11762,25.260066,0.000410,25.107559,-1.8803,0.264,9.11857,9.11857
2621.00,9.10860,25.260138,0.000409,25.107532,-1.8804,0.264,9.11982,9.11982
2622.00,9.10424,25.260305,0.000412,25.107597,-1.8804,0.264,9.12125,9.12125
2623.00,9.10301,25.260403,0.000414,25.107589,-1.8803,0.265,9.12225,9.12225
2624.00,9.10295,25.260430,0.000413,25.107556,-1.8803,0.265,9.12235,9.12235
2625.00,9.10873,25.260381,0.000416,25.107481,-1.8802,0.265,9.12275,9.12275
2626.00,9.11588,25.260407,0.000420,25.107475,-1.8802,0.264,9.12314,9.12314
2627.00,9.11710,25.260438,0.000421,25.107489,-1.8803,0.264,9.12338,9.12338
2628.00,9.11856,25.260418,0.000422,25.107420,-1.8805,0.264,9.12352,9.12352
2629.00,9.11984,25.260413,0.000422,25.107402,-1.8807,0.264,9.12355,9.12355
2630.00,9.12031,25.260496,0.000419,25.107408,-1.8807,0.265,9.12204,9.12204
2631.00,9.12099,25.260525,0.000419,25.107411,-1.8807,0.265,9.12107,9.12107
2632.00,9.12142,25.260511,0.000416,25.107427,-1.8807,0.265,9.12038,9.12038
2633.00,9.12104,25.260560,0.000416,25.107467,-1.8807,0.265,9.11996,9.11996
2634.00,9.12102,25.260688,0.000420,25.107507,-1.8807,0.265,9.12042,9.12042
2635.00,9.12137,25.260703,0.000421,25.107470,-1.8808,0.265,9.12240,9.12240
2636.00,9.12188,25.260765,0.000422,25.107486,-1.8807,0.265,9.12417,9.12417
2637.00,9.12206,25.260788,0.000421,25.107411,-1.8806,0.265,9.12473,9.12473
2638.00,9.12188,25.260828,0.000423,25.107440,-1.8805,0.265,9.12512,9.12512
2639.00,9.12193,25.260772,0.000420,25.107354,-1.8802,0.265,9.12461,9.12461
2640.00,9.12263,25.260870,0.000419,25.107400,-1.8801,0.265,9.12344,9.12344
2641.00,9.12283,25.260882,0.000419,25.107410,-1.8801,0.265,9.12219,9.12219
2642.00,9.12257,25.260916,0.000423,25.107444,-1.8801,0.265,9.12200,9.12200
2643.00,9.12262,25.260979,0.000420,25.107455,-1.8802,0.266,9.12229,9.12229
2644.00,9.12268,25.261017,0.000416,25.107426,-1.8804,0.266,9.12269,9.12269
2645.00,9.12258,25.260996,0.000418,25.107362,-1.8805,0.266,9.12362,9.12362
2646.00,9.12255,25.261030,0.000418,25.107311,-1.8807,0.266,9.12360,9.12360
2647.00,9.12266,25.261076,0.000417,25.107322,-1.8810,0.266,9.12292,9.12292
2648.00,9.12329,25.261066,0.000417,25.107297,-1.8811,0.266,9.12201,9.12201
2649.00,9.12320,25.261131,0.000418,25.107384,-1.8812,0.266,9.12137,9.12137
2650.00,9.12286,25.261171,0.000417,25.107423,-1.8812,0.266,9.12011,9.12011
2651.00,9.12259,25.261106,0.000416,25.107402,-1.8811,0.266,9.12002,9.12002
2652.00,9.12245,25.261133,0.000416,25.107415,-1.8809,0.267,9.11988,9.11988
2653.00,9.12239,25.261130,0.000420,25.107358,-1.8807,0.267,9.12032,9.12032
2654.00,9.12241,25.261175,0.000427,25.107389,-1.8805,0.266,9.12077,9.12077
2655.00,9.12231,25.261133,0.000430,25.107400,-1.8804,0.266,9.12170,9.12170
2656.00,9.12202,25.261211,0.000429,25.107440,-1.8803,0.266,9.12152,9.12152
2657.00,9.12165,25.261232,0.000426,25.107407,-1.8803,0.266,9.12139,9.12139
2658.00,9.12151,25.261298,0.000426,25.107477,-1.8803,0.266,9.12131,9.12131
2659.00,9.12151,25.261367,0.000424,25.107514,-1.8803,0.267,9.12150,9.12150
2660.00,9.12159,25.261532,0.000425,25.107549,-1.8804,0.267,9.12108,9.12108
2661.00,9.12163,25.261617,0.000423,25.107561,-1.8804,0.267,9.12126,9.12126
2662.00,9.12145,25.261710,0.000424,25.107657,-1.8804,0.267,9.12089,9.12089
2663.00,9.12114,25.261686,0.000420,25.107590,-1.8805,0.267,9.12044,9.12044
2664.00,9.12093,25.261651,0.000419,25.107476,-1.8803,0.267,9.11957,9.11957
2665.00,9.12070,25.261647,0.000419,25.107492,-1.8802,0.267,9.11959,9.11959
2666.00,9.12068,25.261607,0.000419,25.107450,-1.8802,0.267,9.12037,9.12037
2667.00,9.12099,25.261592,0.000419,25.107386,-1.8803,0.267,9.12237,9.12237
2668.00,9.12128,25.261559,0.000420,25.107344,-1.8804,0.267,9.12369,9.12369
2669.00,9.12154,25.261562,0.000420,25.107324,-1.8804,0.267,9.12458,9.12458
2670.00,9.12174,25.261658,0.000421,25.107364,-1.8803,0.268,9.12507,9.12507
2671.00,9.12188,25.261781,0.000422,25.107423,-1.8802,0.268,9.12427,9.12427
2672.00,9.12194,25.261850,0.000421,25.107396,-1.8801,0.268,9.12213,9.12213
2673.00,9.12193,25.261971,0.000419,25.107412,-1.8801,0.268,9.12013,9.12013
2674.00,9.12202,25.262101,0.000418,25.107494,-1.8802,0.268,9.11955,9.11955
2675.00,9.12218,25.262076,0.000418,25.107447,-1.8803,0.268,9.11931,9.11931
2676.00,9.12211,25.262144,0.000425,25.107482,-1.8803,0.268,9.11973,9.11973
2677.00,9.12140,25.262100,0.000427,25.107488,-1.8801,0.268,9.12158,9.12158
2678.00,9.12135,25.262124,0.000430,25.107496,-1.8800,0.268,9.12304,9.12304
2679.00,9.12170,25.262139,0.000430,25.107527,-1.8799,0.268,9.12404,9.12404
2680.00,9.12191,25.262158,0.000428,25.107502,-1.8799,0.268,9.12519,9.12519
2681.00,9.12231,25.262194,0.000419,25.107441,-1.8800,0.268,9.12556,9.12556
2682.00,9.12273,25.262335,0.000416,25.107460,-1.8802,0.269,9.12482,9.12482
2683.00,9.12320,25.262422,0.000414,25.107495,-1.8801,0.269,9.12476,9.12476
2684.00,9.12311,25.262454,0.000412,25.107423,-1.8802,0.269,9.12449,9.12449
2685.00,9.12295,25.262506,0.000412,25.107368,-1.8801,0.269,9.12335,9.12335
2686.00,9.12297,25.262538,0.000416,25.107424,-1.8800,0.269,9.12334,9.12334
2687.00,9.12311,25.262483,0.000417,25.107360,-1.8799,0.269,9.12427,9.12427
2688.00,9.12332,25.262502,0.000419,25.107382,-1.8800,0.269,9.12569,9.12569
2689.00,9.12363,25.262532,0.000423,25.107412,-1.8801,0.269,9.12724,9.12724
2690.00,9.12394,25.262649,0.000426,25.107610,-1.8801,0.269,9.12864,9.12864
2691.00,9.12431,25.262598,0.000424,25.107531,-1.8801,0.269,9.12881,9.12881
2692.00,9.12461,25.262677,0.000425,25.107609,-1.8802,0.269,9.12853,9.12853
2693.00,9.12511,25.262732,0.000422,25.107595,-1.8802,0.269,9.12776,9.12776
2694.00,9.12568,25.262749,0.000420,25.107543,-1.8802,0.269,9.12615,9.12615
2695.00,9.12593,25.262722,0.000419,25.107400,-1.8802,0.269,9.12464,9.12464
2696.00,9.12612,25.262726,0.000419,25.107401,-1.8802,0.270,9.12329,9.12329
2697.00,9.12602,25.262738,0.000418,25.107393,-1.8800,0.270,9.12236,9.12236
2698.00,9.12554,25.262768,0.000420,25.107403,-1.8798,0.270,9.12183,9.12183
2699.00,9.12492,25.262824,0.000421,25.107439,-1.8796,0.270,9.12296,9.12296
2700.00,9.12481,25.262892,0.000419,25.107475,-1.8795,0.270,9.12443,9.12443
2701.00,9.12520,25.262967,0.000417,25.107437,-1.8795,0.270,9.12581,9.12581
2702.00,9.12551,25.263090,0.000419,25.107432,-1.8795,0.270,9.12634,9.12634
2703.00,9.12577,25.263129,0.000420,25.107408,-1.8795,0.270,9.12634,9.12634
2704.00,9.12596,25.263173,0.000424,25.107441,-1.8794,0.270,9.12684,9.12684
2705.00,9.12576,25.263108,0.000425,25.107371,-1.8794,0.270,9.12732,9.12732
2706.00,9.12519,25.263108,0.000427,25.107417,-1.8794,0.270,9.12732,9.12732
2707.00,9.12452,25.263101,0.000425,25.107457,-1.8793,0.270,9.12819,9.12819
2708.00,9.12441,25.263185,0.000426,25.107576,-1.8792,0.270,9.12894,9.12894
2709.00,9.12521,25.263173,0.000424,25.107581,-1.8791,0.270,9.12810,9.12810
2710.00,9.12555,25.263242,0.000424,25.107641,-1.8790,0.271,9.12785,9.12785
2711.00,9.12576,25.263379,0.000425,25.107691,-1.8790,0.271,9.12844,9.12844
2712.00,9.12602,25.263409,0.000427,25.107731,-1.8790,0.271,9.12877,9.12877
2713.00,9.12664,25.263442,0.000424,25.107669,-1.8791,0.271,9.12747,9.12747
2714.00,9.12738,25.263501,0.000422,25.107604,-1.8793,0.271,9.12645,9.12645
2715.00,9.12744,25.263531,0.000425,25.107639,-1.8794,0.271,9.12492,9.12492
2716.00,9.12683,25.263528,0.000426,25.107656,-1.8794,0.271,9.12304,9.12304
2717.00,9.12629,25.263502,0.000425,25.107551,-1.8795,0.271,9.12164,9.12164
2718.00,9.12629,25.263412,0.000424,25.107518,-1.8796,0.271,9.12179,9.12179
2719.00,9.12607,25.263443,0.000422,25.107533,-1.8795,0.271,9.12089,9.12089
2720.00,9.12615,25.263428,0.000418,25.107441,-1.8795,0.271,9.12017,9.12017
2721.00,9.12597,25.263425,0.000419,25.107381,-1.8795,0.271,9.11999,9.11999
2722.00,9.12536,25.263442,0.000417,25.107367,-1.8794,0.271,9.11997,9.11997
2723.00,9.12473,25.263580,0.000422,25.107429,-1.8794,0.271,9.12041,9.12041
2724.00,9.12387,25.263573,0.000425,25.107421,-1.8795,0.271,9.12182,9.12182
2725.00,9.12366,25.263628,0.000430,25.107466,-1.8795,0.271,9.12359,9.12359
2726.00,9.12385,25.263712,0.000431,25.107517,-1.8795,0.271,9.12483,9.12483
2727.00,9.12399,25.263783,0.000432,25.107565,-1.8795,0.271,9.12526,9.12526
2728.00,9.12386,25.263704,0.000429,25.107468,-1.8794,0.271,9.12589,9.12589
2729.00,9.12389,25.263782,0.000428,25.107489,-1.8793,0.271,9.12677,9.12677
2730.00,9.12367,25.263835,0.000428,25.107512,-1.8792,0.272,9.12693,9.12693
2731.00,9.12308,25.263805,0.000425,25.107428,-1.8789,0.272,9.12671,9.12671
2732.00,9.12334,25.263872,0.000425,25.107440,-1.8786,0.272,9.12682,9.12682
2733.00,9.12352,25.263975,0.000427,25.107457,-1.8785,0.272,9.12572,9.12572
2734.00,9.12357,25.263964,0.000424,25.107431,-1.8785,0.272,9.12495,9.12495
2735.00,9.12368,25.263979,0.000420,25.107404,-1.8785,0.272,9.12442,9.12442
2736.00,9.12399,25.264073,0.000416,25.107500,-1.8786,0.272,9.12525,9.12525
2737.00,9.12424,25.264074,0.000412,25.107496,-1.8787,0.273,9.12493,9.12493
2738.00,9.12424,25.264083,0.000409,25.107489,-1.8788,0.273,9.12511,9.12511
2739.00,9.12455,25.264147,0.000409,25.107548,-1.8787,0.273,9.12519,9.12519
2740.00,9.12501,25.264217,0.000409,25.107603,-1.8787,0.273,9.12601,9.12601
2741.00,9.12549,25.264171,0.000418,25.107515,-1.8788,0.273,9.12698,9.12698
2742.00,9.12597,25.264127,0.000421,25.107465,-1.8788,0.273,9.12903,9.12903
2743.00,9.12666,25.264180,0.000420,25.107472,-1.8789,0.273,9.13048,9.13048
2744.00,9.12687,25.264202,0.000423,25.107446,-1.8788,0.273,9.13044,9.13044
2745.00,9.12694,25.264223,0.000423,25.107457,-1.8788,0.273,9.12998,9.12998
2746.00,9.12709,25.264226,0.000418,25.107484,-1.8787,0.273,9.12885,9.12885
2747.00,9.12691,25.264274,0.000417,25.107479,-1.8787,0.273,9.12849,9.12849
2748.00,9.12720,25.264283,0.000418,25.107527,-1.8786,0.273,9.12816,9.12816
2749.00,9.12795,25.264247,0.000416,25.107485,-1.8786,0.273,9.12805,9.12805
2750.00,9.12808,25.264281,0.000417,25.107468,-1.8785,0.273,9.12739,9.12739
2751.00,9.12804,25.264336,0.000415,25.107430,-1.8785,0.273,9.12688,9.12688
2752.00,9.12825,25.264401,0.000416,25.107450,-1.8784,0.274,9.12522,9.12522
2753.00,9.12810,25.264526,0.000417,25.107479,-1.8784,0.274,9.12532,9.12532
2754.00,9.12773,25.264652,0.000417,25.107488,-1.8784,0.274,9.12571,9.12571
2755.00,9.12750,25.264714,0.000417,25.107457,-1.8786,0.274,9.12447,9.12447
2756.00,9.12802,25.264761,0.000415,25.107496,-1.8786,0.274,9.12312,9.12312
2757.00,9.12779,25.264734,0.000414,25.107458,-1.8785,0.274,9.12204,9.12204
2758.00,9.12682,25.264753,0.000414,25.107464,-1.8785,0.274,9.12041,9.12041
2759.00,9.12670,25.264779,0.000416,25.107523,-1.8784,0.274,9.11996,9.11996
2760.00,9.12610,25.264769,0.000419,25.107538,-1.8781,0.274,9.12066,9.12066
2761.00,9.12500,25.264850,0.000421,25.107548,-1.8781,0.274,9.12041,9.12041
2762.00,9.12527,25.264954,0.000420,25.107582,-1.8780,0.274,9.11879,9.11879
@19,2.0001,4.0, 2760.00999999999 
2763.00,9.12840,25.264836,0.000415,25.107443,-1.8780,0.274,9.11640,9.11640
2764.00,9.12518,25.264922,0.000415,25.107411,-1.8778,0.274,9.11337,9.11337
2765.00,9.12213,25.264994,0.000413,25.107354,-1.8776,0.275,9.11179,9.11179
2766.00,9.12206,25.265079,0.000411,25.107379,-1.8774,0.275,9.11179,9.11179
2767.00,9.12151,25.265111,0.000413,25.107425,-1.8775,0.275,9.11360,9.11360
2768.00,9.12002,25.265237,0.000416,25.107530,-1.8776,0.275,9.11577,9.11577
2769.00,9.12062,25.265264,0.000417,25.107573,-1.8778,0.275,9.11829,9.11829
2770.00,9.12085,25.265277,0.000423,25.107582,-1.8780,0.275,9.11991,9.11991
2771.00,9.11675,25.265248,0.000426,25.107521,-1.8783,0.275,9.12151,9.12151
2772.00,9.11224,25.265235,0.000428,25.107449,-1.8783,0.275,9.12309,9.12309
2773.00,9.11209,25.265264,0.000429,25.107421,-1.8783,0.275,9.12467,9.12467
2774.00,9.11372,25.265276,0.000428,25.107403,-1.8782,0.275,9.12533,9.12533
2775.00,9.11528,25.265285,0.000423,25.107422,-1.8782,0.275,9.12594,9.12594
2776.00,9.11680,25.265347,0.000422,25.107522,-1.8781,0.275,9.12639,9.12639
2777.00,9.11836,25.265416,0.000422,25.107609,-1.8780,0.275,9.12645,9.12645
2778.00,9.11929,25.265384,0.000421,25.107621,-1.8778,0.275,9.12656,9.12656
2779.00,9.12022,25.265373,0.000421,25.107627,-1.8776,0.276,9.12714,9.12714
2780.00,9.12089,25.265402,0.000424,25.107677,-1.8775,0.275,9.12839,9.12839
2781.00,9.12196,25.265358,0.000423,25.107646,-1.8773,0.276,9.12850,9.12850
2782.00,9.12287,25.265387,0.000424,25.107623,-1.8772,0.276,9.12894,9.12894
2783.00,9.12373,25.265488,0.000426,25.107602,-1.8773,0.276,9.13024,9.13024
2784.00,9.12483,25.265507,0.000422,25.107526,-1.8773,0.276,9.13067,9.13067
2785.00,9.12581,25.265513,0.000418,25.107438,-1.8772,0.276,9.13069,9.13069
2786.00,9.12648,25.265571,0.000419,25.107417,-1.8772,0.276,9.13070,9.13070
2787.00,9.12702,25.265630,0.000417,25.107403,-1.8771,0.276,9.13054,9.13054
2788.00,9.12751,25.265606,0.000418,25.107381,-1.8772,0.276,9.12971,9.12971
2789.00,9.12808,25.265687,0.000423,25.107469,-1.8772,0.276,9.13020,9.13020
2790.00,9.12853,25.265842,0.000426,25.107607,-1.8773,0.276,9.12989,9.12989
2791.00,9.12883,25.265847,0.000428,25.107548,-1.8772,0.276,9.13037,9.13037
2792.00,9.12910,25.265912,0.000429,25.107566,-1.8769,0.276,9.13068,9.13068
2793.00,9.12924,25.266015,0.000428,25.107621,-1.8765,0.276,9.13067,9.13067
2794.00,9.12961,25.265984,0.000426,25.107522,-1.8761,0.277,9.13026,9.13026
2795.00,9.12988,25.265949,0.000423,25.107391,-1.8761,0.277,9.12967,9.12967
2796.00,9.12968,25.266044,0.000423,25.107447,-1.8761,0.277,9.12890,9.12890
2797.00,9.12966,25.266042,0.000420,25.107398,-1.8763,0.277,9.12866,9.12866
2798.00,9.12975,25.266078,0.000417,25.107403,-1.8766,0.277,9.12891,9.12891
2799.00,9.12995,25.266150,0.000419,25.107464,-1.8768,0.277,9.12881,9.12881
2800.00,9.12992,25.266151,0.000420,25.107517,-1.8768,0.277,9.12907,9.12907
2801.00,9.12974,25.266113,0.000419,25.107522,-1.8768,0.277,9.12885,9.12885
2802.00,9.12965,25.266052,0.000419,25.107515,-1.8767,0.277,9.12830,9.12830
2803.00,9.12933,25.266001,0.000417,25.107426,-1.8767,0.277,9.12822,9.12822
2804.00,9.12938,25.266012,0.000414,25.107381,-1.8765,0.277,9.12843,9.12843
2805.00,9.12934,25.266054,0.000414,25.107376,-1.8765,0.277,9.12931,9.12931
2806.00,9.12941,25.266117,0.000416,25.107375,-1.8764,0.278,9.13003,9.13003
2807.00,9.12957,25.266289,0.000422,25.107431,-1.8763,0.278,9.12942,9.12942
2808.00,9.12917,25.266294,0.000424,25.107424,-1.8763,0.277,9.12760,9.12760
2809.00,9.12883,25.266317,0.000427,25.107445,-1.8763,0.277,9.12591,9.12591
2810.00,9.12860,25.266369,0.000426,25.107436,-1.8763,0.277,9.12373,9.12373
2811.00,9.12801,25.266403,0.000422,25.107410,-1.8761,0.278,9.12253,9.12253
2812.00,9.12754,25.266401,0.000420,25.107439,-1.8760,0.278,9.12297,9.12297
2813.00,9.12736,25.266532,0.000422,25.107533,-1.8760,0.278,9.12371,9.12371
2814.00,9.12727,25.266570,0.000422,25.107549,-1.8759,0.278,9.12482,9.12482
2815.00,9.12666,25.266548,0.000420,25.107506,-1.8758,0.278,9.12695,9.12695
2816.00,9.12654,25.266575,0.000422,25.107481,-1.8758,0.278,9.12849,9.12849
2817.00,9.12624,25.266483,0.000419,25.107375,-1.8757,0.278,9.12891,9.12891
2818.00,9.12631,25.266472,0.000416,25.107346,-1.8755,0.278,9.12917,9.12917
2819.00,9.12692,25.266501,0.000417,25.107356,-1.8755,0.278,9.12884,9.12884
2820.00,9.12706,25.266524,0.000417,25.107321,-1.8757,0.278,9.12787,9.12787
2821.00,9.12705,25.266594,0.000418,25.107376,-1.8757,0.279,9.12791,9.12791
2822.00,9.12690,25.266701,0.000417,25.107479,-1.8756,0.279,9.12854,9.12854
2823.00,9.12673,25.266769,0.000419,25.107528,-1.8756,0.279,9.12850,9.12850
2824.00,9.12665,25.266844,0.000419,25.107549,-1.8753,0.279,9.12885,9.12885
2825.00,9.12673,25.266968,0.000420,25.107694,-1.8750,0.279,9.13008,9.13008
2826.00,9.12702,25.267039,0.000420,25.107777,-1.8750,0.279,9.12946,9.12946
2827.00,9.12749,25.267104,0.000426,25.107780,-1.8751,0.279,9.12885,9.12885
2828.00,9.12759,25.267152,0.000431,25.107778,-1.8751,0.279,9.12964,9.12964
2829.00,9.12794,25.267234,0.000431,25.107808,-1.8749,0.279,9.13007,9.13007
2830.00,9.12835,25.267233,0.000431,25.107726,-1.8747,0.279,9.12943,9.12943
2831.00,9.12885,25.267205,0.000430,25.107622,-1.8744,0.279,9.13043,9.13043
2832.00,9.12928,25.267203,0.000423,25.107504,-1.8744,0.279,9.13145,9.13145
2833.00,9.12961,25.267181,0.000420,25.107411,-1.8744,0.279,9.13188,9.13188
2834.00,9.12990,25.267132,0.000417,25.107357,-1.8745,0.280,9.13222,9.13222
2835.00,9.13007,25.267099,0.000416,25.107392,-1.8746,0.280,9.13302,9.13302
2836.00,9.13013,25.267169,0.000418,25.107438,-1.8746,0.280,9.13283,9.13283
2837.00,9.13024,25.267192,0.000423,25.107531,-1.8744,0.280,9.13254,9.13254
2838.00,9.13043,25.267227,0.000424,25.107598,-1.8741,0.280,9.13205,9.13205
2839.00,9.13069,25.267266,0.000425,25.107617,-1.8739,0.280,9.13239,9.13239
2840.00,9.13116,25.267317,0.000423,25.107620,-1.8736,0.280,9.13299,9.13299
2841.00,9.13148,25.267258,0.000420,25.107579,-1.8735,0.280,9.13352,9.13352
2842.00,9.13164,25.267355,0.000420,25.107590,-1.8734,0.280,9.13393,9.13393
2843.00,9.13174,25.267451,0.000419,25.107582,-1.8734,0.280,9.13360,9.13360
2844.00,9.13184,25.267454,0.000416,25.107559,-1.8737,0.280,9.13290,9.13290
2845.00,9.13186,25.267571,0.000421,25.107578,-1.8738,0.281,9.13182,9.13182
2846.00,9.13189,25.267674,0.000423,25.107592,-1.8737,0.281,9.13130,9.13130
2847.00,9.13219,25.267658,0.000425,25.107552,-1.8736,0.281,9.13118,9.13118
2848.00,9.13239,25.267639,0.000427,25.107540,-1.8735,0.280,9.13235,9.13235
2849.00,9.13260,25.267696,0.000433,25.107576,-1.8731,0.280,9.13282,9.13282
2850.00,9.13267,25.267706,0.000434,25.107585,-1.8728,0.280,9.13323,9.13323
2851.00,9.13266,25.267784,0.000432,25.107635,-1.8726,0.280,9.13311,9.13311
2852.00,9.13264,25.267824,0.000428,25.107631,-1.8724,0.280,9.13212,9.13212
2853.00,9.13268,25.267923,0.000425,25.107641,-1.8722,0.281,9.13113,9.13113
2854.00,9.13233,25.268014,0.000423,25.107644,-1.8722,0.281,9.13110,9.13110
2855.00,9.13227,25.268043,0.000420,25.107570,-1.8724,0.281,9.13104,9.13104
2856.00,9.13228,25.267993,0.000421,25.107468,-1.8726,0.281,9.13151,9.13151
2857.00,9.13239,25.267995,0.000423,25.107420,-1.8728,0.281,9.13239,9.13239
2858.00,9.13243,25.267995,0.000422,25.107428,-1.8727,0.281,9.13285,9.13285
2859.00,9.13249,25.268031,0.000424,25.107387,-1.8724,0.281,9.13314,9.13314
2860.00,9.13220,25.268015,0.000424,25.107360,-1.8719,0.281,9.13308,9.13308
2861.00,9.13211,25.268157,0.000424,25.107396,-1.8715,0.281,9.13266,9.13266
2862.00,9.13210,25.268298,0.000420,25.107497,-1.8714,0.281,9.13317,9.13317
2863.00,9.13236,25.268302,0.000419,25.107447,-1.8713,0.282,9.13333,9.13333
2864.00,9.13246,25.268371,0.000419,25.107507,-1.8713,0.282,9.13169,9.13169
2865.00,9.13211,25.268458,0.000422,25.107550,-1.8714,0.282,9.13085,9.13085
2866.00,9.13197,25.268349,0.000419,25.107489,-1.8714,0.282,9.13025,9.13025
2867.00,9.13176,25.268322,0.000422,25.107399,-1.8714,0.282,9.12885,9.12885
2868.00,9.13147,25.268403,0.000424,25.107518,-1.8714,0.282,9.12794,9.12794
2869.00,9.13118,25.268419,0.000424,25.107485,-1.8715,0.282,9.12829,9.12829
2870.00,9.13093,25.268428,0.000424,25.107435,-1.8717,0.282,9.12838,9.12838
2871.00,9.13083,25.268478,0.000423,25.107450,-1.8717,0.282,9.12841,9.12841
2872.00,9.13100,25.268514,0.000423,25.107488,-1.8717,0.282,9.12965,9.12965
2873.00,9.13079,25.268411,0.000420,25.107324,-1.8716,0.282,9.13090,9.13090
2874.00,9.13064,25.268304,0.000415,25.107246,-1.8716,0.282,9.13260,9.13260
2875.00,9.13110,25.268330,0.000416,25.107341,-1.8714,0.282,9.13326,9.13326
2876.00,9.13131,25.268353,0.000417,25.107377,-1.8713,0.282,9.13351,9.13351
2877.00,9.13112,25.268378,0.000420,25.107432,-1.8712,0.282,9.13266,9.13266
2878.00,9.13104,25.268413,0.000422,25.107507,-1.8713,0.282,9.13178,9.13178
2879.00,9.13082,25.268409,0.000423,25.107491,-1.8712,0.283,9.13140,9.13140
2880.00,9.13059,25.268468,0.000419,25.107460,-1.8711,0.283,9.13116,9.13116
2881.00,9.13035,25.268617,0.000421,25.107498,-1.8712,0.283,9.13062,9.13062
2882.00,9.13070,25.268690,0.000420,25.107493,-1.8712,0.283,9.13066,9.13066
2883.00,9.13078,25.268810,0.000421,25.107462,-1.8712,0.283,9.13080,9.13080
2884.00,9.13065,25.268940,0.000422,25.107512,-1.8714,0.283,9.12996,9.12996
2885.00,9.13086,25.268979,0.000426,25.107506,-1.8715,0.283,9.12947,9.12947
2886.00,9.13100,25.268968,0.000427,25.107503,-1.8716,0.283,9.12985,9.12985
2887.00,9.13084,25.269001,0.000427,25.107469,-1.8714,0.283,9.13093,9.13093
2888.00,9.13108,25.269043,0.000427,25.107494,-1.8712,0.283,9.13148,9.13148
2889.00,9.13143,25.269146,0.000429,25.107583,-1.8708,0.283,9.13301,9.13301
2890.00,9.13178,25.269164,0.000425,25.107553,-1.8704,0.283,9.13423,9.13423
2891.00,9.13219,25.269186,0.000424,25.107538,-1.8701,0.283,9.13465,9.13465
2892.00,9.13213,25.269143,0.000425,25.107497,-1.8699,0.283,9.13374,9.13374
2893.00,9.13198,25.269228,0.000426,25.107560,-1.8697,0.283,9.13375,9.13375
2894.00,9.13181,25.269257,0.000426,25.107522,-1.8697,0.283,9.13230,9.13230
2895.00,9.13168,25.269323,0.000425,25.107568,-1.8696,0.283,9.13215,9.13215
2896.00,9.13190,25.269361,0.000424,25.107585,-1.8695,0.283,9.13273,9.13273
2897.00,9.13181,25.269449,0.000419,25.107630,-1.8696,0.284,9.13361,9.13361
2898.00,9.13193,25.269430,0.000415,25.107582,-1.8696,0.284,9.13354,9.13354
2899.00,9.13230,25.269417,0.000414,25.107551,-1.8695,0.284,9.13340,9.13340
2900.00,9.13274,25.269386,0.000414,25.107503,-1.8694,0.284,9.13280,9.13280
2901.00,9.13281,25.269444,0.000417,25.107459,-1.8693,0.284,9.13204,9.13204
2902.00,9.13259,25.269486,0.000419,25.107437,-1.8691,0.284,9.13116,9.13116
2903.00,9.13242,25.269570,0.000423,25.107476,-1.8690,0.284,9.13107,9.13107
2904.00,9.13252,25.269710,0.000421,25.107556,-1.8691,0.284,9.13154,9.13154
2905.00,9.13257,25.269785,0.000420,25.107575,-1.8690,0.284,9.13148,9.13148
2906.00,9.13274,25.269813,0.000421,25.107595,-1.8690,0.284,9.13131,9.13131
2907.00,9.13256,25.269782,0.000419,25.107561,-1.8690,0.284,9.13120,9.13120
2908.00,9.13230,25.269798,0.000416,25.107498,-1.8690,0.285,9.13124,9.13124
2909.00,9.13223,25.269697,0.000417,25.107380,-1.8688,0.285,9.13204,9.13204
2910.00,9.13231,25.269733,0.000420,25.107393,-1.8686,0.285,9.13285,9.13285
2911.00,9.13231,25.269723,0.000419,25.107390,-1.8686,0.285,9.13335,9.13335
2912.00,9.13242,25.269820,0.000419,25.107473,-1.8685,0.285,9.13408,9.13408
