# Supplementary material for: HSL1 and BAM1/2 impact epidermal cell development by sensing distinct signaling peptides
Source: Nat Commun. 2022 Feb 15;13:876. doi: 10.1038/s41467-022-28558-4 (PMC8847575; doi:10.1038/s41467-022-28558-4)
Supplement: Supplementary file 4 — Source Data [file 41467_2022_28558_MOESM4_ESM.zip › Source Data/Source Data/Figure S8/Exp2_HSL1_CLE9_N116S_SERK1.itc]

$ITC
$ 19 
$NOT
$ 25 
$ 60 
$ 500 
$ 10 
$ 2 
$ADCGainCode:  0 
$False,True,True
$ 0.4 , 0.8 , 150 , 5 
$ 2 , 4 , 150 , 5 
$ 2 , 4 , 150 , 5 
$ 2 , 4 , 150 , 5 
$ 2 , 4 , 150 , 5 
$ 2 , 4 , 150 , 5 
$ 2 , 4 , 150 , 5 
$ 2 , 4 , 150 , 5 
$ 2 , 4 , 150 , 5 
$ 2 , 4 , 150 , 5 
$ 2 , 4 , 150 , 5 
$ 2 , 4 , 150 , 5 
$ 2 , 4 , 150 , 5 
$ 2 , 4 , 150 , 5 
$ 2 , 4 , 150 , 5 
$ 2 , 4 , 150 , 5 
$ 2 , 4 , 150 , 5 
$ 2 , 4 , 150 , 5 
$ 2 , 4 , 150 , 5 
# 0 
# 0.1 
# 0.015 
# 0.2035 
# 25 
# 4 
# 8.15 
# 1 
?HSL1_15uM_CLE9_SP_150uM_SERK1_100uM
% MICROCALITC_MAL1177627
% 0.2035 
% 4 
%-0.586102 , 29.61604 
%-0.348256 , 29.40329 
% 0.8333333 
% 167740 , 167730 
% 0.25 , 81 
%-0.015695 ,-0.033946 
%-20 , 8 
% 0 , 0 
% 0 
% 128000       127744 
% 43.1 
% 500 , 750 , 1000 , 750 
% 0.06978023945 ,-0.002252194966 ,-3.244915618586E-05 , 1.349203907274E-06 ,-9.058983361606E-09 
% MicroCalITC Ver: 1.29.32 Run time:2/26/2021 3:33:23 PM
@0
5.00,9.69310,25.159911,0.000423,25.118516,-2.3434,-0.010,9.69533,9.69533
6.00,9.69355,25.159976,0.000424,25.118504,-2.3435,-0.010,9.69457,9.69457
7.00,9.69374,25.159997,0.000421,25.118448,-2.3435,-0.010,9.69338,9.69338
8.00,9.69363,25.160049,0.000417,25.118445,-2.3436,-0.010,9.69240,9.69240
9.00,9.69332,25.160110,0.000416,25.118392,-2.3437,-0.009,9.69206,9.69206
10.00,9.69326,25.160119,0.000418,25.118349,-2.3437,-0.009,9.69125,9.69125
11.00,9.69339,25.160180,0.000416,25.118386,-2.3438,-0.009,9.69159,9.69159
12.00,9.69353,25.160215,0.000417,25.118437,-2.3439,-0.009,9.69252,9.69252
13.00,9.69376,25.160273,0.000419,25.118474,-2.3442,-0.009,9.69353,9.69353
14.00,9.69393,25.160284,0.000420,25.118500,-2.3444,-0.009,9.69402,9.69402
15.00,9.69390,25.160298,0.000420,25.118512,-2.3446,-0.009,9.69334,9.69334
16.00,9.69380,25.160341,0.000420,25.118520,-2.3446,-0.009,9.69266,9.69266
17.00,9.69344,25.160320,0.000420,25.118457,-2.3448,-0.009,9.69238,9.69238
18.00,9.69328,25.160342,0.000421,25.118482,-2.3446,-0.009,9.69181,9.69181
19.00,9.69316,25.160431,0.000420,25.118529,-2.3445,-0.009,9.69159,9.69159
20.00,9.69329,25.160431,0.000420,25.118471,-2.3445,-0.009,9.69334,9.69334
21.00,9.69328,25.160428,0.000423,25.118450,-2.3445,-0.009,9.69403,9.69403
22.00,9.69327,25.160476,0.000424,25.118501,-2.3446,-0.009,9.69501,9.69501
23.00,9.69340,25.160520,0.000421,25.118472,-2.3448,-0.009,9.69620,9.69620
24.00,9.69365,25.160498,0.000419,25.118442,-2.3450,-0.008,9.69725,9.69725
25.00,9.69365,25.160551,0.000420,25.118480,-2.3452,-0.008,9.69616,9.69616
26.00,9.69340,25.160702,0.000421,25.118484,-2.3452,-0.008,9.69481,9.69481
27.00,9.69333,25.160818,0.000421,25.118479,-2.3451,-0.008,9.69398,9.69398
28.00,9.69355,25.160796,0.000419,25.118426,-2.3450,-0.008,9.69291,9.69291
29.00,9.69367,25.160806,0.000421,25.118361,-2.3448,-0.008,9.69218,9.69218
30.00,9.69389,25.160839,0.000421,25.118340,-2.3447,-0.008,9.69306,9.69306
31.00,9.69396,25.160776,0.000420,25.118333,-2.3447,-0.008,9.69413,9.69413
32.00,9.69390,25.160762,0.000417,25.118274,-2.3447,-0.008,9.69363,9.69363
33.00,9.69388,25.160879,0.000420,25.118293,-2.3447,-0.008,9.69354,9.69354
34.00,9.69426,25.161041,0.000421,25.118402,-2.3448,-0.008,9.69309,9.69309
35.00,9.69428,25.161161,0.000421,25.118458,-2.3448,-0.008,9.69283,9.69283
36.00,9.69403,25.161224,0.000419,25.118437,-2.3449,-0.007,9.69310,9.69310
37.00,9.69413,25.161338,0.000422,25.118518,-2.3449,-0.007,9.69415,9.69415
38.00,9.69430,25.161369,0.000425,25.118591,-2.3449,-0.007,9.69494,9.69494
39.00,9.69451,25.161305,0.000421,25.118525,-2.3450,-0.007,9.69571,9.69571
40.00,9.69445,25.161323,0.000420,25.118547,-2.3451,-0.007,9.69544,9.69544
41.00,9.69432,25.161313,0.000417,25.118540,-2.3451,-0.007,9.69500,9.69500
42.00,9.69405,25.161392,0.000418,25.118584,-2.3450,-0.007,9.69329,9.69329
43.00,9.69356,25.161371,0.000418,25.118521,-2.3451,-0.007,9.69148,9.69148
44.00,9.69309,25.161388,0.000420,25.118576,-2.3450,-0.007,9.69113,9.69113
45.00,9.69313,25.161405,0.000422,25.118546,-2.3451,-0.007,9.69170,9.69170
46.00,9.69344,25.161547,0.000426,25.118620,-2.3453,-0.007,9.69236,9.69236
47.00,9.69385,25.161539,0.000424,25.118589,-2.3455,-0.007,9.69463,9.69463
48.00,9.69408,25.161667,0.000423,25.118618,-2.3457,-0.007,9.69689,9.69689
49.00,9.69418,25.161798,0.000425,25.118670,-2.3459,-0.007,9.69754,9.69754
50.00,9.69410,25.161920,0.000427,25.118733,-2.3458,-0.007,9.69763,9.69763
51.00,9.69443,25.161966,0.000427,25.118700,-2.3457,-0.006,9.69830,9.69830
52.00,9.69480,25.162031,0.000426,25.118684,-2.3455,-0.006,9.69842,9.69842
53.00,9.69490,25.162043,0.000421,25.118644,-2.3453,-0.006,9.69806,9.69806
54.00,9.69482,25.162092,0.000425,25.118630,-2.3451,-0.006,9.69792,9.69792
55.00,9.69476,25.162003,0.000423,25.118517,-2.3450,-0.006,9.69663,9.69663
56.00,9.69497,25.161965,0.000421,25.118408,-2.3451,-0.006,9.69372,9.69372
57.00,9.69669,25.161972,0.000420,25.118389,-2.3452,-0.006,9.68959,9.68959
58.00,9.69768,25.161997,0.000421,25.118402,-2.3453,-0.006,9.68505,9.68505
59.00,9.69778,25.162014,0.000415,25.118325,-2.3454,-0.006,9.67984,9.67984
60.00,9.69778,25.162067,0.000412,25.118359,-2.3454,-0.005,9.67546,9.67546
@1,0.4000,0.8, 60.0520000000033 
61.00,9.69926,25.162131,0.000414,25.118421,-2.3454,-0.005,9.67165,9.67165
62.00,9.69843,25.162155,0.000419,25.118397,-2.3453,-0.006,9.66955,9.66955
63.00,9.69621,25.162220,0.000420,25.118385,-2.3452,-0.006,9.66931,9.66931
64.00,9.69268,25.162274,0.000422,25.118395,-2.3453,-0.005,9.66961,9.66961
65.00,9.68972,25.162363,0.000421,25.118378,-2.3453,-0.005,9.67093,9.67093
66.00,9.68489,25.162490,0.000421,25.118446,-2.3454,-0.005,9.67227,9.67227
67.00,9.67977,25.162477,0.000417,25.118369,-2.3454,-0.005,9.67254,9.67254
68.00,9.67624,25.162517,0.000417,25.118412,-2.3454,-0.005,9.67279,9.67279
69.00,9.67450,25.162480,0.000416,25.118386,-2.3454,-0.005,9.67279,9.67279
70.00,9.67429,25.162568,0.000417,25.118435,-2.3453,-0.004,9.67283,9.67283
71.00,9.67399,25.162635,0.000421,25.118444,-2.3452,-0.004,9.67357,9.67357
72.00,9.67378,25.162761,0.000427,25.118583,-2.3452,-0.005,9.67553,9.67553
73.00,9.67399,25.162860,0.000430,25.118604,-2.3451,-0.005,9.67697,9.67697
74.00,9.67373,25.163021,0.000430,25.118696,-2.3451,-0.005,9.67890,9.67890
75.00,9.67383,25.163004,0.000427,25.118672,-2.3452,-0.005,9.68050,9.68050
76.00,9.67363,25.162988,0.000423,25.118666,-2.3453,-0.005,9.68160,9.68160
77.00,9.67409,25.162995,0.000420,25.118642,-2.3453,-0.004,9.68225,9.68225
78.00,9.67491,25.163053,0.000419,25.118644,-2.3452,-0.004,9.68203,9.68203
79.00,9.67562,25.163083,0.000421,25.118653,-2.3451,-0.004,9.68111,9.68111
80.00,9.67610,25.163182,0.000423,25.118636,-2.3448,-0.004,9.68003,9.68003
81.00,9.67665,25.163229,0.000425,25.118635,-2.3447,-0.004,9.67946,9.67946
82.00,9.67713,25.163318,0.000423,25.118647,-2.3446,-0.004,9.67953,9.67953
83.00,9.67785,25.163390,0.000423,25.118707,-2.3446,-0.004,9.68121,9.68121
84.00,9.67858,25.163451,0.000420,25.118700,-2.3447,-0.004,9.68269,9.68269
85.00,9.67913,25.163472,0.000416,25.118764,-2.3448,-0.003,9.68422,9.68422
86.00,9.67975,25.163481,0.000415,25.118756,-2.3448,-0.003,9.68613,9.68613
87.00,9.68068,25.163552,0.000418,25.118777,-2.3448,-0.003,9.68734,9.68734
88.00,9.68157,25.163437,0.000418,25.118608,-2.3448,-0.003,9.68751,9.68751
89.00,9.68242,25.163376,0.000421,25.118552,-2.3449,-0.003,9.68818,9.68818
90.00,9.68312,25.163367,0.000425,25.118499,-2.3449,-0.003,9.68913,9.68913
91.00,9.68360,25.163441,0.000426,25.118462,-2.3449,-0.003,9.68995,9.68995
92.00,9.68407,25.163429,0.000425,25.118435,-2.3450,-0.003,9.69055,9.69055
93.00,9.68496,25.163550,0.000426,25.118551,-2.3450,-0.003,9.69099,9.69099
94.00,9.68560,25.163659,0.000427,25.118612,-2.3450,-0.003,9.69102,9.69102
95.00,9.68593,25.163705,0.000429,25.118650,-2.3450,-0.003,9.69103,9.69103
96.00,9.68632,25.163723,0.000430,25.118700,-2.3449,-0.003,9.69053,9.69053
97.00,9.68676,25.163777,0.000430,25.118719,-2.3448,-0.003,9.69057,9.69057
98.00,9.68725,25.163856,0.000430,25.118709,-2.3448,-0.003,9.69057,9.69057
99.00,9.68797,25.163845,0.000427,25.118616,-2.3447,-0.003,9.69172,9.69172
100.00,9.68876,25.163909,0.000425,25.118594,-2.3446,-0.003,9.69201,9.69201
101.00,9.68944,25.164012,0.000425,25.118618,-2.3445,-0.002,9.69258,9.69258
102.00,9.68997,25.164077,0.000427,25.118615,-2.3445,-0.002,9.69202,9.69202
103.00,9.69028,25.164125,0.000423,25.118630,-2.3445,-0.002,9.69278,9.69278
104.00,9.69064,25.164273,0.000422,25.118692,-2.3444,-0.002,9.69238,9.69238
105.00,9.69096,25.164329,0.000426,25.118686,-2.3445,-0.002,9.69222,9.69222
106.00,9.69115,25.164365,0.000426,25.118700,-2.3445,-0.002,9.69178,9.69178
107.00,9.69134,25.164441,0.000424,25.118737,-2.3444,-0.002,9.69302,9.69302
108.00,9.69180,25.164425,0.000425,25.118683,-2.3443,-0.002,9.69355,9.69355
109.00,9.69212,25.164411,0.000428,25.118699,-2.3441,-0.002,9.69374,9.69374
110.00,9.69228,25.164483,0.000425,25.118714,-2.3440,-0.002,9.69413,9.69413
111.00,9.69237,25.164474,0.000423,25.118671,-2.3438,-0.002,9.69512,9.69512
112.00,9.69265,25.164439,0.000424,25.118640,-2.3437,-0.002,9.69533,9.69533
113.00,9.69283,25.164488,0.000425,25.118681,-2.3437,-0.002,9.69467,9.69467
114.00,9.69317,25.164520,0.000420,25.118629,-2.3437,-0.002,9.69507,9.69507
115.00,9.69347,25.164578,0.000418,25.118607,-2.3436,-0.002,9.69558,9.69558
116.00,9.69361,25.164595,0.000415,25.118522,-2.3437,-0.001,9.69552,9.69552
117.00,9.69384,25.164683,0.000412,25.118510,-2.3439,-0.001,9.69566,9.69566
118.00,9.69409,25.164715,0.000411,25.118419,-2.3439,-0.001,9.69566,9.69566
119.00,9.69419,25.164735,0.000415,25.118478,-2.3439,-0.001,9.69578,9.69578
120.00,9.69430,25.164706,0.000415,25.118476,-2.3439,-0.001,9.69562,9.69562
121.00,9.69449,25.164766,0.000414,25.118544,-2.3438,-0.001,9.69599,9.69599
122.00,9.69467,25.164687,0.000412,25.118485,-2.3436,-0.001,9.69527,9.69527
123.00,9.69495,25.164799,0.000416,25.118575,-2.3436,-0.001,9.69620,9.69620
124.00,9.69516,25.164903,0.000413,25.118574,-2.3434,0.000,9.69656,9.69656
125.00,9.69533,25.164996,0.000411,25.118585,-2.3434,0.000,9.69604,9.69604
126.00,9.69534,25.165081,0.000412,25.118597,-2.3434,0.000,9.69508,9.69508
127.00,9.69549,25.165224,0.000414,25.118617,-2.3434,0.000,9.69549,9.69549
128.00,9.69542,25.165223,0.000409,25.118603,-2.3434,0.000,9.69511,9.69511
129.00,9.69549,25.165229,0.000411,25.118574,-2.3434,0.000,9.69505,9.69505
130.00,9.69573,25.165208,0.000413,25.118567,-2.3433,0.000,9.69625,9.69625
131.00,9.69602,25.165236,0.000417,25.118592,-2.3432,0.000,9.69780,9.69780
132.00,9.69609,25.165204,0.000418,25.118636,-2.3430,0.000,9.69795,9.69795
133.00,9.69610,25.165176,0.000419,25.118662,-2.3429,0.000,9.69752,9.69752
134.00,9.69617,25.165161,0.000417,25.118583,-2.3427,0.000,9.69729,9.69729
135.00,9.69618,25.165338,0.000418,25.118674,-2.3425,0.000,9.69689,9.69689
136.00,9.69620,25.165367,0.000416,25.118638,-2.3424,0.001,9.69585,9.69585
137.00,9.69618,25.165403,0.000413,25.118601,-2.3423,0.001,9.69617,9.69617
138.00,9.69631,25.165493,0.000413,25.118594,-2.3424,0.001,9.69691,9.69691
139.00,9.69649,25.165526,0.000411,25.118642,-2.3425,0.001,9.69717,9.69717
140.00,9.69656,25.165459,0.000410,25.118562,-2.3426,0.001,9.69690,9.69690
141.00,9.69648,25.165467,0.000409,25.118523,-2.3426,0.001,9.69705,9.69705
142.00,9.69645,25.165580,0.000409,25.118511,-2.3426,0.001,9.69609,9.69609
143.00,9.69635,25.165647,0.000411,25.118497,-2.3424,0.001,9.69577,9.69577
144.00,9.69627,25.165744,0.000414,25.118543,-2.3422,0.002,9.69554,9.69554
145.00,9.69629,25.165797,0.000413,25.118526,-2.3420,0.002,9.69551,9.69551
146.00,9.69656,25.165946,0.000418,25.118632,-2.3418,0.002,9.69605,9.69605
147.00,9.69673,25.165976,0.000419,25.118639,-2.3416,0.002,9.69701,9.69701
148.00,9.69682,25.166004,0.000421,25.118686,-2.3416,0.002,9.69696,9.69696
149.00,9.69677,25.166041,0.000421,25.118653,-2.3415,0.002,9.69694,9.69694
150.00,9.69670,25.166075,0.000422,25.118673,-2.3415,0.002,9.69723,9.69723
151.00,9.69661,25.166001,0.000417,25.118599,-2.3416,0.002,9.69736,9.69736
152.00,9.69654,25.166030,0.000418,25.118649,-2.3415,0.002,9.69663,9.69663
153.00,9.69649,25.166040,0.000417,25.118581,-2.3415,0.002,9.69652,9.69652
154.00,9.69657,25.166067,0.000419,25.118613,-2.3414,0.002,9.69681,9.69681
155.00,9.69661,25.166117,0.000422,25.118644,-2.3413,0.002,9.69693,9.69693
156.00,9.69674,25.166102,0.000422,25.118541,-2.3411,0.002,9.69672,9.69672
157.00,9.69687,25.166221,0.000421,25.118614,-2.3410,0.003,9.69774,9.69774
158.00,9.69681,25.166319,0.000422,25.118685,-2.3408,0.003,9.69776,9.69776
159.00,9.69675,25.166455,0.000423,25.118688,-2.3406,0.003,9.69770,9.69770
160.00,9.69675,25.166513,0.000420,25.118637,-2.3405,0.003,9.69767,9.69767
161.00,9.69693,25.166699,0.000422,25.118738,-2.3403,0.003,9.69787,9.69787
162.00,9.69713,25.166682,0.000419,25.118608,-2.3402,0.003,9.69764,9.69764
163.00,9.69730,25.166700,0.000416,25.118541,-2.3402,0.004,9.69829,9.69829
164.00,9.69748,25.166726,0.000415,25.118563,-2.3401,0.004,9.69904,9.69904
165.00,9.69777,25.166725,0.000414,25.118549,-2.3401,0.004,9.69971,9.69971
166.00,9.69795,25.166623,0.000411,25.118512,-2.3400,0.004,9.70008,9.70008
167.00,9.69812,25.166638,0.000415,25.118562,-2.3399,0.004,9.70066,9.70066
168.00,9.69819,25.166637,0.000415,25.118559,-2.3399,0.004,9.70046,9.70046
169.00,9.69829,25.166649,0.000414,25.118529,-2.3398,0.004,9.69991,9.69991
170.00,9.69836,25.166648,0.000413,25.118482,-2.3397,0.005,9.69914,9.69914
171.00,9.69831,25.166749,0.000418,25.118504,-2.3397,0.005,9.69829,9.69829
172.00,9.69827,25.166758,0.000417,25.118421,-2.3396,0.005,9.69734,9.69734
173.00,9.69836,25.166840,0.000422,25.118422,-2.3395,0.005,9.69715,9.69715
174.00,9.69845,25.166844,0.000424,25.118353,-2.3395,0.004,9.69737,9.69737
175.00,9.69858,25.167063,0.000428,25.118504,-2.3394,0.004,9.69805,9.69805
176.00,9.69864,25.167168,0.000430,25.118544,-2.3392,0.004,9.69830,9.69830
177.00,9.69857,25.167371,0.000436,25.118665,-2.3391,0.004,9.69827,9.69827
178.00,9.69837,25.167374,0.000434,25.118602,-2.3390,0.004,9.69716,9.69716
179.00,9.69806,25.167436,0.000437,25.118665,-2.3389,0.005,9.69530,9.69530
180.00,9.69776,25.167260,0.000436,25.118537,-2.3388,0.005,9.69360,9.69360
181.00,9.69737,25.167254,0.000432,25.118499,-2.3386,0.005,9.69214,9.69214
182.00,9.69712,25.167224,0.000426,25.118450,-2.3385,0.005,9.69198,9.69198
183.00,9.69702,25.167338,0.000427,25.118559,-2.3384,0.005,9.69298,9.69298
184.00,9.69687,25.167388,0.000425,25.118496,-2.3382,0.005,9.69450,9.69450
185.00,9.69660,25.167571,0.000426,25.118546,-2.3382,0.005,9.69549,9.69549
186.00,9.69608,25.167695,0.000427,25.118641,-2.3382,0.005,9.69747,9.69747
187.00,9.69580,25.167752,0.000428,25.118677,-2.3381,0.005,9.69831,9.69831
188.00,9.69600,25.167793,0.000426,25.118656,-2.3380,0.005,9.69785,9.69785
189.00,9.69620,25.167845,0.000424,25.118702,-2.3379,0.006,9.69728,9.69728
190.00,9.69606,25.167953,0.000424,25.118783,-2.3378,0.006,9.69709,9.69709
191.00,9.69599,25.168012,0.000427,25.118740,-2.3377,0.006,9.69589,9.69589
192.00,9.69589,25.167952,0.000426,25.118665,-2.3375,0.006,9.69449,9.69449
193.00,9.69572,25.167919,0.000426,25.118633,-2.3374,0.006,9.69520,9.69520
194.00,9.69573,25.167933,0.000427,25.118649,-2.3372,0.006,9.69544,9.69544
195.00,9.69551,25.167849,0.000423,25.118545,-2.3372,0.006,9.69599,9.69599
196.00,9.69541,25.167800,0.000421,25.118502,-2.3372,0.006,9.69645,9.69645
197.00,9.69548,25.167961,0.000423,25.118569,-2.3372,0.006,9.69763,9.69763
198.00,9.69585,25.168098,0.000423,25.118601,-2.3372,0.007,9.69789,9.69789
199.00,9.69621,25.168141,0.000425,25.118526,-2.3373,0.007,9.69848,9.69848
200.00,9.69668,25.168219,0.000428,25.118509,-2.3373,0.007,9.69903,9.69903
201.00,9.69716,25.168189,0.000426,25.118491,-2.3374,0.007,9.69927,9.69927
202.00,9.69734,25.168172,0.000425,25.118492,-2.3375,0.007,9.69871,9.69871
203.00,9.69738,25.168141,0.000429,25.118501,-2.3374,0.007,9.69717,9.69717
204.00,9.69711,25.168176,0.000429,25.118609,-2.3372,0.007,9.69517,9.69517
205.00,9.69725,25.168161,0.000426,25.118647,-2.3371,0.007,9.69228,9.69228
206.00,9.69769,25.168231,0.000427,25.118629,-2.3368,0.007,9.68774,9.68774
207.00,9.69839,25.168239,0.000423,25.118581,-2.3365,0.007,9.68035,9.68035
208.00,9.69890,25.168253,0.000419,25.118508,-2.3363,0.007,9.66762,9.66762
209.00,9.69945,25.168321,0.000417,25.118472,-2.3363,0.008,9.64895,9.64895
210.00,9.69969,25.168410,0.000419,25.118450,-2.3362,0.008,9.62611,9.62611
@2,2.0001,4.0, 210 
211.00,9.69830,25.168489,0.000419,25.118435,-2.3361,0.008,9.60293,9.60293
212.00,9.69542,25.168582,0.000424,25.118431,-2.3359,0.008,9.58170,9.58170
213.00,9.69237,25.168599,0.000426,25.118390,-2.3356,0.008,9.56655,9.56655
214.00,9.68931,25.168587,0.000425,25.118322,-2.3354,0.008,9.55905,9.55905
215.00,9.68614,25.168556,0.000423,25.118288,-2.3352,0.008,9.55694,9.55694
216.00,9.67570,25.168581,0.000423,25.118328,-2.3351,0.008,9.55754,9.55754
217.00,9.65890,25.168607,0.000421,25.118369,-2.3351,0.008,9.55904,9.55904
218.00,9.62811,25.168699,0.000418,25.118441,-2.3350,0.008,9.56141,9.56141
219.00,9.59545,25.168725,0.000416,25.118404,-2.3350,0.008,9.56285,9.56285
220.00,9.57249,25.168846,0.000417,25.118420,-2.3349,0.008,9.56376,9.56376
221.00,9.55984,25.168876,0.000416,25.118366,-2.3347,0.008,9.56497,9.56497
222.00,9.55298,25.168833,0.000416,25.118334,-2.3346,0.008,9.56753,9.56753
223.00,9.55243,25.168897,0.000419,25.118384,-2.3345,0.009,9.57082,9.57082
224.00,9.55775,25.168954,0.000425,25.118401,-2.3343,0.008,9.57417,9.57417
225.00,9.56179,25.168954,0.000421,25.118417,-2.3342,0.009,9.57839,9.57839
226.00,9.56264,25.168976,0.000425,25.118448,-2.3340,0.009,9.58272,9.58272
227.00,9.56054,25.168992,0.000426,25.118372,-2.3339,0.009,9.58728,9.58728
228.00,9.56422,25.168956,0.000421,25.118307,-2.3338,0.009,9.59088,9.59088
229.00,9.56502,25.168996,0.000417,25.118395,-2.3336,0.009,9.59443,9.59443
230.00,9.56641,25.169045,0.000418,25.118428,-2.3336,0.009,9.59811,9.59811
231.00,9.56877,25.169075,0.000412,25.118350,-2.3336,0.009,9.60174,9.60174
232.00,9.57335,25.169242,0.000411,25.118451,-2.3335,0.010,9.60429,9.60429
233.00,9.58053,25.169374,0.000414,25.118444,-2.3334,0.010,9.60707,9.60707
234.00,9.58183,25.169380,0.000414,25.118378,-2.3333,0.010,9.61092,9.61092
235.00,9.58745,25.169464,0.000416,25.118343,-2.3331,0.010,9.61401,9.61401
236.00,9.59051,25.169560,0.000417,25.118462,-2.3329,0.010,9.61751,9.61751
237.00,9.59594,25.169598,0.000416,25.118452,-2.3328,0.010,9.62208,9.62208
238.00,9.59873,25.169620,0.000417,25.118442,-2.3328,0.010,9.62649,9.62649
239.00,9.59949,25.169736,0.000421,25.118487,-2.3327,0.010,9.63055,9.63055
240.00,9.60576,25.169743,0.000420,25.118509,-2.3327,0.010,9.63426,9.63426
241.00,9.60861,25.169834,0.000422,25.118531,-2.3326,0.010,9.63737,9.63737
242.00,9.60894,25.169814,0.000423,25.118500,-2.3325,0.011,9.63931,9.63931
243.00,9.61261,25.169790,0.000423,25.118535,-2.3324,0.011,9.64166,9.64166
244.00,9.61866,25.169831,0.000422,25.118566,-2.3323,0.011,9.64320,9.64320
245.00,9.62135,25.169886,0.000424,25.118569,-2.3322,0.011,9.64552,9.64552
246.00,9.62615,25.169854,0.000424,25.118526,-2.3321,0.011,9.64820,9.64820
247.00,9.63061,25.169914,0.000425,25.118515,-2.3319,0.011,9.65103,9.65103
248.00,9.63432,25.169969,0.000426,25.118490,-2.3318,0.011,9.65354,9.65354
249.00,9.63678,25.169941,0.000424,25.118430,-2.3316,0.011,9.65527,9.65527
250.00,9.63920,25.169943,0.000424,25.118414,-2.3314,0.011,9.65667,9.65667
251.00,9.64141,25.169954,0.000423,25.118375,-2.3314,0.011,9.65756,9.65756
252.00,9.64378,25.170020,0.000422,25.118445,-2.3313,0.011,9.65975,9.65975
253.00,9.64632,25.170148,0.000422,25.118560,-2.3312,0.011,9.66123,9.66123
254.00,9.64847,25.170228,0.000422,25.118578,-2.3311,0.012,9.66275,9.66275
255.00,9.65015,25.170294,0.000423,25.118614,-2.3310,0.011,9.66485,9.66485
256.00,9.65193,25.170421,0.000426,25.118699,-2.3310,0.011,9.66740,9.66740
257.00,9.65413,25.170417,0.000428,25.118625,-2.3310,0.011,9.66881,9.66881
258.00,9.65605,25.170377,0.000429,25.118477,-2.3310,0.011,9.66981,9.66981
259.00,9.65793,25.170343,0.000431,25.118394,-2.3309,0.011,9.67211,9.67211
260.00,9.65987,25.170283,0.000430,25.118314,-2.3308,0.011,9.67307,9.67307
261.00,9.66187,25.170247,0.000426,25.118290,-2.3305,0.012,9.67270,9.67270
262.00,9.66343,25.170218,0.000423,25.118291,-2.3303,0.012,9.67250,9.67250
263.00,9.66494,25.170242,0.000422,25.118363,-2.3301,0.012,9.67340,9.67340
264.00,9.66626,25.170334,0.000419,25.118507,-2.3299,0.013,9.67459,9.67459
265.00,9.66714,25.170396,0.000417,25.118547,-2.3297,0.013,9.67601,9.67601
266.00,9.66821,25.170397,0.000417,25.118504,-2.3296,0.013,9.67853,9.67853
267.00,9.66965,25.170534,0.000420,25.118572,-2.3294,0.013,9.68083,9.68083
268.00,9.67130,25.170576,0.000417,25.118556,-2.3292,0.013,9.68260,9.68260
269.00,9.67276,25.170618,0.000421,25.118505,-2.3292,0.013,9.68429,9.68429
270.00,9.67415,25.170667,0.000424,25.118462,-2.3291,0.013,9.68611,9.68611
271.00,9.67531,25.170782,0.000427,25.118515,-2.3289,0.013,9.68717,9.68717
272.00,9.67698,25.170759,0.000423,25.118436,-2.3287,0.013,9.68751,9.68751
273.00,9.67839,25.170761,0.000425,25.118429,-2.3285,0.013,9.68853,9.68853
274.00,9.67944,25.170750,0.000420,25.118413,-2.3282,0.013,9.68920,9.68920
275.00,9.68053,25.170806,0.000420,25.118445,-2.3280,0.014,9.68880,9.68880
276.00,9.68147,25.170793,0.000418,25.118395,-2.3279,0.014,9.68941,9.68941
277.00,9.68244,25.170832,0.000423,25.118465,-2.3278,0.014,9.69116,9.69116
278.00,9.68362,25.170913,0.000423,25.118472,-2.3278,0.014,9.69232,9.69232
279.00,9.68475,25.170989,0.000424,25.118441,-2.3277,0.014,9.69337,9.69337
280.00,9.68583,25.170977,0.000421,25.118377,-2.3277,0.014,9.69432,9.69432
281.00,9.68719,25.171043,0.000424,25.118457,-2.3277,0.014,9.69418,9.69418
282.00,9.68827,25.171117,0.000424,25.118430,-2.3276,0.014,9.69441,9.69441
283.00,9.68906,25.171192,0.000426,25.118471,-2.3275,0.014,9.69469,9.69469
284.00,9.68992,25.171246,0.000426,25.118480,-2.3274,0.014,9.69435,9.69435
285.00,9.69076,25.171415,0.000428,25.118602,-2.3272,0.014,9.69494,9.69494
286.00,9.69162,25.171438,0.000427,25.118586,-2.3272,0.014,9.69605,9.69605
287.00,9.69233,25.171365,0.000424,25.118556,-2.3271,0.014,9.69584,9.69584
288.00,9.69266,25.171386,0.000424,25.118557,-2.3269,0.014,9.69597,9.69597
289.00,9.69318,25.171379,0.000424,25.118581,-2.3267,0.014,9.69676,9.69676
290.00,9.69361,25.171366,0.000423,25.118602,-2.3266,0.014,9.69746,9.69746
291.00,9.69427,25.171414,0.000420,25.118565,-2.3264,0.015,9.69842,9.69842
292.00,9.69489,25.171624,0.000422,25.118667,-2.3262,0.015,9.69876,9.69876
293.00,9.69540,25.171600,0.000421,25.118575,-2.3261,0.015,9.69839,9.69839
294.00,9.69555,25.171712,0.000420,25.118566,-2.3259,0.015,9.69782,9.69782
295.00,9.69583,25.171807,0.000418,25.118542,-2.3257,0.015,9.69768,9.69768
296.00,9.69632,25.171835,0.000417,25.118530,-2.3254,0.015,9.69749,9.69749
297.00,9.69666,25.171829,0.000412,25.118435,-2.3253,0.016,9.69818,9.69818
298.00,9.69697,25.171981,0.000410,25.118526,-2.3251,0.016,9.69947,9.69947
299.00,9.69722,25.172032,0.000407,25.118532,-2.3249,0.016,9.70043,9.70043
300.00,9.69759,25.172085,0.000407,25.118524,-2.3248,0.016,9.70119,9.70119
301.00,9.69808,25.172199,0.000410,25.118493,-2.3246,0.016,9.70170,9.70170
302.00,9.69865,25.172237,0.000411,25.118537,-2.3244,0.016,9.70260,9.70260
303.00,9.69897,25.172149,0.000410,25.118423,-2.3242,0.016,9.70271,9.70271
304.00,9.69918,25.172125,0.000414,25.118413,-2.3240,0.016,9.70223,9.70223
305.00,9.69947,25.172053,0.000413,25.118348,-2.3238,0.016,9.70234,9.70234
306.00,9.69982,25.171999,0.000410,25.118340,-2.3236,0.016,9.70218,9.70218
307.00,9.70007,25.171958,0.000413,25.118311,-2.3234,0.016,9.70134,9.70134
308.00,9.70025,25.172123,0.000420,25.118440,-2.3232,0.016,9.70035,9.70035
309.00,9.70034,25.172081,0.000417,25.118362,-2.3230,0.016,9.70143,9.70143
310.00,9.70055,25.172156,0.000421,25.118385,-2.3229,0.016,9.70119,9.70119
311.00,9.70061,25.172212,0.000425,25.118442,-2.3228,0.016,9.70143,9.70143
312.00,9.70090,25.172303,0.000423,25.118468,-2.3226,0.016,9.70217,9.70217
313.00,9.70113,25.172293,0.000420,25.118447,-2.3225,0.017,9.70229,9.70229
314.00,9.70121,25.172548,0.000428,25.118652,-2.3223,0.017,9.70078,9.70078
315.00,9.70116,25.172657,0.000427,25.118718,-2.3222,0.017,9.69987,9.69987
316.00,9.70120,25.172848,0.000426,25.118780,-2.3220,0.017,9.69965,9.69965
317.00,9.70129,25.172891,0.000425,25.118711,-2.3219,0.017,9.69951,9.69951
318.00,9.70137,25.172983,0.000424,25.118722,-2.3219,0.017,9.70008,9.70008
319.00,9.70136,25.172893,0.000416,25.118631,-2.3218,0.018,9.70099,9.70099
320.00,9.70133,25.172825,0.000416,25.118592,-2.3216,0.018,9.70235,9.70235
321.00,9.70141,25.172737,0.000414,25.118511,-2.3215,0.018,9.70222,9.70222
322.00,9.70118,25.172775,0.000412,25.118530,-2.3213,0.018,9.70242,9.70242
323.00,9.70119,25.172750,0.000410,25.118472,-2.3211,0.018,9.70391,9.70391
324.00,9.70141,25.172872,0.000413,25.118487,-2.3210,0.018,9.70482,9.70482
325.00,9.70192,25.172985,0.000414,25.118510,-2.3208,0.018,9.70443,9.70443
326.00,9.70196,25.173083,0.000415,25.118542,-2.3207,0.018,9.70452,9.70452
327.00,9.70207,25.173131,0.000418,25.118558,-2.3207,0.018,9.70487,9.70487
328.00,9.70255,25.173187,0.000419,25.118501,-2.3205,0.018,9.70488,9.70488
329.00,9.70280,25.173167,0.000417,25.118433,-2.3204,0.018,9.70449,9.70449
330.00,9.70285,25.173191,0.000415,25.118406,-2.3203,0.018,9.70509,9.70509
331.00,9.70297,25.173270,0.000413,25.118479,-2.3201,0.019,9.70542,9.70542
332.00,9.70284,25.173290,0.000410,25.118451,-2.3199,0.019,9.70427,9.70427
333.00,9.70305,25.173368,0.000407,25.118540,-2.3196,0.019,9.70349,9.70349
334.00,9.70355,25.173351,0.000413,25.118493,-2.3195,0.019,9.70423,9.70423
335.00,9.70386,25.173419,0.000412,25.118505,-2.3193,0.019,9.70385,9.70385
336.00,9.70410,25.173404,0.000414,25.118396,-2.3192,0.019,9.70411,9.70411
337.00,9.70413,25.173443,0.000413,25.118457,-2.3191,0.019,9.70503,9.70503
338.00,9.70422,25.173454,0.000412,25.118465,-2.3190,0.019,9.70491,9.70491
339.00,9.70431,25.173529,0.000407,25.118575,-2.3188,0.019,9.70384,9.70384
340.00,9.70428,25.173503,0.000410,25.118545,-2.3187,0.019,9.70328,9.70328
341.00,9.70412,25.173501,0.000409,25.118594,-2.3185,0.020,9.70260,9.70260
342.00,9.70421,25.173595,0.000411,25.118616,-2.3184,0.020,9.70292,9.70292
343.00,9.70418,25.173542,0.000410,25.118545,-2.3182,0.020,9.70302,9.70302
344.00,9.70401,25.173616,0.000409,25.118547,-2.3180,0.020,9.70327,9.70327
345.00,9.70392,25.173657,0.000407,25.118531,-2.3178,0.020,9.70349,9.70349
346.00,9.70403,25.173722,0.000407,25.118458,-2.3176,0.020,9.70432,9.70432
347.00,9.70412,25.173720,0.000408,25.118405,-2.3174,0.020,9.70403,9.70403
348.00,9.70401,25.173829,0.000411,25.118424,-2.3173,0.020,9.70440,9.70440
349.00,9.70399,25.173883,0.000412,25.118357,-2.3172,0.020,9.70467,9.70467
350.00,9.70402,25.173901,0.000414,25.118324,-2.3170,0.020,9.70565,9.70565
351.00,9.70411,25.173950,0.000414,25.118358,-2.3169,0.020,9.70545,9.70545
352.00,9.70432,25.173901,0.000410,25.118241,-2.3168,0.020,9.70547,9.70547
353.00,9.70414,25.173931,0.000408,25.118217,-2.3166,0.021,9.70415,9.70415
354.00,9.70414,25.173983,0.000411,25.118300,-2.3165,0.021,9.70330,9.70330
355.00,9.70414,25.174116,0.000411,25.118375,-2.3164,0.021,9.70168,9.70168
356.00,9.70472,25.174091,0.000411,25.118358,-2.3164,0.021,9.69846,9.69846
357.00,9.70479,25.174273,0.000416,25.118517,-2.3164,0.021,9.69114,9.69114
358.00,9.70519,25.174295,0.000417,25.118534,-2.3164,0.021,9.67857,9.67857
359.00,9.70574,25.174327,0.000414,25.118465,-2.3163,0.021,9.66118,9.66118
360.00,9.70559,25.174336,0.000415,25.118410,-2.3162,0.021,9.64081,9.64081
@3,2.0001,4.0, 360.150000000001 
361.00,9.70481,25.174403,0.000410,25.118365,-2.3159,0.022,9.61968,9.61968
362.00,9.70335,25.174375,0.000410,25.118268,-2.3157,0.022,9.60081,9.60081
363.00,9.70196,25.174418,0.000411,25.118293,-2.3155,0.022,9.58769,9.58769
364.00,9.70031,25.174407,0.000411,25.118294,-2.3153,0.022,9.57968,9.57968
365.00,9.69773,25.174375,0.000411,25.118287,-2.3150,0.022,9.57621,9.57621
366.00,9.68809,25.174354,0.000417,25.118258,-2.3148,0.022,9.57584,9.57584
367.00,9.66812,25.174397,0.000418,25.118233,-2.3145,0.022,9.57695,9.57695
368.00,9.63751,25.174449,0.000417,25.118190,-2.3143,0.022,9.57865,9.57865
369.00,9.61402,25.174466,0.000418,25.118133,-2.3141,0.022,9.58089,9.58089
370.00,9.59624,25.174519,0.000416,25.118152,-2.3140,0.022,9.58278,9.58278
371.00,9.58266,25.174591,0.000415,25.118190,-2.3138,0.022,9.58422,9.58422
372.00,9.57392,25.174609,0.000411,25.118190,-2.3137,0.023,9.58658,9.58658
373.00,9.57195,25.174643,0.000412,25.118236,-2.3137,0.023,9.58876,9.58876
374.00,9.57375,25.174674,0.000412,25.118239,-2.3137,0.023,9.59061,9.59061
375.00,9.57885,25.174695,0.000413,25.118236,-2.3136,0.023,9.59233,9.59233
376.00,9.58081,25.174783,0.000415,25.118280,-2.3136,0.023,9.59499,9.59499
377.00,9.57948,25.174876,0.000417,25.118357,-2.3134,0.023,9.59825,9.59825
378.00,9.58033,25.174958,0.000419,25.118366,-2.3132,0.023,9.60190,9.60190
379.00,9.58497,25.175047,0.000421,25.118436,-2.3131,0.023,9.60532,9.60532
380.00,9.58832,25.175194,0.000423,25.118490,-2.3128,0.023,9.60809,9.60809
381.00,9.58811,25.175244,0.000423,25.118498,-2.3126,0.023,9.61097,9.61097
382.00,9.59118,25.175294,0.000423,25.118545,-2.3124,0.024,9.61288,9.61288
383.00,9.59119,25.175306,0.000423,25.118530,-2.3122,0.024,9.61478,9.61478
384.00,9.59430,25.175384,0.000417,25.118520,-2.3120,0.024,9.61725,9.61725
385.00,9.59702,25.175404,0.000416,25.118498,-2.3119,0.024,9.62127,9.62127
386.00,9.60123,25.175490,0.000417,25.118511,-2.3117,0.024,9.62505,9.62505
387.00,9.60744,25.175517,0.000419,25.118467,-2.3116,0.024,9.62835,9.62835
388.00,9.60953,25.175566,0.000419,25.118451,-2.3114,0.024,9.63262,9.63262
389.00,9.61134,25.175577,0.000423,25.118525,-2.3112,0.024,9.63606,9.63606
390.00,9.61091,25.175620,0.000423,25.118524,-2.3109,0.024,9.63839,9.63839
391.00,9.61556,25.175600,0.000420,25.118494,-2.3107,0.024,9.63991,9.63991
392.00,9.61713,25.175603,0.000417,25.118422,-2.3105,0.024,9.64200,9.64200
393.00,9.61899,25.175658,0.000418,25.118459,-2.3105,0.025,9.64328,9.64328
394.00,9.62373,25.175703,0.000418,25.118386,-2.3104,0.025,9.64556,9.64556
395.00,9.63031,25.175737,0.000418,25.118368,-2.3102,0.025,9.64805,9.64805
396.00,9.63341,25.175860,0.000418,25.118434,-2.3101,0.025,9.65062,9.65062
397.00,9.63513,25.175991,0.000418,25.118530,-2.3098,0.025,9.65341,9.65341
398.00,9.63809,25.176002,0.000416,25.118473,-2.3095,0.025,9.65602,9.65602
399.00,9.64029,25.176022,0.000417,25.118424,-2.3091,0.025,9.65733,9.65733
400.00,9.64206,25.176072,0.000415,25.118427,-2.3089,0.025,9.65781,9.65781
401.00,9.64312,25.176007,0.000416,25.118348,-2.3087,0.025,9.65849,9.65849
402.00,9.64553,25.176035,0.000421,25.118328,-2.3086,0.025,9.65974,9.65974
403.00,9.64820,25.176086,0.000420,25.118367,-2.3085,0.025,9.66142,9.66142
404.00,9.65048,25.176148,0.000416,25.118416,-2.3085,0.025,9.66354,9.66354
405.00,9.65261,25.176221,0.000418,25.118477,-2.3085,0.026,9.66601,9.66601
406.00,9.65435,25.176302,0.000414,25.118481,-2.3085,0.026,9.66803,9.66803
407.00,9.65574,25.176305,0.000412,25.118458,-2.3084,0.026,9.66939,9.66939
408.00,9.65770,25.176376,0.000414,25.118474,-2.3083,0.026,9.66977,9.66977
409.00,9.65953,25.176402,0.000417,25.118484,-2.3081,0.026,9.67045,9.67045
410.00,9.66101,25.176326,0.000419,25.118402,-2.3079,0.026,9.67148,9.67148
411.00,9.66263,25.176332,0.000425,25.118398,-2.3076,0.026,9.67309,9.67309
412.00,9.66398,25.176434,0.000425,25.118400,-2.3073,0.026,9.67441,9.67441
413.00,9.66512,25.176402,0.000422,25.118277,-2.3070,0.026,9.67649,9.67649
414.00,9.66639,25.176487,0.000420,25.118291,-2.3069,0.026,9.67839,9.67839
415.00,9.66771,25.176710,0.000418,25.118333,-2.3067,0.026,9.68068,9.68068
416.00,9.66926,25.176826,0.000415,25.118364,-2.3066,0.027,9.68311,9.68311
417.00,9.67093,25.176791,0.000416,25.118343,-2.3064,0.027,9.68505,9.68505
418.00,9.67272,25.176913,0.000418,25.118415,-2.3063,0.027,9.68622,9.68622
419.00,9.67453,25.176961,0.000419,25.118409,-2.3061,0.027,9.68754,9.68754
420.00,9.67620,25.176944,0.000420,25.118452,-2.3058,0.027,9.68842,9.68842
421.00,9.67749,25.176990,0.000421,25.118446,-2.3056,0.027,9.68879,9.68879
422.00,9.67882,25.177073,0.000420,25.118444,-2.3054,0.027,9.68921,9.68921
423.00,9.68017,25.177153,0.000422,25.118483,-2.3052,0.027,9.69023,9.69023
424.00,9.68149,25.177174,0.000422,25.118402,-2.3050,0.027,9.69189,9.69189
425.00,9.68275,25.177112,0.000418,25.118242,-2.3049,0.028,9.69316,9.69316
426.00,9.68425,25.177185,0.000415,25.118236,-2.3047,0.028,9.69398,9.69398
427.00,9.68561,25.177236,0.000413,25.118270,-2.3046,0.028,9.69470,9.69470
428.00,9.68701,25.177258,0.000408,25.118281,-2.3045,0.028,9.69493,9.69493
429.00,9.68783,25.177303,0.000408,25.118297,-2.3043,0.028,9.69454,9.69454
430.00,9.68878,25.177419,0.000410,25.118383,-2.3041,0.028,9.69456,9.69456
431.00,9.68990,25.177320,0.000410,25.118283,-2.3040,0.028,9.69528,9.69528
432.00,9.69106,25.177315,0.000411,25.118222,-2.3039,0.028,9.69627,9.69627
433.00,9.69206,25.177319,0.000416,25.118149,-2.3038,0.028,9.69708,9.69708
434.00,9.69271,25.177327,0.000416,25.118118,-2.3036,0.028,9.69791,9.69791
435.00,9.69328,25.177402,0.000419,25.118121,-2.3035,0.028,9.69947,9.69947
436.00,9.69430,25.177511,0.000419,25.118157,-2.3033,0.028,9.70099,9.70099
437.00,9.69518,25.177581,0.000421,25.118224,-2.3032,0.028,9.70259,9.70259
438.00,9.69615,25.177679,0.000417,25.118296,-2.3031,0.029,9.70381,9.70381
439.00,9.69688,25.177706,0.000416,25.118293,-2.3029,0.029,9.70464,9.70464
440.00,9.69759,25.177593,0.000413,25.118205,-2.3027,0.029,9.70455,9.70455
441.00,9.69831,25.177638,0.000413,25.118288,-2.3025,0.029,9.70437,9.70437
442.00,9.69920,25.177698,0.000411,25.118336,-2.3023,0.029,9.70397,9.70397
443.00,9.69965,25.177702,0.000413,25.118309,-2.3021,0.029,9.70396,9.70396
444.00,9.70030,25.177882,0.000416,25.118398,-2.3019,0.029,9.70384,9.70384
445.00,9.70084,25.178041,0.000417,25.118464,-2.3017,0.029,9.70382,9.70382
446.00,9.70119,25.178089,0.000414,25.118403,-2.3015,0.029,9.70304,9.70304
447.00,9.70139,25.178079,0.000409,25.118319,-2.3013,0.029,9.70271,9.70271
448.00,9.70167,25.178082,0.000406,25.118333,-2.3011,0.030,9.70314,9.70314
449.00,9.70233,25.178066,0.000405,25.118382,-2.3009,0.030,9.70418,9.70418
450.00,9.70294,25.178053,0.000404,25.118371,-2.3007,0.030,9.70497,9.70497
451.00,9.70337,25.178053,0.000405,25.118325,-2.3005,0.030,9.70594,9.70594
452.00,9.70373,25.178216,0.000409,25.118468,-2.3002,0.030,9.70645,9.70645
453.00,9.70421,25.178255,0.000414,25.118433,-2.3000,0.030,9.70719,9.70719
454.00,9.70485,25.178346,0.000416,25.118414,-2.2997,0.030,9.70775,9.70775
455.00,9.70526,25.178442,0.000418,25.118438,-2.2996,0.030,9.70787,9.70787
456.00,9.70525,25.178472,0.000416,25.118473,-2.2995,0.031,9.70831,9.70831
457.00,9.70537,25.178419,0.000416,25.118371,-2.2993,0.031,9.70836,9.70836
458.00,9.70562,25.178497,0.000414,25.118401,-2.2992,0.031,9.70711,9.70711
459.00,9.70546,25.178440,0.000412,25.118350,-2.2991,0.031,9.70604,9.70604
460.00,9.70548,25.178421,0.000411,25.118314,-2.2989,0.031,9.70537,9.70537
461.00,9.70555,25.178519,0.000416,25.118374,-2.2985,0.031,9.70535,9.70535
462.00,9.70576,25.178531,0.000418,25.118353,-2.2982,0.031,9.70602,9.70602
463.00,9.70609,25.178618,0.000422,25.118405,-2.2979,0.031,9.70773,9.70773
464.00,9.70645,25.178580,0.000425,25.118378,-2.2976,0.031,9.70836,9.70836
465.00,9.70679,25.178527,0.000425,25.118386,-2.2974,0.031,9.70938,9.70938
466.00,9.70729,25.178497,0.000423,25.118324,-2.2973,0.031,9.71077,9.71077
467.00,9.70778,25.178550,0.000423,25.118405,-2.2972,0.032,9.71096,9.71096
468.00,9.70809,25.178414,0.000422,25.118315,-2.2971,0.032,9.71061,9.71061
469.00,9.70820,25.178486,0.000420,25.118363,-2.2969,0.032,9.71087,9.71087
470.00,9.70836,25.178633,0.000423,25.118410,-2.2967,0.032,9.71114,9.71114
471.00,9.70845,25.178664,0.000423,25.118420,-2.2965,0.032,9.70929,9.70929
472.00,9.70842,25.178703,0.000419,25.118354,-2.2963,0.032,9.70832,9.70832
473.00,9.70837,25.178823,0.000419,25.118377,-2.2961,0.032,9.70773,9.70773
474.00,9.70813,25.178838,0.000416,25.118349,-2.2958,0.032,9.70688,9.70688
475.00,9.70806,25.178855,0.000413,25.118331,-2.2956,0.033,9.70638,9.70638
476.00,9.70810,25.178923,0.000414,25.118326,-2.2953,0.033,9.70674,9.70674
477.00,9.70821,25.178998,0.000419,25.118376,-2.2952,0.033,9.70803,9.70803
478.00,9.70866,25.179086,0.000420,25.118374,-2.2952,0.033,9.70924,9.70924
479.00,9.70901,25.179220,0.000425,25.118434,-2.2953,0.033,9.70992,9.70992
480.00,9.70917,25.179325,0.000426,25.118458,-2.2953,0.033,9.70925,9.70925
481.00,9.70918,25.179359,0.000425,25.118502,-2.2952,0.033,9.70852,9.70852
482.00,9.70899,25.179292,0.000426,25.118428,-2.2949,0.033,9.70845,9.70845
483.00,9.70879,25.179312,0.000426,25.118456,-2.2945,0.033,9.70829,9.70829
484.00,9.70893,25.179328,0.000423,25.118421,-2.2941,0.033,9.70802,9.70802
485.00,9.70890,25.179349,0.000422,25.118406,-2.2938,0.033,9.70857,9.70857
486.00,9.70875,25.179369,0.000423,25.118396,-2.2935,0.033,9.71011,9.71011
487.00,9.70865,25.179574,0.000426,25.118496,-2.2933,0.033,9.71024,9.71024
488.00,9.70854,25.179634,0.000425,25.118454,-2.2932,0.033,9.71064,9.71064
489.00,9.70845,25.179667,0.000425,25.118436,-2.2930,0.034,9.71220,9.71220
490.00,9.70894,25.179703,0.000425,25.118453,-2.2928,0.034,9.71284,9.71284
491.00,9.70946,25.179742,0.000423,25.118421,-2.2926,0.034,9.71269,9.71269
492.00,9.70973,25.179658,0.000418,25.118304,-2.2924,0.034,9.71270,9.71270
493.00,9.71013,25.179700,0.000419,25.118376,-2.2922,0.034,9.71211,9.71211
494.00,9.71030,25.179713,0.000421,25.118402,-2.2920,0.034,9.71148,9.71148
495.00,9.71044,25.179756,0.000423,25.118414,-2.2918,0.034,9.71144,9.71144
496.00,9.71072,25.179810,0.000423,25.118415,-2.2917,0.034,9.71215,9.71215
497.00,9.71092,25.179926,0.000423,25.118548,-2.2915,0.034,9.71210,9.71210
498.00,9.71079,25.179967,0.000423,25.118544,-2.2913,0.034,9.71202,9.71202
499.00,9.71080,25.180044,0.000423,25.118524,-2.2911,0.035,9.71180,9.71180
500.00,9.71103,25.180035,0.000422,25.118490,-2.2908,0.035,9.71208,9.71208
501.00,9.71155,25.180081,0.000423,25.118498,-2.2907,0.035,9.71200,9.71200
502.00,9.71183,25.180093,0.000423,25.118447,-2.2905,0.035,9.71182,9.71182
503.00,9.71211,25.180122,0.000423,25.118415,-2.2903,0.035,9.71165,9.71165
504.00,9.71235,25.180187,0.000421,25.118437,-2.2900,0.035,9.71084,9.71084
505.00,9.71224,25.180285,0.000421,25.118458,-2.2897,0.035,9.70965,9.70965
506.00,9.71205,25.180332,0.000419,25.118514,-2.2894,0.036,9.70608,9.70608
507.00,9.71231,25.180370,0.000418,25.118489,-2.2891,0.036,9.70034,9.70034
508.00,9.71249,25.180368,0.000417,25.118464,-2.2889,0.036,9.68929,9.68929
509.00,9.71220,25.180378,0.000417,25.118475,-2.2887,0.036,9.67407,9.67407
510.00,9.71347,25.180387,0.000421,25.118492,-2.2885,0.036,9.65524,9.65524
@4,2.0001,4.0, 510.084000000003 
511.00,9.71346,25.180329,0.000422,25.118411,-2.2884,0.036,9.63660,9.63660
512.00,9.71065,25.180359,0.000423,25.118388,-2.2883,0.036,9.61982,9.61982
513.00,9.70932,25.180443,0.000428,25.118449,-2.2881,0.036,9.60914,9.60914
514.00,9.70823,25.180467,0.000428,25.118391,-2.2879,0.036,9.60306,9.60306
515.00,9.70663,25.180539,0.000424,25.118333,-2.2877,0.036,9.60070,9.60070
516.00,9.69600,25.180692,0.000427,25.118377,-2.2874,0.036,9.60088,9.60088
517.00,9.68133,25.180694,0.000424,25.118331,-2.2871,0.036,9.60220,9.60220
518.00,9.65411,25.180657,0.000416,25.118257,-2.2869,0.037,9.60372,9.60372
519.00,9.63128,25.180637,0.000414,25.118283,-2.2866,0.037,9.60582,9.60582
520.00,9.61348,25.180598,0.000414,25.118283,-2.2864,0.037,9.60738,9.60738
521.00,9.60290,25.180607,0.000414,25.118309,-2.2861,0.037,9.60850,9.60850
522.00,9.59782,25.180685,0.000416,25.118417,-2.2858,0.037,9.60972,9.60972
523.00,9.60044,25.180756,0.000421,25.118424,-2.2856,0.037,9.61035,9.61035
524.00,9.60087,25.180838,0.000424,25.118419,-2.2854,0.037,9.61050,9.61050
525.00,9.60162,25.180961,0.000428,25.118498,-2.2851,0.037,9.61183,9.61183
526.00,9.60361,25.180986,0.000426,25.118485,-2.2849,0.037,9.61339,9.61339
527.00,9.60434,25.181020,0.000424,25.118446,-2.2847,0.038,9.61551,9.61551
528.00,9.60817,25.181039,0.000423,25.118422,-2.2844,0.038,9.61772,9.61772
529.00,9.61129,25.181174,0.000422,25.118534,-2.2843,0.038,9.61957,9.61957
530.00,9.60950,25.181158,0.000414,25.118423,-2.2842,0.038,9.62127,9.62127
531.00,9.60935,25.181216,0.000413,25.118431,-2.2842,0.038,9.62338,9.62338
532.00,9.61034,25.181256,0.000416,25.118384,-2.2840,0.038,9.62478,9.62478
533.00,9.61118,25.181318,0.000415,25.118370,-2.2839,0.038,9.62670,9.62670
534.00,9.61227,25.181241,0.000415,25.118214,-2.2837,0.038,9.62912,9.62912
535.00,9.61600,25.181311,0.000418,25.118294,-2.2835,0.038,9.63050,9.63050
536.00,9.61717,25.181380,0.000422,25.118301,-2.2833,0.038,9.63186,9.63186
537.00,9.62095,25.181398,0.000422,25.118322,-2.2831,0.038,9.63395,9.63395
538.00,9.62220,25.181373,0.000421,25.118346,-2.2829,0.038,9.63592,9.63592
539.00,9.62152,25.181390,0.000420,25.118438,-2.2827,0.039,9.63820,9.63820
540.00,9.62446,25.181397,0.000422,25.118402,-2.2823,0.038,9.64103,9.64103
541.00,9.62756,25.181415,0.000419,25.118377,-2.2819,0.039,9.64318,9.64318
542.00,9.62811,25.181473,0.000418,25.118351,-2.2816,0.039,9.64520,9.64520
543.00,9.63197,25.181487,0.000421,25.118250,-2.2813,0.039,9.64668,9.64668
544.00,9.63328,25.181538,0.000421,25.118208,-2.2811,0.039,9.64787,9.64787
545.00,9.63161,25.181575,0.000420,25.118201,-2.2809,0.039,9.64941,9.64941
546.00,9.63449,25.181642,0.000420,25.118206,-2.2807,0.039,9.65119,9.65119
547.00,9.63768,25.181663,0.000418,25.118256,-2.2805,0.039,9.65299,9.65299
548.00,9.64208,25.181772,0.000416,25.118348,-2.2802,0.040,9.65512,9.65512
549.00,9.64399,25.181880,0.000413,25.118336,-2.2801,0.040,9.65758,9.65758
550.00,9.64524,25.181947,0.000412,25.118345,-2.2799,0.040,9.65962,9.65962
551.00,9.64648,25.181937,0.000410,25.118332,-2.2798,0.040,9.66190,9.66190
552.00,9.64783,25.181947,0.000410,25.118293,-2.2797,0.040,9.66415,9.66415
553.00,9.64936,25.181966,0.000409,25.118284,-2.2796,0.040,9.66602,9.66602
554.00,9.65123,25.181980,0.000409,25.118238,-2.2794,0.040,9.66747,9.66747
555.00,9.65309,25.182050,0.000412,25.118228,-2.2792,0.040,9.66899,9.66899
556.00,9.65534,25.182120,0.000415,25.118213,-2.2790,0.040,9.67095,9.67095
557.00,9.65745,25.182201,0.000417,25.118189,-2.2787,0.040,9.67275,9.67275
558.00,9.65956,25.182256,0.000417,25.118235,-2.2785,0.041,9.67458,9.67458
559.00,9.66173,25.182313,0.000420,25.118319,-2.2783,0.041,9.67653,9.67653
560.00,9.66363,25.182380,0.000422,25.118386,-2.2782,0.041,9.67860,9.67860
561.00,9.66541,25.182379,0.000421,25.118398,-2.2780,0.041,9.67991,9.67991
562.00,9.66744,25.182333,0.000418,25.118416,-2.2777,0.041,9.68078,9.68078
563.00,9.66931,25.182370,0.000417,25.118435,-2.2775,0.041,9.68170,9.68170
564.00,9.67118,25.182371,0.000412,25.118364,-2.2773,0.041,9.68259,9.68259
565.00,9.67287,25.182333,0.000410,25.118311,-2.2770,0.041,9.68304,9.68304
566.00,9.67440,25.182311,0.000410,25.118297,-2.2768,0.042,9.68430,9.68430
567.00,9.67580,25.182432,0.000416,25.118313,-2.2766,0.042,9.68619,9.68619
568.00,9.67719,25.182437,0.000418,25.118293,-2.2764,0.042,9.68771,9.68771
569.00,9.67838,25.182462,0.000421,25.118331,-2.2762,0.042,9.68872,9.68872
570.00,9.67986,25.182417,0.000421,25.118268,-2.2760,0.042,9.69099,9.69099
571.00,9.68138,25.182536,0.000423,25.118306,-2.2758,0.042,9.69208,9.69208
572.00,9.68274,25.182601,0.000423,25.118378,-2.2756,0.042,9.69211,9.69211
573.00,9.68414,25.182606,0.000423,25.118345,-2.2755,0.042,9.69310,9.69310
574.00,9.68542,25.182657,0.000426,25.118347,-2.2753,0.042,9.69482,9.69482
575.00,9.68646,25.182776,0.000428,25.118444,-2.2751,0.042,9.69486,9.69486
576.00,9.68758,25.182872,0.000427,25.118482,-2.2748,0.042,9.69559,9.69559
577.00,9.68859,25.182909,0.000425,25.118472,-2.2746,0.042,9.69683,9.69683
578.00,9.68961,25.183021,0.000425,25.118493,-2.2742,0.042,9.69710,9.69710
579.00,9.69059,25.183108,0.000425,25.118503,-2.2739,0.042,9.69655,9.69655
580.00,9.69133,25.183125,0.000424,25.118430,-2.2737,0.042,9.69742,9.69742
581.00,9.69219,25.183131,0.000421,25.118393,-2.2736,0.043,9.69883,9.69883
582.00,9.69325,25.183138,0.000419,25.118343,-2.2734,0.043,9.70004,9.70004
583.00,9.69437,25.183262,0.000419,25.118414,-2.2733,0.043,9.70107,9.70107
584.00,9.69535,25.183296,0.000414,25.118429,-2.2732,0.043,9.70303,9.70303
585.00,9.69642,25.183375,0.000412,25.118466,-2.2731,0.043,9.70395,9.70395
586.00,9.69722,25.183451,0.000413,25.118451,-2.2729,0.043,9.70432,9.70432
587.00,9.69802,25.183541,0.000414,25.118495,-2.2727,0.043,9.70457,9.70457
588.00,9.69885,25.183516,0.000416,25.118434,-2.2725,0.043,9.70596,9.70596
589.00,9.69953,25.183512,0.000414,25.118365,-2.2723,0.044,9.70600,9.70600
590.00,9.70052,25.183583,0.000413,25.118420,-2.2720,0.044,9.70554,9.70554
591.00,9.70135,25.183551,0.000413,25.118380,-2.2718,0.044,9.70536,9.70536
592.00,9.70164,25.183524,0.000415,25.118295,-2.2716,0.044,9.70615,9.70615
593.00,9.70226,25.183474,0.000414,25.118240,-2.2714,0.044,9.70613,9.70613
594.00,9.70283,25.183421,0.000422,25.118228,-2.2713,0.044,9.70691,9.70691
595.00,9.70348,25.183364,0.000423,25.118200,-2.2712,0.044,9.70858,9.70858
596.00,9.70420,25.183313,0.000422,25.118228,-2.2710,0.044,9.70938,9.70938
597.00,9.70476,25.183381,0.000424,25.118298,-2.2708,0.044,9.70935,9.70935
598.00,9.70530,25.183486,0.000422,25.118343,-2.2707,0.044,9.70915,9.70915
599.00,9.70612,25.183660,0.000422,25.118444,-2.2705,0.044,9.70866,9.70866
600.00,9.70657,25.183774,0.000425,25.118401,-2.2702,0.044,9.70818,9.70818
601.00,9.70670,25.183955,0.000424,25.118469,-2.2700,0.045,9.70841,9.70841
602.00,9.70703,25.184004,0.000422,25.118422,-2.2699,0.045,9.70905,9.70905
603.00,9.70747,25.183980,0.000423,25.118383,-2.2696,0.045,9.70949,9.70949
604.00,9.70781,25.183972,0.000417,25.118324,-2.2693,0.045,9.71040,9.71040
605.00,9.70825,25.183939,0.000415,25.118401,-2.2690,0.046,9.71165,9.71165
606.00,9.70868,25.183922,0.000418,25.118387,-2.2688,0.046,9.71223,9.71223
607.00,9.70907,25.183985,0.000423,25.118456,-2.2685,0.045,9.71262,9.71262
608.00,9.70940,25.184095,0.000424,25.118474,-2.2682,0.045,9.71318,9.71318
609.00,9.70956,25.184185,0.000429,25.118459,-2.2679,0.045,9.71282,9.71282
610.00,9.71006,25.184317,0.000433,25.118422,-2.2677,0.045,9.71325,9.71325
611.00,9.71068,25.184357,0.000431,25.118311,-2.2675,0.045,9.71375,9.71375
612.00,9.71112,25.184422,0.000428,25.118287,-2.2673,0.045,9.71381,9.71381
613.00,9.71124,25.184416,0.000425,25.118225,-2.2671,0.046,9.71336,9.71336
614.00,9.71131,25.184429,0.000422,25.118212,-2.2669,0.046,9.71358,9.71358
615.00,9.71142,25.184381,0.000421,25.118148,-2.2666,0.046,9.71282,9.71282
616.00,9.71155,25.184434,0.000421,25.118215,-2.2664,0.046,9.71229,9.71229
617.00,9.71177,25.184390,0.000419,25.118175,-2.2662,0.046,9.71217,9.71217
618.00,9.71212,25.184541,0.000423,25.118330,-2.2660,0.046,9.71331,9.71331
619.00,9.71254,25.184649,0.000426,25.118395,-2.2659,0.046,9.71436,9.71436
620.00,9.71301,25.184705,0.000427,25.118416,-2.2658,0.046,9.71524,9.71524
621.00,9.71326,25.184716,0.000429,25.118431,-2.2656,0.046,9.71521,9.71521
622.00,9.71350,25.184747,0.000431,25.118451,-2.2654,0.046,9.71551,9.71551
623.00,9.71372,25.184696,0.000429,25.118352,-2.2651,0.046,9.71570,9.71570
624.00,9.71401,25.184691,0.000428,25.118338,-2.2649,0.047,9.71588,9.71588
625.00,9.71417,25.184741,0.000426,25.118303,-2.2648,0.047,9.71545,9.71545
626.00,9.71424,25.184823,0.000425,25.118267,-2.2648,0.047,9.71591,9.71591
627.00,9.71439,25.184956,0.000424,25.118287,-2.2647,0.047,9.71642,9.71642
628.00,9.71463,25.185067,0.000425,25.118302,-2.2646,0.047,9.71707,9.71707
629.00,9.71517,25.185106,0.000423,25.118297,-2.2643,0.047,9.71829,9.71829
630.00,9.71569,25.185195,0.000423,25.118408,-2.2639,0.047,9.71969,9.71969
631.00,9.71590,25.185224,0.000423,25.118452,-2.2634,0.047,9.72054,9.72054
632.00,9.71617,25.185124,0.000422,25.118306,-2.2632,0.047,9.72135,9.72135
633.00,9.71658,25.185094,0.000423,25.118288,-2.2629,0.047,9.72111,9.72111
634.00,9.71688,25.185078,0.000424,25.118230,-2.2627,0.047,9.71924,9.71924
635.00,9.71694,25.185115,0.000422,25.118223,-2.2625,0.048,9.71756,9.71756
636.00,9.71710,25.185142,0.000419,25.118196,-2.2623,0.048,9.71706,9.71706
637.00,9.71737,25.185307,0.000423,25.118331,-2.2620,0.048,9.71608,9.71608
638.00,9.71748,25.185329,0.000422,25.118297,-2.2618,0.048,9.71622,9.71622
639.00,9.71754,25.185405,0.000416,25.118327,-2.2616,0.048,9.71767,9.71767
640.00,9.71778,25.185341,0.000418,25.118232,-2.2614,0.048,9.71847,9.71847
641.00,9.71811,25.185332,0.000421,25.118191,-2.2612,0.048,9.71860,9.71860
642.00,9.71831,25.185340,0.000420,25.118225,-2.2610,0.048,9.71891,9.71891
643.00,9.71865,25.185428,0.000418,25.118313,-2.2609,0.048,9.71886,9.71886
644.00,9.71865,25.185348,0.000420,25.118207,-2.2607,0.048,9.71832,9.71832
645.00,9.71868,25.185448,0.000420,25.118232,-2.2605,0.048,9.71848,9.71848
646.00,9.71871,25.185524,0.000418,25.118283,-2.2603,0.049,9.71897,9.71897
647.00,9.71883,25.185479,0.000415,25.118150,-2.2600,0.049,9.71885,9.71885
648.00,9.71873,25.185478,0.000414,25.118082,-2.2598,0.049,9.71857,9.71857
649.00,9.71858,25.185577,0.000414,25.118123,-2.2594,0.049,9.71850,9.71850
650.00,9.71830,25.185605,0.000414,25.118143,-2.2592,0.049,9.71809,9.71809
651.00,9.71812,25.185622,0.000413,25.118116,-2.2590,0.049,9.71759,9.71759
652.00,9.71785,25.185670,0.000413,25.118154,-2.2589,0.049,9.71835,9.71835
653.00,9.71809,25.185683,0.000413,25.118166,-2.2587,0.050,9.71804,9.71804
654.00,9.71842,25.185771,0.000413,25.118242,-2.2585,0.050,9.71741,9.71741
655.00,9.71836,25.185816,0.000411,25.118192,-2.2583,0.050,9.71712,9.71712
656.00,9.71824,25.185828,0.000410,25.118237,-2.2581,0.050,9.71556,9.71556
657.00,9.71824,25.185792,0.000411,25.118246,-2.2578,0.050,9.71159,9.71159
658.00,9.71804,25.185796,0.000413,25.118237,-2.2575,0.050,9.70447,9.70447
659.00,9.71765,25.185800,0.000416,25.118296,-2.2572,0.050,9.69286,9.69286
660.00,9.71718,25.185759,0.000418,25.118317,-2.2570,0.050,9.67883,9.67883
@5,2.0001,4.0, 660.124000000003 
661.00,9.71769,25.185834,0.000417,25.118308,-2.2567,0.050,9.66347,9.66347
662.00,9.71912,25.185995,0.000417,25.118343,-2.2566,0.050,9.64897,9.64897
663.00,9.71719,25.186163,0.000416,25.118432,-2.2564,0.050,9.63871,9.63871
664.00,9.71540,25.186254,0.000416,25.118401,-2.2562,0.051,9.63282,9.63282
665.00,9.71334,25.186327,0.000414,25.118395,-2.2559,0.051,9.62946,9.62946
666.00,9.70998,25.186400,0.000413,25.118375,-2.2557,0.051,9.62839,9.62839
667.00,9.70170,25.186366,0.000412,25.118284,-2.2554,0.051,9.62785,9.62785
668.00,9.68117,25.186355,0.000413,25.118292,-2.2551,0.051,9.62821,9.62821
669.00,9.65689,25.186338,0.000414,25.118254,-2.2548,0.051,9.62951,9.62951
670.00,9.64445,25.186338,0.000416,25.118206,-2.2546,0.051,9.63033,9.63033
671.00,9.63335,25.186344,0.000417,25.118240,-2.2543,0.052,9.63118,9.63118
672.00,9.62923,25.186377,0.000419,25.118296,-2.2541,0.052,9.63279,9.63279
673.00,9.62983,25.186385,0.000421,25.118271,-2.2539,0.052,9.63441,9.63441
674.00,9.62752,25.186372,0.000423,25.118251,-2.2536,0.052,9.63514,9.63514
675.00,9.62750,25.186439,0.000423,25.118268,-2.2534,0.052,9.63556,9.63556
676.00,9.62774,25.186361,0.000422,25.118183,-2.2531,0.052,9.63588,9.63588
677.00,9.62670,25.186391,0.000420,25.118198,-2.2529,0.052,9.63516,9.63516
678.00,9.63169,25.186416,0.000418,25.118198,-2.2526,0.052,9.63443,9.63443
679.00,9.63375,25.186477,0.000413,25.118234,-2.2525,0.052,9.63418,9.63418
680.00,9.63178,25.186490,0.000412,25.118276,-2.2523,0.052,9.63524,9.63524
681.00,9.63207,25.186645,0.000415,25.118328,-2.2520,0.052,9.63626,9.63626
682.00,9.63472,25.186702,0.000414,25.118314,-2.2518,0.053,9.63767,9.63767
683.00,9.63945,25.186723,0.000413,25.118266,-2.2515,0.053,9.63912,9.63912
684.00,9.63757,25.186715,0.000414,25.118166,-2.2512,0.053,9.64132,9.64132
685.00,9.63396,25.186783,0.000411,25.118214,-2.2509,0.053,9.64286,9.64286
686.00,9.63349,25.186783,0.000410,25.118214,-2.2507,0.053,9.64538,9.64538
687.00,9.63124,25.186836,0.000408,25.118229,-2.2505,0.053,9.64870,9.64870
688.00,9.63590,25.186929,0.000410,25.118251,-2.2502,0.053,9.65102,9.65102
689.00,9.63635,25.187061,0.000415,25.118366,-2.2499,0.053,9.65372,9.65372
690.00,9.63916,25.187165,0.000421,25.118365,-2.2498,0.053,9.65631,9.65631
691.00,9.63875,25.187231,0.000423,25.118348,-2.2497,0.053,9.65809,9.65809
692.00,9.63826,25.187260,0.000423,25.118348,-2.2496,0.054,9.65940,9.65940
693.00,9.64305,25.187338,0.000421,25.118366,-2.2495,0.054,9.66104,9.66104
694.00,9.64636,25.187359,0.000415,25.118318,-2.2494,0.054,9.66187,9.66187
695.00,9.64796,25.187393,0.000412,25.118298,-2.2491,0.054,9.66237,9.66237
696.00,9.65071,25.187410,0.000412,25.118259,-2.2488,0.054,9.66258,9.66258
697.00,9.65365,25.187447,0.000414,25.118246,-2.2486,0.054,9.66303,9.66303
698.00,9.65649,25.187417,0.000414,25.118168,-2.2483,0.054,9.66311,9.66311
699.00,9.65785,25.187423,0.000413,25.118131,-2.2481,0.054,9.66287,9.66287
700.00,9.65932,25.187343,0.000412,25.118097,-2.2478,0.054,9.66417,9.66417
701.00,9.66091,25.187365,0.000412,25.118169,-2.2474,0.055,9.66568,9.66568
702.00,9.66180,25.187399,0.000414,25.118195,-2.2471,0.055,9.66707,9.66707
703.00,9.66187,25.187418,0.000417,25.118220,-2.2468,0.055,9.66892,9.66892
704.00,9.66232,25.187462,0.000421,25.118262,-2.2465,0.055,9.67134,9.67134
705.00,9.66288,25.187566,0.000423,25.118307,-2.2463,0.055,9.67301,9.67301
706.00,9.66317,25.187623,0.000421,25.118283,-2.2460,0.055,9.67452,9.67452
707.00,9.66396,25.187687,0.000421,25.118310,-2.2457,0.055,9.67604,9.67604
708.00,9.66462,25.187751,0.000422,25.118395,-2.2455,0.055,9.67697,9.67697
709.00,9.66578,25.187844,0.000424,25.118497,-2.2453,0.055,9.67716,9.67716
710.00,9.66757,25.187910,0.000427,25.118520,-2.2451,0.055,9.67725,9.67725
711.00,9.66932,25.187947,0.000429,25.118511,-2.2449,0.055,9.67781,9.67781
712.00,9.67085,25.188038,0.000427,25.118485,-2.2446,0.055,9.67870,9.67870
713.00,9.67230,25.188111,0.000422,25.118486,-2.2444,0.055,9.68011,9.68011
714.00,9.67338,25.188098,0.000418,25.118387,-2.2441,0.056,9.68201,9.68201
715.00,9.67453,25.188111,0.000414,25.118343,-2.2438,0.056,9.68421,9.68421
716.00,9.67556,25.188206,0.000414,25.118431,-2.2436,0.056,9.68650,9.68650
717.00,9.67674,25.188204,0.000415,25.118463,-2.2434,0.056,9.68826,9.68826
718.00,9.67802,25.188302,0.000419,25.118488,-2.2432,0.056,9.69039,9.69039
719.00,9.67924,25.188312,0.000423,25.118467,-2.2431,0.056,9.69220,9.69220
720.00,9.68045,25.188355,0.000422,25.118489,-2.2429,0.056,9.69285,9.69285
721.00,9.68174,25.188375,0.000421,25.118440,-2.2427,0.057,9.69412,9.69412
722.00,9.68333,25.188374,0.000420,25.118404,-2.2425,0.057,9.69528,9.69528
723.00,9.68483,25.188251,0.000417,25.118268,-2.2424,0.057,9.69576,9.69576
724.00,9.68598,25.188321,0.000413,25.118283,-2.2422,0.057,9.69683,9.69683
725.00,9.68741,25.188362,0.000416,25.118215,-2.2420,0.057,9.69827,9.69827
726.00,9.68879,25.188380,0.000414,25.118148,-2.2418,0.057,9.69901,9.69901
727.00,9.69035,25.188482,0.000415,25.118153,-2.2416,0.057,9.69985,9.69985
728.00,9.69157,25.188562,0.000416,25.118175,-2.2413,0.057,9.70132,9.70132
729.00,9.69300,25.188587,0.000417,25.118181,-2.2410,0.057,9.70168,9.70168
730.00,9.69445,25.188661,0.000412,25.118273,-2.2408,0.057,9.70230,9.70230
731.00,9.69566,25.188736,0.000413,25.118313,-2.2405,0.058,9.70279,9.70279
732.00,9.69658,25.188777,0.000410,25.118325,-2.2402,0.058,9.70396,9.70396
733.00,9.69759,25.188900,0.000411,25.118416,-2.2400,0.058,9.70450,9.70450
734.00,9.69866,25.188995,0.000411,25.118471,-2.2397,0.058,9.70499,9.70499
735.00,9.69962,25.189024,0.000413,25.118413,-2.2394,0.058,9.70623,9.70623
736.00,9.70049,25.189107,0.000417,25.118515,-2.2392,0.058,9.70629,9.70629
737.00,9.70115,25.189041,0.000417,25.118465,-2.2389,0.058,9.70553,9.70553
738.00,9.70150,25.189071,0.000420,25.118468,-2.2387,0.058,9.70549,9.70549
739.00,9.70218,25.189068,0.000419,25.118444,-2.2385,0.058,9.70604,9.70604
740.00,9.70302,25.189080,0.000418,25.118454,-2.2383,0.058,9.70683,9.70683
741.00,9.70371,25.189016,0.000417,25.118311,-2.2381,0.059,9.70868,9.70868
742.00,9.70456,25.189128,0.000420,25.118374,-2.2379,0.059,9.71036,9.71036
743.00,9.70530,25.189134,0.000415,25.118337,-2.2377,0.059,9.71143,9.71143
744.00,9.70595,25.189140,0.000418,25.118298,-2.2376,0.059,9.71226,9.71226
745.00,9.70656,25.189178,0.000420,25.118287,-2.2373,0.059,9.71203,9.71203
746.00,9.70719,25.189180,0.000419,25.118259,-2.2371,0.059,9.71183,9.71183
747.00,9.70772,25.189203,0.000417,25.118224,-2.2368,0.059,9.71237,9.71237
748.00,9.70820,25.189228,0.000419,25.118207,-2.2365,0.059,9.71275,9.71275
749.00,9.70891,25.189349,0.000419,25.118289,-2.2363,0.059,9.71359,9.71359
750.00,9.70958,25.189366,0.000420,25.118361,-2.2361,0.059,9.71429,9.71429
751.00,9.71011,25.189475,0.000423,25.118428,-2.2359,0.059,9.71467,9.71467
752.00,9.71050,25.189480,0.000420,25.118377,-2.2358,0.059,9.71424,9.71424
753.00,9.71073,25.189511,0.000418,25.118317,-2.2358,0.060,9.71389,9.71389
754.00,9.71119,25.189470,0.000419,25.118274,-2.2356,0.060,9.71424,9.71424
755.00,9.71180,25.189515,0.000418,25.118203,-2.2353,0.060,9.71488,9.71488
756.00,9.71226,25.189493,0.000420,25.118170,-2.2350,0.060,9.71521,9.71521
757.00,9.71299,25.189530,0.000422,25.118237,-2.2346,0.060,9.71663,9.71663
758.00,9.71368,25.189546,0.000424,25.118294,-2.2342,0.060,9.71762,9.71762
759.00,9.71421,25.189616,0.000424,25.118257,-2.2340,0.060,9.71776,9.71776
760.00,9.71463,25.189639,0.000425,25.118286,-2.2338,0.060,9.71780,9.71780
761.00,9.71487,25.189736,0.000426,25.118297,-2.2336,0.060,9.71816,9.71816
762.00,9.71509,25.189737,0.000426,25.118205,-2.2334,0.060,9.71756,9.71756
763.00,9.71532,25.189731,0.000423,25.118167,-2.2332,0.061,9.71780,9.71780
764.00,9.71568,25.189722,0.000421,25.118213,-2.2329,0.061,9.71787,9.71787
765.00,9.71607,25.189728,0.000420,25.118164,-2.2326,0.061,9.71813,9.71813
766.00,9.71643,25.189767,0.000417,25.118217,-2.2324,0.061,9.71833,9.71833
767.00,9.71674,25.189828,0.000417,25.118281,-2.2322,0.061,9.71915,9.71915
768.00,9.71708,25.189812,0.000415,25.118257,-2.2320,0.061,9.71980,9.71980
769.00,9.71744,25.189885,0.000415,25.118273,-2.2318,0.062,9.72039,9.72039
770.00,9.71769,25.189973,0.000416,25.118299,-2.2316,0.062,9.72058,9.72058
771.00,9.71804,25.189950,0.000416,25.118224,-2.2313,0.062,9.72113,9.72113
772.00,9.71835,25.190001,0.000418,25.118163,-2.2311,0.062,9.72072,9.72072
773.00,9.71865,25.190129,0.000424,25.118171,-2.2308,0.061,9.71995,9.71995
774.00,9.71883,25.190208,0.000426,25.118161,-2.2307,0.061,9.71943,9.71943
775.00,9.71892,25.190175,0.000424,25.118140,-2.2305,0.061,9.71949,9.71949
776.00,9.71913,25.190252,0.000426,25.118168,-2.2303,0.062,9.71938,9.71938
777.00,9.71932,25.190359,0.000424,25.118257,-2.2301,0.062,9.72004,9.72004
778.00,9.71955,25.190453,0.000422,25.118311,-2.2300,0.062,9.72136,9.72136
779.00,9.71989,25.190399,0.000422,25.118290,-2.2299,0.062,9.72270,9.72270
780.00,9.72021,25.190450,0.000425,25.118309,-2.2298,0.062,9.72295,9.72295
781.00,9.72032,25.190442,0.000422,25.118275,-2.2297,0.062,9.72294,9.72294
782.00,9.72061,25.190353,0.000417,25.118222,-2.2295,0.062,9.72330,9.72330
783.00,9.72088,25.190372,0.000419,25.118270,-2.2292,0.062,9.72258,9.72258
784.00,9.72113,25.190462,0.000420,25.118236,-2.2288,0.063,9.72297,9.72297
785.00,9.72159,25.190585,0.000420,25.118210,-2.2284,0.063,9.72427,9.72427
786.00,9.72202,25.190679,0.000421,25.118282,-2.2280,0.063,9.72535,9.72535
787.00,9.72236,25.190818,0.000421,25.118296,-2.2276,0.063,9.72607,9.72607
788.00,9.72254,25.190875,0.000421,25.118215,-2.2273,0.063,9.72739,9.72739
789.00,9.72282,25.190923,0.000420,25.118183,-2.2270,0.063,9.72663,9.72663
790.00,9.72302,25.191004,0.000420,25.118247,-2.2268,0.063,9.72571,9.72571
791.00,9.72328,25.191021,0.000419,25.118214,-2.2267,0.063,9.72535,9.72535
792.00,9.72364,25.191062,0.000421,25.118248,-2.2266,0.063,9.72450,9.72450
793.00,9.72374,25.191084,0.000419,25.118246,-2.2264,0.063,9.72403,9.72403
794.00,9.72413,25.191102,0.000416,25.118250,-2.2262,0.063,9.72538,9.72538
795.00,9.72465,25.191024,0.000411,25.118169,-2.2260,0.064,9.72635,9.72635
796.00,9.72503,25.191058,0.000415,25.118126,-2.2257,0.064,9.72752,9.72752
797.00,9.72557,25.191139,0.000415,25.118106,-2.2254,0.064,9.72916,9.72916
798.00,9.72590,25.191176,0.000417,25.118087,-2.2252,0.064,9.73006,9.73006
799.00,9.72605,25.191284,0.000419,25.118180,-2.2250,0.064,9.72909,9.72909
800.00,9.72610,25.191399,0.000418,25.118208,-2.2248,0.064,9.72891,9.72891
801.00,9.72652,25.191452,0.000414,25.118251,-2.2245,0.064,9.72834,9.72834
802.00,9.72688,25.191482,0.000414,25.118252,-2.2243,0.064,9.72772,9.72772
803.00,9.72706,25.191480,0.000414,25.118221,-2.2241,0.065,9.72620,9.72620
804.00,9.72705,25.191413,0.000417,25.118147,-2.2239,0.065,9.72503,9.72503
805.00,9.72706,25.191373,0.000416,25.118167,-2.2236,0.065,9.72407,9.72407
806.00,9.72757,25.191441,0.000417,25.118252,-2.2234,0.065,9.72261,9.72261
807.00,9.72846,25.191447,0.000420,25.118249,-2.2232,0.065,9.71902,9.71902
808.00,9.72859,25.191497,0.000417,25.118296,-2.2230,0.065,9.71392,9.71392
809.00,9.72820,25.191567,0.000414,25.118307,-2.2228,0.065,9.70516,9.70516
810.00,9.72704,25.191673,0.000417,25.118324,-2.2226,0.065,9.69264,9.69264
@6,2.0001,4.0, 810.057000000001 
811.00,9.72721,25.191677,0.000416,25.118220,-2.2223,0.065,9.67974,9.67974
812.00,9.72655,25.191699,0.000413,25.118182,-2.2221,0.066,9.66765,9.66765
813.00,9.72391,25.191754,0.000414,25.118147,-2.2218,0.066,9.65795,9.65795
814.00,9.72253,25.191752,0.000414,25.118075,-2.2216,0.066,9.65233,9.65233
815.00,9.72118,25.191762,0.000415,25.118039,-2.2213,0.066,9.65162,9.65162
816.00,9.71903,25.191803,0.000415,25.118015,-2.2212,0.066,9.65300,9.65300
817.00,9.70998,25.191850,0.000418,25.118022,-2.2210,0.066,9.65571,9.65571
818.00,9.69695,25.191916,0.000419,25.118098,-2.2207,0.066,9.65898,9.65898
819.00,9.67639,25.191928,0.000419,25.118157,-2.2204,0.066,9.66199,9.66199
820.00,9.66028,25.191905,0.000415,25.118113,-2.2201,0.066,9.66252,9.66252
821.00,9.65464,25.191875,0.000415,25.118123,-2.2197,0.066,9.66121,9.66121
822.00,9.64970,25.191899,0.000415,25.118200,-2.2195,0.067,9.65855,9.65855
823.00,9.64840,25.191813,0.000414,25.118121,-2.2192,0.067,9.65578,9.65578
824.00,9.64818,25.191929,0.000414,25.118135,-2.2190,0.067,9.65447,9.65447
825.00,9.65589,25.192003,0.000416,25.118140,-2.2188,0.067,9.65464,9.65464
826.00,9.66007,25.192120,0.000418,25.118154,-2.2186,0.067,9.65513,9.65513
827.00,9.66245,25.192089,0.000418,25.117992,-2.2183,0.067,9.65643,9.65643
828.00,9.66269,25.192261,0.000423,25.118117,-2.2181,0.067,9.65771,9.65771
829.00,9.66178,25.192246,0.000428,25.118096,-2.2180,0.067,9.65671,9.65671
830.00,9.65942,25.192307,0.000430,25.118160,-2.2179,0.067,9.65633,9.65633
831.00,9.65479,25.192267,0.000432,25.118133,-2.2178,0.067,9.65610,9.65610
832.00,9.65004,25.192371,0.000429,25.118220,-2.2177,0.067,9.65695,9.65695
833.00,9.65103,25.192372,0.000426,25.118143,-2.2175,0.067,9.65782,9.65782
834.00,9.65593,25.192500,0.000424,25.118184,-2.2173,0.067,9.66013,9.66013
835.00,9.65790,25.192624,0.000420,25.118214,-2.2170,0.068,9.66198,9.66198
836.00,9.65785,25.192746,0.000415,25.118283,-2.2166,0.068,9.66389,9.66389
837.00,9.65697,25.192817,0.000417,25.118287,-2.2163,0.068,9.66484,9.66484
838.00,9.65557,25.192901,0.000412,25.118301,-2.2160,0.068,9.66508,9.66508
839.00,9.65198,25.192972,0.000412,25.118294,-2.2158,0.068,9.66487,9.66487
840.00,9.65618,25.192924,0.000414,25.118161,-2.2156,0.068,9.66476,9.66476
841.00,9.65833,25.192892,0.000418,25.118080,-2.2154,0.068,9.66527,9.66527
842.00,9.65979,25.192771,0.000418,25.118025,-2.2153,0.068,9.66574,9.66574
843.00,9.66182,25.192639,0.000422,25.117917,-2.2152,0.068,9.66735,9.66735
844.00,9.66412,25.192575,0.000422,25.117973,-2.2150,0.068,9.67006,9.67006
845.00,9.66480,25.192583,0.000422,25.118062,-2.2148,0.068,9.67174,9.67174
846.00,9.66523,25.192654,0.000423,25.118148,-2.2144,0.068,9.67290,9.67290
847.00,9.66484,25.192711,0.000419,25.118184,-2.2141,0.069,9.67413,9.67413
848.00,9.66405,25.192817,0.000420,25.118282,-2.2137,0.069,9.67551,9.67551
849.00,9.66440,25.192839,0.000418,25.118233,-2.2133,0.069,9.67526,9.67526
850.00,9.66582,25.192904,0.000413,25.118240,-2.2131,0.069,9.67533,9.67533
851.00,9.66750,25.192959,0.000411,25.118216,-2.2128,0.069,9.67517,9.67517
852.00,9.66991,25.193082,0.000414,25.118212,-2.2126,0.069,9.67554,9.67554
853.00,9.67163,25.193136,0.000414,25.118215,-2.2124,0.070,9.67587,9.67587
854.00,9.67250,25.193218,0.000414,25.118194,-2.2122,0.070,9.67732,9.67732
855.00,9.67362,25.193297,0.000417,25.118218,-2.2120,0.070,9.67907,9.67907
856.00,9.67461,25.193370,0.000422,25.118251,-2.2118,0.070,9.68210,9.68210
857.00,9.67533,25.193366,0.000424,25.118223,-2.2116,0.070,9.68514,9.68514
858.00,9.67526,25.193456,0.000424,25.118273,-2.2114,0.070,9.68719,9.68719
859.00,9.67521,25.193442,0.000427,25.118315,-2.2111,0.070,9.68855,9.68855
860.00,9.67590,25.193405,0.000427,25.118221,-2.2110,0.070,9.68932,9.68932
861.00,9.67691,25.193390,0.000424,25.118171,-2.2109,0.070,9.68973,9.68973
862.00,9.67826,25.193480,0.000423,25.118216,-2.2108,0.070,9.68952,9.68952
863.00,9.68021,25.193536,0.000424,25.118216,-2.2106,0.070,9.69038,9.69038
864.00,9.68226,25.193561,0.000422,25.118168,-2.2105,0.071,9.69118,9.69118
865.00,9.68357,25.193658,0.000423,25.118267,-2.2103,0.071,9.69323,9.69323
866.00,9.68475,25.193712,0.000426,25.118275,-2.2100,0.070,9.69490,9.69490
867.00,9.68606,25.193731,0.000428,25.118262,-2.2096,0.070,9.69653,9.69653
868.00,9.68782,25.193648,0.000426,25.118172,-2.2094,0.070,9.69768,9.69768
869.00,9.68915,25.193679,0.000427,25.118187,-2.2091,0.070,9.69819,9.69819
870.00,9.69062,25.193678,0.000426,25.118146,-2.2087,0.071,9.69744,9.69744
871.00,9.69200,25.193725,0.000424,25.118210,-2.2083,0.071,9.69703,9.69703
872.00,9.69294,25.193724,0.000422,25.118204,-2.2079,0.071,9.69655,9.69655
873.00,9.69356,25.193854,0.000425,25.118277,-2.2075,0.071,9.69612,9.69612
874.00,9.69393,25.193938,0.000424,25.118299,-2.2072,0.072,9.69758,9.69758
875.00,9.69431,25.193869,0.000424,25.118247,-2.2070,0.071,9.69988,9.69988
876.00,9.69476,25.193822,0.000423,25.118190,-2.2069,0.072,9.70119,9.70119
877.00,9.69566,25.193901,0.000423,25.118264,-2.2069,0.072,9.70375,9.70375
878.00,9.69665,25.193966,0.000422,25.118330,-2.2068,0.072,9.70567,9.70567
879.00,9.69777,25.193953,0.000422,25.118270,-2.2065,0.072,9.70693,9.70693
880.00,9.69862,25.194105,0.000420,25.118340,-2.2062,0.072,9.70757,9.70757
881.00,9.69982,25.194202,0.000420,25.118307,-2.2058,0.072,9.70850,9.70850
882.00,9.70050,25.194248,0.000420,25.118212,-2.2055,0.072,9.70872,9.70872
883.00,9.70128,25.194216,0.000421,25.118107,-2.2052,0.072,9.70966,9.70966
884.00,9.70215,25.194253,0.000423,25.118111,-2.2049,0.073,9.71001,9.71001
885.00,9.70310,25.194222,0.000425,25.118080,-2.2047,0.073,9.70993,9.70993
886.00,9.70387,25.194168,0.000427,25.118088,-2.2045,0.073,9.71030,9.71030
887.00,9.70456,25.194068,0.000424,25.118105,-2.2042,0.073,9.71103,9.71103
888.00,9.70555,25.193998,0.000423,25.118126,-2.2038,0.073,9.71157,9.71157
889.00,9.70655,25.193913,0.000419,25.118084,-2.2035,0.073,9.71268,9.71268
890.00,9.70757,25.193930,0.000421,25.118111,-2.2033,0.073,9.71378,9.71378
891.00,9.70876,25.193966,0.000423,25.118137,-2.2031,0.073,9.71460,9.71460
892.00,9.70972,25.194038,0.000425,25.118177,-2.2029,0.073,9.71507,9.71507
893.00,9.71041,25.194119,0.000427,25.118153,-2.2026,0.073,9.71492,9.71492
894.00,9.71097,25.194311,0.000436,25.118271,-2.2024,0.073,9.71384,9.71384
895.00,9.71152,25.194371,0.000435,25.118232,-2.2021,0.073,9.71341,9.71341
896.00,9.71167,25.194429,0.000431,25.118200,-2.2018,0.073,9.71273,9.71273
897.00,9.71184,25.194537,0.000432,25.118210,-2.2015,0.073,9.71184,9.71184
898.00,9.71207,25.194674,0.000430,25.118274,-2.2013,0.073,9.71242,9.71242
899.00,9.71231,25.194607,0.000423,25.118178,-2.2012,0.074,9.71384,9.71384
900.00,9.71276,25.194648,0.000423,25.118230,-2.2010,0.074,9.71468,9.71468
901.00,9.71318,25.194672,0.000425,25.118229,-2.2009,0.074,9.71619,9.71619
902.00,9.71363,25.194691,0.000420,25.118195,-2.2007,0.074,9.71820,9.71820
903.00,9.71404,25.194634,0.000418,25.118117,-2.2005,0.074,9.71872,9.71872
904.00,9.71465,25.194697,0.000417,25.118141,-2.2004,0.074,9.71955,9.71955
905.00,9.71522,25.194805,0.000418,25.118141,-2.2003,0.074,9.71976,9.71976
906.00,9.71572,25.194920,0.000422,25.118205,-2.2001,0.074,9.71925,9.71925
907.00,9.71588,25.194999,0.000427,25.118258,-2.2000,0.074,9.71877,9.71877
908.00,9.71596,25.195087,0.000427,25.118225,-2.1998,0.074,9.71920,9.71920
909.00,9.71635,25.195203,0.000424,25.118240,-2.1995,0.075,9.71968,9.71968
910.00,9.71680,25.195189,0.000419,25.118201,-2.1992,0.075,9.72103,9.72103
911.00,9.71736,25.195245,0.000415,25.118207,-2.1990,0.075,9.72256,9.72256
912.00,9.71782,25.195250,0.000414,25.118176,-2.1986,0.075,9.72329,9.72329
913.00,9.71830,25.195320,0.000414,25.118260,-2.1983,0.075,9.72390,9.72390
914.00,9.71898,25.195432,0.000421,25.118293,-2.1980,0.075,9.72377,9.72377
915.00,9.71977,25.195464,0.000423,25.118291,-2.1979,0.075,9.72324,9.72324
916.00,9.72058,25.195465,0.000423,25.118266,-2.1979,0.075,9.72283,9.72283
917.00,9.72092,25.195474,0.000425,25.118255,-2.1978,0.075,9.72245,9.72245
918.00,9.72107,25.195488,0.000426,25.118260,-2.1978,0.075,9.72153,9.72153
919.00,9.72101,25.195431,0.000425,25.118213,-2.1977,0.076,9.72112,9.72112
920.00,9.72121,25.195463,0.000420,25.118182,-2.1974,0.076,9.72149,9.72149
921.00,9.72156,25.195530,0.000419,25.118156,-2.1972,0.076,9.72246,9.72246
922.00,9.72198,25.195589,0.000417,25.118134,-2.1969,0.076,9.72402,9.72402
923.00,9.72231,25.195665,0.000418,25.118102,-2.1965,0.076,9.72518,9.72518
924.00,9.72257,25.195714,0.000417,25.118114,-2.1962,0.077,9.72587,9.72587
925.00,9.72276,25.195764,0.000420,25.118141,-2.1960,0.076,9.72608,9.72608
926.00,9.72316,25.195790,0.000420,25.118177,-2.1958,0.076,9.72554,9.72554
927.00,9.72353,25.195845,0.000423,25.118242,-2.1955,0.076,9.72485,9.72485
928.00,9.72379,25.195840,0.000421,25.118231,-2.1952,0.077,9.72530,9.72530
929.00,9.72400,25.195897,0.000422,25.118261,-2.1950,0.077,9.72519,9.72519
930.00,9.72398,25.195860,0.000420,25.118207,-2.1948,0.077,9.72543,9.72543
931.00,9.72412,25.195844,0.000422,25.118126,-2.1945,0.077,9.72610,9.72610
932.00,9.72433,25.195891,0.000418,25.118124,-2.1943,0.077,9.72660,9.72660
933.00,9.72467,25.195828,0.000415,25.118048,-2.1942,0.077,9.72721,9.72721
934.00,9.72499,25.195870,0.000419,25.118022,-2.1940,0.077,9.72848,9.72848
935.00,9.72540,25.195933,0.000420,25.118073,-2.1939,0.077,9.72939,9.72939
936.00,9.72574,25.196039,0.000418,25.118153,-2.1937,0.078,9.72944,9.72944
937.00,9.72606,25.196067,0.000422,25.118175,-2.1937,0.078,9.72965,9.72965
938.00,9.72657,25.196222,0.000426,25.118294,-2.1936,0.078,9.72949,9.72949
939.00,9.72699,25.196229,0.000425,25.118290,-2.1934,0.078,9.72932,9.72932
940.00,9.72737,25.196432,0.000429,25.118390,-2.1931,0.078,9.72899,9.72899
941.00,9.72751,25.196470,0.000431,25.118379,-2.1930,0.078,9.72896,9.72896
942.00,9.72747,25.196484,0.000429,25.118301,-2.1928,0.078,9.72848,9.72848
943.00,9.72737,25.196465,0.000427,25.118255,-2.1926,0.078,9.72775,9.72775
944.00,9.72757,25.196484,0.000425,25.118234,-2.1924,0.078,9.72809,9.72809
945.00,9.72797,25.196393,0.000420,25.118117,-2.1922,0.078,9.72897,9.72897
946.00,9.72840,25.196419,0.000419,25.118114,-2.1921,0.079,9.72986,9.72986
947.00,9.72871,25.196474,0.000418,25.118128,-2.1919,0.079,9.73068,9.73068
948.00,9.72897,25.196624,0.000415,25.118188,-2.1917,0.079,9.73160,9.73160
949.00,9.72910,25.196716,0.000417,25.118246,-2.1916,0.079,9.73113,9.73113
950.00,9.72943,25.196721,0.000416,25.118226,-2.1915,0.079,9.73101,9.73101
951.00,9.72968,25.196718,0.000416,25.118144,-2.1914,0.079,9.73109,9.73109
952.00,9.72993,25.196789,0.000421,25.118170,-2.1912,0.079,9.73213,9.73213
953.00,9.72985,25.196730,0.000422,25.118131,-2.1910,0.079,9.73253,9.73253
954.00,9.72996,25.196761,0.000422,25.118107,-2.1908,0.079,9.73324,9.73324
955.00,9.73007,25.196840,0.000423,25.118138,-2.1907,0.079,9.73314,9.73314
956.00,9.73021,25.196941,0.000422,25.118206,-2.1908,0.079,9.73243,9.73243
957.00,9.73098,25.196998,0.000417,25.118242,-2.1910,0.080,9.72930,9.72930
958.00,9.73145,25.197072,0.000414,25.118236,-2.1910,0.080,9.72395,9.72395
959.00,9.73119,25.197139,0.000414,25.118249,-2.1909,0.080,9.71520,9.71520
960.00,9.73155,25.197241,0.000417,25.118279,-2.1906,0.080,9.70418,9.70418
@7,2.0001,4.0, 960.099000000002 
961.00,9.73256,25.197316,0.000419,25.118323,-2.1903,0.080,9.69246,9.69246
962.00,9.73419,25.197314,0.000422,25.118267,-2.1898,0.080,9.68298,9.68298
963.00,9.73347,25.197364,0.000425,25.118244,-2.1895,0.080,9.67689,9.67689
964.00,9.73249,25.197327,0.000426,25.118184,-2.1893,0.080,9.67457,9.67457
965.00,9.73131,25.197373,0.000424,25.118239,-2.1892,0.080,9.67580,9.67580
966.00,9.72772,25.197350,0.000426,25.118258,-2.1891,0.080,9.67872,9.67872
967.00,9.71968,25.197282,0.000421,25.118183,-2.1890,0.081,9.68096,9.68096
968.00,9.70643,25.197249,0.000420,25.118129,-2.1890,0.081,9.68248,9.68248
969.00,9.68913,25.197284,0.000419,25.118148,-2.1889,0.081,9.68350,9.68350
970.00,9.67698,25.197202,0.000418,25.118069,-2.1887,0.081,9.68347,9.68347
971.00,9.67201,25.197146,0.000419,25.117958,-2.1885,0.081,9.68406,9.68406
972.00,9.67354,25.197230,0.000423,25.118007,-2.1882,0.081,9.68432,9.68432
973.00,9.67635,25.197324,0.000423,25.118111,-2.1879,0.081,9.68413,9.68413
974.00,9.67830,25.197384,0.000424,25.118130,-2.1876,0.081,9.68469,9.68469
975.00,9.67927,25.197429,0.000427,25.118055,-2.1874,0.081,9.68405,9.68405
976.00,9.68042,25.197578,0.000427,25.118088,-2.1874,0.081,9.68265,9.68265
977.00,9.68219,25.197669,0.000424,25.118068,-2.1873,0.081,9.68210,9.68210
978.00,9.68301,25.197702,0.000425,25.118056,-2.1873,0.081,9.68133,9.68133
979.00,9.68383,25.197716,0.000422,25.118047,-2.1873,0.082,9.68033,9.68033
980.00,9.68406,25.197823,0.000422,25.118113,-2.1873,0.082,9.67998,9.67998
981.00,9.68350,25.197846,0.000420,25.118082,-2.1871,0.082,9.67874,9.67874
982.00,9.68326,25.197801,0.000422,25.118072,-2.1870,0.082,9.67750,9.67750
983.00,9.68308,25.197849,0.000421,25.118049,-2.1868,0.082,9.67769,9.67769
984.00,9.68256,25.197943,0.000425,25.118104,-2.1867,0.082,9.67782,9.67782
985.00,9.68240,25.197943,0.000423,25.118160,-2.1865,0.082,9.67880,9.67880
986.00,9.68143,25.197934,0.000420,25.118175,-2.1863,0.082,9.68007,9.68007
987.00,9.68024,25.198014,0.000422,25.118214,-2.1861,0.083,9.68148,9.68148
988.00,9.67932,25.198016,0.000422,25.118216,-2.1860,0.083,9.68181,9.68181
989.00,9.67882,25.197983,0.000422,25.118163,-2.1859,0.083,9.68236,9.68236
990.00,9.67871,25.198019,0.000423,25.118140,-2.1859,0.083,9.68251,9.68251
991.00,9.67843,25.198054,0.000425,25.118063,-2.1859,0.083,9.68309,9.68309
992.00,9.67895,25.198168,0.000423,25.118090,-2.1858,0.083,9.68377,9.68377
993.00,9.67946,25.198196,0.000421,25.118044,-2.1857,0.083,9.68482,9.68482
994.00,9.67972,25.198315,0.000420,25.118085,-2.1855,0.083,9.68571,9.68571
995.00,9.68034,25.198319,0.000419,25.118043,-2.1854,0.083,9.68677,9.68677
996.00,9.68138,25.198385,0.000418,25.118114,-2.1852,0.083,9.68754,9.68754
997.00,9.68219,25.198380,0.000417,25.118110,-2.1851,0.084,9.68784,9.68784
998.00,9.68294,25.198373,0.000420,25.118115,-2.1851,0.084,9.68797,9.68797
999.00,9.68363,25.198419,0.000420,25.118112,-2.1852,0.084,9.68916,9.68916
1000.00,9.68434,25.198567,0.000421,25.118166,-2.1852,0.084,9.69069,9.69069
1001.00,9.68500,25.198580,0.000422,25.118147,-2.1852,0.084,9.69177,9.69177
1002.00,9.68560,25.198645,0.000425,25.118230,-2.1850,0.084,9.69221,9.69221
1003.00,9.68600,25.198697,0.000424,25.118209,-2.1849,0.084,9.69326,9.69326
1004.00,9.68715,25.198700,0.000425,25.118136,-2.1847,0.084,9.69321,9.69321
1005.00,9.68829,25.198664,0.000424,25.118104,-2.1845,0.084,9.69323,9.69323
1006.00,9.68910,25.198622,0.000421,25.118060,-2.1844,0.084,9.69377,9.69377
1007.00,9.68969,25.198651,0.000423,25.118023,-2.1844,0.084,9.69469,9.69469
1008.00,9.69024,25.198711,0.000425,25.118057,-2.1844,0.084,9.69519,9.69519
1009.00,9.69100,25.198762,0.000425,25.118132,-2.1844,0.085,9.69527,9.69527
1010.00,9.69168,25.198778,0.000427,25.118078,-2.1843,0.084,9.69595,9.69595
1011.00,9.69223,25.198917,0.000428,25.118146,-2.1841,0.085,9.69691,9.69691
1012.00,9.69280,25.198912,0.000422,25.118071,-2.1838,0.085,9.69811,9.69811
1013.00,9.69336,25.198923,0.000414,25.118099,-2.1835,0.085,9.69949,9.69949
1014.00,9.69419,25.198883,0.000413,25.117978,-2.1834,0.085,9.70104,9.70104
1015.00,9.69515,25.198925,0.000410,25.117975,-2.1833,0.085,9.70099,9.70099
1016.00,9.69572,25.199000,0.000414,25.118021,-2.1832,0.085,9.70099,9.70099
1017.00,9.69610,25.199006,0.000415,25.117999,-2.1831,0.085,9.70145,9.70145
1018.00,9.69678,25.199079,0.000420,25.117941,-2.1830,0.085,9.70178,9.70178
1019.00,9.69763,25.199146,0.000420,25.117998,-2.1828,0.085,9.70230,9.70230
1020.00,9.69814,25.199205,0.000419,25.118051,-2.1827,0.085,9.70342,9.70342
1021.00,9.69885,25.199196,0.000415,25.118005,-2.1827,0.086,9.70474,9.70474
1022.00,9.69950,25.199294,0.000416,25.118041,-2.1827,0.086,9.70579,9.70579
1023.00,9.70014,25.199347,0.000414,25.118045,-2.1826,0.086,9.70611,9.70611
1024.00,9.70090,25.199363,0.000410,25.117946,-2.1826,0.086,9.70618,9.70618
1025.00,9.70181,25.199416,0.000410,25.117959,-2.1825,0.086,9.70588,9.70588
1026.00,9.70256,25.199419,0.000409,25.117934,-2.1825,0.086,9.70551,9.70551
1027.00,9.70308,25.199496,0.000411,25.117975,-2.1824,0.086,9.70534,9.70534
1028.00,9.70336,25.199495,0.000413,25.117949,-2.1823,0.086,9.70558,9.70558
1029.00,9.70375,25.199530,0.000419,25.118008,-2.1822,0.086,9.70641,9.70641
1030.00,9.70411,25.199604,0.000424,25.118008,-2.1821,0.086,9.70790,9.70790
1031.00,9.70461,25.199654,0.000426,25.117974,-2.1819,0.086,9.70965,9.70965
1032.00,9.70520,25.199679,0.000424,25.117939,-2.1817,0.087,9.71109,9.71109
1033.00,9.70581,25.199798,0.000424,25.118045,-2.1817,0.087,9.71340,9.71340
1034.00,9.70670,25.199900,0.000424,25.118121,-2.1816,0.087,9.71448,9.71448
1035.00,9.70753,25.199861,0.000422,25.118063,-2.1816,0.087,9.71473,9.71473
1036.00,9.70841,25.199939,0.000424,25.118182,-2.1815,0.087,9.71542,9.71542
1037.00,9.70898,25.199945,0.000423,25.118169,-2.1815,0.087,9.71607,9.71607
1038.00,9.70964,25.199970,0.000422,25.118143,-2.1815,0.087,9.71549,9.71549
1039.00,9.71044,25.200089,0.000420,25.118209,-2.1813,0.088,9.71588,9.71588
1040.00,9.71096,25.200193,0.000420,25.118241,-2.1812,0.088,9.71705,9.71705
1041.00,9.71159,25.200216,0.000422,25.118153,-2.1811,0.088,9.71702,9.71702
1042.00,9.71210,25.200317,0.000424,25.118212,-2.1811,0.088,9.71740,9.71740
1043.00,9.71275,25.200324,0.000427,25.118139,-2.1810,0.088,9.71774,9.71774
1044.00,9.71352,25.200162,0.000427,25.117960,-2.1809,0.088,9.71764,9.71764
1045.00,9.71425,25.200147,0.000424,25.117979,-2.1809,0.088,9.71708,9.71708
1046.00,9.71458,25.200180,0.000422,25.117977,-2.1808,0.088,9.71637,9.71637
1047.00,9.71476,25.200106,0.000420,25.117919,-2.1807,0.088,9.71450,9.71450
1048.00,9.71518,25.200114,0.000414,25.117914,-2.1806,0.088,9.71388,9.71388
1049.00,9.71540,25.200283,0.000415,25.118027,-2.1805,0.088,9.71384,9.71384
1050.00,9.71567,25.200421,0.000414,25.118035,-2.1805,0.089,9.71474,9.71474
1051.00,9.71606,25.200566,0.000414,25.118127,-2.1804,0.089,9.71648,9.71648
1052.00,9.71658,25.200625,0.000413,25.118102,-2.1802,0.089,9.71932,9.71932
1053.00,9.71687,25.200675,0.000416,25.118131,-2.1802,0.089,9.72157,9.72157
1054.00,9.71728,25.200732,0.000419,25.118108,-2.1802,0.089,9.72273,9.72273
1055.00,9.71776,25.200706,0.000421,25.118057,-2.1802,0.089,9.72371,9.72371
1056.00,9.71807,25.200683,0.000422,25.118002,-2.1802,0.089,9.72440,9.72440
1057.00,9.71844,25.200827,0.000423,25.118082,-2.1802,0.089,9.72363,9.72363
1058.00,9.71871,25.200854,0.000422,25.118070,-2.1801,0.089,9.72307,9.72307
1059.00,9.71899,25.200919,0.000423,25.118183,-2.1800,0.089,9.72253,9.72253
1060.00,9.71919,25.201004,0.000429,25.118254,-2.1798,0.089,9.72142,9.72142
1061.00,9.71933,25.200903,0.000427,25.118223,-2.1797,0.089,9.72057,9.72057
1062.00,9.71943,25.200912,0.000426,25.118219,-2.1797,0.089,9.72096,9.72096
1063.00,9.71980,25.201039,0.000425,25.118255,-2.1796,0.089,9.72167,9.72167
1064.00,9.72035,25.201050,0.000424,25.118166,-2.1796,0.090,9.72332,9.72332
1065.00,9.72088,25.201057,0.000420,25.118135,-2.1796,0.090,9.72489,9.72489
1066.00,9.72159,25.201216,0.000422,25.118146,-2.1795,0.090,9.72659,9.72659
1067.00,9.72251,25.201261,0.000425,25.118122,-2.1794,0.090,9.72796,9.72796
1068.00,9.72335,25.201337,0.000431,25.118181,-2.1792,0.090,9.72857,9.72857
1069.00,9.72399,25.201411,0.000430,25.118207,-2.1791,0.090,9.72825,9.72825
1070.00,9.72439,25.201401,0.000432,25.118244,-2.1791,0.090,9.72810,9.72810
1071.00,9.72457,25.201410,0.000428,25.118220,-2.1790,0.090,9.72658,9.72658
1072.00,9.72454,25.201397,0.000425,25.118218,-2.1790,0.090,9.72557,9.72557
1073.00,9.72454,25.201390,0.000424,25.118232,-2.1789,0.090,9.72514,9.72514
1074.00,9.72485,25.201381,0.000422,25.118195,-2.1788,0.091,9.72633,9.72633
1075.00,9.72535,25.201495,0.000421,25.118160,-2.1786,0.091,9.72774,9.72774
1076.00,9.72578,25.201518,0.000423,25.118141,-2.1785,0.091,9.73022,9.73022
1077.00,9.72623,25.201557,0.000428,25.118156,-2.1785,0.091,9.73137,9.73137
1078.00,9.72670,25.201554,0.000428,25.118083,-2.1784,0.091,9.73247,9.73247
1079.00,9.72728,25.201562,0.000429,25.118083,-2.1784,0.091,9.73243,9.73243
1080.00,9.72789,25.201549,0.000428,25.118076,-2.1784,0.091,9.73159,9.73159
1081.00,9.72858,25.201582,0.000428,25.118144,-2.1784,0.091,9.73058,9.73058
1082.00,9.72897,25.201550,0.000426,25.118100,-2.1783,0.091,9.73030,9.73030
1083.00,9.72911,25.201602,0.000425,25.118130,-2.1783,0.091,9.73008,9.73008
1084.00,9.72910,25.201675,0.000426,25.118167,-2.1782,0.091,9.73019,9.73019
1085.00,9.72914,25.201701,0.000425,25.118154,-2.1782,0.092,9.73115,9.73115
1086.00,9.72949,25.201738,0.000428,25.118159,-2.1783,0.091,9.73153,9.73153
1087.00,9.72968,25.201754,0.000431,25.118164,-2.1784,0.091,9.73144,9.73144
1088.00,9.72961,25.201779,0.000430,25.118184,-2.1784,0.092,9.73050,9.73050
1089.00,9.72953,25.201762,0.000432,25.118107,-2.1783,0.091,9.72936,9.72936
1090.00,9.72969,25.201869,0.000433,25.118190,-2.1782,0.092,9.72885,9.72885
1091.00,9.72999,25.201901,0.000431,25.118193,-2.1780,0.092,9.72833,9.72833
1092.00,9.73028,25.202038,0.000429,25.118196,-2.1778,0.092,9.72863,9.72863
1093.00,9.73050,25.202058,0.000429,25.118150,-2.1776,0.092,9.72910,9.72910
1094.00,9.73053,25.202156,0.000427,25.118214,-2.1775,0.092,9.73023,9.73023
1095.00,9.73048,25.202156,0.000427,25.118169,-2.1775,0.092,9.73030,9.73030
1096.00,9.73020,25.202169,0.000426,25.118133,-2.1773,0.092,9.73081,9.73081
1097.00,9.73004,25.202161,0.000426,25.118147,-2.1773,0.092,9.73139,9.73139
1098.00,9.73016,25.202165,0.000428,25.118166,-2.1772,0.092,9.73184,9.73184
1099.00,9.73029,25.202164,0.000425,25.118145,-2.1771,0.092,9.73090,9.73090
1100.00,9.73025,25.202180,0.000425,25.118153,-2.1771,0.092,9.73100,9.73100
1101.00,9.73041,25.202268,0.000424,25.118211,-2.1771,0.093,9.73132,9.73132
1102.00,9.73055,25.202271,0.000421,25.118211,-2.1772,0.093,9.73139,9.73139
1103.00,9.73051,25.202417,0.000423,25.118277,-2.1773,0.093,9.73182,9.73182
1104.00,9.73022,25.202464,0.000425,25.118335,-2.1774,0.093,9.73310,9.73310
1105.00,9.73056,25.202504,0.000425,25.118324,-2.1773,0.093,9.73303,9.73303
1106.00,9.73096,25.202481,0.000422,25.118242,-2.1773,0.093,9.73204,9.73204
1107.00,9.73122,25.202525,0.000424,25.118219,-2.1772,0.093,9.72946,9.72946
1108.00,9.73150,25.202485,0.000421,25.118177,-2.1771,0.093,9.72565,9.72565
1109.00,9.73133,25.202433,0.000417,25.118054,-2.1771,0.094,9.71911,9.71911
1110.00,9.73130,25.202462,0.000415,25.118034,-2.1771,0.094,9.71071,9.71071
@8,2.0001,4.0, 1110.032 
1111.00,9.73302,25.202522,0.000418,25.118073,-2.1773,0.094,9.70232,9.70232
1112.00,9.73313,25.202564,0.000415,25.118091,-2.1774,0.094,9.69498,9.69498
1113.00,9.73321,25.202548,0.000412,25.117996,-2.1774,0.094,9.68981,9.68981
1114.00,9.73183,25.202669,0.000416,25.118103,-2.1774,0.094,9.68786,9.68786
1115.00,9.73038,25.202603,0.000418,25.118053,-2.1772,0.094,9.68874,9.68874
1116.00,9.72705,25.202635,0.000417,25.118028,-2.1772,0.095,9.69110,9.69110
1117.00,9.72020,25.202735,0.000423,25.118091,-2.1771,0.094,9.69591,9.69591
1118.00,9.71375,25.202793,0.000429,25.118130,-2.1771,0.094,9.70072,9.70072
1119.00,9.70093,25.202801,0.000430,25.118079,-2.1770,0.094,9.70397,9.70397
1120.00,9.69053,25.202905,0.000429,25.118086,-2.1770,0.094,9.70630,9.70630
1121.00,9.68641,25.203086,0.000432,25.118173,-2.1769,0.094,9.70843,9.70843
1122.00,9.68704,25.203120,0.000427,25.118098,-2.1768,0.095,9.70774,9.70774
1123.00,9.68963,25.203363,0.000426,25.118276,-2.1767,0.095,9.70654,9.70654
1124.00,9.69246,25.203381,0.000423,25.118240,-2.1766,0.095,9.70547,9.70547
1125.00,9.69567,25.203514,0.000427,25.118316,-2.1765,0.095,9.70436,9.70436
1126.00,9.70010,25.203499,0.000428,25.118254,-2.1764,0.095,9.70236,9.70236
1127.00,9.70456,25.203521,0.000425,25.118261,-2.1764,0.095,9.70148,9.70148
1128.00,9.70543,25.203410,0.000426,25.118079,-2.1765,0.095,9.69976,9.69976
1129.00,9.70551,25.203484,0.000428,25.118061,-2.1766,0.095,9.69855,9.69855
1130.00,9.70495,25.203525,0.000423,25.118038,-2.1767,0.096,9.69711,9.69711
1131.00,9.70404,25.203506,0.000421,25.118020,-2.1769,0.096,9.69644,9.69644
1132.00,9.70311,25.203551,0.000426,25.118048,-2.1770,0.096,9.69617,9.69617
1133.00,9.70215,25.203503,0.000427,25.118051,-2.1769,0.096,9.69606,9.69606
1134.00,9.70231,25.203614,0.000429,25.118192,-2.1768,0.096,9.69589,9.69589
1135.00,9.70171,25.203580,0.000434,25.118236,-2.1766,0.095,9.69625,9.69625
1136.00,9.70072,25.203517,0.000435,25.118214,-2.1764,0.095,9.69637,9.69637
1137.00,9.69995,25.203564,0.000435,25.118252,-2.1763,0.095,9.69588,9.69588
1138.00,9.69901,25.203623,0.000432,25.118295,-2.1763,0.096,9.69622,9.69622
1139.00,9.69817,25.203563,0.000430,25.118282,-2.1763,0.096,9.69725,9.69725
1140.00,9.69729,25.203528,0.000428,25.118220,-2.1763,0.096,9.69804,9.69804
1141.00,9.69694,25.203633,0.000426,25.118242,-2.1762,0.096,9.69897,9.69897
1142.00,9.69707,25.203665,0.000426,25.118212,-2.1762,0.096,9.69986,9.69986
1143.00,9.69694,25.203754,0.000425,25.118189,-2.1762,0.096,9.69982,9.69982
1144.00,9.69688,25.203730,0.000420,25.118062,-2.1762,0.097,9.70044,9.70044
1145.00,9.69711,25.203878,0.000421,25.118126,-2.1762,0.097,9.70100,9.70100
1146.00,9.69734,25.203960,0.000423,25.118203,-2.1762,0.097,9.70091,9.70091
1147.00,9.69780,25.204066,0.000420,25.118227,-2.1762,0.097,9.70128,9.70128
1148.00,9.69847,25.204194,0.000420,25.118299,-2.1761,0.097,9.70214,9.70214
1149.00,9.69873,25.204340,0.000425,25.118355,-2.1760,0.097,9.70154,9.70154
1150.00,9.69896,25.204309,0.000424,25.118285,-2.1760,0.097,9.70152,9.70152
1151.00,9.69940,25.204423,0.000424,25.118312,-2.1760,0.097,9.70277,9.70277
1152.00,9.69979,25.204417,0.000426,25.118281,-2.1760,0.097,9.70441,9.70441
1153.00,9.70027,25.204382,0.000428,25.118212,-2.1761,0.097,9.70478,9.70478
1154.00,9.70095,25.204443,0.000426,25.118223,-2.1763,0.097,9.70526,9.70526
1155.00,9.70183,25.204570,0.000425,25.118274,-2.1763,0.097,9.70513,9.70513
1156.00,9.70223,25.204620,0.000427,25.118271,-2.1764,0.097,9.70450,9.70450
1157.00,9.70235,25.204610,0.000423,25.118219,-2.1764,0.097,9.70317,9.70317
1158.00,9.70250,25.204707,0.000421,25.118237,-2.1763,0.097,9.70368,9.70368
1159.00,9.70271,25.204723,0.000423,25.118258,-2.1762,0.098,9.70511,9.70511
1160.00,9.70302,25.204740,0.000424,25.118306,-2.1761,0.098,9.70569,9.70569
1161.00,9.70356,25.204612,0.000420,25.118204,-2.1760,0.098,9.70551,9.70551
1162.00,9.70394,25.204648,0.000425,25.118232,-2.1760,0.098,9.70476,9.70476
1163.00,9.70400,25.204599,0.000424,25.118180,-2.1760,0.098,9.70450,9.70450
1164.00,9.70417,25.204602,0.000420,25.118111,-2.1760,0.098,9.70348,9.70348
1165.00,9.70412,25.204663,0.000420,25.118014,-2.1761,0.098,9.70284,9.70284
1166.00,9.70428,25.204793,0.000417,25.118036,-2.1762,0.098,9.70345,9.70345
1167.00,9.70439,25.204841,0.000412,25.118047,-2.1763,0.098,9.70472,9.70472
1168.00,9.70449,25.204897,0.000413,25.118065,-2.1763,0.099,9.70537,9.70537
1169.00,9.70471,25.204893,0.000413,25.118037,-2.1763,0.099,9.70574,9.70574
1170.00,9.70436,25.204853,0.000414,25.118034,-2.1762,0.099,9.70691,9.70691
1171.00,9.70453,25.204980,0.000418,25.118120,-2.1762,0.099,9.70703,9.70703
1172.00,9.70483,25.205070,0.000420,25.118077,-2.1760,0.099,9.70844,9.70844
1173.00,9.70507,25.205149,0.000422,25.118066,-2.1759,0.099,9.71006,9.71006
1174.00,9.70548,25.205272,0.000426,25.118085,-2.1759,0.099,9.71230,9.71230
1175.00,9.70597,25.205386,0.000426,25.118138,-2.1760,0.099,9.71473,9.71473
1176.00,9.70708,25.205269,0.000425,25.118058,-2.1760,0.099,9.71602,9.71602
1177.00,9.70777,25.205215,0.000427,25.118051,-2.1761,0.099,9.71630,9.71630
1178.00,9.70827,25.205230,0.000425,25.118092,-2.1761,0.099,9.71571,9.71571
1179.00,9.70882,25.205277,0.000427,25.118188,-2.1761,0.099,9.71461,9.71461
1180.00,9.70974,25.205358,0.000430,25.118177,-2.1761,0.099,9.71404,9.71404
1181.00,9.71058,25.205495,0.000432,25.118204,-2.1760,0.099,9.71462,9.71462
1182.00,9.71181,25.205612,0.000433,25.118260,-2.1761,0.099,9.71495,9.71495
1183.00,9.71229,25.205724,0.000435,25.118270,-2.1760,0.099,9.71615,9.71615
1184.00,9.71267,25.205758,0.000432,25.118248,-2.1761,0.099,9.71732,9.71732
1185.00,9.71326,25.205772,0.000430,25.118243,-2.1761,0.099,9.71724,9.71724
1186.00,9.71383,25.205730,0.000430,25.118171,-2.1762,0.100,9.71686,9.71686
1187.00,9.71400,25.205853,0.000432,25.118253,-2.1762,0.100,9.71649,9.71649
1188.00,9.71434,25.205806,0.000434,25.118247,-2.1763,0.099,9.71520,9.71520
1189.00,9.71486,25.205766,0.000431,25.118208,-2.1762,0.100,9.71412,9.71412
1190.00,9.71494,25.205807,0.000429,25.118217,-2.1762,0.100,9.71439,9.71439
1191.00,9.71554,25.205912,0.000429,25.118285,-2.1761,0.100,9.71562,9.71562
1192.00,9.71597,25.205861,0.000425,25.118185,-2.1761,0.100,9.71727,9.71727
1193.00,9.71636,25.205839,0.000424,25.118155,-2.1761,0.100,9.71875,9.71875
1194.00,9.71642,25.205876,0.000426,25.118172,-2.1761,0.100,9.71964,9.71964
1195.00,9.71633,25.205754,0.000427,25.118109,-2.1762,0.100,9.72004,9.72004
1196.00,9.71662,25.205753,0.000431,25.118139,-2.1762,0.100,9.71946,9.71946
1197.00,9.71677,25.205756,0.000432,25.118125,-2.1763,0.100,9.71899,9.71899
1198.00,9.71709,25.205845,0.000432,25.118152,-2.1764,0.100,9.71917,9.71917
1199.00,9.71742,25.205972,0.000431,25.118141,-2.1766,0.100,9.72029,9.72029
1200.00,9.71755,25.206105,0.000429,25.118188,-2.1766,0.100,9.72071,9.72071
1201.00,9.71770,25.206143,0.000424,25.118127,-2.1766,0.101,9.72140,9.72140
1202.00,9.71820,25.206212,0.000426,25.118170,-2.1766,0.101,9.72087,9.72087
1203.00,9.71832,25.206297,0.000426,25.118211,-2.1766,0.101,9.72023,9.72023
1204.00,9.71839,25.206346,0.000428,25.118297,-2.1765,0.101,9.72011,9.72011
1205.00,9.71870,25.206421,0.000431,25.118308,-2.1765,0.101,9.72024,9.72024
1206.00,9.71910,25.206545,0.000433,25.118360,-2.1765,0.101,9.72087,9.72087
1207.00,9.71959,25.206521,0.000429,25.118272,-2.1766,0.101,9.72209,9.72209
1208.00,9.72007,25.206544,0.000426,25.118215,-2.1767,0.101,9.72303,9.72303
1209.00,9.72064,25.206519,0.000424,25.118108,-2.1768,0.101,9.72383,9.72383
1210.00,9.72126,25.206525,0.000422,25.118031,-2.1769,0.101,9.72487,9.72487
1211.00,9.72151,25.206504,0.000420,25.118004,-2.1769,0.102,9.72462,9.72462
1212.00,9.72165,25.206623,0.000420,25.118083,-2.1769,0.102,9.72493,9.72493
1213.00,9.72174,25.206652,0.000421,25.118049,-2.1767,0.102,9.72491,9.72491
1214.00,9.72209,25.206761,0.000424,25.118127,-2.1766,0.102,9.72530,9.72530
1215.00,9.72253,25.206802,0.000426,25.118247,-2.1766,0.102,9.72493,9.72493
1216.00,9.72295,25.206796,0.000426,25.118223,-2.1767,0.102,9.72601,9.72601
1217.00,9.72343,25.206822,0.000429,25.118246,-2.1767,0.102,9.72656,9.72656
1218.00,9.72373,25.206836,0.000432,25.118244,-2.1767,0.102,9.72713,9.72713
1219.00,9.72402,25.206812,0.000430,25.118172,-2.1768,0.102,9.72746,9.72746
1220.00,9.72441,25.206839,0.000433,25.118161,-2.1768,0.102,9.72874,9.72874
1221.00,9.72496,25.206893,0.000437,25.118238,-2.1768,0.102,9.72857,9.72857
1222.00,9.72563,25.206889,0.000434,25.118128,-2.1767,0.102,9.72790,9.72790
1223.00,9.72564,25.206990,0.000432,25.118231,-2.1766,0.102,9.72717,9.72717
1224.00,9.72574,25.207005,0.000433,25.118233,-2.1765,0.102,9.72700,9.72700
1225.00,9.72610,25.207019,0.000429,25.118176,-2.1764,0.103,9.72670,9.72670
1226.00,9.72641,25.206985,0.000425,25.118046,-2.1765,0.103,9.72665,9.72665
1227.00,9.72647,25.207090,0.000428,25.118184,-2.1767,0.103,9.72674,9.72674
1228.00,9.72664,25.207052,0.000429,25.118135,-2.1769,0.103,9.72788,9.72788
1229.00,9.72679,25.207122,0.000430,25.118140,-2.1770,0.103,9.72751,9.72751
1230.00,9.72693,25.207166,0.000429,25.118133,-2.1771,0.103,9.72661,9.72661
1231.00,9.72724,25.207315,0.000431,25.118215,-2.1771,0.103,9.72650,9.72650
1232.00,9.72728,25.207303,0.000430,25.118189,-2.1770,0.103,9.72691,9.72691
1233.00,9.72714,25.207336,0.000426,25.118150,-2.1770,0.103,9.72631,9.72631
1234.00,9.72712,25.207468,0.000425,25.118212,-2.1770,0.103,9.72589,9.72589
1235.00,9.72711,25.207517,0.000425,25.118190,-2.1770,0.103,9.72637,9.72637
1236.00,9.72712,25.207548,0.000423,25.118181,-2.1770,0.104,9.72703,9.72703
1237.00,9.72719,25.207634,0.000422,25.118165,-2.1771,0.104,9.72732,9.72732
1238.00,9.72737,25.207729,0.000425,25.118174,-2.1772,0.104,9.72867,9.72867
1239.00,9.72751,25.207643,0.000425,25.118048,-2.1774,0.104,9.72944,9.72944
1240.00,9.72748,25.207735,0.000427,25.118101,-2.1775,0.104,9.73020,9.73020
1241.00,9.72766,25.207829,0.000430,25.118102,-2.1775,0.104,9.73133,9.73133
1242.00,9.72809,25.207836,0.000431,25.118036,-2.1775,0.104,9.73214,9.73214
1243.00,9.72857,25.207948,0.000429,25.118144,-2.1775,0.104,9.73239,9.73239
1244.00,9.72889,25.208018,0.000432,25.118210,-2.1776,0.104,9.73276,9.73276
1245.00,9.72881,25.208054,0.000432,25.118231,-2.1777,0.104,9.73170,9.73170
1246.00,9.72871,25.207989,0.000430,25.118169,-2.1777,0.104,9.73033,9.73033
1247.00,9.72892,25.208012,0.000430,25.118172,-2.1779,0.104,9.72967,9.72967
1248.00,9.72903,25.208002,0.000434,25.118094,-2.1779,0.104,9.72852,9.72852
1249.00,9.72896,25.208027,0.000431,25.118079,-2.1778,0.104,9.72778,9.72778
1250.00,9.72899,25.208039,0.000431,25.118015,-2.1778,0.104,9.72811,9.72811
1251.00,9.72913,25.208066,0.000430,25.118013,-2.1778,0.104,9.72795,9.72795
1252.00,9.72923,25.208100,0.000428,25.118022,-2.1778,0.105,9.72797,9.72797
1253.00,9.72962,25.208064,0.000428,25.117960,-2.1778,0.105,9.72827,9.72827
1254.00,9.72983,25.208041,0.000430,25.117932,-2.1779,0.105,9.72901,9.72901
1255.00,9.72979,25.208076,0.000430,25.117934,-2.1779,0.105,9.73041,9.73041
1256.00,9.72962,25.208226,0.000430,25.118021,-2.1779,0.105,9.73194,9.73194
1257.00,9.72872,25.208299,0.000428,25.118083,-2.1780,0.105,9.73070,9.73070
1258.00,9.72785,25.208377,0.000422,25.118128,-2.1781,0.105,9.72806,9.72806
1259.00,9.72786,25.208540,0.000419,25.118188,-2.1782,0.106,9.72352,9.72352
1260.00,9.72742,25.208684,0.000418,25.118284,-2.1782,0.106,9.71623,9.71623
1261.00,9.72729,25.208663,0.000417,25.118203,-2.1783,0.106,9.70858,9.70858
@9,2.0001,4.0, 1260.076 
1262.00,9.72879,25.208765,0.000420,25.118238,-2.1783,0.106,9.70396,9.70396
1263.00,9.72999,25.208819,0.000425,25.118276,-2.1785,0.106,9.70180,9.70180
1264.00,9.73159,25.208779,0.000425,25.118261,-2.1785,0.106,9.70295,9.70295
1265.00,9.73249,25.208802,0.000428,25.118249,-2.1785,0.106,9.70707,9.70707
1266.00,9.73298,25.208821,0.000431,25.118269,-2.1785,0.106,9.71217,9.71217
1267.00,9.72358,25.208797,0.000431,25.118198,-2.1785,0.106,9.71682,9.71682
1268.00,9.71598,25.208906,0.000431,25.118212,-2.1783,0.106,9.72012,9.72012
1269.00,9.70798,25.208968,0.000432,25.118171,-2.1783,0.106,9.72112,9.72112
1270.00,9.69974,25.208857,0.000428,25.118058,-2.1783,0.106,9.72121,9.72121
1271.00,9.69985,25.208858,0.000426,25.118045,-2.1783,0.106,9.72130,9.72130
1272.00,9.70248,25.208891,0.000422,25.118039,-2.1784,0.107,9.72024,9.72024
1273.00,9.70616,25.208838,0.000419,25.117952,-2.1785,0.107,9.71953,9.71953
1274.00,9.71303,25.208857,0.000418,25.117980,-2.1785,0.107,9.71913,9.71913
1275.00,9.71766,25.208905,0.000417,25.117966,-2.1785,0.107,9.71823,9.71823
1276.00,9.71912,25.209027,0.000420,25.117974,-2.1785,0.107,9.71635,9.71635
1277.00,9.71937,25.209106,0.000420,25.117970,-2.1785,0.107,9.71518,9.71518
1278.00,9.71944,25.209213,0.000422,25.118064,-2.1784,0.107,9.71399,9.71399
1279.00,9.71899,25.209225,0.000421,25.118029,-2.1785,0.107,9.71288,9.71288
1280.00,9.71823,25.209288,0.000425,25.118027,-2.1786,0.107,9.71316,9.71316
1281.00,9.71745,25.209276,0.000424,25.118057,-2.1786,0.108,9.71309,9.71309
1282.00,9.71707,25.209323,0.000429,25.118106,-2.1787,0.107,9.71261,9.71261
1283.00,9.71651,25.209319,0.000431,25.118013,-2.1787,0.107,9.71208,9.71208
1284.00,9.71639,25.209414,0.000433,25.118007,-2.1787,0.107,9.71177,9.71177
1285.00,9.71602,25.209504,0.000433,25.118035,-2.1788,0.108,9.71049,9.71049
1286.00,9.71546,25.209535,0.000431,25.118002,-2.1788,0.108,9.71075,9.71075
1287.00,9.71500,25.209564,0.000432,25.118050,-2.1789,0.108,9.71180,9.71180
1288.00,9.71461,25.209587,0.000431,25.118128,-2.1790,0.108,9.71214,9.71214
1289.00,9.71421,25.209596,0.000429,25.118128,-2.1791,0.108,9.71279,9.71279
1290.00,9.71389,25.209588,0.000427,25.118118,-2.1791,0.108,9.71301,9.71301
1291.00,9.71331,25.209683,0.000429,25.118140,-2.1791,0.108,9.71188,9.71188
1292.00,9.71269,25.209716,0.000425,25.118045,-2.1792,0.108,9.71078,9.71078
1293.00,9.71223,25.209735,0.000426,25.117966,-2.1793,0.108,9.71090,9.71090
1294.00,9.71198,25.209799,0.000429,25.118035,-2.1794,0.108,9.71077,9.71077
1295.00,9.71185,25.209855,0.000433,25.118091,-2.1794,0.108,9.71164,9.71164
1296.00,9.71204,25.209893,0.000435,25.118077,-2.1795,0.108,9.71294,9.71294
1297.00,9.71224,25.209935,0.000437,25.118081,-2.1797,0.108,9.71426,9.71426
1298.00,9.71235,25.210069,0.000434,25.118126,-2.1798,0.108,9.71480,9.71480
1299.00,9.71252,25.210176,0.000430,25.118058,-2.1798,0.109,9.71462,9.71462
1300.00,9.71228,25.210240,0.000427,25.117992,-2.1799,0.109,9.71342,9.71342
1301.00,9.71223,25.210254,0.000425,25.117966,-2.1799,0.109,9.71215,9.71215
1302.00,9.71214,25.210202,0.000422,25.117928,-2.1798,0.109,9.71063,9.71063
1303.00,9.71201,25.210161,0.000423,25.117907,-2.1797,0.109,9.70966,9.70966
1304.00,9.71197,25.210180,0.000426,25.118015,-2.1797,0.109,9.70946,9.70946
1305.00,9.71190,25.210176,0.000427,25.118036,-2.1797,0.109,9.70929,9.70929
1306.00,9.71173,25.210230,0.000428,25.118089,-2.1799,0.109,9.70968,9.70968
1307.00,9.71160,25.210311,0.000431,25.118165,-2.1800,0.109,9.71133,9.71133
1308.00,9.71171,25.210284,0.000430,25.118112,-2.1801,0.109,9.71254,9.71254
1309.00,9.71181,25.210250,0.000427,25.118012,-2.1802,0.110,9.71345,9.71345
1310.00,9.71211,25.210325,0.000427,25.118067,-2.1802,0.110,9.71524,9.71524
1311.00,9.71257,25.210346,0.000428,25.118051,-2.1802,0.110,9.71648,9.71648
1312.00,9.71294,25.210435,0.000429,25.117986,-2.1802,0.110,9.71578,9.71578
1313.00,9.71306,25.210509,0.000431,25.117921,-2.1802,0.110,9.71625,9.71625
1314.00,9.71330,25.210582,0.000433,25.117912,-2.1803,0.110,9.71623,9.71623
1315.00,9.71329,25.210610,0.000432,25.117837,-2.1805,0.110,9.71481,9.71481
1316.00,9.71304,25.210724,0.000432,25.117851,-2.1807,0.110,9.71431,9.71431
1317.00,9.71285,25.210769,0.000431,25.117887,-2.1808,0.110,9.71403,9.71403
1318.00,9.71292,25.210912,0.000432,25.118051,-2.1808,0.110,9.71365,9.71365
1319.00,9.71314,25.210971,0.000431,25.118105,-2.1808,0.110,9.71385,9.71385
1320.00,9.71342,25.211127,0.000433,25.118221,-2.1808,0.111,9.71521,9.71521
1321.00,9.71383,25.211099,0.000434,25.118204,-2.1808,0.111,9.71545,9.71545
1322.00,9.71420,25.211123,0.000436,25.118197,-2.1809,0.110,9.71601,9.71601
1323.00,9.71438,25.211122,0.000435,25.118167,-2.1810,0.110,9.71549,9.71549
1324.00,9.71463,25.211174,0.000436,25.118157,-2.1811,0.110,9.71528,9.71528
1325.00,9.71505,25.211101,0.000434,25.118053,-2.1812,0.110,9.71527,9.71527
1326.00,9.71532,25.211119,0.000429,25.118044,-2.1813,0.111,9.71568,9.71568
1327.00,9.71546,25.211083,0.000425,25.118019,-2.1814,0.111,9.71738,9.71738
1328.00,9.71599,25.211038,0.000423,25.117939,-2.1814,0.111,9.71946,9.71946
1329.00,9.71647,25.211025,0.000425,25.117960,-2.1814,0.111,9.72148,9.72148
1330.00,9.71689,25.211054,0.000421,25.118003,-2.1813,0.111,9.72278,9.72278
1331.00,9.71719,25.211041,0.000419,25.117948,-2.1814,0.111,9.72399,9.72399
1332.00,9.71758,25.211146,0.000421,25.117961,-2.1814,0.111,9.72391,9.72391
1333.00,9.71785,25.211255,0.000419,25.118060,-2.1816,0.111,9.72298,9.72298
1334.00,9.71814,25.211307,0.000416,25.118019,-2.1817,0.112,9.72121,9.72121
1335.00,9.71879,25.211348,0.000417,25.118004,-2.1818,0.112,9.72096,9.72096
1336.00,9.71907,25.211462,0.000418,25.118125,-2.1818,0.112,9.72004,9.72004
1337.00,9.71929,25.211441,0.000416,25.118102,-2.1819,0.112,9.71894,9.71894
1338.00,9.71928,25.211427,0.000416,25.118008,-2.1819,0.112,9.71954,9.71954
1339.00,9.71950,25.211440,0.000418,25.118041,-2.1821,0.112,9.72072,9.72072
1340.00,9.71988,25.211442,0.000422,25.118035,-2.1822,0.112,9.72130,9.72130
1341.00,9.72031,25.211396,0.000422,25.117944,-2.1824,0.112,9.72240,9.72240
1342.00,9.72095,25.211457,0.000422,25.117991,-2.1826,0.112,9.72416,9.72416
1343.00,9.72158,25.211537,0.000421,25.118089,-2.1826,0.112,9.72405,9.72405
1344.00,9.72175,25.211565,0.000422,25.118075,-2.1826,0.112,9.72403,9.72403
1345.00,9.72199,25.211582,0.000419,25.118065,-2.1826,0.113,9.72368,9.72368
1346.00,9.72239,25.211717,0.000422,25.118140,-2.1826,0.113,9.72366,9.72366
1347.00,9.72256,25.211732,0.000423,25.118112,-2.1825,0.113,9.72340,9.72340
1348.00,9.72244,25.211664,0.000423,25.118027,-2.1826,0.112,9.72380,9.72380
1349.00,9.72245,25.211689,0.000422,25.118008,-2.1828,0.113,9.72363,9.72363
1350.00,9.72233,25.211769,0.000424,25.117983,-2.1829,0.113,9.72311,9.72311
1351.00,9.72218,25.211834,0.000426,25.117989,-2.1831,0.113,9.72241,9.72241
1352.00,9.72215,25.211872,0.000426,25.117970,-2.1832,0.113,9.72226,9.72226
1353.00,9.72235,25.211916,0.000429,25.117994,-2.1832,0.113,9.72248,9.72248
1354.00,9.72272,25.211922,0.000428,25.117973,-2.1832,0.113,9.72330,9.72330
1355.00,9.72308,25.211890,0.000428,25.117979,-2.1832,0.113,9.72457,9.72457
1356.00,9.72337,25.211921,0.000428,25.117974,-2.1834,0.113,9.72587,9.72587
1357.00,9.72384,25.211966,0.000430,25.117983,-2.1835,0.113,9.72627,9.72627
1358.00,9.72411,25.212070,0.000431,25.117991,-2.1835,0.113,9.72647,9.72647
1359.00,9.72434,25.212212,0.000433,25.118066,-2.1835,0.113,9.72711,9.72711
1360.00,9.72463,25.212322,0.000429,25.118114,-2.1835,0.114,9.72749,9.72749
1361.00,9.72478,25.212319,0.000423,25.118102,-2.1836,0.114,9.72723,9.72723
1362.00,9.72476,25.212380,0.000423,25.118120,-2.1838,0.114,9.72726,9.72726
1363.00,9.72499,25.212390,0.000423,25.118132,-2.1840,0.114,9.72806,9.72806
1364.00,9.72543,25.212293,0.000420,25.117933,-2.1843,0.114,9.72852,9.72852
1365.00,9.72581,25.212319,0.000422,25.117880,-2.1845,0.114,9.72864,9.72864
1366.00,9.72599,25.212344,0.000426,25.117830,-2.1846,0.114,9.72885,9.72885
1367.00,9.72615,25.212415,0.000424,25.117816,-2.1846,0.114,9.72888,9.72888
1368.00,9.72625,25.212498,0.000425,25.117748,-2.1846,0.114,9.72855,9.72855
1369.00,9.72658,25.212644,0.000426,25.117845,-2.1847,0.114,9.72817,9.72817
1370.00,9.72695,25.212754,0.000429,25.117908,-2.1847,0.114,9.72790,9.72790
1371.00,9.72744,25.212807,0.000430,25.117940,-2.1846,0.114,9.72902,9.72902
1372.00,9.72787,25.212767,0.000432,25.117893,-2.1845,0.114,9.72930,9.72930
1373.00,9.72791,25.212871,0.000432,25.117975,-2.1845,0.115,9.72860,9.72860
1374.00,9.72795,25.212834,0.000428,25.117984,-2.1845,0.115,9.72750,9.72750
1375.00,9.72774,25.212823,0.000425,25.117924,-2.1846,0.115,9.72677,9.72677
1376.00,9.72769,25.212835,0.000428,25.117888,-2.1847,0.115,9.72583,9.72583
1377.00,9.72778,25.212891,0.000425,25.117908,-2.1849,0.115,9.72596,9.72596
1378.00,9.72798,25.212888,0.000428,25.117933,-2.1851,0.115,9.72711,9.72711
1379.00,9.72822,25.212983,0.000433,25.117960,-2.1853,0.115,9.72917,9.72917
1380.00,9.72852,25.213019,0.000431,25.117975,-2.1853,0.115,9.73106,9.73106
1381.00,9.72870,25.213057,0.000427,25.117973,-2.1854,0.115,9.73079,9.73079
1382.00,9.72869,25.213095,0.000431,25.117990,-2.1854,0.115,9.73057,9.73057
1383.00,9.72860,25.213068,0.000428,25.117938,-2.1854,0.115,9.73067,9.73067
1384.00,9.72859,25.213070,0.000427,25.117927,-2.1855,0.115,9.73073,9.73073
1385.00,9.72895,25.213146,0.000428,25.117984,-2.1856,0.116,9.73093,9.73093
1386.00,9.72928,25.213217,0.000429,25.117996,-2.1857,0.116,9.73237,9.73237
1387.00,9.72958,25.213304,0.000428,25.118035,-2.1857,0.116,9.73248,9.73248
1388.00,9.72972,25.213420,0.000431,25.118046,-2.1858,0.116,9.73186,9.73186
1389.00,9.72975,25.213524,0.000431,25.118068,-2.1858,0.116,9.73122,9.73122
1390.00,9.72967,25.213520,0.000431,25.118020,-2.1859,0.116,9.72983,9.72983
1391.00,9.72960,25.213489,0.000432,25.118042,-2.1860,0.116,9.72922,9.72922
1392.00,9.72992,25.213472,0.000435,25.118033,-2.1861,0.116,9.73010,9.73010
1393.00,9.73048,25.213504,0.000432,25.118058,-2.1862,0.116,9.73145,9.73145
1394.00,9.73076,25.213491,0.000429,25.118014,-2.1863,0.116,9.73113,9.73113
1395.00,9.73105,25.213526,0.000426,25.118045,-2.1864,0.116,9.73111,9.73111
1396.00,9.73125,25.213598,0.000425,25.118021,-2.1866,0.116,9.73104,9.73104
1397.00,9.73101,25.213588,0.000422,25.118002,-2.1867,0.116,9.73063,9.73063
1398.00,9.73096,25.213584,0.000420,25.117991,-2.1867,0.116,9.72957,9.72957
1399.00,9.73072,25.213650,0.000424,25.118060,-2.1867,0.116,9.72898,9.72898
1400.00,9.73031,25.213694,0.000427,25.118040,-2.1867,0.116,9.72904,9.72904
1401.00,9.73041,25.213703,0.000426,25.118014,-2.1867,0.116,9.72911,9.72911
1402.00,9.73046,25.213838,0.000426,25.118066,-2.1869,0.117,9.72910,9.72910
1403.00,9.73032,25.213875,0.000426,25.118056,-2.1871,0.117,9.72949,9.72949
1404.00,9.72996,25.213887,0.000423,25.118041,-2.1873,0.117,9.73025,9.73025
1405.00,9.73003,25.213903,0.000423,25.118073,-2.1874,0.117,9.73035,9.73035
1406.00,9.73014,25.213968,0.000425,25.118100,-2.1875,0.117,9.72984,9.72984
1407.00,9.72996,25.213991,0.000429,25.118114,-2.1875,0.117,9.72921,9.72921
1408.00,9.72936,25.213931,0.000426,25.118071,-2.1876,0.117,9.72808,9.72808
1409.00,9.72935,25.214007,0.000427,25.118118,-2.1876,0.117,9.72503,9.72503
1410.00,9.72898,25.214027,0.000424,25.118071,-2.1877,0.117,9.72011,9.72011
1411.00,9.73076,25.214015,0.000421,25.117968,-2.1877,0.118,9.71470,9.71470
@10,2.0001,4.0, 1410.021 
1412.00,9.73108,25.214034,0.000422,25.117906,-2.1878,0.118,9.71044,9.71044
1413.00,9.73053,25.214182,0.000424,25.117936,-2.1878,0.118,9.70820,9.70820
1414.00,9.72981,25.214232,0.000424,25.117897,-2.1878,0.118,9.70914,9.70914
1415.00,9.72904,25.214237,0.000425,25.117834,-2.1879,0.118,9.71272,9.71272
1416.00,9.72822,25.214347,0.000426,25.117950,-2.1880,0.118,9.71795,9.71795
1417.00,9.72736,25.214446,0.000424,25.117950,-2.1880,0.118,9.72272,9.72272
1418.00,9.72493,25.214427,0.000424,25.117909,-2.1881,0.118,9.72582,9.72582
1419.00,9.71437,25.214463,0.000428,25.117914,-2.1882,0.118,9.72803,9.72803
1420.00,9.70536,25.214586,0.000429,25.117973,-2.1884,0.118,9.72971,9.72971
1421.00,9.70392,25.214621,0.000430,25.118000,-2.1885,0.118,9.72983,9.72983
1422.00,9.70819,25.214546,0.000428,25.117986,-2.1886,0.118,9.72973,9.72973
1423.00,9.71294,25.214611,0.000426,25.117980,-2.1887,0.118,9.73010,9.73010
1424.00,9.71775,25.214660,0.000423,25.117978,-2.1888,0.119,9.72965,9.72965
1425.00,9.72116,25.214634,0.000427,25.117979,-2.1889,0.119,9.72920,9.72920
1426.00,9.72316,25.214584,0.000426,25.117901,-2.1891,0.119,9.72945,9.72945
1427.00,9.72428,25.214617,0.000426,25.117901,-2.1893,0.119,9.72899,9.72899
1428.00,9.72507,25.214651,0.000428,25.117952,-2.1895,0.119,9.72816,9.72816
1429.00,9.72557,25.214652,0.000427,25.117898,-2.1896,0.119,9.72739,9.72739
1430.00,9.72574,25.214724,0.000425,25.117864,-2.1897,0.119,9.72682,9.72682
1431.00,9.72576,25.214841,0.000428,25.117917,-2.1897,0.119,9.72690,9.72690
1432.00,9.72657,25.214934,0.000431,25.117946,-2.1898,0.119,9.72706,9.72706
1433.00,9.72745,25.214975,0.000433,25.117927,-2.1898,0.119,9.72713,9.72713
1434.00,9.72791,25.214969,0.000432,25.117913,-2.1899,0.119,9.72696,9.72696
1435.00,9.72791,25.215029,0.000431,25.117989,-2.1899,0.119,9.72563,9.72563
1436.00,9.72762,25.215055,0.000430,25.117995,-2.1901,0.119,9.72354,9.72354
1437.00,9.72720,25.215112,0.000429,25.118007,-2.1903,0.119,9.72206,9.72206
1438.00,9.72667,25.215154,0.000427,25.118031,-2.1906,0.120,9.72025,9.72025
1439.00,9.72608,25.215202,0.000427,25.118063,-2.1908,0.120,9.71893,9.71893
1440.00,9.72535,25.215259,0.000426,25.118050,-2.1910,0.120,9.71835,9.71835
1441.00,9.72480,25.215332,0.000426,25.118046,-2.1912,0.120,9.71872,9.71872
1442.00,9.72420,25.215363,0.000426,25.118016,-2.1912,0.120,9.71910,9.71910
1443.00,9.72359,25.215439,0.000428,25.118060,-2.1912,0.120,9.71957,9.71957
1444.00,9.72291,25.215519,0.000429,25.118120,-2.1913,0.120,9.72078,9.72078
1445.00,9.72276,25.215551,0.000429,25.118119,-2.1913,0.120,9.72178,9.72178
1446.00,9.72265,25.215627,0.000429,25.118168,-2.1913,0.120,9.72198,9.72198
1447.00,9.72259,25.215637,0.000428,25.118199,-2.1914,0.120,9.72201,9.72201
1448.00,9.72244,25.215625,0.000427,25.118132,-2.1915,0.120,9.72215,9.72215
1449.00,9.72219,25.215570,0.000427,25.118028,-2.1916,0.120,9.72206,9.72206
1450.00,9.72199,25.215593,0.000429,25.118074,-2.1917,0.120,9.72188,9.72188
1451.00,9.72144,25.215467,0.000428,25.117931,-2.1919,0.120,9.72143,9.72143
1452.00,9.72134,25.215444,0.000426,25.117865,-2.1920,0.121,9.72188,9.72188
1453.00,9.72126,25.215429,0.000427,25.117853,-2.1921,0.121,9.72275,9.72275
1454.00,9.72109,25.215545,0.000430,25.117956,-2.1922,0.121,9.72224,9.72224
1455.00,9.72098,25.215482,0.000431,25.117883,-2.1922,0.121,9.72195,9.72195
1456.00,9.72118,25.215613,0.000433,25.118055,-2.1922,0.121,9.72318,9.72318
1457.00,9.72139,25.215711,0.000435,25.118102,-2.1923,0.121,9.72288,9.72288
1458.00,9.72161,25.215816,0.000432,25.118109,-2.1925,0.121,9.72258,9.72258
1459.00,9.72193,25.215786,0.000432,25.118081,-2.1926,0.121,9.72333,9.72333
1460.00,9.72227,25.215880,0.000428,25.118126,-2.1928,0.121,9.72424,9.72424
1461.00,9.72253,25.215919,0.000425,25.118048,-2.1930,0.121,9.72364,9.72364
1462.00,9.72256,25.215970,0.000428,25.118035,-2.1931,0.121,9.72323,9.72323
1463.00,9.72259,25.215990,0.000430,25.118065,-2.1932,0.121,9.72249,9.72249
1464.00,9.72250,25.216019,0.000427,25.118015,-2.1932,0.121,9.72213,9.72213
1465.00,9.72247,25.216045,0.000429,25.117987,-2.1932,0.121,9.72183,9.72183
1466.00,9.72251,25.216018,0.000427,25.117963,-2.1933,0.121,9.72193,9.72193
1467.00,9.72249,25.215997,0.000421,25.117920,-2.1934,0.122,9.72176,9.72176
1468.00,9.72238,25.215982,0.000421,25.117900,-2.1935,0.122,9.72177,9.72177
1469.00,9.72248,25.216093,0.000423,25.117952,-2.1936,0.122,9.72221,9.72221
1470.00,9.72245,25.216158,0.000420,25.117913,-2.1938,0.122,9.72182,9.72182
1471.00,9.72241,25.216274,0.000422,25.117947,-2.1939,0.122,9.72083,9.72083
1472.00,9.72238,25.216322,0.000424,25.118017,-2.1940,0.122,9.72145,9.72145
1473.00,9.72222,25.216423,0.000424,25.118047,-2.1941,0.122,9.72138,9.72138
1474.00,9.72208,25.216490,0.000425,25.118071,-2.1942,0.122,9.72111,9.72111
1475.00,9.72224,25.216608,0.000430,25.118152,-2.1942,0.122,9.72155,9.72155
1476.00,9.72235,25.216666,0.000431,25.118201,-2.1943,0.122,9.72264,9.72264
1477.00,9.72227,25.216741,0.000432,25.118189,-2.1943,0.122,9.72262,9.72262
1478.00,9.72228,25.216819,0.000431,25.118198,-2.1944,0.122,9.72351,9.72351
1479.00,9.72231,25.216896,0.000430,25.118221,-2.1946,0.122,9.72383,9.72383
1480.00,9.72229,25.216927,0.000429,25.118208,-2.1947,0.122,9.72446,9.72446
1481.00,9.72238,25.216958,0.000427,25.118147,-2.1948,0.122,9.72468,9.72468
1482.00,9.72265,25.217024,0.000428,25.118153,-2.1949,0.123,9.72554,9.72554
1483.00,9.72313,25.216998,0.000430,25.118122,-2.1950,0.122,9.72697,9.72697
1484.00,9.72363,25.216978,0.000432,25.118066,-2.1951,0.122,9.72801,9.72801
1485.00,9.72389,25.216989,0.000431,25.118105,-2.1953,0.123,9.72819,9.72819
1486.00,9.72415,25.216970,0.000432,25.118082,-2.1955,0.123,9.72884,9.72884
1487.00,9.72439,25.216983,0.000432,25.118128,-2.1956,0.123,9.72838,9.72838
1488.00,9.72464,25.216969,0.000430,25.118086,-2.1957,0.123,9.72723,9.72723
1489.00,9.72486,25.216968,0.000429,25.118067,-2.1959,0.123,9.72695,9.72695
1490.00,9.72512,25.216979,0.000427,25.118013,-2.1960,0.123,9.72690,9.72690
1491.00,9.72561,25.217019,0.000427,25.118100,-2.1962,0.123,9.72779,9.72779
1492.00,9.72604,25.217074,0.000427,25.118083,-2.1964,0.123,9.72999,9.72999
1493.00,9.72687,25.217247,0.000430,25.118172,-2.1964,0.123,9.73048,9.73048
1494.00,9.72725,25.217352,0.000435,25.118282,-2.1964,0.123,9.73089,9.73089
1495.00,9.72762,25.217358,0.000437,25.118302,-2.1963,0.123,9.73164,9.73164
1496.00,9.72792,25.217348,0.000435,25.118211,-2.1962,0.123,9.73104,9.73104
1497.00,9.72827,25.217308,0.000436,25.118190,-2.1963,0.123,9.72980,9.72980
1498.00,9.72858,25.217286,0.000435,25.118215,-2.1964,0.124,9.72989,9.72989
1499.00,9.72903,25.217231,0.000433,25.118146,-2.1966,0.124,9.72959,9.72959
1500.00,9.72935,25.217276,0.000435,25.118169,-2.1969,0.124,9.72952,9.72952
1501.00,9.72931,25.217374,0.000437,25.118206,-2.1971,0.124,9.73037,9.73037
1502.00,9.72943,25.217498,0.000439,25.118194,-2.1973,0.124,9.73042,9.73042
1503.00,9.72951,25.217498,0.000437,25.118118,-2.1975,0.124,9.72973,9.72973
1504.00,9.72926,25.217599,0.000433,25.118115,-2.1976,0.124,9.72912,9.72912
1505.00,9.72915,25.217631,0.000431,25.118086,-2.1977,0.124,9.72884,9.72884
1506.00,9.72925,25.217688,0.000430,25.118104,-2.1977,0.124,9.72796,9.72796
1507.00,9.72929,25.217689,0.000426,25.118091,-2.1977,0.124,9.72712,9.72712
1508.00,9.72938,25.217694,0.000428,25.118090,-2.1978,0.124,9.72759,9.72759
1509.00,9.72949,25.217719,0.000432,25.118126,-2.1978,0.124,9.72854,9.72854
1510.00,9.72965,25.217696,0.000434,25.118080,-2.1979,0.124,9.72903,9.72903
1511.00,9.72932,25.217747,0.000437,25.118114,-2.1981,0.124,9.72967,9.72967
1512.00,9.72912,25.217808,0.000437,25.118156,-2.1983,0.124,9.73108,9.73108
1513.00,9.72926,25.217874,0.000436,25.118145,-2.1985,0.125,9.73214,9.73214
1514.00,9.72971,25.217822,0.000432,25.118093,-2.1986,0.125,9.73243,9.73243
1515.00,9.72989,25.217891,0.000433,25.118137,-2.1987,0.125,9.73201,9.73201
1516.00,9.72977,25.217848,0.000435,25.118066,-2.1987,0.125,9.73074,9.73074
1517.00,9.72962,25.217798,0.000440,25.118031,-2.1988,0.125,9.72966,9.72966
1518.00,9.72957,25.217854,0.000441,25.118036,-2.1990,0.125,9.72871,9.72871
1519.00,9.72952,25.217931,0.000442,25.118013,-2.1991,0.125,9.72809,9.72809
1520.00,9.72962,25.217985,0.000438,25.117951,-2.1993,0.125,9.72857,9.72857
1521.00,9.72958,25.218045,0.000433,25.117964,-2.1995,0.125,9.72957,9.72957
1522.00,9.72950,25.218219,0.000427,25.118016,-2.1996,0.126,9.73029,9.73029
1523.00,9.72957,25.218242,0.000425,25.118071,-2.1996,0.126,9.73014,9.73014
1524.00,9.72992,25.218381,0.000426,25.118199,-2.1996,0.126,9.73024,9.73024
1525.00,9.72996,25.218404,0.000429,25.118250,-2.1996,0.126,9.73094,9.73094
1526.00,9.73026,25.218526,0.000432,25.118264,-2.1996,0.126,9.73167,9.73167
1527.00,9.73055,25.218490,0.000437,25.118151,-2.1998,0.126,9.73165,9.73165
1528.00,9.73068,25.218593,0.000441,25.118146,-2.1999,0.126,9.73185,9.73185
1529.00,9.73077,25.218517,0.000438,25.118011,-2.2000,0.126,9.73257,9.73257
1530.00,9.73096,25.218549,0.000435,25.117970,-2.2003,0.126,9.73264,9.73264
1531.00,9.73102,25.218625,0.000433,25.117985,-2.2004,0.126,9.73200,9.73200
1532.00,9.73099,25.218600,0.000427,25.117938,-2.2005,0.126,9.73226,9.73226
1533.00,9.73087,25.218673,0.000425,25.117913,-2.2006,0.126,9.73330,9.73330
1534.00,9.73097,25.218715,0.000427,25.117905,-2.2008,0.126,9.73289,9.73289
1535.00,9.73125,25.218780,0.000428,25.117939,-2.2009,0.126,9.73157,9.73157
1536.00,9.73120,25.218778,0.000425,25.117903,-2.2010,0.126,9.73104,9.73104
1537.00,9.73118,25.218895,0.000428,25.118011,-2.2011,0.126,9.73055,9.73055
1538.00,9.73120,25.218922,0.000427,25.118055,-2.2012,0.127,9.72942,9.72942
1539.00,9.73117,25.218991,0.000426,25.118038,-2.2014,0.127,9.72918,9.72918
1540.00,9.73132,25.219065,0.000427,25.118010,-2.2015,0.127,9.73054,9.73054
1541.00,9.73149,25.219034,0.000428,25.117992,-2.2017,0.127,9.73136,9.73136
1542.00,9.73154,25.219067,0.000428,25.117990,-2.2019,0.127,9.73178,9.73178
1543.00,9.73169,25.218967,0.000427,25.117887,-2.2019,0.127,9.73279,9.73279
1544.00,9.73202,25.218962,0.000428,25.117969,-2.2020,0.127,9.73413,9.73413
1545.00,9.73229,25.218910,0.000426,25.117957,-2.2021,0.127,9.73442,9.73442
1546.00,9.73229,25.218957,0.000427,25.118002,-2.2022,0.127,9.73430,9.73430
1547.00,9.73202,25.218993,0.000431,25.118019,-2.2023,0.127,9.73329,9.73329
1548.00,9.73200,25.219082,0.000433,25.118070,-2.2025,0.127,9.73288,9.73288
1549.00,9.73211,25.219069,0.000432,25.117970,-2.2026,0.127,9.73227,9.73227
1550.00,9.73208,25.219200,0.000435,25.118096,-2.2027,0.127,9.73139,9.73139
1551.00,9.73191,25.219174,0.000433,25.118091,-2.2029,0.127,9.73088,9.73088
1552.00,9.73182,25.219196,0.000428,25.118066,-2.2030,0.127,9.73166,9.73166
1553.00,9.73172,25.219258,0.000425,25.118084,-2.2030,0.127,9.73192,9.73192
1554.00,9.73205,25.219401,0.000424,25.118124,-2.2030,0.128,9.73062,9.73062
1555.00,9.73240,25.219456,0.000422,25.118112,-2.2030,0.128,9.72960,9.72960
1556.00,9.73265,25.219546,0.000421,25.118079,-2.2031,0.128,9.72968,9.72968
1557.00,9.73248,25.219536,0.000423,25.118058,-2.2031,0.128,9.72883,9.72883
1558.00,9.73202,25.219594,0.000425,25.118041,-2.2032,0.128,9.72635,9.72635
1559.00,9.73100,25.219681,0.000428,25.118109,-2.2034,0.128,9.72355,9.72355
1560.00,9.73154,25.219662,0.000427,25.118067,-2.2036,0.128,9.71888,9.71888
1561.00,9.73054,25.219660,0.000428,25.118070,-2.2038,0.128,9.71365,9.71365
@11,2.0001,4.0, 1560.068 
1562.00,9.73142,25.219706,0.000426,25.118072,-2.2041,0.128,9.71047,9.71047
1563.00,9.73037,25.219698,0.000427,25.118099,-2.2045,0.128,9.70938,9.70938
1564.00,9.72957,25.219647,0.000427,25.118091,-2.2048,0.128,9.71103,9.71103
1565.00,9.72863,25.219666,0.000426,25.118058,-2.2050,0.128,9.71660,9.71660
1566.00,9.72763,25.219765,0.000427,25.118032,-2.2052,0.129,9.72305,9.72305
1567.00,9.72694,25.219831,0.000428,25.118033,-2.2053,0.129,9.72888,9.72888
1568.00,9.72081,25.219907,0.000429,25.118019,-2.2053,0.129,9.73368,9.73368
1569.00,9.71208,25.219948,0.000429,25.117995,-2.2052,0.129,9.73752,9.73752
1570.00,9.70572,25.220005,0.000431,25.118009,-2.2052,0.129,9.73919,9.73919
1571.00,9.70803,25.220016,0.000430,25.118044,-2.2052,0.129,9.73919,9.73919
1572.00,9.71055,25.220062,0.000430,25.118073,-2.2053,0.129,9.73843,9.73843
1573.00,9.71519,25.220125,0.000429,25.118102,-2.2054,0.129,9.73779,9.73779
1574.00,9.72049,25.220174,0.000425,25.118084,-2.2056,0.129,9.73677,9.73677
1575.00,9.73136,25.220248,0.000425,25.118052,-2.2058,0.129,9.73545,9.73545
1576.00,9.73694,25.220362,0.000427,25.118082,-2.2059,0.129,9.73422,9.73422
1577.00,9.73851,25.220441,0.000428,25.118074,-2.2061,0.129,9.73323,9.73323
1578.00,9.73871,25.220443,0.000426,25.118051,-2.2062,0.130,9.73256,9.73256
1579.00,9.73819,25.220541,0.000431,25.118112,-2.2064,0.129,9.73308,9.73308
1580.00,9.73747,25.220528,0.000431,25.118165,-2.2066,0.129,9.73319,9.73319
1581.00,9.73651,25.220546,0.000434,25.118181,-2.2067,0.129,9.73354,9.73354
1582.00,9.73603,25.220507,0.000435,25.118186,-2.2068,0.129,9.73294,9.73294
1583.00,9.73583,25.220560,0.000437,25.118210,-2.2069,0.129,9.73261,9.73261
1584.00,9.73521,25.220621,0.000435,25.118260,-2.2071,0.130,9.73107,9.73107
1585.00,9.73472,25.220664,0.000432,25.118233,-2.2071,0.130,9.73060,9.73060
1586.00,9.73441,25.220645,0.000427,25.118158,-2.2073,0.130,9.72930,9.72930
1587.00,9.73374,25.220800,0.000427,25.118192,-2.2075,0.130,9.72890,9.72890
1588.00,9.73311,25.220829,0.000428,25.118107,-2.2077,0.130,9.72837,9.72837
1589.00,9.73250,25.220818,0.000430,25.117997,-2.2078,0.130,9.72852,9.72852
1590.00,9.73181,25.220843,0.000434,25.117963,-2.2079,0.130,9.72834,9.72834
1591.00,9.73149,25.220884,0.000431,25.117997,-2.2080,0.130,9.72944,9.72944
1592.00,9.73138,25.220889,0.000432,25.118025,-2.2081,0.130,9.72980,9.72980
1593.00,9.73095,25.220907,0.000429,25.118081,-2.2081,0.131,9.72929,9.72929
1594.00,9.73052,25.220853,0.000426,25.118088,-2.2082,0.131,9.72952,9.72952
1595.00,9.73046,25.220985,0.000428,25.118201,-2.2084,0.131,9.72945,9.72945
1596.00,9.73027,25.221037,0.000431,25.118221,-2.2086,0.131,9.72842,9.72842
1597.00,9.73013,25.221007,0.000429,25.118183,-2.2090,0.131,9.72867,9.72867
1598.00,9.72992,25.220969,0.000426,25.118136,-2.2093,0.131,9.72840,9.72840
1599.00,9.72926,25.221088,0.000425,25.118126,-2.2095,0.131,9.72652,9.72652
1600.00,9.72870,25.221001,0.000426,25.118065,-2.2095,0.131,9.72553,9.72553
1601.00,9.72832,25.221079,0.000428,25.118097,-2.2096,0.131,9.72595,9.72595
1602.00,9.72825,25.221139,0.000427,25.118032,-2.2095,0.131,9.72560,9.72560
1603.00,9.72818,25.221258,0.000435,25.118078,-2.2094,0.131,9.72627,9.72627
1604.00,9.72805,25.221294,0.000436,25.118092,-2.2095,0.131,9.72739,9.72739
1605.00,9.72799,25.221351,0.000434,25.118076,-2.2096,0.131,9.72832,9.72832
1606.00,9.72791,25.221386,0.000430,25.118105,-2.2096,0.132,9.72826,9.72826
1607.00,9.72815,25.221406,0.000429,25.118175,-2.2097,0.132,9.72871,9.72871
1608.00,9.72816,25.221414,0.000430,25.118118,-2.2099,0.132,9.72877,9.72877
1609.00,9.72796,25.221452,0.000433,25.118182,-2.2101,0.132,9.72895,9.72895
1610.00,9.72793,25.221525,0.000437,25.118210,-2.2102,0.132,9.72871,9.72871
1611.00,9.72786,25.221463,0.000438,25.118101,-2.2104,0.132,9.72886,9.72886
1612.00,9.72790,25.221481,0.000436,25.118103,-2.2106,0.132,9.72863,9.72863
1613.00,9.72799,25.221500,0.000435,25.118177,-2.2107,0.132,9.72867,9.72867
1614.00,9.72789,25.221534,0.000432,25.118150,-2.2108,0.132,9.72805,9.72805
1615.00,9.72769,25.221584,0.000431,25.118203,-2.2109,0.132,9.72810,9.72810
1616.00,9.72780,25.221660,0.000433,25.118250,-2.2110,0.132,9.72856,9.72856
1617.00,9.72793,25.221743,0.000435,25.118241,-2.2111,0.132,9.72851,9.72851
1618.00,9.72792,25.221849,0.000431,25.118244,-2.2113,0.132,9.72848,9.72848
1619.00,9.72820,25.221904,0.000431,25.118246,-2.2115,0.132,9.72897,9.72897
1620.00,9.72833,25.221959,0.000429,25.118229,-2.2116,0.132,9.72815,9.72815
1621.00,9.72822,25.222027,0.000428,25.118264,-2.2118,0.133,9.72703,9.72703
1622.00,9.72818,25.221941,0.000428,25.118207,-2.2120,0.133,9.72670,9.72670
1623.00,9.72809,25.221920,0.000430,25.118222,-2.2121,0.133,9.72633,9.72633
1624.00,9.72801,25.221940,0.000427,25.118247,-2.2123,0.133,9.72608,9.72608
1625.00,9.72801,25.221965,0.000426,25.118207,-2.2124,0.133,9.72733,9.72733
1626.00,9.72830,25.221932,0.000426,25.118113,-2.2125,0.133,9.72938,9.72938
1627.00,9.72856,25.222078,0.000427,25.118171,-2.2126,0.133,9.73057,9.73057
1628.00,9.72865,25.222112,0.000427,25.118125,-2.2128,0.133,9.73133,9.73133
1629.00,9.72878,25.222119,0.000430,25.118098,-2.2129,0.133,9.73240,9.73240
1630.00,9.72897,25.222161,0.000432,25.118092,-2.2131,0.133,9.73229,9.73229
1631.00,9.72897,25.222200,0.000432,25.118133,-2.2132,0.133,9.73092,9.73092
1632.00,9.72897,25.222201,0.000431,25.118106,-2.2134,0.133,9.73039,9.73039
1633.00,9.72916,25.222250,0.000432,25.118156,-2.2136,0.133,9.73034,9.73034
1634.00,9.72914,25.222235,0.000431,25.118079,-2.2137,0.133,9.72993,9.72993
1635.00,9.72920,25.222335,0.000430,25.118132,-2.2140,0.134,9.72995,9.72995
1636.00,9.72931,25.222379,0.000429,25.118118,-2.2142,0.134,9.72955,9.72955
1637.00,9.72934,25.222481,0.000429,25.118138,-2.2143,0.134,9.72906,9.72906
1638.00,9.72922,25.222522,0.000430,25.118094,-2.2144,0.134,9.72904,9.72904
1639.00,9.72939,25.222733,0.000433,25.118212,-2.2146,0.134,9.72969,9.72969
1640.00,9.72967,25.222666,0.000434,25.118161,-2.2146,0.134,9.72965,9.72965
1641.00,9.72989,25.222793,0.000438,25.118216,-2.2146,0.134,9.73008,9.73008
1642.00,9.72998,25.222856,0.000439,25.118271,-2.2146,0.134,9.73021,9.73021
1643.00,9.73018,25.222952,0.000439,25.118260,-2.2146,0.134,9.73075,9.73075
1644.00,9.73052,25.222901,0.000437,25.118199,-2.2146,0.134,9.73059,9.73059
1645.00,9.73073,25.222963,0.000436,25.118195,-2.2146,0.134,9.73116,9.73116
1646.00,9.73075,25.222906,0.000433,25.118105,-2.2147,0.134,9.73186,9.73186
1647.00,9.73051,25.222940,0.000436,25.118136,-2.2148,0.134,9.73234,9.73234
1648.00,9.73055,25.222963,0.000438,25.118210,-2.2149,0.134,9.73195,9.73195
1649.00,9.73041,25.223002,0.000439,25.118250,-2.2151,0.134,9.73090,9.73090
1650.00,9.73016,25.223051,0.000438,25.118281,-2.2153,0.134,9.72966,9.72966
1651.00,9.73016,25.223139,0.000438,25.118309,-2.2156,0.134,9.72877,9.72877
1652.00,9.72994,25.223135,0.000437,25.118246,-2.2158,0.134,9.72720,9.72720
1653.00,9.72965,25.223095,0.000435,25.118162,-2.2159,0.135,9.72669,9.72669
1654.00,9.72954,25.223139,0.000433,25.118158,-2.2161,0.135,9.72655,9.72655
1655.00,9.72943,25.223178,0.000434,25.118155,-2.2162,0.135,9.72731,9.72731
1656.00,9.72956,25.223228,0.000433,25.118188,-2.2163,0.135,9.72817,9.72817
1657.00,9.72981,25.223281,0.000436,25.118178,-2.2164,0.135,9.72962,9.72962
1658.00,9.72986,25.223392,0.000439,25.118262,-2.2166,0.135,9.72989,9.72989
1659.00,9.72971,25.223403,0.000438,25.118280,-2.2168,0.135,9.73046,9.73046
1660.00,9.72963,25.223319,0.000436,25.118194,-2.2170,0.135,9.73065,9.73065
1661.00,9.72970,25.223329,0.000438,25.118193,-2.2172,0.135,9.72980,9.72980
1662.00,9.72962,25.223300,0.000434,25.118193,-2.2173,0.135,9.72884,9.72884
1663.00,9.72936,25.223244,0.000430,25.118088,-2.2175,0.135,9.72874,9.72874
1664.00,9.72915,25.223309,0.000432,25.118075,-2.2177,0.135,9.72951,9.72951
1665.00,9.72928,25.223457,0.000433,25.118108,-2.2178,0.135,9.72896,9.72896
1666.00,9.72898,25.223471,0.000431,25.118069,-2.2179,0.135,9.72891,9.72891
1667.00,9.72884,25.223560,0.000432,25.118052,-2.2179,0.135,9.72930,9.72930
1668.00,9.72860,25.223666,0.000431,25.118148,-2.2180,0.135,9.72891,9.72891
1669.00,9.72868,25.223710,0.000432,25.118121,-2.2180,0.136,9.72884,9.72884
1670.00,9.72898,25.223720,0.000430,25.118119,-2.2182,0.136,9.72937,9.72937
1671.00,9.72910,25.223812,0.000433,25.118204,-2.2183,0.136,9.72945,9.72945
1672.00,9.72948,25.223940,0.000431,25.118299,-2.2186,0.136,9.72987,9.72987
1673.00,9.72952,25.224019,0.000428,25.118264,-2.2188,0.136,9.73141,9.73141
1674.00,9.72995,25.224075,0.000425,25.118263,-2.2190,0.136,9.73156,9.73156
1675.00,9.73014,25.224158,0.000427,25.118320,-2.2193,0.136,9.73170,9.73170
1676.00,9.73006,25.224134,0.000426,25.118236,-2.2196,0.136,9.73326,9.73326
1677.00,9.73033,25.224099,0.000423,25.118199,-2.2197,0.136,9.73394,9.73394
1678.00,9.73053,25.224124,0.000426,25.118237,-2.2198,0.136,9.73315,9.73315
1679.00,9.73059,25.224079,0.000425,25.118223,-2.2198,0.137,9.73241,9.73241
1680.00,9.73054,25.224155,0.000426,25.118287,-2.2198,0.137,9.73164,9.73164
1681.00,9.73087,25.224232,0.000425,25.118277,-2.2199,0.137,9.73091,9.73091
1682.00,9.73097,25.224256,0.000433,25.118227,-2.2200,0.137,9.73065,9.73065
1683.00,9.73114,25.224277,0.000435,25.118200,-2.2202,0.137,9.73167,9.73167
1684.00,9.73134,25.224412,0.000438,25.118222,-2.2203,0.136,9.73251,9.73251
1685.00,9.73137,25.224342,0.000436,25.118133,-2.2204,0.136,9.73310,9.73310
1686.00,9.73154,25.224371,0.000434,25.118191,-2.2206,0.136,9.73312,9.73312
1687.00,9.73189,25.224388,0.000431,25.118181,-2.2208,0.137,9.73326,9.73326
1688.00,9.73222,25.224378,0.000429,25.118136,-2.2210,0.137,9.73285,9.73285
1689.00,9.73227,25.224338,0.000427,25.118098,-2.2213,0.137,9.73256,9.73256
1690.00,9.73235,25.224472,0.000427,25.118155,-2.2215,0.137,9.73329,9.73329
1691.00,9.73264,25.224531,0.000424,25.118197,-2.2217,0.137,9.73323,9.73323
1692.00,9.73279,25.224575,0.000422,25.118207,-2.2218,0.137,9.73337,9.73337
1693.00,9.73285,25.224597,0.000424,25.118225,-2.2218,0.137,9.73350,9.73350
1694.00,9.73279,25.224627,0.000429,25.118256,-2.2220,0.137,9.73391,9.73391
1695.00,9.73288,25.224586,0.000433,25.118178,-2.2222,0.137,9.73353,9.73353
1696.00,9.73275,25.224626,0.000436,25.118145,-2.2224,0.137,9.73311,9.73311
1697.00,9.73257,25.224697,0.000439,25.118167,-2.2226,0.137,9.73290,9.73290
1698.00,9.73262,25.224785,0.000437,25.118186,-2.2227,0.137,9.73291,9.73291
1699.00,9.73288,25.224932,0.000432,25.118248,-2.2227,0.138,9.73325,9.73325
1700.00,9.73331,25.225064,0.000429,25.118323,-2.2228,0.138,9.73430,9.73430
1701.00,9.73372,25.225021,0.000428,25.118245,-2.2228,0.138,9.73596,9.73596
1702.00,9.73400,25.225066,0.000428,25.118262,-2.2230,0.138,9.73686,9.73686
1703.00,9.73398,25.225105,0.000430,25.118212,-2.2233,0.138,9.73736,9.73736
1704.00,9.73418,25.225064,0.000431,25.118165,-2.2237,0.138,9.73591,9.73591
1705.00,9.73436,25.225023,0.000431,25.118068,-2.2239,0.138,9.73372,9.73372
1706.00,9.73451,25.225157,0.000433,25.118201,-2.2241,0.138,9.73180,9.73180
1707.00,9.73476,25.225159,0.000429,25.118187,-2.2241,0.138,9.72974,9.72974
1708.00,9.73493,25.225195,0.000429,25.118243,-2.2241,0.138,9.72748,9.72748
1709.00,9.73559,25.225232,0.000429,25.118252,-2.2240,0.138,9.72503,9.72503
1710.00,9.73722,25.225248,0.000427,25.118268,-2.2240,0.139,9.72133,9.72133
1711.00,9.73818,25.225153,0.000424,25.118105,-2.2241,0.139,9.71753,9.71753
@12,2.0001,4.0, 1710.107 
1712.00,9.73717,25.225197,0.000426,25.118081,-2.2242,0.139,9.71519,9.71519
1713.00,9.73442,25.225221,0.000425,25.118058,-2.2244,0.139,9.71371,9.71371
1714.00,9.73166,25.225207,0.000424,25.117978,-2.2245,0.139,9.71470,9.71470
1715.00,9.72996,25.225290,0.000426,25.118044,-2.2246,0.139,9.71816,9.71816
1716.00,9.72685,25.225481,0.000430,25.118190,-2.2249,0.139,9.72290,9.72290
1717.00,9.72417,25.225459,0.000428,25.118093,-2.2251,0.139,9.72726,9.72726
1718.00,9.72203,25.225540,0.000427,25.118119,-2.2252,0.139,9.73181,9.73181
1719.00,9.71706,25.225660,0.000427,25.118185,-2.2254,0.139,9.73579,9.73579
1720.00,9.71396,25.225697,0.000426,25.118155,-2.2256,0.139,9.73879,9.73879
1721.00,9.71540,25.225704,0.000425,25.118144,-2.2257,0.139,9.74047,9.74047
1722.00,9.71833,25.225810,0.000425,25.118314,-2.2257,0.139,9.74147,9.74147
1723.00,9.72144,25.225833,0.000427,25.118342,-2.2258,0.139,9.74132,9.74132
1724.00,9.72323,25.225867,0.000428,25.118344,-2.2258,0.139,9.74134,9.74134
1725.00,9.72739,25.225841,0.000430,25.118267,-2.2259,0.139,9.74140,9.74140
1726.00,9.73092,25.225863,0.000427,25.118181,-2.2260,0.139,9.74133,9.74133
1727.00,9.73323,25.225930,0.000428,25.118122,-2.2263,0.140,9.74114,9.74114
1728.00,9.73454,25.225876,0.000425,25.118054,-2.2266,0.140,9.74083,9.74083
1729.00,9.73560,25.225907,0.000425,25.118032,-2.2269,0.140,9.73974,9.73974
1730.00,9.73625,25.225934,0.000423,25.118063,-2.2272,0.140,9.73865,9.73865
1731.00,9.73635,25.226031,0.000427,25.118150,-2.2273,0.140,9.73687,9.73687
1732.00,9.73611,25.225999,0.000430,25.118135,-2.2274,0.140,9.73486,9.73486
1733.00,9.73639,25.226027,0.000434,25.118090,-2.2275,0.140,9.73300,9.73300
1734.00,9.73699,25.226072,0.000436,25.118130,-2.2276,0.140,9.73230,9.73230
1735.00,9.73741,25.226143,0.000435,25.118139,-2.2276,0.140,9.73137,9.73137
1736.00,9.73751,25.226093,0.000435,25.118106,-2.2277,0.140,9.73121,9.73121
1737.00,9.73730,25.226207,0.000434,25.118204,-2.2278,0.140,9.73113,9.73113
1738.00,9.73688,25.226313,0.000431,25.118265,-2.2279,0.141,9.73073,9.73073
1739.00,9.73611,25.226325,0.000431,25.118212,-2.2281,0.141,9.72994,9.72994
1740.00,9.73548,25.226336,0.000432,25.118192,-2.2282,0.141,9.73037,9.73037
1741.00,9.73484,25.226355,0.000435,25.118156,-2.2284,0.141,9.73003,9.73003
1742.00,9.73455,25.226421,0.000431,25.118121,-2.2286,0.141,9.73020,9.73020
1743.00,9.73414,25.226494,0.000435,25.118175,-2.2288,0.141,9.73079,9.73079
1744.00,9.73346,25.226468,0.000434,25.118213,-2.2289,0.141,9.73042,9.73042
1745.00,9.73282,25.226509,0.000435,25.118246,-2.2291,0.141,9.72990,9.72990
1746.00,9.73228,25.226536,0.000434,25.118254,-2.2292,0.141,9.72963,9.72963
1747.00,9.73172,25.226464,0.000429,25.118159,-2.2294,0.141,9.72990,9.72990
1748.00,9.73126,25.226472,0.000428,25.118122,-2.2296,0.141,9.73014,9.73014
1749.00,9.73107,25.226616,0.000431,25.118148,-2.2298,0.141,9.73102,9.73102
1750.00,9.73078,25.226767,0.000432,25.118166,-2.2299,0.141,9.73085,9.73085
1751.00,9.73043,25.226918,0.000433,25.118182,-2.2301,0.141,9.73022,9.73022
1752.00,9.73015,25.226957,0.000436,25.118160,-2.2302,0.141,9.72909,9.72909
1753.00,9.72997,25.226992,0.000432,25.118134,-2.2303,0.141,9.72768,9.72768
1754.00,9.72967,25.226927,0.000426,25.118054,-2.2304,0.142,9.72653,9.72653
1755.00,9.72930,25.226876,0.000422,25.118006,-2.2306,0.142,9.72552,9.72552
1756.00,9.72903,25.226903,0.000423,25.118062,-2.2307,0.142,9.72586,9.72586
1757.00,9.72901,25.226995,0.000425,25.118115,-2.2307,0.142,9.72692,9.72692
1758.00,9.72899,25.227049,0.000428,25.118172,-2.2308,0.142,9.72731,9.72731
1759.00,9.72892,25.227077,0.000433,25.118221,-2.2308,0.142,9.72742,9.72742
1760.00,9.72866,25.227131,0.000435,25.118297,-2.2310,0.142,9.72814,9.72814
1761.00,9.72855,25.227054,0.000431,25.118226,-2.2312,0.142,9.72855,9.72855
1762.00,9.72859,25.227052,0.000433,25.118241,-2.2315,0.142,9.72818,9.72818
1763.00,9.72844,25.227025,0.000434,25.118174,-2.2317,0.142,9.72844,9.72844
1764.00,9.72855,25.227111,0.000433,25.118139,-2.2320,0.142,9.72965,9.72965
1765.00,9.72861,25.227116,0.000431,25.118108,-2.2322,0.142,9.73032,9.73032
1766.00,9.72878,25.227183,0.000431,25.118132,-2.2323,0.143,9.73074,9.73074
1767.00,9.72884,25.227202,0.000431,25.118087,-2.2324,0.143,9.73088,9.73088
1768.00,9.72879,25.227370,0.000432,25.118168,-2.2325,0.143,9.73156,9.73156
1769.00,9.72866,25.227434,0.000435,25.118185,-2.2326,0.143,9.73075,9.73075
1770.00,9.72855,25.227507,0.000438,25.118156,-2.2326,0.143,9.73004,9.73004
1771.00,9.72856,25.227558,0.000440,25.118122,-2.2327,0.143,9.72934,9.72934
1772.00,9.72860,25.227669,0.000437,25.118139,-2.2329,0.143,9.72841,9.72841
1773.00,9.72864,25.227608,0.000433,25.117985,-2.2331,0.143,9.72762,9.72762
1774.00,9.72866,25.227709,0.000434,25.118049,-2.2332,0.143,9.72667,9.72667
1775.00,9.72865,25.227784,0.000431,25.118091,-2.2334,0.143,9.72644,9.72644
1776.00,9.72881,25.227809,0.000430,25.118032,-2.2337,0.143,9.72689,9.72689
1777.00,9.72884,25.227806,0.000433,25.118018,-2.2339,0.143,9.72764,9.72764
1778.00,9.72889,25.227923,0.000435,25.118112,-2.2341,0.143,9.72883,9.72883
1779.00,9.72930,25.227905,0.000430,25.118047,-2.2342,0.143,9.73061,9.73061
1780.00,9.72947,25.227917,0.000431,25.118009,-2.2343,0.143,9.73111,9.73111
1781.00,9.72944,25.228078,0.000434,25.118148,-2.2344,0.143,9.73077,9.73077
1782.00,9.72935,25.228166,0.000434,25.118197,-2.2345,0.144,9.73024,9.73024
1783.00,9.72930,25.228213,0.000437,25.118226,-2.2347,0.143,9.72935,9.72935
1784.00,9.72921,25.228259,0.000439,25.118228,-2.2349,0.143,9.72831,9.72831
1785.00,9.72897,25.228365,0.000440,25.118247,-2.2350,0.143,9.72792,9.72792
1786.00,9.72875,25.228359,0.000436,25.118196,-2.2351,0.144,9.72857,9.72857
1787.00,9.72890,25.228377,0.000435,25.118151,-2.2352,0.144,9.72949,9.72949
1788.00,9.72900,25.228472,0.000435,25.118226,-2.2354,0.144,9.73041,9.73041
1789.00,9.72916,25.228525,0.000439,25.118235,-2.2357,0.144,9.73168,9.73168
1790.00,9.72937,25.228533,0.000437,25.118290,-2.2360,0.144,9.73326,9.73326
1791.00,9.72976,25.228476,0.000440,25.118268,-2.2362,0.144,9.73338,9.73338
1792.00,9.73009,25.228498,0.000441,25.118282,-2.2364,0.144,9.73369,9.73369
1793.00,9.73045,25.228450,0.000438,25.118175,-2.2365,0.144,9.73382,9.73382
1794.00,9.73076,25.228500,0.000432,25.118186,-2.2364,0.144,9.73326,9.73326
1795.00,9.73100,25.228493,0.000432,25.118093,-2.2366,0.144,9.73167,9.73167
1796.00,9.73099,25.228584,0.000432,25.118094,-2.2368,0.144,9.73118,9.73118
1797.00,9.73095,25.228610,0.000431,25.118120,-2.2369,0.144,9.73024,9.73024
1798.00,9.73081,25.228579,0.000431,25.118090,-2.2371,0.145,9.72915,9.72915
1799.00,9.73059,25.228635,0.000433,25.118086,-2.2373,0.144,9.72896,9.72896
1800.00,9.73058,25.228640,0.000432,25.118097,-2.2374,0.145,9.72971,9.72971
1801.00,9.73071,25.228722,0.000433,25.118136,-2.2375,0.144,9.73000,9.73000
1802.00,9.73092,25.228773,0.000431,25.118075,-2.2376,0.145,9.73093,9.73093
1803.00,9.73128,25.228866,0.000427,25.118096,-2.2377,0.145,9.73205,9.73205
1804.00,9.73144,25.228892,0.000427,25.118095,-2.2378,0.145,9.73180,9.73180
1805.00,9.73130,25.228948,0.000428,25.118097,-2.2380,0.145,9.73032,9.73032
1806.00,9.73108,25.228927,0.000427,25.118062,-2.2382,0.145,9.72918,9.72918
1807.00,9.73082,25.228959,0.000430,25.118098,-2.2383,0.145,9.72789,9.72789
1808.00,9.73062,25.228984,0.000432,25.118126,-2.2385,0.145,9.72737,9.72737
1809.00,9.73062,25.228937,0.000429,25.118087,-2.2386,0.145,9.72815,9.72815
1810.00,9.73045,25.228997,0.000429,25.118118,-2.2388,0.145,9.72985,9.72985
1811.00,9.73033,25.229112,0.000429,25.118150,-2.2390,0.145,9.73085,9.73085
1812.00,9.72999,25.229201,0.000432,25.118153,-2.2391,0.145,9.73138,9.73138
1813.00,9.72996,25.229207,0.000431,25.118067,-2.2392,0.146,9.73128,9.73128
1814.00,9.73002,25.229305,0.000433,25.118080,-2.2394,0.146,9.73076,9.73076
1815.00,9.72999,25.229389,0.000436,25.118086,-2.2395,0.146,9.73022,9.73022
1816.00,9.73005,25.229433,0.000433,25.118092,-2.2397,0.146,9.73030,9.73030
1817.00,9.73019,25.229506,0.000431,25.118151,-2.2399,0.146,9.73107,9.73107
1818.00,9.73039,25.229604,0.000434,25.118260,-2.2402,0.146,9.73112,9.73112
1819.00,9.73047,25.229662,0.000435,25.118310,-2.2404,0.146,9.73122,9.73122
1820.00,9.73049,25.229619,0.000432,25.118251,-2.2405,0.146,9.73149,9.73149
1821.00,9.73049,25.229566,0.000431,25.118198,-2.2406,0.146,9.73172,9.73172
1822.00,9.73054,25.229470,0.000426,25.118074,-2.2406,0.146,9.73162,9.73162
1823.00,9.73036,25.229520,0.000424,25.118062,-2.2408,0.146,9.73160,9.73160
1824.00,9.73047,25.229572,0.000424,25.118056,-2.2410,0.146,9.73242,9.73242
1825.00,9.73090,25.229753,0.000424,25.118165,-2.2411,0.147,9.73295,9.73295
1826.00,9.73126,25.229847,0.000424,25.118197,-2.2413,0.147,9.73273,9.73273
1827.00,9.73151,25.229975,0.000430,25.118228,-2.2414,0.147,9.73251,9.73251
1828.00,9.73160,25.230010,0.000428,25.118215,-2.2416,0.147,9.73220,9.73220
1829.00,9.73161,25.230061,0.000428,25.118219,-2.2417,0.147,9.73237,9.73237
1830.00,9.73188,25.230043,0.000429,25.118187,-2.2419,0.147,9.73340,9.73340
1831.00,9.73209,25.230075,0.000432,25.118175,-2.2421,0.147,9.73397,9.73397
1832.00,9.73217,25.230117,0.000430,25.118240,-2.2424,0.147,9.73354,9.73354
1833.00,9.73217,25.230141,0.000431,25.118239,-2.2426,0.147,9.73380,9.73380
1834.00,9.73226,25.230165,0.000432,25.118271,-2.2428,0.147,9.73343,9.73343
1835.00,9.73240,25.230109,0.000432,25.118238,-2.2430,0.147,9.73202,9.73202
1836.00,9.73250,25.230127,0.000431,25.118308,-2.2432,0.147,9.73164,9.73164
1837.00,9.73249,25.230205,0.000431,25.118378,-2.2434,0.147,9.73241,9.73241
1838.00,9.73265,25.230210,0.000430,25.118344,-2.2435,0.147,9.73283,9.73283
1839.00,9.73278,25.230147,0.000429,25.118257,-2.2436,0.147,9.73286,9.73286
1840.00,9.73284,25.230219,0.000428,25.118289,-2.2438,0.147,9.73283,9.73283
1841.00,9.73296,25.230173,0.000427,25.118184,-2.2439,0.147,9.73253,9.73253
1842.00,9.73292,25.230104,0.000429,25.118104,-2.2440,0.147,9.73211,9.73211
1843.00,9.73273,25.230164,0.000433,25.118108,-2.2442,0.147,9.73144,9.73144
1844.00,9.73254,25.230243,0.000431,25.118126,-2.2446,0.147,9.73128,9.73128
1845.00,9.73249,25.230362,0.000433,25.118151,-2.2449,0.147,9.73177,9.73177
1846.00,9.73257,25.230523,0.000435,25.118247,-2.2450,0.148,9.73262,9.73262
1847.00,9.73287,25.230477,0.000430,25.118189,-2.2451,0.148,9.73392,9.73392
1848.00,9.73304,25.230493,0.000429,25.118209,-2.2452,0.148,9.73407,9.73407
1849.00,9.73291,25.230510,0.000431,25.118245,-2.2451,0.148,9.73332,9.73332
1850.00,9.73240,25.230467,0.000430,25.118187,-2.2452,0.148,9.73170,9.73170
1851.00,9.73211,25.230421,0.000430,25.118119,-2.2454,0.148,9.73196,9.73196
1852.00,9.73237,25.230566,0.000432,25.118152,-2.2457,0.148,9.73189,9.73189
1853.00,9.73260,25.230581,0.000434,25.118159,-2.2460,0.148,9.73329,9.73329
1854.00,9.73261,25.230619,0.000435,25.118163,-2.2461,0.148,9.73339,9.73339
1855.00,9.73257,25.230710,0.000435,25.118216,-2.2462,0.148,9.73469,9.73469
1856.00,9.73247,25.230821,0.000432,25.118288,-2.2464,0.148,9.73385,9.73385
1857.00,9.73269,25.230884,0.000433,25.118338,-2.2467,0.148,9.73192,9.73192
1858.00,9.73313,25.231005,0.000429,25.118381,-2.2469,0.149,9.72913,9.72913
1859.00,9.73296,25.231065,0.000425,25.118329,-2.2471,0.149,9.72675,9.72675
1860.00,9.73187,25.231059,0.000425,25.118317,-2.2472,0.149,9.72221,9.72221
1861.00,9.73400,25.231100,0.000427,25.118281,-2.2473,0.149,9.71731,9.71731
@13,2.0001,4.0, 1860.071 
1862.00,9.73758,25.231033,0.000423,25.118237,-2.2474,0.149,9.71338,9.71338
1863.00,9.73558,25.230988,0.000425,25.118150,-2.2477,0.149,9.71168,9.71168
1864.00,9.73371,25.231054,0.000426,25.118189,-2.2479,0.149,9.71282,9.71282
1865.00,9.73165,25.231072,0.000424,25.118162,-2.2481,0.149,9.71690,9.71690
1866.00,9.72821,25.231087,0.000423,25.118118,-2.2481,0.149,9.72245,9.72245
1867.00,9.72550,25.231292,0.000428,25.118168,-2.2481,0.149,9.72895,9.72895
1868.00,9.72239,25.231409,0.000430,25.118205,-2.2482,0.149,9.73404,9.73404
1869.00,9.71721,25.231475,0.000431,25.118206,-2.2483,0.149,9.73796,9.73796
1870.00,9.71452,25.231602,0.000432,25.118225,-2.2484,0.149,9.74098,9.74098
1871.00,9.71108,25.231657,0.000433,25.118262,-2.2486,0.149,9.74182,9.74182
1872.00,9.70996,25.231603,0.000429,25.118217,-2.2488,0.150,9.74209,9.74209
1873.00,9.71470,25.231596,0.000426,25.118207,-2.2488,0.150,9.74203,9.74203
1874.00,9.72358,25.231594,0.000424,25.118203,-2.2489,0.150,9.74133,9.74133
1875.00,9.72996,25.231522,0.000423,25.118166,-2.2490,0.150,9.73984,9.73984
1876.00,9.73529,25.231557,0.000426,25.118200,-2.2491,0.150,9.73935,9.73935
1877.00,9.73809,25.231529,0.000430,25.118194,-2.2493,0.150,9.73824,9.73824
1878.00,9.73951,25.231630,0.000433,25.118254,-2.2495,0.150,9.73717,9.73717
1879.00,9.73979,25.231595,0.000435,25.118226,-2.2498,0.150,9.73573,9.73573
1880.00,9.73962,25.231634,0.000437,25.118211,-2.2501,0.150,9.73475,9.73475
1881.00,9.73920,25.231608,0.000436,25.118158,-2.2504,0.150,9.73354,9.73354
1882.00,9.73848,25.231757,0.000434,25.118191,-2.2506,0.150,9.73290,9.73290
1883.00,9.73774,25.231729,0.000433,25.118143,-2.2509,0.150,9.73178,9.73178
1884.00,9.73704,25.231866,0.000435,25.118142,-2.2512,0.150,9.73110,9.73110
1885.00,9.73652,25.231956,0.000437,25.118142,-2.2513,0.150,9.73058,9.73058
1886.00,9.73654,25.232024,0.000438,25.118136,-2.2513,0.150,9.73148,9.73148
1887.00,9.73646,25.232080,0.000440,25.118109,-2.2513,0.150,9.73197,9.73197
1888.00,9.73611,25.232134,0.000440,25.118158,-2.2512,0.150,9.73260,9.73260
1889.00,9.73571,25.232158,0.000437,25.118187,-2.2512,0.151,9.73383,9.73383
1890.00,9.73522,25.232154,0.000433,25.118229,-2.2513,0.151,9.73429,9.73429
1891.00,9.73454,25.232235,0.000432,25.118332,-2.2515,0.151,9.73259,9.73259
1892.00,9.73383,25.232173,0.000429,25.118325,-2.2516,0.151,9.73048,9.73048
1893.00,9.73307,25.232213,0.000429,25.118333,-2.2518,0.151,9.72982,9.72982
1894.00,9.73242,25.232268,0.000430,25.118384,-2.2521,0.152,9.72916,9.72916
1895.00,9.73179,25.232349,0.000433,25.118356,-2.2522,0.152,9.72876,9.72876
1896.00,9.73161,25.232365,0.000432,25.118258,-2.2524,0.152,9.72998,9.72998
1897.00,9.73168,25.232381,0.000435,25.118205,-2.2526,0.151,9.73128,9.73128
1898.00,9.73153,25.232386,0.000438,25.118165,-2.2527,0.151,9.73152,9.73152
1899.00,9.73137,25.232425,0.000438,25.118142,-2.2528,0.151,9.73036,9.73036
1900.00,9.73130,25.232510,0.000440,25.118215,-2.2529,0.151,9.72947,9.72947
1901.00,9.73131,25.232546,0.000441,25.118270,-2.2530,0.151,9.72885,9.72885
1902.00,9.73084,25.232661,0.000443,25.118388,-2.2531,0.152,9.72865,9.72865
1903.00,9.73074,25.232723,0.000441,25.118377,-2.2532,0.152,9.72848,9.72848
1904.00,9.73059,25.232644,0.000438,25.118313,-2.2534,0.152,9.72869,9.72869
1905.00,9.73059,25.232615,0.000436,25.118251,-2.2536,0.152,9.72977,9.72977
1906.00,9.73058,25.232647,0.000437,25.118219,-2.2539,0.152,9.73065,9.73065
1907.00,9.73022,25.232667,0.000432,25.118165,-2.2540,0.152,9.73133,9.73133
1908.00,9.73003,25.232745,0.000435,25.118229,-2.2542,0.152,9.73104,9.73104
1909.00,9.72996,25.232849,0.000439,25.118275,-2.2544,0.152,9.73076,9.73076
1910.00,9.72956,25.232825,0.000439,25.118263,-2.2545,0.152,9.72978,9.72978
1911.00,9.72945,25.232854,0.000439,25.118280,-2.2546,0.152,9.72849,9.72849
1912.00,9.72963,25.232871,0.000442,25.118286,-2.2548,0.152,9.72738,9.72738
1913.00,9.72960,25.232899,0.000438,25.118267,-2.2549,0.152,9.72695,9.72695
1914.00,9.72941,25.232983,0.000433,25.118265,-2.2550,0.152,9.72721,9.72721
1915.00,9.72908,25.233082,0.000431,25.118255,-2.2551,0.153,9.72836,9.72836
1916.00,9.72886,25.233170,0.000429,25.118274,-2.2552,0.153,9.72862,9.72862
1917.00,9.72888,25.233234,0.000431,25.118262,-2.2553,0.153,9.72910,9.72910
1918.00,9.72914,25.233296,0.000432,25.118257,-2.2553,0.153,9.73045,9.73045
1919.00,9.72933,25.233290,0.000434,25.118255,-2.2555,0.153,9.73196,9.73196
1920.00,9.72965,25.233319,0.000440,25.118266,-2.2556,0.152,9.73095,9.73095
1921.00,9.72963,25.233310,0.000440,25.118252,-2.2557,0.152,9.73024,9.73024
1922.00,9.72937,25.233389,0.000436,25.118272,-2.2559,0.153,9.72925,9.72925
1923.00,9.72924,25.233404,0.000436,25.118264,-2.2562,0.153,9.72839,9.72839
1924.00,9.72927,25.233445,0.000435,25.118243,-2.2563,0.153,9.72733,9.72733
1925.00,9.72921,25.233566,0.000433,25.118353,-2.2565,0.153,9.72748,9.72748
1926.00,9.72893,25.233622,0.000431,25.118319,-2.2567,0.154,9.72731,9.72731
1927.00,9.72841,25.233634,0.000435,25.118325,-2.2569,0.153,9.72725,9.72725
1928.00,9.72834,25.233672,0.000436,25.118339,-2.2572,0.153,9.72676,9.72676
1929.00,9.72841,25.233754,0.000440,25.118369,-2.2574,0.153,9.72725,9.72725
1930.00,9.72841,25.233730,0.000441,25.118305,-2.2575,0.153,9.72840,9.72840
1931.00,9.72860,25.233746,0.000444,25.118323,-2.2575,0.153,9.72970,9.72970
1932.00,9.72902,25.233752,0.000441,25.118285,-2.2576,0.153,9.73119,9.73119
1933.00,9.72924,25.233776,0.000441,25.118295,-2.2577,0.153,9.73171,9.73171
1934.00,9.72942,25.233858,0.000438,25.118302,-2.2577,0.153,9.73124,9.73124
1935.00,9.72940,25.233911,0.000436,25.118270,-2.2578,0.154,9.73037,9.73037
1936.00,9.72926,25.233967,0.000435,25.118254,-2.2579,0.154,9.72970,9.72970
1937.00,9.72900,25.234013,0.000437,25.118282,-2.2580,0.154,9.72848,9.72848
1938.00,9.72873,25.234042,0.000437,25.118253,-2.2582,0.154,9.72883,9.72883
1939.00,9.72875,25.233985,0.000435,25.118186,-2.2585,0.154,9.72914,9.72914
1940.00,9.72881,25.234015,0.000436,25.118177,-2.2587,0.154,9.72943,9.72943
1941.00,9.72908,25.234031,0.000435,25.118151,-2.2589,0.154,9.73018,9.73018
1942.00,9.72948,25.234131,0.000434,25.118143,-2.2592,0.154,9.73198,9.73198
1943.00,9.72995,25.234189,0.000432,25.118156,-2.2594,0.154,9.73333,9.73333
1944.00,9.73028,25.234299,0.000434,25.118245,-2.2596,0.154,9.73390,9.73390
1945.00,9.73050,25.234349,0.000433,25.118294,-2.2597,0.154,9.73408,9.73408
1946.00,9.73072,25.234449,0.000434,25.118364,-2.2599,0.154,9.73368,9.73368
1947.00,9.73087,25.234487,0.000437,25.118405,-2.2601,0.154,9.73212,9.73212
1948.00,9.73110,25.234464,0.000437,25.118382,-2.2604,0.154,9.73119,9.73119
1949.00,9.73136,25.234443,0.000434,25.118334,-2.2606,0.155,9.73128,9.73128
1950.00,9.73139,25.234418,0.000432,25.118261,-2.2608,0.155,9.73142,9.73142
1951.00,9.73125,25.234382,0.000430,25.118203,-2.2611,0.155,9.73072,9.73072
1952.00,9.73091,25.234337,0.000425,25.118179,-2.2612,0.155,9.73032,9.73032
1953.00,9.73076,25.234403,0.000427,25.118166,-2.2612,0.155,9.73006,9.73006
1954.00,9.73093,25.234432,0.000428,25.118143,-2.2612,0.155,9.72975,9.72975
1955.00,9.73117,25.234464,0.000431,25.118186,-2.2613,0.155,9.73010,9.73010
1956.00,9.73141,25.234498,0.000434,25.118171,-2.2614,0.155,9.73102,9.73102
1957.00,9.73159,25.234641,0.000436,25.118233,-2.2615,0.155,9.73215,9.73215
1958.00,9.73179,25.234670,0.000434,25.118223,-2.2617,0.155,9.73164,9.73164
1959.00,9.73183,25.234732,0.000434,25.118274,-2.2618,0.155,9.73025,9.73025
1960.00,9.73157,25.234817,0.000432,25.118269,-2.2621,0.156,9.72942,9.72942
1961.00,9.73100,25.234879,0.000432,25.118314,-2.2624,0.156,9.73019,9.73019
1962.00,9.73060,25.234874,0.000433,25.118200,-2.2627,0.156,9.73124,9.73124
1963.00,9.73054,25.234934,0.000431,25.118177,-2.2629,0.156,9.73280,9.73280
1964.00,9.73099,25.234973,0.000432,25.118163,-2.2631,0.156,9.73391,9.73391
1965.00,9.73124,25.234979,0.000434,25.118141,-2.2632,0.156,9.73367,9.73367
1966.00,9.73125,25.234981,0.000432,25.118078,-2.2633,0.156,9.73386,9.73386
1967.00,9.73148,25.234996,0.000429,25.118113,-2.2634,0.156,9.73300,9.73300
1968.00,9.73136,25.235064,0.000430,25.118171,-2.2635,0.156,9.73248,9.73248
1969.00,9.73170,25.235099,0.000430,25.118187,-2.2636,0.156,9.73270,9.73270
1970.00,9.73209,25.235155,0.000428,25.118218,-2.2637,0.156,9.73386,9.73386
1971.00,9.73222,25.235275,0.000430,25.118295,-2.2639,0.156,9.73348,9.73348
1972.00,9.73233,25.235296,0.000431,25.118333,-2.2640,0.156,9.73271,9.73271
1973.00,9.73249,25.235329,0.000433,25.118302,-2.2642,0.156,9.73103,9.73103
1974.00,9.73216,25.235339,0.000432,25.118250,-2.2645,0.156,9.72948,9.72948
1975.00,9.73149,25.235381,0.000433,25.118274,-2.2647,0.156,9.72850,9.72850
1976.00,9.73135,25.235362,0.000430,25.118255,-2.2650,0.156,9.72805,9.72805
1977.00,9.73142,25.235451,0.000428,25.118221,-2.2653,0.157,9.72931,9.72931
1978.00,9.73172,25.235422,0.000425,25.118168,-2.2654,0.157,9.73071,9.73071
1979.00,9.73214,25.235535,0.000427,25.118232,-2.2655,0.157,9.73212,9.73212
1980.00,9.73178,25.235569,0.000429,25.118264,-2.2656,0.157,9.73235,9.73235
1981.00,9.73142,25.235692,0.000432,25.118343,-2.2656,0.157,9.73198,9.73198
1982.00,9.73149,25.235709,0.000435,25.118352,-2.2657,0.157,9.73114,9.73114
1983.00,9.73147,25.235803,0.000438,25.118435,-2.2658,0.157,9.73060,9.73060
1984.00,9.73121,25.235844,0.000434,25.118422,-2.2660,0.157,9.73011,9.73011
1985.00,9.73091,25.235895,0.000433,25.118342,-2.2661,0.157,9.73036,9.73036
1986.00,9.73077,25.235922,0.000437,25.118362,-2.2664,0.157,9.73040,9.73040
1987.00,9.73074,25.235944,0.000437,25.118381,-2.2666,0.157,9.73021,9.73021
1988.00,9.73067,25.236008,0.000436,25.118392,-2.2669,0.157,9.72967,9.72967
1989.00,9.73040,25.236002,0.000442,25.118374,-2.2671,0.157,9.72966,9.72966
1990.00,9.73031,25.235974,0.000441,25.118390,-2.2673,0.157,9.72958,9.72958
1991.00,9.73010,25.235858,0.000435,25.118222,-2.2674,0.157,9.72961,9.72961
1992.00,9.73007,25.235831,0.000434,25.118228,-2.2676,0.157,9.73004,9.73004
1993.00,9.73024,25.235740,0.000433,25.118156,-2.2678,0.157,9.73039,9.73039
1994.00,9.73043,25.235631,0.000430,25.118070,-2.2681,0.158,9.73025,9.73025
1995.00,9.73065,25.235711,0.000431,25.118083,-2.2683,0.158,9.73066,9.73066
1996.00,9.73078,25.235802,0.000431,25.118130,-2.2685,0.158,9.73140,9.73140
1997.00,9.73083,25.235822,0.000431,25.118085,-2.2686,0.158,9.73158,9.73158
1998.00,9.73073,25.235866,0.000432,25.118130,-2.2687,0.158,9.73215,9.73215
1999.00,9.73067,25.235999,0.000432,25.118192,-2.2688,0.158,9.73255,9.73255
2000.00,9.73068,25.236066,0.000431,25.118235,-2.2689,0.158,9.73237,9.73237
2001.00,9.73088,25.236150,0.000433,25.118300,-2.2691,0.158,9.73242,9.73242
2002.00,9.73097,25.236208,0.000435,25.118271,-2.2694,0.158,9.73197,9.73197
2003.00,9.73106,25.236369,0.000432,25.118333,-2.2696,0.158,9.73276,9.73276
2004.00,9.73108,25.236462,0.000431,25.118377,-2.2698,0.158,9.73239,9.73239
2005.00,9.73129,25.236509,0.000430,25.118349,-2.2699,0.158,9.73110,9.73110
2006.00,9.73167,25.236556,0.000427,25.118297,-2.2701,0.158,9.73019,9.73019
2007.00,9.73180,25.236646,0.000426,25.118307,-2.2702,0.159,9.72954,9.72954
2008.00,9.73228,25.236620,0.000425,25.118214,-2.2704,0.159,9.72728,9.72728
2009.00,9.73240,25.236598,0.000422,25.118157,-2.2706,0.159,9.72597,9.72597
2010.00,9.73204,25.236556,0.000422,25.118153,-2.2708,0.159,9.72351,9.72351
2011.00,9.73269,25.236569,0.000422,25.118197,-2.2709,0.159,9.71986,9.71986
@14,2.0001,4.0, 2010.11 
2012.00,9.73144,25.236615,0.000424,25.118243,-2.2711,0.159,9.71669,9.71669
2013.00,9.73213,25.236653,0.000426,25.118262,-2.2713,0.159,9.71541,9.71541
2014.00,9.73017,25.236712,0.000430,25.118323,-2.2714,0.159,9.71643,9.71643
2015.00,9.72911,25.236738,0.000429,25.118283,-2.2714,0.159,9.72055,9.72055
2016.00,9.72687,25.236758,0.000428,25.118251,-2.2715,0.159,9.72546,9.72546
2017.00,9.72402,25.236700,0.000425,25.118205,-2.2717,0.160,9.73094,9.73094
2018.00,9.72212,25.236702,0.000424,25.118224,-2.2720,0.160,9.73545,9.73545
2019.00,9.72019,25.236736,0.000426,25.118246,-2.2723,0.160,9.73862,9.73862
2020.00,9.71753,25.236797,0.000425,25.118254,-2.2725,0.160,9.74053,9.74053
2021.00,9.71408,25.236798,0.000425,25.118248,-2.2727,0.160,9.74187,9.74187
2022.00,9.71261,25.236866,0.000425,25.118296,-2.2728,0.160,9.74246,9.74246
2023.00,9.71759,25.236915,0.000424,25.118304,-2.2728,0.160,9.74328,9.74328
2024.00,9.72716,25.236922,0.000422,25.118254,-2.2729,0.160,9.74316,9.74316
2025.00,9.73373,25.236988,0.000424,25.118265,-2.2731,0.160,9.74170,9.74170
2026.00,9.73620,25.237061,0.000426,25.118263,-2.2732,0.160,9.74065,9.74065
2027.00,9.73833,25.237162,0.000429,25.118303,-2.2734,0.160,9.73938,9.73938
2028.00,9.73952,25.237186,0.000430,25.118287,-2.2736,0.160,9.73773,9.73773
2029.00,9.74023,25.237213,0.000431,25.118306,-2.2738,0.160,9.73620,9.73620
2030.00,9.73998,25.237215,0.000431,25.118333,-2.2739,0.160,9.73607,9.73607
2031.00,9.73945,25.237193,0.000428,25.118253,-2.2741,0.160,9.73520,9.73520
2032.00,9.73896,25.237215,0.000429,25.118226,-2.2743,0.160,9.73494,9.73494
2033.00,9.73843,25.237284,0.000427,25.118223,-2.2745,0.161,9.73457,9.73457
2034.00,9.73857,25.237453,0.000426,25.118244,-2.2747,0.161,9.73344,9.73344
2035.00,9.73871,25.237491,0.000425,25.118153,-2.2748,0.161,9.73214,9.73214
2036.00,9.73785,25.237599,0.000429,25.118236,-2.2750,0.161,9.73208,9.73208
2037.00,9.73740,25.237622,0.000425,25.118148,-2.2751,0.161,9.73245,9.73245
2038.00,9.73715,25.237680,0.000426,25.118163,-2.2753,0.161,9.73230,9.73230
2039.00,9.73663,25.237621,0.000426,25.118106,-2.2755,0.161,9.73238,9.73238
2040.00,9.73598,25.237711,0.000428,25.118184,-2.2757,0.161,9.73260,9.73260
2041.00,9.73531,25.237814,0.000430,25.118199,-2.2759,0.161,9.73222,9.73222
2042.00,9.73472,25.237912,0.000435,25.118257,-2.2761,0.161,9.73085,9.73085
2043.00,9.73380,25.238006,0.000438,25.118304,-2.2762,0.161,9.73000,9.73000
2044.00,9.73320,25.238080,0.000439,25.118353,-2.2764,0.161,9.73012,9.73012
2045.00,9.73277,25.238119,0.000439,25.118385,-2.2766,0.161,9.72926,9.72926
2046.00,9.73235,25.238147,0.000437,25.118419,-2.2767,0.161,9.72851,9.72851
2047.00,9.73179,25.238124,0.000430,25.118423,-2.2769,0.162,9.72777,9.72777
2048.00,9.73133,25.238126,0.000434,25.118397,-2.2771,0.161,9.72809,9.72809
2049.00,9.73116,25.238150,0.000434,25.118369,-2.2771,0.161,9.72835,9.72835
2050.00,9.73086,25.238153,0.000433,25.118325,-2.2771,0.162,9.72869,9.72869
2051.00,9.73058,25.238124,0.000437,25.118323,-2.2772,0.161,9.72939,9.72939
2052.00,9.73048,25.238142,0.000439,25.118333,-2.2774,0.161,9.73020,9.73020
2053.00,9.73026,25.238128,0.000434,25.118305,-2.2775,0.162,9.73050,9.73050
2054.00,9.73029,25.238156,0.000433,25.118304,-2.2777,0.162,9.73055,9.73055
2055.00,9.73033,25.238196,0.000431,25.118308,-2.2780,0.162,9.73051,9.73051
2056.00,9.73014,25.238293,0.000429,25.118314,-2.2782,0.162,9.72986,9.72986
2057.00,9.72984,25.238416,0.000431,25.118341,-2.2784,0.162,9.73007,9.73007
2058.00,9.72969,25.238503,0.000434,25.118354,-2.2787,0.162,9.73005,9.73005
2059.00,9.72972,25.238605,0.000439,25.118362,-2.2788,0.162,9.72974,9.72974
2060.00,9.72962,25.238675,0.000442,25.118372,-2.2790,0.162,9.72986,9.72986
2061.00,9.72949,25.238655,0.000440,25.118339,-2.2791,0.162,9.72971,9.72971
2062.00,9.72928,25.238632,0.000438,25.118282,-2.2792,0.162,9.72892,9.72892
2063.00,9.72926,25.238719,0.000436,25.118293,-2.2792,0.162,9.72828,9.72828
2064.00,9.72911,25.238771,0.000431,25.118328,-2.2794,0.162,9.72768,9.72768
2065.00,9.72916,25.238833,0.000428,25.118356,-2.2796,0.163,9.72794,9.72794
2066.00,9.72937,25.238920,0.000425,25.118335,-2.2798,0.163,9.72921,9.72921
2067.00,9.72975,25.238944,0.000423,25.118311,-2.2800,0.163,9.73039,9.73039
2068.00,9.72989,25.238885,0.000422,25.118266,-2.2802,0.163,9.73063,9.73063
2069.00,9.72985,25.238901,0.000425,25.118260,-2.2803,0.163,9.73145,9.73145
2070.00,9.72987,25.238891,0.000429,25.118211,-2.2804,0.163,9.73125,9.73125
2071.00,9.72994,25.238916,0.000430,25.118203,-2.2806,0.163,9.73092,9.73092
2072.00,9.72987,25.239030,0.000432,25.118278,-2.2807,0.163,9.73001,9.73001
2073.00,9.72981,25.239217,0.000436,25.118338,-2.2808,0.163,9.73015,9.73015
2074.00,9.72971,25.239223,0.000435,25.118275,-2.2810,0.163,9.72964,9.72964
2075.00,9.72973,25.239291,0.000434,25.118318,-2.2812,0.163,9.72919,9.72919
2076.00,9.72972,25.239389,0.000437,25.118394,-2.2814,0.163,9.72870,9.72870
2077.00,9.72962,25.239413,0.000439,25.118396,-2.2815,0.163,9.72896,9.72896
2078.00,9.72956,25.239343,0.000436,25.118385,-2.2817,0.163,9.72906,9.72906
2079.00,9.72953,25.239320,0.000433,25.118377,-2.2818,0.164,9.72953,9.72953
2080.00,9.72966,25.239378,0.000434,25.118388,-2.2819,0.164,9.73057,9.73057
2081.00,9.72984,25.239332,0.000433,25.118319,-2.2822,0.164,9.73101,9.73101
2082.00,9.73006,25.239363,0.000434,25.118338,-2.2824,0.164,9.73128,9.73128
2083.00,9.73022,25.239363,0.000434,25.118338,-2.2828,0.164,9.73149,9.73149
2084.00,9.73047,25.239468,0.000436,25.118428,-2.2832,0.164,9.73153,9.73153
2085.00,9.73046,25.239443,0.000435,25.118375,-2.2836,0.164,9.73067,9.73067
2086.00,9.73031,25.239449,0.000440,25.118385,-2.2839,0.164,9.73002,9.73002
2087.00,9.72998,25.239445,0.000436,25.118347,-2.2839,0.164,9.72904,9.72904
2088.00,9.72985,25.239524,0.000437,25.118336,-2.2839,0.164,9.72887,9.72887
2089.00,9.72982,25.239485,0.000438,25.118275,-2.2840,0.164,9.72829,9.72829
2090.00,9.72973,25.239482,0.000440,25.118236,-2.2840,0.164,9.72834,9.72834
2091.00,9.72959,25.239518,0.000433,25.118220,-2.2841,0.164,9.72839,9.72839
2092.00,9.72954,25.239530,0.000432,25.118202,-2.2843,0.164,9.72894,9.72894
2093.00,9.72951,25.239518,0.000435,25.118189,-2.2846,0.164,9.72830,9.72830
2094.00,9.72938,25.239605,0.000431,25.118236,-2.2848,0.164,9.72804,9.72804
2095.00,9.72945,25.239687,0.000428,25.118327,-2.2850,0.165,9.72865,9.72865
2096.00,9.72959,25.239763,0.000430,25.118346,-2.2854,0.165,9.72936,9.72936
2097.00,9.72972,25.239810,0.000431,25.118337,-2.2857,0.165,9.72963,9.72963
2098.00,9.72975,25.239804,0.000426,25.118267,-2.2859,0.165,9.73057,9.73057
2099.00,9.72986,25.239847,0.000428,25.118231,-2.2860,0.165,9.73173,9.73173
2100.00,9.72990,25.239948,0.000429,25.118243,-2.2861,0.165,9.73172,9.73172
2101.00,9.72989,25.239870,0.000429,25.118190,-2.2861,0.165,9.73210,9.73210
2102.00,9.73006,25.239889,0.000433,25.118171,-2.2860,0.165,9.73271,9.73271
2103.00,9.73006,25.240029,0.000435,25.118215,-2.2860,0.165,9.73230,9.73230
2104.00,9.73006,25.240148,0.000437,25.118225,-2.2862,0.165,9.73240,9.73240
2105.00,9.73025,25.240231,0.000436,25.118215,-2.2866,0.165,9.73280,9.73280
2106.00,9.73056,25.240468,0.000435,25.118299,-2.2870,0.165,9.73304,9.73304
2107.00,9.73085,25.240541,0.000432,25.118334,-2.2873,0.165,9.73270,9.73270
2108.00,9.73111,25.240500,0.000429,25.118265,-2.2876,0.165,9.73355,9.73355
2109.00,9.73122,25.240455,0.000424,25.118215,-2.2878,0.166,9.73287,9.73287
2110.00,9.73124,25.240390,0.000422,25.118101,-2.2878,0.166,9.73196,9.73196
2111.00,9.73135,25.240334,0.000426,25.118047,-2.2877,0.166,9.73106,9.73106
2112.00,9.73138,25.240419,0.000429,25.118087,-2.2877,0.166,9.73060,9.73060
2113.00,9.73139,25.240534,0.000436,25.118223,-2.2878,0.165,9.72932,9.72932
2114.00,9.73153,25.240594,0.000439,25.118257,-2.2880,0.165,9.72964,9.72964
2115.00,9.73169,25.240653,0.000441,25.118300,-2.2883,0.165,9.73042,9.73042
2116.00,9.73179,25.240652,0.000438,25.118253,-2.2887,0.165,9.73130,9.73130
2117.00,9.73194,25.240650,0.000431,25.118217,-2.2890,0.166,9.73189,9.73189
2118.00,9.73196,25.240717,0.000430,25.118219,-2.2892,0.166,9.73245,9.73245
2119.00,9.73181,25.240756,0.000431,25.118250,-2.2895,0.166,9.73185,9.73185
2120.00,9.73158,25.240749,0.000429,25.118229,-2.2896,0.166,9.73100,9.73100
2121.00,9.73153,25.240840,0.000430,25.118301,-2.2896,0.166,9.73052,9.73052
2122.00,9.73154,25.240826,0.000430,25.118270,-2.2897,0.166,9.73104,9.73104
2123.00,9.73161,25.240754,0.000427,25.118144,-2.2899,0.166,9.73139,9.73139
2124.00,9.73168,25.240786,0.000425,25.118103,-2.2899,0.167,9.73226,9.73226
2125.00,9.73158,25.240821,0.000425,25.118088,-2.2900,0.167,9.73218,9.73218
2126.00,9.73121,25.240893,0.000424,25.118148,-2.2902,0.167,9.73136,9.73136
2127.00,9.73097,25.241019,0.000428,25.118185,-2.2905,0.167,9.73000,9.73000
2128.00,9.73068,25.241115,0.000432,25.118295,-2.2908,0.167,9.72923,9.72923
2129.00,9.73064,25.241111,0.000436,25.118300,-2.2911,0.167,9.72918,9.72918
2130.00,9.73081,25.241185,0.000437,25.118371,-2.2913,0.167,9.72989,9.72989
2131.00,9.73094,25.241209,0.000434,25.118320,-2.2915,0.167,9.73104,9.73104
2132.00,9.73113,25.241263,0.000435,25.118355,-2.2918,0.167,9.73180,9.73180
2133.00,9.73129,25.241287,0.000434,25.118335,-2.2919,0.167,9.73240,9.73240
2134.00,9.73134,25.241358,0.000434,25.118352,-2.2921,0.167,9.73170,9.73170
2135.00,9.73114,25.241404,0.000433,25.118361,-2.2923,0.167,9.73032,9.73032
2136.00,9.73064,25.241419,0.000435,25.118334,-2.2924,0.167,9.72903,9.72903
2137.00,9.73040,25.241438,0.000434,25.118258,-2.2925,0.167,9.72858,9.72858
2138.00,9.73032,25.241392,0.000429,25.118175,-2.2925,0.167,9.72813,9.72813
2139.00,9.73041,25.241383,0.000424,25.118181,-2.2925,0.168,9.72923,9.72923
2140.00,9.73080,25.241355,0.000424,25.118160,-2.2926,0.168,9.73155,9.73155
2141.00,9.73101,25.241374,0.000426,25.118139,-2.2927,0.168,9.73241,9.73241
2142.00,9.73085,25.241389,0.000430,25.118154,-2.2928,0.167,9.73279,9.73279
2143.00,9.73061,25.241526,0.000432,25.118247,-2.2929,0.168,9.73298,9.73298
2144.00,9.73061,25.241592,0.000432,25.118188,-2.2930,0.168,9.73270,9.73270
2145.00,9.73085,25.241727,0.000433,25.118218,-2.2931,0.168,9.73227,9.73227
2146.00,9.73119,25.241771,0.000433,25.118293,-2.2932,0.168,9.73249,9.73249
2147.00,9.73148,25.241831,0.000431,25.118380,-2.2934,0.168,9.73195,9.73195
2148.00,9.73145,25.241885,0.000433,25.118391,-2.2936,0.168,9.73168,9.73168
2149.00,9.73123,25.241906,0.000436,25.118438,-2.2939,0.168,9.73104,9.73104
2150.00,9.73111,25.241876,0.000433,25.118383,-2.2941,0.168,9.73012,9.73012
2151.00,9.73099,25.241971,0.000431,25.118363,-2.2943,0.168,9.72959,9.72959
2152.00,9.73081,25.242009,0.000430,25.118343,-2.2946,0.168,9.72957,9.72957
2153.00,9.73067,25.242011,0.000429,25.118312,-2.2951,0.168,9.73050,9.73050
2154.00,9.73104,25.242120,0.000431,25.118362,-2.2954,0.168,9.73055,9.73055
2155.00,9.73143,25.242190,0.000432,25.118370,-2.2956,0.168,9.72978,9.72978
2156.00,9.73128,25.242206,0.000432,25.118384,-2.2958,0.168,9.72860,9.72860
2157.00,9.73080,25.242211,0.000432,25.118351,-2.2959,0.168,9.72821,9.72821
2158.00,9.73067,25.242239,0.000428,25.118406,-2.2958,0.169,9.72655,9.72655
2159.00,9.72988,25.242181,0.000427,25.118403,-2.2958,0.169,9.72560,9.72560
2160.00,9.72947,25.242146,0.000425,25.118406,-2.2959,0.169,9.72335,9.72335
2161.00,9.72943,25.242086,0.000423,25.118410,-2.2960,0.169,9.72057,9.72057
@15,2.0001,4.0, 2160.04500000001 
2162.00,9.72895,25.242054,0.000421,25.118379,-2.2961,0.169,9.71699,9.71699
2163.00,9.73182,25.242098,0.000424,25.118315,-2.2963,0.169,9.71454,9.71454
2164.00,9.72923,25.242096,0.000423,25.118214,-2.2965,0.169,9.71371,9.71371
2165.00,9.72805,25.242165,0.000426,25.118210,-2.2967,0.169,9.71636,9.71636
2166.00,9.72676,25.242241,0.000430,25.118233,-2.2969,0.169,9.72081,9.72081
2167.00,9.72421,25.242325,0.000430,25.118284,-2.2971,0.169,9.72606,9.72606
2168.00,9.72215,25.242382,0.000429,25.118292,-2.2973,0.169,9.73104,9.73104
2169.00,9.72075,25.242492,0.000428,25.118311,-2.2974,0.170,9.73503,9.73503
2170.00,9.71664,25.242529,0.000426,25.118333,-2.2976,0.170,9.73688,9.73688
2171.00,9.71380,25.242609,0.000424,25.118288,-2.2978,0.170,9.73772,9.73772
2172.00,9.71427,25.242629,0.000427,25.118248,-2.2980,0.170,9.73899,9.73899
2173.00,9.71514,25.242560,0.000426,25.118166,-2.2982,0.170,9.73897,9.73897
2174.00,9.72086,25.242627,0.000431,25.118225,-2.2983,0.170,9.73783,9.73783
2175.00,9.72707,25.242694,0.000433,25.118231,-2.2985,0.169,9.73862,9.73862
2176.00,9.73101,25.242681,0.000433,25.118217,-2.2986,0.170,9.73853,9.73853
2177.00,9.73330,25.242736,0.000431,25.118232,-2.2988,0.170,9.73689,9.73689
2178.00,9.73451,25.242829,0.000432,25.118301,-2.2990,0.170,9.73593,9.73593
2179.00,9.73516,25.242776,0.000426,25.118241,-2.2992,0.170,9.73542,9.73542
2180.00,9.73556,25.242832,0.000426,25.118282,-2.2994,0.170,9.73346,9.73346
2181.00,9.73531,25.242949,0.000426,25.118324,-2.2996,0.170,9.73326,9.73326
2182.00,9.73498,25.243045,0.000430,25.118362,-2.2997,0.170,9.73351,9.73351
2183.00,9.73491,25.243140,0.000430,25.118359,-2.2999,0.171,9.73327,9.73327
2184.00,9.73507,25.243330,0.000436,25.118448,-2.3000,0.171,9.73319,9.73319
2185.00,9.73553,25.243323,0.000437,25.118413,-2.3002,0.170,9.73405,9.73405
2186.00,9.73589,25.243286,0.000436,25.118330,-2.3004,0.170,9.73330,9.73330
2187.00,9.73581,25.243258,0.000435,25.118290,-2.3006,0.171,9.73165,9.73165
2188.00,9.73505,25.243209,0.000436,25.118260,-2.3007,0.171,9.73048,9.73048
2189.00,9.73436,25.243156,0.000436,25.118209,-2.3008,0.171,9.72983,9.72983
2190.00,9.73389,25.243157,0.000435,25.118139,-2.3010,0.171,9.72877,9.72877
2191.00,9.73355,25.243163,0.000434,25.118130,-2.3010,0.171,9.72817,9.72817
2192.00,9.73305,25.243225,0.000435,25.118162,-2.3011,0.171,9.72876,9.72876
2193.00,9.73239,25.243312,0.000438,25.118236,-2.3012,0.171,9.72911,9.72911
2194.00,9.73201,25.243341,0.000435,25.118220,-2.3014,0.171,9.72887,9.72887
2195.00,9.73132,25.243432,0.000437,25.118260,-2.3016,0.171,9.72859,9.72859
2196.00,9.73095,25.243506,0.000442,25.118298,-2.3017,0.171,9.72880,9.72880
2197.00,9.73067,25.243559,0.000438,25.118296,-2.3019,0.171,9.72907,9.72907
2198.00,9.73058,25.243529,0.000433,25.118260,-2.3021,0.171,9.72936,9.72936
2199.00,9.73033,25.243530,0.000430,25.118275,-2.3023,0.171,9.72842,9.72842
2200.00,9.72986,25.243498,0.000425,25.118283,-2.3025,0.171,9.72717,9.72717
2201.00,9.72933,25.243468,0.000422,25.118262,-2.3027,0.172,9.72575,9.72575
2202.00,9.72883,25.243425,0.000423,25.118225,-2.3029,0.172,9.72534,9.72534
2203.00,9.72865,25.243498,0.000424,25.118255,-2.3031,0.172,9.72538,9.72538
2204.00,9.72856,25.243584,0.000427,25.118252,-2.3032,0.172,9.72687,9.72687
2205.00,9.72841,25.243734,0.000429,25.118302,-2.3032,0.172,9.72848,9.72848
2206.00,9.72821,25.243816,0.000430,25.118337,-2.3034,0.172,9.73009,9.73009
2207.00,9.72830,25.243858,0.000427,25.118291,-2.3035,0.172,9.73001,9.73001
2208.00,9.72823,25.243927,0.000428,25.118233,-2.3037,0.172,9.72949,9.72949
2209.00,9.72819,25.243953,0.000427,25.118220,-2.3039,0.172,9.72856,9.72856
2210.00,9.72814,25.244010,0.000427,25.118239,-2.3041,0.172,9.72783,9.72783
2211.00,9.72802,25.244071,0.000426,25.118248,-2.3043,0.172,9.72699,9.72699
2212.00,9.72793,25.244129,0.000426,25.118290,-2.3044,0.172,9.72721,9.72721
2213.00,9.72781,25.244182,0.000424,25.118369,-2.3045,0.172,9.72793,9.72793
2214.00,9.72798,25.244223,0.000425,25.118370,-2.3046,0.173,9.72797,9.72797
2215.00,9.72786,25.244252,0.000426,25.118358,-2.3047,0.173,9.72781,9.72781
2216.00,9.72783,25.244253,0.000427,25.118314,-2.3049,0.173,9.72856,9.72856
2217.00,9.72794,25.244250,0.000428,25.118308,-2.3051,0.173,9.72927,9.72927
2218.00,9.72796,25.244246,0.000429,25.118297,-2.3054,0.173,9.72920,9.72920
2219.00,9.72814,25.244207,0.000428,25.118309,-2.3059,0.173,9.72983,9.72983
2220.00,9.72848,25.244130,0.000425,25.118244,-2.3062,0.173,9.73075,9.73075
2221.00,9.72893,25.244253,0.000426,25.118296,-2.3064,0.173,9.73090,9.73090
2222.00,9.72917,25.244324,0.000426,25.118256,-2.3067,0.173,9.73094,9.73094
2223.00,9.72926,25.244330,0.000427,25.118249,-2.3069,0.173,9.73106,9.73106
2224.00,9.72943,25.244420,0.000433,25.118249,-2.3069,0.173,9.73148,9.73148
2225.00,9.72939,25.244509,0.000437,25.118211,-2.3070,0.173,9.73100,9.73100
2226.00,9.72934,25.244495,0.000432,25.118166,-2.3072,0.173,9.73064,9.73064
2227.00,9.72935,25.244571,0.000433,25.118228,-2.3073,0.173,9.73040,9.73040
2228.00,9.72942,25.244650,0.000434,25.118252,-2.3075,0.173,9.72949,9.72949
2229.00,9.72937,25.244644,0.000432,25.118210,-2.3078,0.173,9.72795,9.72795
2230.00,9.72926,25.244632,0.000430,25.118238,-2.3079,0.173,9.72744,9.72744
2231.00,9.72924,25.244648,0.000431,25.118256,-2.3080,0.173,9.72681,9.72681
2232.00,9.72913,25.244645,0.000430,25.118221,-2.3080,0.174,9.72566,9.72566
2233.00,9.72898,25.244702,0.000428,25.118170,-2.3080,0.174,9.72587,9.72587
2234.00,9.72893,25.244749,0.000425,25.118193,-2.3080,0.174,9.72707,9.72707
2235.00,9.72927,25.244841,0.000428,25.118256,-2.3080,0.174,9.72835,9.72835
2236.00,9.72933,25.244870,0.000427,25.118268,-2.3082,0.174,9.72854,9.72854
2237.00,9.72912,25.244944,0.000429,25.118360,-2.3085,0.174,9.72986,9.72986
2238.00,9.72903,25.244981,0.000429,25.118433,-2.3088,0.174,9.73116,9.73116
2239.00,9.72941,25.245006,0.000430,25.118458,-2.3091,0.174,9.73211,9.73211
2240.00,9.72973,25.245021,0.000430,25.118458,-2.3093,0.174,9.73212,9.73212
2241.00,9.72971,25.245066,0.000432,25.118425,-2.3095,0.174,9.73284,9.73284
2242.00,9.72962,25.245076,0.000432,25.118318,-2.3095,0.174,9.73197,9.73197
2243.00,9.72938,25.245102,0.000433,25.118275,-2.3095,0.174,9.73113,9.73113
2244.00,9.72927,25.245143,0.000430,25.118182,-2.3095,0.174,9.72934,9.72934
2245.00,9.72907,25.245265,0.000426,25.118199,-2.3097,0.175,9.72847,9.72847
2246.00,9.72921,25.245379,0.000426,25.118253,-2.3098,0.175,9.72882,9.72882
2247.00,9.72916,25.245415,0.000423,25.118258,-2.3101,0.175,9.72952,9.72952
2248.00,9.72947,25.245497,0.000425,25.118263,-2.3103,0.175,9.73027,9.73027
2249.00,9.72989,25.245597,0.000427,25.118354,-2.3105,0.175,9.73172,9.73172
2250.00,9.73024,25.245596,0.000429,25.118371,-2.3107,0.175,9.73226,9.73226
2251.00,9.73047,25.245585,0.000429,25.118368,-2.3109,0.175,9.73183,9.73183
2252.00,9.73068,25.245656,0.000428,25.118421,-2.3111,0.175,9.73196,9.73196
2253.00,9.73095,25.245583,0.000426,25.118358,-2.3112,0.175,9.73132,9.73132
2254.00,9.73101,25.245559,0.000429,25.118326,-2.3114,0.175,9.73060,9.73060
2255.00,9.73089,25.245576,0.000430,25.118297,-2.3118,0.175,9.73050,9.73050
2256.00,9.73105,25.245654,0.000433,25.118344,-2.3120,0.175,9.73032,9.73032
2257.00,9.73097,25.245645,0.000432,25.118355,-2.3123,0.175,9.73027,9.73027
2258.00,9.73096,25.245724,0.000432,25.118393,-2.3125,0.175,9.73119,9.73119
2259.00,9.73094,25.245786,0.000429,25.118418,-2.3126,0.176,9.73173,9.73173
2260.00,9.73083,25.245801,0.000429,25.118398,-2.3127,0.176,9.73203,9.73203
2261.00,9.73089,25.245881,0.000427,25.118409,-2.3128,0.176,9.73259,9.73259
2262.00,9.73088,25.245974,0.000430,25.118364,-2.3129,0.176,9.73186,9.73186
2263.00,9.73092,25.246189,0.000432,25.118479,-2.3130,0.176,9.73093,9.73093
2264.00,9.73097,25.246304,0.000432,25.118458,-2.3132,0.176,9.73018,9.73018
2265.00,9.73106,25.246359,0.000429,25.118459,-2.3132,0.176,9.72920,9.72920
2266.00,9.73087,25.246297,0.000431,25.118408,-2.3134,0.176,9.72825,9.72825
2267.00,9.73060,25.246320,0.000429,25.118485,-2.3136,0.176,9.72780,9.72780
2268.00,9.73033,25.246191,0.000432,25.118441,-2.3138,0.176,9.72730,9.72730
2269.00,9.73007,25.246125,0.000431,25.118456,-2.3140,0.176,9.72723,9.72723
2270.00,9.72989,25.246213,0.000431,25.118465,-2.3142,0.176,9.72783,9.72783
2271.00,9.72994,25.246348,0.000430,25.118467,-2.3143,0.176,9.72869,9.72869
2272.00,9.72992,25.246422,0.000432,25.118390,-2.3144,0.176,9.72943,9.72943
2273.00,9.72986,25.246496,0.000429,25.118314,-2.3145,0.176,9.73012,9.73012
2274.00,9.72993,25.246592,0.000428,25.118349,-2.3147,0.177,9.73065,9.73065
2275.00,9.72995,25.246557,0.000429,25.118350,-2.3149,0.177,9.73057,9.73057
2276.00,9.72989,25.246540,0.000427,25.118360,-2.3151,0.177,9.73014,9.73014
2277.00,9.72993,25.246531,0.000425,25.118384,-2.3152,0.177,9.73073,9.73073
2278.00,9.73003,25.246582,0.000427,25.118485,-2.3154,0.177,9.73179,9.73179
2279.00,9.73010,25.246628,0.000430,25.118451,-2.3155,0.177,9.73241,9.73241
2280.00,9.73007,25.246730,0.000429,25.118446,-2.3155,0.177,9.73254,9.73254
2281.00,9.73004,25.246761,0.000428,25.118380,-2.3157,0.177,9.73326,9.73326
2282.00,9.73020,25.246815,0.000426,25.118364,-2.3160,0.177,9.73323,9.73323
2283.00,9.73030,25.246831,0.000426,25.118296,-2.3162,0.177,9.73199,9.73199
2284.00,9.73022,25.246885,0.000426,25.118357,-2.3164,0.177,9.73052,9.73052
2285.00,9.73030,25.246895,0.000428,25.118372,-2.3166,0.177,9.73059,9.73059
2286.00,9.73069,25.246881,0.000432,25.118401,-2.3168,0.177,9.73006,9.73006
2287.00,9.73097,25.246913,0.000436,25.118490,-2.3169,0.177,9.73003,9.73003
2288.00,9.73117,25.246912,0.000435,25.118425,-2.3170,0.177,9.73032,9.73032
2289.00,9.73124,25.247014,0.000435,25.118461,-2.3171,0.177,9.73097,9.73097
2290.00,9.73118,25.247075,0.000433,25.118450,-2.3172,0.177,9.73104,9.73104
2291.00,9.73110,25.247127,0.000434,25.118419,-2.3174,0.177,9.73072,9.73072
2292.00,9.73106,25.247189,0.000431,25.118353,-2.3175,0.177,9.73040,9.73040
2293.00,9.73107,25.247322,0.000432,25.118454,-2.3177,0.177,9.73023,9.73023
2294.00,9.73111,25.247260,0.000427,25.118321,-2.3178,0.178,9.73093,9.73093
2295.00,9.73122,25.247299,0.000426,25.118320,-2.3180,0.178,9.73086,9.73086
2296.00,9.73124,25.247368,0.000424,25.118369,-2.3181,0.178,9.73034,9.73034
2297.00,9.73101,25.247406,0.000425,25.118343,-2.3183,0.178,9.72996,9.72996
2298.00,9.73075,25.247418,0.000425,25.118303,-2.3185,0.178,9.72988,9.72988
2299.00,9.73058,25.247465,0.000427,25.118335,-2.3187,0.178,9.72985,9.72985
2300.00,9.73068,25.247476,0.000427,25.118320,-2.3189,0.178,9.73080,9.73080
2301.00,9.73083,25.247567,0.000429,25.118288,-2.3191,0.178,9.73188,9.73188
2302.00,9.73066,25.247665,0.000431,25.118315,-2.3192,0.178,9.73188,9.73188
2303.00,9.73062,25.247732,0.000432,25.118323,-2.3194,0.178,9.73164,9.73164
2304.00,9.73082,25.247807,0.000433,25.118353,-2.3196,0.178,9.73020,9.73020
2305.00,9.73074,25.247794,0.000431,25.118364,-2.3198,0.178,9.72765,9.72765
2306.00,9.73070,25.247828,0.000431,25.118439,-2.3199,0.178,9.72535,9.72535
2307.00,9.73088,25.247866,0.000429,25.118496,-2.3201,0.179,9.72371,9.72371
2308.00,9.73084,25.247911,0.000429,25.118518,-2.3203,0.179,9.72184,9.72184
2309.00,9.73077,25.247944,0.000428,25.118521,-2.3205,0.179,9.71981,9.71981
2310.00,9.73185,25.248062,0.000430,25.118545,-2.3206,0.179,9.71698,9.71698
2311.00,9.73165,25.248068,0.000428,25.118534,-2.3208,0.179,9.71344,9.71344
@16,2.0001,4.0, 2310.1 
2312.00,9.72873,25.248047,0.000428,25.118505,-2.3211,0.179,9.71067,9.71067
2313.00,9.72838,25.248007,0.000428,25.118467,-2.3213,0.179,9.71012,9.71012
2314.00,9.72551,25.248037,0.000426,25.118475,-2.3215,0.179,9.71202,9.71202
2315.00,9.72376,25.248071,0.000427,25.118466,-2.3216,0.179,9.71640,9.71640
2316.00,9.72159,25.248074,0.000432,25.118416,-2.3216,0.179,9.72304,9.72304
2317.00,9.71842,25.248056,0.000434,25.118351,-2.3215,0.179,9.72943,9.72943
2318.00,9.71581,25.248115,0.000429,25.118358,-2.3215,0.179,9.73424,9.73424
2319.00,9.71352,25.248107,0.000429,25.118320,-2.3216,0.180,9.73681,9.73681
2320.00,9.71033,25.248064,0.000430,25.118318,-2.3218,0.180,9.73830,9.73830
2321.00,9.70638,25.248128,0.000429,25.118413,-2.3221,0.180,9.73854,9.73854
2322.00,9.70692,25.248194,0.000429,25.118466,-2.3225,0.180,9.73850,9.73850
2323.00,9.71747,25.248143,0.000432,25.118422,-2.3227,0.180,9.73823,9.73823
2324.00,9.72505,25.248213,0.000436,25.118457,-2.3229,0.180,9.73737,9.73737
2325.00,9.73044,25.248296,0.000432,25.118424,-2.3231,0.180,9.73743,9.73743
2326.00,9.73449,25.248299,0.000429,25.118310,-2.3232,0.180,9.73691,9.73691
2327.00,9.73592,25.248310,0.000426,25.118273,-2.3232,0.180,9.73536,9.73536
2328.00,9.73629,25.248395,0.000427,25.118332,-2.3233,0.180,9.73397,9.73397
2329.00,9.73665,25.248408,0.000427,25.118351,-2.3234,0.180,9.73322,9.73322
2330.00,9.73648,25.248422,0.000427,25.118376,-2.3235,0.180,9.73100,9.73100
2331.00,9.73589,25.248384,0.000428,25.118372,-2.3236,0.180,9.72993,9.72993
2332.00,9.73515,25.248398,0.000428,25.118364,-2.3238,0.180,9.72980,9.72980
2333.00,9.73445,25.248502,0.000427,25.118384,-2.3240,0.180,9.72996,9.72996
2334.00,9.73443,25.248565,0.000423,25.118358,-2.3242,0.180,9.73113,9.73113
2335.00,9.73473,25.248607,0.000423,25.118295,-2.3244,0.181,9.73263,9.73263
2336.00,9.73473,25.248713,0.000423,25.118285,-2.3247,0.181,9.73310,9.73310
2337.00,9.73452,25.248838,0.000425,25.118318,-2.3249,0.181,9.73360,9.73360
2338.00,9.73404,25.248796,0.000423,25.118202,-2.3250,0.181,9.73294,9.73294
2339.00,9.73350,25.248825,0.000424,25.118199,-2.3253,0.181,9.73111,9.73111
2340.00,9.73292,25.248899,0.000426,25.118292,-2.3255,0.181,9.72956,9.72956
2341.00,9.73240,25.249017,0.000424,25.118359,-2.3256,0.181,9.72951,9.72951
2342.00,9.73168,25.248981,0.000420,25.118294,-2.3259,0.181,9.72940,9.72940
2343.00,9.73152,25.249077,0.000423,25.118364,-2.3260,0.181,9.72895,9.72895
2344.00,9.73124,25.249105,0.000422,25.118340,-2.3262,0.181,9.72896,9.72896
2345.00,9.73076,25.249122,0.000421,25.118306,-2.3263,0.182,9.72888,9.72888
2346.00,9.73033,25.249165,0.000425,25.118288,-2.3264,0.182,9.72814,9.72814
2347.00,9.73018,25.249220,0.000427,25.118279,-2.3265,0.181,9.72805,9.72805
2348.00,9.73005,25.249287,0.000424,25.118284,-2.3267,0.182,9.72922,9.72922
2349.00,9.73025,25.249296,0.000423,25.118305,-2.3268,0.182,9.73021,9.73021
2350.00,9.73044,25.249390,0.000424,25.118343,-2.3270,0.182,9.73053,9.73053
2351.00,9.73037,25.249314,0.000423,25.118296,-2.3272,0.182,9.73017,9.73017
2352.00,9.73013,25.249434,0.000425,25.118414,-2.3274,0.182,9.72863,9.72863
2353.00,9.72970,25.249422,0.000426,25.118397,-2.3276,0.182,9.72669,9.72669
2354.00,9.72920,25.249546,0.000432,25.118405,-2.3278,0.182,9.72567,9.72567
2355.00,9.72875,25.249585,0.000433,25.118399,-2.3279,0.182,9.72593,9.72593
2356.00,9.72836,25.249677,0.000432,25.118439,-2.3280,0.182,9.72666,9.72666
2357.00,9.72822,25.249748,0.000430,25.118451,-2.3282,0.182,9.72686,9.72686
2358.00,9.72822,25.249832,0.000431,25.118439,-2.3284,0.182,9.72711,9.72711
2359.00,9.72825,25.249850,0.000424,25.118400,-2.3286,0.182,9.72646,9.72646
2360.00,9.72788,25.249829,0.000423,25.118341,-2.3289,0.183,9.72519,9.72519
2361.00,9.72747,25.249875,0.000425,25.118362,-2.3293,0.183,9.72366,9.72366
2362.00,9.72693,25.249900,0.000427,25.118337,-2.3295,0.182,9.72354,9.72354
2363.00,9.72676,25.249974,0.000431,25.118436,-2.3298,0.182,9.72405,9.72405
2364.00,9.72678,25.249974,0.000437,25.118468,-2.3299,0.182,9.72495,9.72495
2365.00,9.72693,25.250025,0.000436,25.118524,-2.3299,0.182,9.72677,9.72677
2366.00,9.72723,25.249945,0.000430,25.118407,-2.3299,0.182,9.72892,9.72892
2367.00,9.72742,25.249843,0.000427,25.118320,-2.3300,0.183,9.73051,9.73051
2368.00,9.72720,25.249731,0.000423,25.118190,-2.3301,0.183,9.73003,9.73003
2369.00,9.72690,25.249747,0.000422,25.118181,-2.3303,0.183,9.73013,9.73013
2370.00,9.72675,25.249779,0.000420,25.118179,-2.3305,0.183,9.72900,9.72900
2371.00,9.72679,25.249905,0.000423,25.118282,-2.3307,0.183,9.72788,9.72788
2372.00,9.72703,25.250026,0.000426,25.118327,-2.3309,0.183,9.72664,9.72664
2373.00,9.72708,25.250100,0.000426,25.118353,-2.3311,0.183,9.72693,9.72693
2374.00,9.72704,25.250269,0.000429,25.118430,-2.3312,0.183,9.72716,9.72716
2375.00,9.72695,25.250331,0.000432,25.118401,-2.3313,0.183,9.72760,9.72760
2376.00,9.72706,25.250470,0.000435,25.118459,-2.3315,0.183,9.72832,9.72832
2377.00,9.72729,25.250546,0.000436,25.118507,-2.3316,0.183,9.72886,9.72886
2378.00,9.72747,25.250647,0.000434,25.118553,-2.3317,0.184,9.72911,9.72911
2379.00,9.72770,25.250604,0.000430,25.118486,-2.3319,0.184,9.72917,9.72917
2380.00,9.72799,25.250620,0.000429,25.118490,-2.3320,0.184,9.72920,9.72920
2381.00,9.72825,25.250615,0.000430,25.118459,-2.3323,0.184,9.72854,9.72854
2382.00,9.72855,25.250610,0.000430,25.118367,-2.3325,0.184,9.72892,9.72892
2383.00,9.72888,25.250688,0.000434,25.118397,-2.3327,0.184,9.72984,9.72984
2384.00,9.72906,25.250743,0.000437,25.118387,-2.3329,0.184,9.72976,9.72976
2385.00,9.72892,25.250771,0.000437,25.118340,-2.3330,0.184,9.72923,9.72923
2386.00,9.72849,25.250776,0.000436,25.118327,-2.3332,0.184,9.72813,9.72813
2387.00,9.72794,25.250817,0.000436,25.118450,-2.3333,0.184,9.72641,9.72641
2388.00,9.72769,25.250766,0.000436,25.118379,-2.3334,0.184,9.72503,9.72503
2389.00,9.72768,25.250733,0.000433,25.118346,-2.3335,0.184,9.72451,9.72451
2390.00,9.72757,25.250817,0.000432,25.118390,-2.3338,0.184,9.72383,9.72383
2391.00,9.72759,25.250846,0.000429,25.118364,-2.3340,0.184,9.72397,9.72397
2392.00,9.72764,25.250908,0.000426,25.118302,-2.3342,0.184,9.72481,9.72481
2393.00,9.72744,25.251036,0.000429,25.118392,-2.3345,0.184,9.72502,9.72502
2394.00,9.72714,25.251064,0.000430,25.118368,-2.3346,0.184,9.72602,9.72602
2395.00,9.72666,25.251048,0.000433,25.118322,-2.3347,0.184,9.72713,9.72713
2396.00,9.72665,25.251122,0.000434,25.118335,-2.3347,0.184,9.72878,9.72878
2397.00,9.72703,25.251196,0.000435,25.118372,-2.3347,0.184,9.72978,9.72978
2398.00,9.72734,25.251184,0.000429,25.118323,-2.3348,0.185,9.72933,9.72933
2399.00,9.72716,25.251319,0.000429,25.118428,-2.3348,0.185,9.72804,9.72804
2400.00,9.72704,25.251429,0.000433,25.118479,-2.3350,0.185,9.72784,9.72784
2401.00,9.72681,25.251477,0.000433,25.118493,-2.3351,0.185,9.72698,9.72698
2402.00,9.72623,25.251479,0.000432,25.118436,-2.3353,0.185,9.72655,9.72655
2403.00,9.72619,25.251607,0.000435,25.118426,-2.3354,0.185,9.72770,9.72770
2404.00,9.72649,25.251654,0.000434,25.118395,-2.3357,0.185,9.72818,9.72818
2405.00,9.72672,25.251697,0.000428,25.118410,-2.3360,0.185,9.72856,9.72856
2406.00,9.72684,25.251672,0.000425,25.118327,-2.3362,0.185,9.72760,9.72760
2407.00,9.72679,25.251864,0.000429,25.118472,-2.3363,0.185,9.72570,9.72570
2408.00,9.72669,25.251893,0.000428,25.118501,-2.3363,0.186,9.72442,9.72442
2409.00,9.72655,25.251957,0.000430,25.118508,-2.3364,0.186,9.72369,9.72369
2410.00,9.72663,25.251968,0.000431,25.118436,-2.3363,0.186,9.72397,9.72397
2411.00,9.72708,25.252073,0.000434,25.118476,-2.3364,0.186,9.72543,9.72543
2412.00,9.72718,25.251955,0.000430,25.118359,-2.3367,0.186,9.72670,9.72670
2413.00,9.72711,25.251912,0.000427,25.118335,-2.3369,0.186,9.72779,9.72779
2414.00,9.72680,25.251868,0.000428,25.118305,-2.3371,0.186,9.72850,9.72850
2415.00,9.72641,25.251923,0.000432,25.118377,-2.3372,0.186,9.72847,9.72847
2416.00,9.72662,25.251885,0.000429,25.118308,-2.3373,0.186,9.72847,9.72847
2417.00,9.72690,25.251799,0.000429,25.118129,-2.3374,0.186,9.72983,9.72983
2418.00,9.72701,25.251820,0.000428,25.118061,-2.3375,0.186,9.73085,9.73085
2419.00,9.72705,25.251974,0.000425,25.118163,-2.3378,0.186,9.73118,9.73118
2420.00,9.72756,25.251941,0.000419,25.118082,-2.3379,0.186,9.73055,9.73055
2421.00,9.72801,25.252011,0.000420,25.118098,-2.3382,0.186,9.73062,9.73062
2422.00,9.72805,25.252152,0.000419,25.118252,-2.3383,0.186,9.73025,9.73025
2423.00,9.72820,25.252223,0.000422,25.118306,-2.3385,0.187,9.73002,9.73002
2424.00,9.72822,25.252151,0.000423,25.118182,-2.3386,0.187,9.72912,9.72912
2425.00,9.72804,25.252208,0.000426,25.118268,-2.3387,0.187,9.72853,9.72853
2426.00,9.72809,25.252324,0.000427,25.118403,-2.3388,0.187,9.72824,9.72824
2427.00,9.72861,25.252399,0.000426,25.118404,-2.3389,0.187,9.72805,9.72805
2428.00,9.72902,25.252390,0.000426,25.118350,-2.3390,0.187,9.72707,9.72707
2429.00,9.72914,25.252355,0.000428,25.118290,-2.3391,0.187,9.72749,9.72749
2430.00,9.72917,25.252388,0.000427,25.118243,-2.3392,0.187,9.72826,9.72826
2431.00,9.72926,25.252418,0.000429,25.118183,-2.3393,0.187,9.72818,9.72818
2432.00,9.72907,25.252441,0.000432,25.118206,-2.3394,0.187,9.72730,9.72730
2433.00,9.72904,25.252499,0.000431,25.118302,-2.3395,0.187,9.72694,9.72694
2434.00,9.72893,25.252605,0.000432,25.118482,-2.3396,0.187,9.72736,9.72736
2435.00,9.72872,25.252541,0.000430,25.118440,-2.3396,0.187,9.72735,9.72735
2436.00,9.72868,25.252437,0.000431,25.118399,-2.3398,0.187,9.72757,9.72757
2437.00,9.72857,25.252436,0.000433,25.118360,-2.3400,0.187,9.72807,9.72807
2438.00,9.72826,25.252446,0.000433,25.118314,-2.3402,0.187,9.72834,9.72834
2439.00,9.72810,25.252465,0.000434,25.118296,-2.3404,0.187,9.72873,9.72873
2440.00,9.72816,25.252715,0.000439,25.118420,-2.3406,0.187,9.72828,9.72828
2441.00,9.72798,25.252851,0.000436,25.118452,-2.3407,0.187,9.72760,9.72760
2442.00,9.72784,25.252922,0.000433,25.118453,-2.3407,0.187,9.72739,9.72739
2443.00,9.72745,25.252978,0.000431,25.118496,-2.3408,0.187,9.72654,9.72654
2444.00,9.72711,25.253083,0.000428,25.118495,-2.3409,0.188,9.72477,9.72477
2445.00,9.72711,25.253071,0.000427,25.118510,-2.3410,0.188,9.72491,9.72491
2446.00,9.72733,25.253099,0.000430,25.118539,-2.3412,0.188,9.72609,9.72609
2447.00,9.72734,25.253065,0.000430,25.118512,-2.3413,0.188,9.72660,9.72660
2448.00,9.72737,25.253077,0.000433,25.118492,-2.3414,0.188,9.72779,9.72779
2449.00,9.72744,25.253024,0.000432,25.118421,-2.3416,0.188,9.72874,9.72874
2450.00,9.72728,25.253022,0.000432,25.118419,-2.3416,0.188,9.72840,9.72840
2451.00,9.72729,25.252993,0.000429,25.118426,-2.3418,0.188,9.72805,9.72805
2452.00,9.72748,25.253073,0.000428,25.118453,-2.3419,0.188,9.72895,9.72895
2453.00,9.72753,25.253171,0.000427,25.118456,-2.3421,0.188,9.73011,9.73011
2454.00,9.72768,25.253256,0.000428,25.118467,-2.3422,0.188,9.73027,9.73027
2455.00,9.72777,25.253305,0.000426,25.118379,-2.3422,0.188,9.72940,9.72940
2456.00,9.72755,25.253388,0.000424,25.118342,-2.3423,0.189,9.72814,9.72814
2457.00,9.72779,25.253435,0.000425,25.118388,-2.3425,0.189,9.72518,9.72518
2458.00,9.72833,25.253415,0.000426,25.118381,-2.3426,0.189,9.72166,9.72166
2459.00,9.72934,25.253417,0.000425,25.118394,-2.3427,0.189,9.71955,9.71955
2460.00,9.72925,25.253319,0.000423,25.118353,-2.3428,0.189,9.71738,9.71738
2461.00,9.72967,25.253320,0.000425,25.118382,-2.3429,0.189,9.71420,9.71420
@17,2.0001,4.0, 2460.036 
2462.00,9.73397,25.253374,0.000424,25.118414,-2.3430,0.189,9.71209,9.71209
2463.00,9.73479,25.253446,0.000422,25.118466,-2.3431,0.189,9.71094,9.71094
2464.00,9.72850,25.253498,0.000419,25.118442,-2.3432,0.189,9.71136,9.71136
2465.00,9.72549,25.253584,0.000419,25.118434,-2.3433,0.190,9.71542,9.71542
2466.00,9.72306,25.253643,0.000422,25.118403,-2.3433,0.190,9.72113,9.72113
2467.00,9.71997,25.253685,0.000424,25.118384,-2.3433,0.189,9.72740,9.72740
2468.00,9.71808,25.253704,0.000423,25.118322,-2.3433,0.190,9.73324,9.73324
2469.00,9.71533,25.253744,0.000424,25.118321,-2.3434,0.190,9.73653,9.73653
2470.00,9.71353,25.253921,0.000426,25.118426,-2.3435,0.190,9.73754,9.73754
2471.00,9.71131,25.253980,0.000424,25.118441,-2.3437,0.190,9.73730,9.73730
2472.00,9.70987,25.253952,0.000422,25.118406,-2.3438,0.190,9.73612,9.73612
2473.00,9.71307,25.253929,0.000423,25.118348,-2.3439,0.190,9.73487,9.73487
2474.00,9.71977,25.253961,0.000427,25.118346,-2.3439,0.190,9.73450,9.73450
2475.00,9.72920,25.253878,0.000429,25.118224,-2.3440,0.190,9.73434,9.73434
2476.00,9.73595,25.253877,0.000426,25.118113,-2.3441,0.190,9.73542,9.73542
2477.00,9.73833,25.253983,0.000426,25.118116,-2.3441,0.190,9.73556,9.73556
2478.00,9.73721,25.254139,0.000426,25.118198,-2.3442,0.190,9.73459,9.73459
2479.00,9.73645,25.254150,0.000424,25.118211,-2.3444,0.190,9.73341,9.73341
2480.00,9.73609,25.254269,0.000424,25.118336,-2.3445,0.190,9.73311,9.73311
2481.00,9.73614,25.254331,0.000426,25.118478,-2.3445,0.190,9.73187,9.73187
2482.00,9.73555,25.254339,0.000426,25.118515,-2.3446,0.190,9.72989,9.72989
2483.00,9.73496,25.254320,0.000428,25.118478,-2.3447,0.190,9.72968,9.72968
2484.00,9.73426,25.254371,0.000429,25.118477,-2.3448,0.190,9.73008,9.73008
2485.00,9.73390,25.254342,0.000425,25.118422,-2.3447,0.191,9.73039,9.73039
2486.00,9.73323,25.254388,0.000428,25.118440,-2.3447,0.191,9.72996,9.72996
2487.00,9.73268,25.254393,0.000430,25.118439,-2.3447,0.191,9.73117,9.73117
2488.00,9.73248,25.254438,0.000430,25.118462,-2.3447,0.191,9.73151,9.73151
2489.00,9.73242,25.254432,0.000430,25.118426,-2.3447,0.191,9.73134,9.73134
2490.00,9.73224,25.254492,0.000432,25.118453,-2.3447,0.191,9.73039,9.73039
2491.00,9.73195,25.254450,0.000433,25.118368,-2.3448,0.191,9.73028,9.73028
2492.00,9.73162,25.254489,0.000431,25.118354,-2.3449,0.191,9.72989,9.72989
2493.00,9.73136,25.254501,0.000429,25.118345,-2.3449,0.191,9.72920,9.72920
2494.00,9.73112,25.254538,0.000424,25.118367,-2.3450,0.192,9.72898,9.72898
2495.00,9.73084,25.254544,0.000422,25.118350,-2.3452,0.192,9.72894,9.72894
2496.00,9.73044,25.254600,0.000420,25.118368,-2.3452,0.192,9.72823,9.72823
2497.00,9.72991,25.254661,0.000423,25.118336,-2.3453,0.192,9.72812,9.72812
2498.00,9.72969,25.254734,0.000425,25.118414,-2.3453,0.192,9.72839,9.72839
2499.00,9.72973,25.254820,0.000428,25.118394,-2.3454,0.192,9.72856,9.72856
2500.00,9.72966,25.254925,0.000430,25.118431,-2.3454,0.192,9.72852,9.72852
2501.00,9.72945,25.254991,0.000431,25.118480,-2.3455,0.192,9.72917,9.72917
2502.00,9.72951,25.254963,0.000427,25.118466,-2.3456,0.192,9.72924,9.72924
2503.00,9.72943,25.254923,0.000426,25.118379,-2.3456,0.192,9.72784,9.72784
2504.00,9.72907,25.254945,0.000427,25.118425,-2.3457,0.192,9.72694,9.72694
2505.00,9.72883,25.254906,0.000426,25.118371,-2.3457,0.192,9.72693,9.72693
2506.00,9.72856,25.254981,0.000425,25.118356,-2.3458,0.192,9.72597,9.72597
2507.00,9.72820,25.255059,0.000425,25.118398,-2.3459,0.192,9.72492,9.72492
2508.00,9.72790,25.255136,0.000425,25.118445,-2.3461,0.192,9.72564,9.72564
2509.00,9.72762,25.255196,0.000425,25.118466,-2.3462,0.192,9.72527,9.72527
2510.00,9.72735,25.255272,0.000425,25.118496,-2.3463,0.193,9.72489,9.72489
2511.00,9.72714,25.255270,0.000426,25.118503,-2.3463,0.193,9.72557,9.72557
2512.00,9.72699,25.255290,0.000428,25.118490,-2.3463,0.193,9.72687,9.72687
2513.00,9.72719,25.255303,0.000430,25.118435,-2.3462,0.193,9.72743,9.72743
2514.00,9.72726,25.255327,0.000431,25.118443,-2.3462,0.193,9.72817,9.72817
2515.00,9.72715,25.255373,0.000431,25.118441,-2.3461,0.193,9.72808,9.72808
2516.00,9.72702,25.255432,0.000432,25.118473,-2.3462,0.193,9.72707,9.72707
2517.00,9.72678,25.255420,0.000430,25.118446,-2.3462,0.193,9.72546,9.72546
2518.00,9.72650,25.255383,0.000427,25.118398,-2.3462,0.193,9.72456,9.72456
2519.00,9.72620,25.255464,0.000427,25.118377,-2.3462,0.193,9.72402,9.72402
2520.00,9.72596,25.255529,0.000424,25.118362,-2.3462,0.193,9.72366,9.72366
2521.00,9.72559,25.255511,0.000419,25.118199,-2.3462,0.193,9.72375,9.72375
2522.00,9.72552,25.255619,0.000419,25.118202,-2.3463,0.193,9.72482,9.72482
2523.00,9.72560,25.255777,0.000417,25.118300,-2.3463,0.194,9.72493,9.72493
2524.00,9.72564,25.255743,0.000416,25.118253,-2.3464,0.194,9.72494,9.72494
2525.00,9.72552,25.255772,0.000416,25.118272,-2.3464,0.194,9.72527,9.72527
2526.00,9.72548,25.255838,0.000419,25.118325,-2.3465,0.194,9.72561,9.72561
2527.00,9.72555,25.255894,0.000419,25.118382,-2.3466,0.194,9.72534,9.72534
2528.00,9.72579,25.255892,0.000422,25.118301,-2.3467,0.194,9.72666,9.72666
2529.00,9.72596,25.255920,0.000420,25.118265,-2.3467,0.194,9.72706,9.72706
2530.00,9.72600,25.255922,0.000421,25.118250,-2.3467,0.194,9.72661,9.72661
2531.00,9.72577,25.255996,0.000421,25.118287,-2.3469,0.194,9.72616,9.72616
2532.00,9.72559,25.256018,0.000422,25.118255,-2.3469,0.194,9.72634,9.72634
2533.00,9.72530,25.256045,0.000419,25.118248,-2.3470,0.195,9.72440,9.72440
2534.00,9.72508,25.256174,0.000424,25.118333,-2.3470,0.194,9.72406,9.72406
2535.00,9.72503,25.256198,0.000428,25.118317,-2.3469,0.194,9.72463,9.72463
2536.00,9.72510,25.256299,0.000434,25.118380,-2.3468,0.194,9.72520,9.72520
2537.00,9.72527,25.256349,0.000432,25.118342,-2.3468,0.194,9.72480,9.72480
2538.00,9.72535,25.256396,0.000433,25.118382,-2.3467,0.194,9.72555,9.72555
2539.00,9.72548,25.256397,0.000429,25.118372,-2.3467,0.194,9.72625,9.72625
2540.00,9.72564,25.256402,0.000426,25.118369,-2.3467,0.195,9.72671,9.72671
2541.00,9.72591,25.256321,0.000422,25.118330,-2.3468,0.195,9.72706,9.72706
2542.00,9.72597,25.256282,0.000424,25.118350,-2.3467,0.195,9.72723,9.72723
2543.00,9.72599,25.256394,0.000427,25.118455,-2.3467,0.195,9.72763,9.72763
2544.00,9.72622,25.256398,0.000427,25.118414,-2.3467,0.195,9.72805,9.72805
2545.00,9.72639,25.256570,0.000427,25.118477,-2.3466,0.195,9.72804,9.72804
2546.00,9.72662,25.256693,0.000427,25.118460,-2.3466,0.195,9.72874,9.72874
2547.00,9.72697,25.256878,0.000428,25.118520,-2.3466,0.195,9.72979,9.72979
2548.00,9.72696,25.256922,0.000431,25.118457,-2.3467,0.195,9.72997,9.72997
2549.00,9.72694,25.256998,0.000434,25.118479,-2.3467,0.195,9.72980,9.72980
2550.00,9.72717,25.256904,0.000435,25.118366,-2.3468,0.195,9.72989,9.72989
2551.00,9.72751,25.256924,0.000436,25.118415,-2.3469,0.195,9.72954,9.72954
2552.00,9.72765,25.256883,0.000433,25.118344,-2.3470,0.195,9.72881,9.72881
2553.00,9.72773,25.256816,0.000426,25.118275,-2.3470,0.196,9.72830,9.72830
2554.00,9.72789,25.256853,0.000422,25.118265,-2.3470,0.196,9.72752,9.72752
2555.00,9.72782,25.256982,0.000422,25.118388,-2.3469,0.196,9.72635,9.72635
2556.00,9.72769,25.257010,0.000420,25.118407,-2.3469,0.196,9.72527,9.72527
2557.00,9.72759,25.256998,0.000424,25.118398,-2.3468,0.196,9.72473,9.72473
2558.00,9.72771,25.257052,0.000424,25.118467,-2.3468,0.196,9.72537,9.72537
2559.00,9.72787,25.257042,0.000427,25.118449,-2.3467,0.196,9.72640,9.72640
2560.00,9.72806,25.257008,0.000426,25.118366,-2.3466,0.196,9.72826,9.72826
2561.00,9.72817,25.256973,0.000423,25.118244,-2.3465,0.196,9.72938,9.72938
2562.00,9.72832,25.257023,0.000423,25.118265,-2.3463,0.196,9.73031,9.73031
2563.00,9.72833,25.257096,0.000425,25.118232,-2.3463,0.196,9.72949,9.72949
2564.00,9.72820,25.257180,0.000424,25.118284,-2.3464,0.197,9.72873,9.72873
2565.00,9.72814,25.257200,0.000425,25.118289,-2.3464,0.197,9.72809,9.72809
2566.00,9.72805,25.257350,0.000429,25.118414,-2.3465,0.197,9.72763,9.72763
2567.00,9.72780,25.257402,0.000428,25.118393,-2.3466,0.197,9.72698,9.72698
2568.00,9.72769,25.257439,0.000427,25.118394,-2.3466,0.197,9.72675,9.72675
2569.00,9.72749,25.257551,0.000428,25.118415,-2.3466,0.197,9.72660,9.72660
2570.00,9.72722,25.257672,0.000430,25.118400,-2.3467,0.197,9.72654,9.72654
2571.00,9.72708,25.257693,0.000429,25.118340,-2.3466,0.197,9.72718,9.72718
2572.00,9.72735,25.257729,0.000431,25.118357,-2.3466,0.197,9.72800,9.72800
2573.00,9.72761,25.257762,0.000433,25.118364,-2.3465,0.197,9.72924,9.72924
2574.00,9.72777,25.257642,0.000429,25.118257,-2.3465,0.197,9.72961,9.72961
2575.00,9.72793,25.257523,0.000427,25.118180,-2.3464,0.197,9.72931,9.72931
2576.00,9.72810,25.257553,0.000432,25.118179,-2.3463,0.197,9.72818,9.72818
2577.00,9.72828,25.257604,0.000431,25.118192,-2.3463,0.197,9.72728,9.72728
2578.00,9.72812,25.257632,0.000429,25.118202,-2.3462,0.197,9.72658,9.72658
2579.00,9.72778,25.257684,0.000429,25.118253,-2.3461,0.197,9.72648,9.72648
2580.00,9.72746,25.257822,0.000428,25.118358,-2.3460,0.198,9.72698,9.72698
2581.00,9.72754,25.257808,0.000424,25.118370,-2.3460,0.198,9.72753,9.72753
2582.00,9.72757,25.257859,0.000427,25.118425,-2.3460,0.198,9.72781,9.72781
2583.00,9.72758,25.257871,0.000429,25.118398,-2.3460,0.198,9.72793,9.72793
2584.00,9.72753,25.257917,0.000430,25.118395,-2.3460,0.198,9.72723,9.72723
2585.00,9.72733,25.257955,0.000431,25.118341,-2.3461,0.198,9.72587,9.72587
2586.00,9.72705,25.258009,0.000433,25.118305,-2.3461,0.198,9.72500,9.72500
2587.00,9.72701,25.257988,0.000429,25.118230,-2.3463,0.198,9.72519,9.72519
2588.00,9.72721,25.258023,0.000429,25.118204,-2.3464,0.198,9.72565,9.72565
2589.00,9.72746,25.258077,0.000431,25.118193,-2.3465,0.198,9.72671,9.72671
2590.00,9.72744,25.258132,0.000430,25.118282,-2.3464,0.198,9.72750,9.72750
2591.00,9.72730,25.258094,0.000430,25.118273,-2.3462,0.199,9.72792,9.72792
2592.00,9.72705,25.258091,0.000431,25.118292,-2.3460,0.199,9.72755,9.72755
2593.00,9.72686,25.258149,0.000433,25.118346,-2.3458,0.199,9.72680,9.72680
2594.00,9.72667,25.258256,0.000432,25.118417,-2.3457,0.199,9.72615,9.72615
2595.00,9.72660,25.258277,0.000432,25.118374,-2.3456,0.199,9.72599,9.72599
2596.00,9.72663,25.258396,0.000433,25.118401,-2.3455,0.199,9.72668,9.72668
2597.00,9.72685,25.258498,0.000429,25.118360,-2.3454,0.199,9.72780,9.72780
2598.00,9.72708,25.258537,0.000422,25.118319,-2.3454,0.199,9.72935,9.72935
2599.00,9.72761,25.258469,0.000419,25.118190,-2.3453,0.199,9.73101,9.73101
2600.00,9.72796,25.258490,0.000418,25.118113,-2.3452,0.199,9.73284,9.73284
2601.00,9.72815,25.258496,0.000414,25.118029,-2.3452,0.200,9.73351,9.73351
2602.00,9.72840,25.258526,0.000414,25.118014,-2.3453,0.200,9.73342,9.73342
2603.00,9.72861,25.258552,0.000417,25.118016,-2.3453,0.200,9.73324,9.73324
2604.00,9.72915,25.258612,0.000420,25.118103,-2.3454,0.200,9.73182,9.73182
2605.00,9.72958,25.258655,0.000421,25.118209,-2.3455,0.200,9.72839,9.72839
2606.00,9.72973,25.258727,0.000424,25.118341,-2.3455,0.200,9.72620,9.72620
2607.00,9.73017,25.258821,0.000428,25.118431,-2.3453,0.200,9.72392,9.72392
2608.00,9.73110,25.258842,0.000427,25.118408,-2.3452,0.200,9.72209,9.72209
2609.00,9.73242,25.258916,0.000423,25.118420,-2.3450,0.200,9.72000,9.72000
2610.00,9.73329,25.258977,0.000423,25.118415,-2.3448,0.200,9.71880,9.71880
2611.00,9.73314,25.258903,0.000419,25.118272,-2.3446,0.200,9.71619,9.71619
2612.00,9.73157,25.258913,0.000418,25.118249,-2.3446,0.201,9.71388,9.71388
@18,2.0001,4.0, 2610.077 
2613.00,9.73120,25.259035,0.000421,25.118358,-2.3446,0.201,9.71188,9.71188
2614.00,9.72620,25.259024,0.000422,25.118276,-2.3447,0.201,9.71271,9.71271
2615.00,9.72437,25.259024,0.000424,25.118210,-2.3446,0.200,9.71566,9.71566
2616.00,9.72269,25.259145,0.000428,25.118342,-2.3445,0.200,9.72075,9.72075
2617.00,9.72010,25.259221,0.000425,25.118354,-2.3445,0.201,9.72675,9.72675
2618.00,9.71864,25.259234,0.000425,25.118287,-2.3444,0.201,9.73187,9.73187
2619.00,9.71676,25.259335,0.000425,25.118373,-2.3445,0.201,9.73592,9.73592
2620.00,9.71553,25.259409,0.000422,25.118437,-2.3444,0.201,9.73872,9.73872
2621.00,9.71367,25.259449,0.000420,25.118388,-2.3444,0.201,9.73991,9.73991
2622.00,9.71193,25.259397,0.000423,25.118331,-2.3443,0.201,9.73989,9.73989
2623.00,9.71414,25.259430,0.000423,25.118364,-2.3441,0.201,9.73887,9.73887
2624.00,9.72040,25.259428,0.000422,25.118361,-2.3439,0.201,9.73751,9.73751
2625.00,9.72694,25.259375,0.000425,25.118328,-2.3438,0.201,9.73598,9.73598
2626.00,9.73293,25.259344,0.000426,25.118351,-2.3439,0.201,9.73411,9.73411
2627.00,9.73575,25.259315,0.000424,25.118341,-2.3439,0.201,9.73355,9.73355
2628.00,9.73707,25.259280,0.000424,25.118262,-2.3440,0.201,9.73370,9.73370
2629.00,9.73683,25.259321,0.000424,25.118233,-2.3440,0.201,9.73365,9.73365
2630.00,9.73623,25.259440,0.000421,25.118209,-2.3439,0.202,9.73395,9.73395
2631.00,9.73580,25.259557,0.000420,25.118170,-2.3437,0.202,9.73438,9.73438
2632.00,9.73560,25.259739,0.000419,25.118201,-2.3436,0.202,9.73390,9.73390
2633.00,9.73542,25.259897,0.000419,25.118270,-2.3433,0.202,9.73243,9.73243
2634.00,9.73485,25.259927,0.000421,25.118284,-2.3431,0.202,9.73142,9.73142
2635.00,9.73485,25.259845,0.000420,25.118264,-2.3430,0.202,9.73143,9.73143
2636.00,9.73495,25.259899,0.000423,25.118335,-2.3429,0.202,9.73105,9.73105
2637.00,9.73471,25.259848,0.000426,25.118281,-2.3429,0.202,9.73067,9.73067
2638.00,9.73439,25.259707,0.000424,25.118158,-2.3430,0.202,9.73204,9.73204
2639.00,9.73407,25.259814,0.000424,25.118220,-2.3430,0.202,9.73268,9.73268
2640.00,9.73346,25.259902,0.000426,25.118262,-2.3429,0.202,9.73165,9.73165
2641.00,9.73279,25.259928,0.000427,25.118291,-2.3428,0.203,9.73221,9.73221
2642.00,9.73253,25.259941,0.000425,25.118308,-2.3425,0.203,9.73238,9.73238
2643.00,9.73253,25.260035,0.000426,25.118394,-2.3423,0.203,9.73121,9.73121
2644.00,9.73222,25.259943,0.000425,25.118297,-2.3421,0.203,9.73054,9.73054
2645.00,9.73199,25.260015,0.000425,25.118319,-2.3419,0.203,9.73068,9.73068
2646.00,9.73183,25.259973,0.000426,25.118235,-2.3419,0.203,9.72930,9.72930
2647.00,9.73145,25.260031,0.000427,25.118258,-2.3417,0.203,9.72761,9.72761
2648.00,9.73095,25.260085,0.000426,25.118269,-2.3417,0.203,9.72749,9.72749
2649.00,9.73064,25.260188,0.000428,25.118321,-2.3417,0.203,9.72700,9.72700
2650.00,9.73024,25.260207,0.000430,25.118282,-2.3417,0.203,9.72638,9.72638
2651.00,9.72996,25.260251,0.000427,25.118260,-2.3417,0.203,9.72695,9.72695
2652.00,9.72980,25.260414,0.000426,25.118299,-2.3417,0.203,9.72834,9.72834
2653.00,9.72989,25.260522,0.000425,25.118304,-2.3416,0.204,9.72959,9.72959
2654.00,9.73019,25.260569,0.000428,25.118249,-2.3415,0.203,9.73067,9.73067
2655.00,9.73021,25.260689,0.000428,25.118311,-2.3413,0.204,9.73190,9.73190
2656.00,9.73013,25.260826,0.000432,25.118375,-2.3412,0.204,9.73191,9.73191
2657.00,9.73002,25.260780,0.000436,25.118378,-2.3410,0.204,9.73143,9.73143
2658.00,9.72979,25.260776,0.000440,25.118410,-2.3409,0.203,9.73012,9.73012
2659.00,9.72949,25.260785,0.000439,25.118446,-2.3408,0.203,9.72943,9.72943
2660.00,9.72941,25.260793,0.000440,25.118481,-2.3407,0.203,9.72878,9.72878
2661.00,9.72914,25.260772,0.000435,25.118435,-2.3406,0.204,9.72874,9.72874
2662.00,9.72903,25.260796,0.000430,25.118367,-2.3405,0.204,9.72832,9.72832
2663.00,9.72892,25.260804,0.000430,25.118342,-2.3405,0.204,9.72855,9.72855
2664.00,9.72898,25.260863,0.000427,25.118355,-2.3404,0.204,9.72885,9.72885
2665.00,9.72903,25.260893,0.000423,25.118304,-2.3404,0.204,9.72919,9.72919
2666.00,9.72920,25.260946,0.000424,25.118350,-2.3403,0.204,9.72948,9.72948
2667.00,9.72948,25.260956,0.000425,25.118334,-2.3402,0.205,9.72986,9.72986
2668.00,9.72955,25.260983,0.000419,25.118302,-2.3401,0.205,9.73017,9.73017
2669.00,9.72967,25.261006,0.000420,25.118327,-2.3400,0.205,9.73037,9.73037
2670.00,9.72994,25.261006,0.000419,25.118323,-2.3400,0.205,9.73042,9.73042
2671.00,9.73022,25.261033,0.000420,25.118317,-2.3399,0.205,9.73111,9.73111
2672.00,9.73033,25.261076,0.000420,25.118351,-2.3397,0.205,9.73165,9.73165
2673.00,9.73018,25.261064,0.000423,25.118336,-2.3395,0.205,9.73162,9.73162
2674.00,9.73003,25.261081,0.000426,25.118295,-2.3393,0.205,9.73099,9.73099
2675.00,9.72968,25.261073,0.000425,25.118248,-2.3391,0.205,9.72945,9.72945
2676.00,9.72948,25.261129,0.000427,25.118203,-2.3389,0.205,9.72871,9.72871
2677.00,9.72958,25.261273,0.000429,25.118280,-2.3388,0.205,9.72875,9.72875
2678.00,9.72969,25.261443,0.000432,25.118345,-2.3387,0.205,9.72875,9.72875
2679.00,9.72985,25.261504,0.000429,25.118321,-2.3385,0.205,9.72970,9.72970
2680.00,9.73005,25.261565,0.000430,25.118316,-2.3385,0.205,9.73129,9.73129
2681.00,9.73016,25.261581,0.000424,25.118339,-2.3384,0.206,9.73170,9.73170
2682.00,9.73047,25.261612,0.000423,25.118342,-2.3383,0.206,9.73149,9.73149
2683.00,9.73062,25.261600,0.000421,25.118291,-2.3382,0.206,9.73186,9.73186
2684.00,9.73064,25.261646,0.000419,25.118297,-2.3381,0.206,9.73206,9.73206
2685.00,9.73085,25.261771,0.000422,25.118381,-2.3380,0.206,9.73263,9.73263
2686.00,9.73102,25.261854,0.000425,25.118387,-2.3379,0.206,9.73280,9.73280
2687.00,9.73119,25.261848,0.000423,25.118335,-2.3379,0.206,9.73351,9.73351
2688.00,9.73152,25.261832,0.000422,25.118275,-2.3378,0.206,9.73437,9.73437
2689.00,9.73174,25.261817,0.000422,25.118240,-2.3377,0.206,9.73441,9.73441
2690.00,9.73187,25.261822,0.000422,25.118255,-2.3375,0.206,9.73431,9.73431
2691.00,9.73182,25.261830,0.000424,25.118269,-2.3373,0.206,9.73347,9.73347
2692.00,9.73160,25.261823,0.000424,25.118273,-2.3371,0.206,9.73261,9.73261
2693.00,9.73163,25.261930,0.000425,25.118416,-2.3369,0.207,9.73123,9.73123
2694.00,9.73158,25.261958,0.000428,25.118468,-2.3369,0.207,9.73024,9.73024
2695.00,9.73174,25.261973,0.000429,25.118426,-2.3368,0.207,9.72924,9.72924
2696.00,9.73188,25.261888,0.000427,25.118334,-2.3366,0.207,9.72966,9.72966
2697.00,9.73205,25.261900,0.000428,25.118323,-2.3366,0.207,9.73116,9.73116
2698.00,9.73235,25.261896,0.000426,25.118272,-2.3365,0.207,9.73251,9.73251
2699.00,9.73250,25.262000,0.000426,25.118279,-2.3363,0.207,9.73261,9.73261
2700.00,9.73226,25.262064,0.000420,25.118296,-2.3362,0.207,9.73179,9.73179
2701.00,9.73192,25.262208,0.000421,25.118394,-2.3361,0.207,9.73157,9.73157
2702.00,9.73195,25.262264,0.000421,25.118379,-2.3359,0.207,9.73076,9.73076
2703.00,9.73192,25.262313,0.000424,25.118390,-2.3358,0.207,9.72919,9.72919
2704.00,9.73180,25.262332,0.000423,25.118405,-2.3357,0.208,9.72994,9.72994
2705.00,9.73154,25.262292,0.000422,25.118357,-2.3356,0.208,9.73238,9.73238
2706.00,9.73137,25.262300,0.000421,25.118388,-2.3355,0.208,9.73351,9.73351
2707.00,9.73102,25.262310,0.000420,25.118421,-2.3353,0.208,9.73449,9.73449
2708.00,9.73078,25.262295,0.000418,25.118383,-2.3352,0.208,9.73536,9.73536
2709.00,9.73141,25.262329,0.000420,25.118386,-2.3350,0.208,9.73480,9.73480
2710.00,9.73207,25.262432,0.000426,25.118453,-2.3350,0.208,9.73340,9.73340
2711.00,9.73198,25.262468,0.000428,25.118425,-2.3349,0.208,9.73212,9.73212
2712.00,9.73184,25.262509,0.000429,25.118367,-2.3348,0.208,9.73058,9.73058
2713.00,9.73203,25.262574,0.000429,25.118346,-2.3348,0.208,9.73046,9.73046
2714.00,9.73227,25.262640,0.000428,25.118370,-2.3348,0.208,9.73128,9.73128
2715.00,9.73207,25.262723,0.000427,25.118385,-2.3347,0.209,9.73096,9.73096
2716.00,9.73206,25.262789,0.000426,25.118342,-2.3346,0.209,9.73104,9.73104
2717.00,9.73172,25.262855,0.000426,25.118418,-2.3344,0.209,9.73200,9.73200
2718.00,9.73175,25.262848,0.000426,25.118473,-2.3343,0.209,9.73227,9.73227
2719.00,9.73201,25.262795,0.000428,25.118418,-2.3341,0.209,9.73253,9.73253
2720.00,9.73239,25.262668,0.000426,25.118341,-2.3338,0.209,9.73377,9.73377
2721.00,9.73276,25.262640,0.000424,25.118323,-2.3337,0.209,9.73483,9.73483
2722.00,9.73292,25.262725,0.000424,25.118354,-2.3334,0.209,9.73474,9.73474
2723.00,9.73300,25.262858,0.000424,25.118385,-2.3333,0.209,9.73404,9.73404
2724.00,9.73291,25.262980,0.000421,25.118400,-2.3331,0.209,9.73253,9.73253
2725.00,9.73266,25.263149,0.000422,25.118381,-2.3331,0.209,9.73184,9.73184
2726.00,9.73240,25.263268,0.000423,25.118422,-2.3330,0.209,9.73120,9.73120
2727.00,9.73227,25.263311,0.000423,25.118403,-2.3330,0.209,9.73143,9.73143
2728.00,9.73215,25.263278,0.000423,25.118327,-2.3330,0.210,9.73175,9.73175
2729.00,9.73208,25.263333,0.000424,25.118326,-2.3329,0.210,9.73157,9.73157
2730.00,9.73184,25.263332,0.000424,25.118369,-2.3329,0.210,9.73040,9.73040
2731.00,9.73188,25.263364,0.000422,25.118401,-2.3327,0.210,9.72911,9.72911
2732.00,9.73195,25.263382,0.000423,25.118448,-2.3326,0.210,9.72826,9.72826
2733.00,9.73154,25.263405,0.000424,25.118471,-2.3324,0.210,9.72878,9.72878
2734.00,9.73159,25.263360,0.000426,25.118482,-2.3322,0.210,9.73059,9.73059
2735.00,9.73182,25.263427,0.000427,25.118555,-2.3320,0.210,9.73264,9.73264
2736.00,9.73210,25.263445,0.000431,25.118548,-2.3318,0.210,9.73475,9.73475
2737.00,9.73202,25.263447,0.000428,25.118465,-2.3317,0.210,9.73519,9.73519
2738.00,9.73160,25.263493,0.000425,25.118432,-2.3315,0.210,9.73472,9.73472
2739.00,9.73181,25.263523,0.000422,25.118375,-2.3313,0.210,9.73394,9.73394
2740.00,9.73186,25.263531,0.000420,25.118290,-2.3312,0.211,9.73285,9.73285
2741.00,9.73167,25.263478,0.000416,25.118240,-2.3311,0.211,9.73208,9.73208
2742.00,9.73194,25.263516,0.000416,25.118259,-2.3310,0.211,9.73214,9.73214
2743.00,9.73199,25.263571,0.000418,25.118277,-2.3309,0.211,9.73263,9.73263
2744.00,9.73211,25.263670,0.000422,25.118318,-2.3308,0.211,9.73312,9.73312
2745.00,9.73234,25.263634,0.000423,25.118239,-2.3307,0.211,9.73396,9.73396
2746.00,9.73250,25.263707,0.000427,25.118224,-2.3305,0.211,9.73388,9.73388
2747.00,9.73240,25.263716,0.000427,25.118200,-2.3303,0.211,9.73407,9.73407
2748.00,9.73248,25.263773,0.000425,25.118218,-2.3303,0.211,9.73433,9.73433
2749.00,9.73289,25.263847,0.000423,25.118250,-2.3302,0.211,9.73523,9.73523
2750.00,9.73351,25.263997,0.000423,25.118369,-2.3301,0.212,9.73568,9.73568
2751.00,9.73398,25.264131,0.000423,25.118395,-2.3300,0.212,9.73594,9.73594
2752.00,9.73425,25.264148,0.000424,25.118355,-2.3298,0.212,9.73562,9.73562
2753.00,9.73420,25.264208,0.000425,25.118379,-2.3296,0.212,9.73506,9.73506
2754.00,9.73403,25.264181,0.000425,25.118357,-2.3294,0.212,9.73317,9.73317
2755.00,9.73385,25.264142,0.000425,25.118299,-2.3291,0.212,9.73083,9.73083
2756.00,9.73412,25.264103,0.000424,25.118332,-2.3289,0.212,9.72968,9.72968
2757.00,9.73449,25.264266,0.000424,25.118470,-2.3288,0.212,9.72790,9.72790
2758.00,9.73473,25.264273,0.000424,25.118478,-2.3287,0.212,9.72616,9.72616
2759.00,9.73476,25.264328,0.000421,25.118448,-2.3286,0.212,9.72474,9.72474
2760.00,9.73520,25.264375,0.000420,25.118410,-2.3284,0.213,9.72306,9.72306
2761.00,9.73461,25.264467,0.000419,25.118342,-2.3283,0.213,9.71980,9.71980
2762.00,9.73211,25.264409,0.000418,25.118168,-2.3281,0.213,9.71773,9.71773
@19,2.0001,4.0, 2760.024 
2763.00,9.73158,25.264460,0.000421,25.118140,-2.3279,0.213,9.71694,9.71694
2764.00,9.72943,25.264512,0.000424,25.118217,-2.3278,0.213,9.71752,9.71752
2765.00,9.72802,25.264599,0.000428,25.118337,-2.3278,0.213,9.72048,9.72048
2766.00,9.72639,25.264575,0.000431,25.118362,-2.3277,0.213,9.72591,9.72591
2767.00,9.72390,25.264697,0.000436,25.118511,-2.3276,0.213,9.73053,9.73053
2768.00,9.72267,25.264674,0.000434,25.118457,-2.3274,0.213,9.73474,9.73474
2769.00,9.72162,25.264659,0.000427,25.118369,-2.3271,0.213,9.73807,9.73807
2770.00,9.72020,25.264673,0.000424,25.118296,-2.3269,0.213,9.74059,9.74059
2771.00,9.71860,25.264735,0.000422,25.118295,-2.3267,0.213,9.74160,9.74160
2772.00,9.71715,25.264720,0.000415,25.118255,-2.3266,0.214,9.74262,9.74262
2773.00,9.71956,25.264733,0.000413,25.118254,-2.3264,0.214,9.74301,9.74301
2774.00,9.72545,25.264833,0.000419,25.118353,-2.3262,0.214,9.74293,9.74293
2775.00,9.73184,25.264868,0.000417,25.118348,-2.3258,0.214,9.74177,9.74177
2776.00,9.73475,25.264955,0.000414,25.118356,-2.3255,0.214,9.74079,9.74079
2777.00,9.73726,25.264990,0.000420,25.118357,-2.3252,0.214,9.74036,9.74036
2778.00,9.73862,25.265119,0.000425,25.118427,-2.3249,0.214,9.73924,9.73924
2779.00,9.73922,25.265130,0.000423,25.118405,-2.3248,0.214,9.73811,9.73811
2780.00,9.73923,25.265218,0.000426,25.118493,-2.3246,0.214,9.73718,9.73718
2781.00,9.73911,25.265189,0.000428,25.118516,-2.3244,0.214,9.73672,9.73672
2782.00,9.73869,25.265234,0.000425,25.118520,-2.3243,0.215,9.73679,9.73679
2783.00,9.73859,25.265304,0.000424,25.118555,-2.3241,0.215,9.73737,9.73737
2784.00,9.73890,25.265284,0.000424,25.118495,-2.3239,0.215,9.73782,9.73782
2785.00,9.73935,25.265235,0.000426,25.118410,-2.3237,0.215,9.73821,9.73821
2786.00,9.73936,25.265321,0.000425,25.118452,-2.3236,0.215,9.73800,9.73800
2787.00,9.73925,25.265321,0.000427,25.118415,-2.3234,0.215,9.73727,9.73727
2788.00,9.73918,25.265326,0.000425,25.118388,-2.3233,0.215,9.73642,9.73642
2789.00,9.73883,25.265381,0.000424,25.118405,-2.3232,0.215,9.73555,9.73555
2790.00,9.73835,25.265374,0.000423,25.118426,-2.3232,0.215,9.73509,9.73509
2791.00,9.73776,25.265308,0.000422,25.118346,-2.3232,0.215,9.73474,9.73474
2792.00,9.73746,25.265344,0.000420,25.118346,-2.3231,0.215,9.73494,9.73494
2793.00,9.73710,25.265349,0.000420,25.118301,-2.3229,0.215,9.73466,9.73466
2794.00,9.73669,25.265408,0.000417,25.118269,-2.3228,0.216,9.73417,9.73417
2795.00,9.73614,25.265488,0.000417,25.118171,-2.3224,0.216,9.73330,9.73330
2796.00,9.73569,25.265627,0.000419,25.118202,-2.3221,0.216,9.73222,9.73222
2797.00,9.73527,25.265702,0.000418,25.118223,-2.3219,0.216,9.73169,9.73169
2798.00,9.73509,25.265687,0.000420,25.118221,-2.3217,0.216,9.73146,9.73146
2799.00,9.73485,25.265731,0.000424,25.118185,-2.3215,0.216,9.73148,9.73148
2800.00,9.73471,25.265905,0.000423,25.118337,-2.3212,0.216,9.73213,9.73213
2801.00,9.73455,25.265923,0.000423,25.118293,-2.3211,0.216,9.73280,9.73280
2802.00,9.73429,25.265881,0.000426,25.118252,-2.3209,0.216,9.73282,9.73282
2803.00,9.73376,25.265973,0.000425,25.118294,-2.3207,0.216,9.73425,9.73425
2804.00,9.73356,25.266054,0.000425,25.118351,-2.3205,0.216,9.73590,9.73590
2805.00,9.73387,25.266013,0.000422,25.118312,-2.3204,0.216,9.73680,9.73680
2806.00,9.73420,25.265994,0.000422,25.118362,-2.3202,0.216,9.73681,9.73681
2807.00,9.73389,25.266020,0.000422,25.118387,-2.3201,0.217,9.73519,9.73519
2808.00,9.73360,25.265972,0.000423,25.118316,-2.3199,0.217,9.73390,9.73390
2809.00,9.73362,25.265977,0.000420,25.118372,-2.3198,0.217,9.73338,9.73338
2810.00,9.73378,25.265974,0.000423,25.118342,-2.3196,0.217,9.73263,9.73263
2811.00,9.73367,25.266055,0.000424,25.118347,-2.3194,0.217,9.73223,9.73223
2812.00,9.73362,25.266165,0.000423,25.118375,-2.3192,0.217,9.73385,9.73385
2813.00,9.73417,25.266266,0.000423,25.118443,-2.3190,0.217,9.73406,9.73406
2814.00,9.73441,25.266244,0.000427,25.118397,-2.3189,0.217,9.73320,9.73320
2815.00,9.73481,25.266185,0.000427,25.118364,-2.3188,0.217,9.73367,9.73367
2816.00,9.73440,25.266171,0.000428,25.118356,-2.3186,0.217,9.73511,9.73511
2817.00,9.73431,25.266211,0.000431,25.118386,-2.3185,0.217,9.73569,9.73569
2818.00,9.73436,25.266189,0.000432,25.118332,-2.3183,0.217,9.73540,9.73540
2819.00,9.73472,25.266207,0.000430,25.118333,-2.3182,0.217,9.73610,9.73610
2820.00,9.73486,25.266261,0.000428,25.118335,-2.3180,0.217,9.73661,9.73661
2821.00,9.73506,25.266298,0.000429,25.118355,-2.3178,0.217,9.73636,9.73636
2822.00,9.73517,25.266255,0.000423,25.118247,-2.3176,0.218,9.73609,9.73609
2823.00,9.73521,25.266383,0.000421,25.118238,-2.3173,0.218,9.73707,9.73707
2824.00,9.73503,25.266433,0.000419,25.118179,-2.3170,0.218,9.73691,9.73691
2825.00,9.73484,25.266565,0.000421,25.118198,-2.3168,0.218,9.73627,9.73627
2826.00,9.73492,25.266580,0.000418,25.118109,-2.3166,0.218,9.73663,9.73663
2827.00,9.73544,25.266762,0.000418,25.118208,-2.3165,0.219,9.73766,9.73766
2828.00,9.73610,25.266838,0.000418,25.118313,-2.3164,0.219,9.73868,9.73868
2829.00,9.73647,25.266908,0.000420,25.118370,-2.3163,0.219,9.73989,9.73989
2830.00,9.73654,25.266913,0.000419,25.118414,-2.3161,0.219,9.74003,9.74003
2831.00,9.73676,25.266949,0.000420,25.118453,-2.3160,0.219,9.73937,9.73937
2832.00,9.73684,25.266876,0.000421,25.118379,-2.3157,0.219,9.73801,9.73801
2833.00,9.73692,25.266853,0.000422,25.118344,-2.3155,0.219,9.73677,9.73677
2834.00,9.73703,25.266881,0.000421,25.118313,-2.3153,0.219,9.73518,9.73518
2835.00,9.73714,25.266913,0.000422,25.118255,-2.3151,0.219,9.73503,9.73503
2836.00,9.73718,25.266993,0.000422,25.118242,-2.3148,0.219,9.73563,9.73563
2837.00,9.73718,25.267051,0.000427,25.118236,-2.3146,0.219,9.73652,9.73652
2838.00,9.73720,25.267026,0.000429,25.118214,-2.3144,0.219,9.73686,9.73686
2839.00,9.73721,25.267025,0.000426,25.118179,-2.3142,0.219,9.73704,9.73704
2840.00,9.73734,25.267090,0.000427,25.118183,-2.3141,0.219,9.73673,9.73673
2841.00,9.73731,25.267128,0.000429,25.118173,-2.3140,0.219,9.73623,9.73623
2842.00,9.73701,25.267090,0.000424,25.118133,-2.3139,0.220,9.73596,9.73596
2843.00,9.73701,25.267192,0.000424,25.118145,-2.3137,0.220,9.73577,9.73577
2844.00,9.73702,25.267217,0.000426,25.118193,-2.3134,0.220,9.73612,9.73612
2845.00,9.73708,25.267245,0.000426,25.118247,-2.3131,0.220,9.73623,9.73623
2846.00,9.73698,25.267288,0.000426,25.118269,-2.3128,0.220,9.73623,9.73623
2847.00,9.73665,25.267388,0.000426,25.118315,-2.3125,0.220,9.73526,9.73526
2848.00,9.73616,25.267401,0.000425,25.118237,-2.3123,0.220,9.73424,9.73424
2849.00,9.73565,25.267549,0.000427,25.118294,-2.3121,0.220,9.73357,9.73357
2850.00,9.73545,25.267590,0.000428,25.118269,-2.3120,0.220,9.73357,9.73357
2851.00,9.73546,25.267602,0.000426,25.118279,-2.3119,0.221,9.73405,9.73405
2852.00,9.73555,25.267641,0.000424,25.118296,-2.3117,0.221,9.73438,9.73438
2853.00,9.73547,25.267625,0.000424,25.118294,-2.3116,0.221,9.73510,9.73510
2854.00,9.73560,25.267600,0.000423,25.118261,-2.3114,0.221,9.73636,9.73636
2855.00,9.73588,25.267631,0.000420,25.118268,-2.3112,0.221,9.73735,9.73735
2856.00,9.73601,25.267621,0.000422,25.118191,-2.3109,0.221,9.73759,9.73759
2857.00,9.73599,25.267685,0.000426,25.118191,-2.3107,0.221,9.73785,9.73785
2858.00,9.73578,25.267798,0.000430,25.118248,-2.3106,0.221,9.73786,9.73786
2859.00,9.73582,25.267840,0.000431,25.118263,-2.3103,0.221,9.73740,9.73740
2860.00,9.73581,25.267889,0.000431,25.118290,-2.3101,0.221,9.73591,9.73591
2861.00,9.73579,25.268047,0.000432,25.118431,-2.3100,0.221,9.73532,9.73532
2862.00,9.73582,25.267992,0.000426,25.118321,-2.3099,0.221,9.73595,9.73595
2863.00,9.73593,25.268000,0.000425,25.118306,-2.3097,0.221,9.73662,9.73662
2864.00,9.73607,25.267959,0.000425,25.118214,-2.3096,0.221,9.73728,9.73728
2865.00,9.73633,25.267920,0.000423,25.118153,-2.3095,0.222,9.73930,9.73930
2866.00,9.73667,25.267814,0.000418,25.118001,-2.3094,0.222,9.74023,9.74023
2867.00,9.73688,25.267875,0.000421,25.118088,-2.3093,0.222,9.73966,9.73966
2868.00,9.73696,25.267924,0.000420,25.118128,-2.3091,0.222,9.73841,9.73841
2869.00,9.73706,25.268046,0.000418,25.118173,-2.3089,0.222,9.73779,9.73779
2870.00,9.73732,25.268154,0.000420,25.118193,-2.3087,0.222,9.73706,9.73706
2871.00,9.73746,25.268276,0.000426,25.118288,-2.3085,0.222,9.73669,9.73669
2872.00,9.73764,25.268382,0.000425,25.118353,-2.3083,0.222,9.73777,9.73777
2873.00,9.73791,25.268351,0.000422,25.118244,-2.3081,0.222,9.73946,9.73946
2874.00,9.73818,25.268416,0.000422,25.118294,-2.3080,0.222,9.74032,9.74032
2875.00,9.73815,25.268409,0.000424,25.118275,-2.3078,0.222,9.74046,9.74046
2876.00,9.73824,25.268455,0.000421,25.118204,-2.3076,0.222,9.74048,9.74048
2877.00,9.73839,25.268497,0.000424,25.118139,-2.3073,0.222,9.74006,9.74006
2878.00,9.73846,25.268613,0.000424,25.118254,-2.3071,0.223,9.74011,9.74011
2879.00,9.73879,25.268613,0.000422,25.118172,-2.3069,0.223,9.74027,9.74027
2880.00,9.73914,25.268667,0.000422,25.118127,-2.3066,0.223,9.74045,9.74045
2881.00,9.73934,25.268580,0.000421,25.118078,-2.3062,0.223,9.74006,9.74006
2882.00,9.73938,25.268548,0.000419,25.118020,-2.3060,0.223,9.73989,9.73989
2883.00,9.73923,25.268625,0.000420,25.117951,-2.3058,0.223,9.73874,9.73874
2884.00,9.73904,25.268724,0.000419,25.118015,-2.3055,0.223,9.73740,9.73740
2885.00,9.73887,25.268848,0.000418,25.118080,-2.3054,0.224,9.73734,9.73734
2886.00,9.73882,25.268982,0.000420,25.118137,-2.3054,0.224,9.73786,9.73786
2887.00,9.73886,25.269025,0.000422,25.118199,-2.3053,0.224,9.73827,9.73827
2888.00,9.73910,25.268964,0.000425,25.118168,-2.3051,0.224,9.73871,9.73871
2889.00,9.73938,25.268898,0.000426,25.118099,-2.3049,0.224,9.74001,9.74001
2890.00,9.73955,25.268862,0.000425,25.118090,-2.3046,0.224,9.74027,9.74027
2891.00,9.73982,25.268915,0.000420,25.118085,-2.3043,0.224,9.74157,9.74157
2892.00,9.74003,25.268995,0.000417,25.118080,-2.3039,0.224,9.74187,9.74187
2893.00,9.73991,25.269131,0.000416,25.118114,-2.3036,0.224,9.74143,9.74143
2894.00,9.73961,25.269326,0.000417,25.118170,-2.3032,0.225,9.74033,9.74033
2895.00,9.73944,25.269385,0.000420,25.118166,-2.3030,0.225,9.73974,9.73974
2896.00,9.73949,25.269480,0.000423,25.118181,-2.3028,0.224,9.73835,9.73835
2897.00,9.73943,25.269585,0.000427,25.118227,-2.3027,0.224,9.73765,9.73765
2898.00,9.73943,25.269663,0.000428,25.118289,-2.3026,0.224,9.73858,9.73858
2899.00,9.73932,25.269620,0.000428,25.118262,-2.3024,0.224,9.73940,9.73940
2900.00,9.73930,25.269676,0.000426,25.118265,-2.3023,0.224,9.73967,9.73967
2901.00,9.73948,25.269720,0.000426,25.118288,-2.3021,0.225,9.73971,9.73971
2902.00,9.73984,25.269748,0.000425,25.118249,-2.3018,0.225,9.73940,9.73940
2903.00,9.73993,25.269769,0.000424,25.118226,-2.3016,0.225,9.73867,9.73867
2904.00,9.73968,25.269816,0.000422,25.118215,-2.3014,0.225,9.73813,9.73813
2905.00,9.73949,25.269827,0.000421,25.118220,-2.3011,0.225,9.73803,9.73803
2906.00,9.73940,25.269855,0.000422,25.118252,-2.3008,0.225,9.73815,9.73815
2907.00,9.73950,25.269810,0.000420,25.118233,-2.3006,0.226,9.73931,9.73931
2908.00,9.73984,25.269793,0.000421,25.118248,-2.3004,0.226,9.74189,9.74189
2909.00,9.74036,25.269731,0.000424,25.118262,-2.3003,0.225,9.74409,9.74409
2910.00,9.74058,25.269790,0.000424,25.118296,-2.3002,0.225,9.74508,9.74508
2911.00,9.74063,25.269798,0.000421,25.118214,-2.3001,0.226,9.74599,9.74599
2912.00,9.74056,25.269849,0.000419,25.118176,-2.2999,0.226,9.74587,9.74587
