# Supplementary material for: HSL1 and BAM1/2 impact epidermal cell development by sensing distinct signaling peptides
Source: Nat Commun. 2022 Feb 15;13:876. doi: 10.1038/s41467-022-28558-4 (PMC8847575; doi:10.1038/s41467-022-28558-4)
Supplement: Supplementary file 4 — Source Data [file 41467_2022_28558_MOESM4_ESM.zip › Source Data/Source Data/Figure S8/Exp1_HSL1_IDA K66AR67AH68A.itc]

$ITC
$ 19 
$NOT
$ 25 
$ 60 
$ 500 
$ 10 
$ 2 
$ADCGainCode:  0 
$False,True,True
$ 0.4 , 0.8 , 150 , 5 
$ 2 , 4 , 150 , 5 
$ 2 , 4 , 150 , 5 
$ 2 , 4 , 150 , 5 
$ 2 , 4 , 150 , 5 
$ 2 , 4 , 150 , 5 
$ 2 , 4 , 150 , 5 
$ 2 , 4 , 150 , 5 
$ 2 , 4 , 150 , 5 
$ 2 , 4 , 150 , 5 
$ 2 , 4 , 150 , 5 
$ 2 , 4 , 150 , 5 
$ 2 , 4 , 150 , 5 
$ 2 , 4 , 150 , 5 
$ 2 , 4 , 150 , 5 
$ 2 , 4 , 150 , 5 
$ 2 , 4 , 150 , 5 
$ 2 , 4 , 150 , 5 
$ 2 , 4 , 150 , 5 
# 0 
# 0.3 
# 0.015 
# 0.2035 
# 25 
# 4 
# 8.15 
# 1 
?HSL1_15uM_IDA_3x_300uM
% MICROCALITC_MAL1177627
% 0.2035 
% 4 
%-0.586102 , 29.61604 
%-0.348256 , 29.40329 
% 0.8333333 
% 167740 , 167730 
% 0.25 , 81 
%-0.015695 ,-0.033946 
%-20 , 8 
% 0 , 0 
% 0 
% 128000       127744 
% 43.1 
% 500 , 750 , 1000 , 750 
% 0.06978023945 ,-0.002252194966 ,-3.244915618586E-05 , 1.349203907274E-06 ,-9.058983361606E-09 
% MicroCalITC Ver: 1.29.32 Run time:6/29/2020 3:32:48 PM
@0
5.00,9.93818,25.044007,0.000429,24.991237,-1.6739,0.048,9.94257,9.94257
6.00,9.94059,25.043954,0.000428,24.991123,-1.6741,0.048,9.95437,9.95437
7.00,9.94453,25.043970,0.000428,24.991114,-1.6744,0.048,9.97149,9.97149
8.00,9.94878,25.044005,0.000428,24.991135,-1.6746,0.048,9.98721,9.98721
9.00,9.95230,25.043931,0.000426,24.991006,-1.6749,0.048,9.99926,9.99926
10.00,9.95474,25.043994,0.000424,24.991065,-1.6751,0.048,10.00427,10.00427
11.00,9.95636,25.044152,0.000424,24.991183,-1.6755,0.048,9.99740,9.99740
12.00,9.95752,25.044279,0.000426,24.991229,-1.6756,0.048,9.98271,9.98271
13.00,9.95981,25.044411,0.000430,24.991286,-1.6759,0.048,9.96794,9.96794
14.00,9.96302,25.044545,0.000430,24.991396,-1.6761,0.048,9.95605,9.95605
15.00,9.96698,25.044475,0.000429,24.991330,-1.6763,0.048,9.94906,9.94906
16.00,9.96831,25.044438,0.000430,24.991269,-1.6765,0.048,9.94443,9.94443
17.00,9.96503,25.044444,0.000426,24.991287,-1.6768,0.049,9.94206,9.94206
18.00,9.96242,25.044298,0.000419,24.991149,-1.6770,0.049,9.94054,9.94054
19.00,9.96077,25.044293,0.000423,24.991152,-1.6772,0.049,9.93967,9.93967
20.00,9.95989,25.044370,0.000425,24.991192,-1.6774,0.049,9.93806,9.93806
21.00,9.95835,25.044431,0.000427,24.991198,-1.6777,0.049,9.93699,9.93699
22.00,9.95816,25.044436,0.000429,24.991139,-1.6779,0.049,9.93691,9.93691
23.00,9.95819,25.044560,0.000434,24.991222,-1.6782,0.049,9.93724,9.93724
24.00,9.95803,25.044667,0.000434,24.991260,-1.6786,0.049,9.93704,9.93704
25.00,9.95755,25.044739,0.000433,24.991254,-1.6790,0.049,9.93616,9.93616
26.00,9.95523,25.044739,0.000434,24.991233,-1.6794,0.049,9.93380,9.93380
27.00,9.95071,25.044839,0.000432,24.991323,-1.6799,0.049,9.93004,9.93004
28.00,9.94557,25.044823,0.000431,24.991265,-1.6802,0.049,9.92655,9.92655
29.00,9.94121,25.044750,0.000427,24.991193,-1.6804,0.049,9.92485,9.92485
30.00,9.93815,25.044790,0.000427,24.991194,-1.6807,0.049,9.92439,9.92439
31.00,9.93618,25.044875,0.000426,24.991255,-1.6808,0.049,9.92648,9.92648
32.00,9.93509,25.044857,0.000425,24.991160,-1.6808,0.049,9.92991,9.92991
33.00,9.93464,25.044977,0.000426,24.991219,-1.6810,0.050,9.93403,9.93403
34.00,9.93474,25.045059,0.000427,24.991239,-1.6813,0.050,9.93748,9.93748
35.00,9.93471,25.045015,0.000424,24.991148,-1.6815,0.050,9.93978,9.93978
36.00,9.93448,25.045078,0.000424,24.991135,-1.6818,0.050,9.93998,9.93998
37.00,9.93426,25.045122,0.000422,24.991118,-1.6821,0.050,9.94001,9.94001
38.00,9.93437,25.045083,0.000422,24.991098,-1.6824,0.050,9.94019,9.94019
39.00,9.93470,25.045165,0.000425,24.991150,-1.6827,0.050,9.94020,9.94020
40.00,9.93499,25.045252,0.000428,24.991170,-1.6830,0.050,9.93956,9.93956
41.00,9.93477,25.045291,0.000428,24.991224,-1.6833,0.050,9.93813,9.93813
42.00,9.93443,25.045319,0.000429,24.991271,-1.6836,0.050,9.93677,9.93677
43.00,9.93390,25.045349,0.000428,24.991263,-1.6840,0.050,9.93385,9.93385
44.00,9.93351,25.045323,0.000424,24.991191,-1.6842,0.050,9.93134,9.93134
45.00,9.93366,25.045321,0.000422,24.991193,-1.6845,0.051,9.93195,9.93195
46.00,9.93424,25.045280,0.000421,24.991073,-1.6847,0.051,9.93366,9.93366
47.00,9.93493,25.045309,0.000420,24.991083,-1.6849,0.051,9.93512,9.93512
48.00,9.93601,25.045329,0.000418,24.991048,-1.6851,0.051,9.93819,9.93819
49.00,9.93684,25.045377,0.000419,24.991037,-1.6854,0.051,9.93940,9.93940
50.00,9.93734,25.045520,0.000422,24.991110,-1.6857,0.051,9.93905,9.93905
51.00,9.93757,25.045711,0.000425,24.991216,-1.6860,0.051,9.93825,9.93825
52.00,9.93741,25.045822,0.000427,24.991217,-1.6863,0.051,9.93759,9.93759
53.00,9.93689,25.045922,0.000431,24.991212,-1.6864,0.051,9.93392,9.93392
54.00,9.93667,25.045997,0.000434,24.991259,-1.6865,0.051,9.92870,9.92870
55.00,9.93588,25.045947,0.000433,24.991178,-1.6866,0.051,9.91739,9.91739
56.00,9.93575,25.045907,0.000429,24.991115,-1.6867,0.051,9.90174,9.90174
57.00,9.93711,25.045919,0.000428,24.991089,-1.6867,0.051,9.88483,9.88483
58.00,9.93870,25.045949,0.000425,24.991051,-1.6870,0.051,9.87027,9.87027
59.00,9.93852,25.045977,0.000424,24.991032,-1.6873,0.051,9.85911,9.85911
60.00,9.93678,25.046030,0.000425,24.991012,-1.6879,0.051,9.85597,9.85597
@1,0.4000,0.8, 60.0610000000015 
61.00,9.93512,25.046052,0.000427,24.991026,-1.6884,0.051,9.86062,9.86062
62.00,9.93148,25.046112,0.000428,24.991071,-1.6891,0.051,9.86741,9.86741
63.00,9.91721,25.046171,0.000428,24.991171,-1.6896,0.052,9.87591,9.87591
64.00,9.89955,25.046155,0.000425,24.991122,-1.6901,0.052,9.88467,9.88467
65.00,9.88933,25.046165,0.000421,24.991159,-1.6903,0.052,9.89195,9.89195
66.00,9.88609,25.046235,0.000420,24.991180,-1.6905,0.052,9.89694,9.89694
67.00,9.88663,25.046289,0.000424,24.991187,-1.6908,0.052,9.90296,9.90296
68.00,9.88843,25.046360,0.000429,24.991201,-1.6909,0.052,9.90733,9.90733
69.00,9.89093,25.046430,0.000430,24.991190,-1.6912,0.052,9.91079,9.91079
70.00,9.89352,25.046590,0.000433,24.991272,-1.6915,0.052,9.91237,9.91237
71.00,9.89393,25.046650,0.000433,24.991245,-1.6917,0.052,9.91352,9.91352
72.00,9.89271,25.046651,0.000434,24.991167,-1.6920,0.052,9.91257,9.91257
73.00,9.89179,25.046683,0.000432,24.991101,-1.6921,0.052,9.91248,9.91248
74.00,9.89169,25.046761,0.000431,24.991167,-1.6922,0.052,9.91282,9.91282
75.00,9.89272,25.046808,0.000434,24.991153,-1.6923,0.052,9.91477,9.91477
76.00,9.89520,25.046778,0.000437,24.991134,-1.6925,0.052,9.91644,9.91644
77.00,9.89844,25.046854,0.000433,24.991198,-1.6927,0.052,9.91776,9.91776
78.00,9.90179,25.046802,0.000432,24.991174,-1.6930,0.052,9.91837,9.91837
79.00,9.90504,25.046804,0.000431,24.991175,-1.6934,0.052,9.91859,9.91859
80.00,9.90808,25.046762,0.000428,24.991171,-1.6938,0.053,9.91868,9.91868
81.00,9.91044,25.046840,0.000427,24.991251,-1.6941,0.053,9.91874,9.91874
82.00,9.91225,25.046783,0.000426,24.991185,-1.6944,0.053,9.91933,9.91933
83.00,9.91392,25.046841,0.000427,24.991163,-1.6947,0.053,9.92060,9.92060
84.00,9.91531,25.046875,0.000426,24.991143,-1.6950,0.053,9.92142,9.92142
85.00,9.91651,25.046900,0.000426,24.991139,-1.6952,0.053,9.92285,9.92285
86.00,9.91781,25.046920,0.000427,24.991105,-1.6955,0.053,9.92509,9.92509
87.00,9.91897,25.046969,0.000429,24.991134,-1.6958,0.053,9.92790,9.92790
88.00,9.91977,25.046957,0.000427,24.991135,-1.6961,0.053,9.92900,9.92900
89.00,9.92045,25.046952,0.000432,24.991093,-1.6963,0.053,9.93013,9.93013
90.00,9.92107,25.046956,0.000433,24.991012,-1.6965,0.053,9.92968,9.92968
91.00,9.92193,25.047146,0.000435,24.991146,-1.6968,0.053,9.92919,9.92919
92.00,9.92286,25.047234,0.000436,24.991165,-1.6972,0.053,9.92874,9.92874
93.00,9.92395,25.047292,0.000434,24.991154,-1.6977,0.053,9.92954,9.92954
94.00,9.92469,25.047371,0.000428,24.991157,-1.6980,0.054,9.92991,9.92991
95.00,9.92530,25.047503,0.000429,24.991173,-1.6985,0.054,9.93109,9.93109
96.00,9.92586,25.047449,0.000426,24.991054,-1.6988,0.054,9.93166,9.93166
97.00,9.92660,25.047498,0.000429,24.991068,-1.6990,0.054,9.93215,9.93215
98.00,9.92738,25.047550,0.000430,24.991082,-1.6990,0.054,9.93178,9.93178
99.00,9.92800,25.047645,0.000436,24.991162,-1.6993,0.054,9.93149,9.93149
100.00,9.92839,25.047792,0.000438,24.991319,-1.6995,0.054,9.93077,9.93077
101.00,9.92875,25.047904,0.000441,24.991346,-1.6999,0.054,9.93005,9.93005
102.00,9.92924,25.047968,0.000439,24.991336,-1.7002,0.054,9.92920,9.92920
103.00,9.92967,25.048142,0.000440,24.991439,-1.7007,0.054,9.92908,9.92908
104.00,9.93018,25.048051,0.000435,24.991326,-1.7011,0.054,9.93070,9.93070
105.00,9.93077,25.047892,0.000429,24.991217,-1.7015,0.054,9.93193,9.93193
106.00,9.93088,25.047738,0.000424,24.991112,-1.7019,0.055,9.93248,9.93248
107.00,9.93065,25.047726,0.000425,24.991151,-1.7022,0.055,9.93181,9.93181
108.00,9.93040,25.047622,0.000425,24.991095,-1.7026,0.055,9.93093,9.93093
109.00,9.93024,25.047720,0.000428,24.991203,-1.7028,0.055,9.92848,9.92848
110.00,9.92985,25.047774,0.000430,24.991169,-1.7031,0.055,9.92433,9.92433
111.00,9.92894,25.047784,0.000432,24.991146,-1.7034,0.055,9.91971,9.91971
112.00,9.92782,25.047782,0.000434,24.991089,-1.7036,0.055,9.91589,9.91589
113.00,9.92673,25.047787,0.000432,24.991060,-1.7039,0.055,9.91331,9.91331
114.00,9.92598,25.047778,0.000431,24.990979,-1.7042,0.055,9.91213,9.91213
115.00,9.92551,25.047886,0.000431,24.991035,-1.7046,0.055,9.91443,9.91443
116.00,9.92528,25.048045,0.000431,24.991147,-1.7049,0.055,9.91807,9.91807
117.00,9.92471,25.048129,0.000427,24.991170,-1.7052,0.055,9.92030,9.92030
118.00,9.92401,25.048209,0.000428,24.991220,-1.7055,0.055,9.92169,9.92169
119.00,9.92367,25.048345,0.000431,24.991286,-1.7059,0.055,9.92295,9.92295
120.00,9.92343,25.048367,0.000431,24.991253,-1.7063,0.055,9.92252,9.92252
121.00,9.92325,25.048274,0.000430,24.991150,-1.7068,0.055,9.92244,9.92244
122.00,9.92314,25.048304,0.000433,24.991116,-1.7073,0.055,9.92424,9.92424
123.00,9.92292,25.048416,0.000436,24.991143,-1.7076,0.055,9.92487,9.92487
124.00,9.92253,25.048415,0.000435,24.991124,-1.7078,0.055,9.92537,9.92537
125.00,9.92213,25.048440,0.000439,24.991195,-1.7080,0.055,9.92675,9.92675
126.00,9.92195,25.048591,0.000439,24.991303,-1.7081,0.055,9.92732,9.92732
127.00,9.92196,25.048565,0.000436,24.991316,-1.7083,0.055,9.92712,9.92712
128.00,9.92180,25.048548,0.000432,24.991251,-1.7084,0.056,9.92695,9.92695
129.00,9.92176,25.048574,0.000428,24.991255,-1.7087,0.056,9.92698,9.92698
130.00,9.92212,25.048634,0.000426,24.991246,-1.7088,0.056,9.92645,9.92645
131.00,9.92301,25.048599,0.000426,24.991158,-1.7090,0.056,9.92628,9.92628
132.00,9.92396,25.048687,0.000427,24.991183,-1.7094,0.056,9.92589,9.92589
133.00,9.92470,25.048655,0.000431,24.991108,-1.7098,0.056,9.92656,9.92656
134.00,9.92511,25.048617,0.000431,24.991032,-1.7103,0.056,9.92546,9.92546
135.00,9.92520,25.048526,0.000429,24.990935,-1.7107,0.056,9.92509,9.92509
136.00,9.92527,25.048636,0.000430,24.991045,-1.7112,0.056,9.92565,9.92565
137.00,9.92570,25.048687,0.000432,24.991078,-1.7114,0.056,9.92677,9.92677
138.00,9.92624,25.048736,0.000430,24.991114,-1.7117,0.056,9.92746,9.92746
139.00,9.92652,25.048871,0.000432,24.991215,-1.7119,0.056,9.92794,9.92794
140.00,9.92551,25.048971,0.000433,24.991303,-1.7123,0.057,9.91892,9.91892
141.00,9.92152,25.048931,0.000432,24.991212,-1.7127,0.057,9.89576,9.89576
142.00,9.91673,25.048924,0.000431,24.991193,-1.7132,0.057,9.86306,9.86306
143.00,9.91729,25.048998,0.000434,24.991259,-1.7136,0.057,9.82558,9.82558
144.00,9.91587,25.048946,0.000433,24.991194,-1.7141,0.057,9.79004,9.79004
145.00,9.91432,25.049095,0.000435,24.991244,-1.7146,0.057,9.76775,9.76775
146.00,9.91209,25.049128,0.000435,24.991159,-1.7149,0.057,9.76320,9.76320
147.00,9.90897,25.049229,0.000435,24.991195,-1.7152,0.057,9.77345,9.77345
148.00,9.90441,25.049227,0.000431,24.991109,-1.7154,0.057,9.79166,9.79166
149.00,9.89527,25.049401,0.000435,24.991158,-1.7157,0.057,9.81262,9.81262
150.00,9.87045,25.049321,0.000430,24.991009,-1.7160,0.057,9.83164,9.83164
151.00,9.81912,25.049478,0.000432,24.991134,-1.7163,0.057,9.84737,9.84737
152.00,9.78632,25.049547,0.000432,24.991090,-1.7166,0.057,9.85723,9.85723
153.00,9.78160,25.049670,0.000431,24.991179,-1.7168,0.057,9.86513,9.86513
154.00,9.79050,25.049692,0.000428,24.991172,-1.7170,0.058,9.87031,9.87031
155.00,9.80247,25.049732,0.000431,24.991163,-1.7172,0.057,9.87348,9.87348
156.00,9.81302,25.049738,0.000431,24.991119,-1.7174,0.057,9.87571,9.87571
157.00,9.82153,25.049745,0.000430,24.991078,-1.7177,0.057,9.87995,9.87995
158.00,9.82861,25.049703,0.000430,24.990956,-1.7179,0.057,9.88418,9.88418
159.00,9.83524,25.049621,0.000425,24.990834,-1.7182,0.057,9.88884,9.88884
160.00,9.84075,25.049722,0.000427,24.990878,-1.7184,0.057,9.89456,9.89456
161.00,9.84416,25.049854,0.000424,24.991005,-1.7186,0.058,9.90080,9.90080
162.00,9.85020,25.049976,0.000423,24.991043,-1.7190,0.058,9.90554,9.90554
163.00,9.85801,25.050129,0.000423,24.991154,-1.7196,0.058,9.90838,9.90838
164.00,9.86620,25.050289,0.000427,24.991273,-1.7201,0.058,9.90940,9.90940
165.00,9.87364,25.050346,0.000427,24.991316,-1.7206,0.058,9.90902,9.90902
166.00,9.88007,25.050285,0.000424,24.991230,-1.7210,0.058,9.90846,9.90846
167.00,9.88535,25.050210,0.000422,24.991167,-1.7213,0.058,9.90792,9.90792
168.00,9.88941,25.050181,0.000417,24.991144,-1.7215,0.059,9.90695,9.90695
169.00,9.89244,25.050182,0.000416,24.991084,-1.7216,0.059,9.90642,9.90642
170.00,9.89468,25.050264,0.000418,24.991129,-1.7218,0.059,9.90570,9.90570
171.00,9.89648,25.050364,0.000423,24.991153,-1.7222,0.059,9.90469,9.90469
172.00,9.89826,25.050535,0.000429,24.991311,-1.7226,0.059,9.90340,9.90340
173.00,9.89979,25.050600,0.000430,24.991307,-1.7229,0.059,9.90227,9.90227
174.00,9.90098,25.050697,0.000431,24.991407,-1.7232,0.059,9.90208,9.90208
175.00,9.90235,25.050694,0.000426,24.991411,-1.7235,0.059,9.90315,9.90315
176.00,9.90336,25.050686,0.000423,24.991397,-1.7237,0.059,9.89976,9.89976
177.00,9.90298,25.050578,0.000423,24.991262,-1.7239,0.059,9.89457,9.89457
178.00,9.90281,25.050619,0.000429,24.991307,-1.7242,0.059,9.89393,9.89393
179.00,9.90302,25.050607,0.000433,24.991311,-1.7247,0.059,9.89460,9.89460
180.00,9.90322,25.050519,0.000434,24.991219,-1.7251,0.059,9.89495,9.89495
181.00,9.90314,25.050514,0.000436,24.991232,-1.7255,0.059,9.89929,9.89929
182.00,9.90301,25.050558,0.000433,24.991269,-1.7259,0.059,9.90555,9.90555
183.00,9.90277,25.050613,0.000433,24.991288,-1.7263,0.059,9.90714,9.90714
184.00,9.90253,25.050618,0.000432,24.991249,-1.7267,0.059,9.90707,9.90707
185.00,9.90256,25.050769,0.000434,24.991288,-1.7271,0.059,9.90628,9.90628
186.00,9.90241,25.050765,0.000430,24.991208,-1.7273,0.059,9.90527,9.90527
187.00,9.90221,25.050813,0.000432,24.991193,-1.7276,0.059,9.90490,9.90490
188.00,9.90212,25.050753,0.000432,24.991148,-1.7278,0.059,9.90532,9.90532
189.00,9.90223,25.050763,0.000430,24.991096,-1.7281,0.059,9.90546,9.90546
190.00,9.90248,25.050771,0.000428,24.991074,-1.7284,0.059,9.90620,9.90620
191.00,9.90292,25.050833,0.000427,24.991073,-1.7287,0.059,9.90823,9.90823
192.00,9.90330,25.050871,0.000426,24.991055,-1.7290,0.060,9.90839,9.90839
193.00,9.90344,25.050892,0.000423,24.990971,-1.7295,0.060,9.90784,9.90784
194.00,9.90365,25.050918,0.000425,24.990968,-1.7299,0.060,9.90757,9.90757
195.00,9.90357,25.050949,0.000425,24.991003,-1.7303,0.060,9.90608,9.90608
196.00,9.90356,25.050970,0.000426,24.991033,-1.7307,0.060,9.90394,9.90394
197.00,9.90478,25.051071,0.000427,24.991137,-1.7311,0.060,9.90253,9.90253
198.00,9.90553,25.051251,0.000430,24.991301,-1.7314,0.060,9.90246,9.90246
199.00,9.90564,25.051335,0.000427,24.991402,-1.7317,0.060,9.90212,9.90212
200.00,9.90545,25.051340,0.000428,24.991329,-1.7319,0.060,9.90284,9.90284
201.00,9.90530,25.051314,0.000429,24.991236,-1.7321,0.060,9.90360,9.90360
202.00,9.90509,25.051301,0.000430,24.991169,-1.7324,0.060,9.90541,9.90541
203.00,9.90513,25.051267,0.000429,24.991075,-1.7326,0.060,9.90531,9.90531
204.00,9.90518,25.051352,0.000431,24.991027,-1.7329,0.060,9.89887,9.89887
205.00,9.90499,25.051335,0.000427,24.990998,-1.7333,0.061,9.88014,9.88014
206.00,9.90406,25.051436,0.000424,24.991088,-1.7336,0.061,9.84803,9.84803
207.00,9.90316,25.051483,0.000424,24.991075,-1.7339,0.061,9.80210,9.80210
208.00,9.90309,25.051534,0.000423,24.991084,-1.7342,0.061,9.74754,9.74754
209.00,9.90380,25.051612,0.000423,24.991110,-1.7345,0.061,9.69462,9.69462
210.00,9.90536,25.051812,0.000426,24.991203,-1.7347,0.061,9.65378,9.65378
@2,2.0001,4.0, 210.005000000005 
211.00,9.90738,25.051935,0.000427,24.991223,-1.7351,0.061,9.62838,9.62838
212.00,9.90464,25.051945,0.000423,24.991158,-1.7354,0.061,9.62127,9.62127
213.00,9.88761,25.051932,0.000420,24.991101,-1.7358,0.062,9.62996,9.62996
214.00,9.86536,25.051999,0.000421,24.991226,-1.7361,0.062,9.64657,9.64657
215.00,9.81119,25.051874,0.000421,24.991125,-1.7362,0.062,9.66580,9.66580
216.00,9.74598,25.051970,0.000425,24.991194,-1.7362,0.062,9.68514,9.68514
217.00,9.68082,25.052057,0.000431,24.991279,-1.7363,0.062,9.70163,9.70163
218.00,9.63890,25.052153,0.000434,24.991356,-1.7365,0.062,9.71457,9.71457
219.00,9.62755,25.052154,0.000431,24.991206,-1.7370,0.062,9.72571,9.72571
220.00,9.63545,25.052309,0.000434,24.991281,-1.7376,0.062,9.73494,9.73494
221.00,9.64886,25.052221,0.000429,24.991231,-1.7383,0.062,9.74272,9.74272
222.00,9.66207,25.052248,0.000425,24.991201,-1.7388,0.062,9.74862,9.74862
223.00,9.67424,25.052282,0.000425,24.991172,-1.7392,0.062,9.75318,9.75318
224.00,9.68469,25.052254,0.000427,24.991106,-1.7394,0.062,9.75822,9.75822
225.00,9.69277,25.052306,0.000425,24.991108,-1.7395,0.063,9.76435,9.76435
226.00,9.69941,25.052392,0.000427,24.991039,-1.7397,0.063,9.77263,9.77263
227.00,9.70812,25.052419,0.000424,24.991002,-1.7400,0.063,9.78259,9.78259
228.00,9.71858,25.052414,0.000426,24.990963,-1.7404,0.063,9.79406,9.79406
229.00,9.72989,25.052468,0.000424,24.991019,-1.7410,0.063,9.80387,9.80387
230.00,9.74111,25.052442,0.000421,24.990960,-1.7416,0.063,9.81384,9.81384
231.00,9.75181,25.052432,0.000420,24.990936,-1.7422,0.063,9.82188,9.82188
232.00,9.76161,25.052504,0.000423,24.990972,-1.7427,0.063,9.82920,9.82920
233.00,9.77042,25.052557,0.000421,24.990950,-1.7431,0.063,9.83563,9.83563
234.00,9.77880,25.052630,0.000422,24.990950,-1.7433,0.063,9.84333,9.84333
235.00,9.78688,25.052776,0.000424,24.991045,-1.7435,0.063,9.84923,9.84923
236.00,9.79422,25.052907,0.000425,24.991129,-1.7436,0.063,9.85423,9.85423
237.00,9.80132,25.052865,0.000425,24.991035,-1.7438,0.063,9.85872,9.85872
238.00,9.80806,25.053000,0.000428,24.991107,-1.7440,0.063,9.86236,9.86236
239.00,9.81451,25.053095,0.000430,24.991111,-1.7444,0.063,9.86543,9.86543
240.00,9.82079,25.053087,0.000431,24.991063,-1.7449,0.063,9.86836,9.86836
241.00,9.82692,25.053086,0.000433,24.991080,-1.7454,0.063,9.87106,9.87106
242.00,9.83279,25.053168,0.000435,24.991211,-1.7458,0.063,9.87273,9.87273
243.00,9.83871,25.053139,0.000433,24.991239,-1.7463,0.063,9.87505,9.87505
244.00,9.84457,25.053013,0.000434,24.991182,-1.7467,0.063,9.87727,9.87727
245.00,9.85008,25.052933,0.000433,24.991104,-1.7470,0.063,9.87958,9.87958
246.00,9.85504,25.052898,0.000433,24.990985,-1.7473,0.063,9.88245,9.88245
247.00,9.85963,25.052957,0.000433,24.990946,-1.7475,0.063,9.88686,9.88686
248.00,9.86379,25.053023,0.000433,24.990924,-1.7476,0.063,9.88988,9.88988
249.00,9.86762,25.053138,0.000427,24.990935,-1.7479,0.064,9.89230,9.89230
250.00,9.87113,25.053363,0.000426,24.991081,-1.7483,0.064,9.89358,9.89358
251.00,9.87395,25.053537,0.000426,24.991215,-1.7488,0.064,9.89319,9.89319
252.00,9.87631,25.053527,0.000423,24.991172,-1.7493,0.064,9.89150,9.89150
253.00,9.87844,25.053541,0.000425,24.991159,-1.7497,0.064,9.89060,9.89060
254.00,9.88035,25.053511,0.000429,24.991122,-1.7499,0.064,9.89009,9.89009
255.00,9.88210,25.053470,0.000432,24.991072,-1.7500,0.064,9.89060,9.89060
256.00,9.88389,25.053466,0.000433,24.991011,-1.7502,0.064,9.89231,9.89231
257.00,9.88546,25.053563,0.000435,24.991070,-1.7504,0.064,9.89372,9.89372
258.00,9.88688,25.053574,0.000433,24.991018,-1.7508,0.064,9.89483,9.89483
259.00,9.88819,25.053695,0.000433,24.991076,-1.7513,0.064,9.89562,9.89562
260.00,9.88942,25.053644,0.000428,24.990957,-1.7516,0.064,9.89648,9.89648
261.00,9.89068,25.053565,0.000422,24.990887,-1.7520,0.064,9.89738,9.89738
262.00,9.89182,25.053678,0.000425,24.990974,-1.7523,0.064,9.89732,9.89732
263.00,9.89266,25.053681,0.000424,24.990938,-1.7526,0.064,9.89663,9.89663
264.00,9.89326,25.053677,0.000422,24.990924,-1.7529,0.064,9.89640,9.89640
265.00,9.89388,25.053840,0.000425,24.991084,-1.7534,0.064,9.89599,9.89599
266.00,9.89436,25.054000,0.000428,24.991185,-1.7537,0.065,9.89524,9.89524
267.00,9.89449,25.053885,0.000421,24.991059,-1.7540,0.065,9.89514,9.89514
268.00,9.89442,25.054023,0.000423,24.991238,-1.7544,0.065,9.89550,9.89550
269.00,9.89440,25.054123,0.000427,24.991296,-1.7548,0.065,9.89556,9.89556
270.00,9.89454,25.054195,0.000429,24.991335,-1.7551,0.065,9.89586,9.89586
271.00,9.89502,25.054136,0.000429,24.991219,-1.7554,0.065,9.89633,9.89633
272.00,9.89546,25.054214,0.000431,24.991189,-1.7555,0.065,9.89636,9.89636
273.00,9.89570,25.054121,0.000431,24.991003,-1.7557,0.065,9.89609,9.89609
274.00,9.89588,25.053970,0.000426,24.990823,-1.7557,0.065,9.89650,9.89650
275.00,9.89622,25.053914,0.000424,24.990726,-1.7558,0.065,9.89721,9.89721
276.00,9.89654,25.054024,0.000424,24.990758,-1.7560,0.065,9.89785,9.89785
277.00,9.89687,25.054083,0.000426,24.990814,-1.7563,0.065,9.89919,9.89919
278.00,9.89703,25.054280,0.000426,24.990968,-1.7566,0.065,9.89996,9.89996
279.00,9.89700,25.054526,0.000429,24.991152,-1.7571,0.065,9.89924,9.89924
280.00,9.89684,25.054462,0.000427,24.991039,-1.7576,0.065,9.89789,9.89789
281.00,9.89652,25.054526,0.000427,24.991134,-1.7581,0.066,9.89573,9.89573
282.00,9.89612,25.054602,0.000426,24.991118,-1.7587,0.066,9.89345,9.89345
283.00,9.89592,25.054596,0.000427,24.991065,-1.7593,0.066,9.89185,9.89185
284.00,9.89568,25.054547,0.000428,24.991015,-1.7597,0.066,9.89084,9.89084
285.00,9.89540,25.054636,0.000429,24.991063,-1.7602,0.066,9.89001,9.89001
286.00,9.89508,25.054656,0.000431,24.991045,-1.7608,0.066,9.89003,9.89003
287.00,9.89497,25.054659,0.000432,24.991062,-1.7613,0.066,9.89070,9.89070
288.00,9.89480,25.054724,0.000434,24.991111,-1.7616,0.066,9.89112,9.89112
289.00,9.89472,25.054866,0.000435,24.991173,-1.7620,0.066,9.89199,9.89199
290.00,9.89459,25.054940,0.000436,24.991221,-1.7623,0.066,9.89303,9.89303
291.00,9.89449,25.054930,0.000435,24.991246,-1.7624,0.066,9.89413,9.89413
292.00,9.89447,25.054787,0.000427,24.991076,-1.7625,0.066,9.89486,9.89486
293.00,9.89467,25.054926,0.000429,24.991175,-1.7627,0.066,9.89614,9.89614
294.00,9.89474,25.055039,0.000432,24.991253,-1.7629,0.066,9.89644,9.89644
295.00,9.89450,25.055168,0.000434,24.991297,-1.7631,0.066,9.89623,9.89623
296.00,9.89398,25.055087,0.000430,24.991174,-1.7634,0.066,9.89466,9.89466
297.00,9.89339,25.055296,0.000434,24.991322,-1.7639,0.066,9.89373,9.89373
298.00,9.89298,25.055274,0.000432,24.991263,-1.7643,0.067,9.89182,9.89182
299.00,9.89257,25.055178,0.000429,24.991090,-1.7647,0.067,9.89059,9.89059
300.00,9.89256,25.055212,0.000426,24.991135,-1.7650,0.067,9.89112,9.89112
301.00,9.89281,25.055422,0.000428,24.991242,-1.7652,0.067,9.89349,9.89349
302.00,9.89334,25.055364,0.000427,24.991201,-1.7652,0.067,9.89504,9.89504
303.00,9.89390,25.055368,0.000427,24.991159,-1.7653,0.067,9.89765,9.89765
304.00,9.89442,25.055284,0.000424,24.991123,-1.7654,0.067,9.89956,9.89956
305.00,9.89503,25.055364,0.000428,24.991184,-1.7657,0.067,9.90145,9.90145
306.00,9.89584,25.055496,0.000431,24.991282,-1.7659,0.067,9.90215,9.90215
307.00,9.89635,25.055590,0.000434,24.991406,-1.7663,0.067,9.90259,9.90259
308.00,9.89668,25.055542,0.000433,24.991402,-1.7669,0.067,9.90157,9.90157
309.00,9.89691,25.055613,0.000435,24.991507,-1.7674,0.067,9.90178,9.90178
310.00,9.89727,25.055265,0.000427,24.991156,-1.7678,0.067,9.90076,9.90076
311.00,9.89741,25.055101,0.000421,24.990980,-1.7683,0.067,9.89952,9.89952
312.00,9.89758,25.055190,0.000422,24.990972,-1.7688,0.067,9.89938,9.89938
313.00,9.89772,25.055152,0.000417,24.990845,-1.7692,0.067,9.89970,9.89970
314.00,9.89772,25.055079,0.000412,24.990686,-1.7696,0.068,9.89937,9.89937
315.00,9.89782,25.055131,0.000413,24.990704,-1.7701,0.068,9.89808,9.89808
316.00,9.89807,25.055117,0.000412,24.990659,-1.7706,0.068,9.89819,9.89819
317.00,9.89854,25.055084,0.000409,24.990558,-1.7708,0.068,9.89802,9.89802
318.00,9.89897,25.055163,0.000412,24.990615,-1.7712,0.068,9.89823,9.89823
319.00,9.89953,25.055328,0.000417,24.990760,-1.7716,0.068,9.89849,9.89849
320.00,9.89986,25.055624,0.000421,24.990990,-1.7718,0.068,9.89945,9.89945
321.00,9.89993,25.055869,0.000428,24.991210,-1.7720,0.068,9.89951,9.89951
322.00,9.89976,25.055960,0.000432,24.991310,-1.7723,0.068,9.89877,9.89877
323.00,9.89957,25.056053,0.000431,24.991339,-1.7727,0.068,9.89852,9.89852
324.00,9.89949,25.056085,0.000430,24.991288,-1.7730,0.068,9.89813,9.89813
325.00,9.89913,25.056199,0.000435,24.991342,-1.7733,0.068,9.89664,9.89664
326.00,9.89841,25.056146,0.000433,24.991210,-1.7736,0.068,9.89528,9.89528
327.00,9.89780,25.056214,0.000428,24.991192,-1.7738,0.068,9.89415,9.89415
328.00,9.89743,25.056328,0.000430,24.991289,-1.7740,0.068,9.89302,9.89302
329.00,9.89723,25.056424,0.000431,24.991361,-1.7742,0.068,9.89225,9.89225
330.00,9.89678,25.056499,0.000430,24.991333,-1.7744,0.068,9.89168,9.89168
331.00,9.89618,25.056512,0.000429,24.991301,-1.7746,0.068,9.89093,9.89093
332.00,9.89584,25.056596,0.000434,24.991325,-1.7748,0.068,9.89168,9.89168
333.00,9.89550,25.056559,0.000431,24.991264,-1.7751,0.068,9.89184,9.89184
334.00,9.89517,25.056528,0.000429,24.991221,-1.7754,0.068,9.89052,9.89052
335.00,9.89464,25.056458,0.000426,24.991174,-1.7759,0.069,9.89040,9.89040
336.00,9.89441,25.056598,0.000427,24.991250,-1.7763,0.069,9.89149,9.89149
337.00,9.89427,25.056524,0.000421,24.991138,-1.7768,0.069,9.89217,9.89217
338.00,9.89415,25.056526,0.000420,24.991077,-1.7772,0.069,9.89304,9.89304
339.00,9.89405,25.056592,0.000421,24.991097,-1.7777,0.069,9.89463,9.89463
340.00,9.89379,25.056698,0.000422,24.991178,-1.7782,0.069,9.89597,9.89597
341.00,9.89350,25.056635,0.000421,24.991071,-1.7788,0.069,9.89542,9.89542
342.00,9.89299,25.056732,0.000426,24.991114,-1.7793,0.069,9.89303,9.89303
343.00,9.89245,25.056845,0.000429,24.991121,-1.7797,0.069,9.89059,9.89059
344.00,9.89178,25.056920,0.000429,24.991092,-1.7801,0.069,9.88852,9.88852
345.00,9.89122,25.056906,0.000430,24.991034,-1.7804,0.069,9.88563,9.88563
346.00,9.89006,25.056959,0.000428,24.991103,-1.7807,0.069,9.87915,9.87915
347.00,9.88847,25.057013,0.000427,24.991155,-1.7810,0.069,9.87508,9.87508
348.00,9.88783,25.057022,0.000425,24.991195,-1.7814,0.070,9.87540,9.87540
349.00,9.88781,25.057018,0.000425,24.991223,-1.7818,0.070,9.87782,9.87782
350.00,9.88819,25.056988,0.000422,24.991167,-1.7822,0.070,9.88201,9.88201
351.00,9.88879,25.057084,0.000422,24.991157,-1.7824,0.070,9.89048,9.89048
352.00,9.88851,25.057112,0.000421,24.991145,-1.7827,0.070,9.89889,9.89889
353.00,9.88839,25.057188,0.000423,24.991188,-1.7829,0.070,9.90162,9.90162
354.00,9.88770,25.057249,0.000422,24.991189,-1.7832,0.070,9.89657,9.89657
355.00,9.88622,25.057356,0.000424,24.991256,-1.7834,0.070,9.88068,9.88068
356.00,9.88453,25.057331,0.000426,24.991277,-1.7837,0.070,9.85289,9.85289
357.00,9.88392,25.057328,0.000426,24.991269,-1.7841,0.070,9.81231,9.81231
358.00,9.88387,25.057242,0.000424,24.991199,-1.7845,0.071,9.76410,9.76410
359.00,9.89221,25.057356,0.000426,24.991255,-1.7849,0.071,9.71962,9.71962
360.00,9.90067,25.057395,0.000426,24.991222,-1.7854,0.071,9.68587,9.68587
@3,2.0001,4.0, 360.050999999999 
361.00,9.90171,25.057501,0.000425,24.991210,-1.7858,0.071,9.66543,9.66543
362.00,9.90222,25.057556,0.000426,24.991195,-1.7861,0.071,9.66063,9.66063
363.00,9.88235,25.057691,0.000427,24.991238,-1.7864,0.071,9.66986,9.66986
364.00,9.86050,25.057651,0.000428,24.991144,-1.7867,0.071,9.68494,9.68494
365.00,9.82073,25.057674,0.000423,24.991087,-1.7868,0.071,9.70194,9.70194
366.00,9.76211,25.057709,0.000423,24.991126,-1.7870,0.071,9.71974,9.71974
367.00,9.70724,25.057818,0.000421,24.991167,-1.7873,0.071,9.73470,9.73470
368.00,9.67912,25.057860,0.000419,24.991145,-1.7875,0.072,9.74668,9.74668
369.00,9.67369,25.057960,0.000419,24.991216,-1.7877,0.072,9.75524,9.75524
370.00,9.68101,25.058035,0.000423,24.991298,-1.7880,0.072,9.76256,9.76256
371.00,9.69238,25.058064,0.000427,24.991326,-1.7883,0.072,9.76991,9.76991
372.00,9.70301,25.058055,0.000427,24.991307,-1.7885,0.072,9.77693,9.77693
373.00,9.71247,25.058065,0.000430,24.991248,-1.7888,0.072,9.78199,9.78199
374.00,9.72146,25.058052,0.000430,24.991171,-1.7892,0.072,9.78716,9.78716
375.00,9.72916,25.058003,0.000430,24.991122,-1.7898,0.072,9.79204,9.79204
376.00,9.73427,25.057965,0.000429,24.991036,-1.7904,0.072,9.79633,9.79633
377.00,9.73974,25.057918,0.000425,24.990910,-1.7910,0.072,9.80046,9.80046
378.00,9.74719,25.057994,0.000422,24.990923,-1.7914,0.072,9.80583,9.80583
379.00,9.75556,25.058072,0.000420,24.990961,-1.7916,0.072,9.81095,9.81095
380.00,9.76380,25.058126,0.000418,24.990951,-1.7919,0.072,9.81607,9.81607
381.00,9.77237,25.058222,0.000418,24.990929,-1.7923,0.073,9.82119,9.82119
382.00,9.78073,25.058306,0.000425,24.991012,-1.7925,0.072,9.82685,9.82685
383.00,9.78819,25.058359,0.000428,24.991068,-1.7928,0.072,9.83191,9.83191
384.00,9.79468,25.058408,0.000428,24.991079,-1.7933,0.072,9.83769,9.83769
385.00,9.80058,25.058521,0.000430,24.991135,-1.7936,0.072,9.84284,9.84284
386.00,9.80607,25.058568,0.000431,24.991186,-1.7939,0.073,9.84763,9.84763
387.00,9.81144,25.058632,0.000427,24.991202,-1.7943,0.073,9.85204,9.85204
388.00,9.81657,25.058650,0.000428,24.991179,-1.7948,0.073,9.85668,9.85668
389.00,9.82172,25.058690,0.000434,24.991155,-1.7952,0.073,9.86159,9.86159
390.00,9.82682,25.058774,0.000437,24.991127,-1.7956,0.073,9.86593,9.86593
391.00,9.83140,25.058856,0.000437,24.991168,-1.7959,0.073,9.86883,9.86883
392.00,9.83551,25.058983,0.000440,24.991231,-1.7963,0.073,9.87113,9.87113
393.00,9.83971,25.058994,0.000438,24.991198,-1.7966,0.073,9.87321,9.87321
394.00,9.84400,25.059023,0.000435,24.991235,-1.7969,0.073,9.87448,9.87448
395.00,9.84814,25.058984,0.000432,24.991236,-1.7973,0.073,9.87537,9.87537
396.00,9.85170,25.058929,0.000431,24.991195,-1.7978,0.073,9.87618,9.87618
397.00,9.85502,25.059014,0.000433,24.991249,-1.7982,0.073,9.87674,9.87674
398.00,9.85824,25.059119,0.000433,24.991314,-1.7985,0.073,9.87759,9.87759
399.00,9.86130,25.059163,0.000431,24.991343,-1.7988,0.073,9.87763,9.87763
400.00,9.86416,25.059211,0.000434,24.991381,-1.7991,0.073,9.87783,9.87783
401.00,9.86659,25.059318,0.000437,24.991391,-1.7993,0.073,9.87819,9.87819
402.00,9.86857,25.059205,0.000432,24.991217,-1.7997,0.073,9.87812,9.87812
403.00,9.87032,25.059146,0.000433,24.991129,-1.8000,0.073,9.87749,9.87749
404.00,9.87206,25.059197,0.000433,24.991137,-1.8002,0.073,9.87797,9.87797
405.00,9.87362,25.059239,0.000431,24.991148,-1.8005,0.073,9.87840,9.87840
406.00,9.87502,25.059166,0.000427,24.991043,-1.8008,0.074,9.87936,9.87936
407.00,9.87615,25.059242,0.000429,24.991113,-1.8011,0.074,9.88078,9.88078
408.00,9.87713,25.059300,0.000429,24.991126,-1.8015,0.074,9.88192,9.88192
409.00,9.87765,25.059362,0.000429,24.991109,-1.8021,0.074,9.88077,9.88077
410.00,9.87782,25.059428,0.000433,24.991060,-1.8026,0.074,9.88027,9.88027
411.00,9.87821,25.059503,0.000432,24.991028,-1.8032,0.074,9.88028,9.88028
412.00,9.87877,25.059500,0.000434,24.990987,-1.8035,0.073,9.88061,9.88061
413.00,9.87938,25.059609,0.000437,24.991040,-1.8038,0.073,9.88143,9.88143
414.00,9.87982,25.059578,0.000435,24.990957,-1.8041,0.073,9.88369,9.88369
415.00,9.88025,25.059602,0.000430,24.990924,-1.8042,0.074,9.88521,9.88521
416.00,9.88059,25.059751,0.000429,24.991065,-1.8044,0.074,9.88529,9.88529
417.00,9.88099,25.059822,0.000427,24.991063,-1.8049,0.074,9.88518,9.88518
418.00,9.88131,25.059861,0.000425,24.991056,-1.8054,0.074,9.88504,9.88504
419.00,9.88161,25.059954,0.000427,24.991079,-1.8056,0.074,9.88442,9.88442
420.00,9.88183,25.059981,0.000429,24.991113,-1.8059,0.074,9.88409,9.88409
421.00,9.88214,25.059922,0.000432,24.991022,-1.8062,0.074,9.88470,9.88470
422.00,9.88278,25.059940,0.000433,24.991013,-1.8064,0.074,9.88581,9.88581
423.00,9.88335,25.059922,0.000431,24.990997,-1.8067,0.074,9.88595,9.88595
424.00,9.88374,25.059987,0.000431,24.991083,-1.8072,0.074,9.88679,9.88679
425.00,9.88410,25.060096,0.000429,24.991108,-1.8076,0.075,9.88759,9.88759
426.00,9.88450,25.060219,0.000427,24.991195,-1.8081,0.075,9.88857,9.88857
427.00,9.88492,25.060249,0.000425,24.991216,-1.8086,0.075,9.88881,9.88881
428.00,9.88527,25.060245,0.000425,24.991253,-1.8091,0.075,9.88910,9.88910
429.00,9.88556,25.060214,0.000426,24.991179,-1.8093,0.075,9.88832,9.88832
430.00,9.88591,25.060165,0.000429,24.991144,-1.8096,0.075,9.88733,9.88733
431.00,9.88606,25.060165,0.000429,24.991172,-1.8098,0.075,9.88570,9.88570
432.00,9.88601,25.060214,0.000430,24.991173,-1.8100,0.075,9.88398,9.88398
433.00,9.88583,25.060316,0.000430,24.991145,-1.8101,0.075,9.88294,9.88294
434.00,9.88568,25.060364,0.000428,24.991172,-1.8104,0.075,9.88279,9.88279
435.00,9.88545,25.060431,0.000426,24.991205,-1.8107,0.076,9.88230,9.88230
436.00,9.88532,25.060448,0.000433,24.991165,-1.8110,0.075,9.88240,9.88240
437.00,9.88525,25.060560,0.000437,24.991254,-1.8112,0.075,9.88203,9.88203
438.00,9.88495,25.060667,0.000437,24.991314,-1.8115,0.075,9.88135,9.88135
439.00,9.88493,25.060753,0.000441,24.991304,-1.8118,0.075,9.88231,9.88231
440.00,9.88514,25.060754,0.000444,24.991242,-1.8122,0.075,9.88363,9.88363
441.00,9.88533,25.060766,0.000437,24.991220,-1.8126,0.075,9.88479,9.88479
442.00,9.88535,25.060720,0.000433,24.991130,-1.8130,0.076,9.88637,9.88637
443.00,9.88535,25.060758,0.000436,24.991109,-1.8133,0.076,9.88839,9.88839
444.00,9.88550,25.060796,0.000433,24.991094,-1.8136,0.076,9.88848,9.88848
445.00,9.88540,25.060895,0.000433,24.991195,-1.8139,0.076,9.88783,9.88783
446.00,9.88512,25.060938,0.000437,24.991178,-1.8141,0.076,9.88690,9.88690
447.00,9.88480,25.060975,0.000439,24.991187,-1.8144,0.076,9.88628,9.88628
448.00,9.88466,25.060863,0.000435,24.991087,-1.8148,0.076,9.88611,9.88611
449.00,9.88476,25.060898,0.000437,24.991144,-1.8151,0.076,9.88563,9.88563
450.00,9.88493,25.060954,0.000433,24.991114,-1.8155,0.076,9.88640,9.88640
451.00,9.88516,25.061131,0.000434,24.991247,-1.8160,0.076,9.88698,9.88698
452.00,9.88530,25.061236,0.000436,24.991322,-1.8164,0.076,9.88671,9.88671
453.00,9.88529,25.061370,0.000437,24.991398,-1.8168,0.076,9.88512,9.88512
454.00,9.88507,25.061321,0.000435,24.991315,-1.8171,0.077,9.88345,9.88345
455.00,9.88495,25.061392,0.000438,24.991381,-1.8174,0.076,9.88215,9.88215
456.00,9.88491,25.061335,0.000438,24.991355,-1.8177,0.076,9.88073,9.88073
457.00,9.88492,25.061352,0.000440,24.991368,-1.8180,0.076,9.88089,9.88089
458.00,9.88529,25.061297,0.000446,24.991277,-1.8184,0.076,9.88214,9.88214
459.00,9.88542,25.061418,0.000449,24.991365,-1.8190,0.076,9.88393,9.88393
460.00,9.88540,25.061333,0.000450,24.991258,-1.8197,0.076,9.88513,9.88513
461.00,9.88532,25.061380,0.000447,24.991214,-1.8205,0.076,9.88640,9.88640
462.00,9.88528,25.061444,0.000442,24.991165,-1.8211,0.076,9.88726,9.88726
463.00,9.88516,25.061549,0.000436,24.991221,-1.8217,0.076,9.88634,9.88634
464.00,9.88473,25.061501,0.000433,24.991115,-1.8221,0.077,9.88528,9.88528
465.00,9.88453,25.061563,0.000428,24.991109,-1.8225,0.077,9.88448,9.88448
466.00,9.88457,25.061591,0.000427,24.991082,-1.8228,0.077,9.88413,9.88413
467.00,9.88443,25.061627,0.000425,24.991076,-1.8230,0.077,9.88236,9.88236
468.00,9.88414,25.061707,0.000426,24.991144,-1.8232,0.077,9.88205,9.88205
469.00,9.88374,25.061722,0.000426,24.991158,-1.8233,0.077,9.88173,9.88173
470.00,9.88343,25.061802,0.000429,24.991234,-1.8234,0.077,9.88123,9.88123
471.00,9.88309,25.061812,0.000429,24.991199,-1.8236,0.077,9.88070,9.88070
472.00,9.88297,25.061915,0.000436,24.991248,-1.8239,0.077,9.88132,9.88132
473.00,9.88299,25.061971,0.000436,24.991217,-1.8242,0.077,9.88166,9.88166
474.00,9.88310,25.062171,0.000436,24.991280,-1.8245,0.077,9.88181,9.88181
475.00,9.88322,25.062198,0.000435,24.991251,-1.8247,0.077,9.88247,9.88247
476.00,9.88342,25.062242,0.000438,24.991251,-1.8250,0.077,9.88279,9.88279
477.00,9.88351,25.062161,0.000433,24.991205,-1.8254,0.077,9.88309,9.88309
478.00,9.88349,25.062140,0.000432,24.991187,-1.8258,0.077,9.88397,9.88397
479.00,9.88350,25.062040,0.000432,24.991151,-1.8263,0.077,9.88488,9.88488
480.00,9.88329,25.062110,0.000434,24.991186,-1.8269,0.077,9.88428,9.88428
481.00,9.88292,25.062165,0.000434,24.991236,-1.8273,0.077,9.88304,9.88304
482.00,9.88224,25.062141,0.000433,24.991202,-1.8276,0.077,9.88081,9.88081
483.00,9.88173,25.062129,0.000429,24.991185,-1.8279,0.077,9.87886,9.87886
484.00,9.88164,25.062238,0.000428,24.991221,-1.8282,0.077,9.87821,9.87821
485.00,9.88171,25.062193,0.000422,24.991156,-1.8285,0.078,9.87888,9.87888
486.00,9.88185,25.062199,0.000415,24.991098,-1.8290,0.078,9.88144,9.88144
487.00,9.88227,25.062303,0.000414,24.991093,-1.8294,0.078,9.88465,9.88465
488.00,9.88261,25.062455,0.000417,24.991129,-1.8297,0.078,9.88638,9.88638
489.00,9.88284,25.062415,0.000417,24.991080,-1.8299,0.078,9.88704,9.88704
490.00,9.88318,25.062487,0.000420,24.991089,-1.8300,0.078,9.88781,9.88781
491.00,9.88359,25.062526,0.000424,24.991099,-1.8302,0.078,9.88769,9.88769
492.00,9.88393,25.062555,0.000425,24.991127,-1.8305,0.078,9.88795,9.88795
493.00,9.88430,25.062539,0.000429,24.991166,-1.8309,0.078,9.88848,9.88848
494.00,9.88455,25.062584,0.000431,24.991203,-1.8314,0.078,9.88852,9.88852
495.00,9.88467,25.062613,0.000432,24.991201,-1.8319,0.078,9.88770,9.88770
496.00,9.88474,25.062713,0.000433,24.991265,-1.8323,0.078,9.88700,9.88700
497.00,9.88477,25.062772,0.000432,24.991289,-1.8326,0.078,9.88546,9.88546
498.00,9.88455,25.062837,0.000428,24.991234,-1.8329,0.079,9.88362,9.88362
499.00,9.88421,25.062988,0.000428,24.991270,-1.8332,0.079,9.88261,9.88261
500.00,9.88407,25.062988,0.000425,24.991208,-1.8335,0.079,9.88200,9.88200
501.00,9.88418,25.062986,0.000419,24.991111,-1.8339,0.079,9.88081,9.88081
502.00,9.88511,25.063067,0.000419,24.991117,-1.8342,0.079,9.87987,9.87987
503.00,9.88557,25.063122,0.000422,24.991121,-1.8347,0.079,9.87814,9.87814
504.00,9.88522,25.063075,0.000418,24.991055,-1.8350,0.079,9.87383,9.87383
505.00,9.88495,25.063141,0.000416,24.991065,-1.8354,0.079,9.86301,9.86301
506.00,9.88435,25.063239,0.000418,24.991134,-1.8358,0.080,9.84322,9.84322
507.00,9.88311,25.063175,0.000415,24.990978,-1.8362,0.080,9.81511,9.81511
508.00,9.88204,25.063148,0.000411,24.990920,-1.8366,0.080,9.78146,9.78146
509.00,9.88078,25.063378,0.000413,24.991092,-1.8370,0.080,9.74668,9.74668
510.00,9.88084,25.063550,0.000417,24.991176,-1.8374,0.080,9.71863,9.71863
@4,2.0001,4.0, 510.088000000003 
511.00,9.87977,25.063485,0.000416,24.991068,-1.8378,0.080,9.70281,9.70281
512.00,9.87603,25.063484,0.000416,24.991053,-1.8382,0.080,9.69864,9.69864
513.00,9.86293,25.063486,0.000418,24.991070,-1.8385,0.080,9.70491,9.70491
514.00,9.83418,25.063366,0.000417,24.990912,-1.8387,0.080,9.71731,9.71731
515.00,9.80426,25.063306,0.000417,24.990868,-1.8389,0.080,9.73076,9.73076
516.00,9.78050,25.063489,0.000422,24.991043,-1.8390,0.080,9.74341,9.74341
517.00,9.75992,25.063678,0.000428,24.991169,-1.8389,0.080,9.75505,9.75505
518.00,9.75214,25.063642,0.000425,24.991035,-1.8390,0.080,9.76393,9.76393
519.00,9.75138,25.063744,0.000427,24.991117,-1.8393,0.080,9.77111,9.77111
520.00,9.75344,25.063808,0.000428,24.991121,-1.8397,0.081,9.77921,9.77921
521.00,9.75666,25.063779,0.000426,24.991009,-1.8400,0.081,9.78636,9.78636
522.00,9.75770,25.063709,0.000425,24.990938,-1.8405,0.081,9.79221,9.79221
523.00,9.75700,25.063838,0.000429,24.991064,-1.8410,0.081,9.79930,9.79930
524.00,9.75681,25.063794,0.000431,24.991015,-1.8414,0.081,9.80596,9.80596
525.00,9.75723,25.063702,0.000426,24.990955,-1.8419,0.081,9.81120,9.81120
526.00,9.75987,25.063733,0.000424,24.991020,-1.8424,0.081,9.81600,9.81600
527.00,9.76394,25.063905,0.000426,24.991142,-1.8429,0.081,9.81914,9.81914
528.00,9.76912,25.063857,0.000424,24.991106,-1.8432,0.081,9.82109,9.82109
529.00,9.77571,25.063868,0.000426,24.991089,-1.8436,0.081,9.82308,9.82308
530.00,9.78283,25.064088,0.000431,24.991300,-1.8441,0.081,9.82465,9.82465
531.00,9.78957,25.064097,0.000434,24.991241,-1.8444,0.081,9.82581,9.82581
532.00,9.79580,25.063852,0.000430,24.991038,-1.8448,0.081,9.82867,9.82867
533.00,9.80136,25.063922,0.000433,24.991054,-1.8451,0.081,9.83157,9.83157
534.00,9.80625,25.064084,0.000431,24.991087,-1.8453,0.081,9.83432,9.83432
535.00,9.81078,25.063914,0.000428,24.990861,-1.8456,0.081,9.83711,9.83711
536.00,9.81501,25.063915,0.000426,24.990833,-1.8459,0.081,9.83983,9.83983
537.00,9.81884,25.064070,0.000428,24.990886,-1.8462,0.081,9.84282,9.84282
538.00,9.82247,25.064213,0.000430,24.990947,-1.8468,0.081,9.84542,9.84542
539.00,9.82611,25.064224,0.000431,24.990923,-1.8472,0.082,9.84848,9.84848
540.00,9.82962,25.064287,0.000431,24.990922,-1.8476,0.081,9.85154,9.85154
541.00,9.83254,25.064339,0.000431,24.991022,-1.8480,0.082,9.85441,9.85441
542.00,9.83546,25.064449,0.000429,24.991096,-1.8485,0.082,9.85687,9.85687
543.00,9.83797,25.064553,0.000427,24.991140,-1.8489,0.082,9.85799,9.85799
544.00,9.83977,25.064455,0.000422,24.991052,-1.8492,0.082,9.85532,9.85532
545.00,9.84044,25.064620,0.000427,24.991156,-1.8495,0.082,9.84969,9.84969
546.00,9.84138,25.064702,0.000430,24.991120,-1.8498,0.082,9.84957,9.84957
547.00,9.84444,25.064648,0.000431,24.991102,-1.8499,0.082,9.85853,9.85853
548.00,9.84981,25.064630,0.000430,24.991063,-1.8502,0.082,9.87587,9.87587
549.00,9.85633,25.064648,0.000432,24.991057,-1.8505,0.082,9.90081,9.90081
550.00,9.86377,25.064733,0.000436,24.991176,-1.8508,0.082,9.93155,9.93155
551.00,9.87109,25.064760,0.000435,24.991228,-1.8514,0.082,9.95756,9.95756
552.00,9.87563,25.065052,0.000442,24.991354,-1.8520,0.082,9.97219,9.97219
553.00,9.88006,25.065108,0.000443,24.991389,-1.8523,0.082,9.97742,9.97742
554.00,9.88507,25.065388,0.000448,24.991557,-1.8526,0.082,9.97666,9.97666
555.00,9.89065,25.065451,0.000444,24.991490,-1.8529,0.082,9.97032,9.97032
556.00,9.89729,25.065492,0.000443,24.991408,-1.8531,0.082,9.96138,9.96138
557.00,9.90782,25.065350,0.000437,24.991279,-1.8534,0.083,9.95218,9.95218
558.00,9.92047,25.065191,0.000433,24.991065,-1.8538,0.083,9.94405,9.94405
559.00,9.92695,25.065206,0.000429,24.991054,-1.8543,0.083,9.93753,9.93753
560.00,9.92895,25.065241,0.000427,24.991041,-1.8548,0.083,9.93184,9.93184
561.00,9.92908,25.065300,0.000428,24.991067,-1.8552,0.083,9.92752,9.92752
562.00,9.92852,25.065371,0.000431,24.991135,-1.8555,0.083,9.92402,9.92402
563.00,9.92819,25.065695,0.000440,24.991396,-1.8557,0.083,9.92099,9.92099
564.00,9.93096,25.065711,0.000445,24.991403,-1.8559,0.083,9.91744,9.91744
565.00,9.93473,25.065617,0.000446,24.991292,-1.8561,0.083,9.91386,9.91386
566.00,9.93786,25.065596,0.000445,24.991255,-1.8563,0.083,9.90947,9.90947
567.00,9.93868,25.065655,0.000447,24.991230,-1.8567,0.083,9.90506,9.90506
568.00,9.93704,25.065553,0.000442,24.991117,-1.8571,0.083,9.90020,9.90020
569.00,9.93375,25.065540,0.000437,24.991032,-1.8575,0.083,9.89531,9.89531
570.00,9.92944,25.065716,0.000436,24.991118,-1.8579,0.083,9.89196,9.89196
571.00,9.92465,25.065912,0.000439,24.991220,-1.8583,0.083,9.89066,9.89066
572.00,9.92024,25.065913,0.000435,24.991205,-1.8588,0.083,9.89133,9.89133
573.00,9.91627,25.065997,0.000440,24.991278,-1.8592,0.083,9.89186,9.89186
574.00,9.91244,25.065922,0.000441,24.991250,-1.8597,0.083,9.89183,9.89183
575.00,9.90885,25.065879,0.000446,24.991276,-1.8601,0.083,9.89077,9.89077
576.00,9.90555,25.065799,0.000445,24.991227,-1.8606,0.083,9.88857,9.88857
577.00,9.90279,25.065872,0.000446,24.991229,-1.8611,0.083,9.88586,9.88586
578.00,9.90049,25.065916,0.000441,24.991193,-1.8615,0.083,9.88430,9.88430
579.00,9.89814,25.066000,0.000440,24.991201,-1.8620,0.083,9.88307,9.88307
580.00,9.89587,25.066035,0.000436,24.991125,-1.8624,0.084,9.88242,9.88242
581.00,9.89373,25.066086,0.000431,24.991073,-1.8628,0.084,9.88204,9.88204
582.00,9.89187,25.066083,0.000429,24.991024,-1.8631,0.084,9.88174,9.88174
583.00,9.89026,25.066107,0.000426,24.991025,-1.8633,0.084,9.88142,9.88142
584.00,9.88853,25.066169,0.000428,24.991051,-1.8634,0.084,9.87997,9.87997
585.00,9.88665,25.066235,0.000428,24.991137,-1.8633,0.084,9.87817,9.87817
586.00,9.88517,25.066380,0.000433,24.991294,-1.8633,0.084,9.87682,9.87682
587.00,9.88395,25.066432,0.000433,24.991340,-1.8634,0.084,9.87488,9.87488
588.00,9.88312,25.066515,0.000436,24.991372,-1.8636,0.084,9.87374,9.87374
589.00,9.88252,25.066601,0.000437,24.991435,-1.8640,0.084,9.87414,9.87414
590.00,9.88208,25.066722,0.000435,24.991451,-1.8644,0.085,9.87596,9.87596
591.00,9.88148,25.066717,0.000432,24.991379,-1.8649,0.085,9.87670,9.87670
592.00,9.88052,25.066810,0.000436,24.991392,-1.8654,0.084,9.87731,9.87731
593.00,9.87959,25.066779,0.000432,24.991308,-1.8658,0.085,9.87750,9.87750
594.00,9.87903,25.066808,0.000430,24.991285,-1.8661,0.085,9.87793,9.87793
595.00,9.87862,25.066774,0.000433,24.991262,-1.8663,0.085,9.87738,9.87738
596.00,9.87845,25.066785,0.000433,24.991240,-1.8666,0.085,9.87787,9.87787
597.00,9.87833,25.066835,0.000432,24.991220,-1.8670,0.085,9.87914,9.87914
598.00,9.87821,25.066887,0.000433,24.991224,-1.8675,0.085,9.87967,9.87967
599.00,9.87796,25.066924,0.000434,24.991169,-1.8681,0.085,9.87895,9.87895
600.00,9.87757,25.066850,0.000431,24.991085,-1.8687,0.085,9.87842,9.87842
601.00,9.87734,25.066884,0.000434,24.991115,-1.8691,0.085,9.87739,9.87739
602.00,9.87714,25.066923,0.000434,24.991195,-1.8694,0.085,9.87691,9.87691
603.00,9.87694,25.066983,0.000437,24.991255,-1.8697,0.085,9.87642,9.87642
604.00,9.87686,25.067019,0.000436,24.991296,-1.8701,0.085,9.87658,9.87658
605.00,9.87685,25.067147,0.000437,24.991323,-1.8706,0.085,9.87542,9.87542
606.00,9.87672,25.067150,0.000432,24.991279,-1.8711,0.085,9.87516,9.87516
607.00,9.87696,25.067110,0.000431,24.991216,-1.8715,0.085,9.87505,9.87505
608.00,9.87713,25.067061,0.000429,24.991157,-1.8717,0.086,9.87505,9.87505
609.00,9.87716,25.067046,0.000431,24.991138,-1.8720,0.086,9.87483,9.87483
610.00,9.87687,25.067132,0.000434,24.991191,-1.8721,0.085,9.87573,9.87573
611.00,9.87686,25.067197,0.000435,24.991221,-1.8725,0.085,9.87757,9.87757
612.00,9.87722,25.067265,0.000436,24.991230,-1.8730,0.085,9.87868,9.87868
613.00,9.87756,25.067335,0.000438,24.991251,-1.8736,0.085,9.87918,9.87918
614.00,9.87750,25.067415,0.000437,24.991237,-1.8741,0.085,9.87920,9.87920
615.00,9.87716,25.067396,0.000433,24.991153,-1.8747,0.086,9.87819,9.87819
616.00,9.87674,25.067472,0.000434,24.991118,-1.8751,0.086,9.87605,9.87605
617.00,9.87638,25.067605,0.000434,24.991167,-1.8753,0.086,9.87433,9.87433
618.00,9.87624,25.067709,0.000433,24.991166,-1.8756,0.086,9.87404,9.87404
619.00,9.87612,25.067715,0.000434,24.991133,-1.8758,0.086,9.87400,9.87400
620.00,9.87615,25.067730,0.000435,24.991144,-1.8760,0.086,9.87509,9.87509
621.00,9.87604,25.067756,0.000436,24.991217,-1.8762,0.086,9.87541,9.87541
622.00,9.87595,25.067681,0.000432,24.991198,-1.8767,0.086,9.87539,9.87539
623.00,9.87584,25.067671,0.000429,24.991167,-1.8771,0.086,9.87475,9.87475
624.00,9.87571,25.067790,0.000427,24.991266,-1.8776,0.086,9.87482,9.87482
625.00,9.87580,25.067893,0.000427,24.991283,-1.8779,0.087,9.87477,9.87477
626.00,9.87598,25.067862,0.000426,24.991215,-1.8783,0.087,9.87492,9.87492
627.00,9.87582,25.067956,0.000427,24.991225,-1.8785,0.087,9.87421,9.87421
628.00,9.87554,25.068015,0.000430,24.991260,-1.8786,0.087,9.87384,9.87384
629.00,9.87540,25.067961,0.000430,24.991156,-1.8788,0.087,9.87343,9.87343
630.00,9.87531,25.067971,0.000430,24.991159,-1.8791,0.087,9.87305,9.87305
631.00,9.87521,25.068088,0.000431,24.991200,-1.8794,0.087,9.87409,9.87409
632.00,9.87513,25.068134,0.000433,24.991202,-1.8798,0.087,9.87615,9.87615
633.00,9.87499,25.068103,0.000429,24.991177,-1.8802,0.087,9.87711,9.87711
634.00,9.87493,25.068149,0.000431,24.991231,-1.8806,0.087,9.87758,9.87758
635.00,9.87503,25.068178,0.000431,24.991287,-1.8809,0.087,9.87754,9.87754
636.00,9.87500,25.068203,0.000430,24.991290,-1.8812,0.087,9.87529,9.87529
637.00,9.87481,25.068210,0.000431,24.991295,-1.8815,0.087,9.87299,9.87299
638.00,9.87447,25.068271,0.000437,24.991363,-1.8818,0.087,9.87150,9.87150
639.00,9.87425,25.068284,0.000438,24.991343,-1.8821,0.087,9.87119,9.87119
640.00,9.87433,25.068340,0.000438,24.991337,-1.8825,0.087,9.87240,9.87240
641.00,9.87468,25.068374,0.000434,24.991283,-1.8830,0.087,9.87519,9.87519
642.00,9.87504,25.068411,0.000432,24.991264,-1.8835,0.087,9.87700,9.87700
643.00,9.87503,25.068490,0.000433,24.991275,-1.8839,0.087,9.87746,9.87746
644.00,9.87487,25.068583,0.000433,24.991331,-1.8843,0.087,9.87679,9.87679
645.00,9.87454,25.068600,0.000433,24.991297,-1.8847,0.088,9.87454,9.87454
646.00,9.87423,25.068705,0.000436,24.991378,-1.8850,0.088,9.87219,9.87219
647.00,9.87425,25.068749,0.000436,24.991361,-1.8853,0.088,9.87099,9.87099
648.00,9.87424,25.068778,0.000435,24.991328,-1.8855,0.088,9.87089,9.87089
649.00,9.87433,25.068810,0.000434,24.991290,-1.8859,0.088,9.87229,9.87229
650.00,9.87449,25.068782,0.000435,24.991224,-1.8862,0.088,9.87347,9.87347
651.00,9.87433,25.068715,0.000432,24.991141,-1.8865,0.088,9.87388,9.87388
652.00,9.87366,25.068783,0.000434,24.991201,-1.8866,0.088,9.87470,9.87470
653.00,9.87332,25.068833,0.000432,24.991162,-1.8869,0.088,9.87429,9.87429
654.00,9.87377,25.068927,0.000432,24.991210,-1.8873,0.088,9.87025,9.87025
655.00,9.87417,25.069064,0.000429,24.991288,-1.8876,0.088,9.86356,9.86356
656.00,9.87362,25.069177,0.000431,24.991337,-1.8879,0.088,9.85063,9.85063
657.00,9.87226,25.069203,0.000429,24.991347,-1.8884,0.088,9.83124,9.83124
658.00,9.87248,25.069252,0.000423,24.991372,-1.8888,0.089,9.80865,9.80865
659.00,9.87379,25.069184,0.000420,24.991300,-1.8890,0.089,9.78563,9.78563
660.00,9.87352,25.069191,0.000420,24.991290,-1.8894,0.089,9.76396,9.76396
@5,2.0001,4.0, 660.022000000004 
661.00,9.87222,25.069138,0.000418,24.991245,-1.8898,0.089,9.74888,9.74888
662.00,9.87421,25.069211,0.000420,24.991241,-1.8903,0.089,9.73913,9.73913
663.00,9.86473,25.069253,0.000422,24.991280,-1.8908,0.089,9.73645,9.73645
664.00,9.84570,25.069325,0.000423,24.991306,-1.8913,0.089,9.73807,9.73807
665.00,9.82443,25.069304,0.000423,24.991335,-1.8916,0.089,9.74336,9.74336
666.00,9.80680,25.069433,0.000423,24.991387,-1.8921,0.089,9.75022,9.75022
667.00,9.79542,25.069449,0.000422,24.991373,-1.8924,0.089,9.75661,9.75661
668.00,9.78937,25.069518,0.000424,24.991421,-1.8927,0.089,9.76144,9.76144
669.00,9.78627,25.069644,0.000424,24.991464,-1.8929,0.089,9.76605,9.76605
670.00,9.78413,25.069699,0.000421,24.991384,-1.8933,0.090,9.77071,9.77071
671.00,9.78006,25.069719,0.000420,24.991370,-1.8936,0.090,9.77422,9.77422
672.00,9.77515,25.069738,0.000418,24.991369,-1.8941,0.090,9.77931,9.77931
673.00,9.77225,25.069742,0.000417,24.991293,-1.8945,0.090,9.78495,9.78495
674.00,9.76971,25.069738,0.000417,24.991274,-1.8950,0.090,9.79084,9.79084
675.00,9.76832,25.069774,0.000421,24.991296,-1.8952,0.090,9.79594,9.79594
676.00,9.76856,25.069763,0.000424,24.991310,-1.8954,0.090,9.80178,9.80178
677.00,9.76952,25.069699,0.000424,24.991206,-1.8956,0.090,9.80787,9.80787
678.00,9.77237,25.069736,0.000423,24.991201,-1.8958,0.090,9.81346,9.81346
679.00,9.77642,25.069750,0.000426,24.991200,-1.8960,0.090,9.82047,9.82047
680.00,9.78162,25.069830,0.000427,24.991184,-1.8961,0.090,9.82747,9.82747
681.00,9.78708,25.069852,0.000425,24.991129,-1.8963,0.090,9.83298,9.83298
682.00,9.79261,25.069885,0.000429,24.991131,-1.8965,0.090,9.83810,9.83810
683.00,9.79807,25.069889,0.000433,24.991152,-1.8968,0.090,9.84251,9.84251
684.00,9.80300,25.070007,0.000435,24.991255,-1.8973,0.090,9.84423,9.84423
685.00,9.80765,25.070047,0.000436,24.991302,-1.8981,0.090,9.84540,9.84540
686.00,9.81190,25.070095,0.000439,24.991320,-1.8989,0.090,9.84688,9.84688
687.00,9.81601,25.070244,0.000439,24.991398,-1.8996,0.090,9.84754,9.84754
688.00,9.82026,25.070272,0.000436,24.991331,-1.9002,0.090,9.84871,9.84871
689.00,9.82450,25.070208,0.000434,24.991161,-1.9007,0.090,9.85112,9.85112
690.00,9.82860,25.070215,0.000431,24.991163,-1.9010,0.090,9.85376,9.85376
691.00,9.83257,25.070198,0.000427,24.991179,-1.9013,0.091,9.85645,9.85645
692.00,9.83630,25.070201,0.000425,24.991172,-1.9016,0.091,9.85926,9.85926
693.00,9.83987,25.070235,0.000427,24.991258,-1.9019,0.091,9.86173,9.86173
694.00,9.84308,25.070300,0.000426,24.991337,-1.9022,0.091,9.86268,9.86268
695.00,9.84608,25.070268,0.000431,24.991322,-1.9023,0.091,9.86389,9.86389
696.00,9.84899,25.070274,0.000434,24.991247,-1.9026,0.091,9.86509,9.86509
697.00,9.85133,25.070266,0.000434,24.991243,-1.9027,0.091,9.86479,9.86479
698.00,9.85340,25.070264,0.000434,24.991193,-1.9029,0.091,9.86457,9.86457
699.00,9.85519,25.070243,0.000432,24.991111,-1.9032,0.091,9.86583,9.86583
700.00,9.85674,25.070287,0.000431,24.991114,-1.9037,0.091,9.86711,9.86711
701.00,9.85828,25.070387,0.000432,24.991187,-1.9040,0.091,9.86772,9.86772
702.00,9.85967,25.070420,0.000434,24.991190,-1.9045,0.091,9.86946,9.86946
703.00,9.86065,25.070407,0.000435,24.991167,-1.9050,0.091,9.86928,9.86928
704.00,9.86139,25.070434,0.000438,24.991194,-1.9054,0.091,9.86738,9.86738
705.00,9.86200,25.070570,0.000438,24.991240,-1.9058,0.091,9.86453,9.86453
706.00,9.86255,25.070540,0.000436,24.991178,-1.9063,0.091,9.86228,9.86228
707.00,9.86315,25.070623,0.000432,24.991171,-1.9067,0.091,9.86045,9.86045
708.00,9.86383,25.070715,0.000432,24.991180,-1.9071,0.091,9.86117,9.86117
709.00,9.86430,25.070865,0.000429,24.991230,-1.9076,0.091,9.86165,9.86165
710.00,9.86452,25.070873,0.000428,24.991192,-1.9081,0.092,9.86327,9.86327
711.00,9.86487,25.070999,0.000429,24.991179,-1.9084,0.092,9.86508,9.86508
712.00,9.86523,25.071028,0.000430,24.991144,-1.9086,0.092,9.86667,9.86667
713.00,9.86550,25.071140,0.000431,24.991190,-1.9088,0.092,9.86723,9.86723
714.00,9.86569,25.071123,0.000432,24.991143,-1.9090,0.092,9.86840,9.86840
715.00,9.86586,25.071137,0.000432,24.991126,-1.9093,0.092,9.86848,9.86848
716.00,9.86575,25.071200,0.000430,24.991200,-1.9095,0.092,9.86746,9.86746
717.00,9.86566,25.071292,0.000432,24.991261,-1.9098,0.092,9.86645,9.86645
718.00,9.86593,25.071375,0.000431,24.991279,-1.9100,0.092,9.86655,9.86655
719.00,9.86611,25.071476,0.000430,24.991372,-1.9103,0.092,9.86692,9.86692
720.00,9.86604,25.071560,0.000431,24.991435,-1.9106,0.092,9.86726,9.86726
721.00,9.86583,25.071573,0.000436,24.991446,-1.9110,0.092,9.86850,9.86850
722.00,9.86597,25.071503,0.000436,24.991396,-1.9114,0.092,9.87061,9.87061
723.00,9.86630,25.071435,0.000438,24.991406,-1.9120,0.092,9.87142,9.87142
724.00,9.86688,25.071368,0.000439,24.991327,-1.9125,0.092,9.87171,9.87171
725.00,9.86746,25.071307,0.000437,24.991163,-1.9130,0.092,9.87204,9.87204
726.00,9.86799,25.071228,0.000435,24.991066,-1.9135,0.092,9.87182,9.87182
727.00,9.86834,25.071311,0.000434,24.991128,-1.9139,0.092,9.87025,9.87025
728.00,9.86851,25.071435,0.000433,24.991112,-1.9143,0.093,9.86872,9.86872
729.00,9.86860,25.071516,0.000433,24.991119,-1.9146,0.093,9.86816,9.86816
730.00,9.86893,25.071675,0.000435,24.991269,-1.9148,0.092,9.86827,9.86827
731.00,9.86902,25.071895,0.000434,24.991386,-1.9151,0.093,9.86815,9.86815
732.00,9.86888,25.071996,0.000433,24.991348,-1.9153,0.093,9.86823,9.86823
733.00,9.86885,25.071957,0.000433,24.991330,-1.9155,0.093,9.86870,9.86870
734.00,9.86895,25.072001,0.000435,24.991366,-1.9159,0.093,9.86940,9.86940
735.00,9.86909,25.072049,0.000436,24.991358,-1.9165,0.093,9.86891,9.86891
736.00,9.86921,25.072031,0.000433,24.991346,-1.9170,0.093,9.86900,9.86900
737.00,9.86944,25.072049,0.000434,24.991366,-1.9175,0.093,9.86896,9.86896
738.00,9.86939,25.072100,0.000434,24.991345,-1.9181,0.093,9.86805,9.86805
739.00,9.86898,25.072080,0.000432,24.991301,-1.9185,0.093,9.86607,9.86607
740.00,9.86882,25.072041,0.000434,24.991286,-1.9188,0.093,9.86642,9.86642
741.00,9.86896,25.072001,0.000437,24.991262,-1.9190,0.093,9.86653,9.86653
742.00,9.86862,25.072019,0.000437,24.991261,-1.9193,0.093,9.86596,9.86596
743.00,9.86821,25.072083,0.000439,24.991282,-1.9195,0.093,9.86681,9.86681
744.00,9.86802,25.072224,0.000442,24.991367,-1.9196,0.093,9.86819,9.86819
745.00,9.86784,25.072219,0.000440,24.991271,-1.9198,0.093,9.86736,9.86736
746.00,9.86767,25.072372,0.000442,24.991303,-1.9202,0.093,9.86680,9.86680
747.00,9.86757,25.072451,0.000447,24.991287,-1.9208,0.093,9.86703,9.86703
748.00,9.86760,25.072504,0.000446,24.991333,-1.9215,0.093,9.86733,9.86733
749.00,9.86787,25.072471,0.000445,24.991268,-1.9224,0.093,9.86832,9.86832
750.00,9.86808,25.072608,0.000444,24.991366,-1.9230,0.093,9.86956,9.86956
751.00,9.86806,25.072600,0.000440,24.991303,-1.9234,0.093,9.86990,9.86990
752.00,9.86819,25.072624,0.000436,24.991338,-1.9237,0.093,9.87125,9.87125
753.00,9.86844,25.072703,0.000433,24.991328,-1.9238,0.094,9.87193,9.87193
754.00,9.86850,25.072809,0.000430,24.991329,-1.9239,0.094,9.87104,9.87104
755.00,9.86840,25.072886,0.000431,24.991368,-1.9240,0.094,9.87048,9.87048
756.00,9.86839,25.072920,0.000431,24.991401,-1.9243,0.094,9.86988,9.86988
757.00,9.86816,25.072961,0.000430,24.991376,-1.9246,0.094,9.86804,9.86804
758.00,9.86802,25.073066,0.000434,24.991448,-1.9250,0.094,9.86618,9.86618
759.00,9.86809,25.073019,0.000436,24.991372,-1.9255,0.094,9.86483,9.86483
760.00,9.86788,25.073079,0.000436,24.991389,-1.9260,0.094,9.86300,9.86300
761.00,9.86733,25.073110,0.000437,24.991379,-1.9264,0.094,9.86193,9.86193
762.00,9.86692,25.073081,0.000435,24.991311,-1.9268,0.094,9.86082,9.86082
763.00,9.86650,25.073025,0.000432,24.991188,-1.9273,0.094,9.85947,9.85947
764.00,9.86609,25.073116,0.000432,24.991249,-1.9277,0.094,9.86001,9.86001
765.00,9.86621,25.073048,0.000429,24.991140,-1.9281,0.095,9.86239,9.86239
766.00,9.86656,25.073053,0.000430,24.991089,-1.9284,0.095,9.86521,9.86521
767.00,9.86694,25.073146,0.000433,24.991146,-1.9287,0.095,9.86811,9.86811
768.00,9.86704,25.073105,0.000432,24.991146,-1.9288,0.095,9.87036,9.87036
769.00,9.86685,25.073105,0.000435,24.991182,-1.9290,0.095,9.87037,9.87037
770.00,9.86641,25.073130,0.000437,24.991189,-1.9291,0.095,9.86946,9.86946
771.00,9.86639,25.073175,0.000437,24.991205,-1.9295,0.094,9.86886,9.86886
772.00,9.86652,25.073165,0.000435,24.991189,-1.9299,0.094,9.86873,9.86873
773.00,9.86630,25.073266,0.000437,24.991270,-1.9301,0.095,9.86861,9.86861
774.00,9.86619,25.073346,0.000437,24.991325,-1.9305,0.095,9.86965,9.86965
775.00,9.86626,25.073364,0.000438,24.991330,-1.9310,0.095,9.87030,9.87030
776.00,9.86639,25.073358,0.000438,24.991316,-1.9314,0.095,9.87004,9.87004
777.00,9.86660,25.073382,0.000438,24.991253,-1.9318,0.095,9.86910,9.86910
778.00,9.86656,25.073426,0.000438,24.991238,-1.9323,0.095,9.86753,9.86753
779.00,9.86641,25.073485,0.000436,24.991150,-1.9328,0.095,9.86559,9.86559
780.00,9.86642,25.073579,0.000435,24.991159,-1.9332,0.095,9.86374,9.86374
781.00,9.86643,25.073680,0.000435,24.991150,-1.9334,0.095,9.86175,9.86175
782.00,9.86653,25.073778,0.000435,24.991255,-1.9338,0.095,9.86098,9.86098
783.00,9.86707,25.073768,0.000436,24.991164,-1.9342,0.095,9.86333,9.86333
784.00,9.86770,25.073761,0.000440,24.991165,-1.9346,0.095,9.86562,9.86562
785.00,9.86773,25.073826,0.000444,24.991149,-1.9352,0.095,9.86694,9.86694
786.00,9.86742,25.073906,0.000442,24.991193,-1.9358,0.095,9.86804,9.86804
787.00,9.86689,25.073959,0.000442,24.991188,-1.9364,0.095,9.86769,9.86769
788.00,9.86651,25.074053,0.000443,24.991272,-1.9370,0.095,9.86626,9.86626
789.00,9.86639,25.074058,0.000442,24.991265,-1.9375,0.095,9.86461,9.86461
790.00,9.86634,25.074060,0.000437,24.991283,-1.9380,0.095,9.86417,9.86417
791.00,9.86619,25.073989,0.000438,24.991223,-1.9384,0.095,9.86453,9.86453
792.00,9.86605,25.074035,0.000440,24.991277,-1.9388,0.095,9.86617,9.86617
793.00,9.86600,25.074016,0.000437,24.991199,-1.9391,0.096,9.86677,9.86677
794.00,9.86588,25.074156,0.000439,24.991237,-1.9393,0.096,9.86700,9.86700
795.00,9.86548,25.074241,0.000440,24.991298,-1.9396,0.096,9.86593,9.86593
796.00,9.86489,25.074333,0.000443,24.991351,-1.9400,0.095,9.86423,9.86423
797.00,9.86440,25.074296,0.000442,24.991255,-1.9403,0.095,9.86204,9.86204
798.00,9.86428,25.074402,0.000442,24.991328,-1.9407,0.095,9.86117,9.86117
799.00,9.86463,25.074303,0.000437,24.991232,-1.9409,0.096,9.86221,9.86221
800.00,9.86503,25.074294,0.000434,24.991166,-1.9411,0.096,9.86391,9.86391
801.00,9.86553,25.074367,0.000432,24.991159,-1.9412,0.096,9.86659,9.86659
802.00,9.86586,25.074493,0.000433,24.991222,-1.9414,0.096,9.86889,9.86889
803.00,9.86518,25.074564,0.000432,24.991242,-1.9415,0.096,9.86793,9.86793
804.00,9.86512,25.074698,0.000434,24.991307,-1.9418,0.096,9.86245,9.86245
805.00,9.86540,25.074785,0.000434,24.991344,-1.9421,0.096,9.85451,9.85451
806.00,9.86538,25.074826,0.000431,24.991353,-1.9425,0.096,9.84190,9.84190
807.00,9.86481,25.074887,0.000429,24.991292,-1.9430,0.096,9.82615,9.82615
808.00,9.86449,25.074910,0.000429,24.991228,-1.9435,0.097,9.80871,9.80871
809.00,9.86691,25.074968,0.000423,24.991191,-1.9438,0.097,9.79147,9.79147
810.00,9.87008,25.075042,0.000422,24.991176,-1.9441,0.097,9.77537,9.77537
@6,2.0001,4.0, 810.063999999998 
811.00,9.87111,25.075153,0.000419,24.991223,-1.9443,0.097,9.76391,9.76391
812.00,9.86698,25.075201,0.000418,24.991263,-1.9446,0.097,9.75673,9.75673
813.00,9.85532,25.075241,0.000415,24.991240,-1.9450,0.098,9.75474,9.75474
814.00,9.83975,25.075282,0.000413,24.991264,-1.9454,0.098,9.75772,9.75772
815.00,9.82310,25.075293,0.000410,24.991233,-1.9458,0.098,9.76251,9.76251
816.00,9.80921,25.075280,0.000414,24.991191,-1.9461,0.098,9.76733,9.76733
817.00,9.80068,25.075268,0.000411,24.991170,-1.9464,0.098,9.77291,9.77291
818.00,9.79649,25.075256,0.000410,24.991188,-1.9468,0.098,9.77676,9.77676
819.00,9.79413,25.075264,0.000411,24.991139,-1.9472,0.098,9.77883,9.77883
820.00,9.79283,25.075204,0.000416,24.991111,-1.9477,0.098,9.78302,9.78302
821.00,9.79150,25.075204,0.000416,24.991109,-1.9482,0.098,9.78816,9.78816
822.00,9.78835,25.075242,0.000415,24.991066,-1.9486,0.098,9.79210,9.79210
823.00,9.78564,25.075333,0.000417,24.991082,-1.9488,0.098,9.79667,9.79667
824.00,9.78364,25.075367,0.000421,24.991097,-1.9492,0.098,9.80308,9.80308
825.00,9.78263,25.075408,0.000418,24.991061,-1.9495,0.098,9.80837,9.80837
826.00,9.78281,25.075410,0.000414,24.991031,-1.9498,0.099,9.81303,9.81303
827.00,9.78414,25.075497,0.000419,24.991073,-1.9503,0.099,9.81859,9.81859
828.00,9.78655,25.075444,0.000420,24.991058,-1.9508,0.099,9.82376,9.82376
829.00,9.78974,25.075448,0.000422,24.991091,-1.9512,0.099,9.82685,9.82685
830.00,9.79384,25.075557,0.000427,24.991182,-1.9516,0.099,9.83082,9.83082
831.00,9.79858,25.075551,0.000430,24.991146,-1.9521,0.099,9.83530,9.83530
832.00,9.80325,25.075455,0.000429,24.991067,-1.9524,0.099,9.83826,9.83826
833.00,9.80739,25.075463,0.000432,24.991054,-1.9527,0.098,9.83990,9.83990
834.00,9.81089,25.075587,0.000433,24.991112,-1.9529,0.099,9.84140,9.84140
835.00,9.81410,25.075630,0.000434,24.991111,-1.9529,0.099,9.84080,9.84080
836.00,9.81753,25.075785,0.000436,24.991223,-1.9531,0.099,9.84112,9.84112
837.00,9.82119,25.075840,0.000438,24.991215,-1.9535,0.099,9.84307,9.84307
838.00,9.82474,25.075964,0.000436,24.991259,-1.9539,0.099,9.84576,9.84576
839.00,9.82811,25.075915,0.000436,24.991191,-1.9544,0.099,9.84761,9.84761
840.00,9.83111,25.075871,0.000436,24.991154,-1.9549,0.099,9.85001,9.85001
841.00,9.83380,25.075882,0.000435,24.991138,-1.9553,0.099,9.85140,9.85140
842.00,9.83658,25.075949,0.000434,24.991226,-1.9556,0.099,9.85209,9.85209
843.00,9.83932,25.075999,0.000436,24.991222,-1.9558,0.099,9.85311,9.85311
844.00,9.84163,25.076051,0.000437,24.991246,-1.9560,0.099,9.85466,9.85466
845.00,9.84357,25.076120,0.000435,24.991278,-1.9563,0.099,9.85648,9.85648
846.00,9.84548,25.076208,0.000439,24.991303,-1.9568,0.099,9.85815,9.85815
847.00,9.84732,25.076306,0.000440,24.991367,-1.9573,0.099,9.85917,9.85917
848.00,9.84897,25.076349,0.000439,24.991351,-1.9578,0.099,9.86056,9.86056
849.00,9.85070,25.076398,0.000436,24.991317,-1.9583,0.099,9.86247,9.86247
850.00,9.85212,25.076512,0.000435,24.991335,-1.9589,0.099,9.86300,9.86300
851.00,9.85290,25.076488,0.000427,24.991207,-1.9593,0.100,9.86219,9.86219
852.00,9.85359,25.076486,0.000425,24.991140,-1.9597,0.100,9.86192,9.86192
853.00,9.85463,25.076532,0.000421,24.991141,-1.9600,0.100,9.86140,9.86140
854.00,9.85567,25.076582,0.000419,24.991152,-1.9602,0.100,9.86025,9.86025
855.00,9.85676,25.076548,0.000418,24.991109,-1.9603,0.100,9.85981,9.85981
856.00,9.85762,25.076586,0.000423,24.991183,-1.9606,0.100,9.85972,9.85972
857.00,9.85797,25.076652,0.000423,24.991178,-1.9608,0.100,9.85901,9.85901
858.00,9.85819,25.076664,0.000423,24.991160,-1.9610,0.100,9.85886,9.85886
859.00,9.85889,25.076756,0.000427,24.991248,-1.9613,0.100,9.86003,9.86003
860.00,9.85974,25.076848,0.000431,24.991297,-1.9616,0.100,9.86124,9.86124
861.00,9.86047,25.076874,0.000434,24.991231,-1.9619,0.100,9.86299,9.86299
862.00,9.86108,25.076865,0.000434,24.991163,-1.9623,0.100,9.86528,9.86528
863.00,9.86167,25.076865,0.000431,24.991130,-1.9626,0.100,9.86720,9.86720
864.00,9.86229,25.076828,0.000430,24.991011,-1.9631,0.101,9.86751,9.86751
865.00,9.86269,25.076830,0.000428,24.990927,-1.9635,0.101,9.86702,9.86702
866.00,9.86270,25.076911,0.000428,24.991003,-1.9639,0.101,9.86536,9.86536
867.00,9.86243,25.077034,0.000431,24.991111,-1.9644,0.101,9.86301,9.86301
868.00,9.86224,25.077206,0.000436,24.991243,-1.9648,0.101,9.86154,9.86154
869.00,9.86223,25.077297,0.000438,24.991324,-1.9653,0.100,9.86077,9.86077
870.00,9.86198,25.077420,0.000442,24.991433,-1.9657,0.100,9.85958,9.85958
871.00,9.86188,25.077492,0.000442,24.991425,-1.9663,0.100,9.85939,9.85939
872.00,9.86178,25.077490,0.000442,24.991388,-1.9668,0.100,9.85949,9.85949
873.00,9.86167,25.077428,0.000440,24.991258,-1.9673,0.100,9.85931,9.85931
874.00,9.86181,25.077501,0.000436,24.991213,-1.9678,0.101,9.85903,9.85903
875.00,9.86184,25.077445,0.000431,24.991107,-1.9681,0.101,9.85965,9.85965
876.00,9.86184,25.077440,0.000425,24.991083,-1.9683,0.101,9.85992,9.85992
877.00,9.86205,25.077429,0.000421,24.991058,-1.9685,0.101,9.86098,9.86098
878.00,9.86219,25.077469,0.000422,24.991087,-1.9686,0.101,9.86044,9.86044
879.00,9.86187,25.077438,0.000425,24.991063,-1.9687,0.101,9.85904,9.85904
880.00,9.86135,25.077514,0.000428,24.991124,-1.9688,0.101,9.85844,9.85844
881.00,9.86093,25.077522,0.000431,24.991137,-1.9691,0.101,9.85782,9.85782
882.00,9.86035,25.077573,0.000433,24.991126,-1.9696,0.101,9.85674,9.85674
883.00,9.85985,25.077600,0.000433,24.991140,-1.9701,0.101,9.85731,9.85731
884.00,9.85951,25.077568,0.000426,24.991131,-1.9708,0.102,9.85858,9.85858
885.00,9.85936,25.077576,0.000426,24.991111,-1.9715,0.102,9.85975,9.85975
886.00,9.85937,25.077621,0.000425,24.991091,-1.9720,0.102,9.86042,9.86042
887.00,9.85943,25.077670,0.000425,24.991116,-1.9722,0.102,9.86081,9.86081
888.00,9.85953,25.077666,0.000426,24.991080,-1.9726,0.102,9.86075,9.86075
889.00,9.85942,25.077763,0.000432,24.991146,-1.9729,0.101,9.86103,9.86103
890.00,9.85964,25.077859,0.000435,24.991209,-1.9733,0.101,9.86163,9.86163
891.00,9.86003,25.078018,0.000439,24.991327,-1.9738,0.101,9.86251,9.86251
892.00,9.86025,25.078027,0.000438,24.991281,-1.9742,0.101,9.86281,9.86281
893.00,9.86035,25.078115,0.000436,24.991297,-1.9744,0.102,9.86258,9.86258
894.00,9.86011,25.078202,0.000436,24.991327,-1.9746,0.102,9.86147,9.86147
895.00,9.86009,25.078197,0.000431,24.991316,-1.9745,0.102,9.86104,9.86104
896.00,9.86028,25.078112,0.000426,24.991243,-1.9747,0.102,9.86027,9.86027
897.00,9.86023,25.078162,0.000427,24.991257,-1.9751,0.102,9.86055,9.86055
898.00,9.86038,25.078239,0.000429,24.991291,-1.9758,0.102,9.86173,9.86173
899.00,9.86093,25.078245,0.000427,24.991208,-1.9764,0.103,9.86414,9.86414
900.00,9.86154,25.078292,0.000428,24.991178,-1.9771,0.102,9.86438,9.86438
901.00,9.86183,25.078336,0.000428,24.991149,-1.9776,0.103,9.86467,9.86467
902.00,9.86187,25.078385,0.000430,24.991171,-1.9780,0.103,9.86289,9.86289
903.00,9.86151,25.078346,0.000430,24.991124,-1.9783,0.103,9.86008,9.86008
904.00,9.86120,25.078333,0.000433,24.991110,-1.9786,0.102,9.85797,9.85797
905.00,9.86105,25.078363,0.000433,24.991119,-1.9791,0.102,9.85688,9.85688
906.00,9.86089,25.078408,0.000437,24.991117,-1.9795,0.102,9.85578,9.85578
907.00,9.86075,25.078456,0.000433,24.991116,-1.9797,0.103,9.85667,9.85667
908.00,9.86069,25.078522,0.000433,24.991152,-1.9799,0.103,9.85808,9.85808
909.00,9.86052,25.078611,0.000432,24.991225,-1.9800,0.103,9.85817,9.85817
910.00,9.86022,25.078674,0.000434,24.991276,-1.9802,0.103,9.85765,9.85765
911.00,9.85984,25.078662,0.000431,24.991236,-1.9805,0.103,9.85800,9.85800
912.00,9.85949,25.078799,0.000435,24.991317,-1.9809,0.103,9.85681,9.85681
913.00,9.85899,25.078898,0.000439,24.991334,-1.9814,0.103,9.85559,9.85559
914.00,9.85875,25.078902,0.000437,24.991287,-1.9818,0.103,9.85428,9.85428
915.00,9.85841,25.078887,0.000432,24.991142,-1.9821,0.103,9.85389,9.85389
916.00,9.85819,25.079031,0.000433,24.991241,-1.9824,0.103,9.85416,9.85416
917.00,9.85798,25.079003,0.000431,24.991207,-1.9827,0.103,9.85477,9.85477
918.00,9.85761,25.079034,0.000428,24.991204,-1.9831,0.103,9.85569,9.85569
919.00,9.85657,25.079061,0.000428,24.991129,-1.9836,0.103,9.85157,9.85157
920.00,9.85424,25.079270,0.000432,24.991297,-1.9841,0.103,9.84471,9.84471
921.00,9.85289,25.079224,0.000430,24.991248,-1.9845,0.103,9.84307,9.84307
922.00,9.85321,25.079191,0.000429,24.991211,-1.9848,0.104,9.84677,9.84677
923.00,9.85464,25.079146,0.000428,24.991162,-1.9851,0.104,9.85246,9.85246
924.00,9.85638,25.079200,0.000430,24.991255,-1.9854,0.104,9.86431,9.86431
925.00,9.85797,25.079117,0.000425,24.991191,-1.9856,0.104,9.87839,9.87839
926.00,9.85941,25.079178,0.000426,24.991109,-1.9859,0.104,9.88487,9.88487
927.00,9.86061,25.079230,0.000427,24.991084,-1.9864,0.104,9.88616,9.88616
928.00,9.86168,25.079334,0.000430,24.991139,-1.9868,0.104,9.88480,9.88480
929.00,9.86240,25.079428,0.000434,24.991195,-1.9872,0.104,9.88015,9.88015
930.00,9.86291,25.079414,0.000438,24.991168,-1.9878,0.104,9.87557,9.87557
931.00,9.86382,25.079485,0.000441,24.991306,-1.9882,0.104,9.87238,9.87238
932.00,9.86456,25.079591,0.000442,24.991398,-1.9886,0.104,9.86787,9.86787
933.00,9.86426,25.079544,0.000440,24.991355,-1.9890,0.104,9.86279,9.86279
934.00,9.86413,25.079573,0.000435,24.991314,-1.9894,0.104,9.86172,9.86172
935.00,9.86451,25.079600,0.000429,24.991283,-1.9897,0.104,9.85957,9.85957
936.00,9.86437,25.079634,0.000428,24.991273,-1.9900,0.104,9.85678,9.85678
937.00,9.86416,25.079629,0.000424,24.991187,-1.9904,0.105,9.85587,9.85587
938.00,9.86401,25.079843,0.000431,24.991256,-1.9907,0.104,9.85569,9.85569
939.00,9.86438,25.079904,0.000429,24.991281,-1.9910,0.105,9.85563,9.85563
940.00,9.86672,25.080010,0.000431,24.991346,-1.9914,0.105,9.85870,9.85870
941.00,9.86859,25.080032,0.000431,24.991293,-1.9919,0.105,9.86124,9.86124
942.00,9.86861,25.079978,0.000430,24.991251,-1.9922,0.105,9.86314,9.86314
943.00,9.86781,25.079892,0.000421,24.991147,-1.9925,0.105,9.86563,9.86563
944.00,9.86672,25.079839,0.000422,24.991028,-1.9927,0.105,9.86695,9.86695
945.00,9.86560,25.079815,0.000424,24.990944,-1.9929,0.105,9.86617,9.86617
946.00,9.86456,25.079762,0.000421,24.990853,-1.9931,0.105,9.86571,9.86571
947.00,9.86351,25.079934,0.000425,24.990934,-1.9933,0.105,9.86474,9.86474
948.00,9.86246,25.079901,0.000427,24.990912,-1.9937,0.105,9.86361,9.86361
949.00,9.86176,25.079974,0.000427,24.991004,-1.9942,0.105,9.86229,9.86229
950.00,9.86147,25.079996,0.000428,24.990990,-1.9948,0.105,9.86048,9.86048
951.00,9.86098,25.080143,0.000432,24.991107,-1.9953,0.105,9.85916,9.85916
952.00,9.86089,25.080143,0.000429,24.991147,-1.9958,0.105,9.86008,9.86008
953.00,9.86129,25.080211,0.000431,24.991212,-1.9963,0.105,9.85926,9.85926
954.00,9.86206,25.080256,0.000432,24.991220,-1.9967,0.105,9.85551,9.85551
955.00,9.86327,25.080245,0.000429,24.991205,-1.9971,0.105,9.85028,9.85028
956.00,9.86284,25.080238,0.000425,24.991158,-1.9974,0.105,9.84209,9.84209
957.00,9.86231,25.080247,0.000419,24.991066,-1.9976,0.106,9.82953,9.82953
958.00,9.86111,25.080360,0.000412,24.991072,-1.9978,0.106,9.81489,9.81489
959.00,9.85938,25.080406,0.000410,24.991011,-1.9980,0.106,9.79962,9.79962
960.00,9.85898,25.080450,0.000410,24.990966,-1.9982,0.106,9.78481,9.78481
@7,2.0001,4.0, 960.105000000003 
961.00,9.85812,25.080615,0.000410,24.991070,-1.9986,0.106,9.77389,9.77389
962.00,9.86020,25.080653,0.000412,24.991093,-1.9991,0.106,9.76710,9.76710
963.00,9.85200,25.080666,0.000417,24.991113,-1.9994,0.106,9.76529,9.76529
964.00,9.84027,25.080695,0.000421,24.991148,-1.9999,0.106,9.76674,9.76674
965.00,9.82593,25.080852,0.000422,24.991290,-2.0003,0.106,9.77005,9.77005
966.00,9.81302,25.080777,0.000423,24.991205,-2.0005,0.106,9.77345,9.77345
967.00,9.80527,25.080787,0.000420,24.991149,-2.0008,0.107,9.77673,9.77673
968.00,9.80076,25.080818,0.000418,24.991134,-2.0011,0.107,9.78007,9.78007
969.00,9.79801,25.080883,0.000415,24.991152,-2.0014,0.107,9.78441,9.78441
970.00,9.79706,25.080983,0.000418,24.991196,-2.0017,0.107,9.78949,9.78949
971.00,9.79711,25.081048,0.000420,24.991216,-2.0021,0.107,9.79562,9.79562
972.00,9.79530,25.081115,0.000423,24.991246,-2.0022,0.107,9.80205,9.80205
973.00,9.79291,25.081103,0.000420,24.991171,-2.0025,0.107,9.80645,9.80645
974.00,9.79120,25.081079,0.000421,24.991147,-2.0029,0.107,9.81117,9.81117
975.00,9.79044,25.081030,0.000417,24.991122,-2.0032,0.107,9.81657,9.81657
976.00,9.79072,25.081026,0.000415,24.991148,-2.0037,0.107,9.82095,9.82095
977.00,9.79183,25.081097,0.000417,24.991230,-2.0042,0.107,9.82473,9.82473
978.00,9.79404,25.081229,0.000423,24.991370,-2.0048,0.107,9.82996,9.82996
979.00,9.79734,25.081287,0.000419,24.991354,-2.0054,0.108,9.83506,9.83506
980.00,9.80153,25.081274,0.000420,24.991259,-2.0058,0.108,9.83861,9.83861
981.00,9.80570,25.081432,0.000423,24.991303,-2.0062,0.108,9.84110,9.84110
982.00,9.80982,25.081407,0.000423,24.991232,-2.0066,0.108,9.84401,9.84401
983.00,9.81382,25.081367,0.000424,24.991109,-2.0069,0.108,9.84669,9.84669
984.00,9.81767,25.081482,0.000430,24.991192,-2.0071,0.108,9.84764,9.84764
985.00,9.82129,25.081567,0.000430,24.991266,-2.0074,0.108,9.84794,9.84794
986.00,9.82492,25.081551,0.000431,24.991226,-2.0077,0.108,9.84930,9.84930
987.00,9.82839,25.081628,0.000430,24.991205,-2.0080,0.108,9.84938,9.84938
988.00,9.83131,25.081769,0.000427,24.991284,-2.0083,0.108,9.84726,9.84726
989.00,9.83357,25.081759,0.000423,24.991186,-2.0086,0.108,9.84518,9.84518
990.00,9.83569,25.081835,0.000422,24.991134,-2.0089,0.108,9.84387,9.84387
991.00,9.83762,25.081877,0.000425,24.991115,-2.0093,0.108,9.84279,9.84279
992.00,9.83930,25.081892,0.000427,24.991165,-2.0098,0.108,9.84261,9.84261
993.00,9.84107,25.081806,0.000430,24.991139,-2.0103,0.108,9.84452,9.84452
994.00,9.84299,25.081813,0.000432,24.991195,-2.0107,0.108,9.84736,9.84736
995.00,9.84455,25.081851,0.000436,24.991215,-2.0111,0.108,9.85046,9.85046
996.00,9.84576,25.081836,0.000429,24.991165,-2.0114,0.108,9.85215,9.85215
997.00,9.84696,25.081928,0.000426,24.991182,-2.0116,0.108,9.85457,9.85457
998.00,9.84841,25.082097,0.000429,24.991195,-2.0117,0.108,9.85797,9.85797
999.00,9.84967,25.082146,0.000427,24.991164,-2.0119,0.108,9.86016,9.86016
1000.00,9.85051,25.082244,0.000425,24.991242,-2.0120,0.108,9.86149,9.86149
1001.00,9.85143,25.082295,0.000427,24.991273,-2.0123,0.108,9.86310,9.86310
1002.00,9.85203,25.082341,0.000428,24.991255,-2.0127,0.108,9.86202,9.86202
1003.00,9.85222,25.082381,0.000426,24.991279,-2.0132,0.109,9.85919,9.85919
1004.00,9.85220,25.082449,0.000427,24.991289,-2.0137,0.109,9.85615,9.85615
1005.00,9.85217,25.082386,0.000428,24.991183,-2.0142,0.109,9.85271,9.85271
1006.00,9.85204,25.082484,0.000431,24.991179,-2.0146,0.109,9.85000,9.85000
1007.00,9.85210,25.082587,0.000432,24.991206,-2.0150,0.109,9.85010,9.85010
1008.00,9.85271,25.082550,0.000432,24.991123,-2.0156,0.109,9.85087,9.85087
1009.00,9.85354,25.082652,0.000434,24.991243,-2.0160,0.109,9.85219,9.85219
1010.00,9.85434,25.082688,0.000433,24.991266,-2.0163,0.109,9.85444,9.85444
1011.00,9.85510,25.082699,0.000428,24.991291,-2.0167,0.109,9.85650,9.85650
1012.00,9.85562,25.082563,0.000428,24.991179,-2.0170,0.109,9.85654,9.85654
1013.00,9.85584,25.082660,0.000428,24.991236,-2.0171,0.109,9.85554,9.85554
1014.00,9.85589,25.082635,0.000428,24.991099,-2.0174,0.109,9.85522,9.85522
1015.00,9.85600,25.082726,0.000432,24.991153,-2.0175,0.109,9.85564,9.85564
1016.00,9.85613,25.082701,0.000435,24.991169,-2.0178,0.109,9.85518,9.85518
1017.00,9.85616,25.082776,0.000433,24.991251,-2.0182,0.109,9.85546,9.85546
1018.00,9.85591,25.082818,0.000434,24.991283,-2.0185,0.109,9.85739,9.85739
1019.00,9.85581,25.082892,0.000432,24.991333,-2.0190,0.109,9.85956,9.85956
1020.00,9.85568,25.082926,0.000429,24.991280,-2.0195,0.110,9.85910,9.85910
1021.00,9.85527,25.083024,0.000432,24.991290,-2.0200,0.110,9.85875,9.85875
1022.00,9.85511,25.083098,0.000434,24.991294,-2.0203,0.110,9.85874,9.85874
1023.00,9.85537,25.083101,0.000431,24.991315,-2.0208,0.110,9.85825,9.85825
1024.00,9.85566,25.083159,0.000431,24.991322,-2.0211,0.110,9.85659,9.85659
1025.00,9.85621,25.083179,0.000430,24.991312,-2.0214,0.110,9.85702,9.85702
1026.00,9.85673,25.083207,0.000427,24.991266,-2.0216,0.110,9.85716,9.85716
1027.00,9.85693,25.083312,0.000425,24.991276,-2.0220,0.110,9.85701,9.85701
1028.00,9.85690,25.083407,0.000428,24.991278,-2.0222,0.110,9.85623,9.85623
1029.00,9.85672,25.083368,0.000430,24.991232,-2.0224,0.110,9.85497,9.85497
1030.00,9.85640,25.083422,0.000432,24.991292,-2.0226,0.110,9.85329,9.85329
1031.00,9.85608,25.083474,0.000430,24.991343,-2.0229,0.110,9.85234,9.85234
1032.00,9.85577,25.083423,0.000430,24.991307,-2.0230,0.110,9.85191,9.85191
1033.00,9.85596,25.083357,0.000428,24.991233,-2.0233,0.110,9.85290,9.85290
1034.00,9.85638,25.083445,0.000425,24.991265,-2.0237,0.110,9.85496,9.85496
1035.00,9.85642,25.083466,0.000423,24.991183,-2.0243,0.111,9.85564,9.85564
1036.00,9.85614,25.083500,0.000422,24.991142,-2.0248,0.111,9.85604,9.85604
1037.00,9.85608,25.083618,0.000422,24.991194,-2.0253,0.111,9.85679,9.85679
1038.00,9.85621,25.083664,0.000422,24.991194,-2.0259,0.111,9.85756,9.85756
1039.00,9.85612,25.083707,0.000426,24.991220,-2.0264,0.111,9.85722,9.85722
1040.00,9.85586,25.083758,0.000430,24.991287,-2.0269,0.111,9.85738,9.85738
1041.00,9.85581,25.083854,0.000435,24.991340,-2.0273,0.111,9.85743,9.85743
1042.00,9.85573,25.083891,0.000438,24.991284,-2.0277,0.110,9.85696,9.85696
1043.00,9.85558,25.084042,0.000438,24.991316,-2.0279,0.111,9.85537,9.85537
1044.00,9.85555,25.084062,0.000433,24.991238,-2.0280,0.111,9.85495,9.85495
1045.00,9.85537,25.084152,0.000434,24.991249,-2.0282,0.111,9.85479,9.85479
1046.00,9.85523,25.084094,0.000429,24.991162,-2.0284,0.111,9.85491,9.85491
1047.00,9.85509,25.084096,0.000426,24.991188,-2.0286,0.111,9.85438,9.85438
1048.00,9.85488,25.084091,0.000428,24.991195,-2.0289,0.111,9.85325,9.85325
1049.00,9.85461,25.084242,0.000432,24.991309,-2.0293,0.111,9.85108,9.85108
1050.00,9.85445,25.084278,0.000430,24.991259,-2.0295,0.111,9.84979,9.84979
1051.00,9.85436,25.084359,0.000429,24.991240,-2.0297,0.111,9.84936,9.84936
1052.00,9.85445,25.084483,0.000428,24.991266,-2.0300,0.111,9.84943,9.84943
1053.00,9.85415,25.084641,0.000431,24.991360,-2.0302,0.111,9.84910,9.84910
1054.00,9.85353,25.084591,0.000431,24.991235,-2.0306,0.111,9.85000,9.85000
1055.00,9.85321,25.084659,0.000429,24.991291,-2.0311,0.112,9.85069,9.85069
1056.00,9.85313,25.084806,0.000432,24.991394,-2.0316,0.112,9.85049,9.85049
1057.00,9.85305,25.084843,0.000435,24.991366,-2.0321,0.112,9.85131,9.85131
1058.00,9.85289,25.084850,0.000429,24.991329,-2.0328,0.112,9.85299,9.85299
1059.00,9.85282,25.084987,0.000431,24.991390,-2.0332,0.112,9.85578,9.85578
1060.00,9.85306,25.085011,0.000433,24.991375,-2.0337,0.112,9.85697,9.85697
1061.00,9.85305,25.085050,0.000434,24.991361,-2.0340,0.112,9.85777,9.85777
1062.00,9.85321,25.085168,0.000438,24.991477,-2.0343,0.112,9.85781,9.85781
1063.00,9.85320,25.085110,0.000439,24.991365,-2.0343,0.112,9.85707,9.85707
1064.00,9.85306,25.085151,0.000437,24.991419,-2.0344,0.112,9.85524,9.85524
1065.00,9.85298,25.085150,0.000436,24.991387,-2.0345,0.112,9.85411,9.85411
1066.00,9.85273,25.085190,0.000435,24.991354,-2.0347,0.112,9.85282,9.85282
1067.00,9.85244,25.085153,0.000432,24.991224,-2.0350,0.112,9.85063,9.85063
1068.00,9.85220,25.085271,0.000433,24.991267,-2.0355,0.112,9.84972,9.84972
1069.00,9.85237,25.085150,0.000431,24.991174,-2.0359,0.112,9.84931,9.84931
1070.00,9.85274,25.085178,0.000429,24.991214,-2.0363,0.112,9.84973,9.84973
1071.00,9.85299,25.085153,0.000424,24.991240,-2.0367,0.113,9.85120,9.85120
1072.00,9.85309,25.085117,0.000421,24.991289,-2.0369,0.113,9.85290,9.85290
1073.00,9.85332,25.085011,0.000422,24.991302,-2.0372,0.113,9.85436,9.85436
1074.00,9.85381,25.085050,0.000419,24.991312,-2.0375,0.113,9.85576,9.85576
1075.00,9.85411,25.085036,0.000421,24.991235,-2.0380,0.113,9.85610,9.85610
1076.00,9.85428,25.084988,0.000425,24.991149,-2.0385,0.113,9.85578,9.85578
1077.00,9.85441,25.085007,0.000428,24.991104,-2.0389,0.112,9.85602,9.85602
1078.00,9.85430,25.085172,0.000429,24.991122,-2.0394,0.112,9.85585,9.85585
1079.00,9.85429,25.085313,0.000436,24.991173,-2.0398,0.112,9.85667,9.85667
1080.00,9.85433,25.085419,0.000434,24.991282,-2.0401,0.112,9.85768,9.85768
1081.00,9.85436,25.085529,0.000437,24.991351,-2.0404,0.112,9.85693,9.85693
1082.00,9.85387,25.085634,0.000435,24.991359,-2.0406,0.113,9.85458,9.85458
1083.00,9.85321,25.085682,0.000433,24.991352,-2.0408,0.113,9.85200,9.85200
1084.00,9.85270,25.085653,0.000426,24.991271,-2.0409,0.113,9.84836,9.84836
1085.00,9.85247,25.085676,0.000427,24.991185,-2.0413,0.113,9.84650,9.84650
1086.00,9.85271,25.085753,0.000427,24.991224,-2.0417,0.113,9.84792,9.84792
1087.00,9.85328,25.085736,0.000427,24.991222,-2.0423,0.113,9.85109,9.85109
1088.00,9.85386,25.085689,0.000426,24.991174,-2.0427,0.113,9.85363,9.85363
1089.00,9.85409,25.085685,0.000430,24.991222,-2.0432,0.113,9.85630,9.85630
1090.00,9.85455,25.085722,0.000431,24.991300,-2.0436,0.113,9.85890,9.85890
1091.00,9.85501,25.085688,0.000426,24.991271,-2.0440,0.113,9.85989,9.85989
1092.00,9.85522,25.085711,0.000426,24.991290,-2.0444,0.113,9.85930,9.85930
1093.00,9.85512,25.085760,0.000426,24.991340,-2.0447,0.114,9.85805,9.85805
1094.00,9.85461,25.085867,0.000429,24.991336,-2.0450,0.114,9.85621,9.85621
1095.00,9.85431,25.085886,0.000428,24.991267,-2.0451,0.114,9.85381,9.85381
1096.00,9.85404,25.085928,0.000430,24.991189,-2.0453,0.114,9.85055,9.85055
1097.00,9.85343,25.086064,0.000429,24.991157,-2.0454,0.114,9.84737,9.84737
1098.00,9.85282,25.086064,0.000427,24.991095,-2.0453,0.114,9.84663,9.84663
1099.00,9.85221,25.086088,0.000427,24.991108,-2.0455,0.114,9.84637,9.84637
1100.00,9.85170,25.086089,0.000427,24.991103,-2.0458,0.114,9.84717,9.84717
1101.00,9.85156,25.086137,0.000430,24.991164,-2.0460,0.114,9.84809,9.84809
1102.00,9.85203,25.086139,0.000433,24.991181,-2.0465,0.114,9.85042,9.85042
1103.00,9.85290,25.086254,0.000437,24.991262,-2.0472,0.114,9.85176,9.85176
1104.00,9.85281,25.086300,0.000433,24.991253,-2.0478,0.114,9.85160,9.85160
1105.00,9.85204,25.086440,0.000431,24.991331,-2.0482,0.114,9.84713,9.84713
1106.00,9.85045,25.086521,0.000428,24.991357,-2.0486,0.115,9.83967,9.83967
1107.00,9.84862,25.086499,0.000427,24.991303,-2.0490,0.115,9.82925,9.82925
1108.00,9.84815,25.086500,0.000423,24.991210,-2.0494,0.115,9.81657,9.81657
1109.00,9.84832,25.086479,0.000423,24.991222,-2.0497,0.115,9.80186,9.80186
1110.00,9.85141,25.086449,0.000422,24.991202,-2.0501,0.115,9.78915,9.78915
@8,2.0001,4.0, 1110.056 
1111.00,9.85100,25.086439,0.000421,24.991169,-2.0505,0.115,9.78149,9.78149
1112.00,9.85182,25.086546,0.000420,24.991264,-2.0507,0.115,9.77720,9.77720
1113.00,9.84862,25.086608,0.000417,24.991300,-2.0509,0.115,9.77545,9.77545
1114.00,9.83757,25.086703,0.000416,24.991283,-2.0513,0.116,9.77634,9.77634
1115.00,9.82516,25.086837,0.000420,24.991277,-2.0517,0.116,9.77815,9.77815
1116.00,9.81451,25.086976,0.000421,24.991352,-2.0519,0.116,9.78000,9.78000
1117.00,9.80837,25.087030,0.000418,24.991333,-2.0523,0.116,9.78294,9.78294
1118.00,9.80417,25.087093,0.000423,24.991385,-2.0525,0.116,9.78603,9.78603
1119.00,9.80174,25.087182,0.000426,24.991436,-2.0526,0.116,9.78960,9.78960
1120.00,9.80103,25.087141,0.000423,24.991419,-2.0529,0.116,9.79460,9.79460
1121.00,9.80089,25.087078,0.000422,24.991303,-2.0534,0.116,9.79917,9.79917
1122.00,9.79925,25.087128,0.000427,24.991355,-2.0539,0.116,9.80304,9.80304
1123.00,9.79741,25.087103,0.000423,24.991293,-2.0544,0.116,9.80781,9.80781
1124.00,9.79604,25.087059,0.000423,24.991251,-2.0548,0.116,9.81332,9.81332
1125.00,9.79513,25.087147,0.000425,24.991262,-2.0552,0.116,9.81722,9.81722
1126.00,9.79498,25.087165,0.000424,24.991301,-2.0556,0.116,9.81973,9.81973
1127.00,9.79557,25.087263,0.000425,24.991357,-2.0558,0.116,9.82099,9.82099
1128.00,9.79692,25.087395,0.000428,24.991427,-2.0561,0.116,9.82212,9.82212
1129.00,9.79919,25.087569,0.000432,24.991486,-2.0565,0.116,9.82349,9.82349
1130.00,9.80246,25.087609,0.000429,24.991454,-2.0569,0.116,9.82689,9.82689
1131.00,9.80597,25.087708,0.000432,24.991473,-2.0573,0.116,9.83175,9.83175
1132.00,9.80916,25.087577,0.000434,24.991318,-2.0577,0.116,9.83539,9.83539
1133.00,9.81194,25.087518,0.000432,24.991274,-2.0579,0.116,9.83731,9.83731
1134.00,9.81476,25.087466,0.000425,24.991255,-2.0582,0.117,9.83902,9.83902
1135.00,9.81798,25.087452,0.000426,24.991256,-2.0584,0.117,9.83994,9.83994
1136.00,9.82112,25.087436,0.000426,24.991231,-2.0585,0.117,9.83945,9.83945
1137.00,9.82368,25.087465,0.000423,24.991168,-2.0589,0.117,9.84007,9.84007
1138.00,9.82600,25.087493,0.000421,24.991059,-2.0594,0.117,9.84157,9.84157
1139.00,9.82837,25.087533,0.000421,24.991047,-2.0598,0.117,9.84249,9.84249
1140.00,9.83069,25.087603,0.000421,24.991073,-2.0603,0.117,9.84314,9.84314
1141.00,9.83284,25.087721,0.000422,24.991095,-2.0608,0.117,9.84455,9.84455
1142.00,9.83474,25.087854,0.000420,24.991185,-2.0612,0.117,9.84616,9.84616
1143.00,9.83647,25.087973,0.000421,24.991264,-2.0615,0.118,9.84803,9.84803
1144.00,9.83796,25.088110,0.000423,24.991279,-2.0619,0.118,9.84941,9.84941
1145.00,9.83912,25.088136,0.000422,24.991229,-2.0622,0.118,9.84880,9.84880
1146.00,9.84022,25.088148,0.000420,24.991296,-2.0625,0.118,9.84765,9.84765
1147.00,9.84152,25.088191,0.000422,24.991360,-2.0630,0.118,9.84762,9.84762
1148.00,9.84303,25.088243,0.000422,24.991403,-2.0634,0.118,9.84814,9.84814
1149.00,9.84447,25.088180,0.000421,24.991327,-2.0639,0.118,9.84957,9.84957
1150.00,9.84553,25.088260,0.000423,24.991355,-2.0643,0.118,9.85119,9.85119
1151.00,9.84581,25.088406,0.000426,24.991343,-2.0646,0.118,9.85163,9.85163
1152.00,9.84600,25.088533,0.000427,24.991321,-2.0650,0.118,9.85150,9.85150
1153.00,9.84677,25.088584,0.000430,24.991314,-2.0654,0.118,9.85119,9.85119
1154.00,9.84764,25.088700,0.000430,24.991348,-2.0658,0.118,9.85065,9.85065
1155.00,9.84835,25.088794,0.000432,24.991387,-2.0661,0.118,9.85125,9.85125
1156.00,9.84876,25.088784,0.000434,24.991378,-2.0666,0.118,9.85179,9.85179
1157.00,9.84894,25.088688,0.000431,24.991304,-2.0669,0.118,9.85073,9.85073
1158.00,9.84906,25.088746,0.000430,24.991344,-2.0672,0.118,9.84960,9.84960
1159.00,9.84939,25.088731,0.000433,24.991344,-2.0676,0.118,9.84886,9.84886
1160.00,9.84988,25.088757,0.000434,24.991357,-2.0679,0.118,9.84911,9.84911
1161.00,9.85035,25.088848,0.000433,24.991390,-2.0681,0.118,9.85176,9.85176
1162.00,9.85116,25.088974,0.000435,24.991448,-2.0684,0.118,9.85603,9.85603
1163.00,9.85161,25.088919,0.000436,24.991375,-2.0686,0.118,9.85761,9.85761
1164.00,9.85145,25.088914,0.000434,24.991362,-2.0688,0.118,9.85604,9.85604
1165.00,9.85115,25.088890,0.000433,24.991353,-2.0692,0.118,9.85292,9.85292
1166.00,9.85112,25.088766,0.000430,24.991244,-2.0695,0.118,9.84977,9.84977
1167.00,9.85120,25.088576,0.000426,24.991067,-2.0699,0.119,9.84627,9.84627
1168.00,9.85092,25.088595,0.000426,24.991038,-2.0703,0.119,9.84420,9.84420
1169.00,9.85030,25.088680,0.000427,24.991076,-2.0708,0.119,9.84419,9.84419
1170.00,9.84986,25.088754,0.000429,24.991127,-2.0712,0.119,9.84629,9.84629
1171.00,9.85008,25.088801,0.000432,24.991125,-2.0715,0.119,9.84791,9.84791
1172.00,9.85027,25.088983,0.000436,24.991262,-2.0717,0.119,9.84746,9.84746
1173.00,9.84985,25.089056,0.000437,24.991314,-2.0720,0.119,9.84709,9.84709
1174.00,9.84939,25.089028,0.000437,24.991287,-2.0723,0.119,9.84730,9.84730
1175.00,9.84888,25.089050,0.000437,24.991253,-2.0727,0.119,9.84667,9.84667
1176.00,9.84890,25.089064,0.000437,24.991243,-2.0732,0.119,9.84683,9.84683
1177.00,9.84914,25.089069,0.000434,24.991225,-2.0737,0.119,9.84726,9.84726
1178.00,9.84935,25.089168,0.000431,24.991247,-2.0743,0.119,9.84894,9.84894
1179.00,9.84945,25.089325,0.000429,24.991341,-2.0748,0.119,9.84961,9.84961
1180.00,9.84897,25.089394,0.000426,24.991340,-2.0753,0.120,9.84883,9.84883
1181.00,9.84849,25.089504,0.000423,24.991411,-2.0757,0.120,9.84818,9.84818
1182.00,9.84787,25.089616,0.000427,24.991443,-2.0761,0.120,9.84898,9.84898
1183.00,9.84734,25.089624,0.000431,24.991467,-2.0765,0.120,9.84887,9.84887
1184.00,9.84744,25.089577,0.000431,24.991417,-2.0767,0.120,9.84949,9.84949
1185.00,9.84784,25.089528,0.000432,24.991372,-2.0769,0.120,9.85046,9.85046
1186.00,9.84823,25.089536,0.000433,24.991331,-2.0772,0.120,9.85062,9.85062
1187.00,9.84848,25.089619,0.000432,24.991352,-2.0775,0.120,9.85032,9.85032
1188.00,9.84847,25.089589,0.000429,24.991229,-2.0778,0.120,9.84934,9.84934
1189.00,9.84878,25.089604,0.000431,24.991141,-2.0782,0.120,9.84949,9.84949
1190.00,9.84894,25.089768,0.000433,24.991220,-2.0786,0.120,9.84922,9.84922
1191.00,9.84861,25.089824,0.000432,24.991258,-2.0790,0.120,9.84819,9.84819
1192.00,9.84852,25.089856,0.000430,24.991300,-2.0794,0.120,9.84836,9.84836
1193.00,9.84891,25.089973,0.000431,24.991409,-2.0796,0.120,9.84916,9.84916
1194.00,9.84930,25.090071,0.000430,24.991492,-2.0797,0.121,9.84953,9.84953
1195.00,9.84966,25.090074,0.000432,24.991483,-2.0798,0.120,9.85036,9.85036
1196.00,9.84957,25.090180,0.000434,24.991505,-2.0798,0.121,9.85076,9.85076
1197.00,9.84952,25.090229,0.000439,24.991486,-2.0800,0.120,9.85107,9.85107
1198.00,9.84964,25.090302,0.000443,24.991491,-2.0802,0.120,9.85063,9.85063
1199.00,9.84930,25.090417,0.000440,24.991487,-2.0805,0.120,9.84821,9.84821
1200.00,9.84901,25.090461,0.000438,24.991452,-2.0810,0.121,9.84575,9.84575
1201.00,9.84884,25.090530,0.000440,24.991489,-2.0814,0.121,9.84531,9.84531
1202.00,9.84855,25.090593,0.000441,24.991518,-2.0819,0.121,9.84401,9.84401
1203.00,9.84841,25.090601,0.000437,24.991513,-2.0823,0.121,9.84453,9.84453
1204.00,9.84842,25.090554,0.000438,24.991422,-2.0827,0.121,9.84630,9.84630
1205.00,9.84832,25.090584,0.000440,24.991414,-2.0829,0.121,9.84785,9.84785
1206.00,9.84828,25.090565,0.000439,24.991341,-2.0830,0.120,9.84843,9.84843
1207.00,9.84806,25.090636,0.000438,24.991361,-2.0832,0.121,9.84863,9.84863
1208.00,9.84793,25.090723,0.000440,24.991372,-2.0834,0.120,9.84718,9.84718
1209.00,9.84772,25.090764,0.000440,24.991463,-2.0837,0.121,9.84616,9.84616
1210.00,9.84749,25.090829,0.000441,24.991509,-2.0841,0.121,9.84606,9.84606
1211.00,9.84763,25.090948,0.000436,24.991568,-2.0844,0.121,9.84652,9.84652
1212.00,9.84771,25.090985,0.000434,24.991560,-2.0846,0.121,9.84649,9.84649
1213.00,9.84730,25.090942,0.000432,24.991504,-2.0848,0.121,9.84602,9.84602
1214.00,9.84673,25.090964,0.000431,24.991443,-2.0850,0.121,9.84476,9.84476
1215.00,9.84606,25.090908,0.000426,24.991355,-2.0851,0.121,9.84359,9.84359
1216.00,9.84579,25.090952,0.000430,24.991350,-2.0853,0.121,9.84305,9.84305
1217.00,9.84577,25.090900,0.000433,24.991243,-2.0857,0.121,9.84323,9.84323
1218.00,9.84551,25.091002,0.000434,24.991270,-2.0861,0.121,9.84415,9.84415
1219.00,9.84546,25.091084,0.000435,24.991335,-2.0865,0.121,9.84491,9.84491
1220.00,9.84576,25.091165,0.000437,24.991342,-2.0871,0.121,9.84633,9.84633
1221.00,9.84592,25.091106,0.000438,24.991318,-2.0878,0.121,9.84525,9.84525
1222.00,9.84562,25.091153,0.000434,24.991390,-2.0884,0.121,9.84324,9.84324
1223.00,9.84506,25.091062,0.000434,24.991332,-2.0889,0.121,9.84134,9.84134
1224.00,9.84429,25.091038,0.000433,24.991337,-2.0895,0.122,9.84008,9.84008
1225.00,9.84373,25.090994,0.000430,24.991271,-2.0899,0.122,9.83807,9.83807
1226.00,9.84342,25.090975,0.000427,24.991176,-2.0903,0.122,9.83852,9.83852
1227.00,9.84336,25.091096,0.000427,24.991175,-2.0906,0.122,9.84059,9.84059
1228.00,9.84355,25.091237,0.000429,24.991250,-2.0908,0.122,9.84311,9.84311
1229.00,9.84372,25.091314,0.000429,24.991284,-2.0909,0.122,9.84544,9.84544
1230.00,9.84393,25.091405,0.000432,24.991340,-2.0911,0.122,9.84792,9.84792
1231.00,9.84399,25.091465,0.000430,24.991380,-2.0914,0.122,9.84892,9.84892
1232.00,9.84410,25.091477,0.000433,24.991354,-2.0919,0.122,9.84997,9.84997
1233.00,9.84453,25.091582,0.000435,24.991390,-2.0924,0.122,9.85069,9.85069
1234.00,9.84523,25.091634,0.000437,24.991302,-2.0930,0.122,9.85231,9.85231
1235.00,9.84619,25.091767,0.000437,24.991351,-2.0937,0.122,9.85402,9.85402
1236.00,9.84679,25.091848,0.000436,24.991364,-2.0941,0.122,9.85462,9.85462
1237.00,9.84694,25.091889,0.000429,24.991360,-2.0945,0.122,9.85454,9.85454
1238.00,9.84722,25.091867,0.000425,24.991288,-2.0947,0.123,9.85385,9.85385
1239.00,9.84714,25.091938,0.000424,24.991302,-2.0948,0.123,9.85030,9.85030
1240.00,9.84666,25.091932,0.000429,24.991273,-2.0949,0.123,9.84541,9.84541
1241.00,9.84628,25.091950,0.000431,24.991253,-2.0951,0.123,9.84311,9.84311
1242.00,9.84643,25.091928,0.000434,24.991255,-2.0953,0.123,9.84192,9.84192
1243.00,9.84721,25.091994,0.000436,24.991299,-2.0956,0.123,9.84313,9.84313
1244.00,9.84808,25.092011,0.000439,24.991343,-2.0960,0.123,9.84586,9.84586
1245.00,9.84892,25.091968,0.000434,24.991302,-2.0964,0.123,9.85005,9.85005
1246.00,9.84965,25.092040,0.000435,24.991385,-2.0968,0.123,9.85291,9.85291
1247.00,9.85005,25.092009,0.000436,24.991327,-2.0971,0.123,9.85415,9.85415
1248.00,9.85013,25.092005,0.000433,24.991288,-2.0975,0.123,9.85265,9.85265
1249.00,9.84982,25.092001,0.000432,24.991245,-2.0979,0.123,9.84985,9.84985
1250.00,9.84913,25.092180,0.000431,24.991368,-2.0983,0.123,9.84522,9.84522
1251.00,9.84819,25.092173,0.000429,24.991265,-2.0987,0.123,9.84061,9.84061
1252.00,9.84752,25.092343,0.000425,24.991338,-2.0992,0.123,9.83777,9.83777
1253.00,9.84679,25.092352,0.000426,24.991313,-2.0996,0.123,9.83586,9.83586
1254.00,9.84552,25.092382,0.000424,24.991277,-2.0999,0.124,9.83478,9.83478
1255.00,9.84485,25.092333,0.000426,24.991224,-2.1002,0.123,9.83387,9.83387
1256.00,9.84588,25.092398,0.000425,24.991241,-2.1006,0.124,9.83071,9.83071
1257.00,9.84653,25.092439,0.000426,24.991274,-2.1010,0.124,9.83064,9.83064
1258.00,9.84490,25.092464,0.000422,24.991270,-2.1014,0.124,9.83468,9.83468
1259.00,9.84090,25.092572,0.000421,24.991362,-2.1017,0.124,9.83609,9.83609
1260.00,9.83568,25.092628,0.000417,24.991328,-2.1020,0.124,9.83337,9.83337
1261.00,9.83388,25.092651,0.000415,24.991321,-2.1022,0.125,9.82866,9.82866
@9,2.0001,4.0, 1260.316 
1262.00,9.83720,25.092622,0.000414,24.991279,-2.1023,0.125,9.81596,9.81596
1263.00,9.83546,25.092683,0.000417,24.991315,-2.1024,0.125,9.79754,9.79754
1264.00,9.83163,25.092716,0.000419,24.991262,-2.1027,0.125,9.78386,9.78386
1265.00,9.83542,25.092770,0.000423,24.991283,-2.1028,0.125,9.77740,9.77740
1266.00,9.83253,25.092801,0.000424,24.991268,-2.1030,0.125,9.77765,9.77765
1267.00,9.82348,25.092870,0.000426,24.991246,-2.1033,0.125,9.78315,9.78315
1268.00,9.81579,25.093003,0.000428,24.991277,-2.1035,0.125,9.79170,9.79170
1269.00,9.81262,25.093060,0.000427,24.991313,-2.1038,0.125,9.79934,9.79934
1270.00,9.81084,25.093074,0.000424,24.991298,-2.1043,0.125,9.80379,9.80379
1271.00,9.81006,25.093202,0.000426,24.991402,-2.1049,0.125,9.80670,9.80670
1272.00,9.80982,25.093247,0.000424,24.991401,-2.1055,0.125,9.80840,9.80840
1273.00,9.80891,25.093151,0.000418,24.991343,-2.1060,0.125,9.80885,9.80885
1274.00,9.80774,25.093135,0.000418,24.991333,-2.1066,0.126,9.80964,9.80964
1275.00,9.80708,25.093186,0.000421,24.991345,-2.1069,0.126,9.81313,9.81313
1276.00,9.80722,25.093159,0.000421,24.991247,-2.1070,0.126,9.81664,9.81664
1277.00,9.80751,25.093145,0.000423,24.991266,-2.1071,0.126,9.82097,9.82097
1278.00,9.80677,25.093184,0.000427,24.991317,-2.1074,0.126,9.82572,9.82572
1279.00,9.80590,25.093222,0.000426,24.991384,-2.1077,0.126,9.83034,9.83034
1280.00,9.80650,25.093238,0.000425,24.991412,-2.1081,0.126,9.83482,9.83482
1281.00,9.80867,25.093301,0.000429,24.991457,-2.1083,0.126,9.83954,9.83954
1282.00,9.81188,25.093389,0.000432,24.991490,-2.1085,0.126,9.84237,9.84237
1283.00,9.81559,25.093499,0.000431,24.991443,-2.1087,0.126,9.84403,9.84403
1284.00,9.81927,25.093536,0.000434,24.991272,-2.1090,0.126,9.84455,9.84455
1285.00,9.82228,25.093530,0.000437,24.991154,-2.1093,0.126,9.84274,9.84274
1286.00,9.82454,25.093562,0.000435,24.991181,-2.1098,0.126,9.83905,9.83905
1287.00,9.82650,25.093514,0.000433,24.991119,-2.1103,0.126,9.83844,9.83844
1288.00,9.82846,25.093527,0.000435,24.991160,-2.1107,0.126,9.83859,9.83859
1289.00,9.83002,25.093581,0.000435,24.991303,-2.1110,0.126,9.83855,9.83855
1290.00,9.83153,25.093647,0.000434,24.991383,-2.1116,0.126,9.83890,9.83890
1291.00,9.83304,25.093687,0.000433,24.991388,-2.1120,0.126,9.84005,9.84005
1292.00,9.83454,25.093823,0.000430,24.991425,-2.1125,0.126,9.83969,9.83969
1293.00,9.83628,25.093912,0.000429,24.991443,-2.1130,0.126,9.84056,9.84056
1294.00,9.83799,25.093919,0.000431,24.991426,-2.1133,0.126,9.84149,9.84149
1295.00,9.83922,25.093958,0.000432,24.991418,-2.1135,0.126,9.84254,9.84254
1296.00,9.84020,25.094011,0.000435,24.991437,-2.1138,0.126,9.84399,9.84399
1297.00,9.84092,25.094052,0.000435,24.991428,-2.1140,0.126,9.84412,9.84412
1298.00,9.84128,25.093977,0.000430,24.991333,-2.1142,0.126,9.84286,9.84286
1299.00,9.84154,25.094086,0.000429,24.991349,-2.1144,0.127,9.84143,9.84143
1300.00,9.84125,25.094153,0.000427,24.991320,-2.1147,0.127,9.83958,9.83958
1301.00,9.84073,25.094242,0.000422,24.991293,-2.1149,0.127,9.83884,9.83884
1302.00,9.84040,25.094301,0.000425,24.991301,-2.1152,0.127,9.83915,9.83915
1303.00,9.84044,25.094488,0.000432,24.991372,-2.1155,0.127,9.84011,9.84011
1304.00,9.84065,25.094483,0.000428,24.991314,-2.1158,0.127,9.84153,9.84153
1305.00,9.84090,25.094632,0.000430,24.991422,-2.1160,0.127,9.84344,9.84344
1306.00,9.84152,25.094535,0.000429,24.991385,-2.1163,0.127,9.84516,9.84516
1307.00,9.84240,25.094474,0.000425,24.991351,-2.1165,0.127,9.84793,9.84793
1308.00,9.84304,25.094478,0.000422,24.991370,-2.1169,0.127,9.84938,9.84938
1309.00,9.84351,25.094562,0.000424,24.991391,-2.1172,0.127,9.85096,9.85096
1310.00,9.84423,25.094604,0.000423,24.991443,-2.1176,0.127,9.85271,9.85271
1311.00,9.84477,25.094700,0.000423,24.991436,-2.1180,0.127,9.85160,9.85160
1312.00,9.84491,25.094783,0.000421,24.991449,-2.1183,0.128,9.84842,9.84842
1313.00,9.84474,25.094774,0.000422,24.991372,-2.1186,0.128,9.84613,9.84613
1314.00,9.84442,25.094763,0.000421,24.991371,-2.1189,0.128,9.84324,9.84324
1315.00,9.84429,25.094716,0.000420,24.991274,-2.1192,0.128,9.84115,9.84115
1316.00,9.84416,25.094762,0.000422,24.991310,-2.1195,0.128,9.84098,9.84098
1317.00,9.84422,25.094908,0.000427,24.991457,-2.1199,0.128,9.84175,9.84175
1318.00,9.84434,25.094983,0.000425,24.991541,-2.1202,0.128,9.84177,9.84177
1319.00,9.84443,25.094996,0.000423,24.991511,-2.1206,0.128,9.84263,9.84263
1320.00,9.84465,25.095012,0.000423,24.991426,-2.1209,0.128,9.84189,9.84189
1321.00,9.84489,25.095122,0.000425,24.991440,-2.1212,0.128,9.84225,9.84225
1322.00,9.84502,25.095165,0.000428,24.991415,-2.1214,0.128,9.84185,9.84185
1323.00,9.84490,25.095268,0.000431,24.991442,-2.1217,0.128,9.84213,9.84213
1324.00,9.84492,25.095370,0.000433,24.991484,-2.1219,0.128,9.84332,9.84332
1325.00,9.84527,25.095392,0.000431,24.991552,-2.1221,0.128,9.84608,9.84608
1326.00,9.84545,25.095414,0.000430,24.991606,-2.1223,0.128,9.84630,9.84630
1327.00,9.84493,25.095216,0.000421,24.991374,-2.1224,0.129,9.84565,9.84565
1328.00,9.84388,25.095080,0.000419,24.991240,-2.1225,0.129,9.84380,9.84380
1329.00,9.84307,25.095163,0.000420,24.991276,-2.1228,0.129,9.84166,9.84166
1330.00,9.84243,25.095285,0.000422,24.991381,-2.1230,0.129,9.83956,9.83956
1331.00,9.84214,25.095236,0.000424,24.991294,-2.1233,0.129,9.83924,9.83924
1332.00,9.84223,25.095451,0.000429,24.991506,-2.1237,0.129,9.83982,9.83982
1333.00,9.84246,25.095609,0.000430,24.991632,-2.1241,0.129,9.84313,9.84313
1334.00,9.84306,25.095556,0.000428,24.991586,-2.1244,0.129,9.84580,9.84580
1335.00,9.84341,25.095442,0.000426,24.991434,-2.1247,0.129,9.84645,9.84645
1336.00,9.84366,25.095578,0.000428,24.991497,-2.1250,0.129,9.84742,9.84742
1337.00,9.84386,25.095627,0.000431,24.991428,-2.1252,0.129,9.84818,9.84818
1338.00,9.84397,25.095651,0.000433,24.991415,-2.1253,0.129,9.84739,9.84739
1339.00,9.84420,25.095716,0.000437,24.991466,-2.1256,0.129,9.84622,9.84622
1340.00,9.84435,25.095901,0.000441,24.991580,-2.1259,0.129,9.84574,9.84574
1341.00,9.84442,25.095828,0.000441,24.991525,-2.1262,0.129,9.84424,9.84424
1342.00,9.84418,25.095784,0.000439,24.991540,-2.1266,0.129,9.84315,9.84315
1343.00,9.84421,25.095865,0.000435,24.991608,-2.1271,0.129,9.84233,9.84233
1344.00,9.84402,25.095949,0.000432,24.991605,-2.1276,0.129,9.84200,9.84200
1345.00,9.84385,25.095908,0.000429,24.991582,-2.1279,0.130,9.84307,9.84307
1346.00,9.84384,25.095935,0.000426,24.991555,-2.1284,0.130,9.84549,9.84549
1347.00,9.84448,25.096008,0.000427,24.991518,-2.1287,0.130,9.84808,9.84808
1348.00,9.84509,25.096046,0.000428,24.991437,-2.1290,0.130,9.84853,9.84853
1349.00,9.84543,25.096025,0.000432,24.991346,-2.1294,0.130,9.84837,9.84837
1350.00,9.84577,25.096114,0.000433,24.991270,-2.1299,0.130,9.84793,9.84793
1351.00,9.84559,25.096239,0.000435,24.991349,-2.1303,0.130,9.84458,9.84458
1352.00,9.84534,25.096274,0.000433,24.991389,-2.1308,0.130,9.84184,9.84184
1353.00,9.84514,25.096331,0.000432,24.991417,-2.1313,0.130,9.84117,9.84117
1354.00,9.84459,25.096387,0.000430,24.991488,-2.1317,0.130,9.84112,9.84112
1355.00,9.84451,25.096360,0.000430,24.991538,-2.1319,0.130,9.84166,9.84166
1356.00,9.84465,25.096417,0.000430,24.991549,-2.1321,0.130,9.84429,9.84429
1357.00,9.84480,25.096492,0.000431,24.991567,-2.1321,0.130,9.84669,9.84669
1358.00,9.84505,25.096495,0.000434,24.991577,-2.1323,0.131,9.84828,9.84828
1359.00,9.84503,25.096585,0.000438,24.991627,-2.1325,0.130,9.84868,9.84868
1360.00,9.84503,25.096666,0.000439,24.991593,-2.1328,0.130,9.84745,9.84745
1361.00,9.84495,25.096654,0.000435,24.991538,-2.1331,0.130,9.84532,9.84532
1362.00,9.84475,25.096588,0.000434,24.991409,-2.1336,0.130,9.84145,9.84145
1363.00,9.84407,25.096640,0.000432,24.991381,-2.1339,0.130,9.83719,9.83719
1364.00,9.84363,25.096720,0.000430,24.991367,-2.1343,0.131,9.83570,9.83570
1365.00,9.84323,25.096800,0.000430,24.991433,-2.1347,0.131,9.83497,9.83497
1366.00,9.84262,25.096877,0.000434,24.991454,-2.1350,0.131,9.83428,9.83428
1367.00,9.84166,25.097024,0.000436,24.991554,-2.1353,0.131,9.83528,9.83528
1368.00,9.84121,25.097101,0.000432,24.991591,-2.1358,0.131,9.83799,9.83799
1369.00,9.84123,25.096982,0.000428,24.991454,-2.1361,0.131,9.83950,9.83950
1370.00,9.84121,25.097116,0.000429,24.991535,-2.1365,0.131,9.84073,9.84073
1371.00,9.84123,25.097227,0.000426,24.991608,-2.1369,0.131,9.84102,9.84102
1372.00,9.84117,25.097306,0.000431,24.991676,-2.1372,0.131,9.84121,9.84121
1373.00,9.84122,25.097328,0.000436,24.991623,-2.1374,0.131,9.84188,9.84188
1374.00,9.84153,25.097486,0.000440,24.991774,-2.1378,0.131,9.84278,9.84278
1375.00,9.84174,25.097453,0.000438,24.991673,-2.1381,0.131,9.84378,9.84378
1376.00,9.84172,25.097425,0.000439,24.991577,-2.1384,0.131,9.84568,9.84568
1377.00,9.84137,25.097461,0.000434,24.991516,-2.1388,0.131,9.84626,9.84626
1378.00,9.84086,25.097473,0.000432,24.991486,-2.1392,0.131,9.84567,9.84567
1379.00,9.84070,25.097560,0.000431,24.991518,-2.1396,0.131,9.84468,9.84468
1380.00,9.84061,25.097615,0.000428,24.991533,-2.1400,0.131,9.84267,9.84267
1381.00,9.84046,25.097616,0.000424,24.991535,-2.1404,0.132,9.84085,9.84085
1382.00,9.84061,25.097606,0.000422,24.991500,-2.1407,0.132,9.84089,9.84089
1383.00,9.84124,25.097684,0.000423,24.991629,-2.1409,0.132,9.84081,9.84081
1384.00,9.84169,25.097511,0.000417,24.991402,-2.1412,0.132,9.84031,9.84031
1385.00,9.84184,25.097436,0.000413,24.991316,-2.1415,0.132,9.84026,9.84026
1386.00,9.84191,25.097562,0.000416,24.991393,-2.1418,0.132,9.84067,9.84067
1387.00,9.84226,25.097560,0.000419,24.991394,-2.1422,0.132,9.84115,9.84115
1388.00,9.84239,25.097601,0.000420,24.991303,-2.1425,0.132,9.84155,9.84155
1389.00,9.84257,25.097835,0.000430,24.991456,-2.1427,0.132,9.84241,9.84241
1390.00,9.84245,25.097958,0.000436,24.991479,-2.1429,0.132,9.84281,9.84281
1391.00,9.84251,25.097954,0.000435,24.991391,-2.1432,0.132,9.84357,9.84357
1392.00,9.84288,25.098073,0.000435,24.991424,-2.1436,0.132,9.84395,9.84395
1393.00,9.84318,25.098051,0.000431,24.991368,-2.1441,0.132,9.84478,9.84478
1394.00,9.84322,25.097993,0.000425,24.991342,-2.1446,0.132,9.84523,9.84523
1395.00,9.84313,25.098023,0.000423,24.991330,-2.1450,0.133,9.84630,9.84630
1396.00,9.84278,25.098047,0.000424,24.991349,-2.1451,0.133,9.84508,9.84508
1397.00,9.84234,25.098077,0.000425,24.991432,-2.1453,0.133,9.84291,9.84291
1398.00,9.84209,25.098135,0.000428,24.991496,-2.1456,0.133,9.84092,9.84092
1399.00,9.84184,25.098202,0.000432,24.991537,-2.1459,0.133,9.83887,9.83887
1400.00,9.84153,25.098257,0.000432,24.991627,-2.1462,0.133,9.83626,9.83626
1401.00,9.84132,25.098322,0.000432,24.991641,-2.1467,0.133,9.83584,9.83584
1402.00,9.84123,25.098297,0.000429,24.991553,-2.1471,0.133,9.83636,9.83636
1403.00,9.84122,25.098310,0.000429,24.991573,-2.1474,0.133,9.83602,9.83602
1404.00,9.84139,25.098400,0.000430,24.991567,-2.1477,0.133,9.83410,9.83410
1405.00,9.84110,25.098447,0.000432,24.991545,-2.1480,0.133,9.83236,9.83236
1406.00,9.84068,25.098441,0.000431,24.991504,-2.1484,0.133,9.82858,9.82858
1407.00,9.83992,25.098472,0.000431,24.991475,-2.1487,0.133,9.82283,9.82283
1408.00,9.83797,25.098511,0.000429,24.991472,-2.1490,0.133,9.81524,9.81524
1409.00,9.83608,25.098519,0.000425,24.991431,-2.1494,0.134,9.80685,9.80685
1410.00,9.83583,25.098562,0.000421,24.991415,-2.1497,0.134,9.79857,9.79857
1411.00,9.83604,25.098627,0.000419,24.991453,-2.1501,0.134,9.79207,9.79207
@10,2.0001,4.0, 1410.072 
1412.00,9.83780,25.098744,0.000418,24.991520,-2.1505,0.134,9.78794,9.78794
1413.00,9.83374,25.098786,0.000417,24.991441,-2.1510,0.135,9.78629,9.78629
1414.00,9.82827,25.098831,0.000416,24.991475,-2.1513,0.135,9.78799,9.78799
1415.00,9.82095,25.098857,0.000417,24.991460,-2.1517,0.135,9.79049,9.79049
1416.00,9.81324,25.098941,0.000422,24.991465,-2.1519,0.135,9.79297,9.79297
1417.00,9.80857,25.098896,0.000422,24.991376,-2.1521,0.135,9.79648,9.79648
1418.00,9.80617,25.098963,0.000423,24.991425,-2.1524,0.135,9.80008,9.80008
1419.00,9.80505,25.098995,0.000426,24.991370,-2.1527,0.135,9.80300,9.80300
1420.00,9.80525,25.099007,0.000429,24.991404,-2.1530,0.135,9.80641,9.80641
1421.00,9.80594,25.098972,0.000427,24.991390,-2.1533,0.135,9.81134,9.81134
1422.00,9.80597,25.098961,0.000428,24.991377,-2.1537,0.135,9.81455,9.81455
1423.00,9.80518,25.098996,0.000426,24.991363,-2.1540,0.135,9.81752,9.81752
1424.00,9.80481,25.099014,0.000422,24.991383,-2.1544,0.135,9.82094,9.82094
1425.00,9.80478,25.099111,0.000420,24.991459,-2.1548,0.135,9.82352,9.82352
1426.00,9.80506,25.099183,0.000421,24.991509,-2.1553,0.136,9.82459,9.82459
1427.00,9.80577,25.099344,0.000426,24.991597,-2.1556,0.135,9.82601,9.82601
1428.00,9.80705,25.099377,0.000427,24.991629,-2.1559,0.136,9.82765,9.82765
1429.00,9.80892,25.099424,0.000429,24.991630,-2.1561,0.136,9.82824,9.82824
1430.00,9.81118,25.099439,0.000433,24.991594,-2.1563,0.136,9.82900,9.82900
1431.00,9.81341,25.099446,0.000430,24.991518,-2.1568,0.136,9.82912,9.82912
1432.00,9.81543,25.099550,0.000427,24.991545,-2.1572,0.136,9.82876,9.82876
1433.00,9.81766,25.099620,0.000426,24.991494,-2.1576,0.136,9.83045,9.83045
1434.00,9.82008,25.099665,0.000426,24.991465,-2.1580,0.136,9.83301,9.83301
1435.00,9.82237,25.099705,0.000428,24.991425,-2.1583,0.136,9.83484,9.83484
1436.00,9.82452,25.099778,0.000429,24.991441,-2.1586,0.136,9.83739,9.83739
1437.00,9.82646,25.099778,0.000431,24.991393,-2.1590,0.136,9.83972,9.83972
1438.00,9.82795,25.099770,0.000433,24.991422,-2.1593,0.136,9.83906,9.83906
1439.00,9.82930,25.099790,0.000439,24.991465,-2.1597,0.136,9.83774,9.83774
1440.00,9.83073,25.099779,0.000436,24.991451,-2.1602,0.136,9.83864,9.83864
1441.00,9.83207,25.099801,0.000436,24.991458,-2.1605,0.136,9.83909,9.83909
1442.00,9.83303,25.099795,0.000434,24.991471,-2.1607,0.136,9.83959,9.83959
1443.00,9.83386,25.099878,0.000433,24.991519,-2.1610,0.136,9.83956,9.83956
1444.00,9.83449,25.099939,0.000429,24.991511,-2.1613,0.136,9.84025,9.84025
1445.00,9.83516,25.100030,0.000428,24.991516,-2.1615,0.136,9.83947,9.83947
1446.00,9.83576,25.100085,0.000426,24.991506,-2.1620,0.136,9.83866,9.83866
1447.00,9.83631,25.100131,0.000424,24.991484,-2.1624,0.137,9.83836,9.83836
1448.00,9.83693,25.100136,0.000422,24.991447,-2.1627,0.137,9.83993,9.83993
1449.00,9.83759,25.100180,0.000422,24.991421,-2.1631,0.137,9.84076,9.84076
1450.00,9.83818,25.100286,0.000424,24.991508,-2.1634,0.137,9.84083,9.84083
1451.00,9.83867,25.100329,0.000424,24.991517,-2.1637,0.137,9.84065,9.84065
1452.00,9.83914,25.100483,0.000429,24.991603,-2.1640,0.137,9.83949,9.83949
1453.00,9.83905,25.100523,0.000429,24.991603,-2.1644,0.137,9.83678,9.83678
1454.00,9.83868,25.100519,0.000428,24.991616,-2.1647,0.137,9.83528,9.83528
1455.00,9.83835,25.100406,0.000425,24.991445,-2.1650,0.137,9.83415,9.83415
1456.00,9.83809,25.100339,0.000425,24.991344,-2.1654,0.137,9.83320,9.83320
1457.00,9.83777,25.100291,0.000422,24.991288,-2.1657,0.137,9.83321,9.83321
1458.00,9.83768,25.100418,0.000425,24.991317,-2.1660,0.137,9.83501,9.83501
1459.00,9.83814,25.100593,0.000430,24.991428,-2.1664,0.137,9.83753,9.83753
1460.00,9.83860,25.100785,0.000430,24.991553,-2.1665,0.137,9.83999,9.83999
1461.00,9.83866,25.100959,0.000428,24.991636,-2.1667,0.137,9.84222,9.84222
1462.00,9.83871,25.100979,0.000428,24.991576,-2.1669,0.137,9.84382,9.84382
1463.00,9.83889,25.101010,0.000428,24.991654,-2.1672,0.138,9.84452,9.84452
1464.00,9.83926,25.100895,0.000425,24.991513,-2.1677,0.138,9.84418,9.84418
1465.00,9.83955,25.100847,0.000425,24.991437,-2.1682,0.138,9.84363,9.84363
1466.00,9.83975,25.100833,0.000427,24.991461,-2.1686,0.138,9.84306,9.84306
1467.00,9.83968,25.100879,0.000427,24.991528,-2.1689,0.138,9.84180,9.84180
1468.00,9.83956,25.100884,0.000424,24.991424,-2.1693,0.138,9.84173,9.84173
1469.00,9.83937,25.101014,0.000425,24.991538,-2.1696,0.138,9.83982,9.83982
1470.00,9.83910,25.101000,0.000428,24.991534,-2.1699,0.138,9.83845,9.83845
1471.00,9.83906,25.101061,0.000429,24.991534,-2.1703,0.138,9.83803,9.83803
1472.00,9.83922,25.101094,0.000429,24.991529,-2.1707,0.138,9.83850,9.83850
1473.00,9.83949,25.101082,0.000431,24.991542,-2.1709,0.138,9.83769,9.83769
1474.00,9.83992,25.101093,0.000431,24.991506,-2.1711,0.138,9.83877,9.83877
1475.00,9.84010,25.101168,0.000433,24.991589,-2.1713,0.138,9.83818,9.83818
1476.00,9.83993,25.101201,0.000436,24.991608,-2.1716,0.138,9.83658,9.83658
1477.00,9.84005,25.101260,0.000440,24.991619,-2.1720,0.138,9.83652,9.83652
1478.00,9.84025,25.101237,0.000439,24.991552,-2.1725,0.138,9.83718,9.83718
1479.00,9.84022,25.101300,0.000442,24.991534,-2.1729,0.138,9.83762,9.83762
1480.00,9.84001,25.101421,0.000436,24.991520,-2.1733,0.138,9.83933,9.83933
1481.00,9.83990,25.101432,0.000436,24.991463,-2.1735,0.138,9.84178,9.84178
1482.00,9.83988,25.101511,0.000434,24.991478,-2.1737,0.138,9.84268,9.84268
1483.00,9.83983,25.101639,0.000432,24.991558,-2.1741,0.138,9.84268,9.84268
1484.00,9.83981,25.101607,0.000430,24.991518,-2.1745,0.138,9.84283,9.84283
1485.00,9.83985,25.101564,0.000432,24.991515,-2.1751,0.138,9.84354,9.84354
1486.00,9.83976,25.101569,0.000431,24.991540,-2.1756,0.138,9.84219,9.84219
1487.00,9.83961,25.101572,0.000432,24.991529,-2.1760,0.139,9.84073,9.84073
1488.00,9.83955,25.101579,0.000434,24.991472,-2.1763,0.139,9.84005,9.84005
1489.00,9.83921,25.101524,0.000433,24.991405,-2.1766,0.139,9.83734,9.83734
1490.00,9.83903,25.101570,0.000432,24.991318,-2.1769,0.139,9.83479,9.83479
1491.00,9.83889,25.101682,0.000427,24.991342,-2.1772,0.139,9.83449,9.83449
1492.00,9.83862,25.101664,0.000427,24.991281,-2.1774,0.139,9.83440,9.83440
1493.00,9.83856,25.101762,0.000429,24.991368,-2.1778,0.139,9.83405,9.83405
1494.00,9.83836,25.101921,0.000430,24.991409,-2.1781,0.139,9.83535,9.83535
1495.00,9.83840,25.102009,0.000428,24.991470,-2.1784,0.139,9.83689,9.83689
1496.00,9.83895,25.102008,0.000431,24.991411,-2.1787,0.139,9.83863,9.83863
1497.00,9.83952,25.102001,0.000428,24.991353,-2.1791,0.139,9.84094,9.84094
1498.00,9.83970,25.102045,0.000426,24.991312,-2.1793,0.139,9.84184,9.84184
1499.00,9.83964,25.102077,0.000425,24.991306,-2.1795,0.139,9.84280,9.84280
1500.00,9.83958,25.102106,0.000425,24.991344,-2.1799,0.139,9.84290,9.84290
1501.00,9.83960,25.102219,0.000427,24.991460,-2.1804,0.139,9.84357,9.84357
1502.00,9.83991,25.102343,0.000427,24.991548,-2.1808,0.139,9.84381,9.84381
1503.00,9.83996,25.102331,0.000428,24.991507,-2.1812,0.139,9.84346,9.84346
1504.00,9.83959,25.102394,0.000432,24.991592,-2.1817,0.139,9.84166,9.84166
1505.00,9.83908,25.102399,0.000434,24.991565,-2.1819,0.139,9.84124,9.84124
1506.00,9.83894,25.102430,0.000437,24.991513,-2.1821,0.139,9.83922,9.83922
1507.00,9.83892,25.102455,0.000440,24.991554,-2.1825,0.139,9.83650,9.83650
1508.00,9.83885,25.102486,0.000441,24.991573,-2.1828,0.139,9.83600,9.83600
1509.00,9.83893,25.102566,0.000442,24.991612,-2.1831,0.139,9.83650,9.83650
1510.00,9.83921,25.102617,0.000443,24.991567,-2.1834,0.139,9.83655,9.83655
1511.00,9.83952,25.102702,0.000442,24.991618,-2.1837,0.139,9.83749,9.83749
1512.00,9.83986,25.102806,0.000442,24.991634,-2.1839,0.139,9.83857,9.83857
1513.00,9.83983,25.102871,0.000441,24.991636,-2.1843,0.139,9.83752,9.83752
1514.00,9.83948,25.102870,0.000440,24.991499,-2.1847,0.139,9.83626,9.83626
1515.00,9.83904,25.103036,0.000445,24.991629,-2.1850,0.139,9.83431,9.83431
1516.00,9.83828,25.103043,0.000444,24.991593,-2.1854,0.139,9.83090,9.83090
1517.00,9.83740,25.102993,0.000439,24.991454,-2.1857,0.140,9.82925,9.82925
1518.00,9.83686,25.103010,0.000438,24.991443,-2.1859,0.140,9.82987,9.82987
1519.00,9.83650,25.103031,0.000435,24.991506,-2.1862,0.140,9.83066,9.83066
1520.00,9.83608,25.102940,0.000431,24.991398,-2.1865,0.140,9.83157,9.83157
1521.00,9.83561,25.103000,0.000432,24.991424,-2.1869,0.140,9.83271,9.83271
1522.00,9.83477,25.102998,0.000432,24.991429,-2.1871,0.140,9.83413,9.83413
1523.00,9.83472,25.103077,0.000433,24.991416,-2.1874,0.140,9.83559,9.83559
1524.00,9.83479,25.103196,0.000437,24.991479,-2.1876,0.140,9.83594,9.83594
1525.00,9.83476,25.103244,0.000436,24.991499,-2.1879,0.140,9.83599,9.83599
1526.00,9.83461,25.103223,0.000433,24.991484,-2.1883,0.140,9.83725,9.83725
1527.00,9.83464,25.103338,0.000435,24.991539,-2.1887,0.140,9.83697,9.83697
1528.00,9.83476,25.103358,0.000435,24.991560,-2.1890,0.140,9.83626,9.83626
1529.00,9.83484,25.103364,0.000430,24.991577,-2.1892,0.141,9.83633,9.83633
1530.00,9.83463,25.103299,0.000429,24.991541,-2.1894,0.141,9.83565,9.83565
1531.00,9.83428,25.103309,0.000427,24.991513,-2.1896,0.141,9.83586,9.83586
1532.00,9.83426,25.103294,0.000428,24.991477,-2.1898,0.141,9.83689,9.83689
1533.00,9.83450,25.103354,0.000427,24.991551,-2.1902,0.141,9.83708,9.83708
1534.00,9.83492,25.103371,0.000429,24.991477,-2.1908,0.141,9.83744,9.83744
1535.00,9.83520,25.103475,0.000431,24.991498,-2.1914,0.141,9.83830,9.83830
1536.00,9.83559,25.103521,0.000434,24.991478,-2.1918,0.141,9.83753,9.83753
1537.00,9.83590,25.103613,0.000434,24.991557,-2.1921,0.141,9.83580,9.83580
1538.00,9.83586,25.103563,0.000432,24.991453,-2.1924,0.141,9.83435,9.83435
1539.00,9.83574,25.103541,0.000432,24.991429,-2.1925,0.141,9.83301,9.83301
1540.00,9.83563,25.103598,0.000432,24.991430,-2.1927,0.141,9.83282,9.83282
1541.00,9.83580,25.103650,0.000429,24.991457,-2.1930,0.141,9.83335,9.83335
1542.00,9.83612,25.103713,0.000428,24.991453,-2.1933,0.141,9.83483,9.83483
1543.00,9.83617,25.103842,0.000430,24.991444,-2.1936,0.142,9.83708,9.83708
1544.00,9.83627,25.103933,0.000431,24.991457,-2.1940,0.141,9.83887,9.83887
1545.00,9.83656,25.103996,0.000426,24.991450,-2.1942,0.142,9.84001,9.84001
1546.00,9.83669,25.104063,0.000425,24.991431,-2.1945,0.142,9.83986,9.83986
1547.00,9.83655,25.104143,0.000425,24.991488,-2.1949,0.142,9.83805,9.83805
1548.00,9.83621,25.104154,0.000427,24.991574,-2.1954,0.142,9.83567,9.83567
1549.00,9.83598,25.104223,0.000425,24.991584,-2.1957,0.142,9.83474,9.83474
1550.00,9.83621,25.104273,0.000428,24.991614,-2.1962,0.142,9.83458,9.83458
1551.00,9.83633,25.104300,0.000431,24.991652,-2.1966,0.142,9.83350,9.83350
1552.00,9.83572,25.104315,0.000433,24.991631,-2.1969,0.142,9.83296,9.83296
1553.00,9.83532,25.104300,0.000434,24.991584,-2.1973,0.142,9.83229,9.83229
1554.00,9.83532,25.104350,0.000436,24.991614,-2.1975,0.142,9.83065,9.83065
1555.00,9.83568,25.104418,0.000434,24.991586,-2.1977,0.142,9.82630,9.82630
1556.00,9.83629,25.104471,0.000428,24.991518,-2.1980,0.142,9.82174,9.82174
1557.00,9.83603,25.104439,0.000422,24.991433,-2.1983,0.143,9.81516,9.81516
1558.00,9.83463,25.104468,0.000415,24.991387,-2.1985,0.143,9.80794,9.80794
1559.00,9.83324,25.104432,0.000412,24.991323,-2.1989,0.143,9.80090,9.80090
1560.00,9.83374,25.104275,0.000405,24.991221,-2.1993,0.144,9.79496,9.79496
1561.00,9.83109,25.104360,0.000408,24.991292,-2.1997,0.144,9.79180,9.79180
@11,2.0001,4.0, 1560.024 
1562.00,9.82811,25.104330,0.000408,24.991265,-2.2001,0.144,9.79063,9.79063
1563.00,9.82723,25.104447,0.000411,24.991329,-2.2004,0.144,9.79115,9.79115
1564.00,9.82132,25.104495,0.000411,24.991420,-2.2007,0.144,9.79156,9.79156
1565.00,9.81380,25.104704,0.000421,24.991647,-2.2011,0.144,9.79252,9.79252
1566.00,9.80859,25.104621,0.000424,24.991636,-2.2015,0.144,9.79417,9.79417
1567.00,9.80546,25.104684,0.000426,24.991622,-2.2019,0.144,9.79696,9.79696
1568.00,9.80360,25.104660,0.000424,24.991550,-2.2023,0.144,9.79847,9.79847
1569.00,9.80279,25.104736,0.000426,24.991520,-2.2026,0.144,9.80054,9.80054
1570.00,9.80278,25.104711,0.000422,24.991386,-2.2029,0.144,9.80262,9.80262
1571.00,9.80291,25.104873,0.000424,24.991485,-2.2031,0.144,9.80449,9.80449
1572.00,9.80280,25.104944,0.000425,24.991544,-2.2033,0.144,9.80630,9.80630
1573.00,9.80185,25.105076,0.000429,24.991645,-2.2035,0.144,9.80765,9.80765
1574.00,9.80106,25.105092,0.000433,24.991608,-2.2039,0.144,9.80984,9.80984
1575.00,9.80085,25.105173,0.000431,24.991623,-2.2043,0.144,9.81338,9.81338
1576.00,9.80126,25.105145,0.000426,24.991523,-2.2047,0.144,9.81632,9.81632
1577.00,9.80252,25.105272,0.000429,24.991549,-2.2052,0.144,9.81927,9.81927
1578.00,9.80405,25.105287,0.000427,24.991501,-2.2059,0.144,9.82173,9.82173
1579.00,9.80546,25.105330,0.000421,24.991494,-2.2064,0.145,9.82287,9.82287
1580.00,9.80718,25.105358,0.000425,24.991498,-2.2067,0.145,9.82423,9.82423
1581.00,9.80922,25.105370,0.000427,24.991524,-2.2071,0.145,9.82568,9.82568
1582.00,9.81113,25.105394,0.000427,24.991564,-2.2075,0.145,9.82589,9.82589
1583.00,9.81289,25.105420,0.000427,24.991571,-2.2078,0.145,9.82698,9.82698
1584.00,9.81447,25.105487,0.000432,24.991575,-2.2081,0.145,9.82782,9.82782
1585.00,9.81602,25.105523,0.000430,24.991566,-2.2083,0.145,9.82678,9.82678
1586.00,9.81758,25.105673,0.000430,24.991583,-2.2086,0.145,9.82753,9.82753
1587.00,9.81961,25.105669,0.000431,24.991468,-2.2088,0.145,9.83140,9.83140
1588.00,9.82196,25.105683,0.000432,24.991476,-2.2091,0.145,9.83612,9.83612
1589.00,9.82401,25.105641,0.000430,24.991492,-2.2095,0.145,9.83854,9.83854
1590.00,9.82539,25.105694,0.000431,24.991522,-2.2098,0.145,9.84008,9.84008
1591.00,9.82675,25.105621,0.000430,24.991460,-2.2101,0.145,9.83979,9.83979
1592.00,9.82760,25.105675,0.000429,24.991513,-2.2105,0.145,9.83534,9.83534
1593.00,9.82834,25.105738,0.000428,24.991510,-2.2109,0.146,9.83033,9.83033
1594.00,9.82892,25.105919,0.000428,24.991619,-2.2112,0.146,9.82723,9.82723
1595.00,9.82931,25.105968,0.000431,24.991680,-2.2114,0.146,9.82706,9.82706
1596.00,9.82981,25.106058,0.000432,24.991744,-2.2116,0.145,9.82752,9.82752
1597.00,9.83058,25.106168,0.000433,24.991821,-2.2119,0.146,9.83149,9.83149
1598.00,9.83164,25.106289,0.000435,24.991884,-2.2121,0.146,9.83560,9.83560
1599.00,9.83264,25.106192,0.000433,24.991737,-2.2124,0.146,9.83822,9.83822
1600.00,9.83304,25.106260,0.000432,24.991723,-2.2129,0.146,9.83856,9.83856
1601.00,9.83306,25.106334,0.000432,24.991715,-2.2134,0.146,9.83729,9.83729
1602.00,9.83292,25.106363,0.000431,24.991680,-2.2137,0.146,9.83342,9.83342
1603.00,9.83300,25.106340,0.000428,24.991594,-2.2142,0.146,9.83043,9.83043
1604.00,9.83314,25.106480,0.000433,24.991651,-2.2147,0.146,9.82890,9.82890
1605.00,9.83328,25.106588,0.000433,24.991692,-2.2151,0.146,9.82830,9.82830
1606.00,9.83360,25.106636,0.000431,24.991686,-2.2154,0.146,9.82983,9.82983
1607.00,9.83342,25.106665,0.000431,24.991646,-2.2159,0.146,9.83207,9.83207
1608.00,9.83284,25.106765,0.000434,24.991721,-2.2162,0.146,9.83359,9.83359
1609.00,9.83244,25.106766,0.000429,24.991742,-2.2164,0.146,9.83590,9.83590
1610.00,9.83295,25.106728,0.000426,24.991650,-2.2167,0.146,9.83891,9.83891
1611.00,9.83335,25.106663,0.000428,24.991576,-2.2170,0.146,9.83914,9.83914
1612.00,9.83356,25.106646,0.000429,24.991581,-2.2171,0.146,9.83785,9.83785
1613.00,9.83368,25.106642,0.000430,24.991645,-2.2174,0.146,9.83545,9.83545
1614.00,9.83397,25.106723,0.000435,24.991687,-2.2178,0.146,9.83428,9.83428
1615.00,9.83457,25.106665,0.000435,24.991601,-2.2180,0.146,9.83348,9.83348
1616.00,9.83499,25.106784,0.000432,24.991688,-2.2183,0.146,9.83379,9.83379
1617.00,9.83471,25.106825,0.000432,24.991717,-2.2186,0.146,9.83380,9.83380
1618.00,9.83385,25.106855,0.000429,24.991616,-2.2189,0.147,9.83402,9.83402
1619.00,9.83311,25.106873,0.000424,24.991588,-2.2194,0.147,9.83280,9.83280
1620.00,9.83302,25.107006,0.000425,24.991722,-2.2199,0.147,9.83169,9.83169
1621.00,9.83326,25.107058,0.000429,24.991718,-2.2204,0.147,9.83114,9.83114
1622.00,9.83371,25.107131,0.000426,24.991677,-2.2209,0.147,9.83195,9.83195
1623.00,9.83395,25.107126,0.000425,24.991654,-2.2211,0.147,9.83305,9.83305
1624.00,9.83413,25.107143,0.000428,24.991641,-2.2213,0.147,9.83449,9.83449
1625.00,9.83460,25.107168,0.000429,24.991591,-2.2214,0.147,9.83526,9.83526
1626.00,9.83490,25.107175,0.000424,24.991552,-2.2214,0.147,9.83518,9.83518
1627.00,9.83465,25.107183,0.000422,24.991587,-2.2217,0.147,9.83417,9.83417
1628.00,9.83418,25.107252,0.000423,24.991630,-2.2221,0.148,9.83343,9.83343
1629.00,9.83395,25.107394,0.000424,24.991678,-2.2224,0.148,9.83394,9.83394
1630.00,9.83369,25.107411,0.000426,24.991658,-2.2227,0.148,9.83358,9.83358
1631.00,9.83334,25.107406,0.000427,24.991675,-2.2231,0.148,9.83232,9.83232
1632.00,9.83289,25.107458,0.000428,24.991666,-2.2234,0.147,9.83135,9.83135
1633.00,9.83282,25.107551,0.000430,24.991640,-2.2237,0.147,9.83094,9.83094
1634.00,9.83270,25.107447,0.000426,24.991509,-2.2239,0.148,9.82883,9.82883
1635.00,9.83232,25.107467,0.000425,24.991469,-2.2242,0.148,9.82800,9.82800
1636.00,9.83196,25.107584,0.000428,24.991483,-2.2244,0.148,9.82828,9.82828
1637.00,9.83159,25.107678,0.000431,24.991528,-2.2246,0.148,9.82876,9.82876
1638.00,9.83147,25.107641,0.000430,24.991555,-2.2249,0.148,9.82845,9.82845
1639.00,9.83147,25.107721,0.000430,24.991615,-2.2252,0.148,9.82899,9.82899
1640.00,9.83169,25.107802,0.000429,24.991682,-2.2255,0.148,9.83025,9.83025
1641.00,9.83179,25.107813,0.000427,24.991657,-2.2260,0.148,9.83113,9.83113
1642.00,9.83175,25.107789,0.000426,24.991672,-2.2265,0.148,9.83274,9.83274
1643.00,9.83195,25.107886,0.000426,24.991627,-2.2269,0.148,9.83591,9.83591
1644.00,9.83255,25.107990,0.000428,24.991641,-2.2274,0.148,9.83914,9.83914
1645.00,9.83280,25.107986,0.000429,24.991653,-2.2278,0.148,9.83888,9.83888
1646.00,9.83241,25.107988,0.000429,24.991655,-2.2282,0.149,9.83703,9.83703
1647.00,9.83208,25.108023,0.000431,24.991598,-2.2284,0.148,9.83582,9.83582
1648.00,9.83235,25.108092,0.000434,24.991700,-2.2286,0.148,9.83446,9.83446
1649.00,9.83230,25.108134,0.000437,24.991768,-2.2287,0.148,9.83120,9.83120
1650.00,9.83176,25.108208,0.000435,24.991775,-2.2289,0.149,9.82889,9.82889
1651.00,9.83131,25.108343,0.000436,24.991871,-2.2292,0.149,9.82858,9.82858
1652.00,9.83136,25.108359,0.000433,24.991802,-2.2297,0.149,9.82853,9.82853
1653.00,9.83160,25.108274,0.000427,24.991635,-2.2303,0.149,9.82824,9.82824
1654.00,9.83193,25.108224,0.000424,24.991529,-2.2309,0.149,9.82902,9.82902
1655.00,9.83212,25.108266,0.000427,24.991537,-2.2312,0.149,9.83046,9.83046
1656.00,9.83214,25.108184,0.000425,24.991355,-2.2316,0.149,9.83196,9.83196
1657.00,9.83236,25.108303,0.000426,24.991410,-2.2318,0.149,9.83287,9.83287
1658.00,9.83251,25.108424,0.000425,24.991433,-2.2320,0.149,9.83153,9.83153
1659.00,9.83239,25.108576,0.000424,24.991498,-2.2323,0.149,9.82981,9.82981
1660.00,9.83208,25.108550,0.000422,24.991399,-2.2326,0.149,9.82925,9.82925
1661.00,9.83194,25.108626,0.000422,24.991484,-2.2330,0.149,9.83053,9.83053
1662.00,9.83223,25.108698,0.000424,24.991575,-2.2334,0.149,9.83230,9.83230
1663.00,9.83244,25.108740,0.000427,24.991672,-2.2338,0.149,9.83479,9.83479
1664.00,9.83194,25.108688,0.000426,24.991629,-2.2341,0.150,9.83624,9.83624
1665.00,9.83118,25.108820,0.000426,24.991720,-2.2343,0.150,9.83490,9.83490
1666.00,9.83080,25.108855,0.000428,24.991695,-2.2345,0.150,9.83243,9.83243
1667.00,9.83095,25.108766,0.000424,24.991589,-2.2346,0.150,9.83001,9.83001
1668.00,9.83073,25.108856,0.000427,24.991651,-2.2349,0.150,9.82758,9.82758
1669.00,9.83055,25.108859,0.000426,24.991617,-2.2353,0.150,9.82757,9.82757
1670.00,9.83095,25.108853,0.000428,24.991585,-2.2357,0.150,9.83059,9.83059
1671.00,9.83162,25.108914,0.000426,24.991574,-2.2361,0.150,9.83245,9.83245
1672.00,9.83186,25.109000,0.000430,24.991573,-2.2365,0.150,9.83222,9.83222
1673.00,9.83168,25.109017,0.000428,24.991502,-2.2368,0.150,9.83201,9.83201
1674.00,9.83128,25.109127,0.000431,24.991589,-2.2371,0.150,9.83082,9.83082
1675.00,9.83099,25.109253,0.000432,24.991708,-2.2375,0.150,9.82856,9.82856
1676.00,9.83067,25.109317,0.000433,24.991764,-2.2379,0.150,9.82680,9.82680
1677.00,9.83037,25.109411,0.000433,24.991840,-2.2384,0.150,9.82653,9.82653
1678.00,9.83027,25.109460,0.000433,24.991856,-2.2388,0.150,9.82708,9.82708
1679.00,9.83068,25.109484,0.000431,24.991791,-2.2393,0.151,9.82924,9.82924
1680.00,9.83130,25.109371,0.000427,24.991633,-2.2398,0.151,9.83200,9.83200
1681.00,9.83137,25.109404,0.000429,24.991630,-2.2403,0.151,9.83276,9.83276
1682.00,9.83074,25.109505,0.000430,24.991659,-2.2406,0.151,9.83223,9.83223
1683.00,9.82983,25.109532,0.000431,24.991663,-2.2408,0.151,9.83146,9.83146
1684.00,9.82942,25.109542,0.000431,24.991654,-2.2410,0.151,9.82996,9.82996
1685.00,9.82965,25.109688,0.000432,24.991737,-2.2414,0.151,9.82905,9.82905
1686.00,9.83055,25.109736,0.000431,24.991741,-2.2416,0.151,9.83156,9.83156
1687.00,9.83124,25.109655,0.000430,24.991676,-2.2420,0.151,9.83502,9.83502
1688.00,9.83175,25.109608,0.000429,24.991653,-2.2425,0.151,9.83760,9.83760
1689.00,9.83222,25.109641,0.000429,24.991698,-2.2429,0.151,9.83929,9.83929
1690.00,9.83226,25.109726,0.000430,24.991752,-2.2432,0.151,9.83856,9.83856
1691.00,9.83166,25.109632,0.000427,24.991658,-2.2435,0.151,9.83417,9.83417
1692.00,9.83106,25.109610,0.000423,24.991610,-2.2437,0.151,9.82990,9.82990
1693.00,9.83077,25.109737,0.000422,24.991595,-2.2438,0.151,9.82676,9.82676
1694.00,9.83077,25.109697,0.000422,24.991508,-2.2437,0.151,9.82535,9.82535
1695.00,9.83112,25.109721,0.000423,24.991458,-2.2438,0.151,9.82584,9.82584
1696.00,9.83160,25.109914,0.000427,24.991559,-2.2439,0.151,9.82851,9.82851
1697.00,9.83185,25.110014,0.000431,24.991614,-2.2441,0.151,9.83061,9.83061
1698.00,9.83187,25.110015,0.000431,24.991644,-2.2445,0.152,9.83138,9.83138
1699.00,9.83156,25.110152,0.000438,24.991741,-2.2450,0.151,9.83073,9.83073
1700.00,9.83102,25.110170,0.000440,24.991755,-2.2454,0.151,9.82972,9.82972
1701.00,9.83072,25.110112,0.000436,24.991706,-2.2456,0.151,9.82826,9.82826
1702.00,9.83065,25.110093,0.000433,24.991602,-2.2459,0.152,9.82679,9.82679
1703.00,9.83114,25.110184,0.000433,24.991597,-2.2462,0.152,9.82682,9.82682
1704.00,9.83055,25.110265,0.000430,24.991586,-2.2464,0.152,9.82493,9.82493
1705.00,9.82897,25.110303,0.000426,24.991545,-2.2468,0.152,9.82228,9.82228
1706.00,9.82788,25.110428,0.000425,24.991586,-2.2472,0.152,9.81872,9.81872
1707.00,9.82858,25.110530,0.000423,24.991628,-2.2477,0.152,9.81487,9.81487
1708.00,9.82976,25.110525,0.000421,24.991531,-2.2481,0.152,9.80943,9.80943
1709.00,9.82853,25.110549,0.000416,24.991490,-2.2485,0.153,9.80395,9.80395
1710.00,9.82730,25.110572,0.000412,24.991473,-2.2489,0.153,9.79680,9.79680
1711.00,9.82748,25.110554,0.000414,24.991387,-2.2491,0.153,9.78985,9.78985
@12,2.0001,4.0, 1710.08100000001 
1712.00,9.82518,25.110608,0.000417,24.991420,-2.2494,0.153,9.78407,9.78407
1713.00,9.82278,25.110661,0.000416,24.991450,-2.2497,0.153,9.78275,9.78275
1714.00,9.81875,25.110674,0.000416,24.991424,-2.2501,0.153,9.78570,9.78570
1715.00,9.81387,25.110735,0.000419,24.991431,-2.2504,0.153,9.79111,9.79111
1716.00,9.80753,25.110916,0.000421,24.991579,-2.2508,0.153,9.79632,9.79632
1717.00,9.80207,25.110969,0.000419,24.991572,-2.2512,0.153,9.80104,9.80104
1718.00,9.80126,25.111081,0.000420,24.991639,-2.2516,0.154,9.80174,9.80174
1719.00,9.80163,25.111221,0.000422,24.991670,-2.2520,0.154,9.80051,9.80051
1720.00,9.80122,25.111354,0.000424,24.991716,-2.2522,0.154,9.79981,9.79981
1721.00,9.80126,25.111290,0.000421,24.991585,-2.2526,0.154,9.80250,9.80250
1722.00,9.80182,25.111328,0.000421,24.991626,-2.2528,0.154,9.80645,9.80645
1723.00,9.80158,25.111353,0.000423,24.991634,-2.2529,0.154,9.81156,9.81156
1724.00,9.80155,25.111323,0.000422,24.991673,-2.2531,0.154,9.81618,9.81618
1725.00,9.80180,25.111284,0.000420,24.991608,-2.2535,0.154,9.81977,9.81977
1726.00,9.80217,25.111275,0.000419,24.991624,-2.2538,0.154,9.82106,9.82106
1727.00,9.80289,25.111337,0.000420,24.991663,-2.2542,0.154,9.82136,9.82136
1728.00,9.80380,25.111275,0.000417,24.991592,-2.2545,0.154,9.82147,9.82147
1729.00,9.80519,25.111338,0.000419,24.991590,-2.2548,0.154,9.82221,9.82221
1730.00,9.80731,25.111323,0.000423,24.991651,-2.2550,0.154,9.82334,9.82334
1731.00,9.80965,25.111357,0.000427,24.991635,-2.2551,0.154,9.82386,9.82386
1732.00,9.81219,25.111335,0.000428,24.991537,-2.2552,0.154,9.82539,9.82539
1733.00,9.81464,25.111490,0.000433,24.991586,-2.2553,0.154,9.82766,9.82766
1734.00,9.81655,25.111549,0.000435,24.991598,-2.2555,0.154,9.83109,9.83109
1735.00,9.81852,25.111521,0.000434,24.991442,-2.2558,0.154,9.83458,9.83458
1736.00,9.82021,25.111637,0.000434,24.991509,-2.2562,0.154,9.83680,9.83680
1737.00,9.82174,25.111740,0.000432,24.991557,-2.2566,0.154,9.83627,9.83627
1738.00,9.82283,25.111693,0.000426,24.991471,-2.2571,0.155,9.83317,9.83317
1739.00,9.82397,25.111717,0.000424,24.991424,-2.2575,0.155,9.82885,9.82885
1740.00,9.82506,25.111906,0.000424,24.991550,-2.2578,0.155,9.82490,9.82490
1741.00,9.82589,25.111955,0.000422,24.991560,-2.2579,0.155,9.82249,9.82249
1742.00,9.82593,25.112052,0.000425,24.991607,-2.2580,0.155,9.82051,9.82051
1743.00,9.82577,25.112112,0.000427,24.991656,-2.2582,0.155,9.82051,9.82051
1744.00,9.82563,25.112107,0.000426,24.991661,-2.2584,0.155,9.82045,9.82045
1745.00,9.82567,25.112101,0.000424,24.991694,-2.2588,0.155,9.82000,9.82000
1746.00,9.82588,25.112195,0.000431,24.991771,-2.2593,0.155,9.82142,9.82142
1747.00,9.82650,25.112173,0.000428,24.991709,-2.2598,0.155,9.82525,9.82525
1748.00,9.82719,25.112244,0.000429,24.991769,-2.2603,0.155,9.82847,9.82847
1749.00,9.82750,25.112233,0.000430,24.991745,-2.2609,0.155,9.82950,9.82950
1750.00,9.82746,25.112236,0.000432,24.991665,-2.2614,0.155,9.83073,9.83073
1751.00,9.82771,25.112380,0.000431,24.991704,-2.2618,0.156,9.83051,9.83051
1752.00,9.82780,25.112378,0.000434,24.991663,-2.2620,0.156,9.82898,9.82898
1753.00,9.82758,25.112440,0.000436,24.991676,-2.2622,0.156,9.82701,9.82701
1754.00,9.82672,25.112580,0.000440,24.991701,-2.2624,0.156,9.82518,9.82518
1755.00,9.82524,25.112603,0.000440,24.991735,-2.2627,0.156,9.82264,9.82264
1756.00,9.82428,25.112424,0.000434,24.991582,-2.2630,0.156,9.82186,9.82186
1757.00,9.82419,25.112512,0.000434,24.991673,-2.2633,0.156,9.82270,9.82270
1758.00,9.82465,25.112553,0.000433,24.991712,-2.2637,0.156,9.82385,9.82385
1759.00,9.82526,25.112553,0.000430,24.991743,-2.2642,0.156,9.82717,9.82717
1760.00,9.82586,25.112667,0.000430,24.991785,-2.2645,0.156,9.83072,9.83072
1761.00,9.82623,25.112762,0.000434,24.991809,-2.2647,0.156,9.83228,9.83228
1762.00,9.82707,25.112842,0.000435,24.991826,-2.2650,0.156,9.83339,9.83339
1763.00,9.82806,25.112819,0.000435,24.991754,-2.2654,0.156,9.83492,9.83492
1764.00,9.82881,25.112891,0.000438,24.991794,-2.2657,0.156,9.83431,9.83431
1765.00,9.82915,25.112830,0.000436,24.991729,-2.2660,0.156,9.83264,9.83264
1766.00,9.82889,25.112870,0.000433,24.991713,-2.2665,0.156,9.82954,9.82954
1767.00,9.82809,25.112820,0.000430,24.991617,-2.2669,0.156,9.82586,9.82586
1768.00,9.82765,25.112832,0.000432,24.991638,-2.2672,0.156,9.82459,9.82459
1769.00,9.82772,25.112774,0.000429,24.991578,-2.2675,0.156,9.82471,9.82471
1770.00,9.82796,25.112859,0.000431,24.991661,-2.2678,0.156,9.82607,9.82607
1771.00,9.82807,25.112760,0.000429,24.991583,-2.2680,0.156,9.82876,9.82876
1772.00,9.82822,25.112785,0.000429,24.991610,-2.2682,0.156,9.83155,9.83155
1773.00,9.82891,25.112878,0.000426,24.991672,-2.2684,0.157,9.83460,9.83460
1774.00,9.83010,25.112933,0.000425,24.991663,-2.2685,0.157,9.83639,9.83639
1775.00,9.83099,25.112892,0.000425,24.991531,-2.2689,0.157,9.83578,9.83578
1776.00,9.83127,25.113019,0.000429,24.991621,-2.2694,0.157,9.83423,9.83423
1777.00,9.83094,25.113021,0.000432,24.991609,-2.2698,0.157,9.83257,9.83257
1778.00,9.83087,25.113001,0.000432,24.991548,-2.2704,0.157,9.82951,9.82951
1779.00,9.83081,25.113052,0.000431,24.991546,-2.2711,0.157,9.82717,9.82717
1780.00,9.83045,25.113168,0.000428,24.991595,-2.2714,0.157,9.82668,9.82668
1781.00,9.83022,25.113191,0.000424,24.991552,-2.2716,0.157,9.82774,9.82774
1782.00,9.82991,25.113348,0.000422,24.991653,-2.2718,0.157,9.82922,9.82922
1783.00,9.82984,25.113441,0.000419,24.991652,-2.2719,0.158,9.83060,9.83060
1784.00,9.82999,25.113514,0.000422,24.991720,-2.2721,0.158,9.83237,9.83237
1785.00,9.83017,25.113528,0.000424,24.991729,-2.2723,0.158,9.83221,9.83221
1786.00,9.83011,25.113578,0.000427,24.991764,-2.2724,0.157,9.82982,9.82982
1787.00,9.82997,25.113490,0.000426,24.991647,-2.2725,0.157,9.82597,9.82597
1788.00,9.82933,25.113448,0.000425,24.991574,-2.2726,0.157,9.82083,9.82083
1789.00,9.82850,25.113422,0.000425,24.991481,-2.2727,0.157,9.81691,9.81691
1790.00,9.82772,25.113532,0.000425,24.991533,-2.2729,0.158,9.81431,9.81431
1791.00,9.82690,25.113598,0.000426,24.991536,-2.2732,0.158,9.81519,9.81519
1792.00,9.82684,25.113713,0.000426,24.991597,-2.2737,0.158,9.81948,9.81948
1793.00,9.82673,25.113840,0.000426,24.991660,-2.2741,0.158,9.82471,9.82471
1794.00,9.82632,25.113985,0.000429,24.991747,-2.2743,0.158,9.82841,9.82841
1795.00,9.82648,25.113978,0.000425,24.991714,-2.2745,0.158,9.83368,9.83368
1796.00,9.82697,25.114053,0.000425,24.991784,-2.2746,0.158,9.83586,9.83586
1797.00,9.82734,25.114111,0.000424,24.991831,-2.2747,0.158,9.83506,9.83506
1798.00,9.82737,25.114035,0.000424,24.991804,-2.2748,0.158,9.83265,9.83265
1799.00,9.82690,25.113979,0.000422,24.991733,-2.2751,0.159,9.82878,9.82878
1800.00,9.82645,25.114004,0.000427,24.991706,-2.2754,0.158,9.82552,9.82552
1801.00,9.82645,25.113862,0.000426,24.991592,-2.2756,0.158,9.82497,9.82497
1802.00,9.82635,25.113818,0.000429,24.991510,-2.2761,0.158,9.82418,9.82418
1803.00,9.82597,25.113864,0.000430,24.991465,-2.2765,0.158,9.82435,9.82435
1804.00,9.82554,25.113937,0.000429,24.991478,-2.2768,0.158,9.82780,9.82780
1805.00,9.82584,25.113906,0.000426,24.991488,-2.2771,0.159,9.83145,9.83145
1806.00,9.82661,25.114060,0.000426,24.991558,-2.2773,0.159,9.83198,9.83198
1807.00,9.82741,25.114132,0.000425,24.991620,-2.2775,0.159,9.83280,9.83280
1808.00,9.82830,25.114208,0.000427,24.991665,-2.2776,0.159,9.83370,9.83370
1809.00,9.82934,25.114173,0.000428,24.991606,-2.2778,0.159,9.83410,9.83410
1810.00,9.83011,25.114299,0.000429,24.991640,-2.2781,0.159,9.83131,9.83131
1811.00,9.83053,25.114393,0.000429,24.991662,-2.2785,0.159,9.82921,9.82921
1812.00,9.83008,25.114530,0.000430,24.991694,-2.2789,0.159,9.82679,9.82679
1813.00,9.82926,25.114665,0.000430,24.991757,-2.2795,0.159,9.82471,9.82471
1814.00,9.82858,25.114802,0.000430,24.991883,-2.2800,0.159,9.82262,9.82262
1815.00,9.82807,25.114810,0.000430,24.991824,-2.2805,0.159,9.82283,9.82283
1816.00,9.82763,25.114857,0.000429,24.991803,-2.2809,0.159,9.82394,9.82394
1817.00,9.82762,25.114886,0.000432,24.991792,-2.2810,0.159,9.82712,9.82712
1818.00,9.82791,25.114871,0.000431,24.991707,-2.2810,0.159,9.82972,9.82972
1819.00,9.82843,25.115018,0.000433,24.991767,-2.2811,0.159,9.83069,9.83069
1820.00,9.82886,25.115171,0.000435,24.991855,-2.2812,0.159,9.82966,9.82966
1821.00,9.82866,25.115091,0.000433,24.991754,-2.2814,0.159,9.82899,9.82899
1822.00,9.82854,25.115137,0.000432,24.991753,-2.2817,0.160,9.82768,9.82768
1823.00,9.82874,25.115161,0.000433,24.991711,-2.2822,0.160,9.82740,9.82740
1824.00,9.82894,25.115048,0.000430,24.991621,-2.2826,0.160,9.82781,9.82781
1825.00,9.82854,25.114979,0.000428,24.991630,-2.2830,0.160,9.82929,9.82929
1826.00,9.82826,25.115032,0.000432,24.991697,-2.2832,0.160,9.83096,9.83096
1827.00,9.82815,25.114955,0.000427,24.991601,-2.2834,0.160,9.83036,9.83036
1828.00,9.82779,25.114960,0.000428,24.991696,-2.2836,0.160,9.82804,9.82804
1829.00,9.82710,25.115005,0.000428,24.991655,-2.2838,0.160,9.82580,9.82580
1830.00,9.82652,25.115101,0.000429,24.991683,-2.2840,0.160,9.82380,9.82380
1831.00,9.82637,25.115308,0.000430,24.991766,-2.2844,0.160,9.82189,9.82189
1832.00,9.82667,25.115422,0.000432,24.991834,-2.2849,0.160,9.82242,9.82242
1833.00,9.82701,25.115477,0.000432,24.991774,-2.2853,0.160,9.82326,9.82326
1834.00,9.82709,25.115560,0.000430,24.991808,-2.2858,0.160,9.82401,9.82401
1835.00,9.82698,25.115602,0.000429,24.991767,-2.2862,0.160,9.82491,9.82491
1836.00,9.82690,25.115525,0.000428,24.991753,-2.2867,0.161,9.82560,9.82560
1837.00,9.82669,25.115564,0.000431,24.991767,-2.2870,0.161,9.82546,9.82546
1838.00,9.82640,25.115573,0.000430,24.991777,-2.2874,0.161,9.82648,9.82648
1839.00,9.82629,25.115566,0.000432,24.991773,-2.2877,0.161,9.82751,9.82751
1840.00,9.82632,25.115621,0.000433,24.991775,-2.2879,0.161,9.82744,9.82744
1841.00,9.82622,25.115762,0.000434,24.991776,-2.2882,0.161,9.82599,9.82599
1842.00,9.82599,25.115762,0.000431,24.991748,-2.2885,0.161,9.82525,9.82525
1843.00,9.82570,25.115844,0.000433,24.991778,-2.2890,0.161,9.82408,9.82408
1844.00,9.82521,25.115954,0.000432,24.991791,-2.2895,0.161,9.82246,9.82246
1845.00,9.82466,25.116014,0.000433,24.991832,-2.2900,0.161,9.82137,9.82137
1846.00,9.82432,25.116032,0.000430,24.991908,-2.2907,0.161,9.82359,9.82359
1847.00,9.82441,25.116126,0.000427,24.991913,-2.2911,0.161,9.82486,9.82486
1848.00,9.82457,25.116265,0.000426,24.991961,-2.2915,0.161,9.82494,9.82494
1849.00,9.82471,25.116222,0.000421,24.991899,-2.2916,0.162,9.82510,9.82510
1850.00,9.82479,25.116217,0.000420,24.991812,-2.2918,0.162,9.82573,9.82573
1851.00,9.82503,25.116204,0.000421,24.991691,-2.2919,0.162,9.82551,9.82551
1852.00,9.82517,25.116262,0.000425,24.991722,-2.2920,0.162,9.82470,9.82470
1853.00,9.82511,25.116358,0.000426,24.991767,-2.2920,0.162,9.82295,9.82295
1854.00,9.82514,25.116463,0.000427,24.991814,-2.2920,0.162,9.81975,9.81975
1855.00,9.82485,25.116538,0.000425,24.991794,-2.2920,0.162,9.81637,9.81637
1856.00,9.82423,25.116675,0.000427,24.991831,-2.2920,0.162,9.81258,9.81258
1857.00,9.82472,25.116740,0.000425,24.991794,-2.2922,0.162,9.80865,9.80865
1858.00,9.82504,25.116722,0.000424,24.991745,-2.2925,0.163,9.80587,9.80587
1859.00,9.82602,25.116724,0.000425,24.991655,-2.2929,0.163,9.80344,9.80344
1860.00,9.82485,25.116836,0.000425,24.991750,-2.2932,0.163,9.80037,9.80037
1861.00,9.82644,25.116832,0.000422,24.991704,-2.2936,0.163,9.79600,9.79600
@13,2.0001,4.0, 1860.016 
1862.00,9.82542,25.116860,0.000421,24.991685,-2.2938,0.163,9.79362,9.79362
1863.00,9.81647,25.116875,0.000420,24.991671,-2.2938,0.163,9.79261,9.79261
1864.00,9.81205,25.116977,0.000421,24.991798,-2.2938,0.163,9.79261,9.79261
1865.00,9.80987,25.116875,0.000422,24.991728,-2.2939,0.163,9.79305,9.79305
1866.00,9.80607,25.116850,0.000424,24.991691,-2.2941,0.163,9.79493,9.79493
1867.00,9.80315,25.116862,0.000424,24.991720,-2.2945,0.163,9.79630,9.79630
1868.00,9.80194,25.116892,0.000426,24.991738,-2.2950,0.163,9.79753,9.79753
1869.00,9.80089,25.117021,0.000425,24.991743,-2.2956,0.163,9.80055,9.80055
1870.00,9.80098,25.117149,0.000422,24.991715,-2.2960,0.164,9.80462,9.80462
1871.00,9.80190,25.117251,0.000423,24.991766,-2.2965,0.164,9.80729,9.80729
1872.00,9.80237,25.117335,0.000428,24.991806,-2.2968,0.164,9.80961,9.80961
1873.00,9.80200,25.117329,0.000427,24.991731,-2.2969,0.164,9.81147,9.81147
1874.00,9.80212,25.117235,0.000429,24.991683,-2.2969,0.164,9.81300,9.81300
1875.00,9.80275,25.117208,0.000432,24.991735,-2.2971,0.164,9.81366,9.81366
1876.00,9.80319,25.117191,0.000427,24.991757,-2.2972,0.164,9.81540,9.81540
1877.00,9.80377,25.117208,0.000424,24.991742,-2.2974,0.164,9.81661,9.81661
1878.00,9.80441,25.117279,0.000425,24.991803,-2.2976,0.164,9.81758,9.81758
1879.00,9.80528,25.117293,0.000425,24.991790,-2.2979,0.164,9.81698,9.81698
1880.00,9.80635,25.117365,0.000428,24.991816,-2.2983,0.164,9.81677,9.81677
1881.00,9.80788,25.117379,0.000431,24.991789,-2.2985,0.164,9.81746,9.81746
1882.00,9.80950,25.117268,0.000426,24.991711,-2.2987,0.164,9.81818,9.81818
1883.00,9.81068,25.117243,0.000427,24.991645,-2.2990,0.164,9.81815,9.81815
1884.00,9.81172,25.117271,0.000426,24.991602,-2.2992,0.164,9.81922,9.81922
1885.00,9.81325,25.117296,0.000421,24.991551,-2.2993,0.164,9.82160,9.82160
1886.00,9.81490,25.117454,0.000422,24.991578,-2.2993,0.164,9.82213,9.82213
1887.00,9.81608,25.117657,0.000424,24.991591,-2.2995,0.165,9.82203,9.82203
1888.00,9.81699,25.117717,0.000423,24.991588,-2.2996,0.165,9.82233,9.82233
1889.00,9.81765,25.117839,0.000424,24.991650,-2.2998,0.165,9.82243,9.82243
1890.00,9.81816,25.117857,0.000425,24.991650,-2.3003,0.165,9.82169,9.82169
1891.00,9.81876,25.117815,0.000423,24.991631,-2.3007,0.165,9.82162,9.82162
1892.00,9.81955,25.117700,0.000422,24.991563,-2.3012,0.165,9.82299,9.82299
1893.00,9.82038,25.117805,0.000424,24.991655,-2.3015,0.165,9.82510,9.82510
1894.00,9.82113,25.117802,0.000421,24.991684,-2.3019,0.165,9.82694,9.82694
1895.00,9.82164,25.117827,0.000424,24.991700,-2.3022,0.165,9.82778,9.82778
1896.00,9.82224,25.117831,0.000429,24.991648,-2.3025,0.165,9.82876,9.82876
1897.00,9.82289,25.117965,0.000430,24.991719,-2.3029,0.165,9.82991,9.82991
1898.00,9.82369,25.117885,0.000428,24.991616,-2.3034,0.165,9.83083,9.83083
1899.00,9.82452,25.117946,0.000430,24.991600,-2.3037,0.165,9.83103,9.83103
1900.00,9.82512,25.118029,0.000429,24.991651,-2.3040,0.165,9.83040,9.83040
1901.00,9.82547,25.118105,0.000427,24.991722,-2.3043,0.165,9.82978,9.82978
1902.00,9.82565,25.118092,0.000426,24.991737,-2.3046,0.165,9.82832,9.82832
1903.00,9.82601,25.118166,0.000427,24.991733,-2.3049,0.165,9.82680,9.82680
1904.00,9.82641,25.118195,0.000428,24.991688,-2.3050,0.165,9.82560,9.82560
1905.00,9.82638,25.118272,0.000424,24.991636,-2.3051,0.165,9.82511,9.82511
1906.00,9.82635,25.118363,0.000420,24.991614,-2.3052,0.166,9.82635,9.82635
1907.00,9.82699,25.118512,0.000421,24.991651,-2.3054,0.166,9.82786,9.82786
1908.00,9.82750,25.118613,0.000424,24.991681,-2.3056,0.166,9.82808,9.82808
1909.00,9.82767,25.118684,0.000427,24.991722,-2.3057,0.166,9.82712,9.82712
1910.00,9.82762,25.118722,0.000427,24.991768,-2.3060,0.166,9.82726,9.82726
1911.00,9.82747,25.118733,0.000430,24.991773,-2.3062,0.166,9.82422,9.82422
1912.00,9.82695,25.118701,0.000431,24.991763,-2.3063,0.166,9.82057,9.82057
1913.00,9.82632,25.118680,0.000428,24.991751,-2.3065,0.166,9.81843,9.81843
1914.00,9.82585,25.118643,0.000422,24.991691,-2.3070,0.166,9.81921,9.81921
1915.00,9.82570,25.118630,0.000422,24.991661,-2.3072,0.166,9.81983,9.81983
1916.00,9.82570,25.118650,0.000420,24.991648,-2.3073,0.166,9.82240,9.82240
1917.00,9.82557,25.118711,0.000418,24.991635,-2.3075,0.166,9.82482,9.82482
1918.00,9.82525,25.118817,0.000418,24.991668,-2.3077,0.167,9.82657,9.82657
1919.00,9.82468,25.118975,0.000419,24.991753,-2.3079,0.167,9.82579,9.82579
1920.00,9.82425,25.119045,0.000421,24.991726,-2.3082,0.167,9.82425,9.82425
1921.00,9.82391,25.119032,0.000420,24.991679,-2.3086,0.167,9.82208,9.82208
1922.00,9.82380,25.119028,0.000422,24.991671,-2.3089,0.167,9.82206,9.82206
1923.00,9.82393,25.119032,0.000425,24.991697,-2.3091,0.166,9.82284,9.82284
1924.00,9.82403,25.119060,0.000429,24.991753,-2.3093,0.166,9.82436,9.82436
1925.00,9.82411,25.119148,0.000430,24.991819,-2.3095,0.166,9.82490,9.82490
1926.00,9.82384,25.119294,0.000430,24.991866,-2.3095,0.166,9.82540,9.82540
1927.00,9.82326,25.119356,0.000427,24.991828,-2.3098,0.167,9.82439,9.82439
1928.00,9.82275,25.119375,0.000423,24.991761,-2.3101,0.167,9.82261,9.82261
1929.00,9.82262,25.119353,0.000422,24.991705,-2.3105,0.167,9.82126,9.82126
1930.00,9.82253,25.119353,0.000419,24.991695,-2.3109,0.167,9.82079,9.82079
1931.00,9.82241,25.119343,0.000416,24.991673,-2.3114,0.167,9.82023,9.82023
1932.00,9.82277,25.119333,0.000420,24.991645,-2.3119,0.167,9.82074,9.82074
1933.00,9.82322,25.119407,0.000425,24.991675,-2.3125,0.167,9.82174,9.82174
1934.00,9.82353,25.119449,0.000424,24.991615,-2.3129,0.167,9.82243,9.82243
1935.00,9.82326,25.119449,0.000423,24.991573,-2.3133,0.167,9.82236,9.82236
1936.00,9.82284,25.119536,0.000426,24.991625,-2.3137,0.167,9.82228,9.82228
1937.00,9.82210,25.119656,0.000425,24.991751,-2.3139,0.167,9.81972,9.81972
1938.00,9.82148,25.119666,0.000420,24.991770,-2.3143,0.168,9.81812,9.81812
1939.00,9.82142,25.119730,0.000420,24.991838,-2.3144,0.168,9.81852,9.81852
1940.00,9.82203,25.119828,0.000420,24.991934,-2.3146,0.168,9.82137,9.82137
1941.00,9.82284,25.119803,0.000421,24.991893,-2.3147,0.168,9.82507,9.82507
1942.00,9.82353,25.119789,0.000422,24.991835,-2.3148,0.168,9.82972,9.82972
1943.00,9.82361,25.119838,0.000426,24.991796,-2.3147,0.168,9.83173,9.83173
1944.00,9.82348,25.119904,0.000425,24.991789,-2.3147,0.168,9.83105,9.83105
1945.00,9.82311,25.119964,0.000429,24.991708,-2.3148,0.168,9.82725,9.82725
1946.00,9.82265,25.120055,0.000431,24.991770,-2.3149,0.168,9.82201,9.82201
1947.00,9.82212,25.120118,0.000432,24.991732,-2.3151,0.168,9.81749,9.81749
1948.00,9.82183,25.120198,0.000430,24.991802,-2.3154,0.168,9.81591,9.81591
1949.00,9.82197,25.120181,0.000431,24.991786,-2.3156,0.168,9.81632,9.81632
1950.00,9.82229,25.120181,0.000428,24.991811,-2.3159,0.168,9.81903,9.81903
1951.00,9.82278,25.120165,0.000425,24.991783,-2.3162,0.169,9.82260,9.82260
1952.00,9.82317,25.120220,0.000424,24.991848,-2.3165,0.169,9.82648,9.82648
1953.00,9.82365,25.120211,0.000426,24.991788,-2.3168,0.169,9.82946,9.82946
1954.00,9.82378,25.120313,0.000426,24.991796,-2.3172,0.169,9.82935,9.82935
1955.00,9.82381,25.120402,0.000431,24.991794,-2.3177,0.169,9.82752,9.82752
1956.00,9.82361,25.120408,0.000429,24.991753,-2.3182,0.169,9.82484,9.82484
1957.00,9.82392,25.120400,0.000425,24.991656,-2.3184,0.169,9.82351,9.82351
1958.00,9.82461,25.120505,0.000428,24.991714,-2.3187,0.169,9.82231,9.82231
1959.00,9.82477,25.120435,0.000428,24.991617,-2.3188,0.169,9.82161,9.82161
1960.00,9.82415,25.120456,0.000425,24.991620,-2.3189,0.169,9.82114,9.82114
1961.00,9.82322,25.120559,0.000427,24.991651,-2.3190,0.169,9.82111,9.82111
1962.00,9.82213,25.120667,0.000428,24.991693,-2.3191,0.169,9.81869,9.81869
1963.00,9.82108,25.120625,0.000427,24.991579,-2.3192,0.169,9.81507,9.81507
1964.00,9.82048,25.120759,0.000430,24.991699,-2.3193,0.169,9.81437,9.81437
1965.00,9.82056,25.120721,0.000428,24.991686,-2.3193,0.169,9.81590,9.81590
1966.00,9.82132,25.120778,0.000429,24.991717,-2.3195,0.169,9.81828,9.81828
1967.00,9.82186,25.120800,0.000431,24.991749,-2.3198,0.169,9.81970,9.81970
1968.00,9.82224,25.120901,0.000428,24.991821,-2.3201,0.170,9.82256,9.82256
1969.00,9.82257,25.120974,0.000427,24.991816,-2.3205,0.170,9.82568,9.82568
1970.00,9.82288,25.121025,0.000427,24.991774,-2.3209,0.170,9.82696,9.82696
1971.00,9.82271,25.121012,0.000426,24.991713,-2.3210,0.170,9.82573,9.82573
1972.00,9.82215,25.121053,0.000429,24.991718,-2.3212,0.170,9.82500,9.82500
1973.00,9.82130,25.121117,0.000431,24.991749,-2.3214,0.170,9.82348,9.82348
1974.00,9.82057,25.121084,0.000433,24.991716,-2.3216,0.170,9.81967,9.81967
1975.00,9.82006,25.121145,0.000435,24.991749,-2.3219,0.170,9.81572,9.81572
1976.00,9.81991,25.121242,0.000435,24.991837,-2.3223,0.170,9.81456,9.81456
1977.00,9.81990,25.121230,0.000434,24.991823,-2.3228,0.170,9.81569,9.81569
1978.00,9.81963,25.121225,0.000434,24.991816,-2.3232,0.170,9.81676,9.81676
1979.00,9.81953,25.121230,0.000429,24.991764,-2.3235,0.170,9.81890,9.81890
1980.00,9.81984,25.121305,0.000429,24.991836,-2.3240,0.170,9.82153,9.82153
1981.00,9.82033,25.121225,0.000424,24.991736,-2.3242,0.170,9.82417,9.82417
1982.00,9.82095,25.121282,0.000422,24.991759,-2.3243,0.171,9.82461,9.82461
1983.00,9.82153,25.121350,0.000424,24.991818,-2.3244,0.171,9.82450,9.82450
1984.00,9.82200,25.121421,0.000427,24.991889,-2.3246,0.170,9.82470,9.82470
1985.00,9.82241,25.121394,0.000425,24.991758,-2.3248,0.171,9.82558,9.82558
1986.00,9.82244,25.121466,0.000425,24.991793,-2.3250,0.171,9.82513,9.82513
1987.00,9.82250,25.121544,0.000425,24.991821,-2.3252,0.171,9.82467,9.82467
1988.00,9.82236,25.121609,0.000424,24.991809,-2.3255,0.171,9.82411,9.82411
1989.00,9.82185,25.121623,0.000424,24.991782,-2.3260,0.171,9.82204,9.82204
1990.00,9.82076,25.121732,0.000423,24.991824,-2.3264,0.171,9.81837,9.81837
1991.00,9.82019,25.121892,0.000423,24.991846,-2.3268,0.171,9.81685,9.81685
1992.00,9.82026,25.121916,0.000418,24.991751,-2.3272,0.171,9.81627,9.81627
1993.00,9.82037,25.121847,0.000414,24.991670,-2.3276,0.172,9.81666,9.81666
1994.00,9.82072,25.121995,0.000414,24.991766,-2.3278,0.172,9.81847,9.81847
1995.00,9.82146,25.121986,0.000417,24.991791,-2.3280,0.172,9.82200,9.82200
1996.00,9.82220,25.121911,0.000422,24.991788,-2.3282,0.172,9.82407,9.82407
1997.00,9.82279,25.121957,0.000424,24.991847,-2.3284,0.172,9.82611,9.82611
1998.00,9.82298,25.122062,0.000425,24.991843,-2.3285,0.172,9.82641,9.82641
1999.00,9.82268,25.121998,0.000422,24.991741,-2.3287,0.172,9.82459,9.82459
2000.00,9.82247,25.122084,0.000423,24.991784,-2.3290,0.172,9.82429,9.82429
2001.00,9.82257,25.122098,0.000421,24.991713,-2.3292,0.172,9.82382,9.82382
2002.00,9.82238,25.122070,0.000421,24.991651,-2.3296,0.172,9.82182,9.82182
2003.00,9.82226,25.122141,0.000423,24.991700,-2.3298,0.172,9.81998,9.81998
2004.00,9.82179,25.122190,0.000421,24.991707,-2.3300,0.172,9.81770,9.81770
2005.00,9.82154,25.122110,0.000416,24.991563,-2.3303,0.172,9.81288,9.81288
2006.00,9.82260,25.122285,0.000415,24.991704,-2.3304,0.173,9.80808,9.80808
2007.00,9.82392,25.122461,0.000417,24.991826,-2.3305,0.173,9.80359,9.80359
2008.00,9.82453,25.122495,0.000415,24.991869,-2.3307,0.173,9.79999,9.79999
2009.00,9.82414,25.122544,0.000413,24.991898,-2.3310,0.173,9.79938,9.79938
2010.00,9.82206,25.122689,0.000413,24.992007,-2.3311,0.173,9.79983,9.79983
2011.00,9.82454,25.122741,0.000413,24.991915,-2.3313,0.174,9.79819,9.79819
@14,2.0001,4.0, 2010.055 
2012.00,9.82086,25.122709,0.000412,24.991832,-2.3317,0.174,9.79667,9.79667
2013.00,9.81258,25.122722,0.000413,24.991717,-2.3321,0.174,9.79510,9.79510
2014.00,9.80760,25.122796,0.000418,24.991605,-2.3323,0.173,9.79333,9.79333
2015.00,9.80471,25.122775,0.000419,24.991538,-2.3324,0.174,9.79215,9.79215
2016.00,9.80353,25.122739,0.000416,24.991526,-2.3325,0.174,9.79242,9.79242
2017.00,9.80180,25.122773,0.000415,24.991520,-2.3326,0.174,9.79308,9.79308
2018.00,9.79986,25.122766,0.000414,24.991480,-2.3327,0.174,9.79592,9.79592
2019.00,9.79927,25.122784,0.000414,24.991557,-2.3329,0.174,9.79795,9.79795
2020.00,9.79902,25.122812,0.000415,24.991577,-2.3333,0.174,9.79833,9.79833
2021.00,9.79920,25.122938,0.000418,24.991640,-2.3338,0.174,9.80000,9.80000
2022.00,9.79942,25.123048,0.000420,24.991731,-2.3342,0.174,9.80360,9.80360
2023.00,9.79928,25.123124,0.000422,24.991831,-2.3347,0.174,9.80585,9.80585
2024.00,9.79943,25.123141,0.000422,24.991811,-2.3350,0.174,9.80798,9.80798
2025.00,9.79997,25.123184,0.000421,24.991786,-2.3353,0.175,9.81023,9.81023
2026.00,9.80043,25.123130,0.000421,24.991694,-2.3357,0.175,9.81256,9.81256
2027.00,9.80158,25.123135,0.000422,24.991649,-2.3360,0.174,9.81577,9.81577
2028.00,9.80307,25.123202,0.000423,24.991682,-2.3361,0.174,9.81818,9.81818
2029.00,9.80436,25.123282,0.000423,24.991709,-2.3362,0.175,9.81998,9.81998
2030.00,9.80526,25.123375,0.000425,24.991776,-2.3364,0.175,9.82175,9.82175
2031.00,9.80602,25.123467,0.000427,24.991821,-2.3366,0.175,9.82082,9.82082
2032.00,9.80694,25.123563,0.000427,24.991816,-2.3368,0.175,9.81764,9.81764
2033.00,9.80808,25.123697,0.000425,24.991838,-2.3370,0.175,9.81508,9.81508
2034.00,9.80926,25.123783,0.000426,24.991824,-2.3373,0.175,9.81302,9.81302
2035.00,9.81012,25.123826,0.000426,24.991791,-2.3376,0.175,9.81222,9.81222
2036.00,9.81119,25.123819,0.000426,24.991827,-2.3378,0.175,9.81397,9.81397
2037.00,9.81256,25.123725,0.000420,24.991735,-2.3381,0.175,9.81624,9.81624
2038.00,9.81372,25.123729,0.000423,24.991704,-2.3383,0.175,9.81710,9.81710
2039.00,9.81423,25.123738,0.000424,24.991716,-2.3386,0.175,9.81703,9.81703
2040.00,9.81484,25.123840,0.000423,24.991770,-2.3389,0.175,9.81711,9.81711
2041.00,9.81570,25.123984,0.000421,24.991807,-2.3392,0.175,9.81703,9.81703
2042.00,9.81638,25.124074,0.000423,24.991896,-2.3396,0.175,9.81657,9.81657
2043.00,9.81664,25.124092,0.000419,24.991888,-2.3400,0.176,9.81681,9.81681
2044.00,9.81700,25.124172,0.000417,24.991955,-2.3403,0.176,9.81892,9.81892
2045.00,9.81754,25.124160,0.000415,24.991939,-2.3404,0.176,9.82051,9.82051
2046.00,9.81829,25.124041,0.000418,24.991833,-2.3406,0.176,9.82244,9.82244
2047.00,9.81858,25.124155,0.000423,24.991862,-2.3407,0.176,9.82303,9.82303
2048.00,9.81819,25.124126,0.000425,24.991813,-2.3409,0.176,9.82314,9.82314
2049.00,9.81799,25.124185,0.000426,24.991812,-2.3413,0.176,9.82277,9.82277
2050.00,9.81786,25.124246,0.000429,24.991755,-2.3416,0.176,9.82133,9.82133
2051.00,9.81793,25.124330,0.000426,24.991753,-2.3420,0.176,9.81921,9.81921
2052.00,9.81821,25.124266,0.000426,24.991655,-2.3423,0.176,9.81717,9.81717
2053.00,9.81829,25.124268,0.000427,24.991676,-2.3425,0.176,9.81654,9.81654
2054.00,9.81849,25.124240,0.000427,24.991623,-2.3427,0.176,9.81612,9.81612
2055.00,9.81897,25.124265,0.000426,24.991700,-2.3427,0.176,9.81769,9.81769
2056.00,9.81937,25.124317,0.000428,24.991744,-2.3427,0.176,9.81995,9.81995
2057.00,9.82003,25.124352,0.000428,24.991781,-2.3428,0.176,9.82414,9.82414
2058.00,9.82041,25.124434,0.000430,24.991795,-2.3427,0.176,9.82602,9.82602
2059.00,9.82077,25.124450,0.000429,24.991774,-2.3427,0.176,9.82588,9.82588
2060.00,9.82091,25.124452,0.000430,24.991662,-2.3428,0.176,9.82426,9.82426
2061.00,9.82092,25.124462,0.000431,24.991652,-2.3429,0.176,9.82175,9.82175
2062.00,9.82068,25.124523,0.000431,24.991640,-2.3432,0.176,9.81804,9.81804
2063.00,9.82077,25.124533,0.000428,24.991607,-2.3436,0.176,9.81822,9.81822
2064.00,9.82106,25.124506,0.000426,24.991573,-2.3442,0.176,9.81926,9.81926
2065.00,9.82085,25.124567,0.000425,24.991660,-2.3448,0.177,9.81913,9.81913
2066.00,9.82025,25.124606,0.000422,24.991618,-2.3453,0.177,9.81847,9.81847
2067.00,9.81957,25.124593,0.000416,24.991501,-2.3457,0.177,9.81852,9.81852
2068.00,9.81950,25.124664,0.000416,24.991512,-2.3459,0.177,9.81731,9.81731
2069.00,9.81944,25.124728,0.000416,24.991531,-2.3459,0.177,9.81610,9.81610
2070.00,9.81926,25.124748,0.000414,24.991536,-2.3460,0.177,9.81594,9.81594
2071.00,9.81924,25.124817,0.000416,24.991551,-2.3461,0.177,9.81700,9.81700
2072.00,9.81948,25.124948,0.000420,24.991706,-2.3462,0.177,9.81813,9.81813
2073.00,9.81992,25.125106,0.000418,24.991808,-2.3465,0.177,9.81884,9.81884
2074.00,9.82019,25.125257,0.000420,24.991903,-2.3467,0.177,9.81958,9.81958
2075.00,9.82004,25.125378,0.000422,24.991912,-2.3470,0.177,9.82004,9.82004
2076.00,9.81963,25.125459,0.000421,24.991936,-2.3473,0.178,9.81981,9.81981
2077.00,9.81894,25.125509,0.000420,24.991949,-2.3476,0.178,9.81967,9.81967
2078.00,9.81839,25.125378,0.000421,24.991782,-2.3477,0.178,9.81864,9.81864
2079.00,9.81835,25.125378,0.000418,24.991689,-2.3480,0.178,9.81911,9.81911
2080.00,9.81863,25.125368,0.000420,24.991699,-2.3482,0.178,9.81943,9.81943
2081.00,9.81860,25.125316,0.000420,24.991659,-2.3486,0.178,9.81930,9.81930
2082.00,9.81869,25.125327,0.000422,24.991630,-2.3489,0.178,9.81872,9.81872
2083.00,9.81865,25.125406,0.000424,24.991677,-2.3492,0.178,9.81866,9.81866
2084.00,9.81815,25.125405,0.000425,24.991694,-2.3495,0.178,9.81732,9.81732
2085.00,9.81796,25.125486,0.000423,24.991666,-2.3497,0.178,9.81681,9.81681
2086.00,9.81832,25.125601,0.000423,24.991668,-2.3498,0.178,9.81862,9.81862
2087.00,9.81900,25.125665,0.000425,24.991647,-2.3499,0.178,9.82019,9.82019
2088.00,9.81926,25.125743,0.000424,24.991658,-2.3501,0.179,9.82108,9.82108
2089.00,9.81945,25.125791,0.000424,24.991685,-2.3503,0.179,9.82268,9.82268
2090.00,9.81986,25.125747,0.000423,24.991651,-2.3506,0.179,9.82387,9.82387
2091.00,9.82015,25.125796,0.000423,24.991692,-2.3510,0.179,9.82324,9.82324
2092.00,9.82029,25.125829,0.000422,24.991704,-2.3512,0.179,9.82262,9.82262
2093.00,9.82034,25.125861,0.000424,24.991754,-2.3515,0.179,9.82293,9.82293
2094.00,9.82044,25.125931,0.000424,24.991736,-2.3517,0.179,9.82341,9.82341
2095.00,9.82080,25.125995,0.000426,24.991786,-2.3518,0.179,9.82339,9.82339
2096.00,9.82092,25.125935,0.000426,24.991721,-2.3518,0.179,9.82290,9.82290
2097.00,9.82101,25.125974,0.000426,24.991798,-2.3519,0.179,9.82251,9.82251
2098.00,9.82108,25.126053,0.000427,24.991845,-2.3519,0.179,9.82167,9.82167
2099.00,9.82087,25.126089,0.000429,24.991825,-2.3520,0.179,9.81906,9.81906
2100.00,9.82012,25.126136,0.000433,24.991824,-2.3521,0.179,9.81475,9.81475
2101.00,9.81921,25.126196,0.000432,24.991837,-2.3524,0.179,9.81069,9.81069
2102.00,9.81861,25.126228,0.000432,24.991782,-2.3526,0.179,9.80833,9.80833
2103.00,9.81823,25.126208,0.000431,24.991678,-2.3529,0.179,9.80727,9.80727
2104.00,9.81846,25.126209,0.000431,24.991753,-2.3532,0.179,9.80989,9.80989
2105.00,9.81910,25.126261,0.000431,24.991767,-2.3536,0.179,9.81526,9.81526
2106.00,9.81920,25.126376,0.000434,24.991877,-2.3538,0.179,9.81851,9.81851
2107.00,9.81843,25.126492,0.000433,24.991929,-2.3542,0.179,9.81869,9.81869
2108.00,9.81770,25.126598,0.000433,24.991996,-2.3543,0.179,9.81780,9.81780
2109.00,9.81711,25.126593,0.000430,24.991898,-2.3543,0.180,9.81492,9.81492
2110.00,9.81657,25.126686,0.000424,24.991917,-2.3544,0.180,9.81185,9.81185
2111.00,9.81608,25.126689,0.000420,24.991842,-2.3546,0.180,9.81131,9.81131
2112.00,9.81593,25.126645,0.000420,24.991740,-2.3547,0.180,9.81418,9.81418
2113.00,9.81588,25.126664,0.000420,24.991727,-2.3549,0.180,9.81655,9.81655
2114.00,9.81591,25.126736,0.000423,24.991789,-2.3551,0.180,9.81990,9.81990
2115.00,9.81626,25.126654,0.000426,24.991669,-2.3553,0.180,9.82443,9.82443
2116.00,9.81697,25.126664,0.000429,24.991571,-2.3554,0.180,9.82811,9.82811
2117.00,9.81721,25.126672,0.000429,24.991609,-2.3557,0.180,9.82733,9.82733
2118.00,9.81699,25.126731,0.000429,24.991562,-2.3559,0.180,9.82588,9.82588
2119.00,9.81664,25.126818,0.000423,24.991514,-2.3562,0.180,9.82121,9.82121
2120.00,9.81638,25.126929,0.000420,24.991569,-2.3565,0.180,9.81478,9.81478
2121.00,9.81685,25.127049,0.000419,24.991693,-2.3566,0.181,9.81093,9.81093
2122.00,9.81747,25.127135,0.000419,24.991677,-2.3569,0.181,9.81074,9.81074
2123.00,9.81785,25.127040,0.000417,24.991586,-2.3571,0.181,9.81120,9.81120
2124.00,9.81753,25.127040,0.000421,24.991600,-2.3573,0.181,9.81261,9.81261
2125.00,9.81697,25.127148,0.000425,24.991718,-2.3576,0.181,9.81620,9.81620
2126.00,9.81690,25.127131,0.000423,24.991682,-2.3580,0.181,9.81769,9.81769
2127.00,9.81709,25.127207,0.000424,24.991713,-2.3582,0.181,9.81669,9.81669
2128.00,9.81744,25.127279,0.000425,24.991782,-2.3584,0.181,9.81703,9.81703
2129.00,9.81790,25.127367,0.000424,24.991847,-2.3587,0.181,9.81902,9.81902
2130.00,9.81863,25.127337,0.000421,24.991750,-2.3587,0.181,9.82124,9.82124
2131.00,9.81959,25.127369,0.000419,24.991721,-2.3588,0.181,9.82259,9.82259
2132.00,9.81975,25.127380,0.000421,24.991727,-2.3589,0.181,9.82391,9.82391
2133.00,9.81964,25.127554,0.000422,24.991827,-2.3591,0.181,9.82410,9.82410
2134.00,9.81944,25.127623,0.000424,24.991794,-2.3592,0.181,9.82393,9.82393
2135.00,9.81888,25.127603,0.000426,24.991739,-2.3595,0.181,9.82187,9.82187
2136.00,9.81824,25.127679,0.000429,24.991770,-2.3599,0.181,9.82053,9.82053
2137.00,9.81780,25.127729,0.000427,24.991738,-2.3602,0.181,9.81958,9.81958
2138.00,9.81770,25.127681,0.000428,24.991692,-2.3604,0.181,9.81827,9.81827
2139.00,9.81765,25.127650,0.000430,24.991695,-2.3605,0.181,9.81599,9.81599
2140.00,9.81812,25.127685,0.000431,24.991737,-2.3606,0.181,9.81431,9.81431
2141.00,9.81838,25.127765,0.000431,24.991800,-2.3607,0.182,9.81245,9.81245
2142.00,9.81810,25.127724,0.000429,24.991751,-2.3609,0.182,9.81143,9.81143
2143.00,9.81764,25.127796,0.000427,24.991725,-2.3611,0.182,9.81059,9.81059
2144.00,9.81748,25.127850,0.000425,24.991664,-2.3614,0.182,9.81116,9.81116
2145.00,9.81738,25.127895,0.000421,24.991589,-2.3618,0.182,9.81146,9.81146
2146.00,9.81715,25.127886,0.000420,24.991535,-2.3621,0.182,9.81310,9.81310
2147.00,9.81743,25.128005,0.000422,24.991595,-2.3622,0.182,9.81576,9.81576
2148.00,9.81764,25.128030,0.000424,24.991588,-2.3623,0.182,9.81718,9.81718
2149.00,9.81748,25.128064,0.000426,24.991601,-2.3625,0.182,9.81852,9.81852
2150.00,9.81732,25.128145,0.000430,24.991669,-2.3628,0.182,9.82063,9.82063
2151.00,9.81685,25.128183,0.000431,24.991703,-2.3631,0.182,9.82017,9.82017
2152.00,9.81644,25.128204,0.000430,24.991717,-2.3634,0.182,9.81841,9.81841
2153.00,9.81610,25.128233,0.000430,24.991764,-2.3638,0.182,9.81881,9.81881
2154.00,9.81561,25.128246,0.000428,24.991732,-2.3641,0.182,9.81722,9.81722
2155.00,9.81523,25.128169,0.000425,24.991643,-2.3641,0.182,9.81355,9.81355
2156.00,9.81589,25.128253,0.000425,24.991658,-2.3640,0.183,9.81160,9.81160
2157.00,9.81665,25.128221,0.000421,24.991563,-2.3642,0.183,9.80947,9.80947
2158.00,9.81813,25.128299,0.000419,24.991551,-2.3644,0.183,9.80725,9.80725
2159.00,9.81953,25.128354,0.000415,24.991553,-2.3646,0.183,9.80458,9.80458
2160.00,9.81883,25.128564,0.000414,24.991693,-2.3650,0.184,9.80095,9.80095
2161.00,9.81885,25.128558,0.000413,24.991646,-2.3654,0.184,9.79683,9.79683
@15,2.0001,4.0, 2160.099 
2162.00,9.81657,25.128689,0.000418,24.991741,-2.3656,0.184,9.79326,9.79326
2163.00,9.81577,25.128752,0.000418,24.991724,-2.3656,0.184,9.78963,9.78963
2164.00,9.81173,25.128902,0.000424,24.991835,-2.3657,0.184,9.78829,9.78829
2165.00,9.80993,25.128970,0.000428,24.991862,-2.3657,0.184,9.79012,9.79012
2166.00,9.80664,25.129049,0.000428,24.991962,-2.3659,0.184,9.79241,9.79241
2167.00,9.80290,25.129012,0.000426,24.991945,-2.3661,0.184,9.79589,9.79589
2168.00,9.80058,25.129002,0.000425,24.991971,-2.3664,0.184,9.79889,9.79889
2169.00,9.79994,25.128999,0.000424,24.991930,-2.3668,0.184,9.80157,9.80157
2170.00,9.80034,25.128949,0.000419,24.991820,-2.3670,0.184,9.80224,9.80224
2171.00,9.80060,25.128859,0.000414,24.991605,-2.3674,0.184,9.80392,9.80392
2172.00,9.80100,25.128969,0.000410,24.991568,-2.3677,0.185,9.80502,9.80502
2173.00,9.80083,25.129021,0.000408,24.991535,-2.3679,0.185,9.80677,9.80677
2174.00,9.80062,25.129131,0.000406,24.991578,-2.3683,0.185,9.80748,9.80748
2175.00,9.80048,25.129185,0.000406,24.991662,-2.3686,0.185,9.80856,9.80856
2176.00,9.80043,25.129320,0.000411,24.991800,-2.3688,0.185,9.80820,9.80820
2177.00,9.80054,25.129377,0.000415,24.991885,-2.3689,0.185,9.80887,9.80887
2178.00,9.80111,25.129440,0.000420,24.991995,-2.3688,0.185,9.81054,9.81054
2179.00,9.80205,25.129388,0.000423,24.992001,-2.3687,0.185,9.81334,9.81334
2180.00,9.80352,25.129429,0.000424,24.992024,-2.3688,0.185,9.81662,9.81662
2181.00,9.80515,25.129542,0.000428,24.992116,-2.3689,0.185,9.81882,9.81882
2182.00,9.80643,25.129544,0.000428,24.992046,-2.3690,0.185,9.81887,9.81887
2183.00,9.80790,25.129493,0.000424,24.991887,-2.3695,0.185,9.81878,9.81878
2184.00,9.80953,25.129655,0.000425,24.991913,-2.3698,0.185,9.81893,9.81893
2185.00,9.81100,25.129703,0.000423,24.991837,-2.3701,0.186,9.81917,9.81917
2186.00,9.81220,25.129722,0.000422,24.991766,-2.3704,0.185,9.82008,9.82008
2187.00,9.81307,25.129862,0.000424,24.991847,-2.3706,0.185,9.82048,9.82048
2188.00,9.81342,25.130058,0.000428,24.991956,-2.3706,0.185,9.81830,9.81830
2189.00,9.81379,25.130060,0.000427,24.991984,-2.3707,0.186,9.81654,9.81654
2190.00,9.81450,25.130156,0.000430,24.992065,-2.3708,0.186,9.81561,9.81561
2191.00,9.81552,25.130051,0.000426,24.991970,-2.3710,0.186,9.81722,9.81722
2192.00,9.81658,25.130014,0.000424,24.991931,-2.3712,0.186,9.81954,9.81954
2193.00,9.81721,25.129925,0.000419,24.991865,-2.3715,0.186,9.82216,9.82216
2194.00,9.81783,25.129861,0.000419,24.991675,-2.3718,0.186,9.82463,9.82463
2195.00,9.81902,25.129867,0.000420,24.991606,-2.3720,0.186,9.82739,9.82739
2196.00,9.82027,25.130067,0.000422,24.991673,-2.3723,0.186,9.82715,9.82715
2197.00,9.82101,25.130089,0.000422,24.991682,-2.3726,0.186,9.82545,9.82545
2198.00,9.82103,25.130237,0.000427,24.991792,-2.3729,0.186,9.82480,9.82480
2199.00,9.82112,25.130327,0.000426,24.991952,-2.3731,0.187,9.82480,9.82480
2200.00,9.82123,25.130205,0.000424,24.991882,-2.3734,0.187,9.82279,9.82279
2201.00,9.82131,25.130208,0.000425,24.991920,-2.3736,0.187,9.82162,9.82162
2202.00,9.82172,25.130177,0.000425,24.991864,-2.3737,0.187,9.82213,9.82213
2203.00,9.82203,25.130173,0.000421,24.991853,-2.3739,0.187,9.82324,9.82324
2204.00,9.82230,25.130180,0.000419,24.991772,-2.3740,0.187,9.82393,9.82393
2205.00,9.82275,25.130339,0.000424,24.991837,-2.3740,0.187,9.82619,9.82619
2206.00,9.82333,25.130401,0.000428,24.991794,-2.3740,0.187,9.82824,9.82824
2207.00,9.82374,25.130491,0.000431,24.991800,-2.3741,0.187,9.82873,9.82873
2208.00,9.82415,25.130526,0.000435,24.991774,-2.3742,0.187,9.82731,9.82731
2209.00,9.82435,25.130544,0.000436,24.991745,-2.3744,0.187,9.82427,9.82427
2210.00,9.82441,25.130543,0.000431,24.991702,-2.3748,0.187,9.82145,9.82145
2211.00,9.82420,25.130611,0.000429,24.991726,-2.3752,0.187,9.81817,9.81817
2212.00,9.82330,25.130662,0.000425,24.991714,-2.3756,0.187,9.81528,9.81528
2213.00,9.82258,25.130771,0.000424,24.991722,-2.3761,0.187,9.81410,9.81410
2214.00,9.82211,25.130772,0.000429,24.991717,-2.3765,0.187,9.81449,9.81449
2215.00,9.82146,25.130932,0.000433,24.991811,-2.3767,0.187,9.81327,9.81327
2216.00,9.82065,25.130860,0.000432,24.991761,-2.3768,0.187,9.81397,9.81397
2217.00,9.82046,25.130921,0.000435,24.991834,-2.3768,0.187,9.81574,9.81574
2218.00,9.82043,25.130855,0.000435,24.991791,-2.3769,0.187,9.81655,9.81655
2219.00,9.82000,25.131019,0.000434,24.991903,-2.3769,0.187,9.81617,9.81617
2220.00,9.81950,25.130967,0.000434,24.991835,-2.3768,0.187,9.81632,9.81632
2221.00,9.81911,25.131070,0.000432,24.991821,-2.3769,0.188,9.81504,9.81504
2222.00,9.81861,25.131139,0.000429,24.991789,-2.3770,0.188,9.81374,9.81374
2223.00,9.81811,25.131174,0.000428,24.991745,-2.3770,0.188,9.81333,9.81333
2224.00,9.81739,25.131232,0.000430,24.991765,-2.3771,0.188,9.81239,9.81239
2225.00,9.81621,25.131223,0.000426,24.991739,-2.3773,0.188,9.81127,9.81127
2226.00,9.81521,25.131225,0.000428,24.991781,-2.3775,0.188,9.81219,9.81219
2227.00,9.81467,25.131221,0.000429,24.991712,-2.3776,0.188,9.81314,9.81314
2228.00,9.81444,25.131289,0.000431,24.991771,-2.3779,0.188,9.81400,9.81400
2229.00,9.81470,25.131288,0.000426,24.991725,-2.3781,0.188,9.81665,9.81665
2230.00,9.81499,25.131409,0.000424,24.991728,-2.3784,0.188,9.81889,9.81889
2231.00,9.81493,25.131413,0.000423,24.991673,-2.3786,0.189,9.81857,9.81857
2232.00,9.81498,25.131454,0.000424,24.991685,-2.3789,0.189,9.81740,9.81740
2233.00,9.81492,25.131413,0.000420,24.991584,-2.3792,0.189,9.81570,9.81570
2234.00,9.81467,25.131446,0.000422,24.991598,-2.3795,0.189,9.81264,9.81264
2235.00,9.81434,25.131489,0.000424,24.991689,-2.3798,0.189,9.81118,9.81118
2236.00,9.81443,25.131598,0.000423,24.991752,-2.3802,0.189,9.81120,9.81120
2237.00,9.81389,25.131647,0.000424,24.991829,-2.3807,0.189,9.80973,9.80973
2238.00,9.81311,25.131679,0.000426,24.991848,-2.3811,0.189,9.80828,9.80828
2239.00,9.81265,25.131700,0.000427,24.991794,-2.3813,0.189,9.80819,9.80819
2240.00,9.81238,25.131701,0.000429,24.991714,-2.3814,0.189,9.80805,9.80805
2241.00,9.81239,25.131773,0.000430,24.991766,-2.3815,0.189,9.80791,9.80791
2242.00,9.81255,25.131715,0.000429,24.991693,-2.3814,0.189,9.81029,9.81029
2243.00,9.81276,25.131800,0.000430,24.991750,-2.3814,0.189,9.81345,9.81345
2244.00,9.81299,25.131758,0.000427,24.991670,-2.3814,0.189,9.81528,9.81528
2245.00,9.81328,25.131760,0.000425,24.991674,-2.3815,0.190,9.81518,9.81518
2246.00,9.81326,25.131729,0.000423,24.991599,-2.3816,0.190,9.81496,9.81496
2247.00,9.81305,25.131906,0.000421,24.991662,-2.3818,0.190,9.81432,9.81432
2248.00,9.81286,25.131950,0.000421,24.991629,-2.3819,0.190,9.81363,9.81363
2249.00,9.81273,25.132094,0.000425,24.991705,-2.3820,0.190,9.81394,9.81394
2250.00,9.81246,25.132199,0.000425,24.991697,-2.3821,0.190,9.81526,9.81526
2251.00,9.81253,25.132242,0.000426,24.991682,-2.3823,0.190,9.81632,9.81632
2252.00,9.81269,25.132225,0.000425,24.991613,-2.3825,0.190,9.81674,9.81674
2253.00,9.81285,25.132315,0.000425,24.991637,-2.3826,0.190,9.81629,9.81629
2254.00,9.81310,25.132374,0.000421,24.991662,-2.3829,0.190,9.81604,9.81604
2255.00,9.81362,25.132432,0.000422,24.991696,-2.3832,0.190,9.81639,9.81639
2256.00,9.81382,25.132565,0.000425,24.991740,-2.3835,0.190,9.81643,9.81643
2257.00,9.81411,25.132671,0.000427,24.991805,-2.3836,0.190,9.81646,9.81646
2258.00,9.81478,25.132770,0.000427,24.991845,-2.3838,0.190,9.81725,9.81725
2259.00,9.81537,25.132687,0.000428,24.991733,-2.3838,0.190,9.81721,9.81721
2260.00,9.81570,25.132697,0.000427,24.991720,-2.3840,0.191,9.81618,9.81618
2261.00,9.81580,25.132627,0.000422,24.991628,-2.3841,0.191,9.81546,9.81546
2262.00,9.81570,25.132662,0.000420,24.991609,-2.3844,0.191,9.81508,9.81508
2263.00,9.81561,25.132653,0.000422,24.991514,-2.3847,0.191,9.81498,9.81498
2264.00,9.81547,25.132828,0.000424,24.991593,-2.3851,0.191,9.81450,9.81450
2265.00,9.81553,25.132872,0.000424,24.991560,-2.3854,0.191,9.81487,9.81487
2266.00,9.81578,25.132973,0.000426,24.991585,-2.3858,0.191,9.81521,9.81521
2267.00,9.81582,25.132977,0.000428,24.991533,-2.3860,0.191,9.81507,9.81507
2268.00,9.81588,25.132996,0.000426,24.991571,-2.3860,0.191,9.81492,9.81492
2269.00,9.81570,25.132984,0.000424,24.991561,-2.3862,0.191,9.81463,9.81463
2270.00,9.81540,25.133004,0.000423,24.991526,-2.3864,0.191,9.81318,9.81318
2271.00,9.81496,25.133071,0.000424,24.991551,-2.3864,0.191,9.81241,9.81241
2272.00,9.81500,25.133123,0.000424,24.991531,-2.3866,0.191,9.81398,9.81398
2273.00,9.81527,25.133242,0.000423,24.991597,-2.3869,0.192,9.81410,9.81410
2274.00,9.81521,25.133373,0.000422,24.991636,-2.3871,0.192,9.81385,9.81385
2275.00,9.81484,25.133481,0.000422,24.991671,-2.3873,0.192,9.81449,9.81449
2276.00,9.81463,25.133472,0.000423,24.991604,-2.3876,0.192,9.81557,9.81557
2277.00,9.81505,25.133499,0.000421,24.991619,-2.3878,0.192,9.81737,9.81737
2278.00,9.81575,25.133448,0.000420,24.991534,-2.3881,0.192,9.82021,9.82021
2279.00,9.81631,25.133324,0.000421,24.991442,-2.3882,0.192,9.82298,9.82298
2280.00,9.81668,25.133331,0.000420,24.991516,-2.3885,0.192,9.82473,9.82473
2281.00,9.81679,25.133468,0.000422,24.991703,-2.3886,0.192,9.82389,9.82389
2282.00,9.81694,25.133582,0.000424,24.991806,-2.3886,0.192,9.82224,9.82224
2283.00,9.81733,25.133621,0.000425,24.991814,-2.3888,0.192,9.82073,9.82073
2284.00,9.81772,25.133678,0.000424,24.991811,-2.3891,0.192,9.82009,9.82009
2285.00,9.81777,25.133753,0.000424,24.991748,-2.3892,0.193,9.81802,9.81802
2286.00,9.81730,25.133684,0.000425,24.991641,-2.3894,0.193,9.81639,9.81639
2287.00,9.81697,25.133607,0.000424,24.991572,-2.3897,0.193,9.81414,9.81414
2288.00,9.81687,25.133648,0.000425,24.991620,-2.3898,0.193,9.81261,9.81261
2289.00,9.81701,25.133724,0.000427,24.991722,-2.3899,0.193,9.81156,9.81156
2290.00,9.81717,25.133764,0.000430,24.991796,-2.3901,0.193,9.81198,9.81198
2291.00,9.81739,25.133815,0.000427,24.991854,-2.3903,0.193,9.81387,9.81387
2292.00,9.81732,25.133949,0.000427,24.991933,-2.3905,0.193,9.81501,9.81501
2293.00,9.81726,25.134061,0.000428,24.991953,-2.3906,0.193,9.81662,9.81662
2294.00,9.81794,25.134155,0.000429,24.991944,-2.3909,0.193,9.81856,9.81856
2295.00,9.81849,25.134185,0.000430,24.991968,-2.3913,0.193,9.81988,9.81988
2296.00,9.81881,25.134214,0.000430,24.991883,-2.3916,0.193,9.82127,9.82127
2297.00,9.81869,25.134293,0.000431,24.991882,-2.3920,0.193,9.82230,9.82230
2298.00,9.81808,25.134294,0.000428,24.991806,-2.3924,0.193,9.82050,9.82050
2299.00,9.81733,25.134308,0.000425,24.991783,-2.3929,0.194,9.81810,9.81810
2300.00,9.81682,25.134292,0.000421,24.991676,-2.3932,0.194,9.81647,9.81647
2301.00,9.81652,25.134406,0.000424,24.991779,-2.3936,0.194,9.81454,9.81454
2302.00,9.81635,25.134359,0.000421,24.991720,-2.3939,0.194,9.81299,9.81299
2303.00,9.81578,25.134380,0.000425,24.991764,-2.3943,0.194,9.81318,9.81318
2304.00,9.81581,25.134370,0.000424,24.991702,-2.3944,0.194,9.81271,9.81271
2305.00,9.81671,25.134487,0.000425,24.991727,-2.3945,0.194,9.81185,9.81185
2306.00,9.81706,25.134589,0.000424,24.991717,-2.3946,0.194,9.80979,9.80979
2307.00,9.81745,25.134600,0.000422,24.991689,-2.3946,0.194,9.80594,9.80594
2308.00,9.81702,25.134720,0.000417,24.991753,-2.3945,0.195,9.80164,9.80164
2309.00,9.81534,25.134776,0.000415,24.991779,-2.3945,0.195,9.79879,9.79879
2310.00,9.81322,25.134814,0.000412,24.991811,-2.3948,0.195,9.79633,9.79633
2311.00,9.81273,25.134740,0.000408,24.991743,-2.3949,0.195,9.79467,9.79467
@16,2.0001,4.0, 2310.02600000001 
2312.00,9.81288,25.134852,0.000410,24.991837,-2.3950,0.196,9.79520,9.79520
2313.00,9.81329,25.134863,0.000408,24.991806,-2.3952,0.196,9.79705,9.79705
2314.00,9.81027,25.134943,0.000411,24.991827,-2.3953,0.196,9.79954,9.79954
2315.00,9.80554,25.134951,0.000413,24.991824,-2.3953,0.196,9.80123,9.80123
2316.00,9.80298,25.135056,0.000412,24.991841,-2.3955,0.196,9.80373,9.80373
2317.00,9.80141,25.135067,0.000414,24.991814,-2.3957,0.196,9.80686,9.80686
2318.00,9.80157,25.135068,0.000417,24.991781,-2.3958,0.196,9.80848,9.80848
2319.00,9.80220,25.135081,0.000419,24.991776,-2.3960,0.196,9.80636,9.80636
2320.00,9.80319,25.135101,0.000420,24.991763,-2.3963,0.196,9.80446,9.80446
2321.00,9.80292,25.135019,0.000422,24.991765,-2.3965,0.196,9.80247,9.80247
2322.00,9.80241,25.134953,0.000420,24.991715,-2.3967,0.196,9.80140,9.80140
2323.00,9.80240,25.134909,0.000422,24.991686,-2.3969,0.196,9.80220,9.80220
2324.00,9.80244,25.134913,0.000421,24.991728,-2.3971,0.196,9.80560,9.80560
2325.00,9.80302,25.134887,0.000418,24.991725,-2.3972,0.196,9.81105,9.81105
2326.00,9.80362,25.134948,0.000418,24.991726,-2.3974,0.196,9.81492,9.81492
2327.00,9.80434,25.135066,0.000420,24.991768,-2.3975,0.196,9.81578,9.81578
2328.00,9.80512,25.135117,0.000416,24.991745,-2.3976,0.197,9.81388,9.81388
2329.00,9.80549,25.135140,0.000416,24.991670,-2.3979,0.197,9.81110,9.81110
2330.00,9.80588,25.135282,0.000420,24.991681,-2.3981,0.197,9.80811,9.80811
2331.00,9.80654,25.135339,0.000420,24.991586,-2.3982,0.197,9.80642,9.80642
2332.00,9.80726,25.135409,0.000418,24.991589,-2.3984,0.197,9.80673,9.80673
2333.00,9.80816,25.135415,0.000419,24.991529,-2.3985,0.197,9.81010,9.81010
2334.00,9.80940,25.135491,0.000420,24.991564,-2.3986,0.197,9.81698,9.81698
2335.00,9.81068,25.135563,0.000422,24.991639,-2.3988,0.197,9.82147,9.82147
2336.00,9.81171,25.135578,0.000422,24.991700,-2.3990,0.197,9.82399,9.82399
2337.00,9.81211,25.135563,0.000424,24.991665,-2.3992,0.197,9.82484,9.82484
2338.00,9.81219,25.135690,0.000425,24.991769,-2.3994,0.197,9.82297,9.82297
2339.00,9.81249,25.135773,0.000428,24.991805,-2.3997,0.197,9.81760,9.81760
2340.00,9.81318,25.135725,0.000424,24.991682,-2.4000,0.197,9.81395,9.81395
2341.00,9.81399,25.135851,0.000423,24.991676,-2.4002,0.198,9.81195,9.81195
2342.00,9.81434,25.135938,0.000424,24.991658,-2.4006,0.198,9.81005,9.81005
2343.00,9.81431,25.136042,0.000422,24.991680,-2.4009,0.198,9.81042,9.81042
2344.00,9.81450,25.136067,0.000420,24.991651,-2.4010,0.198,9.81268,9.81268
2345.00,9.81473,25.136134,0.000425,24.991690,-2.4010,0.198,9.81611,9.81611
2346.00,9.81522,25.136161,0.000428,24.991742,-2.4012,0.198,9.81925,9.81925
2347.00,9.81554,25.136227,0.000430,24.991791,-2.4013,0.198,9.82097,9.82097
2348.00,9.81585,25.136281,0.000436,24.991839,-2.4014,0.198,9.82101,9.82101
2349.00,9.81631,25.136324,0.000438,24.991886,-2.4016,0.198,9.81894,9.81894
2350.00,9.81655,25.136358,0.000441,24.991950,-2.4019,0.198,9.81504,9.81504
2351.00,9.81670,25.136404,0.000442,24.991959,-2.4021,0.198,9.81226,9.81226
2352.00,9.81686,25.136452,0.000440,24.991979,-2.4021,0.198,9.81146,9.81146
2353.00,9.81652,25.136427,0.000436,24.991886,-2.4023,0.198,9.80979,9.80979
2354.00,9.81535,25.136484,0.000433,24.991816,-2.4026,0.198,9.80949,9.80949
2355.00,9.81433,25.136583,0.000431,24.991789,-2.4026,0.198,9.81099,9.81099
2356.00,9.81395,25.136636,0.000431,24.991781,-2.4028,0.198,9.81226,9.81226
2357.00,9.81403,25.136678,0.000429,24.991768,-2.4032,0.198,9.81380,9.81380
2358.00,9.81410,25.136730,0.000430,24.991808,-2.4033,0.199,9.81514,9.81514
2359.00,9.81407,25.136754,0.000431,24.991841,-2.4033,0.199,9.81540,9.81540
2360.00,9.81420,25.136754,0.000430,24.991825,-2.4034,0.199,9.81505,9.81505
2361.00,9.81444,25.136733,0.000429,24.991807,-2.4036,0.199,9.81492,9.81492
2362.00,9.81488,25.136759,0.000431,24.991807,-2.4036,0.199,9.81422,9.81422
2363.00,9.81510,25.136804,0.000431,24.991789,-2.4040,0.199,9.81408,9.81408
2364.00,9.81493,25.136843,0.000432,24.991845,-2.4044,0.199,9.81560,9.81560
2365.00,9.81485,25.136767,0.000432,24.991790,-2.4048,0.199,9.81735,9.81735
2366.00,9.81430,25.136832,0.000433,24.991824,-2.4052,0.199,9.81643,9.81643
2367.00,9.81386,25.136793,0.000431,24.991805,-2.4057,0.199,9.81616,9.81616
2368.00,9.81399,25.136834,0.000433,24.991865,-2.4060,0.199,9.81711,9.81711
2369.00,9.81412,25.136773,0.000434,24.991754,-2.4062,0.199,9.81635,9.81635
2370.00,9.81425,25.136919,0.000433,24.991841,-2.4065,0.199,9.81389,9.81389
2371.00,9.81420,25.136933,0.000432,24.991837,-2.4068,0.199,9.81261,9.81261
2372.00,9.81393,25.137046,0.000438,24.991916,-2.4071,0.199,9.81162,9.81162
2373.00,9.81411,25.137088,0.000436,24.991871,-2.4072,0.199,9.81098,9.81098
2374.00,9.81442,25.137235,0.000435,24.991888,-2.4072,0.199,9.81048,9.81048
2375.00,9.81429,25.137284,0.000436,24.991919,-2.4071,0.199,9.81001,9.81001
2376.00,9.81365,25.137365,0.000430,24.991917,-2.4071,0.199,9.80901,9.80901
2377.00,9.81286,25.137444,0.000421,24.991902,-2.4072,0.200,9.80787,9.80787
2378.00,9.81217,25.137538,0.000420,24.991944,-2.4073,0.200,9.80591,9.80591
2379.00,9.81202,25.137553,0.000419,24.991950,-2.4075,0.200,9.80581,9.80581
2380.00,9.81200,25.137597,0.000419,24.991931,-2.4077,0.200,9.80626,9.80626
2381.00,9.81169,25.137583,0.000423,24.991854,-2.4078,0.200,9.80762,9.80762
2382.00,9.81125,25.137619,0.000428,24.991805,-2.4079,0.200,9.80842,9.80842
2383.00,9.81081,25.137623,0.000430,24.991748,-2.4080,0.200,9.80861,9.80861
2384.00,9.81045,25.137693,0.000432,24.991830,-2.4082,0.200,9.80798,9.80798
2385.00,9.80991,25.137742,0.000432,24.991801,-2.4085,0.200,9.80871,9.80871
2386.00,9.80994,25.137839,0.000434,24.991900,-2.4089,0.200,9.81127,9.81127
2387.00,9.81034,25.137903,0.000434,24.991966,-2.4092,0.200,9.81368,9.81368
2388.00,9.81048,25.137926,0.000428,24.991956,-2.4095,0.200,9.81659,9.81659
2389.00,9.81071,25.137991,0.000426,24.991961,-2.4097,0.200,9.81931,9.81931
2390.00,9.81117,25.138020,0.000422,24.991928,-2.4099,0.201,9.82045,9.82045
2391.00,9.81136,25.138045,0.000422,24.991894,-2.4100,0.201,9.81741,9.81741
2392.00,9.81121,25.138027,0.000418,24.991776,-2.4103,0.201,9.81449,9.81449
2393.00,9.81095,25.138075,0.000422,24.991779,-2.4104,0.201,9.81227,9.81227
2394.00,9.81078,25.138071,0.000422,24.991742,-2.4106,0.201,9.80996,9.80996
2395.00,9.81096,25.138129,0.000426,24.991811,-2.4108,0.201,9.80932,9.80932
2396.00,9.81147,25.138206,0.000426,24.991829,-2.4110,0.201,9.81070,9.81070
2397.00,9.81209,25.138230,0.000427,24.991828,-2.4112,0.201,9.81365,9.81365
2398.00,9.81310,25.138259,0.000427,24.991768,-2.4115,0.201,9.81693,9.81693
2399.00,9.81397,25.138335,0.000426,24.991748,-2.4117,0.201,9.81979,9.81979
2400.00,9.81463,25.138380,0.000426,24.991714,-2.4119,0.202,9.82136,9.82136
2401.00,9.81516,25.138467,0.000424,24.991698,-2.4119,0.202,9.82222,9.82222
2402.00,9.81560,25.138559,0.000427,24.991745,-2.4120,0.202,9.82170,9.82170
2403.00,9.81608,25.138662,0.000429,24.991840,-2.4119,0.202,9.81967,9.81967
2404.00,9.81674,25.138731,0.000428,24.991883,-2.4119,0.202,9.81953,9.81953
2405.00,9.81760,25.138748,0.000425,24.991866,-2.4120,0.202,9.82054,9.82054
2406.00,9.81803,25.138680,0.000426,24.991846,-2.4121,0.202,9.82196,9.82196
2407.00,9.81821,25.138716,0.000426,24.991872,-2.4123,0.202,9.82341,9.82341
2408.00,9.81855,25.138668,0.000425,24.991804,-2.4128,0.202,9.82613,9.82613
2409.00,9.81891,25.138662,0.000429,24.991752,-2.4132,0.202,9.82629,9.82629
2410.00,9.81876,25.138699,0.000432,24.991740,-2.4135,0.202,9.82355,9.82355
2411.00,9.81863,25.138782,0.000435,24.991734,-2.4138,0.202,9.82001,9.82001
2412.00,9.81860,25.138778,0.000433,24.991721,-2.4139,0.202,9.81565,9.81565
2413.00,9.81857,25.138840,0.000432,24.991788,-2.4139,0.202,9.81194,9.81194
2414.00,9.81884,25.138783,0.000428,24.991739,-2.4139,0.202,9.81080,9.81080
2415.00,9.81913,25.138764,0.000429,24.991732,-2.4139,0.202,9.81122,9.81122
2416.00,9.81918,25.138770,0.000426,24.991790,-2.4140,0.203,9.81285,9.81285
2417.00,9.81913,25.138805,0.000425,24.991786,-2.4142,0.203,9.81500,9.81500
2418.00,9.81895,25.138866,0.000426,24.991815,-2.4146,0.203,9.81816,9.81816
2419.00,9.81920,25.138959,0.000431,24.991863,-2.4149,0.203,9.82091,9.82091
2420.00,9.81956,25.139045,0.000431,24.991865,-2.4152,0.203,9.82314,9.82314
2421.00,9.81958,25.139095,0.000428,24.991811,-2.4154,0.203,9.82321,9.82321
2422.00,9.81929,25.139144,0.000427,24.991756,-2.4154,0.203,9.82243,9.82243
2423.00,9.81886,25.139143,0.000426,24.991673,-2.4154,0.203,9.81829,9.81829
2424.00,9.81816,25.139208,0.000422,24.991671,-2.4153,0.203,9.81296,9.81296
2425.00,9.81729,25.139313,0.000422,24.991723,-2.4155,0.203,9.80944,9.80944
2426.00,9.81654,25.139400,0.000428,24.991713,-2.4157,0.203,9.80895,9.80895
2427.00,9.81605,25.139475,0.000429,24.991764,-2.4160,0.203,9.81016,9.81016
2428.00,9.81558,25.139524,0.000430,24.991758,-2.4164,0.203,9.81262,9.81262
2429.00,9.81516,25.139570,0.000430,24.991770,-2.4167,0.203,9.81587,9.81587
2430.00,9.81526,25.139595,0.000428,24.991734,-2.4169,0.203,9.81780,9.81780
2431.00,9.81571,25.139610,0.000425,24.991730,-2.4172,0.203,9.81892,9.81892
2432.00,9.81620,25.139635,0.000425,24.991649,-2.4175,0.204,9.81816,9.81816
2433.00,9.81647,25.139698,0.000426,24.991674,-2.4178,0.203,9.81700,9.81700
2434.00,9.81644,25.139689,0.000425,24.991596,-2.4182,0.204,9.81568,9.81568
2435.00,9.81631,25.139678,0.000425,24.991532,-2.4186,0.204,9.81452,9.81452
2436.00,9.81609,25.139741,0.000425,24.991531,-2.4190,0.204,9.81280,9.81280
2437.00,9.81581,25.139854,0.000426,24.991662,-2.4193,0.204,9.81179,9.81179
2438.00,9.81525,25.139825,0.000425,24.991624,-2.4195,0.204,9.81128,9.81128
2439.00,9.81433,25.139935,0.000428,24.991671,-2.4196,0.204,9.81054,9.81054
2440.00,9.81335,25.139968,0.000425,24.991640,-2.4197,0.204,9.81002,9.81002
2441.00,9.81271,25.140057,0.000428,24.991745,-2.4197,0.204,9.80955,9.80955
2442.00,9.81261,25.139990,0.000428,24.991682,-2.4197,0.204,9.81081,9.81081
2443.00,9.81300,25.140112,0.000427,24.991741,-2.4199,0.204,9.81223,9.81223
2444.00,9.81353,25.140131,0.000423,24.991723,-2.4200,0.204,9.81310,9.81310
2445.00,9.81392,25.140289,0.000426,24.991825,-2.4201,0.205,9.81391,9.81391
2446.00,9.81415,25.140295,0.000428,24.991788,-2.4203,0.205,9.81556,9.81556
2447.00,9.81413,25.140339,0.000424,24.991745,-2.4205,0.205,9.81525,9.81525
2448.00,9.81366,25.140335,0.000424,24.991724,-2.4206,0.205,9.81282,9.81282
2449.00,9.81306,25.140397,0.000427,24.991752,-2.4208,0.205,9.81191,9.81191
2450.00,9.81269,25.140343,0.000428,24.991669,-2.4211,0.205,9.81179,9.81179
2451.00,9.81238,25.140318,0.000427,24.991567,-2.4214,0.205,9.81082,9.81082
2452.00,9.81211,25.140368,0.000428,24.991662,-2.4216,0.205,9.81056,9.81056
2453.00,9.81211,25.140363,0.000427,24.991642,-2.4219,0.205,9.81197,9.81197
2454.00,9.81183,25.140381,0.000427,24.991708,-2.4223,0.205,9.81127,9.81127
2455.00,9.81214,25.140343,0.000428,24.991721,-2.4226,0.205,9.80892,9.80892
2456.00,9.81249,25.140350,0.000425,24.991790,-2.4227,0.205,9.80672,9.80672
2457.00,9.81279,25.140396,0.000425,24.991769,-2.4229,0.205,9.80524,9.80524
2458.00,9.81258,25.140514,0.000423,24.991816,-2.4229,0.205,9.80366,9.80366
2459.00,9.81158,25.140513,0.000415,24.991741,-2.4228,0.206,9.79990,9.79990
2460.00,9.81087,25.140716,0.000412,24.991881,-2.4227,0.206,9.79596,9.79596
2461.00,9.81231,25.140796,0.000411,24.991904,-2.4228,0.206,9.79353,9.79353
@17,2.0001,4.0, 2460.07 
2462.00,9.81034,25.140800,0.000408,24.991853,-2.4231,0.207,9.78962,9.78962
2463.00,9.81020,25.140787,0.000409,24.991835,-2.4234,0.207,9.78720,9.78720
2464.00,9.80726,25.140809,0.000413,24.991853,-2.4237,0.207,9.78894,9.78894
2465.00,9.80544,25.140639,0.000409,24.991758,-2.4240,0.207,9.79232,9.79232
2466.00,9.80215,25.140520,0.000408,24.991684,-2.4242,0.207,9.79456,9.79456
2467.00,9.79888,25.140447,0.000410,24.991728,-2.4242,0.207,9.79824,9.79824
2468.00,9.79734,25.140282,0.000408,24.991673,-2.4241,0.207,9.80016,9.80016
2469.00,9.79770,25.140344,0.000409,24.991760,-2.4240,0.207,9.80114,9.80114
2470.00,9.79810,25.140420,0.000414,24.991777,-2.4241,0.207,9.80207,9.80207
2471.00,9.79861,25.140498,0.000416,24.991809,-2.4243,0.207,9.80273,9.80273
2472.00,9.79903,25.140560,0.000418,24.991796,-2.4244,0.207,9.80224,9.80224
2473.00,9.79840,25.140696,0.000421,24.991850,-2.4248,0.207,9.80074,9.80074
2474.00,9.79776,25.140674,0.000422,24.991802,-2.4253,0.207,9.80033,9.80033
2475.00,9.79754,25.140646,0.000421,24.991746,-2.4255,0.207,9.79932,9.79932
2476.00,9.79755,25.140734,0.000425,24.991768,-2.4257,0.207,9.80012,9.80012
2477.00,9.79801,25.140758,0.000425,24.991686,-2.4259,0.207,9.80240,9.80240
2478.00,9.79838,25.140860,0.000426,24.991728,-2.4261,0.207,9.80650,9.80650
2479.00,9.79933,25.140751,0.000423,24.991606,-2.4263,0.207,9.80978,9.80978
2480.00,9.80085,25.140799,0.000425,24.991643,-2.4265,0.207,9.81288,9.81288
2481.00,9.80228,25.140803,0.000423,24.991721,-2.4267,0.207,9.81445,9.81445
2482.00,9.80371,25.140853,0.000424,24.991830,-2.4271,0.207,9.81507,9.81507
2483.00,9.80501,25.140864,0.000424,24.991796,-2.4274,0.207,9.81457,9.81457
2484.00,9.80584,25.141028,0.000426,24.991895,-2.4277,0.208,9.81303,9.81303
2485.00,9.80615,25.141084,0.000426,24.991899,-2.4280,0.208,9.81060,9.81060
2486.00,9.80633,25.141204,0.000429,24.991858,-2.4284,0.207,9.80908,9.80908
2487.00,9.80693,25.141244,0.000430,24.991820,-2.4288,0.207,9.80957,9.80957
2488.00,9.80774,25.141341,0.000432,24.991858,-2.4290,0.207,9.81074,9.81074
2489.00,9.80835,25.141394,0.000434,24.991889,-2.4292,0.207,9.81085,9.81085
2490.00,9.80853,25.141378,0.000432,24.991829,-2.4292,0.207,9.81145,9.81145
2491.00,9.80868,25.141345,0.000428,24.991746,-2.4291,0.208,9.81185,9.81185
2492.00,9.80922,25.141437,0.000429,24.991726,-2.4290,0.208,9.81182,9.81182
2493.00,9.81028,25.141437,0.000426,24.991687,-2.4289,0.208,9.81149,9.81149
2494.00,9.81104,25.141428,0.000425,24.991624,-2.4288,0.208,9.81134,9.81134
2495.00,9.81143,25.141544,0.000427,24.991680,-2.4288,0.208,9.81170,9.81170
2496.00,9.81184,25.141552,0.000428,24.991651,-2.4289,0.208,9.81251,9.81251
2497.00,9.81192,25.141566,0.000429,24.991712,-2.4289,0.208,9.81110,9.81110
2498.00,9.81189,25.141517,0.000430,24.991688,-2.4290,0.208,9.81069,9.81069
2499.00,9.81178,25.141539,0.000429,24.991721,-2.4293,0.208,9.81151,9.81151
2500.00,9.81163,25.141536,0.000430,24.991704,-2.4296,0.208,9.81209,9.81209
2501.00,9.81134,25.141605,0.000429,24.991811,-2.4298,0.208,9.81156,9.81156
2502.00,9.81130,25.141573,0.000424,24.991792,-2.4302,0.208,9.81292,9.81292
2503.00,9.81155,25.141624,0.000422,24.991848,-2.4306,0.209,9.81421,9.81421
2504.00,9.81198,25.141640,0.000423,24.991797,-2.4309,0.209,9.81486,9.81486
2505.00,9.81228,25.141710,0.000423,24.991816,-2.4313,0.209,9.81454,9.81454
2506.00,9.81260,25.141710,0.000422,24.991743,-2.4317,0.209,9.81490,9.81490
2507.00,9.81274,25.141792,0.000418,24.991735,-2.4320,0.209,9.81523,9.81523
2508.00,9.81283,25.141986,0.000420,24.991760,-2.4323,0.209,9.81491,9.81491
2509.00,9.81289,25.142136,0.000422,24.991825,-2.4326,0.209,9.81433,9.81433
2510.00,9.81310,25.142183,0.000418,24.991881,-2.4328,0.209,9.81478,9.81478
2511.00,9.81341,25.142275,0.000419,24.991951,-2.4329,0.209,9.81520,9.81520
2512.00,9.81361,25.142304,0.000422,24.991885,-2.4331,0.209,9.81520,9.81520
2513.00,9.81364,25.142295,0.000423,24.991862,-2.4332,0.209,9.81476,9.81476
2514.00,9.81371,25.142314,0.000419,24.991838,-2.4332,0.209,9.81483,9.81483
2515.00,9.81400,25.142356,0.000421,24.991745,-2.4333,0.209,9.81490,9.81490
2516.00,9.81395,25.142347,0.000423,24.991635,-2.4334,0.209,9.81369,9.81369
2517.00,9.81394,25.142456,0.000423,24.991678,-2.4336,0.209,9.81323,9.81323
2518.00,9.81426,25.142467,0.000420,24.991618,-2.4338,0.210,9.81333,9.81333
2519.00,9.81431,25.142615,0.000424,24.991694,-2.4341,0.210,9.81315,9.81315
2520.00,9.81419,25.142772,0.000429,24.991786,-2.4343,0.209,9.81243,9.81243
2521.00,9.81416,25.142854,0.000430,24.991811,-2.4345,0.209,9.81290,9.81290
2522.00,9.81399,25.143000,0.000436,24.991922,-2.4346,0.209,9.81130,9.81130
2523.00,9.81332,25.143095,0.000438,24.991948,-2.4347,0.209,9.80847,9.80847
2524.00,9.81249,25.143097,0.000439,24.991956,-2.4348,0.209,9.80679,9.80679
2525.00,9.81215,25.143023,0.000434,24.991926,-2.4350,0.209,9.80610,9.80610
2526.00,9.81180,25.143081,0.000433,24.992018,-2.4351,0.210,9.80459,9.80459
2527.00,9.81139,25.142929,0.000425,24.991860,-2.4353,0.210,9.80501,9.80501
2528.00,9.81122,25.142833,0.000423,24.991815,-2.4356,0.210,9.80867,9.80867
2529.00,9.81160,25.142815,0.000423,24.991802,-2.4359,0.210,9.81232,9.81232
2530.00,9.81200,25.142907,0.000427,24.991851,-2.4361,0.210,9.81475,9.81475
2531.00,9.81189,25.142943,0.000426,24.991766,-2.4364,0.210,9.81582,9.81582
2532.00,9.81158,25.143124,0.000431,24.991890,-2.4366,0.210,9.81612,9.81612
2533.00,9.81129,25.143153,0.000432,24.991854,-2.4367,0.210,9.81416,9.81416
2534.00,9.81094,25.143207,0.000432,24.991813,-2.4368,0.210,9.81047,9.81047
2535.00,9.81044,25.143226,0.000430,24.991811,-2.4368,0.210,9.80800,9.80800
2536.00,9.81043,25.143278,0.000433,24.991872,-2.4368,0.210,9.80906,9.80906
2537.00,9.81069,25.143301,0.000434,24.991833,-2.4369,0.210,9.81008,9.81008
2538.00,9.81069,25.143446,0.000436,24.991918,-2.4370,0.210,9.81152,9.81152
2539.00,9.81080,25.143537,0.000435,24.991976,-2.4374,0.210,9.81389,9.81389
2540.00,9.81100,25.143554,0.000430,24.991908,-2.4377,0.211,9.81602,9.81602
2541.00,9.81145,25.143628,0.000427,24.991971,-2.4381,0.211,9.81689,9.81689
2542.00,9.81175,25.143589,0.000427,24.991945,-2.4384,0.211,9.81660,9.81660
2543.00,9.81219,25.143571,0.000425,24.991971,-2.4386,0.211,9.81580,9.81580
2544.00,9.81287,25.143472,0.000426,24.991864,-2.4386,0.211,9.81608,9.81608
2545.00,9.81378,25.143482,0.000430,24.991873,-2.4387,0.211,9.81876,9.81876
2546.00,9.81487,25.143524,0.000432,24.991826,-2.4387,0.211,9.81955,9.81955
2547.00,9.81555,25.143570,0.000431,24.991821,-2.4388,0.211,9.81997,9.81997
2548.00,9.81554,25.143721,0.000430,24.991900,-2.4391,0.211,9.81967,9.81967
2549.00,9.81502,25.143908,0.000430,24.991978,-2.4394,0.211,9.81875,9.81875
2550.00,9.81476,25.144034,0.000430,24.992030,-2.4397,0.211,9.81653,9.81653
2551.00,9.81510,25.144111,0.000429,24.992074,-2.4400,0.211,9.81597,9.81597
2552.00,9.81560,25.144196,0.000430,24.992167,-2.4401,0.211,9.81678,9.81678
2553.00,9.81615,25.144109,0.000428,24.992045,-2.4402,0.211,9.81875,9.81875
2554.00,9.81672,25.144053,0.000428,24.992007,-2.4403,0.211,9.81931,9.81931
2555.00,9.81711,25.144007,0.000426,24.991929,-2.4406,0.211,9.81763,9.81763
2556.00,9.81715,25.143936,0.000425,24.991777,-2.4410,0.212,9.81624,9.81624
2557.00,9.81719,25.143936,0.000421,24.991634,-2.4414,0.212,9.81537,9.81537
2558.00,9.81700,25.144104,0.000423,24.991652,-2.4417,0.212,9.81326,9.81326
2559.00,9.81670,25.144229,0.000422,24.991677,-2.4420,0.212,9.81192,9.81192
2560.00,9.81627,25.144343,0.000422,24.991681,-2.4421,0.212,9.81118,9.81118
2561.00,9.81567,25.144507,0.000425,24.991841,-2.4422,0.212,9.80963,9.80963
2562.00,9.81504,25.144585,0.000429,24.991893,-2.4424,0.212,9.80727,9.80727
2563.00,9.81463,25.144597,0.000432,24.991883,-2.4426,0.212,9.80599,9.80599
2564.00,9.81412,25.144561,0.000433,24.991815,-2.4428,0.212,9.80546,9.80546
2565.00,9.81342,25.144584,0.000433,24.991883,-2.4430,0.212,9.80644,9.80644
2566.00,9.81267,25.144612,0.000429,24.991851,-2.4432,0.212,9.80765,9.80765
2567.00,9.81215,25.144662,0.000431,24.991879,-2.4435,0.212,9.80832,9.80832
2568.00,9.81188,25.144574,0.000429,24.991880,-2.4437,0.212,9.80964,9.80964
2569.00,9.81201,25.144610,0.000430,24.991952,-2.4440,0.212,9.81136,9.81136
2570.00,9.81185,25.144657,0.000434,24.991941,-2.4443,0.212,9.81138,9.81138
2571.00,9.81167,25.144612,0.000439,24.991937,-2.4445,0.212,9.81288,9.81288
2572.00,9.81166,25.144546,0.000437,24.991903,-2.4447,0.212,9.81528,9.81528
2573.00,9.81150,25.144654,0.000433,24.991912,-2.4449,0.212,9.81672,9.81672
2574.00,9.81164,25.144637,0.000428,24.991849,-2.4452,0.213,9.81890,9.81890
2575.00,9.81225,25.144667,0.000422,24.991835,-2.4455,0.213,9.82146,9.82146
2576.00,9.81297,25.144762,0.000420,24.991805,-2.4458,0.213,9.82195,9.82195
2577.00,9.81269,25.144907,0.000422,24.991822,-2.4461,0.213,9.81864,9.81864
2578.00,9.81217,25.144970,0.000426,24.991809,-2.4462,0.213,9.81559,9.81559
2579.00,9.81182,25.145166,0.000431,24.991913,-2.4463,0.213,9.81135,9.81135
2580.00,9.81162,25.145233,0.000433,24.991969,-2.4465,0.213,9.80674,9.80674
2581.00,9.81136,25.145265,0.000429,24.991970,-2.4467,0.213,9.80285,9.80285
2582.00,9.81124,25.145259,0.000425,24.991891,-2.4470,0.213,9.80268,9.80268
2583.00,9.81128,25.145336,0.000423,24.991959,-2.4471,0.214,9.80384,9.80384
2584.00,9.81179,25.145246,0.000419,24.991845,-2.4473,0.214,9.80674,9.80674
2585.00,9.81236,25.145298,0.000417,24.991804,-2.4475,0.214,9.81084,9.81084
2586.00,9.81290,25.145294,0.000417,24.991773,-2.4476,0.214,9.81488,9.81488
2587.00,9.81323,25.145389,0.000424,24.991911,-2.4477,0.214,9.81662,9.81662
2588.00,9.81321,25.145433,0.000426,24.991930,-2.4479,0.214,9.81607,9.81607
2589.00,9.81288,25.145534,0.000428,24.991996,-2.4482,0.214,9.81410,9.81410
2590.00,9.81277,25.145535,0.000431,24.991958,-2.4483,0.214,9.81196,9.81196
2591.00,9.81261,25.145534,0.000436,24.991985,-2.4485,0.214,9.81030,9.81030
2592.00,9.81232,25.145537,0.000433,24.991941,-2.4488,0.214,9.81029,9.81029
2593.00,9.81177,25.145503,0.000429,24.991854,-2.4491,0.214,9.81020,9.81020
2594.00,9.81097,25.145534,0.000429,24.991832,-2.4494,0.214,9.80961,9.80961
2595.00,9.81009,25.145567,0.000427,24.991817,-2.4497,0.214,9.80879,9.80879
2596.00,9.80914,25.145609,0.000422,24.991771,-2.4500,0.214,9.80729,9.80729
2597.00,9.80892,25.145663,0.000420,24.991773,-2.4501,0.214,9.80686,9.80686
2598.00,9.80931,25.145814,0.000422,24.991840,-2.4503,0.214,9.80796,9.80796
2599.00,9.80967,25.145850,0.000423,24.991864,-2.4505,0.214,9.80882,9.80882
2600.00,9.80989,25.145931,0.000425,24.991965,-2.4505,0.214,9.80853,9.80853
2601.00,9.81003,25.146040,0.000426,24.992004,-2.4506,0.214,9.80818,9.80818
2602.00,9.81042,25.146033,0.000428,24.992005,-2.4509,0.214,9.80902,9.80902
2603.00,9.81078,25.146029,0.000429,24.992008,-2.4511,0.214,9.80933,9.80933
2604.00,9.80996,25.145989,0.000427,24.991876,-2.4515,0.214,9.80862,9.80862
2605.00,9.80892,25.145991,0.000427,24.991822,-2.4521,0.214,9.80905,9.80905
2606.00,9.80896,25.146005,0.000424,24.991848,-2.4524,0.215,9.80929,9.80929
2607.00,9.80856,25.146083,0.000424,24.991850,-2.4527,0.215,9.80606,9.80606
2608.00,9.80828,25.146106,0.000418,24.991757,-2.4530,0.215,9.80236,9.80236
2609.00,9.80871,25.146340,0.000416,24.991950,-2.4531,0.215,9.79933,9.79933
2610.00,9.80928,25.146362,0.000411,24.991905,-2.4532,0.216,9.79646,9.79646
2611.00,9.80853,25.146393,0.000409,24.991843,-2.4533,0.216,9.79395,9.79395
2612.00,9.81152,25.146499,0.000406,24.991901,-2.4534,0.216,9.79303,9.79303
@18,2.0001,4.0, 2610.034 
2613.00,9.81271,25.146497,0.000406,24.991892,-2.4536,0.217,9.79306,9.79306
2614.00,9.80951,25.146368,0.000404,24.991714,-2.4537,0.217,9.79277,9.79277
2615.00,9.80603,25.146415,0.000406,24.991714,-2.4538,0.217,9.79200,9.79200
2616.00,9.80266,25.146493,0.000409,24.991760,-2.4540,0.217,9.79281,9.79281
2617.00,9.80044,25.146481,0.000409,24.991696,-2.4542,0.217,9.79443,9.79443
2618.00,9.79917,25.146602,0.000410,24.991773,-2.4543,0.217,9.79637,9.79637
2619.00,9.79795,25.146806,0.000414,24.991957,-2.4545,0.217,9.80005,9.80005
2620.00,9.79801,25.146841,0.000414,24.991959,-2.4547,0.217,9.80437,9.80437
2621.00,9.79907,25.146905,0.000418,24.991958,-2.4550,0.217,9.80735,9.80735
2622.00,9.80034,25.146910,0.000419,24.991906,-2.4553,0.217,9.80964,9.80964
2623.00,9.80067,25.146974,0.000421,24.991962,-2.4555,0.217,9.80994,9.80994
2624.00,9.80041,25.147001,0.000424,24.991957,-2.4557,0.217,9.80951,9.80951
2625.00,9.80065,25.147059,0.000425,24.991983,-2.4559,0.217,9.81044,9.81044
2626.00,9.80116,25.147034,0.000424,24.991917,-2.4561,0.217,9.81188,9.81188
2627.00,9.80197,25.147158,0.000426,24.991985,-2.4562,0.217,9.81242,9.81242
2628.00,9.80290,25.147137,0.000425,24.991866,-2.4564,0.217,9.81419,9.81419
2629.00,9.80393,25.147158,0.000425,24.991821,-2.4566,0.217,9.81549,9.81549
2630.00,9.80472,25.147203,0.000427,24.991820,-2.4570,0.217,9.81330,9.81330
2631.00,9.80507,25.147283,0.000425,24.991903,-2.4573,0.217,9.80897,9.80897
2632.00,9.80535,25.147294,0.000424,24.991886,-2.4577,0.217,9.80563,9.80563
2633.00,9.80569,25.147268,0.000422,24.991849,-2.4581,0.218,9.80352,9.80352
2634.00,9.80639,25.147321,0.000420,24.991781,-2.4584,0.218,9.80269,9.80269
2635.00,9.80744,25.147435,0.000422,24.991833,-2.4586,0.218,9.80343,9.80343
2636.00,9.80811,25.147500,0.000424,24.991837,-2.4588,0.218,9.80566,9.80566
2637.00,9.80868,25.147547,0.000428,24.991841,-2.4589,0.218,9.80782,9.80782
2638.00,9.80900,25.147660,0.000431,24.991867,-2.4588,0.218,9.80871,9.80871
2639.00,9.80925,25.147731,0.000430,24.991941,-2.4589,0.218,9.80991,9.80991
2640.00,9.80948,25.147645,0.000425,24.991786,-2.4590,0.218,9.81073,9.81073
2641.00,9.80940,25.147644,0.000422,24.991757,-2.4591,0.218,9.81095,9.81095
2642.00,9.80937,25.147730,0.000421,24.991865,-2.4593,0.218,9.81150,9.81150
2643.00,9.80942,25.147714,0.000420,24.991867,-2.4596,0.218,9.81184,9.81184
2644.00,9.80974,25.147736,0.000423,24.991853,-2.4599,0.218,9.81140,9.81140
2645.00,9.80996,25.147889,0.000427,24.991987,-2.4602,0.219,9.81213,9.81213
2646.00,9.80983,25.147885,0.000431,24.991943,-2.4606,0.218,9.81334,9.81334
2647.00,9.80967,25.147768,0.000429,24.991816,-2.4608,0.218,9.81331,9.81331
2648.00,9.80950,25.147737,0.000426,24.991794,-2.4611,0.219,9.81352,9.81352
2649.00,9.80924,25.147572,0.000418,24.991653,-2.4613,0.219,9.81240,9.81240
2650.00,9.80907,25.147436,0.000416,24.991552,-2.4615,0.219,9.81016,9.81016
2651.00,9.80921,25.147471,0.000413,24.991600,-2.4616,0.219,9.80772,9.80772
2652.00,9.80952,25.147552,0.000413,24.991624,-2.4617,0.219,9.80610,9.80610
2653.00,9.80975,25.147606,0.000414,24.991639,-2.4618,0.219,9.80543,9.80543
2654.00,9.81011,25.147822,0.000420,24.991799,-2.4620,0.219,9.80763,9.80763
2655.00,9.81059,25.147874,0.000418,24.991758,-2.4621,0.219,9.81028,9.81028
2656.00,9.81109,25.147851,0.000415,24.991661,-2.4622,0.219,9.81333,9.81333
2657.00,9.81177,25.147941,0.000414,24.991684,-2.4623,0.220,9.81789,9.81789
2658.00,9.81261,25.148095,0.000417,24.991779,-2.4626,0.220,9.82090,9.82090
2659.00,9.81301,25.148068,0.000416,24.991675,-2.4629,0.220,9.82030,9.82030
2660.00,9.81278,25.148266,0.000421,24.991828,-2.4632,0.220,9.81782,9.81782
2661.00,9.81246,25.148374,0.000425,24.991869,-2.4634,0.220,9.81543,9.81543
2662.00,9.81269,25.148344,0.000426,24.991760,-2.4636,0.219,9.81464,9.81464
2663.00,9.81316,25.148317,0.000424,24.991611,-2.4636,0.219,9.81286,9.81286
2664.00,9.81299,25.148419,0.000425,24.991673,-2.4638,0.220,9.81071,9.81071
2665.00,9.81232,25.148294,0.000418,24.991554,-2.4639,0.220,9.80957,9.80957
2666.00,9.81172,25.148401,0.000417,24.991630,-2.4641,0.220,9.80946,9.80946
2667.00,9.81131,25.148468,0.000419,24.991714,-2.4643,0.220,9.80638,9.80638
2668.00,9.81130,25.148576,0.000422,24.991839,-2.4645,0.220,9.80620,9.80620
2669.00,9.81164,25.148509,0.000421,24.991760,-2.4647,0.220,9.80928,9.80928
2670.00,9.81225,25.148692,0.000428,24.991826,-2.4649,0.220,9.81229,9.81229
2671.00,9.81255,25.148739,0.000429,24.991799,-2.4651,0.220,9.81226,9.81226
2672.00,9.81261,25.148786,0.000428,24.991768,-2.4653,0.220,9.81190,9.81190
2673.00,9.81261,25.148869,0.000428,24.991800,-2.4656,0.220,9.81015,9.81015
2674.00,9.81231,25.148910,0.000426,24.991815,-2.4660,0.220,9.80781,9.80781
2675.00,9.81161,25.148813,0.000422,24.991737,-2.4663,0.221,9.80523,9.80523
2676.00,9.81088,25.148740,0.000419,24.991672,-2.4665,0.221,9.80480,9.80480
2677.00,9.81012,25.148797,0.000422,24.991699,-2.4667,0.221,9.80579,9.80579
2678.00,9.80946,25.148791,0.000420,24.991603,-2.4668,0.221,9.80758,9.80758
2679.00,9.80908,25.148832,0.000419,24.991563,-2.4670,0.221,9.80857,9.80857
2680.00,9.80932,25.149019,0.000423,24.991639,-2.4672,0.221,9.81131,9.81131
2681.00,9.80982,25.148955,0.000422,24.991559,-2.4675,0.221,9.81292,9.81292
2682.00,9.80959,25.148903,0.000421,24.991490,-2.4678,0.221,9.81274,9.81274
2683.00,9.80902,25.148913,0.000425,24.991545,-2.4680,0.221,9.81179,9.81179
2684.00,9.80897,25.149064,0.000429,24.991632,-2.4681,0.221,9.81063,9.81063
2685.00,9.80927,25.149022,0.000429,24.991588,-2.4682,0.221,9.80941,9.80941
2686.00,9.80980,25.149200,0.000432,24.991709,-2.4683,0.221,9.81017,9.81017
2687.00,9.81026,25.149226,0.000428,24.991667,-2.4685,0.221,9.81106,9.81106
2688.00,9.81026,25.149303,0.000427,24.991715,-2.4687,0.221,9.81101,9.81101
2689.00,9.81003,25.149344,0.000427,24.991769,-2.4689,0.221,9.81228,9.81228
2690.00,9.80974,25.149485,0.000425,24.991840,-2.4692,0.222,9.81274,9.81274
2691.00,9.80965,25.149576,0.000426,24.991833,-2.4695,0.222,9.81084,9.81084
2692.00,9.80971,25.149724,0.000430,24.991916,-2.4699,0.221,9.80981,9.80981
2693.00,9.80993,25.149714,0.000429,24.991811,-2.4701,0.221,9.80942,9.80942
2694.00,9.80982,25.149731,0.000429,24.991746,-2.4702,0.221,9.80740,9.80740
2695.00,9.80979,25.149718,0.000432,24.991724,-2.4702,0.221,9.80651,9.80651
2696.00,9.81009,25.149729,0.000435,24.991716,-2.4703,0.221,9.80679,9.80679
2697.00,9.81011,25.149737,0.000432,24.991687,-2.4703,0.221,9.80633,9.80633
2698.00,9.80975,25.149763,0.000430,24.991672,-2.4705,0.222,9.80595,9.80595
2699.00,9.80948,25.149889,0.000432,24.991809,-2.4708,0.222,9.80726,9.80726
2700.00,9.80932,25.149917,0.000427,24.991786,-2.4710,0.222,9.80817,9.80817
2701.00,9.80920,25.150048,0.000423,24.991835,-2.4712,0.222,9.80922,9.80922
2702.00,9.80950,25.150197,0.000425,24.991951,-2.4714,0.222,9.81141,9.81141
2703.00,9.80953,25.150219,0.000424,24.991934,-2.4715,0.222,9.81103,9.81103
2704.00,9.80909,25.150167,0.000422,24.991826,-2.4716,0.222,9.80874,9.80874
2705.00,9.80878,25.150187,0.000422,24.991840,-2.4717,0.223,9.80732,9.80732
2706.00,9.80876,25.150128,0.000422,24.991855,-2.4720,0.223,9.80848,9.80848
2707.00,9.80913,25.150123,0.000424,24.991883,-2.4722,0.223,9.81008,9.81008
2708.00,9.80983,25.150131,0.000423,24.991923,-2.4726,0.223,9.81406,9.81406
2709.00,9.81034,25.150074,0.000420,24.991834,-2.4730,0.223,9.81840,9.81840
2710.00,9.81058,25.150152,0.000428,24.991907,-2.4734,0.223,9.82079,9.82079
2711.00,9.81088,25.150210,0.000428,24.991930,-2.4737,0.223,9.81996,9.81996
2712.00,9.81115,25.150293,0.000425,24.991896,-2.4740,0.223,9.81650,9.81650
2713.00,9.81093,25.150409,0.000427,24.991934,-2.4742,0.223,9.81247,9.81247
2714.00,9.81092,25.150488,0.000430,24.991971,-2.4744,0.223,9.80999,9.80999
2715.00,9.81128,25.150478,0.000428,24.991874,-2.4744,0.223,9.80956,9.80956
2716.00,9.81165,25.150500,0.000428,24.991771,-2.4744,0.223,9.80971,9.80971
2717.00,9.81204,25.150467,0.000430,24.991783,-2.4745,0.223,9.81125,9.81125
2718.00,9.81238,25.150415,0.000430,24.991714,-2.4748,0.223,9.81209,9.81209
2719.00,9.81217,25.150411,0.000428,24.991693,-2.4750,0.223,9.81044,9.81044
2720.00,9.81165,25.150535,0.000426,24.991744,-2.4754,0.223,9.80842,9.80842
2721.00,9.81150,25.150589,0.000427,24.991759,-2.4759,0.223,9.80746,9.80746
2722.00,9.81115,25.150666,0.000426,24.991697,-2.4764,0.223,9.80613,9.80613
2723.00,9.81093,25.150703,0.000425,24.991728,-2.4767,0.224,9.80503,9.80503
2724.00,9.81067,25.150816,0.000428,24.991832,-2.4770,0.224,9.80360,9.80360
2725.00,9.81042,25.150817,0.000426,24.991853,-2.4772,0.224,9.80208,9.80208
2726.00,9.80976,25.150695,0.000418,24.991784,-2.4773,0.224,9.79997,9.79997
2727.00,9.80875,25.150586,0.000412,24.991704,-2.4771,0.224,9.79893,9.79893
2728.00,9.80786,25.150629,0.000411,24.991681,-2.4771,0.224,9.80034,9.80034
2729.00,9.80724,25.150619,0.000410,24.991620,-2.4772,0.224,9.80407,9.80407
2730.00,9.80722,25.150556,0.000412,24.991515,-2.4772,0.224,9.80936,9.80936
2731.00,9.80762,25.150746,0.000415,24.991663,-2.4773,0.224,9.81358,9.81358
2732.00,9.80781,25.150891,0.000422,24.991807,-2.4775,0.224,9.81543,9.81543
2733.00,9.80801,25.151039,0.000422,24.991923,-2.4777,0.224,9.81481,9.81481
2734.00,9.80792,25.151125,0.000422,24.991898,-2.4776,0.224,9.81279,9.81279
2735.00,9.80735,25.151210,0.000420,24.991914,-2.4776,0.224,9.80808,9.80808
2736.00,9.80682,25.151237,0.000423,24.991831,-2.4776,0.224,9.80558,9.80558
2737.00,9.80658,25.151271,0.000426,24.991755,-2.4777,0.224,9.80530,9.80530
2738.00,9.80643,25.151323,0.000426,24.991684,-2.4779,0.224,9.80542,9.80542
2739.00,9.80638,25.151307,0.000425,24.991620,-2.4782,0.224,9.80555,9.80555
2740.00,9.80663,25.151410,0.000424,24.991683,-2.4786,0.224,9.80735,9.80735
2741.00,9.80679,25.151411,0.000421,24.991585,-2.4789,0.225,9.80829,9.80829
2742.00,9.80698,25.151573,0.000419,24.991671,-2.4793,0.225,9.80838,9.80838
2743.00,9.80718,25.151599,0.000418,24.991684,-2.4797,0.225,9.80948,9.80948
2744.00,9.80784,25.151789,0.000425,24.991853,-2.4801,0.225,9.81031,9.81031
2745.00,9.80841,25.151815,0.000424,24.991821,-2.4806,0.225,9.81005,9.81005
2746.00,9.80886,25.151866,0.000425,24.991918,-2.4809,0.225,9.80862,9.80862
2747.00,9.80914,25.151755,0.000425,24.991847,-2.4811,0.225,9.80773,9.80773
2748.00,9.80896,25.151767,0.000426,24.991839,-2.4811,0.225,9.80511,9.80511
2749.00,9.80832,25.151795,0.000422,24.991873,-2.4812,0.225,9.80310,9.80310
2750.00,9.80738,25.151791,0.000425,24.991896,-2.4812,0.225,9.80133,9.80133
2751.00,9.80604,25.151792,0.000424,24.991821,-2.4815,0.225,9.79922,9.79922
2752.00,9.80505,25.151814,0.000421,24.991809,-2.4821,0.225,9.79782,9.79782
2753.00,9.80480,25.151885,0.000421,24.991847,-2.4826,0.225,9.80011,9.80011
2754.00,9.80512,25.151845,0.000420,24.991745,-2.4830,0.226,9.80284,9.80284
2755.00,9.80480,25.151955,0.000419,24.991771,-2.4834,0.226,9.80399,9.80399
2756.00,9.80467,25.152139,0.000425,24.991978,-2.4837,0.226,9.80552,9.80552
2757.00,9.80387,25.152173,0.000429,24.991980,-2.4837,0.226,9.80474,9.80474
2758.00,9.80225,25.152188,0.000423,24.991937,-2.4838,0.226,9.80242,9.80242
2759.00,9.80081,25.152362,0.000421,24.992101,-2.4839,0.226,9.79946,9.79946
2760.00,9.79881,25.152295,0.000418,24.992043,-2.4840,0.227,9.79630,9.79630
2761.00,9.79860,25.152265,0.000412,24.991973,-2.4842,0.227,9.79198,9.79198
2762.00,9.80073,25.152370,0.000405,24.991967,-2.4844,0.227,9.78872,9.78872
@19,2.0001,4.0, 2760.185 
2763.00,9.80840,25.152376,0.000406,24.991925,-2.4846,0.228,9.78651,9.78651
2764.00,9.80777,25.152267,0.000407,24.991766,-2.4848,0.228,9.78699,9.78699
2765.00,9.80462,25.152261,0.000406,24.991700,-2.4850,0.228,9.78910,9.78910
2766.00,9.80211,25.152289,0.000406,24.991639,-2.4851,0.228,9.79368,9.79368
2767.00,9.79838,25.152330,0.000411,24.991660,-2.4853,0.228,9.79866,9.79866
2768.00,9.79614,25.152353,0.000415,24.991694,-2.4856,0.228,9.80253,9.80253
2769.00,9.79654,25.152449,0.000416,24.991744,-2.4859,0.228,9.80375,9.80375
2770.00,9.79759,25.152607,0.000421,24.991906,-2.4861,0.228,9.80643,9.80643
2771.00,9.79856,25.152648,0.000423,24.991946,-2.4864,0.228,9.80736,9.80736
2772.00,9.79976,25.152681,0.000425,24.992011,-2.4865,0.228,9.80848,9.80848
2773.00,9.80032,25.152752,0.000427,24.992054,-2.4865,0.228,9.80955,9.80955
2774.00,9.80024,25.152737,0.000432,24.992003,-2.4867,0.228,9.81057,9.81057
2775.00,9.80016,25.152717,0.000433,24.991880,-2.4869,0.228,9.80833,9.80833
2776.00,9.79993,25.152717,0.000428,24.991822,-2.4870,0.228,9.80648,9.80648
2777.00,9.79988,25.152697,0.000424,24.991735,-2.4871,0.228,9.80388,9.80388
2778.00,9.79999,25.152676,0.000421,24.991691,-2.4873,0.228,9.80191,9.80191
2779.00,9.80048,25.152667,0.000414,24.991634,-2.4876,0.228,9.80205,9.80205
2780.00,9.80139,25.152749,0.000415,24.991649,-2.4877,0.229,9.80441,9.80441
2781.00,9.80291,25.152768,0.000418,24.991689,-2.4880,0.229,9.80785,9.80785
2782.00,9.80462,25.152844,0.000419,24.991758,-2.4883,0.229,9.81068,9.81068
2783.00,9.80599,25.152946,0.000420,24.991824,-2.4885,0.229,9.81224,9.81224
2784.00,9.80682,25.153023,0.000424,24.991904,-2.4887,0.229,9.81181,9.81181
2785.00,9.80714,25.153156,0.000425,24.992001,-2.4888,0.229,9.81001,9.81001
2786.00,9.80743,25.153233,0.000427,24.992023,-2.4889,0.229,9.80884,9.80884
2787.00,9.80774,25.153223,0.000424,24.991969,-2.4890,0.229,9.80811,9.80811
2788.00,9.80783,25.153177,0.000422,24.991904,-2.4891,0.229,9.80826,9.80826
2789.00,9.80822,25.153179,0.000417,24.991893,-2.4893,0.229,9.80918,9.80918
2790.00,9.80837,25.153190,0.000420,24.991960,-2.4896,0.229,9.81009,9.81009
2791.00,9.80813,25.153167,0.000420,24.991937,-2.4898,0.229,9.80910,9.80910
2792.00,9.80800,25.153305,0.000427,24.992026,-2.4901,0.229,9.80880,9.80880
2793.00,9.80773,25.153353,0.000430,24.992051,-2.4905,0.229,9.80821,9.80821
2794.00,9.80763,25.153326,0.000433,24.991989,-2.4907,0.229,9.80734,9.80734
2795.00,9.80761,25.153181,0.000426,24.991796,-2.4910,0.229,9.80652,9.80652
2796.00,9.80796,25.153375,0.000428,24.991898,-2.4912,0.229,9.80706,9.80706
2797.00,9.80844,25.153449,0.000427,24.991854,-2.4914,0.229,9.80738,9.80738
2798.00,9.80898,25.153646,0.000427,24.991899,-2.4915,0.230,9.80791,9.80791
2799.00,9.80922,25.153829,0.000428,24.991984,-2.4918,0.230,9.80857,9.80857
2800.00,9.80896,25.153913,0.000430,24.992039,-2.4920,0.230,9.80773,9.80773
2801.00,9.80828,25.153780,0.000423,24.991891,-2.4922,0.230,9.80732,9.80732
2802.00,9.80821,25.153789,0.000420,24.991907,-2.4924,0.230,9.80921,9.80921
2803.00,9.80867,25.153758,0.000420,24.991854,-2.4925,0.230,9.81128,9.81128
2804.00,9.80915,25.153682,0.000420,24.991804,-2.4926,0.230,9.81226,9.81226
2805.00,9.80959,25.153779,0.000420,24.991821,-2.4927,0.230,9.81475,9.81475
2806.00,9.80969,25.153941,0.000424,24.991884,-2.4929,0.230,9.81464,9.81464
2807.00,9.80943,25.153848,0.000424,24.991772,-2.4931,0.230,9.81190,9.81190
2808.00,9.80909,25.153947,0.000422,24.991821,-2.4932,0.230,9.80828,9.80828
2809.00,9.80887,25.154063,0.000422,24.991789,-2.4934,0.231,9.80712,9.80712
2810.00,9.80895,25.154161,0.000425,24.991825,-2.4937,0.230,9.80745,9.80745
2811.00,9.80933,25.154192,0.000423,24.991786,-2.4939,0.231,9.80917,9.80917
2812.00,9.80969,25.154319,0.000426,24.991827,-2.4939,0.231,9.81085,9.81085
2813.00,9.81003,25.154386,0.000430,24.991819,-2.4943,0.230,9.81297,9.81297
2814.00,9.81004,25.154495,0.000433,24.991884,-2.4946,0.230,9.81214,9.81214
2815.00,9.80998,25.154537,0.000435,24.991871,-2.4948,0.230,9.80992,9.80992
2816.00,9.80978,25.154681,0.000438,24.991964,-2.4950,0.230,9.80715,9.80715
2817.00,9.80941,25.154747,0.000436,24.991988,-2.4954,0.230,9.80561,9.80561
2818.00,9.80934,25.154755,0.000437,24.991989,-2.4956,0.231,9.80437,9.80437
2819.00,9.80902,25.154779,0.000437,24.992043,-2.4957,0.231,9.80397,9.80397
2820.00,9.80886,25.154774,0.000436,24.991994,-2.4958,0.231,9.80389,9.80389
2821.00,9.80912,25.154694,0.000437,24.991932,-2.4960,0.231,9.80562,9.80562
2822.00,9.80895,25.154709,0.000441,24.991922,-2.4959,0.231,9.80638,9.80638
2823.00,9.80851,25.154722,0.000441,24.991877,-2.4959,0.231,9.80722,9.80722
2824.00,9.80800,25.154670,0.000439,24.991726,-2.4962,0.231,9.80787,9.80787
2825.00,9.80749,25.154729,0.000439,24.991733,-2.4963,0.231,9.80735,9.80735
2826.00,9.80691,25.154765,0.000437,24.991732,-2.4966,0.231,9.80519,9.80519
2827.00,9.80681,25.154773,0.000434,24.991715,-2.4969,0.231,9.80497,9.80497
2828.00,9.80713,25.154691,0.000428,24.991657,-2.4970,0.231,9.80431,9.80431
2829.00,9.80709,25.154760,0.000429,24.991729,-2.4972,0.231,9.80383,9.80383
2830.00,9.80690,25.154857,0.000433,24.991827,-2.4974,0.231,9.80604,9.80604
2831.00,9.80688,25.154835,0.000433,24.991793,-2.4975,0.231,9.80970,9.80970
2832.00,9.80705,25.154822,0.000433,24.991799,-2.4978,0.231,9.81134,9.81134
2833.00,9.80703,25.154963,0.000434,24.991851,-2.4982,0.231,9.81184,9.81184
2834.00,9.80705,25.155070,0.000432,24.991875,-2.4985,0.231,9.81325,9.81325
2835.00,9.80752,25.155037,0.000427,24.991785,-2.4988,0.232,9.81365,9.81365
2836.00,9.80775,25.155276,0.000429,24.991915,-2.4991,0.232,9.81108,9.81108
2837.00,9.80787,25.155414,0.000428,24.991893,-2.4993,0.232,9.80829,9.80829
2838.00,9.80749,25.155502,0.000434,24.991950,-2.4994,0.232,9.80591,9.80591
2839.00,9.80718,25.155444,0.000433,24.991916,-2.4997,0.232,9.80377,9.80377
2840.00,9.80722,25.155490,0.000436,24.991985,-2.4997,0.232,9.80208,9.80208
2841.00,9.80736,25.155533,0.000433,24.992033,-2.4998,0.232,9.80357,9.80357
2842.00,9.80740,25.155557,0.000433,24.992069,-2.5000,0.232,9.80476,9.80476
2843.00,9.80705,25.155466,0.000427,24.991972,-2.5002,0.232,9.80502,9.80502
2844.00,9.80665,25.155556,0.000426,24.991958,-2.5003,0.233,9.80571,9.80571
2845.00,9.80686,25.155609,0.000423,24.991904,-2.5006,0.233,9.80684,9.80684
2846.00,9.80744,25.155553,0.000427,24.991793,-2.5009,0.233,9.80660,9.80660
2847.00,9.80775,25.155650,0.000428,24.991850,-2.5012,0.233,9.80632,9.80632
2848.00,9.80748,25.155841,0.000429,24.992015,-2.5014,0.233,9.80680,9.80680
2849.00,9.80739,25.155780,0.000430,24.991976,-2.5018,0.233,9.80698,9.80698
2850.00,9.80740,25.155797,0.000434,24.991998,-2.5020,0.233,9.80670,9.80670
2851.00,9.80717,25.155812,0.000434,24.991952,-2.5022,0.233,9.80650,9.80650
2852.00,9.80687,25.155760,0.000431,24.991821,-2.5025,0.233,9.80765,9.80765
2853.00,9.80664,25.155684,0.000429,24.991677,-2.5026,0.233,9.80856,9.80856
2854.00,9.80651,25.155840,0.000430,24.991783,-2.5025,0.233,9.80909,9.80909
2855.00,9.80627,25.155881,0.000424,24.991790,-2.5025,0.233,9.80897,9.80897
2856.00,9.80619,25.155915,0.000424,24.991819,-2.5026,0.233,9.80836,9.80836
2857.00,9.80641,25.155903,0.000426,24.991846,-2.5025,0.233,9.80800,9.80800
2858.00,9.80719,25.155997,0.000428,24.991910,-2.5026,0.233,9.81033,9.81033
2859.00,9.80820,25.156063,0.000428,24.991857,-2.5027,0.233,9.81263,9.81263
2860.00,9.80874,25.156124,0.000431,24.991824,-2.5027,0.233,9.81246,9.81246
2861.00,9.80843,25.156237,0.000430,24.991859,-2.5028,0.233,9.81106,9.81106
2862.00,9.80784,25.156376,0.000431,24.991866,-2.5030,0.233,9.80859,9.80859
2863.00,9.80751,25.156441,0.000432,24.991875,-2.5031,0.233,9.80449,9.80449
2864.00,9.80757,25.156522,0.000432,24.991942,-2.5033,0.234,9.80166,9.80166
2865.00,9.80742,25.156489,0.000430,24.991960,-2.5035,0.234,9.80084,9.80084
2866.00,9.80706,25.156451,0.000425,24.991937,-2.5037,0.234,9.80158,9.80158
2867.00,9.80678,25.156526,0.000424,24.992023,-2.5040,0.234,9.80293,9.80293
2868.00,9.80701,25.156501,0.000422,24.991931,-2.5044,0.234,9.80574,9.80574
2869.00,9.80756,25.156560,0.000423,24.991928,-2.5049,0.234,9.80742,9.80742
2870.00,9.80774,25.156747,0.000428,24.991950,-2.5053,0.234,9.80861,9.80861
2871.00,9.80777,25.156796,0.000437,24.991863,-2.5055,0.234,9.81025,9.81025
2872.00,9.80789,25.156810,0.000439,24.991760,-2.5055,0.233,9.81246,9.81246
2873.00,9.80823,25.156904,0.000443,24.991799,-2.5054,0.233,9.81307,9.81307
2874.00,9.80844,25.156918,0.000443,24.991834,-2.5053,0.233,9.81170,9.81170
2875.00,9.80803,25.156847,0.000438,24.991814,-2.5054,0.234,9.80918,9.80918
2876.00,9.80759,25.156905,0.000434,24.991901,-2.5055,0.234,9.80669,9.80669
2877.00,9.80708,25.156834,0.000430,24.991852,-2.5056,0.234,9.80327,9.80327
2878.00,9.80663,25.156876,0.000429,24.991877,-2.5057,0.234,9.80252,9.80252
2879.00,9.80633,25.156871,0.000430,24.991813,-2.5059,0.234,9.80382,9.80382
2880.00,9.80613,25.156905,0.000431,24.991722,-2.5059,0.234,9.80597,9.80597
2881.00,9.80639,25.156958,0.000431,24.991703,-2.5059,0.234,9.80859,9.80859
2882.00,9.80727,25.157133,0.000432,24.991809,-2.5060,0.234,9.81227,9.81227
2883.00,9.80800,25.157106,0.000431,24.991742,-2.5060,0.234,9.81118,9.81118
2884.00,9.80785,25.157207,0.000428,24.991731,-2.5059,0.234,9.80736,9.80736
2885.00,9.80734,25.157266,0.000425,24.991724,-2.5058,0.235,9.80535,9.80535
2886.00,9.80736,25.157291,0.000423,24.991697,-2.5056,0.235,9.80440,9.80440
2887.00,9.80755,25.157317,0.000422,24.991664,-2.5055,0.235,9.80210,9.80210
2888.00,9.80731,25.157427,0.000419,24.991720,-2.5056,0.235,9.80140,9.80140
2889.00,9.80672,25.157409,0.000418,24.991691,-2.5057,0.235,9.80277,9.80277
2890.00,9.80618,25.157513,0.000420,24.991800,-2.5058,0.235,9.80371,9.80371
2891.00,9.80594,25.157597,0.000418,24.991825,-2.5062,0.235,9.80355,9.80355
2892.00,9.80578,25.157605,0.000420,24.991837,-2.5066,0.236,9.80500,9.80500
2893.00,9.80554,25.157586,0.000420,24.991802,-2.5068,0.236,9.80633,9.80633
2894.00,9.80527,25.157666,0.000419,24.991820,-2.5069,0.236,9.80712,9.80712
2895.00,9.80539,25.157640,0.000416,24.991723,-2.5070,0.236,9.80698,9.80698
2896.00,9.80544,25.157654,0.000416,24.991751,-2.5070,0.236,9.80532,9.80532
2897.00,9.80541,25.157736,0.000417,24.991776,-2.5068,0.236,9.80206,9.80206
2898.00,9.80512,25.157885,0.000419,24.991877,-2.5065,0.236,9.80026,9.80026
2899.00,9.80473,25.157742,0.000418,24.991798,-2.5063,0.236,9.80162,9.80162
2900.00,9.80503,25.157744,0.000420,24.991826,-2.5062,0.237,9.80552,9.80552
2901.00,9.80578,25.157730,0.000421,24.991793,-2.5061,0.236,9.81032,9.81032
2902.00,9.80582,25.157683,0.000419,24.991737,-2.5062,0.237,9.81344,9.81344
2903.00,9.80556,25.157665,0.000415,24.991613,-2.5064,0.237,9.81438,9.81438
2904.00,9.80566,25.157858,0.000418,24.991725,-2.5067,0.237,9.81177,9.81177
2905.00,9.80581,25.157933,0.000419,24.991743,-2.5068,0.237,9.80714,9.80714
2906.00,9.80579,25.158021,0.000421,24.991777,-2.5068,0.237,9.80398,9.80398
2907.00,9.80601,25.158040,0.000422,24.991741,-2.5069,0.237,9.80459,9.80459
2908.00,9.80651,25.158047,0.000427,24.991821,-2.5071,0.237,9.80576,9.80576
2909.00,9.80678,25.158150,0.000431,24.991852,-2.5071,0.237,9.80722,9.80722
2910.00,9.80703,25.158239,0.000435,24.991860,-2.5071,0.237,9.80879,9.80879
2911.00,9.80715,25.158270,0.000435,24.991860,-2.5071,0.237,9.80874,9.80874
2912.00,9.80675,25.158295,0.000437,24.991890,-2.5070,0.237,9.80548,9.80548
