# Supplementary material for: HSL1 and BAM1/2 impact epidermal cell development by sensing distinct signaling peptides
Source: Nat Commun. 2022 Feb 15;13:876. doi: 10.1038/s41467-022-28558-4 (PMC8847575; doi:10.1038/s41467-022-28558-4)
Supplement: Supplementary file 4 — Source Data [file 41467_2022_28558_MOESM4_ESM.zip › Source Data/Source Data/Figure S8/Exp1_HSL1_IDA Hyp64P_SERK1.itc]

$ITC
$ 19 
$NOT
$ 25 
$ 60 
$ 500 
$ 10 
$ 2 
$ADCGainCode:  0 
$False,True,True
$ 0.4 , 0.8 , 150 , 5 
$ 2 , 4 , 150 , 5 
$ 2 , 4 , 150 , 5 
$ 2 , 4 , 150 , 5 
$ 2 , 4 , 150 , 5 
$ 2 , 4 , 150 , 5 
$ 2 , 4 , 150 , 5 
$ 2 , 4 , 150 , 5 
$ 2 , 4 , 150 , 5 
$ 2 , 4 , 150 , 5 
$ 2 , 4 , 150 , 5 
$ 2 , 4 , 150 , 5 
$ 2 , 4 , 150 , 5 
$ 2 , 4 , 150 , 5 
$ 2 , 4 , 150 , 5 
$ 2 , 4 , 150 , 5 
$ 2 , 4 , 150 , 5 
$ 2 , 4 , 150 , 5 
$ 2 , 4 , 150 , 5 
# 0 
# 0.15 
# 0.165 
# 0.2035 
# 25 
# 4 
# 8.15 
# 1 
?HSL1 15uM_SERK1_100uM_YIDAnoHyp_150uM
% MICROCALITC_MAL1177627
% 0.2035 
% 4 
%-0.586102 , 29.61604 
%-0.348256 , 29.40329 
% 0.8333333 
% 167740 , 167730 
% 0.25 , 81 
%-0.015695 ,-0.033946 
%-20 , 8 
% 0 , 0 
% 0 
% 128000       127744 
% 43.1 
% 500 , 750 , 1000 , 750 
% 0.06978023945 ,-0.002252194966 ,-3.244915618586E-05 , 1.349203907274E-06 ,-9.058983361606E-09 
% MicroCalITC Ver: 1.29.32 Run time:2/7/2020 5:47:54 PM
@0
5.00,9.15870,25.199491,0.000411,25.134995,-2.8560,0.008,9.15578,9.15578
6.00,9.15723,25.199465,0.000412,25.134964,-2.8560,0.008,9.15521,9.15521
7.00,9.15678,25.199551,0.000415,25.135021,-2.8561,0.008,9.15512,9.15512
8.00,9.15616,25.199555,0.000416,25.135038,-2.8562,0.008,9.15409,9.15409
9.00,9.15547,25.199561,0.000418,25.135031,-2.8562,0.008,9.15290,9.15290
10.00,9.15441,25.199615,0.000418,25.135032,-2.8563,0.008,9.15105,9.15105
11.00,9.15335,25.199731,0.000418,25.135056,-2.8563,0.008,9.14871,9.14871
12.00,9.15287,25.199757,0.000418,25.135072,-2.8562,0.008,9.14767,9.14767
13.00,9.15345,25.199792,0.000420,25.135041,-2.8562,0.008,9.14937,9.14937
14.00,9.15453,25.199838,0.000416,25.134998,-2.8562,0.008,9.15267,9.15267
15.00,9.15533,25.199872,0.000413,25.135002,-2.8562,0.009,9.15680,9.15680
16.00,9.15579,25.199937,0.000414,25.135004,-2.8562,0.009,9.16058,9.16058
17.00,9.15601,25.199939,0.000414,25.134965,-2.8563,0.009,9.16202,9.16202
18.00,9.15589,25.200001,0.000417,25.134982,-2.8562,0.009,9.15985,9.15985
19.00,9.15543,25.200021,0.000415,25.134978,-2.8561,0.009,9.15650,9.15650
20.00,9.15470,25.200068,0.000414,25.134929,-2.8560,0.009,9.15357,9.15357
21.00,9.15430,25.200057,0.000414,25.134900,-2.8558,0.009,9.15063,9.15063
22.00,9.15375,25.200107,0.000414,25.134893,-2.8556,0.009,9.14813,9.14813
23.00,9.15323,25.200185,0.000413,25.134910,-2.8556,0.010,9.14541,9.14541
24.00,9.15198,25.200305,0.000416,25.134979,-2.8557,0.010,9.14398,9.14398
25.00,9.15139,25.200362,0.000417,25.134963,-2.8559,0.009,9.14368,9.14368
26.00,9.15100,25.200361,0.000412,25.134847,-2.8560,0.010,9.14275,9.14275
27.00,9.15040,25.200445,0.000412,25.134863,-2.8562,0.010,9.14260,9.14260
28.00,9.14980,25.200481,0.000412,25.134841,-2.8564,0.010,9.14251,9.14251
29.00,9.14898,25.200431,0.000410,25.134713,-2.8566,0.010,9.14232,9.14232
30.00,9.14896,25.200406,0.000408,25.134669,-2.8567,0.010,9.14246,9.14246
31.00,9.14929,25.200491,0.000411,25.134690,-2.8569,0.010,9.14364,9.14364
32.00,9.14948,25.200563,0.000409,25.134681,-2.8571,0.011,9.14516,9.14516
33.00,9.14925,25.200562,0.000406,25.134675,-2.8572,0.011,9.14779,9.14779
34.00,9.14846,25.200587,0.000406,25.134704,-2.8572,0.011,9.14874,9.14874
35.00,9.14726,25.200681,0.000406,25.134755,-2.8571,0.011,9.14673,9.14673
36.00,9.14598,25.200691,0.000406,25.134772,-2.8570,0.011,9.14432,9.14432
37.00,9.14496,25.200724,0.000412,25.134774,-2.8569,0.011,9.14258,9.14258
38.00,9.14451,25.200776,0.000411,25.134774,-2.8567,0.011,9.14189,9.14189
39.00,9.14443,25.200890,0.000413,25.134849,-2.8566,0.011,9.14271,9.14271
40.00,9.14434,25.200894,0.000417,25.134832,-2.8565,0.011,9.14388,9.14388
41.00,9.14403,25.200926,0.000416,25.134854,-2.8565,0.011,9.14460,9.14460
42.00,9.14369,25.200943,0.000413,25.134843,-2.8567,0.012,9.14422,9.14422
43.00,9.14379,25.200992,0.000417,25.134871,-2.8569,0.012,9.14375,9.14375
44.00,9.14415,25.200959,0.000415,25.134760,-2.8571,0.012,9.14338,9.14338
45.00,9.14441,25.201070,0.000413,25.134794,-2.8574,0.012,9.14511,9.14511
46.00,9.14478,25.201204,0.000415,25.134840,-2.8575,0.012,9.14756,9.14756
47.00,9.14516,25.201253,0.000415,25.134848,-2.8575,0.012,9.14920,9.14920
48.00,9.14558,25.201326,0.000418,25.134863,-2.8576,0.012,9.15032,9.15032
49.00,9.14608,25.201425,0.000420,25.134933,-2.8577,0.012,9.14983,9.14983
50.00,9.14611,25.201424,0.000419,25.134923,-2.8578,0.012,9.14830,9.14830
51.00,9.14581,25.201404,0.000418,25.134874,-2.8579,0.012,9.14674,9.14674
52.00,9.14528,25.201374,0.000419,25.134796,-2.8580,0.012,9.14578,9.14578
53.00,9.14556,25.201353,0.000412,25.134712,-2.8580,0.012,9.14377,9.14377
54.00,9.14641,25.201371,0.000407,25.134647,-2.8580,0.013,9.14270,9.14270
55.00,9.14641,25.201465,0.000410,25.134685,-2.8580,0.013,9.14058,9.14058
56.00,9.14699,25.201590,0.000413,25.134767,-2.8580,0.013,9.13596,9.13596
57.00,9.14825,25.201736,0.000415,25.134851,-2.8580,0.013,9.12983,9.12983
58.00,9.14814,25.201851,0.000420,25.134913,-2.8579,0.013,9.12566,9.12566
59.00,9.14607,25.201954,0.000424,25.134963,-2.8577,0.013,9.12170,9.12170
60.00,9.14375,25.202029,0.000425,25.134981,-2.8576,0.013,9.12017,9.12017
@1,0.4000,0.8, 60.0599999999977 
61.00,9.14481,25.202041,0.000423,25.134878,-2.8575,0.013,9.12105,9.12105
62.00,9.14308,25.202044,0.000422,25.134854,-2.8575,0.013,9.12307,9.12307
63.00,9.13992,25.201992,0.000420,25.134779,-2.8576,0.013,9.12451,9.12451
64.00,9.13418,25.202028,0.000422,25.134792,-2.8578,0.013,9.12570,9.12570
65.00,9.13111,25.202023,0.000420,25.134717,-2.8580,0.013,9.12652,9.12652
66.00,9.13016,25.202026,0.000420,25.134751,-2.8581,0.014,9.12745,9.12745
67.00,9.12941,25.202099,0.000415,25.134779,-2.8583,0.014,9.12946,9.12946
68.00,9.12930,25.202191,0.000412,25.134791,-2.8585,0.014,9.13189,9.13189
69.00,9.12981,25.202203,0.000412,25.134767,-2.8585,0.014,9.13553,9.13553
70.00,9.13103,25.202201,0.000410,25.134759,-2.8585,0.014,9.13936,9.13936
71.00,9.13187,25.202211,0.000409,25.134765,-2.8586,0.014,9.14293,9.14293
72.00,9.13200,25.202261,0.000412,25.134818,-2.8586,0.014,9.14614,9.14614
73.00,9.13251,25.202327,0.000418,25.134895,-2.8587,0.014,9.14869,9.14869
74.00,9.13296,25.202431,0.000418,25.134949,-2.8588,0.014,9.14960,9.14960
75.00,9.13332,25.202481,0.000421,25.134948,-2.8589,0.014,9.14778,9.14778
76.00,9.13371,25.202634,0.000417,25.134982,-2.8589,0.015,9.14492,9.14492
77.00,9.13444,25.202631,0.000416,25.134908,-2.8589,0.015,9.14099,9.14099
78.00,9.13528,25.202700,0.000416,25.134914,-2.8589,0.015,9.13762,9.13762
79.00,9.13618,25.202623,0.000413,25.134833,-2.8589,0.015,9.13454,9.13454
80.00,9.13651,25.202649,0.000410,25.134860,-2.8590,0.015,9.13347,9.13347
81.00,9.13707,25.202677,0.000415,25.134894,-2.8592,0.015,9.13452,9.13452
82.00,9.13796,25.202730,0.000415,25.134913,-2.8593,0.015,9.13744,9.13744
83.00,9.13910,25.202738,0.000416,25.134916,-2.8594,0.015,9.14056,9.14056
84.00,9.14029,25.202830,0.000418,25.134969,-2.8593,0.015,9.14384,9.14384
85.00,9.14147,25.202863,0.000418,25.134945,-2.8592,0.015,9.14763,9.14763
86.00,9.14272,25.202899,0.000417,25.134910,-2.8591,0.015,9.15130,9.15130
87.00,9.14403,25.202972,0.000418,25.134937,-2.8590,0.015,9.15412,9.15412
88.00,9.14533,25.202921,0.000414,25.134848,-2.8589,0.016,9.15673,9.15673
89.00,9.14640,25.203032,0.000417,25.134847,-2.8589,0.016,9.15894,9.15894
90.00,9.14695,25.203106,0.000416,25.134838,-2.8589,0.016,9.15942,9.15942
91.00,9.14704,25.203122,0.000417,25.134820,-2.8589,0.016,9.15760,9.15760
92.00,9.14696,25.203160,0.000417,25.134852,-2.8591,0.016,9.15471,9.15471
93.00,9.14660,25.203324,0.000419,25.134935,-2.8592,0.016,9.15049,9.15049
94.00,9.14612,25.203312,0.000420,25.134934,-2.8593,0.016,9.14667,9.14667
95.00,9.14598,25.203416,0.000424,25.135000,-2.8594,0.016,9.14387,9.14387
96.00,9.14631,25.203416,0.000424,25.134982,-2.8595,0.016,9.14316,9.14316
97.00,9.14714,25.203413,0.000422,25.134872,-2.8596,0.016,9.14476,9.14476
98.00,9.14832,25.203363,0.000422,25.134822,-2.8597,0.016,9.14753,9.14753
99.00,9.14922,25.203428,0.000420,25.134863,-2.8598,0.016,9.14927,9.14927
100.00,9.15010,25.203415,0.000416,25.134824,-2.8599,0.017,9.14989,9.14989
101.00,9.15038,25.203544,0.000414,25.134828,-2.8599,0.017,9.14859,9.14859
102.00,9.14989,25.203621,0.000413,25.134856,-2.8599,0.017,9.14517,9.14517
103.00,9.14932,25.203880,0.000415,25.134972,-2.8598,0.017,9.14133,9.14133
104.00,9.14871,25.203971,0.000413,25.134998,-2.8597,0.017,9.13868,9.13868
105.00,9.14792,25.203987,0.000415,25.134943,-2.8597,0.017,9.13657,9.13657
106.00,9.14690,25.204012,0.000416,25.134984,-2.8596,0.017,9.13606,9.13606
107.00,9.14575,25.203998,0.000418,25.134911,-2.8596,0.017,9.13574,9.13574
108.00,9.14438,25.203925,0.000413,25.134783,-2.8596,0.017,9.13539,9.13539
109.00,9.14297,25.203963,0.000414,25.134748,-2.8596,0.018,9.13408,9.13408
110.00,9.14139,25.204045,0.000415,25.134804,-2.8595,0.018,9.13161,9.13161
111.00,9.13964,25.204084,0.000414,25.134851,-2.8593,0.018,9.12769,9.12769
112.00,9.13825,25.204155,0.000413,25.134878,-2.8591,0.018,9.12503,9.12503
113.00,9.13709,25.204261,0.000418,25.134926,-2.8590,0.018,9.12216,9.12216
114.00,9.13601,25.204251,0.000417,25.134873,-2.8590,0.018,9.11993,9.11993
115.00,9.13507,25.204272,0.000415,25.134852,-2.8592,0.018,9.12059,9.12059
116.00,9.13429,25.204386,0.000419,25.134846,-2.8594,0.018,9.12315,9.12315
117.00,9.13345,25.204461,0.000418,25.134901,-2.8596,0.018,9.12579,9.12579
118.00,9.13242,25.204447,0.000415,25.134906,-2.8598,0.019,9.12826,9.12826
119.00,9.13106,25.204393,0.000410,25.134916,-2.8598,0.019,9.13095,9.13095
120.00,9.13051,25.204445,0.000412,25.134980,-2.8598,0.019,9.13331,9.13331
121.00,9.13046,25.204372,0.000412,25.134896,-2.8597,0.019,9.13588,9.13588
122.00,9.13088,25.204434,0.000415,25.134996,-2.8597,0.019,9.13732,9.13732
123.00,9.13103,25.204407,0.000412,25.134952,-2.8597,0.019,9.13810,9.13810
124.00,9.13072,25.204535,0.000415,25.134975,-2.8596,0.019,9.13684,9.13684
125.00,9.13019,25.204587,0.000410,25.134902,-2.8595,0.019,9.13397,9.13397
126.00,9.12960,25.204677,0.000405,25.134922,-2.8593,0.020,9.13055,9.13055
127.00,9.12918,25.204741,0.000403,25.134865,-2.8591,0.020,9.12816,9.12816
128.00,9.12907,25.204840,0.000409,25.134921,-2.8590,0.020,9.12765,9.12765
129.00,9.12917,25.204900,0.000413,25.134955,-2.8589,0.020,9.12966,9.12966
130.00,9.12974,25.204824,0.000412,25.134893,-2.8589,0.020,9.13283,9.13283
131.00,9.13085,25.204760,0.000414,25.134847,-2.8590,0.020,9.13604,9.13604
132.00,9.13200,25.204713,0.000411,25.134833,-2.8590,0.020,9.13806,9.13806
133.00,9.13320,25.204692,0.000409,25.134840,-2.8591,0.020,9.13931,9.13931
134.00,9.13410,25.204691,0.000405,25.134782,-2.8591,0.020,9.13960,9.13960
135.00,9.13467,25.204823,0.000408,25.134859,-2.8591,0.020,9.13947,9.13947
136.00,9.13507,25.204915,0.000407,25.134917,-2.8590,0.020,9.13856,9.13856
137.00,9.13551,25.204951,0.000409,25.134886,-2.8590,0.020,9.13938,9.13938
138.00,9.13606,25.205017,0.000407,25.134814,-2.8589,0.021,9.14055,9.14055
139.00,9.13663,25.205067,0.000408,25.134784,-2.8588,0.021,9.14114,9.14114
140.00,9.13689,25.205118,0.000410,25.134754,-2.8585,0.021,9.14138,9.14138
141.00,9.13685,25.205130,0.000410,25.134640,-2.8583,0.021,9.14177,9.14177
142.00,9.13667,25.205219,0.000412,25.134676,-2.8580,0.021,9.14092,9.14092
143.00,9.13670,25.205291,0.000413,25.134734,-2.8577,0.021,9.13986,9.13986
144.00,9.13720,25.205388,0.000414,25.134810,-2.8574,0.021,9.14008,9.14008
145.00,9.13797,25.205390,0.000411,25.134800,-2.8574,0.021,9.14005,9.14005
146.00,9.13874,25.205501,0.000410,25.134956,-2.8574,0.022,9.14019,9.14019
147.00,9.13956,25.205583,0.000410,25.134966,-2.8576,0.022,9.14152,9.14152
148.00,9.14041,25.205557,0.000410,25.134901,-2.8578,0.022,9.14392,9.14392
149.00,9.14148,25.205584,0.000408,25.134910,-2.8580,0.022,9.14706,9.14706
150.00,9.14248,25.205627,0.000407,25.134920,-2.8582,0.022,9.15078,9.15078
151.00,9.14340,25.205694,0.000410,25.134923,-2.8582,0.022,9.15456,9.15456
152.00,9.14427,25.205686,0.000410,25.134860,-2.8580,0.022,9.15698,9.15698
153.00,9.14520,25.205797,0.000414,25.134902,-2.8579,0.022,9.15822,9.15822
154.00,9.14610,25.205803,0.000418,25.134915,-2.8577,0.022,9.15789,9.15789
155.00,9.14698,25.205864,0.000419,25.134936,-2.8577,0.022,9.15754,9.15754
156.00,9.14794,25.205889,0.000415,25.134879,-2.8576,0.022,9.15718,9.15718
157.00,9.14864,25.205884,0.000413,25.134896,-2.8577,0.022,9.15706,9.15706
158.00,9.14933,25.205850,0.000406,25.134854,-2.8577,0.023,9.15657,9.15657
159.00,9.14975,25.205828,0.000403,25.134739,-2.8576,0.023,9.15474,9.15474
160.00,9.14997,25.205832,0.000406,25.134749,-2.8575,0.023,9.15177,9.15177
161.00,9.15003,25.205794,0.000407,25.134713,-2.8574,0.023,9.14883,9.14883
162.00,9.15039,25.205842,0.000411,25.134694,-2.8573,0.023,9.14706,9.14706
163.00,9.15088,25.205939,0.000417,25.134745,-2.8572,0.023,9.14573,9.14573
164.00,9.15123,25.206071,0.000420,25.134799,-2.8572,0.023,9.14594,9.14594
165.00,9.15143,25.206212,0.000421,25.134822,-2.8572,0.023,9.14616,9.14616
166.00,9.15160,25.206313,0.000423,25.134863,-2.8572,0.023,9.14604,9.14604
167.00,9.15145,25.206380,0.000421,25.134834,-2.8571,0.023,9.14423,9.14423
168.00,9.15117,25.206461,0.000417,25.134840,-2.8571,0.023,9.14336,9.14336
169.00,9.15061,25.206489,0.000415,25.134844,-2.8569,0.024,9.14275,9.14275
170.00,9.14987,25.206556,0.000417,25.134856,-2.8568,0.024,9.14248,9.14248
171.00,9.14895,25.206569,0.000416,25.134835,-2.8566,0.024,9.14171,9.14171
172.00,9.14796,25.206655,0.000417,25.134916,-2.8565,0.024,9.14187,9.14187
173.00,9.14707,25.206508,0.000417,25.134825,-2.8563,0.024,9.14096,9.14096
174.00,9.14628,25.206501,0.000417,25.134818,-2.8561,0.024,9.14033,9.14033
175.00,9.14573,25.206436,0.000414,25.134816,-2.8559,0.024,9.14161,9.14161
176.00,9.14536,25.206400,0.000415,25.134822,-2.8557,0.024,9.14406,9.14406
177.00,9.14522,25.206395,0.000411,25.134764,-2.8555,0.024,9.14786,9.14786
178.00,9.14562,25.206570,0.000412,25.134772,-2.8553,0.024,9.15355,9.15355
179.00,9.14647,25.206695,0.000410,25.134777,-2.8551,0.025,9.15877,9.15877
180.00,9.14752,25.206786,0.000413,25.134711,-2.8550,0.025,9.16184,9.16184
181.00,9.14847,25.206927,0.000413,25.134659,-2.8548,0.025,9.16354,9.16354
182.00,9.14920,25.207013,0.000419,25.134685,-2.8547,0.025,9.16412,9.16412
183.00,9.15001,25.207190,0.000420,25.134816,-2.8546,0.025,9.16405,9.16405
184.00,9.15112,25.207172,0.000419,25.134799,-2.8545,0.025,9.16513,9.16513
185.00,9.15218,25.207187,0.000416,25.134830,-2.8545,0.025,9.16778,9.16778
186.00,9.15349,25.207202,0.000414,25.134870,-2.8546,0.025,9.17119,9.17119
187.00,9.15532,25.207232,0.000413,25.134892,-2.8547,0.025,9.17324,9.17324
188.00,9.15733,25.207157,0.000414,25.134786,-2.8549,0.025,9.17344,9.17344
189.00,9.15878,25.207252,0.000417,25.134829,-2.8550,0.025,9.17211,9.17211
190.00,9.15952,25.207362,0.000416,25.134868,-2.8550,0.025,9.16848,9.16848
191.00,9.16048,25.207496,0.000418,25.134893,-2.8548,0.026,9.16315,9.16315
192.00,9.16051,25.207593,0.000418,25.134880,-2.8546,0.026,9.15707,9.15707
193.00,9.16099,25.207655,0.000415,25.134920,-2.8543,0.026,9.15086,9.15086
194.00,9.16032,25.207653,0.000411,25.134855,-2.8541,0.026,9.14459,9.14459
195.00,9.16027,25.207661,0.000413,25.134856,-2.8540,0.026,9.14045,9.14045
196.00,9.15955,25.207659,0.000412,25.134858,-2.8538,0.026,9.13725,9.13725
197.00,9.15823,25.207563,0.000409,25.134810,-2.8537,0.026,9.13590,9.13590
198.00,9.15686,25.207535,0.000412,25.134783,-2.8535,0.026,9.13569,9.13569
199.00,9.15580,25.207596,0.000414,25.134858,-2.8534,0.026,9.13804,9.13804
200.00,9.15512,25.207623,0.000410,25.134806,-2.8532,0.027,9.14190,9.14190
201.00,9.15372,25.207661,0.000409,25.134764,-2.8532,0.027,9.14494,9.14494
202.00,9.15330,25.207769,0.000410,25.134799,-2.8531,0.027,9.14689,9.14689
203.00,9.15093,25.207864,0.000409,25.134843,-2.8530,0.027,9.14550,9.14550
204.00,9.14745,25.207863,0.000410,25.134795,-2.8528,0.027,9.14005,9.14005
205.00,9.14377,25.207833,0.000409,25.134711,-2.8525,0.027,9.13168,9.13168
206.00,9.14113,25.207912,0.000409,25.134761,-2.8521,0.027,9.12447,9.12447
207.00,9.14082,25.208035,0.000408,25.134811,-2.8517,0.027,9.11926,9.11926
208.00,9.14235,25.208036,0.000405,25.134737,-2.8514,0.027,9.11489,9.11489
209.00,9.14648,25.208124,0.000403,25.134709,-2.8511,0.028,9.11044,9.11044
210.00,9.15343,25.208199,0.000404,25.134722,-2.8510,0.028,9.10708,9.10708
@2,2.0001,4.0, 210.006000000001 
211.00,9.14987,25.208114,0.000404,25.134645,-2.8510,0.028,9.10488,9.10488
212.00,9.14139,25.208110,0.000406,25.134609,-2.8511,0.028,9.10289,9.10289
213.00,9.13199,25.208129,0.000407,25.134569,-2.8511,0.028,9.10288,9.10288
214.00,9.12717,25.208159,0.000408,25.134579,-2.8511,0.028,9.10394,9.10394
215.00,9.12202,25.208218,0.000408,25.134626,-2.8510,0.028,9.10330,9.10330
216.00,9.11816,25.208299,0.000405,25.134614,-2.8509,0.029,9.10117,9.10117
217.00,9.11657,25.208382,0.000407,25.134607,-2.8507,0.029,9.09786,9.09786
218.00,9.11415,25.208464,0.000413,25.134696,-2.8505,0.029,9.09305,9.09305
219.00,9.11133,25.208518,0.000413,25.134759,-2.8503,0.029,9.08876,9.08876
220.00,9.10773,25.208622,0.000415,25.134817,-2.8502,0.029,9.08681,9.08681
221.00,9.10455,25.208778,0.000420,25.134897,-2.8501,0.029,9.08803,9.08803
222.00,9.10268,25.208715,0.000416,25.134764,-2.8500,0.029,9.09062,9.09062
223.00,9.10113,25.208801,0.000415,25.134736,-2.8498,0.029,9.09533,9.09533
224.00,9.10010,25.208855,0.000413,25.134677,-2.8496,0.029,9.10196,9.10196
225.00,9.09920,25.208904,0.000415,25.134614,-2.8494,0.029,9.10810,9.10810
226.00,9.09847,25.208882,0.000412,25.134528,-2.8492,0.029,9.11114,9.11114
227.00,9.09913,25.209017,0.000413,25.134667,-2.8489,0.029,9.11160,9.11160
228.00,9.09970,25.209118,0.000412,25.134699,-2.8486,0.030,9.11082,9.11082
229.00,9.10016,25.209182,0.000418,25.134734,-2.8483,0.029,9.10841,9.10841
230.00,9.10016,25.209238,0.000418,25.134840,-2.8481,0.030,9.10577,9.10577
231.00,9.09962,25.209286,0.000419,25.134882,-2.8478,0.030,9.10466,9.10466
232.00,9.09982,25.209308,0.000418,25.134861,-2.8477,0.030,9.10477,9.10477
233.00,9.10051,25.209308,0.000420,25.134861,-2.8477,0.030,9.10447,9.10447
234.00,9.10069,25.209311,0.000415,25.134841,-2.8476,0.030,9.10315,9.10315
235.00,9.10058,25.209305,0.000412,25.134798,-2.8475,0.030,9.10177,9.10177
236.00,9.10066,25.209391,0.000414,25.134844,-2.8473,0.030,9.09833,9.09833
237.00,9.10090,25.209437,0.000415,25.134850,-2.8470,0.030,9.09420,9.09420
238.00,9.10133,25.209404,0.000413,25.134766,-2.8467,0.030,9.09066,9.09066
239.00,9.10194,25.209560,0.000419,25.134829,-2.8464,0.030,9.08785,9.08785
240.00,9.10160,25.209651,0.000420,25.134830,-2.8461,0.030,9.08467,9.08467
241.00,9.10020,25.209610,0.000418,25.134723,-2.8458,0.030,9.08276,9.08276
242.00,9.09883,25.209608,0.000418,25.134723,-2.8455,0.031,9.08112,9.08112
243.00,9.09736,25.209664,0.000418,25.134811,-2.8452,0.031,9.08086,9.08086
244.00,9.09538,25.209674,0.000416,25.134806,-2.8450,0.031,9.08264,9.08264
245.00,9.09379,25.209692,0.000414,25.134763,-2.8447,0.031,9.08646,9.08646
246.00,9.09246,25.209754,0.000415,25.134812,-2.8444,0.031,9.09098,9.09098
247.00,9.09186,25.209847,0.000417,25.134846,-2.8442,0.031,9.09545,9.09545
248.00,9.09162,25.209963,0.000415,25.134853,-2.8440,0.032,9.09831,9.09831
249.00,9.09098,25.209978,0.000413,25.134801,-2.8438,0.032,9.09940,9.09940
250.00,9.09026,25.210004,0.000416,25.134838,-2.8437,0.032,9.09846,9.09846
251.00,9.09001,25.210149,0.000420,25.134872,-2.8436,0.032,9.09666,9.09666
252.00,9.08995,25.210226,0.000419,25.134837,-2.8435,0.032,9.09420,9.09420
253.00,9.09005,25.210250,0.000422,25.134789,-2.8434,0.032,9.09267,9.09267
254.00,9.09005,25.210308,0.000423,25.134832,-2.8432,0.032,9.09177,9.09177
255.00,9.09010,25.210381,0.000420,25.134802,-2.8429,0.032,9.09177,9.09177
256.00,9.09037,25.210374,0.000419,25.134811,-2.8426,0.032,9.09279,9.09279
257.00,9.09089,25.210380,0.000418,25.134792,-2.8422,0.032,9.09665,9.09665
258.00,9.09201,25.210444,0.000416,25.134775,-2.8418,0.033,9.10101,9.10101
259.00,9.09364,25.210443,0.000417,25.134703,-2.8416,0.033,9.10512,9.10512
260.00,9.09550,25.210490,0.000421,25.134773,-2.8414,0.033,9.10799,9.10799
261.00,9.09736,25.210502,0.000419,25.134738,-2.8412,0.033,9.10820,9.10820
262.00,9.09885,25.210521,0.000420,25.134763,-2.8410,0.033,9.10506,9.10506
263.00,9.09940,25.210580,0.000423,25.134884,-2.8408,0.033,9.10012,9.10012
264.00,9.09904,25.210618,0.000420,25.134867,-2.8404,0.033,9.09467,9.09467
265.00,9.09810,25.210592,0.000419,25.134799,-2.8402,0.033,9.09175,9.09175
266.00,9.09717,25.210617,0.000419,25.134788,-2.8402,0.033,9.09242,9.09242
267.00,9.09719,25.210651,0.000421,25.134772,-2.8401,0.033,9.09438,9.09438
268.00,9.09753,25.210629,0.000421,25.134685,-2.8399,0.033,9.09670,9.09670
269.00,9.09769,25.210625,0.000424,25.134725,-2.8397,0.033,9.09952,9.09952
270.00,9.09805,25.210715,0.000425,25.134764,-2.8394,0.033,9.10008,9.10008
271.00,9.09877,25.210806,0.000428,25.134815,-2.8391,0.033,9.09915,9.09915
272.00,9.09910,25.210886,0.000428,25.134865,-2.8389,0.033,9.09814,9.09814
273.00,9.09961,25.210991,0.000429,25.134924,-2.8387,0.033,9.09941,9.09941
274.00,9.09988,25.211132,0.000429,25.134933,-2.8387,0.034,9.10254,9.10254
275.00,9.10029,25.211167,0.000426,25.134883,-2.8386,0.034,9.10545,9.10545
276.00,9.10128,25.211219,0.000424,25.134843,-2.8384,0.034,9.10623,9.10623
277.00,9.10102,25.211306,0.000424,25.134837,-2.8381,0.034,9.10659,9.10659
278.00,9.10021,25.211295,0.000420,25.134745,-2.8377,0.034,9.10441,9.10441
279.00,9.09940,25.211297,0.000418,25.134734,-2.8374,0.034,9.10075,9.10075
280.00,9.09890,25.211354,0.000420,25.134724,-2.8371,0.034,9.09896,9.09896
281.00,9.09905,25.211371,0.000420,25.134763,-2.8368,0.034,9.09970,9.09970
282.00,9.09986,25.211394,0.000423,25.134803,-2.8366,0.034,9.10082,9.10082
283.00,9.10085,25.211462,0.000424,25.134804,-2.8363,0.034,9.10325,9.10325
284.00,9.10189,25.211574,0.000424,25.134860,-2.8359,0.035,9.10475,9.10475
285.00,9.10230,25.211620,0.000421,25.134864,-2.8354,0.035,9.10511,9.10511
286.00,9.10235,25.211705,0.000422,25.134853,-2.8348,0.035,9.10368,9.10368
287.00,9.10232,25.211761,0.000417,25.134840,-2.8343,0.035,9.10161,9.10161
288.00,9.10235,25.211760,0.000418,25.134892,-2.8338,0.035,9.09962,9.09962
289.00,9.10218,25.211766,0.000416,25.134855,-2.8333,0.035,9.09845,9.09845
290.00,9.10200,25.211883,0.000418,25.134918,-2.8329,0.035,9.09764,9.09764
291.00,9.10192,25.211931,0.000414,25.134922,-2.8326,0.035,9.09705,9.09705
292.00,9.10182,25.211953,0.000415,25.134896,-2.8325,0.036,9.09639,9.09639
293.00,9.10108,25.212022,0.000413,25.134837,-2.8322,0.036,9.09540,9.09540
294.00,9.09997,25.212024,0.000415,25.134820,-2.8319,0.036,9.09560,9.09560
295.00,9.09932,25.212027,0.000415,25.134783,-2.8316,0.036,9.09528,9.09528
296.00,9.09910,25.212007,0.000416,25.134707,-2.8312,0.036,9.09620,9.09620
297.00,9.09927,25.212115,0.000416,25.134731,-2.8307,0.036,9.09702,9.09702
298.00,9.09938,25.212251,0.000419,25.134826,-2.8304,0.036,9.09712,9.09712
299.00,9.09913,25.212390,0.000420,25.134885,-2.8301,0.036,9.09576,9.09576
300.00,9.09840,25.212444,0.000422,25.134870,-2.8297,0.036,9.09594,9.09594
301.00,9.09779,25.212475,0.000421,25.134903,-2.8294,0.036,9.09682,9.09682
302.00,9.09723,25.212471,0.000420,25.134843,-2.8291,0.037,9.09892,9.09892
303.00,9.09731,25.212441,0.000417,25.134768,-2.8290,0.037,9.10185,9.10185
304.00,9.09791,25.212362,0.000415,25.134660,-2.8289,0.037,9.10477,9.10477
305.00,9.09816,25.212382,0.000411,25.134700,-2.8287,0.037,9.10607,9.10607
306.00,9.09867,25.212465,0.000411,25.134668,-2.8283,0.037,9.10655,9.10655
307.00,9.09926,25.212531,0.000414,25.134662,-2.8280,0.037,9.10586,9.10586
308.00,9.09961,25.212482,0.000414,25.134611,-2.8276,0.037,9.10431,9.10431
309.00,9.09975,25.212612,0.000418,25.134714,-2.8273,0.037,9.10281,9.10281
310.00,9.09980,25.212585,0.000419,25.134683,-2.8271,0.037,9.10143,9.10143
311.00,9.09984,25.212559,0.000419,25.134713,-2.8270,0.037,9.09923,9.09923
312.00,9.09998,25.212547,0.000416,25.134725,-2.8268,0.037,9.09728,9.09728
313.00,9.10002,25.212703,0.000415,25.134786,-2.8267,0.038,9.09684,9.09684
314.00,9.10010,25.212679,0.000410,25.134662,-2.8264,0.038,9.09745,9.09745
315.00,9.10030,25.212787,0.000413,25.134664,-2.8262,0.038,9.09837,9.09837
316.00,9.10056,25.212848,0.000416,25.134596,-2.8259,0.038,9.10074,9.10074
317.00,9.10113,25.212821,0.000415,25.134528,-2.8256,0.038,9.10334,9.10334
318.00,9.10195,25.212802,0.000416,25.134467,-2.8252,0.038,9.10478,9.10478
319.00,9.10253,25.212925,0.000415,25.134546,-2.8249,0.038,9.10679,9.10679
320.00,9.10294,25.213057,0.000410,25.134550,-2.8246,0.039,9.10847,9.10847
321.00,9.10321,25.213138,0.000407,25.134569,-2.8243,0.039,9.10861,9.10861
322.00,9.10327,25.213220,0.000411,25.134594,-2.8241,0.039,9.10895,9.10895
323.00,9.10350,25.213283,0.000411,25.134651,-2.8238,0.039,9.10793,9.10793
324.00,9.10332,25.213323,0.000413,25.134679,-2.8235,0.039,9.10465,9.10465
325.00,9.10276,25.213284,0.000413,25.134653,-2.8230,0.039,9.10109,9.10109
326.00,9.10215,25.213336,0.000413,25.134686,-2.8226,0.039,9.10003,9.10003
327.00,9.10224,25.213384,0.000412,25.134694,-2.8222,0.039,9.10125,9.10125
328.00,9.10289,25.213433,0.000412,25.134682,-2.8218,0.039,9.10382,9.10382
329.00,9.10377,25.213443,0.000409,25.134613,-2.8214,0.039,9.10755,9.10755
330.00,9.10443,25.213409,0.000410,25.134570,-2.8211,0.039,9.11094,9.11094
331.00,9.10497,25.213345,0.000409,25.134561,-2.8208,0.039,9.11128,9.11128
332.00,9.10554,25.213382,0.000407,25.134616,-2.8205,0.040,9.10909,9.10909
333.00,9.10621,25.213483,0.000404,25.134702,-2.8201,0.040,9.10794,9.10794
334.00,9.10639,25.213471,0.000405,25.134664,-2.8198,0.040,9.10735,9.10735
335.00,9.10651,25.213611,0.000407,25.134798,-2.8194,0.040,9.10743,9.10743
336.00,9.10675,25.213721,0.000407,25.134784,-2.8190,0.040,9.10938,9.10938
337.00,9.10737,25.213837,0.000411,25.134803,-2.8187,0.040,9.11146,9.11146
338.00,9.10788,25.213783,0.000412,25.134726,-2.8184,0.040,9.11239,9.11239
339.00,9.10813,25.213921,0.000414,25.134798,-2.8180,0.040,9.11310,9.11310
340.00,9.10829,25.213920,0.000410,25.134674,-2.8176,0.041,9.11403,9.11403
341.00,9.10844,25.214012,0.000410,25.134690,-2.8172,0.041,9.11428,9.11428
342.00,9.10882,25.213962,0.000405,25.134590,-2.8168,0.041,9.11425,9.11425
343.00,9.10938,25.214075,0.000407,25.134619,-2.8164,0.041,9.11453,9.11453
344.00,9.10998,25.214078,0.000407,25.134644,-2.8160,0.041,9.11357,9.11357
345.00,9.11089,25.214077,0.000409,25.134711,-2.8155,0.041,9.11361,9.11361
346.00,9.11194,25.214091,0.000411,25.134736,-2.8150,0.041,9.11420,9.11420
347.00,9.11236,25.214242,0.000415,25.134840,-2.8144,0.041,9.11455,9.11455
348.00,9.11230,25.214287,0.000412,25.134864,-2.8139,0.041,9.11429,9.11429
349.00,9.11220,25.214352,0.000416,25.134890,-2.8135,0.041,9.11446,9.11446
350.00,9.11200,25.214450,0.000417,25.134903,-2.8132,0.041,9.11252,9.11252
351.00,9.11193,25.214452,0.000416,25.134901,-2.8130,0.042,9.10981,9.10981
352.00,9.11270,25.214486,0.000411,25.134881,-2.8129,0.042,9.10908,9.10908
353.00,9.11301,25.214563,0.000414,25.134854,-2.8126,0.042,9.10640,9.10640
354.00,9.11295,25.214621,0.000413,25.134774,-2.8123,0.042,9.10118,9.10118
355.00,9.11298,25.214667,0.000411,25.134773,-2.8119,0.042,9.09496,9.09496
356.00,9.11244,25.214774,0.000413,25.134803,-2.8115,0.042,9.08727,9.08727
357.00,9.11214,25.214758,0.000416,25.134770,-2.8111,0.042,9.07974,9.07974
358.00,9.11205,25.214765,0.000415,25.134758,-2.8109,0.043,9.07438,9.07438
359.00,9.10943,25.214795,0.000411,25.134826,-2.8107,0.043,9.07005,9.07005
360.00,9.10665,25.214808,0.000410,25.134738,-2.8103,0.043,9.06667,9.06667
@3,2.0001,4.0, 360.050000000003 
361.00,9.10593,25.214764,0.000405,25.134651,-2.8098,0.043,9.06534,9.06534
362.00,9.10467,25.214776,0.000402,25.134649,-2.8092,0.043,9.06465,9.06465
363.00,9.09495,25.214762,0.000401,25.134672,-2.8087,0.044,9.06504,9.06504
364.00,9.08791,25.214725,0.000399,25.134654,-2.8083,0.044,9.06760,9.06760
365.00,9.08330,25.214808,0.000400,25.134746,-2.8081,0.044,9.07117,9.07117
366.00,9.07916,25.214928,0.000403,25.134883,-2.8079,0.044,9.07466,9.07466
367.00,9.07787,25.215055,0.000405,25.134945,-2.8077,0.044,9.07609,9.07609
368.00,9.07763,25.215188,0.000407,25.134970,-2.8075,0.044,9.07791,9.07791
369.00,9.07727,25.215292,0.000411,25.135015,-2.8071,0.044,9.07912,9.07912
370.00,9.07520,25.215328,0.000412,25.135012,-2.8067,0.044,9.08036,9.08036
371.00,9.07404,25.215392,0.000409,25.134988,-2.8063,0.045,9.08085,9.08085
372.00,9.07438,25.215388,0.000410,25.134933,-2.8057,0.045,9.08149,9.08149
373.00,9.07404,25.215388,0.000406,25.134923,-2.8052,0.045,9.08135,9.08135
374.00,9.07412,25.215372,0.000402,25.134838,-2.8049,0.045,9.08081,9.08081
375.00,9.07439,25.215375,0.000404,25.134832,-2.8045,0.045,9.08144,9.08144
376.00,9.07535,25.215330,0.000409,25.134764,-2.8042,0.045,9.08269,9.08269
377.00,9.07608,25.215327,0.000408,25.134779,-2.8041,0.045,9.08371,9.08371
378.00,9.07685,25.215351,0.000410,25.134745,-2.8040,0.045,9.08488,9.08488
379.00,9.07790,25.215338,0.000410,25.134710,-2.8037,0.045,9.08684,9.08684
380.00,9.07925,25.215350,0.000408,25.134653,-2.8034,0.046,9.08665,9.08665
381.00,9.08059,25.215513,0.000409,25.134745,-2.8030,0.046,9.08642,9.08642
382.00,9.08164,25.215621,0.000411,25.134771,-2.8024,0.046,9.08688,9.08688
383.00,9.08242,25.215679,0.000413,25.134792,-2.8019,0.046,9.08701,9.08701
384.00,9.08309,25.215824,0.000417,25.134941,-2.8013,0.046,9.08635,9.08635
385.00,9.08354,25.215958,0.000421,25.135047,-2.8008,0.046,9.08698,9.08698
386.00,9.08405,25.215964,0.000422,25.135028,-2.8005,0.046,9.08715,9.08715
387.00,9.08470,25.215963,0.000422,25.134994,-2.8001,0.046,9.08824,9.08824
388.00,9.08536,25.215925,0.000420,25.134881,-2.7999,0.046,9.08938,9.08938
389.00,9.08597,25.215941,0.000420,25.134764,-2.7997,0.046,9.09093,9.09093
390.00,9.08648,25.215988,0.000422,25.134752,-2.7994,0.046,9.09187,9.09187
391.00,9.08702,25.216001,0.000418,25.134733,-2.7991,0.047,9.09306,9.09306
392.00,9.08753,25.216043,0.000417,25.134757,-2.7988,0.047,9.09207,9.09207
393.00,9.08784,25.216102,0.000417,25.134850,-2.7982,0.047,9.09076,9.09076
394.00,9.08819,25.216124,0.000414,25.134855,-2.7977,0.047,9.08940,9.08940
395.00,9.08843,25.216123,0.000412,25.134831,-2.7972,0.047,9.08843,9.08843
396.00,9.08849,25.216131,0.000411,25.134792,-2.7967,0.047,9.08756,9.08756
397.00,9.08855,25.216192,0.000410,25.134788,-2.7963,0.047,9.08722,9.08722
398.00,9.08869,25.216274,0.000411,25.134754,-2.7958,0.047,9.08793,9.08793
399.00,9.08889,25.216419,0.000415,25.134846,-2.7955,0.048,9.08921,9.08921
400.00,9.08919,25.216449,0.000416,25.134821,-2.7951,0.048,9.09045,9.09045
401.00,9.08972,25.216591,0.000420,25.134854,-2.7946,0.048,9.09190,9.09190
402.00,9.09008,25.216629,0.000420,25.134835,-2.7941,0.048,9.09356,9.09356
403.00,9.09051,25.216632,0.000418,25.134814,-2.7937,0.048,9.09479,9.09479
404.00,9.09088,25.216724,0.000421,25.134864,-2.7933,0.048,9.09452,9.09452
405.00,9.09103,25.216756,0.000420,25.134900,-2.7929,0.048,9.09336,9.09336
406.00,9.09118,25.216685,0.000418,25.134889,-2.7924,0.048,9.09308,9.09308
407.00,9.09152,25.216682,0.000419,25.134926,-2.7920,0.048,9.09362,9.09362
408.00,9.09180,25.216770,0.000423,25.135022,-2.7916,0.048,9.09415,9.09415
409.00,9.09203,25.216675,0.000418,25.134915,-2.7913,0.048,9.09538,9.09538
410.00,9.09224,25.216672,0.000413,25.134811,-2.7910,0.048,9.09708,9.09708
411.00,9.09241,25.216722,0.000411,25.134759,-2.7907,0.049,9.09732,9.09732
412.00,9.09256,25.216837,0.000414,25.134758,-2.7904,0.049,9.09642,9.09642
413.00,9.09292,25.216898,0.000411,25.134770,-2.7899,0.049,9.09588,9.09588
414.00,9.09353,25.216854,0.000410,25.134735,-2.7893,0.049,9.09648,9.09648
415.00,9.09431,25.216937,0.000415,25.134842,-2.7886,0.049,9.09768,9.09768
416.00,9.09501,25.216981,0.000416,25.134904,-2.7879,0.049,9.09939,9.09939
417.00,9.09591,25.216981,0.000413,25.134874,-2.7874,0.049,9.10190,9.10190
418.00,9.09678,25.216965,0.000413,25.134826,-2.7868,0.049,9.10347,9.10347
419.00,9.09720,25.217050,0.000412,25.134834,-2.7863,0.050,9.10304,9.10304
420.00,9.09756,25.217117,0.000412,25.134828,-2.7858,0.050,9.10299,9.10299
421.00,9.09795,25.217153,0.000415,25.134827,-2.7852,0.050,9.10271,9.10271
422.00,9.09826,25.217285,0.000418,25.134889,-2.7847,0.050,9.10124,9.10124
423.00,9.09819,25.217279,0.000416,25.134796,-2.7843,0.050,9.09898,9.09898
424.00,9.09810,25.217316,0.000417,25.134798,-2.7841,0.050,9.09796,9.09796
425.00,9.09839,25.217290,0.000415,25.134764,-2.7840,0.050,9.09692,9.09692
426.00,9.09878,25.217355,0.000412,25.134765,-2.7839,0.050,9.09613,9.09613
427.00,9.09908,25.217283,0.000411,25.134680,-2.7837,0.050,9.09739,9.09739
428.00,9.09929,25.217445,0.000411,25.134788,-2.7834,0.050,9.09903,9.09903
429.00,9.09947,25.217541,0.000413,25.134847,-2.7831,0.051,9.10095,9.10095
430.00,9.09982,25.217660,0.000416,25.134877,-2.7827,0.051,9.10240,9.10240
431.00,9.10016,25.217628,0.000416,25.134813,-2.7823,0.051,9.10326,9.10326
432.00,9.10067,25.217647,0.000418,25.134805,-2.7818,0.051,9.10336,9.10336
433.00,9.10122,25.217628,0.000418,25.134761,-2.7813,0.051,9.10431,9.10431
434.00,9.10160,25.217623,0.000415,25.134705,-2.7809,0.051,9.10482,9.10482
435.00,9.10166,25.217674,0.000414,25.134732,-2.7805,0.051,9.10402,9.10402
436.00,9.10140,25.217753,0.000414,25.134794,-2.7801,0.052,9.10266,9.10266
437.00,9.10088,25.217787,0.000414,25.134776,-2.7797,0.052,9.10025,9.10025
438.00,9.10031,25.217766,0.000414,25.134751,-2.7794,0.052,9.09826,9.09826
439.00,9.10013,25.217828,0.000419,25.134731,-2.7790,0.052,9.09696,9.09696
440.00,9.10027,25.217818,0.000421,25.134678,-2.7785,0.052,9.09800,9.09800
441.00,9.10044,25.217909,0.000424,25.134660,-2.7780,0.052,9.09995,9.09995
442.00,9.10058,25.217947,0.000423,25.134642,-2.7774,0.052,9.10194,9.10194
443.00,9.10105,25.218070,0.000426,25.134673,-2.7767,0.052,9.10389,9.10389
444.00,9.10167,25.218129,0.000424,25.134678,-2.7760,0.052,9.10507,9.10507
445.00,9.10208,25.218179,0.000421,25.134660,-2.7754,0.052,9.10440,9.10440
446.00,9.10231,25.218196,0.000423,25.134672,-2.7748,0.052,9.10367,9.10367
447.00,9.10223,25.218239,0.000424,25.134728,-2.7744,0.052,9.10283,9.10283
448.00,9.10207,25.218231,0.000424,25.134687,-2.7740,0.052,9.10181,9.10181
449.00,9.10203,25.218213,0.000423,25.134671,-2.7736,0.052,9.10101,9.10101
450.00,9.10185,25.218231,0.000424,25.134700,-2.7731,0.052,9.10064,9.10064
451.00,9.10163,25.218253,0.000420,25.134692,-2.7726,0.053,9.09957,9.09957
452.00,9.10126,25.218353,0.000418,25.134775,-2.7722,0.053,9.09930,9.09930
453.00,9.10092,25.218374,0.000416,25.134827,-2.7719,0.053,9.09914,9.09914
454.00,9.10073,25.218413,0.000414,25.134828,-2.7717,0.053,9.09956,9.09956
455.00,9.10072,25.218491,0.000413,25.134814,-2.7715,0.053,9.10056,9.10056
456.00,9.10121,25.218539,0.000412,25.134825,-2.7712,0.053,9.10285,9.10285
457.00,9.10183,25.218566,0.000415,25.134758,-2.7708,0.053,9.10473,9.10473
458.00,9.10245,25.218697,0.000416,25.134818,-2.7702,0.053,9.10572,9.10572
459.00,9.10278,25.218754,0.000419,25.134849,-2.7696,0.053,9.10596,9.10596
460.00,9.10303,25.218781,0.000419,25.134879,-2.7690,0.054,9.10686,9.10686
461.00,9.10334,25.218928,0.000424,25.134923,-2.7683,0.053,9.10807,9.10807
462.00,9.10382,25.218953,0.000422,25.134899,-2.7678,0.054,9.10941,9.10941
463.00,9.10422,25.218986,0.000419,25.134892,-2.7674,0.054,9.11070,9.11070
464.00,9.10450,25.219016,0.000420,25.134835,-2.7671,0.054,9.11178,9.11178
465.00,9.10477,25.218995,0.000420,25.134746,-2.7668,0.054,9.11167,9.11167
466.00,9.10514,25.218967,0.000419,25.134711,-2.7665,0.054,9.11111,9.11111
467.00,9.10565,25.219036,0.000420,25.134779,-2.7660,0.054,9.11018,9.11018
468.00,9.10614,25.218992,0.000421,25.134710,-2.7655,0.054,9.10976,9.10976
469.00,9.10649,25.218998,0.000419,25.134679,-2.7649,0.054,9.10944,9.10944
470.00,9.10684,25.219147,0.000418,25.134850,-2.7644,0.055,9.10906,9.10906
471.00,9.10722,25.219227,0.000419,25.134884,-2.7637,0.055,9.10777,9.10777
472.00,9.10753,25.219254,0.000418,25.134870,-2.7632,0.055,9.10658,9.10658
473.00,9.10802,25.219373,0.000417,25.134873,-2.7627,0.055,9.10719,9.10719
474.00,9.10855,25.219397,0.000417,25.134920,-2.7624,0.055,9.10786,9.10786
475.00,9.10897,25.219326,0.000418,25.134733,-2.7620,0.055,9.10881,9.10881
476.00,9.10918,25.219215,0.000412,25.134619,-2.7619,0.056,9.11011,9.11011
477.00,9.10937,25.219253,0.000414,25.134592,-2.7616,0.056,9.11167,9.11167
478.00,9.10972,25.219179,0.000414,25.134556,-2.7613,0.056,9.11267,9.11267
479.00,9.11046,25.219280,0.000413,25.134608,-2.7609,0.056,9.11390,9.11390
480.00,9.11100,25.219339,0.000415,25.134669,-2.7603,0.056,9.11549,9.11549
481.00,9.11162,25.219439,0.000420,25.134738,-2.7597,0.056,9.11868,9.11868
482.00,9.11222,25.219428,0.000416,25.134711,-2.7591,0.056,9.12099,9.12099
483.00,9.11249,25.219535,0.000416,25.134781,-2.7584,0.056,9.12099,9.12099
484.00,9.11289,25.219516,0.000417,25.134730,-2.7578,0.056,9.12146,9.12146
485.00,9.11345,25.219561,0.000420,25.134772,-2.7573,0.056,9.12144,9.12144
486.00,9.11390,25.219608,0.000418,25.134804,-2.7569,0.057,9.11972,9.11972
487.00,9.11429,25.219619,0.000417,25.134738,-2.7566,0.057,9.11883,9.11883
488.00,9.11479,25.219693,0.000416,25.134710,-2.7563,0.057,9.11944,9.11944
489.00,9.11543,25.219883,0.000419,25.134811,-2.7560,0.057,9.11990,9.11990
490.00,9.11624,25.219935,0.000413,25.134755,-2.7557,0.057,9.12026,9.12026
491.00,9.11739,25.220009,0.000412,25.134723,-2.7552,0.057,9.12081,9.12081
492.00,9.11815,25.220051,0.000414,25.134755,-2.7548,0.057,9.12227,9.12227
493.00,9.11871,25.220074,0.000412,25.134702,-2.7543,0.058,9.12169,9.12169
494.00,9.11901,25.220073,0.000410,25.134637,-2.7539,0.058,9.11949,9.11949
495.00,9.11897,25.220106,0.000412,25.134614,-2.7534,0.058,9.11708,9.11708
496.00,9.11882,25.220058,0.000411,25.134547,-2.7529,0.058,9.11487,9.11487
497.00,9.11868,25.220058,0.000411,25.134527,-2.7523,0.058,9.11088,9.11088
498.00,9.11830,25.220112,0.000415,25.134594,-2.7519,0.058,9.10886,9.10886
499.00,9.11780,25.220153,0.000417,25.134642,-2.7514,0.058,9.10943,9.10943
500.00,9.11739,25.220188,0.000418,25.134682,-2.7510,0.058,9.11072,9.11072
501.00,9.11685,25.220332,0.000417,25.134752,-2.7507,0.058,9.11245,9.11245
502.00,9.11659,25.220442,0.000416,25.134807,-2.7504,0.058,9.11543,9.11543
503.00,9.11626,25.220473,0.000410,25.134798,-2.7500,0.059,9.11569,9.11569
504.00,9.11591,25.220354,0.000404,25.134657,-2.7495,0.059,9.11073,9.11073
505.00,9.11519,25.220443,0.000402,25.134705,-2.7491,0.059,9.10258,9.10258
506.00,9.11386,25.220459,0.000406,25.134775,-2.7485,0.059,9.09210,9.09210
507.00,9.11182,25.220535,0.000408,25.134860,-2.7480,0.059,9.08024,9.08024
508.00,9.11142,25.220552,0.000412,25.134906,-2.7476,0.059,9.07095,9.07095
509.00,9.11273,25.220603,0.000413,25.134974,-2.7472,0.060,9.06551,9.06551
510.00,9.11647,25.220575,0.000415,25.134938,-2.7468,0.060,9.06492,9.06492
@4,2.0001,4.0, 510.087 
511.00,9.11849,25.220599,0.000414,25.134857,-2.7463,0.060,9.06782,9.06782
512.00,9.11595,25.220522,0.000410,25.134640,-2.7457,0.060,9.07396,9.07396
513.00,9.10314,25.220570,0.000412,25.134565,-2.7452,0.060,9.08052,9.08052
514.00,9.09221,25.220721,0.000415,25.134610,-2.7448,0.060,9.08753,9.08753
515.00,9.08295,25.220750,0.000410,25.134633,-2.7445,0.060,9.09169,9.09169
516.00,9.07889,25.220821,0.000409,25.134673,-2.7441,0.060,9.09289,9.09289
517.00,9.07965,25.220981,0.000413,25.134782,-2.7437,0.060,9.09246,9.09246
518.00,9.08217,25.221034,0.000413,25.134798,-2.7432,0.060,9.09104,9.09104
519.00,9.08354,25.221046,0.000409,25.134729,-2.7427,0.061,9.08953,9.08953
520.00,9.08124,25.221116,0.000407,25.134614,-2.7423,0.061,9.08986,9.08986
521.00,9.07982,25.221163,0.000406,25.134570,-2.7419,0.061,9.09210,9.09210
522.00,9.08108,25.221208,0.000406,25.134619,-2.7416,0.061,9.09345,9.09345
523.00,9.08284,25.221291,0.000408,25.134693,-2.7413,0.062,9.09404,9.09404
524.00,9.08389,25.221351,0.000411,25.134763,-2.7410,0.062,9.09533,9.09533
525.00,9.08518,25.221362,0.000412,25.134819,-2.7406,0.062,9.09733,9.09733
526.00,9.08700,25.221358,0.000413,25.134807,-2.7402,0.062,9.09970,9.09970
527.00,9.08930,25.221376,0.000413,25.134772,-2.7398,0.062,9.10217,9.10217
528.00,9.09163,25.221446,0.000411,25.134771,-2.7392,0.062,9.10581,9.10581
529.00,9.09411,25.221456,0.000411,25.134687,-2.7386,0.062,9.10923,9.10923
530.00,9.09638,25.221498,0.000412,25.134638,-2.7380,0.062,9.11032,9.11032
531.00,9.09798,25.221533,0.000410,25.134629,-2.7375,0.062,9.10972,9.10972
532.00,9.09900,25.221584,0.000409,25.134682,-2.7370,0.062,9.10907,9.10907
533.00,9.09945,25.221544,0.000408,25.134615,-2.7366,0.063,9.10698,9.10698
534.00,9.09974,25.221592,0.000410,25.134650,-2.7362,0.063,9.10305,9.10305
535.00,9.09978,25.221665,0.000415,25.134710,-2.7358,0.062,9.09997,9.09997
536.00,9.09958,25.221649,0.000416,25.134697,-2.7354,0.062,9.09778,9.09778
537.00,9.10005,25.221697,0.000416,25.134668,-2.7350,0.063,9.09654,9.09654
538.00,9.10064,25.221765,0.000416,25.134659,-2.7347,0.063,9.09757,9.09757
539.00,9.10156,25.221871,0.000413,25.134643,-2.7343,0.063,9.10064,9.10064
540.00,9.10243,25.221912,0.000409,25.134646,-2.7338,0.063,9.10337,9.10337
541.00,9.10301,25.222065,0.000408,25.134692,-2.7333,0.063,9.10567,9.10567
542.00,9.10349,25.222092,0.000406,25.134626,-2.7328,0.064,9.10740,9.10740
543.00,9.10410,25.222128,0.000406,25.134645,-2.7324,0.064,9.10748,9.10748
544.00,9.10472,25.222160,0.000408,25.134680,-2.7320,0.064,9.10725,9.10725
545.00,9.10524,25.222208,0.000408,25.134621,-2.7316,0.064,9.10763,9.10763
546.00,9.10543,25.222194,0.000409,25.134559,-2.7311,0.064,9.10864,9.10864
547.00,9.10555,25.222198,0.000410,25.134539,-2.7306,0.064,9.10946,9.10946
548.00,9.10563,25.222182,0.000411,25.134510,-2.7301,0.064,9.11010,9.11010
549.00,9.10548,25.222240,0.000411,25.134577,-2.7296,0.064,9.11040,9.11040
550.00,9.10527,25.222323,0.000414,25.134678,-2.7291,0.064,9.10987,9.10987
551.00,9.10515,25.222347,0.000417,25.134702,-2.7285,0.064,9.10834,9.10834
552.00,9.10515,25.222480,0.000419,25.134834,-2.7279,0.064,9.10763,9.10763
553.00,9.10558,25.222485,0.000419,25.134820,-2.7273,0.065,9.10876,9.10876
554.00,9.10650,25.222495,0.000418,25.134790,-2.7267,0.065,9.10972,9.10972
555.00,9.10755,25.222451,0.000415,25.134717,-2.7263,0.065,9.11191,9.11191
556.00,9.10889,25.222488,0.000416,25.134690,-2.7258,0.065,9.11553,9.11553
557.00,9.11002,25.222538,0.000414,25.134632,-2.7255,0.065,9.11724,9.11724
558.00,9.11059,25.222669,0.000415,25.134661,-2.7251,0.065,9.11634,9.11634
559.00,9.11061,25.222761,0.000415,25.134716,-2.7247,0.066,9.11483,9.11483
560.00,9.11066,25.222899,0.000420,25.134846,-2.7243,0.066,9.11378,9.11378
561.00,9.11103,25.222990,0.000420,25.134936,-2.7239,0.066,9.11245,9.11245
562.00,9.11132,25.222906,0.000420,25.134894,-2.7234,0.066,9.11137,9.11137
563.00,9.11144,25.222856,0.000418,25.134834,-2.7228,0.066,9.11050,9.11050
564.00,9.11135,25.222829,0.000416,25.134717,-2.7222,0.066,9.11022,9.11022
565.00,9.11114,25.222779,0.000414,25.134599,-2.7216,0.066,9.10891,9.10891
566.00,9.11105,25.222792,0.000415,25.134561,-2.7211,0.066,9.10795,9.10795
567.00,9.11107,25.222879,0.000412,25.134572,-2.7206,0.067,9.10844,9.10844
568.00,9.11133,25.222965,0.000415,25.134643,-2.7202,0.067,9.11044,9.11044
569.00,9.11158,25.222989,0.000415,25.134643,-2.7198,0.067,9.11196,9.11196
570.00,9.11179,25.223024,0.000413,25.134574,-2.7195,0.067,9.11260,9.11260
571.00,9.11222,25.223096,0.000410,25.134562,-2.7191,0.067,9.11201,9.11201
572.00,9.11221,25.223208,0.000412,25.134628,-2.7187,0.067,9.11223,9.11223
573.00,9.11237,25.223361,0.000412,25.134673,-2.7182,0.067,9.11231,9.11231
574.00,9.11237,25.223462,0.000416,25.134716,-2.7176,0.067,9.11262,9.11262
575.00,9.11234,25.223601,0.000416,25.134843,-2.7170,0.067,9.11340,9.11340
576.00,9.11197,25.223698,0.000414,25.134910,-2.7163,0.067,9.11442,9.11442
577.00,9.11159,25.223676,0.000416,25.134839,-2.7157,0.067,9.11406,9.11406
578.00,9.11165,25.223651,0.000415,25.134787,-2.7152,0.067,9.11418,9.11418
579.00,9.11217,25.223714,0.000413,25.134795,-2.7148,0.067,9.11503,9.11503
580.00,9.11260,25.223777,0.000413,25.134807,-2.7144,0.068,9.11578,9.11578
581.00,9.11268,25.223823,0.000413,25.134750,-2.7140,0.068,9.11624,9.11624
582.00,9.11268,25.223962,0.000412,25.134834,-2.7137,0.068,9.11605,9.11605
583.00,9.11283,25.224048,0.000413,25.134843,-2.7134,0.068,9.11563,9.11563
584.00,9.11334,25.224059,0.000412,25.134821,-2.7130,0.068,9.11452,9.11452
585.00,9.11374,25.224068,0.000414,25.134810,-2.7126,0.068,9.11398,9.11398
586.00,9.11406,25.224057,0.000416,25.134826,-2.7122,0.068,9.11406,9.11406
587.00,9.11418,25.224057,0.000418,25.134831,-2.7118,0.068,9.11420,9.11420
588.00,9.11418,25.224013,0.000416,25.134841,-2.7113,0.069,9.11489,9.11489
589.00,9.11425,25.223943,0.000418,25.134821,-2.7107,0.068,9.11467,9.11467
590.00,9.11415,25.223874,0.000416,25.134719,-2.7102,0.069,9.11365,9.11365
591.00,9.11428,25.223884,0.000416,25.134733,-2.7097,0.069,9.11278,9.11278
592.00,9.11440,25.223847,0.000411,25.134662,-2.7090,0.069,9.11328,9.11328
593.00,9.11453,25.223952,0.000413,25.134642,-2.7084,0.069,9.11414,9.11414
594.00,9.11491,25.224079,0.000412,25.134666,-2.7078,0.069,9.11611,9.11611
595.00,9.11536,25.224160,0.000411,25.134671,-2.7071,0.069,9.11888,9.11888
596.00,9.11590,25.224231,0.000414,25.134615,-2.7066,0.069,9.12169,9.12169
597.00,9.11641,25.224154,0.000414,25.134530,-2.7063,0.069,9.12267,9.12267
598.00,9.11659,25.224190,0.000415,25.134606,-2.7059,0.069,9.12156,9.12156
599.00,9.11639,25.224331,0.000414,25.134665,-2.7056,0.070,9.11968,9.11968
600.00,9.11622,25.224390,0.000415,25.134626,-2.7053,0.070,9.11809,9.11809
601.00,9.11608,25.224459,0.000413,25.134682,-2.7049,0.070,9.11567,9.11567
602.00,9.11613,25.224626,0.000413,25.134761,-2.7046,0.070,9.11509,9.11509
603.00,9.11654,25.224648,0.000413,25.134692,-2.7041,0.070,9.11643,9.11643
604.00,9.11703,25.224589,0.000414,25.134586,-2.7036,0.070,9.11875,9.11875
605.00,9.11758,25.224647,0.000416,25.134656,-2.7032,0.070,9.12080,9.12080
606.00,9.11823,25.224667,0.000414,25.134636,-2.7027,0.071,9.12414,9.12414
607.00,9.11897,25.224629,0.000414,25.134602,-2.7023,0.071,9.12628,9.12628
608.00,9.11948,25.224616,0.000414,25.134498,-2.7019,0.071,9.12617,9.12617
609.00,9.11968,25.224642,0.000410,25.134547,-2.7015,0.071,9.12487,9.12487
610.00,9.12008,25.224617,0.000409,25.134508,-2.7011,0.071,9.12386,9.12386
611.00,9.12069,25.224591,0.000412,25.134485,-2.7006,0.071,9.12235,9.12235
612.00,9.12116,25.224707,0.000412,25.134488,-2.6999,0.071,9.12155,9.12155
613.00,9.12161,25.224757,0.000413,25.134549,-2.6992,0.071,9.12289,9.12289
614.00,9.12196,25.224764,0.000415,25.134491,-2.6985,0.071,9.12480,9.12480
615.00,9.12197,25.224778,0.000415,25.134480,-2.6979,0.072,9.12486,9.12486
616.00,9.12176,25.224828,0.000411,25.134428,-2.6975,0.072,9.12425,9.12425
617.00,9.12151,25.224860,0.000410,25.134403,-2.6972,0.072,9.12301,9.12301
618.00,9.12148,25.224895,0.000407,25.134371,-2.6969,0.072,9.12065,9.12065
619.00,9.12145,25.225019,0.000408,25.134413,-2.6966,0.072,9.11754,9.11754
620.00,9.12137,25.225132,0.000410,25.134505,-2.6962,0.072,9.11573,9.11573
621.00,9.12133,25.225175,0.000410,25.134529,-2.6958,0.072,9.11509,9.11509
622.00,9.12156,25.225256,0.000413,25.134591,-2.6954,0.072,9.11593,9.11593
623.00,9.12183,25.225397,0.000415,25.134676,-2.6950,0.072,9.11812,9.11812
624.00,9.12222,25.225402,0.000412,25.134662,-2.6944,0.073,9.12244,9.12244
625.00,9.12258,25.225478,0.000415,25.134607,-2.6939,0.073,9.12590,9.12590
626.00,9.12253,25.225515,0.000413,25.134519,-2.6934,0.073,9.12799,9.12799
627.00,9.12236,25.225573,0.000410,25.134506,-2.6930,0.073,9.12860,9.12860
628.00,9.12231,25.225576,0.000408,25.134444,-2.6926,0.073,9.12775,9.12775
629.00,9.12240,25.225713,0.000408,25.134521,-2.6922,0.073,9.12518,9.12518
630.00,9.12254,25.225756,0.000406,25.134540,-2.6918,0.074,9.12373,9.12373
631.00,9.12266,25.225856,0.000413,25.134659,-2.6913,0.074,9.12392,9.12392
632.00,9.12265,25.225863,0.000415,25.134651,-2.6908,0.074,9.12419,9.12419
633.00,9.12290,25.225864,0.000417,25.134644,-2.6902,0.074,9.12562,9.12562
634.00,9.12299,25.225791,0.000417,25.134521,-2.6897,0.074,9.12673,9.12673
635.00,9.12322,25.225888,0.000416,25.134562,-2.6892,0.074,9.12850,9.12850
636.00,9.12374,25.225940,0.000416,25.134574,-2.6888,0.074,9.12902,9.12902
637.00,9.12431,25.226035,0.000417,25.134666,-2.6884,0.074,9.12962,9.12962
638.00,9.12492,25.226114,0.000418,25.134756,-2.6881,0.074,9.12993,9.12993
639.00,9.12571,25.226146,0.000419,25.134852,-2.6878,0.075,9.12972,9.12972
640.00,9.12620,25.226063,0.000419,25.134790,-2.6875,0.075,9.12811,9.12811
641.00,9.12693,25.226142,0.000421,25.134856,-2.6871,0.075,9.12833,9.12833
642.00,9.12766,25.226076,0.000419,25.134770,-2.6865,0.075,9.12928,9.12928
643.00,9.12795,25.226025,0.000418,25.134716,-2.6859,0.075,9.12832,9.12832
644.00,9.12771,25.226157,0.000422,25.134721,-2.6851,0.075,9.12814,9.12814
645.00,9.12725,25.226262,0.000421,25.134737,-2.6844,0.075,9.12819,9.12819
646.00,9.12718,25.226135,0.000417,25.134595,-2.6837,0.075,9.12766,9.12766
647.00,9.12733,25.226249,0.000421,25.134647,-2.6830,0.075,9.12675,9.12675
648.00,9.12762,25.226349,0.000420,25.134655,-2.6825,0.075,9.12747,9.12747
649.00,9.12812,25.226283,0.000415,25.134619,-2.6820,0.076,9.12922,9.12922
650.00,9.12881,25.226200,0.000418,25.134617,-2.6817,0.076,9.13193,9.13193
651.00,9.12950,25.226283,0.000419,25.134732,-2.6814,0.076,9.13404,9.13404
652.00,9.12979,25.226262,0.000417,25.134699,-2.6813,0.076,9.13594,9.13594
653.00,9.12997,25.226224,0.000418,25.134667,-2.6812,0.076,9.13496,9.13496
654.00,9.12988,25.226282,0.000422,25.134680,-2.6809,0.076,9.13059,9.13059
655.00,9.12991,25.226489,0.000420,25.134795,-2.6804,0.076,9.12223,9.12223
656.00,9.13070,25.226479,0.000417,25.134727,-2.6799,0.076,9.11076,9.11076
657.00,9.13046,25.226659,0.000417,25.134836,-2.6792,0.077,9.10036,9.10036
658.00,9.13196,25.226697,0.000413,25.134880,-2.6785,0.077,9.09298,9.09298
659.00,9.13407,25.226782,0.000412,25.134938,-2.6779,0.077,9.08860,9.08860
660.00,9.13691,25.226730,0.000411,25.134857,-2.6775,0.077,9.08884,9.08884
@5,2.0001,4.0, 660.023000000001 
661.00,9.13933,25.226872,0.000415,25.134893,-2.6770,0.077,9.09374,9.09374
662.00,9.13556,25.226794,0.000410,25.134785,-2.6766,0.077,9.09855,9.09855
663.00,9.12303,25.226855,0.000409,25.134728,-2.6761,0.078,9.10482,9.10482
664.00,9.11082,25.226844,0.000406,25.134666,-2.6755,0.078,9.11168,9.11168
665.00,9.10344,25.226947,0.000409,25.134684,-2.6750,0.078,9.11711,9.11711
666.00,9.10063,25.226967,0.000404,25.134679,-2.6744,0.078,9.11987,9.11987
667.00,9.10178,25.227039,0.000407,25.134696,-2.6740,0.078,9.12179,9.12179
668.00,9.10466,25.227083,0.000410,25.134717,-2.6737,0.078,9.12174,9.12174
669.00,9.10718,25.227115,0.000409,25.134675,-2.6736,0.078,9.12087,9.12087
670.00,9.10832,25.227135,0.000406,25.134615,-2.6734,0.079,9.12056,9.12056
671.00,9.10708,25.227221,0.000409,25.134578,-2.6731,0.079,9.12144,9.12144
672.00,9.10819,25.227246,0.000409,25.134521,-2.6727,0.079,9.12330,9.12330
673.00,9.11023,25.227373,0.000408,25.134550,-2.6722,0.079,9.12613,9.12613
674.00,9.11188,25.227478,0.000410,25.134651,-2.6716,0.079,9.12948,9.12948
675.00,9.11363,25.227505,0.000413,25.134721,-2.6711,0.079,9.13226,9.13226
676.00,9.11585,25.227494,0.000413,25.134765,-2.6706,0.079,9.13363,9.13363
677.00,9.11830,25.227575,0.000414,25.134876,-2.6702,0.079,9.13385,9.13385
678.00,9.12032,25.227609,0.000415,25.134897,-2.6697,0.079,9.13301,9.13301
679.00,9.12237,25.227714,0.000416,25.134951,-2.6693,0.080,9.13156,9.13156
680.00,9.12414,25.227771,0.000414,25.134909,-2.6688,0.080,9.12955,9.12955
681.00,9.12538,25.227859,0.000413,25.134931,-2.6684,0.080,9.12890,9.12890
682.00,9.12650,25.227814,0.000414,25.134784,-2.6679,0.080,9.12898,9.12898
683.00,9.12734,25.227728,0.000412,25.134700,-2.6675,0.080,9.13000,9.13000
684.00,9.12811,25.227602,0.000410,25.134547,-2.6670,0.080,9.13187,9.13187
685.00,9.12879,25.227593,0.000411,25.134598,-2.6666,0.080,9.13401,9.13401
686.00,9.12933,25.227525,0.000412,25.134521,-2.6660,0.080,9.13426,9.13426
687.00,9.12961,25.227604,0.000413,25.134613,-2.6655,0.081,9.13253,9.13253
688.00,9.12963,25.227738,0.000419,25.134698,-2.6650,0.080,9.12979,9.12979
689.00,9.12979,25.227767,0.000419,25.134675,-2.6645,0.081,9.12683,9.12683
690.00,9.12990,25.227781,0.000416,25.134596,-2.6641,0.081,9.12395,9.12395
691.00,9.12997,25.227936,0.000416,25.134682,-2.6635,0.081,9.12315,9.12315
692.00,9.12991,25.227925,0.000413,25.134619,-2.6630,0.081,9.12417,9.12417
693.00,9.12983,25.227939,0.000411,25.134575,-2.6624,0.081,9.12537,9.12537
694.00,9.12922,25.228025,0.000415,25.134630,-2.6619,0.081,9.12524,9.12524
695.00,9.12845,25.228144,0.000419,25.134658,-2.6615,0.081,9.12433,9.12433
696.00,9.12778,25.228145,0.000417,25.134667,-2.6611,0.081,9.12260,9.12260
697.00,9.12686,25.228245,0.000419,25.134759,-2.6606,0.081,9.12019,9.12019
698.00,9.12630,25.228266,0.000421,25.134722,-2.6601,0.081,9.11950,9.11950
699.00,9.12617,25.228322,0.000422,25.134737,-2.6596,0.081,9.12085,9.12085
700.00,9.12634,25.228282,0.000421,25.134701,-2.6591,0.081,9.12368,9.12368
701.00,9.12658,25.228347,0.000424,25.134689,-2.6585,0.082,9.12620,9.12620
702.00,9.12638,25.228362,0.000425,25.134649,-2.6580,0.082,9.12788,9.12788
703.00,9.12601,25.228386,0.000422,25.134686,-2.6574,0.082,9.12826,9.12826
704.00,9.12545,25.228410,0.000420,25.134728,-2.6569,0.082,9.12746,9.12746
705.00,9.12474,25.228483,0.000422,25.134834,-2.6565,0.082,9.12536,9.12536
706.00,9.12404,25.228493,0.000422,25.134853,-2.6560,0.082,9.12331,9.12331
707.00,9.12374,25.228504,0.000422,25.134877,-2.6556,0.083,9.12282,9.12282
708.00,9.12383,25.228532,0.000420,25.134877,-2.6552,0.083,9.12233,9.12233
709.00,9.12392,25.228603,0.000422,25.134869,-2.6547,0.083,9.12241,9.12241
710.00,9.12416,25.228660,0.000423,25.134792,-2.6542,0.083,9.12399,9.12399
711.00,9.12455,25.228687,0.000422,25.134760,-2.6536,0.083,9.12666,9.12666
712.00,9.12471,25.228732,0.000420,25.134761,-2.6531,0.083,9.12740,9.12740
713.00,9.12435,25.228892,0.000425,25.134827,-2.6525,0.083,9.12700,9.12700
714.00,9.12431,25.228995,0.000424,25.134811,-2.6519,0.083,9.12718,9.12718
715.00,9.12479,25.229043,0.000422,25.134814,-2.6514,0.083,9.12754,9.12754
716.00,9.12546,25.229137,0.000423,25.134794,-2.6508,0.083,9.12714,9.12714
717.00,9.12620,25.229247,0.000425,25.134831,-2.6502,0.083,9.12831,9.12831
718.00,9.12678,25.229297,0.000423,25.134835,-2.6497,0.084,9.12993,9.12993
719.00,9.12694,25.229289,0.000425,25.134818,-2.6492,0.084,9.13072,9.13072
720.00,9.12705,25.229341,0.000422,25.134813,-2.6488,0.084,9.13164,9.13164
721.00,9.12739,25.229290,0.000423,25.134815,-2.6485,0.084,9.13338,9.13338
722.00,9.12793,25.229243,0.000421,25.134704,-2.6481,0.084,9.13428,9.13428
723.00,9.12838,25.229224,0.000420,25.134663,-2.6476,0.084,9.13526,9.13526
724.00,9.12881,25.229179,0.000417,25.134652,-2.6470,0.084,9.13573,9.13573
725.00,9.12914,25.229132,0.000420,25.134670,-2.6465,0.084,9.13431,9.13431
726.00,9.12983,25.229098,0.000415,25.134596,-2.6460,0.084,9.13413,9.13413
727.00,9.13080,25.229101,0.000413,25.134619,-2.6456,0.084,9.13472,9.13472
728.00,9.13149,25.229183,0.000414,25.134689,-2.6453,0.085,9.13493,9.13493
729.00,9.13193,25.229277,0.000415,25.134719,-2.6450,0.085,9.13477,9.13477
730.00,9.13225,25.229417,0.000416,25.134754,-2.6447,0.085,9.13597,9.13597
731.00,9.13238,25.229552,0.000417,25.134835,-2.6442,0.085,9.13495,9.13495
732.00,9.13255,25.229701,0.000420,25.134901,-2.6437,0.085,9.13368,9.13368
733.00,9.13293,25.229650,0.000419,25.134785,-2.6433,0.085,9.13269,9.13269
734.00,9.13332,25.229714,0.000420,25.134772,-2.6428,0.085,9.13228,9.13228
735.00,9.13336,25.229676,0.000420,25.134725,-2.6424,0.085,9.13153,9.13153
736.00,9.13332,25.229709,0.000420,25.134683,-2.6421,0.086,9.13099,9.13099
737.00,9.13345,25.229713,0.000417,25.134650,-2.6417,0.086,9.13141,9.13141
738.00,9.13362,25.229793,0.000416,25.134596,-2.6412,0.086,9.13221,9.13221
739.00,9.13385,25.229853,0.000413,25.134592,-2.6406,0.086,9.13296,9.13296
740.00,9.13386,25.229914,0.000411,25.134567,-2.6399,0.087,9.13287,9.13287
741.00,9.13331,25.229944,0.000411,25.134566,-2.6393,0.087,9.13159,9.13159
742.00,9.13260,25.229978,0.000414,25.134569,-2.6387,0.087,9.12966,9.12966
743.00,9.13227,25.230060,0.000415,25.134700,-2.6380,0.087,9.12920,9.12920
744.00,9.13232,25.230074,0.000415,25.134705,-2.6374,0.087,9.12969,9.12969
745.00,9.13267,25.230080,0.000415,25.134698,-2.6368,0.087,9.13101,9.13101
746.00,9.13280,25.230143,0.000419,25.134721,-2.6362,0.087,9.13302,9.13302
747.00,9.13246,25.230175,0.000419,25.134673,-2.6357,0.087,9.13442,9.13442
748.00,9.13213,25.230162,0.000421,25.134637,-2.6352,0.087,9.13372,9.13372
749.00,9.13187,25.230281,0.000422,25.134700,-2.6348,0.087,9.13233,9.13233
750.00,9.13165,25.230399,0.000421,25.134766,-2.6343,0.087,9.13065,9.13065
751.00,9.13143,25.230509,0.000420,25.134759,-2.6338,0.087,9.13015,9.13015
752.00,9.13145,25.230586,0.000423,25.134766,-2.6332,0.087,9.13049,9.13049
753.00,9.13162,25.230592,0.000422,25.134773,-2.6326,0.087,9.13181,9.13181
754.00,9.13191,25.230453,0.000419,25.134606,-2.6320,0.087,9.13332,9.13332
755.00,9.13223,25.230460,0.000420,25.134634,-2.6315,0.087,9.13489,9.13489
756.00,9.13249,25.230440,0.000414,25.134641,-2.6310,0.088,9.13516,9.13516
757.00,9.13239,25.230570,0.000408,25.134720,-2.6306,0.088,9.13495,9.13495
758.00,9.13250,25.230594,0.000406,25.134643,-2.6302,0.088,9.13566,9.13566
759.00,9.13275,25.230698,0.000409,25.134727,-2.6297,0.089,9.13607,9.13607
760.00,9.13298,25.230694,0.000408,25.134616,-2.6293,0.089,9.13596,9.13596
761.00,9.13332,25.230745,0.000414,25.134630,-2.6289,0.088,9.13625,9.13625
762.00,9.13401,25.230671,0.000416,25.134573,-2.6286,0.088,9.13750,9.13750
763.00,9.13448,25.230756,0.000415,25.134615,-2.6283,0.088,9.13690,9.13690
764.00,9.13454,25.230717,0.000411,25.134596,-2.6280,0.089,9.13625,9.13625
765.00,9.13445,25.230812,0.000413,25.134658,-2.6276,0.089,9.13643,9.13643
766.00,9.13480,25.230785,0.000410,25.134585,-2.6270,0.089,9.13894,9.13894
767.00,9.13544,25.230825,0.000411,25.134595,-2.6263,0.089,9.13985,9.13985
768.00,9.13604,25.230811,0.000413,25.134555,-2.6257,0.089,9.14112,9.14112
769.00,9.13660,25.230940,0.000417,25.134610,-2.6252,0.089,9.14160,9.14160
770.00,9.13698,25.230970,0.000415,25.134598,-2.6247,0.089,9.14137,9.14137
771.00,9.13729,25.231111,0.000413,25.134737,-2.6244,0.090,9.13932,9.13932
772.00,9.13751,25.231158,0.000414,25.134765,-2.6242,0.090,9.13824,9.13824
773.00,9.13777,25.231209,0.000415,25.134821,-2.6238,0.090,9.13793,9.13793
774.00,9.13801,25.231258,0.000416,25.134769,-2.6234,0.090,9.13880,9.13880
775.00,9.13836,25.231372,0.000423,25.134884,-2.6230,0.090,9.14048,9.14048
776.00,9.13887,25.231329,0.000426,25.134775,-2.6225,0.090,9.14225,9.14225
777.00,9.13948,25.231415,0.000426,25.134769,-2.6220,0.090,9.14284,9.14284
778.00,9.13956,25.231513,0.000423,25.134815,-2.6214,0.090,9.14205,9.14205
779.00,9.13935,25.231542,0.000425,25.134837,-2.6208,0.090,9.14031,9.14031
780.00,9.13924,25.231526,0.000420,25.134753,-2.6201,0.091,9.13929,9.13929
781.00,9.13976,25.231562,0.000421,25.134748,-2.6195,0.091,9.13977,9.13977
782.00,9.14014,25.231512,0.000421,25.134706,-2.6190,0.091,9.13983,9.13983
783.00,9.14039,25.231529,0.000425,25.134618,-2.6186,0.091,9.14154,9.14154
784.00,9.14093,25.231558,0.000423,25.134585,-2.6180,0.091,9.14395,9.14395
785.00,9.14138,25.231526,0.000426,25.134585,-2.6175,0.091,9.14495,9.14495
786.00,9.14160,25.231645,0.000427,25.134691,-2.6169,0.091,9.14504,9.14504
787.00,9.14175,25.231710,0.000424,25.134658,-2.6163,0.091,9.14686,9.14686
788.00,9.14210,25.231869,0.000428,25.134818,-2.6158,0.091,9.14787,9.14787
789.00,9.14258,25.231863,0.000429,25.134832,-2.6155,0.091,9.14891,9.14891
790.00,9.14323,25.231994,0.000430,25.134853,-2.6152,0.091,9.14895,9.14895
791.00,9.14348,25.231982,0.000428,25.134761,-2.6149,0.092,9.14737,9.14737
792.00,9.14376,25.232061,0.000431,25.134816,-2.6146,0.092,9.14607,9.14607
793.00,9.14395,25.232091,0.000428,25.134775,-2.6141,0.092,9.14436,9.14436
794.00,9.14389,25.232195,0.000426,25.134805,-2.6136,0.092,9.14239,9.14239
795.00,9.14388,25.232129,0.000421,25.134703,-2.6132,0.092,9.14187,9.14187
796.00,9.14348,25.232181,0.000421,25.134741,-2.6128,0.092,9.14081,9.14081
797.00,9.14312,25.232239,0.000420,25.134774,-2.6124,0.092,9.13980,9.13980
798.00,9.14313,25.232163,0.000420,25.134654,-2.6121,0.092,9.13868,9.13868
799.00,9.14302,25.232252,0.000420,25.134651,-2.6119,0.092,9.13691,9.13691
800.00,9.14302,25.232292,0.000419,25.134626,-2.6115,0.093,9.13623,9.13623
801.00,9.14283,25.232344,0.000420,25.134598,-2.6113,0.093,9.13731,9.13731
802.00,9.14265,25.232374,0.000420,25.134537,-2.6110,0.093,9.13735,9.13735
803.00,9.14238,25.232468,0.000416,25.134598,-2.6106,0.093,9.13688,9.13688
804.00,9.14171,25.232446,0.000418,25.134592,-2.6101,0.093,9.13564,9.13564
805.00,9.14030,25.232536,0.000420,25.134674,-2.6098,0.093,9.13138,9.13138
806.00,9.13920,25.232609,0.000416,25.134721,-2.6093,0.094,9.12221,9.12221
807.00,9.13835,25.232556,0.000414,25.134727,-2.6088,0.094,9.11233,9.11233
808.00,9.13741,25.232548,0.000412,25.134710,-2.6082,0.094,9.10477,9.10477
809.00,9.13696,25.232569,0.000410,25.134710,-2.6078,0.094,9.09945,9.09945
810.00,9.13762,25.232669,0.000410,25.134755,-2.6074,0.094,9.09632,9.09632
@6,2.0001,4.0, 810.067000000003 
811.00,9.14078,25.232633,0.000407,25.134638,-2.6070,0.095,9.09863,9.09863
812.00,9.13822,25.232779,0.000408,25.134659,-2.6067,0.095,9.10305,9.10305
813.00,9.13171,25.232838,0.000410,25.134674,-2.6065,0.095,9.10808,9.10808
814.00,9.12103,25.232887,0.000412,25.134671,-2.6062,0.095,9.11354,9.11354
815.00,9.11420,25.232832,0.000411,25.134574,-2.6058,0.095,9.11946,9.11946
816.00,9.11097,25.232821,0.000411,25.134530,-2.6054,0.095,9.12476,9.12476
817.00,9.11071,25.232802,0.000413,25.134522,-2.6050,0.095,9.12881,9.12881
818.00,9.11261,25.232816,0.000414,25.134504,-2.6046,0.095,9.13160,9.13160
819.00,9.11516,25.232964,0.000412,25.134552,-2.6041,0.096,9.13192,9.13192
820.00,9.11726,25.233090,0.000413,25.134600,-2.6037,0.096,9.13133,9.13133
821.00,9.11808,25.233167,0.000412,25.134576,-2.6033,0.096,9.13092,9.13092
822.00,9.11666,25.233231,0.000412,25.134589,-2.6029,0.096,9.13171,9.13171
823.00,9.11704,25.233308,0.000411,25.134638,-2.6025,0.096,9.13296,9.13296
824.00,9.11873,25.233219,0.000412,25.134592,-2.6022,0.096,9.13629,9.13629
825.00,9.12083,25.233244,0.000416,25.134574,-2.6018,0.096,9.13889,9.13889
826.00,9.12278,25.233315,0.000417,25.134711,-2.6014,0.096,9.14282,9.14282
827.00,9.12576,25.233359,0.000414,25.134660,-2.6010,0.096,9.14532,9.14532
828.00,9.12849,25.233261,0.000412,25.134523,-2.6005,0.096,9.14650,9.14650
829.00,9.13098,25.233304,0.000412,25.134509,-2.6001,0.097,9.14730,9.14730
830.00,9.13340,25.233332,0.000409,25.134561,-2.5998,0.097,9.14866,9.14866
831.00,9.13555,25.233356,0.000412,25.134601,-2.5993,0.097,9.14765,9.14765
832.00,9.13752,25.233326,0.000416,25.134659,-2.5988,0.097,9.14772,9.14772
833.00,9.13917,25.233511,0.000417,25.134802,-2.5984,0.097,9.14878,9.14878
834.00,9.14067,25.233567,0.000417,25.134790,-2.5978,0.097,9.14962,9.14962
835.00,9.14167,25.233523,0.000414,25.134706,-2.5972,0.097,9.14920,9.14920
836.00,9.14232,25.233576,0.000412,25.134657,-2.5967,0.097,9.14921,9.14921
837.00,9.14294,25.233611,0.000409,25.134601,-2.5962,0.098,9.14832,9.14832
838.00,9.14352,25.233644,0.000407,25.134573,-2.5957,0.098,9.14736,9.14736
839.00,9.14445,25.233713,0.000407,25.134638,-2.5952,0.098,9.14724,9.14724
840.00,9.14577,25.233815,0.000410,25.134661,-2.5948,0.098,9.14885,9.14885
841.00,9.14681,25.233939,0.000412,25.134772,-2.5944,0.098,9.14929,9.14929
842.00,9.14753,25.234005,0.000414,25.134779,-2.5941,0.098,9.15016,9.15016
843.00,9.14813,25.234021,0.000419,25.134775,-2.5939,0.098,9.15066,9.15066
844.00,9.14840,25.234003,0.000422,25.134727,-2.5936,0.098,9.15012,9.15012
845.00,9.14890,25.234132,0.000420,25.134811,-2.5935,0.099,9.15006,9.15006
846.00,9.14910,25.234082,0.000417,25.134651,-2.5933,0.099,9.14965,9.14965
847.00,9.14879,25.234111,0.000419,25.134671,-2.5930,0.099,9.14837,9.14837
848.00,9.14848,25.234189,0.000421,25.134697,-2.5928,0.099,9.14692,9.14692
849.00,9.14836,25.234253,0.000416,25.134681,-2.5925,0.099,9.14618,9.14618
850.00,9.14833,25.234187,0.000417,25.134631,-2.5922,0.099,9.14520,9.14520
851.00,9.14836,25.234274,0.000418,25.134694,-2.5917,0.099,9.14555,9.14555
852.00,9.14849,25.234320,0.000414,25.134648,-2.5912,0.100,9.14737,9.14737
853.00,9.14858,25.234364,0.000413,25.134664,-2.5908,0.100,9.14904,9.14904
854.00,9.14844,25.234441,0.000418,25.134669,-2.5903,0.100,9.15032,9.15032
855.00,9.14869,25.234502,0.000418,25.134640,-2.5899,0.100,9.15148,9.15148
856.00,9.14899,25.234542,0.000420,25.134676,-2.5897,0.100,9.15178,9.15178
857.00,9.14911,25.234602,0.000421,25.134694,-2.5895,0.100,9.15091,9.15091
858.00,9.14931,25.234615,0.000420,25.134669,-2.5892,0.100,9.15075,9.15075
859.00,9.14923,25.234699,0.000420,25.134756,-2.5890,0.100,9.14976,9.14976
860.00,9.14903,25.234816,0.000427,25.134894,-2.5886,0.100,9.14934,9.14934
861.00,9.14924,25.234777,0.000423,25.134829,-2.5883,0.100,9.15068,9.15068
862.00,9.14950,25.234729,0.000422,25.134831,-2.5879,0.100,9.15133,9.15133
863.00,9.14926,25.234726,0.000420,25.134823,-2.5876,0.101,9.14953,9.14953
864.00,9.14898,25.234709,0.000420,25.134769,-2.5873,0.101,9.14940,9.14940
865.00,9.14899,25.234672,0.000416,25.134617,-2.5870,0.101,9.15031,9.15031
866.00,9.14927,25.234729,0.000419,25.134557,-2.5867,0.101,9.14958,9.14958
867.00,9.14951,25.234921,0.000423,25.134609,-2.5864,0.101,9.14926,9.14926
868.00,9.14987,25.234952,0.000423,25.134518,-2.5860,0.101,9.15052,9.15052
869.00,9.14992,25.234946,0.000424,25.134483,-2.5856,0.101,9.15010,9.15010
870.00,9.14986,25.234961,0.000425,25.134477,-2.5852,0.101,9.14789,9.14789
871.00,9.14987,25.234947,0.000425,25.134482,-2.5848,0.101,9.14687,9.14687
872.00,9.14961,25.235006,0.000430,25.134532,-2.5844,0.101,9.14708,9.14708
873.00,9.14933,25.234965,0.000427,25.134513,-2.5841,0.101,9.14685,9.14685
874.00,9.14916,25.235009,0.000425,25.134523,-2.5838,0.101,9.14786,9.14786
875.00,9.14911,25.235033,0.000425,25.134501,-2.5834,0.101,9.14848,9.14848
876.00,9.14886,25.235173,0.000429,25.134581,-2.5830,0.101,9.14801,9.14801
877.00,9.14882,25.235195,0.000426,25.134508,-2.5825,0.101,9.14818,9.14818
878.00,9.14913,25.235357,0.000427,25.134564,-2.5820,0.102,9.14995,9.14995
879.00,9.14943,25.235438,0.000425,25.134572,-2.5816,0.102,9.15099,9.15099
880.00,9.14963,25.235559,0.000422,25.134647,-2.5812,0.102,9.15183,9.15183
881.00,9.14958,25.235630,0.000420,25.134706,-2.5809,0.102,9.15335,9.15335
882.00,9.14937,25.235620,0.000418,25.134691,-2.5806,0.102,9.15278,9.15278
883.00,9.14934,25.235691,0.000417,25.134713,-2.5804,0.102,9.15039,9.15039
884.00,9.14957,25.235771,0.000420,25.134723,-2.5802,0.102,9.14969,9.14969
885.00,9.14958,25.235729,0.000422,25.134648,-2.5798,0.102,9.14935,9.14935
886.00,9.14941,25.235743,0.000418,25.134612,-2.5796,0.103,9.14970,9.14970
887.00,9.14966,25.235808,0.000416,25.134626,-2.5793,0.103,9.15115,9.15115
888.00,9.15004,25.235852,0.000419,25.134669,-2.5790,0.103,9.15419,9.15419
889.00,9.15079,25.235842,0.000414,25.134593,-2.5787,0.103,9.15639,9.15639
890.00,9.15155,25.235954,0.000413,25.134701,-2.5785,0.103,9.15733,9.15733
891.00,9.15179,25.235950,0.000413,25.134613,-2.5781,0.103,9.15628,9.15628
892.00,9.15185,25.235988,0.000414,25.134616,-2.5778,0.103,9.15560,9.15560
893.00,9.15205,25.236083,0.000410,25.134635,-2.5775,0.104,9.15433,9.15433
894.00,9.15222,25.236161,0.000415,25.134730,-2.5771,0.104,9.15165,9.15165
895.00,9.15224,25.236099,0.000415,25.134672,-2.5766,0.104,9.15125,9.15125
896.00,9.15291,25.236150,0.000418,25.134683,-2.5762,0.104,9.15407,9.15407
897.00,9.15363,25.236143,0.000420,25.134622,-2.5756,0.104,9.15537,9.15537
898.00,9.15367,25.236069,0.000420,25.134534,-2.5753,0.104,9.15535,9.15535
899.00,9.15345,25.236005,0.000416,25.134452,-2.5751,0.104,9.15573,9.15573
900.00,9.15354,25.236101,0.000419,25.134478,-2.5749,0.104,9.15708,9.15708
901.00,9.15405,25.236077,0.000419,25.134482,-2.5748,0.104,9.15717,9.15717
902.00,9.15458,25.236121,0.000418,25.134514,-2.5747,0.104,9.15735,9.15735
903.00,9.15515,25.236154,0.000418,25.134495,-2.5745,0.105,9.15810,9.15810
904.00,9.15569,25.236170,0.000416,25.134444,-2.5742,0.105,9.15962,9.15962
905.00,9.15603,25.236211,0.000411,25.134388,-2.5739,0.105,9.15945,9.15945
906.00,9.15631,25.236205,0.000409,25.134372,-2.5735,0.105,9.15947,9.15947
907.00,9.15682,25.236225,0.000407,25.134340,-2.5731,0.105,9.15970,9.15970
908.00,9.15687,25.236297,0.000410,25.134402,-2.5727,0.105,9.16053,9.16053
909.00,9.15703,25.236406,0.000414,25.134478,-2.5723,0.105,9.16182,9.16182
910.00,9.15748,25.236486,0.000416,25.134572,-2.5719,0.105,9.16370,9.16370
911.00,9.15841,25.236749,0.000418,25.134766,-2.5716,0.105,9.16499,9.16499
912.00,9.15938,25.236818,0.000420,25.134806,-2.5713,0.106,9.16676,9.16676
913.00,9.16023,25.236847,0.000419,25.134795,-2.5711,0.106,9.16860,9.16860
914.00,9.16103,25.237056,0.000421,25.134953,-2.5708,0.106,9.16846,9.16846
915.00,9.16161,25.237006,0.000421,25.134831,-2.5704,0.106,9.16679,9.16679
916.00,9.16163,25.236977,0.000424,25.134757,-2.5701,0.106,9.16428,9.16428
917.00,9.16144,25.237085,0.000425,25.134837,-2.5698,0.106,9.16196,9.16196
918.00,9.16148,25.237099,0.000426,25.134830,-2.5695,0.106,9.15947,9.15947
919.00,9.16184,25.236945,0.000425,25.134669,-2.5694,0.106,9.15826,9.15826
920.00,9.16188,25.236949,0.000425,25.134663,-2.5694,0.106,9.15658,9.15658
921.00,9.16134,25.237016,0.000425,25.134706,-2.5694,0.106,9.15572,9.15572
922.00,9.16111,25.236982,0.000422,25.134686,-2.5694,0.106,9.15658,9.15658
923.00,9.16170,25.237076,0.000420,25.134728,-2.5691,0.107,9.15994,9.15994
924.00,9.16255,25.237188,0.000421,25.134835,-2.5685,0.107,9.16306,9.16306
925.00,9.16309,25.237325,0.000421,25.134902,-2.5681,0.107,9.16539,9.16539
926.00,9.16285,25.237307,0.000420,25.134819,-2.5677,0.107,9.16558,9.16558
927.00,9.16242,25.237328,0.000420,25.134719,-2.5673,0.107,9.16377,9.16377
928.00,9.16209,25.237280,0.000420,25.134682,-2.5670,0.107,9.15962,9.15962
929.00,9.16156,25.237285,0.000419,25.134632,-2.5669,0.107,9.15522,9.15522
930.00,9.16082,25.237364,0.000421,25.134697,-2.5667,0.107,9.15345,9.15345
931.00,9.15981,25.237445,0.000419,25.134740,-2.5664,0.107,9.15483,9.15483
932.00,9.15885,25.237538,0.000422,25.134788,-2.5661,0.107,9.15685,9.15685
933.00,9.15852,25.237567,0.000422,25.134728,-2.5660,0.107,9.15890,9.15890
934.00,9.15870,25.237626,0.000421,25.134711,-2.5659,0.108,9.16162,9.16162
935.00,9.15913,25.237665,0.000420,25.134696,-2.5657,0.108,9.16449,9.16449
936.00,9.15977,25.237674,0.000419,25.134608,-2.5656,0.108,9.16531,9.16531
937.00,9.16047,25.237712,0.000417,25.134685,-2.5654,0.108,9.16521,9.16521
938.00,9.16080,25.237786,0.000419,25.134762,-2.5652,0.108,9.16532,9.16532
939.00,9.16090,25.237824,0.000421,25.134736,-2.5650,0.108,9.16341,9.16341
940.00,9.16073,25.237837,0.000418,25.134715,-2.5648,0.108,9.15995,9.15995
941.00,9.16086,25.237868,0.000415,25.134691,-2.5646,0.108,9.15811,9.15811
942.00,9.16090,25.237962,0.000413,25.134662,-2.5645,0.109,9.15704,9.15704
943.00,9.16030,25.238020,0.000410,25.134633,-2.5643,0.109,9.15526,9.15526
944.00,9.15933,25.237996,0.000407,25.134594,-2.5640,0.109,9.15542,9.15542
945.00,9.15885,25.238056,0.000411,25.134634,-2.5638,0.109,9.15760,9.15760
946.00,9.15902,25.238059,0.000415,25.134634,-2.5634,0.109,9.15843,9.15843
947.00,9.15946,25.238045,0.000416,25.134624,-2.5631,0.109,9.16025,9.16025
948.00,9.16026,25.238201,0.000419,25.134677,-2.5629,0.109,9.16331,9.16331
949.00,9.16117,25.238261,0.000420,25.134702,-2.5627,0.109,9.16593,9.16593
950.00,9.16196,25.238331,0.000423,25.134725,-2.5624,0.109,9.16702,9.16702
951.00,9.16245,25.238361,0.000423,25.134786,-2.5620,0.109,9.16838,9.16838
952.00,9.16253,25.238441,0.000426,25.134884,-2.5615,0.109,9.16857,9.16857
953.00,9.16227,25.238411,0.000424,25.134898,-2.5612,0.110,9.16671,9.16671
954.00,9.16166,25.238504,0.000424,25.134937,-2.5608,0.110,9.16164,9.16164
955.00,9.16153,25.238516,0.000422,25.134880,-2.5605,0.110,9.15473,9.15473
956.00,9.16270,25.238599,0.000422,25.134865,-2.5603,0.110,9.14621,9.14621
957.00,9.16416,25.238649,0.000419,25.134766,-2.5602,0.110,9.13764,9.13764
958.00,9.16633,25.238690,0.000417,25.134694,-2.5598,0.110,9.13082,9.13082
959.00,9.16818,25.238729,0.000416,25.134682,-2.5594,0.110,9.12709,9.12709
960.00,9.16848,25.238740,0.000410,25.134678,-2.5591,0.111,9.12528,9.12528
@7,2.0001,4.0, 960.120999999999 
961.00,9.16681,25.238748,0.000405,25.134659,-2.5589,0.111,9.12690,9.12690
962.00,9.16539,25.238691,0.000403,25.134610,-2.5586,0.111,9.13056,9.13056
963.00,9.15606,25.238751,0.000408,25.134668,-2.5584,0.112,9.13459,9.13459
964.00,9.14621,25.238826,0.000407,25.134698,-2.5581,0.112,9.13893,9.13893
965.00,9.14105,25.238754,0.000409,25.134605,-2.5578,0.112,9.14411,9.14411
966.00,9.13830,25.238790,0.000410,25.134628,-2.5573,0.112,9.14876,9.14876
967.00,9.13869,25.238871,0.000410,25.134647,-2.5568,0.112,9.15228,9.15228
968.00,9.14007,25.238861,0.000409,25.134623,-2.5565,0.112,9.15435,9.15435
969.00,9.14200,25.238874,0.000412,25.134599,-2.5561,0.112,9.15580,9.15580
970.00,9.14361,25.238967,0.000412,25.134643,-2.5558,0.112,9.15605,9.15605
971.00,9.14208,25.239000,0.000411,25.134663,-2.5556,0.112,9.15697,9.15697
972.00,9.14178,25.238954,0.000414,25.134629,-2.5554,0.112,9.15809,9.15809
973.00,9.14390,25.239019,0.000415,25.134657,-2.5552,0.112,9.15863,9.15863
974.00,9.14475,25.239040,0.000416,25.134670,-2.5551,0.112,9.15854,9.15854
975.00,9.14563,25.239150,0.000416,25.134739,-2.5551,0.113,9.15967,9.15967
976.00,9.14714,25.239229,0.000421,25.134717,-2.5550,0.113,9.15980,9.15980
977.00,9.14905,25.239317,0.000420,25.134727,-2.5548,0.113,9.15925,9.15925
978.00,9.15101,25.239362,0.000418,25.134688,-2.5545,0.113,9.16044,9.16044
979.00,9.15350,25.239281,0.000413,25.134641,-2.5542,0.113,9.16307,9.16307
980.00,9.15574,25.239297,0.000415,25.134622,-2.5538,0.113,9.16485,9.16485
981.00,9.15713,25.239343,0.000416,25.134677,-2.5536,0.113,9.16528,9.16528
982.00,9.15848,25.239362,0.000414,25.134695,-2.5534,0.114,9.16515,9.16515
983.00,9.15905,25.239361,0.000414,25.134677,-2.5534,0.114,9.16425,9.16425
984.00,9.15984,25.239457,0.000420,25.134718,-2.5534,0.114,9.16393,9.16393
985.00,9.16077,25.239451,0.000423,25.134705,-2.5534,0.114,9.16443,9.16443
986.00,9.16164,25.239438,0.000422,25.134673,-2.5534,0.114,9.16558,9.16558
987.00,9.16196,25.239441,0.000424,25.134630,-2.5534,0.114,9.16538,9.16538
988.00,9.16198,25.239522,0.000422,25.134702,-2.5533,0.114,9.16478,9.16478
989.00,9.16204,25.239629,0.000417,25.134719,-2.5531,0.114,9.16297,9.16297
990.00,9.16233,25.239707,0.000412,25.134737,-2.5528,0.114,9.16122,9.16122
991.00,9.16251,25.239830,0.000411,25.134768,-2.5526,0.115,9.15889,9.15889
992.00,9.16224,25.239946,0.000411,25.134765,-2.5522,0.115,9.15911,9.15911
993.00,9.16234,25.239937,0.000411,25.134696,-2.5519,0.115,9.16069,9.16069
994.00,9.16284,25.239997,0.000413,25.134706,-2.5517,0.115,9.16246,9.16246
995.00,9.16316,25.240052,0.000416,25.134724,-2.5515,0.115,9.16226,9.16226
996.00,9.16306,25.240053,0.000415,25.134673,-2.5513,0.115,9.16228,9.16228
997.00,9.16293,25.240116,0.000419,25.134771,-2.5511,0.115,9.16150,9.16150
998.00,9.16258,25.240029,0.000419,25.134690,-2.5509,0.115,9.15955,9.15955
999.00,9.16218,25.240043,0.000424,25.134701,-2.5508,0.115,9.15871,9.15871
1000.00,9.16187,25.240110,0.000428,25.134751,-2.5506,0.115,9.15909,9.15909
1001.00,9.16166,25.240022,0.000430,25.134730,-2.5505,0.115,9.15962,9.15962
1002.00,9.16158,25.240040,0.000425,25.134781,-2.5503,0.115,9.16065,9.16065
1003.00,9.16181,25.240237,0.000428,25.134912,-2.5501,0.115,9.16240,9.16240
1004.00,9.16170,25.240338,0.000424,25.134927,-2.5498,0.115,9.16176,9.16176
1005.00,9.16130,25.240313,0.000418,25.134800,-2.5495,0.116,9.16142,9.16142
1006.00,9.16077,25.240486,0.000416,25.134826,-2.5492,0.116,9.16146,9.16146
1007.00,9.16049,25.240440,0.000419,25.134707,-2.5489,0.116,9.16050,9.16050
1008.00,9.16050,25.240469,0.000420,25.134676,-2.5486,0.116,9.15989,9.15989
1009.00,9.16079,25.240422,0.000418,25.134649,-2.5486,0.116,9.16085,9.16085
1010.00,9.16099,25.240501,0.000419,25.134727,-2.5485,0.116,9.16136,9.16136
1011.00,9.16119,25.240559,0.000422,25.134774,-2.5484,0.116,9.16232,9.16232
1012.00,9.16168,25.240631,0.000421,25.134781,-2.5482,0.116,9.16456,9.16456
1013.00,9.16199,25.240663,0.000418,25.134802,-2.5479,0.117,9.16656,9.16656
1014.00,9.16216,25.240756,0.000422,25.134847,-2.5476,0.117,9.16708,9.16708
1015.00,9.16206,25.240738,0.000422,25.134770,-2.5474,0.117,9.16643,9.16643
1016.00,9.16211,25.240738,0.000424,25.134733,-2.5472,0.117,9.16513,9.16513
1017.00,9.16212,25.240827,0.000425,25.134767,-2.5470,0.117,9.16308,9.16308
1018.00,9.16233,25.240867,0.000424,25.134725,-2.5470,0.117,9.16102,9.16102
1019.00,9.16237,25.240855,0.000420,25.134640,-2.5470,0.117,9.15955,9.15955
1020.00,9.16233,25.240863,0.000417,25.134589,-2.5470,0.117,9.16002,9.16002
1021.00,9.16219,25.240895,0.000413,25.134586,-2.5470,0.117,9.15953,9.15953
1022.00,9.16203,25.240902,0.000410,25.134618,-2.5469,0.118,9.15980,9.15980
1023.00,9.16186,25.240855,0.000407,25.134569,-2.5467,0.118,9.16045,9.16045
1024.00,9.16210,25.240933,0.000409,25.134605,-2.5466,0.118,9.16138,9.16138
1025.00,9.16230,25.241052,0.000414,25.134704,-2.5465,0.118,9.16173,9.16173
1026.00,9.16249,25.241114,0.000418,25.134708,-2.5464,0.118,9.16343,9.16343
1027.00,9.16265,25.241188,0.000422,25.134660,-2.5464,0.118,9.16352,9.16352
1028.00,9.16281,25.241360,0.000429,25.134793,-2.5463,0.118,9.16324,9.16324
1029.00,9.16276,25.241328,0.000429,25.134716,-2.5461,0.118,9.16270,9.16270
1030.00,9.16259,25.241298,0.000423,25.134677,-2.5457,0.118,9.16194,9.16194
1031.00,9.16237,25.241330,0.000421,25.134671,-2.5453,0.118,9.16069,9.16069
1032.00,9.16203,25.241282,0.000419,25.134613,-2.5450,0.118,9.16101,9.16101
1033.00,9.16182,25.241272,0.000416,25.134545,-2.5446,0.118,9.16229,9.16229
1034.00,9.16191,25.241444,0.000420,25.134719,-2.5443,0.119,9.16459,9.16459
1035.00,9.16238,25.241625,0.000428,25.134825,-2.5441,0.118,9.16706,9.16706
1036.00,9.16296,25.241649,0.000433,25.134815,-2.5440,0.118,9.16937,9.16937
1037.00,9.16347,25.241732,0.000432,25.134869,-2.5441,0.118,9.17003,9.17003
1038.00,9.16358,25.241805,0.000435,25.134912,-2.5443,0.118,9.16822,9.16822
1039.00,9.16362,25.241722,0.000429,25.134765,-2.5445,0.118,9.16634,9.16634
1040.00,9.16396,25.241741,0.000425,25.134745,-2.5445,0.119,9.16624,9.16624
1041.00,9.16452,25.241839,0.000422,25.134795,-2.5445,0.119,9.16533,9.16533
1042.00,9.16456,25.241883,0.000421,25.134765,-2.5443,0.119,9.16337,9.16337
1043.00,9.16450,25.241859,0.000418,25.134708,-2.5440,0.119,9.16449,9.16449
1044.00,9.16472,25.241900,0.000420,25.134694,-2.5437,0.119,9.16597,9.16597
1045.00,9.16515,25.241892,0.000418,25.134668,-2.5435,0.120,9.16618,9.16618
1046.00,9.16560,25.241966,0.000417,25.134656,-2.5434,0.120,9.16812,9.16812
1047.00,9.16624,25.242146,0.000423,25.134795,-2.5434,0.120,9.17163,9.17163
1048.00,9.16659,25.242190,0.000425,25.134788,-2.5433,0.120,9.17169,9.17169
1049.00,9.16672,25.242180,0.000427,25.134770,-2.5431,0.120,9.17070,9.17070
1050.00,9.16722,25.242248,0.000428,25.134781,-2.5430,0.120,9.17109,9.17109
1051.00,9.16817,25.242212,0.000430,25.134741,-2.5428,0.120,9.17171,9.17171
1052.00,9.16892,25.242169,0.000427,25.134665,-2.5427,0.120,9.17145,9.17145
1053.00,9.16910,25.242221,0.000432,25.134708,-2.5426,0.120,9.17158,9.17158
1054.00,9.16873,25.242353,0.000433,25.134777,-2.5426,0.120,9.17107,9.17107
1055.00,9.16826,25.242324,0.000433,25.134760,-2.5426,0.120,9.16875,9.16875
1056.00,9.16815,25.242283,0.000434,25.134690,-2.5424,0.120,9.16795,9.16795
1057.00,9.16854,25.242288,0.000432,25.134644,-2.5423,0.120,9.16887,9.16887
1058.00,9.16922,25.242317,0.000428,25.134661,-2.5421,0.121,9.17165,9.17165
1059.00,9.17015,25.242323,0.000427,25.134696,-2.5419,0.121,9.17485,9.17485
1060.00,9.17073,25.242308,0.000425,25.134603,-2.5418,0.121,9.17725,9.17725
1061.00,9.17122,25.242430,0.000423,25.134718,-2.5416,0.121,9.17754,9.17754
1062.00,9.17190,25.242390,0.000422,25.134691,-2.5413,0.121,9.17711,9.17711
1063.00,9.17247,25.242379,0.000422,25.134625,-2.5411,0.121,9.17485,9.17485
1064.00,9.17259,25.242411,0.000422,25.134558,-2.5409,0.121,9.17369,9.17369
1065.00,9.17263,25.242476,0.000425,25.134581,-2.5408,0.121,9.17543,9.17543
1066.00,9.17273,25.242463,0.000426,25.134538,-2.5408,0.121,9.17705,9.17705
1067.00,9.17354,25.242517,0.000427,25.134542,-2.5408,0.121,9.17789,9.17789
1068.00,9.17393,25.242531,0.000427,25.134528,-2.5407,0.121,9.17820,9.17820
1069.00,9.17423,25.242573,0.000428,25.134532,-2.5404,0.121,9.17821,9.17821
1070.00,9.17450,25.242625,0.000425,25.134542,-2.5403,0.121,9.17632,9.17632
1071.00,9.17428,25.242723,0.000422,25.134560,-2.5401,0.122,9.17392,9.17392
1072.00,9.17399,25.242870,0.000424,25.134689,-2.5399,0.122,9.17181,9.17181
1073.00,9.17398,25.243018,0.000421,25.134742,-2.5399,0.122,9.17133,9.17133
1074.00,9.17411,25.243133,0.000419,25.134780,-2.5400,0.122,9.17060,9.17060
1075.00,9.17484,25.243200,0.000420,25.134815,-2.5399,0.122,9.17081,9.17081
1076.00,9.17486,25.243192,0.000424,25.134768,-2.5397,0.122,9.17285,9.17285
1077.00,9.17520,25.243167,0.000424,25.134661,-2.5394,0.122,9.17495,9.17495
1078.00,9.17519,25.243152,0.000424,25.134600,-2.5392,0.122,9.17490,9.17490
1079.00,9.17433,25.243117,0.000425,25.134591,-2.5390,0.122,9.17327,9.17327
1080.00,9.17368,25.243088,0.000423,25.134526,-2.5389,0.122,9.17141,9.17141
1081.00,9.17337,25.243141,0.000422,25.134558,-2.5389,0.123,9.16928,9.16928
1082.00,9.17312,25.243203,0.000422,25.134593,-2.5389,0.123,9.16744,9.16744
1083.00,9.17295,25.243222,0.000425,25.134634,-2.5389,0.123,9.16713,9.16713
1084.00,9.17275,25.243273,0.000422,25.134583,-2.5389,0.123,9.16829,9.16829
1085.00,9.17197,25.243376,0.000426,25.134665,-2.5392,0.123,9.16824,9.16824
1086.00,9.17096,25.243467,0.000425,25.134722,-2.5393,0.123,9.16781,9.16781
1087.00,9.17063,25.243487,0.000423,25.134730,-2.5392,0.123,9.16987,9.16987
1088.00,9.17047,25.243538,0.000419,25.134690,-2.5391,0.123,9.17276,9.17276
1089.00,9.17113,25.243531,0.000417,25.134673,-2.5389,0.123,9.17431,9.17431
1090.00,9.17144,25.243579,0.000415,25.134636,-2.5388,0.124,9.17503,9.17503
1091.00,9.17124,25.243608,0.000413,25.134595,-2.5386,0.124,9.17478,9.17478
1092.00,9.17128,25.243612,0.000415,25.134555,-2.5387,0.124,9.17338,9.17338
1093.00,9.17155,25.243712,0.000419,25.134693,-2.5387,0.124,9.17215,9.17215
1094.00,9.17196,25.243820,0.000422,25.134793,-2.5387,0.124,9.17262,9.17262
1095.00,9.17199,25.243800,0.000423,25.134754,-2.5386,0.124,9.17400,9.17400
1096.00,9.17155,25.243860,0.000427,25.134797,-2.5385,0.124,9.17542,9.17542
1097.00,9.17152,25.243949,0.000425,25.134806,-2.5384,0.124,9.17433,9.17433
1098.00,9.17200,25.244038,0.000424,25.134786,-2.5383,0.124,9.17368,9.17368
1099.00,9.17202,25.244077,0.000424,25.134758,-2.5381,0.124,9.17348,9.17348
1100.00,9.17250,25.244155,0.000420,25.134730,-2.5380,0.124,9.17376,9.17376
1101.00,9.17286,25.244174,0.000418,25.134694,-2.5378,0.125,9.17390,9.17390
1102.00,9.17314,25.244187,0.000421,25.134641,-2.5376,0.125,9.17552,9.17552
1103.00,9.17378,25.244196,0.000422,25.134620,-2.5374,0.125,9.17473,9.17473
1104.00,9.17459,25.244247,0.000421,25.134673,-2.5372,0.125,9.17148,9.17148
1105.00,9.17387,25.244320,0.000419,25.134771,-2.5372,0.125,9.16468,9.16468
1106.00,9.17401,25.244333,0.000414,25.134673,-2.5372,0.125,9.15529,9.15529
1107.00,9.17476,25.244485,0.000411,25.134825,-2.5371,0.126,9.14496,9.14496
1108.00,9.17446,25.244493,0.000407,25.134740,-2.5370,0.126,9.13798,9.13798
1109.00,9.17411,25.244544,0.000407,25.134670,-2.5369,0.126,9.13468,9.13468
1110.00,9.17599,25.244624,0.000409,25.134647,-2.5367,0.126,9.13461,9.13461
@8,2.0001,4.0, 1110.053 
1111.00,9.17592,25.244632,0.000409,25.134674,-2.5365,0.126,9.13849,9.13849
1112.00,9.17494,25.244571,0.000407,25.134537,-2.5365,0.126,9.14660,9.14660
1113.00,9.16693,25.244558,0.000407,25.134570,-2.5365,0.127,9.15343,9.15343
1114.00,9.15503,25.244550,0.000408,25.134603,-2.5365,0.127,9.15920,9.15920
1115.00,9.14862,25.244512,0.000411,25.134621,-2.5363,0.127,9.16520,9.16520
1116.00,9.14748,25.244549,0.000409,25.134576,-2.5362,0.127,9.17093,9.17093
1117.00,9.14935,25.244607,0.000414,25.134626,-2.5361,0.127,9.17246,9.17246
1118.00,9.15248,25.244719,0.000416,25.134690,-2.5361,0.127,9.17433,9.17433
1119.00,9.15536,25.244779,0.000412,25.134668,-2.5360,0.127,9.17536,9.17536
1120.00,9.15716,25.244821,0.000409,25.134668,-2.5359,0.127,9.17567,9.17567
1121.00,9.15573,25.244816,0.000412,25.134706,-2.5358,0.127,9.17588,9.17588
1122.00,9.15612,25.244742,0.000410,25.134645,-2.5357,0.127,9.17776,9.17776
1123.00,9.15850,25.244669,0.000407,25.134557,-2.5356,0.128,9.17881,9.17881
1124.00,9.16103,25.244750,0.000409,25.134602,-2.5355,0.128,9.18002,9.18002
1125.00,9.16337,25.244878,0.000411,25.134684,-2.5353,0.128,9.18307,9.18307
1126.00,9.16599,25.244928,0.000413,25.134709,-2.5350,0.128,9.18473,9.18473
1127.00,9.16894,25.245035,0.000411,25.134782,-2.5347,0.128,9.18515,9.18515
1128.00,9.17169,25.245159,0.000414,25.134846,-2.5346,0.128,9.18501,9.18501
1129.00,9.17384,25.245122,0.000415,25.134748,-2.5347,0.128,9.18466,9.18466
1130.00,9.17555,25.245149,0.000417,25.134710,-2.5348,0.128,9.18197,9.18197
1131.00,9.17723,25.245265,0.000416,25.134724,-2.5349,0.128,9.18037,9.18037
1132.00,9.17822,25.245359,0.000420,25.134707,-2.5351,0.128,9.17863,9.17863
1133.00,9.17872,25.245433,0.000420,25.134680,-2.5352,0.128,9.17788,9.17788
1134.00,9.17926,25.245434,0.000418,25.134698,-2.5352,0.128,9.17806,9.17806
1135.00,9.17969,25.245394,0.000418,25.134663,-2.5351,0.129,9.17874,9.17874
1136.00,9.18002,25.245433,0.000424,25.134699,-2.5353,0.129,9.17978,9.17978
1137.00,9.18041,25.245475,0.000424,25.134703,-2.5354,0.129,9.18117,9.18117
1138.00,9.18097,25.245522,0.000425,25.134689,-2.5354,0.129,9.18347,9.18347
1139.00,9.18177,25.245670,0.000423,25.134718,-2.5353,0.129,9.18625,9.18625
1140.00,9.18276,25.245760,0.000423,25.134715,-2.5351,0.129,9.18892,9.18892
1141.00,9.18353,25.245782,0.000422,25.134668,-2.5349,0.129,9.19036,9.19036
1142.00,9.18378,25.245785,0.000421,25.134603,-2.5345,0.129,9.18972,9.18972
1143.00,9.18336,25.245833,0.000422,25.134683,-2.5343,0.129,9.18613,9.18613
1144.00,9.18285,25.245863,0.000425,25.134697,-2.5341,0.129,9.18156,9.18156
1145.00,9.18220,25.245863,0.000425,25.134669,-2.5341,0.129,9.17721,9.17721
1146.00,9.18128,25.245831,0.000421,25.134603,-2.5343,0.129,9.17330,9.17330
1147.00,9.18082,25.245889,0.000423,25.134617,-2.5344,0.129,9.17320,9.17320
1148.00,9.18071,25.245956,0.000423,25.134581,-2.5345,0.130,9.17548,9.17548
1149.00,9.18076,25.245997,0.000426,25.134602,-2.5346,0.130,9.17695,9.17695
1150.00,9.18103,25.246097,0.000428,25.134631,-2.5345,0.130,9.17934,9.17934
1151.00,9.18142,25.246284,0.000431,25.134718,-2.5343,0.130,9.18288,9.18288
1152.00,9.18172,25.246361,0.000431,25.134803,-2.5342,0.130,9.18489,9.18489
1153.00,9.18233,25.246371,0.000428,25.134803,-2.5339,0.130,9.18480,9.18480
1154.00,9.18241,25.246310,0.000423,25.134708,-2.5337,0.130,9.18435,9.18435
1155.00,9.18206,25.246310,0.000423,25.134683,-2.5335,0.130,9.18187,9.18187
1156.00,9.18147,25.246255,0.000421,25.134683,-2.5334,0.130,9.17823,9.17823
1157.00,9.18086,25.246271,0.000421,25.134646,-2.5333,0.131,9.17440,9.17440
1158.00,9.18010,25.246341,0.000425,25.134643,-2.5335,0.131,9.17189,9.17189
1159.00,9.17892,25.246368,0.000429,25.134616,-2.5336,0.130,9.16987,9.16987
1160.00,9.17760,25.246389,0.000430,25.134610,-2.5338,0.130,9.17007,9.17007
1161.00,9.17694,25.246389,0.000430,25.134512,-2.5340,0.130,9.17286,9.17286
1162.00,9.17711,25.246426,0.000425,25.134510,-2.5342,0.131,9.17713,9.17713
1163.00,9.17778,25.246459,0.000420,25.134489,-2.5341,0.131,9.18131,9.18131
1164.00,9.17856,25.246659,0.000421,25.134635,-2.5338,0.131,9.18434,9.18434
1165.00,9.17899,25.246756,0.000417,25.134651,-2.5336,0.131,9.18517,9.18517
1166.00,9.17903,25.246893,0.000422,25.134739,-2.5333,0.131,9.18191,9.18191
1167.00,9.17870,25.246916,0.000423,25.134748,-2.5331,0.131,9.17740,9.17740
1168.00,9.17799,25.246907,0.000423,25.134788,-2.5331,0.131,9.17214,9.17214
1169.00,9.17742,25.246857,0.000420,25.134679,-2.5333,0.131,9.17010,9.17010
1170.00,9.17634,25.246904,0.000422,25.134704,-2.5335,0.132,9.17068,9.17068
1171.00,9.17518,25.246879,0.000418,25.134712,-2.5336,0.132,9.17426,9.17426
1172.00,9.17513,25.246949,0.000421,25.134736,-2.5337,0.132,9.17733,9.17733
1173.00,9.17570,25.246943,0.000422,25.134653,-2.5336,0.132,9.18078,9.18078
1174.00,9.17646,25.246920,0.000420,25.134644,-2.5336,0.132,9.18262,9.18262
1175.00,9.17715,25.246911,0.000419,25.134620,-2.5335,0.132,9.18276,9.18276
1176.00,9.17758,25.246948,0.000419,25.134607,-2.5334,0.132,9.18082,9.18082
1177.00,9.17787,25.246950,0.000416,25.134598,-2.5333,0.132,9.17954,9.17954
1178.00,9.17817,25.246964,0.000418,25.134586,-2.5332,0.132,9.17792,9.17792
1179.00,9.17883,25.247039,0.000419,25.134627,-2.5329,0.132,9.17608,9.17608
1180.00,9.17872,25.247047,0.000420,25.134663,-2.5327,0.132,9.17578,9.17578
1181.00,9.17855,25.247131,0.000426,25.134714,-2.5324,0.132,9.17711,9.17711
1182.00,9.17841,25.247186,0.000431,25.134750,-2.5322,0.132,9.17867,9.17867
1183.00,9.17794,25.247276,0.000434,25.134761,-2.5321,0.132,9.17965,9.17965
1184.00,9.17757,25.247305,0.000433,25.134699,-2.5322,0.132,9.18152,9.18152
1185.00,9.17778,25.247403,0.000431,25.134700,-2.5323,0.133,9.18274,9.18274
1186.00,9.17840,25.247420,0.000425,25.134709,-2.5324,0.133,9.18332,9.18332
1187.00,9.17929,25.247408,0.000420,25.134664,-2.5325,0.133,9.18336,9.18336
1188.00,9.18027,25.247364,0.000415,25.134640,-2.5325,0.133,9.18511,9.18511
1189.00,9.18133,25.247444,0.000420,25.134727,-2.5325,0.133,9.18649,9.18649
1190.00,9.18175,25.247435,0.000421,25.134635,-2.5326,0.133,9.18598,9.18598
1191.00,9.18175,25.247473,0.000423,25.134592,-2.5328,0.133,9.18522,9.18522
1192.00,9.18151,25.247494,0.000427,25.134567,-2.5330,0.133,9.18405,9.18405
1193.00,9.18138,25.247651,0.000429,25.134634,-2.5332,0.133,9.18275,9.18275
1194.00,9.18153,25.247670,0.000424,25.134620,-2.5333,0.133,9.18280,9.18280
1195.00,9.18218,25.247650,0.000421,25.134625,-2.5333,0.134,9.18589,9.18589
1196.00,9.18294,25.247738,0.000421,25.134637,-2.5333,0.134,9.18707,9.18707
1197.00,9.18321,25.247846,0.000420,25.134639,-2.5334,0.134,9.18674,9.18674
1198.00,9.18312,25.247904,0.000420,25.134682,-2.5335,0.134,9.18483,9.18483
1199.00,9.18286,25.247950,0.000423,25.134658,-2.5335,0.134,9.18014,9.18014
1200.00,9.18246,25.248074,0.000428,25.134739,-2.5335,0.134,9.17455,9.17455
1201.00,9.18207,25.248019,0.000429,25.134683,-2.5334,0.134,9.17168,9.17168
1202.00,9.18140,25.248057,0.000429,25.134690,-2.5333,0.134,9.16975,9.16975
1203.00,9.18096,25.247943,0.000427,25.134573,-2.5332,0.134,9.16976,9.16976
1204.00,9.18062,25.247917,0.000425,25.134561,-2.5329,0.134,9.17086,9.17086
1205.00,9.18000,25.247879,0.000425,25.134487,-2.5327,0.134,9.17154,9.17154
1206.00,9.17909,25.248021,0.000427,25.134570,-2.5326,0.134,9.17198,9.17198
1207.00,9.17800,25.247978,0.000426,25.134514,-2.5325,0.134,9.17376,9.17376
1208.00,9.17743,25.248046,0.000431,25.134542,-2.5326,0.134,9.17384,9.17384
1209.00,9.17721,25.248127,0.000433,25.134547,-2.5328,0.134,9.17459,9.17459
1210.00,9.17706,25.248303,0.000437,25.134736,-2.5329,0.134,9.17644,9.17644
1211.00,9.17717,25.248280,0.000434,25.134740,-2.5330,0.135,9.17762,9.17762
1212.00,9.17694,25.248374,0.000436,25.134875,-2.5329,0.135,9.17707,9.17707
1213.00,9.17689,25.248435,0.000435,25.134886,-2.5326,0.135,9.17912,9.17912
1214.00,9.17683,25.248490,0.000437,25.134939,-2.5324,0.135,9.18082,9.18082
1215.00,9.17625,25.248398,0.000434,25.134824,-2.5322,0.135,9.18044,9.18044
1216.00,9.17549,25.248360,0.000434,25.134751,-2.5320,0.135,9.17983,9.17983
1217.00,9.17525,25.248464,0.000433,25.134766,-2.5320,0.135,9.18049,9.18049
1218.00,9.17541,25.248544,0.000430,25.134806,-2.5321,0.135,9.17984,9.17984
1219.00,9.17593,25.248483,0.000425,25.134716,-2.5321,0.135,9.17876,9.17876
1220.00,9.17652,25.248570,0.000423,25.134646,-2.5322,0.135,9.17844,9.17844
1221.00,9.17665,25.248646,0.000421,25.134614,-2.5323,0.136,9.17693,9.17693
1222.00,9.17645,25.248633,0.000421,25.134557,-2.5323,0.136,9.17434,9.17434
1223.00,9.17632,25.248634,0.000421,25.134565,-2.5324,0.136,9.17235,9.17235
1224.00,9.17628,25.248756,0.000422,25.134601,-2.5326,0.136,9.17120,9.17120
1225.00,9.17645,25.248711,0.000421,25.134621,-2.5327,0.136,9.17136,9.17136
1226.00,9.17684,25.248697,0.000422,25.134651,-2.5327,0.136,9.17341,9.17341
1227.00,9.17729,25.248654,0.000418,25.134617,-2.5327,0.136,9.17869,9.17869
1228.00,9.17805,25.248705,0.000414,25.134601,-2.5328,0.136,9.18253,9.18253
1229.00,9.17867,25.248648,0.000412,25.134549,-2.5328,0.137,9.18415,9.18415
1230.00,9.17860,25.248672,0.000412,25.134511,-2.5329,0.137,9.18331,9.18331
1231.00,9.17821,25.248829,0.000411,25.134605,-2.5330,0.137,9.18250,9.18250
1232.00,9.17836,25.248905,0.000416,25.134599,-2.5331,0.137,9.18083,9.18083
1233.00,9.17845,25.248950,0.000420,25.134596,-2.5331,0.137,9.17857,9.17857
1234.00,9.17810,25.249060,0.000421,25.134633,-2.5330,0.137,9.17746,9.17746
1235.00,9.17779,25.249256,0.000423,25.134812,-2.5329,0.137,9.17791,9.17791
1236.00,9.17772,25.249248,0.000423,25.134763,-2.5327,0.137,9.17801,9.17801
1237.00,9.17773,25.249343,0.000423,25.134788,-2.5326,0.137,9.17667,9.17667
1238.00,9.17756,25.249396,0.000425,25.134802,-2.5324,0.137,9.17539,9.17539
1239.00,9.17719,25.249423,0.000428,25.134810,-2.5322,0.137,9.17471,9.17471
1240.00,9.17682,25.249354,0.000428,25.134706,-2.5322,0.137,9.17467,9.17467
1241.00,9.17690,25.249369,0.000429,25.134687,-2.5323,0.137,9.17449,9.17449
1242.00,9.17736,25.249438,0.000431,25.134741,-2.5324,0.137,9.17445,9.17445
1243.00,9.17798,25.249473,0.000430,25.134766,-2.5325,0.137,9.17696,9.17696
1244.00,9.17880,25.249590,0.000432,25.134862,-2.5325,0.137,9.18085,9.18085
1245.00,9.17966,25.249697,0.000429,25.134915,-2.5325,0.137,9.18352,9.18352
1246.00,9.17995,25.249783,0.000430,25.134939,-2.5325,0.137,9.18493,9.18493
1247.00,9.17971,25.249672,0.000425,25.134836,-2.5324,0.138,9.18521,9.18521
1248.00,9.17896,25.249731,0.000425,25.134805,-2.5325,0.138,9.18361,9.18361
1249.00,9.17848,25.249752,0.000420,25.134747,-2.5327,0.138,9.18068,9.18068
1250.00,9.17841,25.249706,0.000421,25.134672,-2.5330,0.138,9.17737,9.17737
1251.00,9.17829,25.249699,0.000424,25.134733,-2.5331,0.138,9.17539,9.17539
1252.00,9.17797,25.249689,0.000425,25.134740,-2.5332,0.138,9.17406,9.17406
1253.00,9.17806,25.249693,0.000424,25.134777,-2.5332,0.138,9.17188,9.17188
1254.00,9.17817,25.249654,0.000423,25.134785,-2.5330,0.138,9.16647,9.16647
1255.00,9.17878,25.249688,0.000420,25.134806,-2.5329,0.138,9.15916,9.15916
1256.00,9.17967,25.249738,0.000413,25.134718,-2.5327,0.139,9.14946,9.14946
1257.00,9.18025,25.249920,0.000414,25.134785,-2.5325,0.139,9.14013,9.14013
1258.00,9.17885,25.250002,0.000414,25.134766,-2.5324,0.139,9.13287,9.13287
1259.00,9.17559,25.250047,0.000416,25.134806,-2.5325,0.139,9.13021,9.13021
1260.00,9.17454,25.250152,0.000419,25.134884,-2.5326,0.139,9.13302,9.13302
1261.00,9.17324,25.250216,0.000424,25.134934,-2.5327,0.139,9.13966,9.13966
@9,2.0001,4.0, 1260.095 
1262.00,9.17054,25.250270,0.000424,25.134943,-2.5327,0.139,9.14730,9.14730
1263.00,9.16080,25.250250,0.000424,25.134876,-2.5327,0.139,9.15640,9.15640
1264.00,9.14968,25.250280,0.000422,25.134775,-2.5328,0.140,9.16490,9.16490
1265.00,9.14383,25.250348,0.000423,25.134704,-2.5327,0.140,9.17099,9.17099
1266.00,9.14445,25.250431,0.000419,25.134734,-2.5326,0.140,9.17640,9.17640
1267.00,9.14761,25.250460,0.000418,25.134692,-2.5325,0.140,9.18068,9.18068
1268.00,9.15172,25.250516,0.000418,25.134723,-2.5325,0.140,9.18111,9.18111
1269.00,9.15094,25.250654,0.000418,25.134840,-2.5324,0.140,9.18017,9.18017
1270.00,9.15247,25.250621,0.000417,25.134837,-2.5323,0.140,9.17981,9.17981
1271.00,9.15648,25.250608,0.000417,25.134778,-2.5324,0.140,9.18002,9.18002
1272.00,9.15886,25.250671,0.000418,25.134823,-2.5325,0.141,9.18023,9.18023
1273.00,9.16136,25.250691,0.000419,25.134822,-2.5326,0.141,9.18251,9.18251
1274.00,9.16390,25.250633,0.000419,25.134703,-2.5328,0.141,9.18513,9.18513
1275.00,9.16639,25.250676,0.000419,25.134682,-2.5328,0.141,9.18758,9.18758
1276.00,9.16945,25.250694,0.000417,25.134638,-2.5329,0.141,9.18879,9.18879
1277.00,9.17283,25.250726,0.000417,25.134570,-2.5328,0.141,9.18994,9.18994
1278.00,9.17646,25.250843,0.000420,25.134624,-2.5326,0.141,9.19069,9.19069
1279.00,9.18017,25.250920,0.000421,25.134677,-2.5325,0.141,9.18958,9.18958
1280.00,9.18099,25.250949,0.000419,25.134691,-2.5324,0.141,9.18779,9.18779
1281.00,9.18215,25.251024,0.000420,25.134764,-2.5322,0.141,9.18568,9.18568
1282.00,9.18305,25.251122,0.000419,25.134831,-2.5321,0.141,9.18297,9.18297
1283.00,9.18356,25.251245,0.000415,25.134874,-2.5322,0.142,9.18039,9.18039
1284.00,9.18375,25.251292,0.000414,25.134873,-2.5324,0.142,9.18044,9.18044
1285.00,9.18372,25.251368,0.000418,25.134871,-2.5328,0.142,9.17923,9.17923
1286.00,9.18341,25.251405,0.000417,25.134867,-2.5331,0.142,9.17857,9.17857
1287.00,9.18316,25.251397,0.000419,25.134897,-2.5334,0.142,9.17921,9.17921
1288.00,9.18307,25.251297,0.000423,25.134845,-2.5336,0.142,9.17887,9.17887
1289.00,9.18307,25.251263,0.000421,25.134794,-2.5336,0.142,9.17733,9.17733
1290.00,9.18303,25.251263,0.000417,25.134775,-2.5334,0.142,9.17712,9.17712
1291.00,9.18271,25.251302,0.000421,25.134774,-2.5333,0.142,9.17692,9.17692
1292.00,9.18251,25.251357,0.000421,25.134743,-2.5332,0.142,9.17806,9.17806
1293.00,9.18245,25.251383,0.000419,25.134689,-2.5331,0.142,9.17945,9.17945
1294.00,9.18231,25.251544,0.000423,25.134774,-2.5333,0.142,9.18141,9.18141
1295.00,9.18197,25.251558,0.000425,25.134719,-2.5334,0.142,9.18239,9.18239
1296.00,9.18132,25.251663,0.000427,25.134661,-2.5332,0.142,9.18280,9.18280
1297.00,9.18086,25.251728,0.000426,25.134671,-2.5331,0.142,9.18238,9.18238
1298.00,9.18063,25.251806,0.000427,25.134758,-2.5330,0.142,9.18399,9.18399
1299.00,9.18086,25.251752,0.000426,25.134687,-2.5329,0.143,9.18477,9.18477
1300.00,9.18099,25.251840,0.000427,25.134770,-2.5327,0.143,9.18485,9.18485
1301.00,9.18071,25.251802,0.000425,25.134838,-2.5328,0.143,9.18441,9.18441
1302.00,9.18076,25.251814,0.000428,25.134824,-2.5330,0.143,9.18370,9.18370
1303.00,9.18076,25.251842,0.000429,25.134748,-2.5332,0.143,9.18023,9.18023
1304.00,9.18034,25.252059,0.000432,25.134932,-2.5333,0.143,9.17686,9.17686
1305.00,9.17987,25.252105,0.000429,25.134928,-2.5334,0.143,9.17448,9.17448
1306.00,9.17955,25.252146,0.000426,25.134898,-2.5335,0.143,9.17358,9.17358
1307.00,9.17934,25.252091,0.000422,25.134829,-2.5335,0.144,9.17301,9.17301
1308.00,9.17939,25.252114,0.000423,25.134868,-2.5333,0.144,9.17376,9.17376
1309.00,9.17956,25.252062,0.000423,25.134750,-2.5332,0.144,9.17545,9.17545
1310.00,9.17976,25.252123,0.000428,25.134779,-2.5333,0.144,9.17840,9.17840
1311.00,9.18049,25.252184,0.000428,25.134783,-2.5334,0.144,9.18265,9.18265
1312.00,9.18104,25.252257,0.000432,25.134791,-2.5336,0.144,9.18531,9.18531
1313.00,9.18130,25.252362,0.000435,25.134750,-2.5340,0.143,9.18783,9.18783
1314.00,9.18156,25.252375,0.000432,25.134658,-2.5342,0.144,9.18961,9.18961
1315.00,9.18181,25.252496,0.000429,25.134653,-2.5344,0.144,9.19029,9.19029
1316.00,9.18193,25.252543,0.000433,25.134665,-2.5345,0.144,9.18623,9.18623
1317.00,9.18122,25.252558,0.000431,25.134659,-2.5345,0.144,9.18141,9.18141
1318.00,9.18056,25.252550,0.000426,25.134694,-2.5344,0.144,9.17882,9.17882
1319.00,9.17981,25.252648,0.000425,25.134788,-2.5344,0.144,9.17638,9.17638
1320.00,9.17950,25.252617,0.000425,25.134778,-2.5343,0.145,9.17539,9.17539
1321.00,9.17985,25.252655,0.000423,25.134767,-2.5343,0.145,9.17737,9.17737
1322.00,9.18006,25.252737,0.000424,25.134802,-2.5343,0.145,9.18124,9.18124
1323.00,9.18063,25.252815,0.000425,25.134824,-2.5343,0.145,9.18333,9.18333
1324.00,9.18172,25.252738,0.000428,25.134817,-2.5342,0.145,9.18432,9.18432
1325.00,9.18270,25.252743,0.000433,25.134828,-2.5342,0.145,9.18320,9.18320
1326.00,9.18281,25.252806,0.000431,25.134862,-2.5341,0.145,9.18154,9.18154
1327.00,9.18249,25.252786,0.000427,25.134768,-2.5339,0.145,9.17981,9.17981
1328.00,9.18229,25.252780,0.000426,25.134749,-2.5340,0.145,9.17909,9.17909
1329.00,9.18237,25.252819,0.000425,25.134745,-2.5342,0.145,9.17945,9.17945
1330.00,9.18247,25.252915,0.000425,25.134784,-2.5344,0.145,9.18035,9.18035
1331.00,9.18195,25.252884,0.000430,25.134744,-2.5347,0.145,9.18113,9.18113
1332.00,9.18142,25.252966,0.000433,25.134802,-2.5350,0.145,9.18235,9.18235
1333.00,9.18107,25.253039,0.000435,25.134802,-2.5350,0.145,9.18221,9.18221
1334.00,9.18077,25.253187,0.000437,25.134812,-2.5350,0.145,9.18252,9.18252
1335.00,9.18052,25.253198,0.000435,25.134747,-2.5347,0.145,9.18225,9.18225
1336.00,9.18019,25.253240,0.000437,25.134707,-2.5345,0.145,9.18093,9.18093
1337.00,9.18018,25.253285,0.000436,25.134746,-2.5343,0.145,9.17722,9.17722
1338.00,9.18001,25.253307,0.000431,25.134692,-2.5343,0.145,9.17527,9.17527
1339.00,9.17999,25.253329,0.000429,25.134655,-2.5344,0.146,9.17359,9.17359
1340.00,9.17983,25.253469,0.000429,25.134726,-2.5346,0.146,9.17262,9.17262
1341.00,9.17941,25.253592,0.000423,25.134781,-2.5349,0.146,9.17339,9.17339
1342.00,9.17906,25.253681,0.000422,25.134783,-2.5352,0.146,9.17586,9.17586
1343.00,9.17859,25.253710,0.000423,25.134819,-2.5355,0.146,9.17694,9.17694
1344.00,9.17825,25.253745,0.000426,25.134849,-2.5357,0.146,9.17687,9.17687
1345.00,9.17824,25.253585,0.000423,25.134638,-2.5358,0.146,9.17658,9.17658
1346.00,9.17815,25.253538,0.000424,25.134597,-2.5357,0.146,9.17685,9.17685
1347.00,9.17802,25.253583,0.000423,25.134628,-2.5357,0.146,9.17645,9.17645
1348.00,9.17780,25.253658,0.000423,25.134711,-2.5357,0.146,9.17581,9.17581
1349.00,9.17729,25.253681,0.000422,25.134761,-2.5357,0.146,9.17505,9.17505
1350.00,9.17673,25.253830,0.000424,25.134918,-2.5358,0.147,9.17476,9.17476
1351.00,9.17646,25.253896,0.000426,25.134964,-2.5359,0.147,9.17399,9.17399
1352.00,9.17613,25.253816,0.000425,25.134855,-2.5359,0.147,9.17450,9.17450
1353.00,9.17610,25.253741,0.000426,25.134706,-2.5358,0.147,9.17658,9.17658
1354.00,9.17610,25.253773,0.000423,25.134623,-2.5358,0.147,9.17839,9.17839
1355.00,9.17605,25.253842,0.000425,25.134641,-2.5357,0.147,9.18058,9.18058
1356.00,9.17635,25.253858,0.000426,25.134614,-2.5357,0.147,9.18220,9.18220
1357.00,9.17692,25.253978,0.000432,25.134699,-2.5357,0.147,9.18209,9.18209
1358.00,9.17735,25.254068,0.000431,25.134755,-2.5358,0.147,9.18052,9.18052
1359.00,9.17737,25.254066,0.000433,25.134768,-2.5359,0.147,9.17890,9.17890
1360.00,9.17703,25.254035,0.000431,25.134718,-2.5358,0.147,9.17540,9.17540
1361.00,9.17662,25.254105,0.000433,25.134807,-2.5359,0.147,9.17292,9.17292
1362.00,9.17643,25.254072,0.000430,25.134732,-2.5360,0.147,9.17265,9.17265
1363.00,9.17637,25.254084,0.000431,25.134684,-2.5361,0.147,9.17210,9.17210
1364.00,9.17615,25.254148,0.000427,25.134655,-2.5363,0.147,9.17239,9.17239
1365.00,9.17635,25.254159,0.000426,25.134621,-2.5365,0.147,9.17533,9.17533
1366.00,9.17667,25.254226,0.000419,25.134515,-2.5367,0.148,9.17829,9.17829
1367.00,9.17710,25.254318,0.000421,25.134541,-2.5369,0.148,9.17962,9.17962
1368.00,9.17727,25.254433,0.000420,25.134613,-2.5370,0.148,9.18032,9.18032
1369.00,9.17733,25.254497,0.000421,25.134668,-2.5371,0.148,9.17940,9.17940
1370.00,9.17747,25.254597,0.000422,25.134681,-2.5371,0.148,9.17656,9.17656
1371.00,9.17692,25.254593,0.000424,25.134703,-2.5372,0.148,9.17317,9.17317
1372.00,9.17645,25.254728,0.000428,25.134764,-2.5373,0.148,9.17055,9.17055
1373.00,9.17592,25.254780,0.000429,25.134756,-2.5373,0.148,9.16929,9.16929
1374.00,9.17532,25.254831,0.000432,25.134789,-2.5374,0.148,9.16940,9.16940
1375.00,9.17469,25.254827,0.000431,25.134825,-2.5374,0.148,9.17051,9.17051
1376.00,9.17439,25.254924,0.000435,25.134883,-2.5373,0.148,9.17317,9.17317
1377.00,9.17437,25.254842,0.000431,25.134788,-2.5372,0.149,9.17675,9.17675
1378.00,9.17441,25.254813,0.000429,25.134729,-2.5372,0.149,9.17960,9.17960
1379.00,9.17546,25.254920,0.000430,25.134710,-2.5371,0.149,9.18176,9.18176
1380.00,9.17599,25.255023,0.000430,25.134689,-2.5372,0.149,9.18255,9.18255
1381.00,9.17641,25.254967,0.000427,25.134574,-2.5374,0.149,9.18173,9.18173
1382.00,9.17666,25.255085,0.000429,25.134613,-2.5376,0.149,9.17992,9.17992
1383.00,9.17680,25.255115,0.000430,25.134607,-2.5377,0.149,9.17841,9.17841
1384.00,9.17694,25.254998,0.000425,25.134487,-2.5378,0.149,9.17734,9.17734
1385.00,9.17673,25.254978,0.000426,25.134472,-2.5379,0.149,9.17788,9.17788
1386.00,9.17609,25.254991,0.000424,25.134483,-2.5380,0.149,9.17831,9.17831
1387.00,9.17620,25.254997,0.000421,25.134538,-2.5379,0.150,9.17905,9.17905
1388.00,9.17664,25.255083,0.000418,25.134600,-2.5380,0.150,9.17992,9.17992
1389.00,9.17711,25.255205,0.000421,25.134738,-2.5381,0.150,9.18188,9.18188
1390.00,9.17833,25.255330,0.000425,25.134831,-2.5382,0.150,9.18521,9.18521
1391.00,9.17981,25.255416,0.000427,25.134835,-2.5383,0.150,9.18875,9.18875
1392.00,9.18106,25.255431,0.000430,25.134803,-2.5383,0.150,9.19062,9.19062
1393.00,9.18198,25.255422,0.000433,25.134746,-2.5383,0.150,9.19119,9.19119
1394.00,9.18244,25.255437,0.000429,25.134756,-2.5382,0.150,9.18973,9.18973
1395.00,9.18291,25.255427,0.000425,25.134724,-2.5380,0.150,9.18693,9.18693
1396.00,9.18318,25.255488,0.000425,25.134782,-2.5379,0.150,9.18380,9.18380
1397.00,9.18298,25.255506,0.000422,25.134731,-2.5379,0.151,9.18145,9.18145
1398.00,9.18249,25.255588,0.000421,25.134749,-2.5380,0.151,9.17958,9.17958
1399.00,9.18210,25.255682,0.000425,25.134726,-2.5381,0.151,9.17842,9.17842
1400.00,9.18174,25.255699,0.000426,25.134681,-2.5383,0.151,9.17639,9.17639
1401.00,9.18213,25.255710,0.000429,25.134697,-2.5385,0.151,9.17564,9.17564
1402.00,9.18190,25.255744,0.000431,25.134777,-2.5385,0.151,9.17587,9.17587
1403.00,9.18220,25.255619,0.000429,25.134744,-2.5385,0.151,9.17405,9.17405
1404.00,9.18261,25.255477,0.000425,25.134686,-2.5386,0.151,9.16883,9.16883
1405.00,9.18267,25.255511,0.000428,25.134749,-2.5385,0.151,9.16080,9.16080
1406.00,9.18159,25.255511,0.000424,25.134719,-2.5386,0.151,9.14933,9.14933
1407.00,9.17886,25.255509,0.000424,25.134633,-2.5386,0.151,9.13524,9.13524
1408.00,9.17741,25.255659,0.000424,25.134684,-2.5386,0.151,9.12654,9.12654
1409.00,9.17615,25.255850,0.000426,25.134738,-2.5387,0.151,9.12192,9.12192
1410.00,9.17467,25.255835,0.000418,25.134600,-2.5390,0.152,9.12195,9.12195
1411.00,9.17740,25.255904,0.000421,25.134594,-2.5392,0.152,9.12717,9.12717
@10,2.0001,4.0, 1410.09 
1412.00,9.17870,25.255980,0.000419,25.134605,-2.5393,0.152,9.13569,9.13569
1413.00,9.16498,25.256147,0.000420,25.134665,-2.5394,0.152,9.14241,9.14241
1414.00,9.14768,25.256145,0.000417,25.134622,-2.5395,0.152,9.14949,9.14949
1415.00,9.13400,25.256270,0.000421,25.134757,-2.5396,0.152,9.15606,9.15606
1416.00,9.12928,25.256357,0.000418,25.134771,-2.5396,0.152,9.16055,9.16055
1417.00,9.13020,25.256453,0.000420,25.134858,-2.5398,0.152,9.16406,9.16406
1418.00,9.13463,25.256512,0.000423,25.134903,-2.5400,0.152,9.16635,9.16635
1419.00,9.13885,25.256585,0.000426,25.134926,-2.5401,0.153,9.16868,9.16868
1420.00,9.14147,25.256558,0.000424,25.134862,-2.5400,0.153,9.17075,9.17075
1421.00,9.14248,25.256562,0.000421,25.134872,-2.5400,0.153,9.17329,9.17329
1422.00,9.14626,25.256466,0.000418,25.134812,-2.5399,0.153,9.17668,9.17668
1423.00,9.14990,25.256349,0.000415,25.134702,-2.5400,0.153,9.17910,9.17910
1424.00,9.15373,25.256353,0.000415,25.134661,-2.5401,0.153,9.18105,9.18105
1425.00,9.15648,25.256324,0.000415,25.134625,-2.5402,0.153,9.18271,9.18271
1426.00,9.15948,25.256358,0.000418,25.134639,-2.5404,0.153,9.18389,9.18389
1427.00,9.16310,25.256618,0.000424,25.134786,-2.5405,0.153,9.18400,9.18400
1428.00,9.16680,25.256710,0.000424,25.134784,-2.5406,0.154,9.18601,9.18601
1429.00,9.17012,25.256710,0.000422,25.134745,-2.5408,0.154,9.18869,9.18869
1430.00,9.17399,25.256836,0.000425,25.134763,-2.5410,0.154,9.19081,9.19081
1431.00,9.17646,25.256864,0.000424,25.134680,-2.5411,0.154,9.19185,9.19185
1432.00,9.17834,25.256792,0.000419,25.134585,-2.5413,0.154,9.19225,9.19225
1433.00,9.18007,25.256849,0.000423,25.134634,-2.5415,0.154,9.19231,9.19231
1434.00,9.18165,25.257014,0.000426,25.134728,-2.5416,0.154,9.19109,9.19109
1435.00,9.18296,25.257127,0.000425,25.134813,-2.5416,0.154,9.19028,9.19028
1436.00,9.18434,25.257312,0.000425,25.134936,-2.5416,0.154,9.19101,9.19101
1437.00,9.18551,25.257455,0.000425,25.134953,-2.5415,0.154,9.19123,9.19123
1438.00,9.18643,25.257402,0.000420,25.134836,-2.5414,0.154,9.19019,9.19019
1439.00,9.18722,25.257459,0.000420,25.134794,-2.5413,0.155,9.18942,9.18942
1440.00,9.18759,25.257475,0.000421,25.134723,-2.5412,0.155,9.18688,9.18688
1441.00,9.18757,25.257441,0.000423,25.134659,-2.5412,0.155,9.18301,9.18301
1442.00,9.18715,25.257406,0.000425,25.134617,-2.5411,0.155,9.18022,9.18022
1443.00,9.18680,25.257561,0.000429,25.134695,-2.5411,0.155,9.17890,9.17890
1444.00,9.18690,25.257597,0.000430,25.134731,-2.5412,0.155,9.17886,9.17886
1445.00,9.18708,25.257678,0.000431,25.134771,-2.5412,0.155,9.18076,9.18076
1446.00,9.18732,25.257681,0.000431,25.134733,-2.5412,0.155,9.18372,9.18372
1447.00,9.18744,25.257734,0.000431,25.134765,-2.5413,0.155,9.18583,9.18583
1448.00,9.18720,25.257811,0.000431,25.134794,-2.5414,0.155,9.18670,9.18670
1449.00,9.18675,25.257812,0.000433,25.134819,-2.5414,0.155,9.18603,9.18603
1450.00,9.18595,25.257828,0.000433,25.134885,-2.5416,0.155,9.18439,9.18439
1451.00,9.18519,25.257871,0.000432,25.134937,-2.5417,0.155,9.18149,9.18149
1452.00,9.18448,25.257943,0.000435,25.134946,-2.5419,0.155,9.17952,9.17952
1453.00,9.18400,25.258013,0.000432,25.135012,-2.5421,0.156,9.17937,9.17937
1454.00,9.18367,25.258075,0.000428,25.134943,-2.5421,0.156,9.18003,9.18003
1455.00,9.18341,25.258102,0.000429,25.134842,-2.5421,0.156,9.18036,9.18036
1456.00,9.18273,25.258196,0.000429,25.134855,-2.5420,0.156,9.18121,9.18121
1457.00,9.18214,25.258198,0.000429,25.134851,-2.5421,0.156,9.18191,9.18191
1458.00,9.18164,25.258163,0.000431,25.134826,-2.5423,0.156,9.18077,9.18077
1459.00,9.18127,25.258184,0.000428,25.134918,-2.5426,0.156,9.17958,9.17958
1460.00,9.18119,25.258267,0.000429,25.134990,-2.5429,0.156,9.17985,9.17985
1461.00,9.18149,25.258331,0.000432,25.135032,-2.5431,0.156,9.18006,9.18006
1462.00,9.18169,25.258355,0.000434,25.135003,-2.5431,0.156,9.17981,9.17981
1463.00,9.18178,25.258347,0.000433,25.134923,-2.5431,0.156,9.18035,9.18035
1464.00,9.18196,25.258322,0.000436,25.134817,-2.5431,0.156,9.18281,9.18281
1465.00,9.18218,25.258314,0.000435,25.134712,-2.5431,0.156,9.18362,9.18362
1466.00,9.18177,25.258293,0.000432,25.134602,-2.5432,0.156,9.18305,9.18305
1467.00,9.18132,25.258308,0.000429,25.134549,-2.5434,0.156,9.18367,9.18367
1468.00,9.18137,25.258420,0.000430,25.134640,-2.5433,0.156,9.18577,9.18577
1469.00,9.18198,25.258390,0.000427,25.134656,-2.5432,0.156,9.18705,9.18705
1470.00,9.18278,25.258446,0.000425,25.134776,-2.5430,0.157,9.18878,9.18878
1471.00,9.18359,25.258551,0.000426,25.134880,-2.5428,0.157,9.19166,9.19166
1472.00,9.18416,25.258591,0.000428,25.134927,-2.5428,0.157,9.19156,9.19156
1473.00,9.18407,25.258520,0.000425,25.134849,-2.5429,0.157,9.18890,9.18890
1474.00,9.18392,25.258656,0.000428,25.134915,-2.5430,0.157,9.18600,9.18600
1475.00,9.18383,25.258677,0.000432,25.134894,-2.5432,0.157,9.18339,9.18339
1476.00,9.18410,25.258539,0.000428,25.134730,-2.5433,0.157,9.18138,9.18138
1477.00,9.18424,25.258529,0.000425,25.134650,-2.5433,0.157,9.18100,9.18100
1478.00,9.18424,25.258641,0.000428,25.134650,-2.5435,0.157,9.18181,9.18181
1479.00,9.18424,25.258693,0.000428,25.134629,-2.5437,0.157,9.18107,9.18107
1480.00,9.18448,25.258650,0.000425,25.134520,-2.5440,0.157,9.18035,9.18035
1481.00,9.18417,25.258746,0.000427,25.134630,-2.5442,0.157,9.17872,9.17872
1482.00,9.18381,25.258889,0.000433,25.134806,-2.5445,0.157,9.17916,9.17916
1483.00,9.18394,25.258843,0.000432,25.134787,-2.5447,0.157,9.17961,9.17961
1484.00,9.18385,25.258860,0.000434,25.134807,-2.5448,0.157,9.18098,9.18098
1485.00,9.18371,25.258973,0.000435,25.134871,-2.5448,0.157,9.18237,9.18237
1486.00,9.18373,25.258949,0.000430,25.134754,-2.5448,0.158,9.18323,9.18323
1487.00,9.18366,25.259007,0.000429,25.134777,-2.5447,0.158,9.18254,9.18254
1488.00,9.18332,25.259066,0.000431,25.134761,-2.5447,0.158,9.18134,9.18134
1489.00,9.18238,25.259125,0.000429,25.134793,-2.5447,0.158,9.17941,9.17941
1490.00,9.18160,25.259164,0.000430,25.134832,-2.5446,0.158,9.17935,9.17935
1491.00,9.18119,25.259278,0.000432,25.134943,-2.5446,0.158,9.18036,9.18036
1492.00,9.18097,25.259193,0.000429,25.134741,-2.5447,0.158,9.18174,9.18174
1493.00,9.18140,25.259249,0.000426,25.134741,-2.5448,0.158,9.18393,9.18393
1494.00,9.18189,25.259342,0.000427,25.134720,-2.5450,0.158,9.18679,9.18679
1495.00,9.18221,25.259309,0.000425,25.134648,-2.5453,0.159,9.18686,9.18686
1496.00,9.18217,25.259308,0.000423,25.134678,-2.5455,0.159,9.18587,9.18587
1497.00,9.18204,25.259404,0.000427,25.134836,-2.5457,0.159,9.18502,9.18502
1498.00,9.18212,25.259437,0.000428,25.134906,-2.5458,0.159,9.18349,9.18349
1499.00,9.18212,25.259340,0.000427,25.134841,-2.5458,0.159,9.18146,9.18146
1500.00,9.18210,25.259454,0.000430,25.134893,-2.5460,0.159,9.18002,9.18002
1501.00,9.18231,25.259527,0.000434,25.134836,-2.5461,0.159,9.18042,9.18042
1502.00,9.18241,25.259582,0.000432,25.134805,-2.5461,0.159,9.17972,9.17972
1503.00,9.18199,25.259676,0.000432,25.134771,-2.5460,0.159,9.17832,9.17832
1504.00,9.18154,25.259696,0.000430,25.134710,-2.5460,0.159,9.17793,9.17793
1505.00,9.18134,25.259765,0.000430,25.134772,-2.5461,0.159,9.17876,9.17876
1506.00,9.18116,25.259892,0.000431,25.134863,-2.5461,0.159,9.17778,9.17778
1507.00,9.18102,25.259926,0.000435,25.134835,-2.5463,0.159,9.17719,9.17719
1508.00,9.18088,25.260030,0.000437,25.134964,-2.5465,0.159,9.17836,9.17836
1509.00,9.18149,25.260100,0.000439,25.135058,-2.5466,0.159,9.18154,9.18154
1510.00,9.18222,25.260130,0.000437,25.135044,-2.5466,0.159,9.18406,9.18406
1511.00,9.18271,25.260114,0.000434,25.135002,-2.5467,0.159,9.18754,9.18754
1512.00,9.18312,25.260086,0.000429,25.134901,-2.5468,0.160,9.19092,9.19092
1513.00,9.18331,25.260056,0.000427,25.134733,-2.5470,0.160,9.19297,9.19297
1514.00,9.18322,25.260068,0.000428,25.134650,-2.5472,0.160,9.19150,9.19150
1515.00,9.18300,25.260114,0.000432,25.134669,-2.5474,0.160,9.18891,9.18891
1516.00,9.18306,25.260206,0.000432,25.134695,-2.5475,0.160,9.18569,9.18569
1517.00,9.18303,25.260305,0.000435,25.134766,-2.5476,0.160,9.18247,9.18247
1518.00,9.18292,25.260381,0.000435,25.134865,-2.5476,0.160,9.17951,9.17951
1519.00,9.18281,25.260485,0.000433,25.134948,-2.5476,0.160,9.17930,9.17930
1520.00,9.18283,25.260389,0.000428,25.134810,-2.5476,0.160,9.18089,9.18089
1521.00,9.18344,25.260378,0.000430,25.134794,-2.5476,0.160,9.18366,9.18366
1522.00,9.18378,25.260328,0.000429,25.134765,-2.5477,0.160,9.18500,9.18500
1523.00,9.18395,25.260283,0.000428,25.134705,-2.5477,0.161,9.18524,9.18524
1524.00,9.18388,25.260305,0.000428,25.134671,-2.5478,0.161,9.18281,9.18281
1525.00,9.18354,25.260489,0.000430,25.134808,-2.5479,0.161,9.17965,9.17965
1526.00,9.18329,25.260540,0.000426,25.134778,-2.5480,0.161,9.17639,9.17639
1527.00,9.18335,25.260710,0.000430,25.134845,-2.5483,0.161,9.17571,9.17571
1528.00,9.18356,25.260770,0.000432,25.134845,-2.5483,0.161,9.17637,9.17637
1529.00,9.18296,25.260826,0.000434,25.134834,-2.5484,0.161,9.17857,9.17857
1530.00,9.18226,25.260835,0.000432,25.134804,-2.5485,0.161,9.18042,9.18042
1531.00,9.18183,25.260852,0.000434,25.134814,-2.5485,0.161,9.18210,9.18210
1532.00,9.18083,25.260776,0.000430,25.134765,-2.5485,0.161,9.18429,9.18429
1533.00,9.18114,25.260735,0.000427,25.134727,-2.5486,0.162,9.18694,9.18694
1534.00,9.18210,25.260755,0.000427,25.134727,-2.5488,0.162,9.18829,9.18829
1535.00,9.18234,25.260787,0.000426,25.134723,-2.5490,0.162,9.18897,9.18897
1536.00,9.18272,25.260862,0.000430,25.134760,-2.5491,0.162,9.18968,9.18968
1537.00,9.18332,25.260942,0.000433,25.134775,-2.5492,0.162,9.19002,9.19002
1538.00,9.18421,25.260969,0.000432,25.134728,-2.5493,0.162,9.18972,9.18972
1539.00,9.18467,25.261078,0.000434,25.134823,-2.5492,0.162,9.18899,9.18899
1540.00,9.18449,25.261047,0.000435,25.134745,-2.5491,0.162,9.18773,9.18773
1541.00,9.18394,25.261089,0.000433,25.134705,-2.5491,0.162,9.18685,9.18685
1542.00,9.18395,25.261157,0.000430,25.134672,-2.5491,0.162,9.18737,9.18737
1543.00,9.18464,25.261328,0.000432,25.134815,-2.5491,0.162,9.18731,9.18731
1544.00,9.18550,25.261282,0.000429,25.134730,-2.5493,0.162,9.18742,9.18742
1545.00,9.18591,25.261482,0.000432,25.134876,-2.5495,0.162,9.18694,9.18694
1546.00,9.18579,25.261497,0.000431,25.134846,-2.5497,0.162,9.18425,9.18425
1547.00,9.18551,25.261530,0.000430,25.134900,-2.5500,0.162,9.17956,9.17956
1548.00,9.18505,25.261521,0.000429,25.134822,-2.5502,0.162,9.17464,9.17464
1549.00,9.18498,25.261652,0.000429,25.134861,-2.5503,0.163,9.17173,9.17173
1550.00,9.18482,25.261577,0.000429,25.134730,-2.5503,0.163,9.17238,9.17238
1551.00,9.18394,25.261645,0.000427,25.134758,-2.5504,0.163,9.17368,9.17368
1552.00,9.18314,25.261726,0.000428,25.134753,-2.5504,0.163,9.17645,9.17645
1553.00,9.18229,25.261836,0.000430,25.134775,-2.5504,0.163,9.18110,9.18110
1554.00,9.18175,25.261777,0.000427,25.134661,-2.5504,0.163,9.18019,9.18019
1555.00,9.18044,25.261831,0.000426,25.134676,-2.5504,0.163,9.17348,9.17348
1556.00,9.17951,25.261744,0.000424,25.134593,-2.5505,0.163,9.16548,9.16548
1557.00,9.17824,25.261714,0.000422,25.134561,-2.5508,0.163,9.15620,9.15620
1558.00,9.17499,25.261654,0.000417,25.134609,-2.5510,0.164,9.14683,9.14683
1559.00,9.17416,25.261689,0.000419,25.134668,-2.5512,0.164,9.14253,9.14253
1560.00,9.17620,25.261733,0.000415,25.134690,-2.5514,0.164,9.14372,9.14372
1561.00,9.17894,25.261819,0.000417,25.134729,-2.5514,0.164,9.14876,9.14876
@11,2.0001,4.0, 1560.02 
1562.00,9.18494,25.261819,0.000417,25.134709,-2.5513,0.164,9.15565,9.15565
1563.00,9.18231,25.261929,0.000419,25.134689,-2.5511,0.164,9.16320,9.16320
1564.00,9.16745,25.261970,0.000418,25.134713,-2.5509,0.164,9.17303,9.17303
1565.00,9.14867,25.261986,0.000419,25.134650,-2.5509,0.165,9.18318,9.18318
1566.00,9.14418,25.262031,0.000423,25.134638,-2.5509,0.164,9.19020,9.19020
1567.00,9.14529,25.262024,0.000419,25.134577,-2.5509,0.165,9.19377,9.19377
1568.00,9.14970,25.262067,0.000424,25.134536,-2.5510,0.165,9.19493,9.19493
1569.00,9.15641,25.262109,0.000423,25.134447,-2.5512,0.165,9.19380,9.19380
1570.00,9.16352,25.262201,0.000422,25.134490,-2.5515,0.165,9.19183,9.19183
1571.00,9.16701,25.262293,0.000419,25.134545,-2.5518,0.165,9.19059,9.19059
1572.00,9.17108,25.262303,0.000422,25.134513,-2.5521,0.165,9.19049,9.19049
1573.00,9.17564,25.262241,0.000414,25.134465,-2.5525,0.166,9.19231,9.19231
1574.00,9.17821,25.262311,0.000415,25.134549,-2.5528,0.166,9.19416,9.19416
1575.00,9.18004,25.262290,0.000415,25.134538,-2.5530,0.166,9.19514,9.19514
1576.00,9.18231,25.262263,0.000416,25.134547,-2.5531,0.166,9.19553,9.19553
1577.00,9.18384,25.262411,0.000417,25.134691,-2.5531,0.166,9.19629,9.19629
1578.00,9.18529,25.262542,0.000421,25.134799,-2.5531,0.166,9.19579,9.19579
1579.00,9.18766,25.262653,0.000423,25.134859,-2.5529,0.166,9.19445,9.19445
1580.00,9.18971,25.262611,0.000422,25.134741,-2.5528,0.166,9.19266,9.19266
1581.00,9.19149,25.262709,0.000420,25.134713,-2.5528,0.166,9.19277,9.19277
1582.00,9.19275,25.262852,0.000426,25.134716,-2.5529,0.166,9.19254,9.19254
1583.00,9.19361,25.263001,0.000429,25.134762,-2.5531,0.166,9.19276,9.19276
1584.00,9.19400,25.262932,0.000428,25.134695,-2.5532,0.166,9.19296,9.19296
1585.00,9.19345,25.263020,0.000430,25.134807,-2.5534,0.166,9.19262,9.19262
1586.00,9.19279,25.263024,0.000432,25.134810,-2.5535,0.166,9.19136,9.19136
1587.00,9.19237,25.262967,0.000429,25.134814,-2.5536,0.166,9.18963,9.18963
1588.00,9.19207,25.262788,0.000427,25.134620,-2.5537,0.166,9.18700,9.18700
1589.00,9.19184,25.262857,0.000430,25.134630,-2.5538,0.166,9.18552,9.18552
1590.00,9.19160,25.262985,0.000432,25.134652,-2.5538,0.166,9.18490,9.18490
1591.00,9.19097,25.263132,0.000434,25.134745,-2.5540,0.166,9.18314,9.18314
1592.00,9.19023,25.263178,0.000435,25.134736,-2.5543,0.166,9.18040,9.18040
1593.00,9.18894,25.263339,0.000438,25.134878,-2.5545,0.166,9.17733,9.17733
1594.00,9.18746,25.263426,0.000437,25.134883,-2.5546,0.167,9.17390,9.17390
1595.00,9.18615,25.263332,0.000435,25.134769,-2.5548,0.167,9.17295,9.17295
1596.00,9.18548,25.263240,0.000433,25.134637,-2.5548,0.167,9.17296,9.17296
1597.00,9.18448,25.263296,0.000432,25.134651,-2.5548,0.167,9.17311,9.17311
1598.00,9.18333,25.263319,0.000433,25.134654,-2.5549,0.167,9.17396,9.17396
1599.00,9.18230,25.263275,0.000429,25.134642,-2.5551,0.167,9.17506,9.17506
1600.00,9.18140,25.263344,0.000429,25.134734,-2.5552,0.167,9.17317,9.17317
1601.00,9.18017,25.263431,0.000430,25.134804,-2.5552,0.167,9.17213,9.17213
1602.00,9.17890,25.263424,0.000432,25.134759,-2.5551,0.167,9.17204,9.17204
1603.00,9.17730,25.263380,0.000428,25.134626,-2.5551,0.168,9.17254,9.17254
1604.00,9.17656,25.263446,0.000428,25.134572,-2.5551,0.168,9.17299,9.17299
1605.00,9.17630,25.263426,0.000426,25.134484,-2.5551,0.168,9.17392,9.17392
1606.00,9.17578,25.263536,0.000428,25.134510,-2.5552,0.168,9.17379,9.17379
1607.00,9.17518,25.263643,0.000429,25.134525,-2.5552,0.168,9.17377,9.17377
1608.00,9.17467,25.263731,0.000430,25.134604,-2.5553,0.168,9.17407,9.17407
1609.00,9.17421,25.263824,0.000435,25.134668,-2.5553,0.168,9.17337,9.17337
1610.00,9.17351,25.264015,0.000438,25.134825,-2.5554,0.168,9.17267,9.17267
1611.00,9.17283,25.263914,0.000435,25.134714,-2.5554,0.168,9.17113,9.17113
1612.00,9.17219,25.263852,0.000432,25.134701,-2.5556,0.168,9.16881,9.16881
1613.00,9.17186,25.263872,0.000432,25.134698,-2.5559,0.168,9.16733,9.16733
1614.00,9.17225,25.263824,0.000430,25.134667,-2.5562,0.168,9.16854,9.16854
1615.00,9.17265,25.263833,0.000430,25.134608,-2.5565,0.168,9.17047,9.17047
1616.00,9.17246,25.263950,0.000430,25.134646,-2.5567,0.168,9.17229,9.17229
1617.00,9.17235,25.264061,0.000430,25.134673,-2.5569,0.168,9.17513,9.17513
1618.00,9.17265,25.264115,0.000430,25.134690,-2.5570,0.169,9.17730,9.17730
1619.00,9.17286,25.264187,0.000429,25.134742,-2.5571,0.169,9.17678,9.17678
1620.00,9.17304,25.264095,0.000425,25.134678,-2.5572,0.169,9.17550,9.17550
1621.00,9.17318,25.264062,0.000426,25.134685,-2.5573,0.169,9.17596,9.17596
1622.00,9.17326,25.264115,0.000429,25.134722,-2.5575,0.169,9.17675,9.17675
1623.00,9.17322,25.264122,0.000429,25.134715,-2.5576,0.169,9.17797,9.17797
1624.00,9.17322,25.264166,0.000431,25.134687,-2.5576,0.169,9.17964,9.17964
1625.00,9.17385,25.264282,0.000435,25.134729,-2.5575,0.169,9.18075,9.18075
1626.00,9.17490,25.264334,0.000434,25.134716,-2.5575,0.169,9.18094,9.18094
1627.00,9.17508,25.264296,0.000431,25.134644,-2.5575,0.169,9.17954,9.17954
1628.00,9.17478,25.264318,0.000431,25.134615,-2.5575,0.169,9.17562,9.17562
1629.00,9.17446,25.264347,0.000433,25.134604,-2.5577,0.169,9.17268,9.17268
1630.00,9.17438,25.264392,0.000432,25.134578,-2.5580,0.169,9.17084,9.17084
1631.00,9.17447,25.264489,0.000432,25.134602,-2.5582,0.170,9.16940,9.16940
1632.00,9.17474,25.264632,0.000438,25.134624,-2.5584,0.169,9.16859,9.16859
1633.00,9.17508,25.264642,0.000436,25.134581,-2.5587,0.169,9.16954,9.16954
1634.00,9.17496,25.264690,0.000432,25.134623,-2.5588,0.170,9.17012,9.17012
1635.00,9.17456,25.264707,0.000433,25.134635,-2.5588,0.170,9.17002,9.17002
1636.00,9.17418,25.264718,0.000434,25.134630,-2.5588,0.170,9.16912,9.16912
1637.00,9.17380,25.264677,0.000431,25.134619,-2.5587,0.170,9.16976,9.16976
1638.00,9.17354,25.264771,0.000434,25.134676,-2.5588,0.170,9.17056,9.17056
1639.00,9.17355,25.264828,0.000433,25.134672,-2.5590,0.170,9.17215,9.17215
1640.00,9.17382,25.264897,0.000431,25.134727,-2.5594,0.170,9.17463,9.17463
1641.00,9.17428,25.264824,0.000430,25.134662,-2.5596,0.170,9.17766,9.17766
1642.00,9.17399,25.264805,0.000430,25.134666,-2.5598,0.170,9.17655,9.17655
1643.00,9.17296,25.264803,0.000426,25.134689,-2.5600,0.170,9.17351,9.17351
1644.00,9.17180,25.264830,0.000429,25.134708,-2.5601,0.170,9.17070,9.17070
1645.00,9.17117,25.264884,0.000434,25.134725,-2.5601,0.170,9.16832,9.16832
1646.00,9.17089,25.264991,0.000431,25.134760,-2.5602,0.170,9.16697,9.16697
1647.00,9.17090,25.265071,0.000431,25.134724,-2.5603,0.171,9.16932,9.16932
1648.00,9.17131,25.265231,0.000435,25.134783,-2.5603,0.171,9.17294,9.17294
1649.00,9.17151,25.265233,0.000433,25.134735,-2.5604,0.171,9.17368,9.17368
1650.00,9.17179,25.265290,0.000433,25.134731,-2.5605,0.171,9.17229,9.17229
1651.00,9.17232,25.265374,0.000435,25.134771,-2.5606,0.171,9.17206,9.17206
1652.00,9.17215,25.265449,0.000434,25.134856,-2.5607,0.171,9.17328,9.17328
1653.00,9.17178,25.265351,0.000431,25.134733,-2.5609,0.171,9.17361,9.17361
1654.00,9.17237,25.265582,0.000437,25.134873,-2.5610,0.171,9.17480,9.17480
1655.00,9.17286,25.265561,0.000432,25.134845,-2.5611,0.171,9.17632,9.17632
1656.00,9.17312,25.265500,0.000428,25.134797,-2.5610,0.171,9.17700,9.17700
1657.00,9.17361,25.265436,0.000428,25.134705,-2.5611,0.171,9.17657,9.17657
1658.00,9.17400,25.265500,0.000427,25.134738,-2.5613,0.171,9.17605,9.17605
1659.00,9.17376,25.265326,0.000419,25.134599,-2.5613,0.171,9.17536,9.17536
1660.00,9.17286,25.265399,0.000419,25.134591,-2.5614,0.172,9.17677,9.17677
1661.00,9.17305,25.265521,0.000422,25.134680,-2.5615,0.172,9.17798,9.17798
1662.00,9.17393,25.265607,0.000421,25.134746,-2.5617,0.172,9.17744,9.17744
1663.00,9.17470,25.265620,0.000422,25.134693,-2.5618,0.172,9.17830,9.17830
1664.00,9.17590,25.265733,0.000428,25.134769,-2.5620,0.172,9.18201,9.18201
1665.00,9.17694,25.265803,0.000431,25.134838,-2.5621,0.172,9.18404,9.18404
1666.00,9.17767,25.265810,0.000432,25.134803,-2.5622,0.172,9.18460,9.18460
1667.00,9.17811,25.265836,0.000430,25.134729,-2.5623,0.172,9.18569,9.18569
1668.00,9.17821,25.265949,0.000433,25.134867,-2.5623,0.172,9.18451,9.18451
1669.00,9.17812,25.265952,0.000432,25.134837,-2.5622,0.172,9.18143,9.18143
1670.00,9.17892,25.266019,0.000431,25.134821,-2.5622,0.172,9.18090,9.18090
1671.00,9.17988,25.266167,0.000432,25.134860,-2.5623,0.172,9.18104,9.18104
1672.00,9.18012,25.266163,0.000433,25.134822,-2.5624,0.172,9.18038,9.18038
1673.00,9.18001,25.266194,0.000433,25.134815,-2.5625,0.172,9.18150,9.18150
1674.00,9.18017,25.266243,0.000432,25.134811,-2.5627,0.172,9.18091,9.18091
1675.00,9.18012,25.266101,0.000433,25.134695,-2.5629,0.172,9.17832,9.17832
1676.00,9.18013,25.266026,0.000434,25.134666,-2.5631,0.172,9.17736,9.17736
1677.00,9.18031,25.266283,0.000438,25.134856,-2.5633,0.172,9.17797,9.17797
1678.00,9.18065,25.266358,0.000438,25.134863,-2.5636,0.172,9.17983,9.17983
1679.00,9.18130,25.266374,0.000435,25.134836,-2.5639,0.172,9.18141,9.18141
1680.00,9.18151,25.266453,0.000435,25.134867,-2.5641,0.173,9.18327,9.18327
1681.00,9.18171,25.266464,0.000433,25.134823,-2.5644,0.173,9.18441,9.18441
1682.00,9.18211,25.266401,0.000430,25.134742,-2.5645,0.173,9.18563,9.18563
1683.00,9.18265,25.266413,0.000430,25.134690,-2.5645,0.173,9.18523,9.18523
1684.00,9.18289,25.266515,0.000433,25.134735,-2.5646,0.173,9.18799,9.18799
1685.00,9.18323,25.266671,0.000432,25.134779,-2.5646,0.173,9.19108,9.19108
1686.00,9.18373,25.266794,0.000430,25.134828,-2.5646,0.173,9.19333,9.19333
1687.00,9.18419,25.266863,0.000433,25.134851,-2.5648,0.173,9.19304,9.19304
1688.00,9.18460,25.266947,0.000437,25.134938,-2.5650,0.173,9.19337,9.19337
1689.00,9.18530,25.266997,0.000441,25.135003,-2.5651,0.173,9.19173,9.19173
1690.00,9.18545,25.266924,0.000442,25.134966,-2.5651,0.173,9.18849,9.18849
1691.00,9.18515,25.266914,0.000443,25.134942,-2.5651,0.173,9.18516,9.18516
1692.00,9.18507,25.266805,0.000439,25.134867,-2.5650,0.173,9.18393,9.18393
1693.00,9.18520,25.266737,0.000432,25.134747,-2.5648,0.174,9.18287,9.18287
1694.00,9.18605,25.266662,0.000430,25.134616,-2.5646,0.174,9.18173,9.18173
1695.00,9.18698,25.266806,0.000427,25.134647,-2.5646,0.174,9.18150,9.18150
1696.00,9.18661,25.266871,0.000427,25.134609,-2.5648,0.174,9.18280,9.18280
1697.00,9.18643,25.267003,0.000429,25.134627,-2.5650,0.174,9.18274,9.18274
1698.00,9.18627,25.267044,0.000430,25.134623,-2.5654,0.174,9.18326,9.18326
1699.00,9.18608,25.267154,0.000432,25.134672,-2.5659,0.174,9.18288,9.18288
1700.00,9.18595,25.267088,0.000433,25.134600,-2.5662,0.174,9.18229,9.18229
1701.00,9.18563,25.267135,0.000433,25.134649,-2.5664,0.174,9.18036,9.18036
1702.00,9.18517,25.267225,0.000436,25.134772,-2.5665,0.174,9.18021,9.18021
1703.00,9.18467,25.267298,0.000436,25.134816,-2.5666,0.174,9.17978,9.17978
1704.00,9.18312,25.267310,0.000432,25.134817,-2.5667,0.174,9.17699,9.17699
1705.00,9.18209,25.267455,0.000430,25.134960,-2.5668,0.175,9.17151,9.17151
1706.00,9.18146,25.267451,0.000430,25.134942,-2.5670,0.175,9.16328,9.16328
1707.00,9.18147,25.267495,0.000428,25.134912,-2.5672,0.175,9.15399,9.15399
1708.00,9.18133,25.267563,0.000429,25.134923,-2.5674,0.175,9.14627,9.14627
1709.00,9.18078,25.267547,0.000427,25.134866,-2.5675,0.175,9.14338,9.14338
1710.00,9.17930,25.267526,0.000425,25.134809,-2.5675,0.175,9.14414,9.14414
1711.00,9.17830,25.267566,0.000423,25.134811,-2.5674,0.175,9.14840,9.14840
@12,2.0001,4.0, 1710.06200000001 
1712.00,9.18051,25.267483,0.000420,25.134732,-2.5673,0.175,9.15602,9.15602
1713.00,9.17624,25.267602,0.000418,25.134806,-2.5672,0.176,9.16426,9.16426
1714.00,9.16362,25.267777,0.000420,25.134904,-2.5673,0.176,9.17352,9.17352
1715.00,9.15521,25.267867,0.000423,25.134916,-2.5674,0.176,9.18225,9.18225
1716.00,9.15352,25.267978,0.000423,25.134954,-2.5677,0.176,9.18987,9.18987
1717.00,9.15464,25.268087,0.000425,25.134949,-2.5680,0.176,9.19395,9.19395
1718.00,9.15946,25.268124,0.000425,25.134933,-2.5682,0.176,9.19484,9.19484
1719.00,9.16492,25.268124,0.000425,25.134883,-2.5684,0.176,9.19288,9.19288
1720.00,9.16518,25.268121,0.000424,25.134870,-2.5683,0.176,9.19166,9.19166
1721.00,9.16646,25.268251,0.000429,25.134911,-2.5683,0.176,9.19125,9.19125
1722.00,9.17298,25.268364,0.000429,25.134983,-2.5683,0.176,9.19107,9.19107
1723.00,9.17807,25.268269,0.000428,25.134899,-2.5684,0.176,9.19048,9.19048
1724.00,9.18014,25.268339,0.000430,25.134950,-2.5686,0.176,9.19139,9.19139
1725.00,9.18201,25.268283,0.000424,25.134827,-2.5688,0.177,9.19243,9.19243
1726.00,9.18305,25.268236,0.000418,25.134739,-2.5690,0.177,9.19364,9.19364
1727.00,9.18442,25.268200,0.000419,25.134623,-2.5690,0.177,9.19563,9.19563
1728.00,9.18610,25.268277,0.000417,25.134606,-2.5691,0.177,9.19828,9.19828
1729.00,9.18835,25.268142,0.000414,25.134439,-2.5692,0.177,9.20153,9.20153
1730.00,9.19114,25.268325,0.000421,25.134545,-2.5694,0.177,9.20362,9.20362
1731.00,9.19363,25.268348,0.000422,25.134581,-2.5695,0.177,9.20449,9.20449
1732.00,9.19577,25.268449,0.000423,25.134681,-2.5697,0.177,9.20597,9.20597
1733.00,9.19718,25.268538,0.000424,25.134720,-2.5698,0.177,9.20697,9.20697
1734.00,9.19781,25.268742,0.000427,25.134877,-2.5698,0.177,9.20581,9.20581
1735.00,9.19808,25.268779,0.000426,25.134901,-2.5699,0.177,9.20511,9.20511
1736.00,9.19834,25.268770,0.000429,25.134882,-2.5697,0.177,9.20461,9.20461
1737.00,9.19874,25.268692,0.000426,25.134798,-2.5696,0.178,9.20327,9.20327
1738.00,9.19922,25.268751,0.000428,25.134848,-2.5696,0.178,9.20203,9.20203
1739.00,9.19964,25.268728,0.000427,25.134764,-2.5698,0.178,9.20070,9.20070
1740.00,9.19982,25.268734,0.000430,25.134755,-2.5701,0.178,9.19804,9.19804
1741.00,9.19974,25.268794,0.000428,25.134746,-2.5705,0.178,9.19644,9.19644
1742.00,9.19997,25.268900,0.000432,25.134822,-2.5708,0.178,9.19607,9.19607
1743.00,9.20063,25.268925,0.000433,25.134775,-2.5709,0.178,9.19693,9.19693
1744.00,9.20134,25.268942,0.000433,25.134802,-2.5710,0.178,9.19827,9.19827
1745.00,9.20170,25.268941,0.000429,25.134780,-2.5712,0.178,9.20073,9.20073
1746.00,9.20213,25.268918,0.000430,25.134712,-2.5713,0.178,9.20361,9.20361
1747.00,9.20223,25.268953,0.000429,25.134658,-2.5716,0.178,9.20352,9.20352
1748.00,9.20219,25.268929,0.000426,25.134586,-2.5718,0.178,9.20244,9.20244
1749.00,9.20178,25.269025,0.000427,25.134603,-2.5719,0.178,9.20096,9.20096
1750.00,9.20106,25.269113,0.000428,25.134622,-2.5720,0.179,9.19885,9.19885
1751.00,9.20026,25.269214,0.000427,25.134671,-2.5721,0.179,9.19466,9.19466
1752.00,9.19938,25.269205,0.000425,25.134642,-2.5721,0.179,9.19285,9.19285
1753.00,9.19859,25.269258,0.000427,25.134667,-2.5722,0.179,9.19172,9.19172
1754.00,9.19818,25.269255,0.000429,25.134651,-2.5723,0.179,9.19239,9.19239
1755.00,9.19800,25.269310,0.000431,25.134678,-2.5722,0.179,9.19406,9.19406
1756.00,9.19790,25.269327,0.000433,25.134690,-2.5723,0.179,9.19680,9.19680
1757.00,9.19771,25.269350,0.000434,25.134711,-2.5725,0.179,9.19749,9.19749
1758.00,9.19719,25.269364,0.000436,25.134754,-2.5727,0.179,9.19667,9.19667
1759.00,9.19663,25.269418,0.000436,25.134797,-2.5729,0.179,9.19442,9.19442
1760.00,9.19651,25.269398,0.000435,25.134744,-2.5731,0.179,9.19292,9.19292
1761.00,9.19669,25.269433,0.000433,25.134734,-2.5731,0.179,9.19148,9.19148
1762.00,9.19638,25.269509,0.000433,25.134786,-2.5730,0.179,9.19047,9.19047
1763.00,9.19575,25.269541,0.000429,25.134738,-2.5730,0.180,9.19093,9.19093
1764.00,9.19527,25.269593,0.000429,25.134729,-2.5730,0.180,9.19274,9.19274
1765.00,9.19491,25.269569,0.000427,25.134692,-2.5731,0.180,9.19363,9.19363
1766.00,9.19460,25.269602,0.000429,25.134679,-2.5734,0.180,9.19504,9.19504
1767.00,9.19439,25.269761,0.000428,25.134695,-2.5736,0.180,9.19674,9.19674
1768.00,9.19419,25.269902,0.000433,25.134756,-2.5739,0.180,9.19632,9.19632
1769.00,9.19397,25.269936,0.000434,25.134685,-2.5741,0.180,9.19691,9.19691
1770.00,9.19428,25.270117,0.000435,25.134725,-2.5743,0.180,9.19730,9.19730
1771.00,9.19479,25.270207,0.000433,25.134750,-2.5745,0.180,9.19698,9.19698
1772.00,9.19535,25.270191,0.000432,25.134759,-2.5745,0.180,9.19782,9.19782
1773.00,9.19583,25.270192,0.000431,25.134757,-2.5744,0.180,9.20002,9.20002
1774.00,9.19592,25.270302,0.000435,25.134856,-2.5744,0.180,9.19905,9.19905
1775.00,9.19549,25.270309,0.000440,25.134940,-2.5743,0.180,9.19663,9.19663
1776.00,9.19461,25.270344,0.000443,25.135025,-2.5741,0.180,9.19294,9.19294
1777.00,9.19368,25.270338,0.000446,25.134951,-2.5741,0.180,9.18852,9.18852
1778.00,9.19326,25.270273,0.000443,25.134903,-2.5742,0.180,9.18608,9.18608
1779.00,9.19365,25.270222,0.000436,25.134829,-2.5743,0.180,9.18722,9.18722
1780.00,9.19423,25.270083,0.000428,25.134599,-2.5744,0.181,9.19014,9.19014
1781.00,9.19472,25.270049,0.000424,25.134425,-2.5747,0.181,9.19493,9.19493
1782.00,9.19515,25.270164,0.000421,25.134524,-2.5751,0.181,9.19811,9.19811
1783.00,9.19532,25.270226,0.000421,25.134485,-2.5753,0.181,9.19822,9.19822
1784.00,9.19522,25.270379,0.000424,25.134579,-2.5757,0.181,9.19547,9.19547
1785.00,9.19455,25.270599,0.000426,25.134747,-2.5759,0.181,9.19201,9.19201
1786.00,9.19391,25.270750,0.000428,25.134871,-2.5759,0.181,9.19065,9.19065
1787.00,9.19384,25.270756,0.000432,25.134819,-2.5757,0.181,9.19383,9.19383
1788.00,9.19333,25.270930,0.000435,25.134961,-2.5756,0.181,9.19786,9.19786
1789.00,9.19342,25.270949,0.000435,25.134922,-2.5755,0.181,9.20070,9.20070
1790.00,9.19483,25.270972,0.000432,25.134871,-2.5756,0.181,9.20106,9.20106
1791.00,9.19473,25.270986,0.000432,25.134821,-2.5759,0.181,9.19705,9.19705
1792.00,9.19368,25.270965,0.000430,25.134742,-2.5763,0.182,9.19232,9.19232
1793.00,9.19286,25.270898,0.000427,25.134616,-2.5767,0.182,9.18766,9.18766
1794.00,9.19340,25.270894,0.000427,25.134544,-2.5770,0.182,9.18498,9.18498
1795.00,9.19485,25.270998,0.000432,25.134636,-2.5773,0.181,9.18713,9.18713
1796.00,9.19485,25.271100,0.000434,25.134692,-2.5774,0.181,9.19312,9.19312
1797.00,9.19358,25.271182,0.000435,25.134730,-2.5775,0.182,9.19674,9.19674
1798.00,9.19230,25.271256,0.000434,25.134736,-2.5776,0.182,9.19844,9.19844
1799.00,9.19218,25.271222,0.000429,25.134690,-2.5776,0.182,9.20008,9.20008
1800.00,9.19377,25.271226,0.000425,25.134622,-2.5776,0.182,9.20069,9.20069
1801.00,9.19471,25.271137,0.000422,25.134495,-2.5776,0.182,9.19819,9.19819
1802.00,9.19498,25.271264,0.000425,25.134594,-2.5776,0.182,9.19538,9.19538
1803.00,9.19534,25.271324,0.000426,25.134635,-2.5775,0.182,9.19646,9.19646
1804.00,9.19602,25.271344,0.000426,25.134612,-2.5775,0.182,9.19715,9.19715
1805.00,9.19459,25.271337,0.000427,25.134626,-2.5776,0.182,9.19832,9.19832
1806.00,9.19410,25.271460,0.000428,25.134763,-2.5778,0.182,9.19939,9.19939
1807.00,9.19492,25.271409,0.000426,25.134626,-2.5779,0.183,9.20123,9.20123
1808.00,9.19565,25.271494,0.000426,25.134633,-2.5780,0.183,9.20112,9.20112
1809.00,9.19591,25.271555,0.000429,25.134638,-2.5782,0.183,9.20183,9.20183
1810.00,9.19621,25.271637,0.000430,25.134669,-2.5782,0.183,9.20000,9.20000
1811.00,9.19674,25.271600,0.000430,25.134591,-2.5783,0.183,9.19723,9.19723
1812.00,9.19685,25.271613,0.000430,25.134644,-2.5785,0.183,9.19391,9.19391
1813.00,9.19687,25.271572,0.000430,25.134622,-2.5786,0.183,9.19212,9.19212
1814.00,9.19706,25.271569,0.000426,25.134646,-2.5787,0.183,9.18926,9.18926
1815.00,9.19701,25.271602,0.000426,25.134651,-2.5789,0.183,9.18855,9.18855
1816.00,9.19658,25.271695,0.000427,25.134678,-2.5790,0.183,9.19010,9.19010
1817.00,9.19607,25.271774,0.000427,25.134664,-2.5791,0.183,9.19347,9.19347
1818.00,9.19612,25.271734,0.000425,25.134580,-2.5793,0.183,9.19499,9.19499
1819.00,9.19613,25.271845,0.000428,25.134610,-2.5795,0.183,9.19622,9.19622
1820.00,9.19592,25.271905,0.000428,25.134556,-2.5797,0.183,9.19728,9.19728
1821.00,9.19604,25.271946,0.000427,25.134526,-2.5800,0.184,9.19799,9.19799
1822.00,9.19628,25.271973,0.000424,25.134530,-2.5801,0.184,9.19695,9.19695
1823.00,9.19649,25.272112,0.000423,25.134667,-2.5802,0.184,9.19789,9.19789
1824.00,9.19657,25.272160,0.000424,25.134681,-2.5804,0.184,9.19876,9.19876
1825.00,9.19614,25.272186,0.000427,25.134740,-2.5805,0.184,9.19690,9.19690
1826.00,9.19540,25.272173,0.000427,25.134786,-2.5806,0.184,9.19536,9.19536
1827.00,9.19490,25.272130,0.000431,25.134780,-2.5807,0.184,9.19408,9.19408
1828.00,9.19434,25.272162,0.000434,25.134753,-2.5808,0.184,9.19140,9.19140
1829.00,9.19385,25.272157,0.000437,25.134724,-2.5809,0.184,9.18990,9.18990
1830.00,9.19342,25.272183,0.000436,25.134623,-2.5809,0.184,9.19089,9.19089
1831.00,9.19365,25.272332,0.000438,25.134622,-2.5810,0.184,9.19240,9.19240
1832.00,9.19417,25.272401,0.000434,25.134581,-2.5812,0.184,9.19249,9.19249
1833.00,9.19404,25.272361,0.000431,25.134480,-2.5812,0.184,9.19144,9.19144
1834.00,9.19370,25.272421,0.000431,25.134468,-2.5812,0.184,9.18928,9.18928
1835.00,9.19327,25.272456,0.000428,25.134498,-2.5812,0.185,9.18712,9.18712
1836.00,9.19295,25.272445,0.000424,25.134551,-2.5813,0.185,9.18565,9.18565
1837.00,9.19271,25.272515,0.000429,25.134630,-2.5812,0.185,9.18646,9.18646
1838.00,9.19254,25.272644,0.000435,25.134751,-2.5813,0.185,9.18965,9.18965
1839.00,9.19273,25.272661,0.000431,25.134729,-2.5814,0.185,9.19306,9.19306
1840.00,9.19249,25.272694,0.000431,25.134731,-2.5816,0.185,9.19441,9.19441
1841.00,9.19224,25.272753,0.000432,25.134681,-2.5818,0.185,9.19612,9.19612
1842.00,9.19188,25.272760,0.000431,25.134578,-2.5821,0.185,9.19676,9.19676
1843.00,9.19184,25.272805,0.000426,25.134554,-2.5823,0.185,9.19520,9.19520
1844.00,9.19157,25.272862,0.000430,25.134608,-2.5825,0.185,9.19390,9.19390
1845.00,9.19144,25.272954,0.000432,25.134674,-2.5828,0.185,9.19308,9.19308
1846.00,9.19127,25.272903,0.000433,25.134643,-2.5830,0.185,9.18920,9.18920
1847.00,9.19072,25.273053,0.000437,25.134776,-2.5830,0.185,9.18638,9.18638
1848.00,9.19042,25.273096,0.000438,25.134849,-2.5831,0.185,9.18404,9.18404
1849.00,9.18972,25.273131,0.000435,25.134862,-2.5831,0.185,9.18149,9.18149
1850.00,9.18918,25.272942,0.000430,25.134657,-2.5830,0.185,9.18096,9.18096
1851.00,9.18860,25.273068,0.000426,25.134717,-2.5829,0.186,9.18219,9.18219
1852.00,9.18823,25.273049,0.000421,25.134683,-2.5830,0.186,9.18333,9.18333
1853.00,9.18865,25.273082,0.000418,25.134606,-2.5832,0.186,9.18576,9.18576
1854.00,9.18922,25.273242,0.000419,25.134665,-2.5834,0.186,9.18681,9.18681
1855.00,9.18856,25.273506,0.000424,25.134856,-2.5836,0.186,9.18452,9.18452
1856.00,9.18733,25.273489,0.000425,25.134819,-2.5837,0.186,9.17859,9.17859
1857.00,9.18557,25.273514,0.000422,25.134786,-2.5837,0.186,9.17011,9.17011
1858.00,9.18373,25.273629,0.000423,25.134863,-2.5836,0.187,9.16099,9.16099
1859.00,9.18281,25.273534,0.000416,25.134766,-2.5835,0.187,9.15552,9.15552
1860.00,9.18331,25.273547,0.000415,25.134761,-2.5834,0.187,9.15248,9.15248
1861.00,9.18648,25.273604,0.000415,25.134752,-2.5835,0.187,9.15221,9.15221
@13,2.0001,4.0, 1860.106 
1862.00,9.18915,25.273801,0.000422,25.134886,-2.5837,0.187,9.15579,9.15579
1863.00,9.18828,25.273742,0.000421,25.134793,-2.5839,0.187,9.16130,9.16130
1864.00,9.17926,25.273811,0.000422,25.134859,-2.5841,0.187,9.16707,9.16707
1865.00,9.16981,25.273784,0.000419,25.134797,-2.5843,0.188,9.17479,9.17479
1866.00,9.16622,25.273827,0.000419,25.134811,-2.5844,0.188,9.18315,9.18315
1867.00,9.16492,25.273675,0.000415,25.134642,-2.5845,0.188,9.18921,9.18921
1868.00,9.16688,25.273756,0.000413,25.134704,-2.5846,0.188,9.19378,9.19378
1869.00,9.17064,25.273810,0.000414,25.134659,-2.5848,0.188,9.19742,9.19742
1870.00,9.17360,25.273874,0.000414,25.134626,-2.5851,0.188,9.19869,9.19869
1871.00,9.17295,25.273927,0.000420,25.134622,-2.5852,0.188,9.20001,9.20001
1872.00,9.17189,25.274084,0.000422,25.134696,-2.5853,0.188,9.20341,9.20341
1873.00,9.17463,25.274070,0.000424,25.134635,-2.5855,0.188,9.20492,9.20492
1874.00,9.17904,25.274114,0.000426,25.134659,-2.5856,0.188,9.20326,9.20326
1875.00,9.18276,25.274118,0.000428,25.134723,-2.5858,0.188,9.20157,9.20157
1876.00,9.18492,25.274071,0.000420,25.134659,-2.5860,0.189,9.20032,9.20032
1877.00,9.18604,25.273984,0.000416,25.134603,-2.5864,0.189,9.19732,9.19732
1878.00,9.18779,25.274096,0.000415,25.134659,-2.5866,0.189,9.19702,9.19702
1879.00,9.19047,25.274058,0.000415,25.134624,-2.5869,0.189,9.19940,9.19940
1880.00,9.19308,25.274216,0.000420,25.134715,-2.5870,0.189,9.20299,9.20299
1881.00,9.19573,25.274341,0.000424,25.134793,-2.5872,0.189,9.20450,9.20450
1882.00,9.19821,25.274399,0.000429,25.134813,-2.5873,0.189,9.20734,9.20734
1883.00,9.20060,25.274352,0.000430,25.134750,-2.5873,0.189,9.20976,9.20976
1884.00,9.20221,25.274501,0.000434,25.134785,-2.5875,0.189,9.21054,9.21054
1885.00,9.20309,25.274459,0.000431,25.134684,-2.5877,0.189,9.21044,9.21044
1886.00,9.20371,25.274459,0.000429,25.134658,-2.5878,0.189,9.21154,9.21154
1887.00,9.20443,25.274527,0.000430,25.134692,-2.5879,0.189,9.21070,9.21070
1888.00,9.20474,25.274549,0.000431,25.134648,-2.5880,0.189,9.20768,9.20768
1889.00,9.20498,25.274498,0.000430,25.134595,-2.5881,0.189,9.20575,9.20575
1890.00,9.20485,25.274490,0.000428,25.134542,-2.5881,0.190,9.20471,9.20471
1891.00,9.20489,25.274523,0.000433,25.134507,-2.5880,0.189,9.20287,9.20287
1892.00,9.20452,25.274621,0.000435,25.134544,-2.5879,0.189,9.20159,9.20159
1893.00,9.20414,25.274648,0.000434,25.134596,-2.5879,0.189,9.20209,9.20209
1894.00,9.20464,25.274686,0.000432,25.134666,-2.5879,0.190,9.20504,9.20504
1895.00,9.20570,25.274783,0.000433,25.134759,-2.5879,0.190,9.20672,9.20672
1896.00,9.20642,25.274898,0.000430,25.134846,-2.5880,0.190,9.20753,9.20753
1897.00,9.20676,25.274890,0.000429,25.134769,-2.5881,0.190,9.20833,9.20833
1898.00,9.20711,25.275026,0.000428,25.134788,-2.5882,0.190,9.20930,9.20930
1899.00,9.20721,25.275143,0.000429,25.134798,-2.5883,0.190,9.20743,9.20743
1900.00,9.20697,25.275189,0.000429,25.134788,-2.5884,0.190,9.20485,9.20485
1901.00,9.20670,25.275248,0.000430,25.134806,-2.5886,0.190,9.20330,9.20330
1902.00,9.20602,25.275274,0.000426,25.134808,-2.5888,0.191,9.20321,9.20321
1903.00,9.20546,25.275236,0.000427,25.134783,-2.5890,0.191,9.20199,9.20199
1904.00,9.20502,25.275260,0.000424,25.134742,-2.5891,0.191,9.20247,9.20247
1905.00,9.20478,25.275288,0.000424,25.134670,-2.5892,0.191,9.20349,9.20349
1906.00,9.20491,25.275213,0.000423,25.134540,-2.5893,0.191,9.20560,9.20560
1907.00,9.20474,25.275196,0.000423,25.134489,-2.5893,0.191,9.20536,9.20536
1908.00,9.20455,25.275330,0.000425,25.134523,-2.5893,0.191,9.20514,9.20514
1909.00,9.20472,25.275362,0.000426,25.134538,-2.5893,0.191,9.20420,9.20420
1910.00,9.20481,25.275371,0.000427,25.134559,-2.5893,0.191,9.20450,9.20450
1911.00,9.20503,25.275392,0.000425,25.134554,-2.5892,0.191,9.20413,9.20413
1912.00,9.20509,25.275554,0.000425,25.134646,-2.5892,0.191,9.20312,9.20312
1913.00,9.20481,25.275623,0.000425,25.134670,-2.5893,0.191,9.20214,9.20214
1914.00,9.20416,25.275838,0.000427,25.134794,-2.5895,0.191,9.20017,9.20017
1915.00,9.20306,25.275922,0.000428,25.134838,-2.5898,0.191,9.19809,9.19809
1916.00,9.20249,25.276029,0.000430,25.134919,-2.5902,0.191,9.19599,9.19599
1917.00,9.20200,25.275976,0.000429,25.134881,-2.5906,0.191,9.19552,9.19552
1918.00,9.20165,25.275954,0.000430,25.134835,-2.5908,0.191,9.19681,9.19681
1919.00,9.20152,25.275920,0.000430,25.134752,-2.5908,0.192,9.19922,9.19922
1920.00,9.20157,25.275972,0.000428,25.134763,-2.5909,0.192,9.20183,9.20183
1921.00,9.20258,25.276002,0.000429,25.134705,-2.5911,0.192,9.20677,9.20677
1922.00,9.20361,25.276104,0.000432,25.134724,-2.5912,0.192,9.21170,9.21170
1923.00,9.20415,25.276117,0.000431,25.134718,-2.5914,0.192,9.21309,9.21309
1924.00,9.20400,25.275985,0.000429,25.134615,-2.5915,0.192,9.21087,9.21087
1925.00,9.20324,25.275979,0.000428,25.134609,-2.5917,0.192,9.20700,9.20700
1926.00,9.20229,25.276020,0.000430,25.134681,-2.5918,0.192,9.20040,9.20040
1927.00,9.20147,25.275923,0.000425,25.134557,-2.5919,0.192,9.19484,9.19484
1928.00,9.20137,25.275956,0.000426,25.134587,-2.5919,0.192,9.19394,9.19394
1929.00,9.20117,25.276059,0.000429,25.134647,-2.5918,0.192,9.19669,9.19669
1930.00,9.20094,25.276120,0.000429,25.134662,-2.5918,0.192,9.19946,9.19946
1931.00,9.20130,25.276133,0.000426,25.134619,-2.5917,0.192,9.20081,9.20081
1932.00,9.20219,25.276315,0.000431,25.134731,-2.5918,0.192,9.19981,9.19981
1933.00,9.20315,25.276307,0.000429,25.134696,-2.5920,0.192,9.19861,9.19861
1934.00,9.20347,25.276359,0.000429,25.134691,-2.5922,0.193,9.19840,9.19840
1935.00,9.20200,25.276373,0.000432,25.134610,-2.5923,0.193,9.19813,9.19813
1936.00,9.20210,25.276445,0.000432,25.134633,-2.5925,0.193,9.20110,9.20110
1937.00,9.20233,25.276456,0.000434,25.134684,-2.5927,0.193,9.20564,9.20564
1938.00,9.20234,25.276485,0.000432,25.134641,-2.5929,0.193,9.20655,9.20655
1939.00,9.20114,25.276524,0.000428,25.134689,-2.5931,0.193,9.20443,9.20443
1940.00,9.20090,25.276523,0.000426,25.134671,-2.5934,0.193,9.20305,9.20305
1941.00,9.19991,25.276515,0.000424,25.134623,-2.5935,0.193,9.20041,9.20041
1942.00,9.19984,25.276569,0.000423,25.134626,-2.5936,0.194,9.19837,9.19837
1943.00,9.19960,25.276667,0.000426,25.134689,-2.5937,0.194,9.19787,9.19787
1944.00,9.19957,25.276647,0.000428,25.134629,-2.5937,0.193,9.19897,9.19897
1945.00,9.19977,25.276806,0.000431,25.134753,-2.5938,0.194,9.19911,9.19911
1946.00,9.20015,25.276890,0.000435,25.134794,-2.5938,0.194,9.19951,9.19951
1947.00,9.20065,25.276913,0.000437,25.134750,-2.5938,0.193,9.19964,9.19964
1948.00,9.20098,25.276831,0.000434,25.134648,-2.5940,0.194,9.20109,9.20109
1949.00,9.20116,25.276900,0.000431,25.134697,-2.5940,0.194,9.20264,9.20264
1950.00,9.20106,25.276804,0.000429,25.134549,-2.5941,0.194,9.20392,9.20392
1951.00,9.20137,25.276796,0.000428,25.134540,-2.5943,0.194,9.20626,9.20626
1952.00,9.20235,25.276808,0.000427,25.134545,-2.5942,0.194,9.20795,9.20795
1953.00,9.20311,25.276930,0.000431,25.134606,-2.5941,0.194,9.20716,9.20716
1954.00,9.20318,25.276967,0.000435,25.134519,-2.5941,0.194,9.20672,9.20672
1955.00,9.20327,25.277053,0.000436,25.134615,-2.5942,0.194,9.20697,9.20697
1956.00,9.20292,25.277140,0.000434,25.134623,-2.5943,0.194,9.20373,9.20373
1957.00,9.20204,25.277113,0.000429,25.134541,-2.5946,0.194,9.20063,9.20063
1958.00,9.20147,25.277163,0.000429,25.134585,-2.5948,0.195,9.19941,9.19941
1959.00,9.20141,25.277199,0.000425,25.134624,-2.5951,0.195,9.19752,9.19752
1960.00,9.20151,25.277301,0.000430,25.134692,-2.5953,0.195,9.19665,9.19665
1961.00,9.20181,25.277328,0.000433,25.134741,-2.5955,0.195,9.19869,9.19869
1962.00,9.20219,25.277450,0.000438,25.134844,-2.5956,0.195,9.20095,9.20095
1963.00,9.20246,25.277504,0.000439,25.134854,-2.5959,0.195,9.20248,9.20248
1964.00,9.20237,25.277554,0.000439,25.134878,-2.5959,0.195,9.20229,9.20229
1965.00,9.20244,25.277529,0.000431,25.134789,-2.5960,0.195,9.20278,9.20278
1966.00,9.20287,25.277524,0.000428,25.134704,-2.5960,0.195,9.20194,9.20194
1967.00,9.20281,25.277553,0.000425,25.134687,-2.5961,0.195,9.20163,9.20163
1968.00,9.20283,25.277607,0.000423,25.134690,-2.5960,0.196,9.20217,9.20217
1969.00,9.20270,25.277678,0.000427,25.134702,-2.5960,0.196,9.20356,9.20356
1970.00,9.20240,25.277767,0.000429,25.134726,-2.5959,0.196,9.20250,9.20250
1971.00,9.20180,25.277830,0.000430,25.134721,-2.5960,0.196,9.20124,9.20124
1972.00,9.20103,25.277854,0.000431,25.134685,-2.5962,0.195,9.19959,9.19959
1973.00,9.20057,25.277827,0.000430,25.134615,-2.5965,0.196,9.19812,9.19812
1974.00,9.20061,25.277812,0.000429,25.134599,-2.5968,0.196,9.19891,9.19891
1975.00,9.20068,25.277841,0.000429,25.134584,-2.5972,0.196,9.20143,9.20143
1976.00,9.20126,25.277862,0.000428,25.134572,-2.5974,0.196,9.20481,9.20481
1977.00,9.20167,25.277873,0.000429,25.134548,-2.5976,0.196,9.20448,9.20448
1978.00,9.20163,25.277966,0.000433,25.134566,-2.5978,0.196,9.20273,9.20273
1979.00,9.20130,25.277949,0.000429,25.134513,-2.5979,0.196,9.19975,9.19975
1980.00,9.20115,25.277986,0.000429,25.134542,-2.5980,0.196,9.19803,9.19803
1981.00,9.20111,25.277989,0.000428,25.134561,-2.5981,0.196,9.19561,9.19561
1982.00,9.20067,25.278039,0.000426,25.134632,-2.5980,0.196,9.19620,9.19620
1983.00,9.20031,25.278070,0.000425,25.134693,-2.5980,0.196,9.19936,9.19936
1984.00,9.20028,25.278110,0.000427,25.134724,-2.5981,0.196,9.20119,9.20119
1985.00,9.20021,25.278150,0.000427,25.134745,-2.5983,0.196,9.20038,9.20038
1986.00,9.20055,25.278174,0.000428,25.134743,-2.5985,0.196,9.19867,9.19867
1987.00,9.20005,25.278200,0.000430,25.134750,-2.5986,0.196,9.19703,9.19703
1988.00,9.20022,25.278239,0.000429,25.134737,-2.5986,0.196,9.19509,9.19509
1989.00,9.19939,25.278389,0.000430,25.134777,-2.5986,0.197,9.19488,9.19488
1990.00,9.19886,25.278313,0.000429,25.134618,-2.5986,0.197,9.19597,9.19597
1991.00,9.19923,25.278446,0.000431,25.134688,-2.5986,0.197,9.19831,9.19831
1992.00,9.19926,25.278579,0.000432,25.134730,-2.5988,0.197,9.19869,9.19869
1993.00,9.19902,25.278677,0.000430,25.134708,-2.5991,0.197,9.19810,9.19810
1994.00,9.19790,25.278673,0.000431,25.134660,-2.5993,0.197,9.19634,9.19634
1995.00,9.19705,25.278770,0.000432,25.134714,-2.5996,0.197,9.19385,9.19385
1996.00,9.19659,25.278820,0.000431,25.134700,-2.5997,0.197,9.19310,9.19310
1997.00,9.19668,25.278815,0.000428,25.134613,-2.5997,0.197,9.19661,9.19661
1998.00,9.19743,25.278779,0.000429,25.134620,-2.5997,0.197,9.19814,9.19814
1999.00,9.19776,25.278805,0.000427,25.134606,-2.5998,0.197,9.19963,9.19963
2000.00,9.19766,25.278958,0.000426,25.134737,-2.5999,0.198,9.20026,9.20026
2001.00,9.19754,25.278982,0.000425,25.134689,-2.6001,0.198,9.19947,9.19947
2002.00,9.19726,25.278951,0.000427,25.134689,-2.6003,0.198,9.19629,9.19629
2003.00,9.19662,25.278970,0.000424,25.134680,-2.6004,0.198,9.19576,9.19576
2004.00,9.19637,25.279010,0.000425,25.134754,-2.6004,0.198,9.19376,9.19376
2005.00,9.19720,25.278955,0.000424,25.134732,-2.6005,0.198,9.18927,9.18927
2006.00,9.19676,25.279014,0.000424,25.134817,-2.6005,0.198,9.18210,9.18210
2007.00,9.19612,25.279066,0.000424,25.134853,-2.6006,0.198,9.17268,9.17268
2008.00,9.19689,25.279102,0.000425,25.134872,-2.6008,0.198,9.16263,9.16263
2009.00,9.19812,25.279111,0.000428,25.134801,-2.6009,0.198,9.15680,9.15680
2010.00,9.19621,25.279114,0.000426,25.134722,-2.6009,0.198,9.15417,9.15417
2011.00,9.19302,25.279107,0.000425,25.134654,-2.6009,0.199,9.15781,9.15781
@14,2.0001,4.0, 2010.039 
2012.00,9.19258,25.279165,0.000421,25.134658,-2.6009,0.199,9.16545,9.16545
2013.00,9.19480,25.279273,0.000419,25.134644,-2.6007,0.199,9.17289,9.17289
2014.00,9.18362,25.279264,0.000412,25.134538,-2.6008,0.199,9.17942,9.17942
2015.00,9.17256,25.279303,0.000413,25.134489,-2.6009,0.199,9.18815,9.18815
2016.00,9.16471,25.279329,0.000415,25.134456,-2.6012,0.199,9.19558,9.19558
2017.00,9.16397,25.279439,0.000418,25.134485,-2.6015,0.199,9.20014,9.20014
2018.00,9.16732,25.279454,0.000418,25.134522,-2.6017,0.200,9.20219,9.20219
2019.00,9.17170,25.279554,0.000424,25.134662,-2.6019,0.199,9.20167,9.20167
2020.00,9.17694,25.279614,0.000425,25.134712,-2.6021,0.199,9.19976,9.19976
2021.00,9.17889,25.279635,0.000423,25.134703,-2.6023,0.200,9.19660,9.19660
2022.00,9.17911,25.279633,0.000421,25.134682,-2.6024,0.200,9.19413,9.19413
2023.00,9.18086,25.279710,0.000424,25.134703,-2.6028,0.200,9.19452,9.19452
2024.00,9.18349,25.279733,0.000425,25.134721,-2.6029,0.200,9.19795,9.19795
2025.00,9.18613,25.279740,0.000424,25.134714,-2.6029,0.200,9.20124,9.20124
2026.00,9.18878,25.279776,0.000426,25.134768,-2.6029,0.200,9.20499,9.20499
2027.00,9.19191,25.279688,0.000425,25.134704,-2.6031,0.200,9.20990,9.20990
2028.00,9.19524,25.279585,0.000423,25.134601,-2.6031,0.200,9.21468,9.21468
2029.00,9.19821,25.279658,0.000421,25.134574,-2.6032,0.201,9.21755,9.21755
2030.00,9.20066,25.279789,0.000426,25.134629,-2.6033,0.200,9.21859,9.21859
2031.00,9.20280,25.279845,0.000427,25.134640,-2.6034,0.200,9.21736,9.21736
2032.00,9.20427,25.279994,0.000431,25.134739,-2.6034,0.200,9.21576,9.21576
2033.00,9.20570,25.280043,0.000433,25.134756,-2.6035,0.200,9.21208,9.21208
2034.00,9.20654,25.280090,0.000435,25.134802,-2.6037,0.200,9.20699,9.20699
2035.00,9.20608,25.280018,0.000430,25.134788,-2.6039,0.201,9.20443,9.20443
2036.00,9.20605,25.279977,0.000424,25.134764,-2.6042,0.201,9.20495,9.20495
2037.00,9.20595,25.279963,0.000421,25.134692,-2.6045,0.201,9.20425,9.20425
2038.00,9.20626,25.280114,0.000421,25.134744,-2.6046,0.201,9.20470,9.20470
2039.00,9.20673,25.280105,0.000421,25.134685,-2.6047,0.202,9.20570,9.20570
2040.00,9.20719,25.280183,0.000422,25.134668,-2.6049,0.202,9.20505,9.20505
2041.00,9.20730,25.280292,0.000428,25.134710,-2.6051,0.202,9.20250,9.20250
2042.00,9.20768,25.280299,0.000431,25.134662,-2.6052,0.201,9.20224,9.20224
2043.00,9.20846,25.280292,0.000430,25.134620,-2.6054,0.201,9.20171,9.20171
2044.00,9.20834,25.280334,0.000431,25.134630,-2.6054,0.201,9.20021,9.20021
2045.00,9.20726,25.280357,0.000430,25.134613,-2.6053,0.201,9.19923,9.19923
2046.00,9.20632,25.280421,0.000426,25.134586,-2.6053,0.202,9.19872,9.19872
2047.00,9.20553,25.280635,0.000427,25.134729,-2.6053,0.202,9.20103,9.20103
2048.00,9.20588,25.280645,0.000432,25.134748,-2.6054,0.202,9.20421,9.20421
2049.00,9.20529,25.280711,0.000434,25.134801,-2.6056,0.202,9.20616,9.20616
2050.00,9.20432,25.280816,0.000439,25.134931,-2.6059,0.202,9.20712,9.20712
2051.00,9.20358,25.280818,0.000440,25.134892,-2.6062,0.201,9.20644,9.20644
2052.00,9.20273,25.280725,0.000442,25.134843,-2.6064,0.201,9.20087,9.20087
2053.00,9.20272,25.280813,0.000437,25.134833,-2.6066,0.202,9.19488,9.19488
2054.00,9.20251,25.280848,0.000436,25.134814,-2.6068,0.202,9.19188,9.19188
2055.00,9.20168,25.280909,0.000429,25.134751,-2.6068,0.202,9.19160,9.19160
2056.00,9.20094,25.280968,0.000430,25.134774,-2.6068,0.202,9.19293,9.19293
2057.00,9.20001,25.281022,0.000429,25.134722,-2.6067,0.202,9.19558,9.19558
2058.00,9.19961,25.281063,0.000431,25.134777,-2.6065,0.202,9.19764,9.19764
2059.00,9.19914,25.281127,0.000431,25.134755,-2.6064,0.203,9.19910,9.19910
2060.00,9.19924,25.281106,0.000434,25.134670,-2.6064,0.202,9.19916,9.19916
2061.00,9.19912,25.281159,0.000435,25.134639,-2.6064,0.202,9.19800,9.19800
2062.00,9.19860,25.281266,0.000434,25.134721,-2.6067,0.203,9.19470,9.19470
2063.00,9.19759,25.281310,0.000432,25.134669,-2.6069,0.203,9.19231,9.19231
2064.00,9.19718,25.281321,0.000431,25.134653,-2.6070,0.203,9.19156,9.19156
2065.00,9.19717,25.281388,0.000433,25.134723,-2.6070,0.203,9.19125,9.19125
2066.00,9.19750,25.281499,0.000436,25.134879,-2.6070,0.203,9.19292,9.19292
2067.00,9.19743,25.281501,0.000436,25.134819,-2.6071,0.203,9.19715,9.19715
2068.00,9.19693,25.281439,0.000435,25.134748,-2.6072,0.203,9.20196,9.20196
2069.00,9.19692,25.281567,0.000440,25.134823,-2.6074,0.203,9.20580,9.20580
2070.00,9.19735,25.281574,0.000438,25.134788,-2.6076,0.203,9.20807,9.20807
2071.00,9.19778,25.281536,0.000432,25.134658,-2.6077,0.203,9.20832,9.20832
2072.00,9.19831,25.281668,0.000432,25.134706,-2.6077,0.203,9.20707,9.20707
2073.00,9.19883,25.281674,0.000430,25.134686,-2.6077,0.203,9.20452,9.20452
2074.00,9.19940,25.281651,0.000428,25.134653,-2.6078,0.203,9.20263,9.20263
2075.00,9.20018,25.281694,0.000430,25.134635,-2.6080,0.203,9.20325,9.20325
2076.00,9.20044,25.281806,0.000433,25.134696,-2.6080,0.203,9.20389,9.20389
2077.00,9.20089,25.281740,0.000431,25.134635,-2.6082,0.203,9.20573,9.20573
2078.00,9.20125,25.281907,0.000434,25.134754,-2.6084,0.204,9.20613,9.20613
2079.00,9.20124,25.281847,0.000428,25.134637,-2.6086,0.204,9.20522,9.20522
2080.00,9.20148,25.281909,0.000427,25.134684,-2.6087,0.204,9.20394,9.20394
2081.00,9.20156,25.281843,0.000425,25.134589,-2.6090,0.204,9.20133,9.20133
2082.00,9.20207,25.281894,0.000425,25.134633,-2.6092,0.204,9.19997,9.19997
2083.00,9.20320,25.281930,0.000424,25.134621,-2.6092,0.204,9.20184,9.20184
2084.00,9.20405,25.282054,0.000432,25.134685,-2.6093,0.204,9.20431,9.20431
2085.00,9.20481,25.282113,0.000432,25.134688,-2.6093,0.204,9.20494,9.20494
2086.00,9.20517,25.282155,0.000436,25.134693,-2.6092,0.204,9.20679,9.20679
2087.00,9.20503,25.282148,0.000436,25.134652,-2.6092,0.204,9.20655,9.20655
2088.00,9.20454,25.282192,0.000434,25.134626,-2.6093,0.204,9.20453,9.20453
2089.00,9.20406,25.282260,0.000437,25.134722,-2.6094,0.204,9.20329,9.20329
2090.00,9.20381,25.282171,0.000434,25.134655,-2.6096,0.204,9.20291,9.20291
2091.00,9.20378,25.282133,0.000430,25.134643,-2.6097,0.205,9.20349,9.20349
2092.00,9.20406,25.282148,0.000431,25.134605,-2.6099,0.205,9.20470,9.20470
2093.00,9.20446,25.282175,0.000433,25.134634,-2.6101,0.204,9.20572,9.20572
2094.00,9.20449,25.282174,0.000429,25.134565,-2.6104,0.205,9.20572,9.20572
2095.00,9.20435,25.282281,0.000432,25.134610,-2.6106,0.205,9.20501,9.20501
2096.00,9.20413,25.282499,0.000436,25.134728,-2.6107,0.205,9.20438,9.20438
2097.00,9.20400,25.282609,0.000437,25.134764,-2.6107,0.205,9.20481,9.20481
2098.00,9.20400,25.282665,0.000438,25.134760,-2.6107,0.205,9.20405,9.20405
2099.00,9.20400,25.282695,0.000436,25.134747,-2.6106,0.205,9.20283,9.20283
2100.00,9.20400,25.282745,0.000435,25.134790,-2.6107,0.205,9.20304,9.20304
2101.00,9.20408,25.282763,0.000435,25.134824,-2.6110,0.205,9.20240,9.20240
2102.00,9.20413,25.282742,0.000432,25.134854,-2.6113,0.205,9.19924,9.19924
2103.00,9.20337,25.282683,0.000428,25.134834,-2.6115,0.206,9.19746,9.19746
2104.00,9.20246,25.282710,0.000427,25.134834,-2.6116,0.206,9.19633,9.19633
2105.00,9.20175,25.282716,0.000426,25.134777,-2.6115,0.206,9.19499,9.19499
2106.00,9.20141,25.282631,0.000425,25.134666,-2.6115,0.206,9.19519,9.19519
2107.00,9.20141,25.282612,0.000426,25.134606,-2.6116,0.206,9.19739,9.19739
2108.00,9.20191,25.282663,0.000428,25.134580,-2.6118,0.206,9.20162,9.20162
2109.00,9.20252,25.282675,0.000429,25.134527,-2.6121,0.206,9.20612,9.20612
2110.00,9.20298,25.282767,0.000430,25.134567,-2.6124,0.206,9.20940,9.20940
2111.00,9.20311,25.282780,0.000428,25.134490,-2.6125,0.206,9.20985,9.20985
2112.00,9.20275,25.282861,0.000430,25.134533,-2.6125,0.206,9.20843,9.20843
2113.00,9.20209,25.282907,0.000432,25.134557,-2.6125,0.206,9.20412,9.20412
2114.00,9.20145,25.282907,0.000431,25.134580,-2.6124,0.206,9.19955,9.19955
2115.00,9.20129,25.282915,0.000434,25.134568,-2.6124,0.206,9.19828,9.19828
2116.00,9.20130,25.283013,0.000438,25.134683,-2.6125,0.206,9.19952,9.19952
2117.00,9.20120,25.282982,0.000433,25.134564,-2.6126,0.206,9.20140,9.20140
2118.00,9.20167,25.282983,0.000434,25.134530,-2.6128,0.206,9.20512,9.20512
2119.00,9.20191,25.283044,0.000438,25.134517,-2.6129,0.206,9.20775,9.20775
2120.00,9.20245,25.283053,0.000431,25.134520,-2.6130,0.206,9.20626,9.20626
2121.00,9.20307,25.283111,0.000427,25.134541,-2.6130,0.207,9.20487,9.20487
2122.00,9.20304,25.283347,0.000434,25.134747,-2.6131,0.207,9.20363,9.20363
2123.00,9.20374,25.283475,0.000432,25.134752,-2.6133,0.207,9.20202,9.20202
2124.00,9.20389,25.283567,0.000431,25.134755,-2.6135,0.207,9.20122,9.20122
2125.00,9.20412,25.283585,0.000432,25.134696,-2.6137,0.207,9.20249,9.20249
2126.00,9.20409,25.283679,0.000435,25.134678,-2.6140,0.207,9.20149,9.20149
2127.00,9.20368,25.283597,0.000431,25.134504,-2.6142,0.207,9.20023,9.20023
2128.00,9.20321,25.283634,0.000432,25.134561,-2.6142,0.207,9.20076,9.20076
2129.00,9.20279,25.283665,0.000430,25.134642,-2.6142,0.207,9.20148,9.20148
2130.00,9.20234,25.283845,0.000431,25.134775,-2.6144,0.207,9.20153,9.20153
2131.00,9.20213,25.283813,0.000429,25.134728,-2.6144,0.207,9.20283,9.20283
2132.00,9.20220,25.283846,0.000430,25.134784,-2.6145,0.208,9.20386,9.20386
2133.00,9.20235,25.283822,0.000426,25.134748,-2.6146,0.208,9.20180,9.20180
2134.00,9.20258,25.283994,0.000431,25.134865,-2.6147,0.208,9.20084,9.20084
2135.00,9.20290,25.283977,0.000430,25.134756,-2.6146,0.208,9.20128,9.20128
2136.00,9.20294,25.284001,0.000429,25.134682,-2.6146,0.208,9.20262,9.20262
2137.00,9.20296,25.284085,0.000425,25.134700,-2.6147,0.208,9.20375,9.20375
2138.00,9.20274,25.284173,0.000425,25.134690,-2.6147,0.208,9.20585,9.20585
2139.00,9.20255,25.284076,0.000422,25.134506,-2.6148,0.208,9.20652,9.20652
2140.00,9.20265,25.284065,0.000423,25.134493,-2.6150,0.208,9.20645,9.20645
2141.00,9.20315,25.284200,0.000428,25.134548,-2.6151,0.208,9.20593,9.20593
2142.00,9.20310,25.284235,0.000428,25.134541,-2.6151,0.208,9.20387,9.20387
2143.00,9.20258,25.284285,0.000430,25.134596,-2.6152,0.208,9.20077,9.20077
2144.00,9.20197,25.284341,0.000432,25.134602,-2.6154,0.208,9.19767,9.19767
2145.00,9.20123,25.284369,0.000429,25.134603,-2.6155,0.209,9.19390,9.19390
2146.00,9.20062,25.284310,0.000427,25.134664,-2.6156,0.209,9.19091,9.19091
2147.00,9.20054,25.284270,0.000430,25.134640,-2.6157,0.209,9.19055,9.19055
2148.00,9.20025,25.284233,0.000429,25.134610,-2.6158,0.209,9.19119,9.19119
2149.00,9.19966,25.284199,0.000426,25.134632,-2.6158,0.209,9.19275,9.19275
2150.00,9.19937,25.284221,0.000427,25.134642,-2.6158,0.209,9.19571,9.19571
2151.00,9.19910,25.284284,0.000426,25.134598,-2.6158,0.209,9.19810,9.19810
2152.00,9.19925,25.284368,0.000422,25.134601,-2.6158,0.209,9.20023,9.20023
2153.00,9.19976,25.284404,0.000420,25.134580,-2.6158,0.209,9.20079,9.20079
2154.00,9.19924,25.284468,0.000418,25.134583,-2.6159,0.210,9.19918,9.19918
2155.00,9.19814,25.284488,0.000417,25.134623,-2.6160,0.210,9.19200,9.19200
2156.00,9.19706,25.284474,0.000414,25.134657,-2.6160,0.210,9.18063,9.18063
2157.00,9.19547,25.284488,0.000417,25.134674,-2.6159,0.210,9.16876,9.16876
2158.00,9.19604,25.284580,0.000418,25.134745,-2.6160,0.210,9.16087,9.16087
2159.00,9.19820,25.284623,0.000419,25.134725,-2.6160,0.210,9.15604,9.15604
2160.00,9.20044,25.284715,0.000420,25.134731,-2.6160,0.210,9.15673,9.15673
2161.00,9.20388,25.284741,0.000424,25.134729,-2.6162,0.210,9.16190,9.16190
@15,2.0001,4.0, 2160.07799999999 
2162.00,9.20337,25.284796,0.000421,25.134762,-2.6165,0.210,9.16820,9.16820
2163.00,9.19612,25.284764,0.000417,25.134671,-2.6167,0.211,9.17375,9.17375
2164.00,9.18247,25.284781,0.000416,25.134706,-2.6169,0.211,9.17948,9.17948
2165.00,9.16813,25.284786,0.000415,25.134714,-2.6171,0.211,9.18724,9.18724
2166.00,9.16099,25.284849,0.000415,25.134664,-2.6173,0.211,9.19585,9.19585
2167.00,9.16265,25.284850,0.000414,25.134644,-2.6174,0.211,9.20259,9.20259
2168.00,9.16549,25.284880,0.000419,25.134639,-2.6175,0.211,9.20630,9.20630
2169.00,9.16977,25.284944,0.000421,25.134604,-2.6176,0.211,9.20841,9.20841
2170.00,9.17607,25.284936,0.000419,25.134498,-2.6176,0.211,9.20704,9.20704
2171.00,9.18025,25.285017,0.000418,25.134569,-2.6178,0.211,9.20305,9.20305
2172.00,9.18135,25.285141,0.000421,25.134604,-2.6179,0.211,9.20222,9.20222
2173.00,9.18543,25.285218,0.000419,25.134589,-2.6179,0.212,9.20398,9.20398
2174.00,9.19124,25.285315,0.000419,25.134653,-2.6179,0.212,9.20698,9.20698
2175.00,9.19356,25.285372,0.000424,25.134695,-2.6179,0.212,9.21007,9.21007
2176.00,9.19528,25.285357,0.000428,25.134636,-2.6178,0.212,9.21244,9.21244
2177.00,9.19794,25.285454,0.000431,25.134668,-2.6180,0.212,9.21259,9.21259
2178.00,9.19941,25.285535,0.000434,25.134709,-2.6182,0.211,9.21121,9.21121
2179.00,9.20011,25.285552,0.000435,25.134667,-2.6185,0.211,9.20835,9.20835
2180.00,9.20177,25.285703,0.000438,25.134692,-2.6187,0.211,9.20715,9.20715
2181.00,9.20398,25.285858,0.000436,25.134726,-2.6190,0.212,9.20793,9.20793
2182.00,9.20676,25.285864,0.000431,25.134656,-2.6191,0.212,9.20912,9.20912
2183.00,9.20831,25.285869,0.000429,25.134624,-2.6194,0.212,9.21262,9.21262
2184.00,9.20884,25.285899,0.000428,25.134596,-2.6197,0.212,9.21437,9.21437
2185.00,9.20928,25.285974,0.000427,25.134666,-2.6198,0.212,9.21209,9.21209
2186.00,9.20874,25.286048,0.000429,25.134734,-2.6199,0.213,9.21003,9.21003
2187.00,9.20824,25.285910,0.000427,25.134607,-2.6200,0.213,9.20888,9.20888
2188.00,9.20828,25.286022,0.000431,25.134713,-2.6200,0.213,9.20607,9.20607
2189.00,9.20869,25.286217,0.000435,25.134886,-2.6200,0.213,9.20598,9.20598
2190.00,9.20911,25.286112,0.000433,25.134736,-2.6200,0.213,9.20808,9.20808
2191.00,9.20961,25.286104,0.000431,25.134699,-2.6201,0.213,9.20912,9.20912
2192.00,9.20999,25.286226,0.000436,25.134854,-2.6202,0.213,9.20981,9.20981
2193.00,9.20985,25.286299,0.000434,25.134896,-2.6201,0.213,9.20948,9.20948
2194.00,9.20920,25.286209,0.000432,25.134748,-2.6201,0.213,9.20697,9.20697
2195.00,9.20890,25.286318,0.000432,25.134855,-2.6202,0.213,9.20362,9.20362
2196.00,9.20834,25.286300,0.000432,25.134790,-2.6202,0.213,9.20139,9.20139
2197.00,9.20723,25.286375,0.000435,25.134701,-2.6202,0.213,9.20053,9.20053
2198.00,9.20702,25.286336,0.000438,25.134575,-2.6203,0.213,9.19990,9.19990
2199.00,9.20679,25.286354,0.000433,25.134614,-2.6205,0.213,9.19906,9.19906
2200.00,9.20619,25.286375,0.000432,25.134646,-2.6207,0.213,9.19917,9.19917
2201.00,9.20532,25.286370,0.000432,25.134645,-2.6209,0.213,9.19942,9.19942
2202.00,9.20478,25.286398,0.000430,25.134715,-2.6211,0.213,9.19865,9.19865
2203.00,9.20397,25.286561,0.000432,25.134831,-2.6212,0.213,9.19927,9.19927
2204.00,9.20318,25.286493,0.000433,25.134711,-2.6213,0.213,9.20143,9.20143
2205.00,9.20340,25.286517,0.000436,25.134624,-2.6213,0.213,9.20155,9.20155
2206.00,9.20322,25.286523,0.000432,25.134562,-2.6215,0.213,9.20226,9.20226
2207.00,9.20302,25.286597,0.000431,25.134571,-2.6216,0.214,9.20358,9.20358
2208.00,9.20324,25.286517,0.000428,25.134533,-2.6220,0.214,9.20418,9.20418
2209.00,9.20313,25.286613,0.000428,25.134601,-2.6221,0.214,9.20446,9.20446
2210.00,9.20267,25.286663,0.000427,25.134658,-2.6223,0.214,9.20566,9.20566
2211.00,9.20232,25.286790,0.000431,25.134750,-2.6224,0.214,9.20573,9.20573
2212.00,9.20180,25.286758,0.000427,25.134692,-2.6223,0.214,9.20499,9.20499
2213.00,9.20161,25.286756,0.000427,25.134632,-2.6221,0.214,9.20333,9.20333
2214.00,9.20165,25.286820,0.000429,25.134599,-2.6221,0.214,9.20168,9.20168
2215.00,9.20174,25.286901,0.000428,25.134632,-2.6221,0.214,9.20099,9.20099
2216.00,9.20204,25.286887,0.000428,25.134654,-2.6223,0.214,9.20048,9.20048
2217.00,9.20179,25.286885,0.000429,25.134650,-2.6226,0.214,9.19981,9.19981
2218.00,9.20171,25.286984,0.000430,25.134632,-2.6229,0.214,9.20120,9.20120
2219.00,9.20224,25.287018,0.000430,25.134653,-2.6229,0.214,9.20221,9.20221
2220.00,9.20250,25.287054,0.000427,25.134655,-2.6230,0.214,9.20219,9.20219
2221.00,9.20254,25.287172,0.000423,25.134682,-2.6230,0.215,9.20137,9.20137
2222.00,9.20237,25.287362,0.000425,25.134750,-2.6230,0.215,9.20116,9.20116
2223.00,9.20259,25.287410,0.000423,25.134826,-2.6231,0.215,9.20215,9.20215
2224.00,9.20296,25.287416,0.000423,25.134827,-2.6232,0.215,9.20439,9.20439
2225.00,9.20355,25.287396,0.000429,25.134810,-2.6234,0.215,9.20674,9.20674
2226.00,9.20404,25.287340,0.000433,25.134745,-2.6236,0.215,9.20886,9.20886
2227.00,9.20402,25.287252,0.000430,25.134646,-2.6237,0.215,9.20932,9.20932
2228.00,9.20347,25.287197,0.000428,25.134574,-2.6237,0.215,9.20564,9.20564
2229.00,9.20283,25.287242,0.000428,25.134647,-2.6238,0.215,9.20266,9.20266
2230.00,9.20285,25.287204,0.000426,25.134539,-2.6238,0.215,9.20219,9.20219
2231.00,9.20279,25.287362,0.000426,25.134657,-2.6238,0.215,9.20277,9.20277
2232.00,9.20307,25.287487,0.000430,25.134830,-2.6239,0.215,9.20319,9.20319
2233.00,9.20358,25.287668,0.000433,25.134944,-2.6241,0.215,9.20565,9.20565
2234.00,9.20401,25.287666,0.000427,25.134829,-2.6244,0.216,9.20735,9.20735
2235.00,9.20443,25.287712,0.000422,25.134847,-2.6245,0.216,9.20710,9.20710
2236.00,9.20450,25.287644,0.000420,25.134762,-2.6246,0.216,9.20503,9.20503
2237.00,9.20452,25.287590,0.000421,25.134660,-2.6247,0.216,9.20415,9.20415
2238.00,9.20417,25.287488,0.000419,25.134614,-2.6247,0.216,9.20236,9.20236
2239.00,9.20397,25.287473,0.000425,25.134673,-2.6247,0.216,9.20188,9.20188
2240.00,9.20428,25.287579,0.000431,25.134809,-2.6247,0.216,9.20222,9.20222
2241.00,9.20476,25.287603,0.000432,25.134785,-2.6248,0.216,9.20332,9.20332
2242.00,9.20501,25.287664,0.000431,25.134791,-2.6251,0.216,9.20310,9.20310
2243.00,9.20455,25.287751,0.000436,25.134790,-2.6254,0.216,9.20297,9.20297
2244.00,9.20389,25.287997,0.000440,25.134897,-2.6258,0.216,9.20272,9.20272
2245.00,9.20351,25.288107,0.000438,25.134878,-2.6261,0.216,9.20179,9.20179
2246.00,9.20321,25.288192,0.000438,25.134909,-2.6263,0.216,9.20130,9.20130
2247.00,9.20305,25.288208,0.000433,25.134834,-2.6263,0.216,9.20156,9.20156
2248.00,9.20284,25.288285,0.000429,25.134835,-2.6263,0.216,9.20020,9.20020
2249.00,9.20263,25.288317,0.000422,25.134804,-2.6263,0.217,9.19789,9.19789
2250.00,9.20233,25.288367,0.000423,25.134822,-2.6263,0.217,9.19770,9.19770
2251.00,9.20209,25.288436,0.000426,25.134839,-2.6263,0.217,9.19800,9.19800
2252.00,9.20186,25.288540,0.000429,25.134907,-2.6263,0.217,9.19855,9.19855
2253.00,9.20190,25.288527,0.000431,25.134845,-2.6263,0.217,9.20185,9.20185
2254.00,9.20179,25.288547,0.000435,25.134834,-2.6262,0.217,9.20429,9.20429
2255.00,9.20169,25.288520,0.000433,25.134791,-2.6263,0.217,9.20501,9.20501
2256.00,9.20194,25.288510,0.000432,25.134766,-2.6264,0.217,9.20629,9.20629
2257.00,9.20246,25.288601,0.000428,25.134818,-2.6266,0.217,9.20735,9.20735
2258.00,9.20278,25.288616,0.000427,25.134788,-2.6268,0.217,9.20650,9.20650
2259.00,9.20267,25.288553,0.000424,25.134686,-2.6271,0.217,9.20534,9.20534
2260.00,9.20249,25.288566,0.000428,25.134655,-2.6274,0.217,9.20496,9.20496
2261.00,9.20234,25.288576,0.000427,25.134626,-2.6275,0.218,9.20359,9.20359
2262.00,9.20214,25.288544,0.000430,25.134539,-2.6276,0.217,9.20074,9.20074
2263.00,9.20210,25.288628,0.000432,25.134612,-2.6276,0.217,9.20025,9.20025
2264.00,9.20224,25.288691,0.000434,25.134645,-2.6278,0.217,9.20125,9.20125
2265.00,9.20230,25.288828,0.000432,25.134678,-2.6278,0.217,9.20227,9.20227
2266.00,9.20265,25.288937,0.000434,25.134699,-2.6279,0.218,9.20314,9.20314
2267.00,9.20290,25.288993,0.000433,25.134737,-2.6279,0.218,9.20581,9.20581
2268.00,9.20354,25.289074,0.000430,25.134777,-2.6278,0.218,9.20735,9.20735
2269.00,9.20434,25.289175,0.000431,25.134837,-2.6275,0.218,9.20811,9.20811
2270.00,9.20492,25.289173,0.000430,25.134833,-2.6273,0.218,9.20755,9.20755
2271.00,9.20497,25.289236,0.000432,25.134837,-2.6273,0.218,9.20738,9.20738
2272.00,9.20512,25.289299,0.000436,25.134858,-2.6273,0.218,9.20629,9.20629
2273.00,9.20484,25.289324,0.000439,25.134818,-2.6275,0.218,9.20450,9.20450
2274.00,9.20448,25.289343,0.000437,25.134746,-2.6279,0.218,9.20252,9.20252
2275.00,9.20401,25.289358,0.000437,25.134689,-2.6282,0.218,9.20010,9.20010
2276.00,9.20332,25.289315,0.000434,25.134681,-2.6283,0.218,9.19765,9.19765
2277.00,9.20253,25.289325,0.000429,25.134683,-2.6285,0.218,9.19591,9.19591
2278.00,9.20200,25.289295,0.000425,25.134639,-2.6286,0.219,9.19556,9.19556
2279.00,9.20212,25.289277,0.000424,25.134667,-2.6287,0.219,9.19723,9.19723
2280.00,9.20242,25.289280,0.000424,25.134650,-2.6288,0.219,9.20033,9.20033
2281.00,9.20263,25.289350,0.000422,25.134628,-2.6290,0.219,9.20250,9.20250
2282.00,9.20278,25.289298,0.000420,25.134521,-2.6292,0.219,9.20357,9.20357
2283.00,9.20295,25.289298,0.000420,25.134464,-2.6293,0.219,9.20462,9.20462
2284.00,9.20306,25.289325,0.000421,25.134463,-2.6294,0.219,9.20453,9.20453
2285.00,9.20310,25.289404,0.000418,25.134568,-2.6293,0.219,9.20411,9.20411
2286.00,9.20291,25.289468,0.000419,25.134652,-2.6292,0.220,9.20533,9.20533
2287.00,9.20299,25.289602,0.000421,25.134745,-2.6291,0.220,9.20727,9.20727
2288.00,9.20315,25.289652,0.000419,25.134806,-2.6290,0.220,9.20890,9.20890
2289.00,9.20345,25.289766,0.000421,25.134870,-2.6290,0.220,9.21012,9.21012
2290.00,9.20338,25.289764,0.000424,25.134756,-2.6291,0.220,9.20998,9.20998
2291.00,9.20368,25.289711,0.000425,25.134652,-2.6293,0.220,9.20960,9.20960
2292.00,9.20361,25.289746,0.000427,25.134669,-2.6295,0.220,9.20730,9.20730
2293.00,9.20346,25.289789,0.000430,25.134687,-2.6297,0.220,9.20483,9.20483
2294.00,9.20349,25.289753,0.000427,25.134589,-2.6298,0.220,9.20252,9.20252
2295.00,9.20398,25.289721,0.000423,25.134577,-2.6299,0.220,9.20364,9.20364
2296.00,9.20508,25.289773,0.000423,25.134583,-2.6300,0.220,9.20489,9.20489
2297.00,9.20609,25.289772,0.000421,25.134541,-2.6300,0.220,9.20848,9.20848
2298.00,9.20706,25.289931,0.000420,25.134614,-2.6300,0.220,9.21077,9.21077
2299.00,9.20697,25.290066,0.000425,25.134693,-2.6301,0.220,9.20940,9.20940
2300.00,9.20601,25.290157,0.000429,25.134742,-2.6302,0.220,9.20373,9.20373
2301.00,9.20485,25.290217,0.000430,25.134756,-2.6303,0.220,9.19748,9.19748
2302.00,9.20502,25.290265,0.000430,25.134761,-2.6304,0.220,9.19323,9.19323
2303.00,9.20473,25.290197,0.000426,25.134642,-2.6306,0.220,9.19025,9.19025
2304.00,9.20374,25.290164,0.000419,25.134576,-2.6306,0.221,9.18949,9.18949
2305.00,9.20298,25.290155,0.000416,25.134506,-2.6305,0.221,9.18833,9.18833
2306.00,9.20167,25.290261,0.000414,25.134602,-2.6304,0.221,9.18438,9.18438
2307.00,9.20072,25.290296,0.000416,25.134632,-2.6305,0.221,9.17585,9.17585
2308.00,9.20103,25.290301,0.000416,25.134666,-2.6305,0.221,9.16694,9.16694
2309.00,9.19925,25.290325,0.000417,25.134719,-2.6307,0.221,9.16049,9.16049
2310.00,9.19308,25.290452,0.000421,25.134817,-2.6310,0.221,9.15856,9.15856
2311.00,9.18757,25.290487,0.000419,25.134790,-2.6312,0.221,9.16108,9.16108
@16,2.0001,4.0, 2310.01300000001 
2312.00,9.19272,25.290495,0.000414,25.134778,-2.6314,0.222,9.16787,9.16787
2313.00,9.19423,25.290574,0.000416,25.134805,-2.6316,0.222,9.17628,9.17628
2314.00,9.18611,25.290605,0.000413,25.134704,-2.6317,0.222,9.18334,9.18334
2315.00,9.17555,25.290665,0.000413,25.134694,-2.6318,0.222,9.18758,9.18758
2316.00,9.17132,25.290578,0.000411,25.134570,-2.6318,0.222,9.19063,9.19063
2317.00,9.17230,25.290669,0.000414,25.134585,-2.6316,0.222,9.19327,9.19327
2318.00,9.17543,25.290698,0.000414,25.134596,-2.6315,0.223,9.19517,9.19517
2319.00,9.17762,25.290841,0.000418,25.134687,-2.6315,0.223,9.19800,9.19800
2320.00,9.17812,25.290931,0.000418,25.134754,-2.6316,0.223,9.20131,9.20131
2321.00,9.17880,25.291043,0.000424,25.134822,-2.6318,0.223,9.20417,9.20417
2322.00,9.18113,25.291163,0.000428,25.134863,-2.6321,0.223,9.20719,9.20719
2323.00,9.18413,25.291199,0.000431,25.134808,-2.6324,0.223,9.21217,9.21217
2324.00,9.18792,25.291194,0.000433,25.134783,-2.6326,0.223,9.21545,9.21545
2325.00,9.19023,25.291167,0.000430,25.134723,-2.6328,0.223,9.21712,9.21712
2326.00,9.19220,25.291218,0.000428,25.134767,-2.6329,0.223,9.21753,9.21753
2327.00,9.19545,25.291177,0.000427,25.134718,-2.6330,0.223,9.21640,9.21640
2328.00,9.19775,25.291234,0.000428,25.134739,-2.6331,0.223,9.21310,9.21310
2329.00,9.20038,25.291202,0.000424,25.134689,-2.6333,0.223,9.20983,9.20983
2330.00,9.20310,25.291201,0.000425,25.134628,-2.6333,0.223,9.20815,9.20815
2331.00,9.20584,25.291217,0.000421,25.134552,-2.6334,0.223,9.20716,9.20716
2332.00,9.20710,25.291272,0.000420,25.134573,-2.6334,0.224,9.20566,9.20566
2333.00,9.20776,25.291272,0.000418,25.134504,-2.6335,0.224,9.20392,9.20392
2334.00,9.20905,25.291378,0.000421,25.134566,-2.6334,0.224,9.20339,9.20339
2335.00,9.20872,25.291491,0.000424,25.134663,-2.6335,0.224,9.20497,9.20497
2336.00,9.20887,25.291544,0.000428,25.134739,-2.6336,0.224,9.20842,9.20842
2337.00,9.20975,25.291621,0.000426,25.134765,-2.6336,0.224,9.21128,9.21128
2338.00,9.21033,25.291710,0.000424,25.134812,-2.6335,0.224,9.21234,9.21234
2339.00,9.21005,25.291763,0.000422,25.134807,-2.6336,0.224,9.21046,9.21046
2340.00,9.20953,25.291808,0.000422,25.134790,-2.6335,0.224,9.20720,9.20720
2341.00,9.20915,25.291877,0.000423,25.134759,-2.6334,0.224,9.20272,9.20272
2342.00,9.20837,25.291882,0.000424,25.134716,-2.6335,0.224,9.19723,9.19723
2343.00,9.20666,25.291929,0.000429,25.134797,-2.6335,0.224,9.19356,9.19356
2344.00,9.20483,25.291963,0.000431,25.134835,-2.6336,0.224,9.19428,9.19428
2345.00,9.20392,25.291943,0.000432,25.134832,-2.6338,0.224,9.19573,9.19573
2346.00,9.20354,25.291930,0.000431,25.134830,-2.6340,0.225,9.19611,9.19611
2347.00,9.20306,25.291943,0.000432,25.134805,-2.6342,0.225,9.19737,9.19737
2348.00,9.20264,25.291985,0.000430,25.134809,-2.6343,0.225,9.19842,9.19842
2349.00,9.20186,25.292001,0.000429,25.134730,-2.6342,0.225,9.19745,9.19745
2350.00,9.20130,25.292080,0.000426,25.134710,-2.6342,0.225,9.19734,9.19734
2351.00,9.20124,25.292232,0.000428,25.134785,-2.6343,0.225,9.19856,9.19856
2352.00,9.20119,25.292321,0.000427,25.134796,-2.6345,0.225,9.19981,9.19981
2353.00,9.20109,25.292418,0.000428,25.134757,-2.6347,0.225,9.20102,9.20102
2354.00,9.20098,25.292500,0.000430,25.134834,-2.6350,0.225,9.20202,9.20202
2355.00,9.19979,25.292548,0.000432,25.134798,-2.6352,0.225,9.20271,9.20271
2356.00,9.19978,25.292511,0.000430,25.134679,-2.6352,0.225,9.20220,9.20220
2357.00,9.19953,25.292517,0.000434,25.134690,-2.6354,0.225,9.20229,9.20229
2358.00,9.19885,25.292481,0.000433,25.134673,-2.6355,0.225,9.20330,9.20330
2359.00,9.19942,25.292445,0.000431,25.134651,-2.6357,0.225,9.20520,9.20520
2360.00,9.19987,25.292435,0.000429,25.134665,-2.6360,0.226,9.20380,9.20380
2361.00,9.19987,25.292368,0.000425,25.134611,-2.6363,0.226,9.20277,9.20277
2362.00,9.20028,25.292445,0.000425,25.134643,-2.6364,0.226,9.20370,9.20370
2363.00,9.20114,25.292538,0.000429,25.134700,-2.6363,0.226,9.20280,9.20280
2364.00,9.20139,25.292611,0.000426,25.134685,-2.6362,0.226,9.20046,9.20046
2365.00,9.20126,25.292659,0.000430,25.134680,-2.6362,0.226,9.20143,9.20143
2366.00,9.20156,25.292833,0.000436,25.134786,-2.6361,0.226,9.20372,9.20372
2367.00,9.20206,25.292793,0.000432,25.134728,-2.6362,0.226,9.20344,9.20344
2368.00,9.20238,25.292844,0.000428,25.134718,-2.6363,0.226,9.20303,9.20303
2369.00,9.20267,25.292797,0.000430,25.134579,-2.6364,0.226,9.20368,9.20368
2370.00,9.20268,25.292850,0.000424,25.134581,-2.6367,0.226,9.20167,9.20167
2371.00,9.20214,25.292891,0.000423,25.134610,-2.6368,0.227,9.19925,9.19925
2372.00,9.20199,25.292980,0.000425,25.134683,-2.6369,0.227,9.19869,9.19869
2373.00,9.20196,25.292999,0.000427,25.134660,-2.6369,0.227,9.19859,9.19859
2374.00,9.20207,25.293146,0.000427,25.134843,-2.6369,0.227,9.19931,9.19931
2375.00,9.20205,25.293135,0.000430,25.134853,-2.6369,0.227,9.20051,9.20051
2376.00,9.20180,25.293200,0.000431,25.134860,-2.6371,0.227,9.20194,9.20194
2377.00,9.20201,25.293180,0.000434,25.134771,-2.6372,0.227,9.20230,9.20230
2378.00,9.20196,25.293127,0.000434,25.134730,-2.6374,0.227,9.20274,9.20274
2379.00,9.20154,25.293191,0.000436,25.134713,-2.6375,0.227,9.20191,9.20191
2380.00,9.20139,25.293337,0.000436,25.134750,-2.6374,0.227,9.20234,9.20234
2381.00,9.20160,25.293353,0.000435,25.134685,-2.6373,0.227,9.20218,9.20218
2382.00,9.20178,25.293481,0.000433,25.134747,-2.6375,0.227,9.20243,9.20243
2383.00,9.20174,25.293629,0.000435,25.134855,-2.6378,0.227,9.20298,9.20298
2384.00,9.20194,25.293685,0.000436,25.134921,-2.6381,0.227,9.20305,9.20305
2385.00,9.20171,25.293644,0.000432,25.134882,-2.6383,0.227,9.20087,9.20087
2386.00,9.20098,25.293660,0.000432,25.134890,-2.6385,0.227,9.19932,9.19932
2387.00,9.20051,25.293685,0.000433,25.134878,-2.6386,0.227,9.19835,9.19835
2388.00,9.20047,25.293645,0.000432,25.134769,-2.6387,0.227,9.19749,9.19749
2389.00,9.20046,25.293705,0.000430,25.134749,-2.6388,0.228,9.19766,9.19766
2390.00,9.20062,25.293721,0.000433,25.134783,-2.6391,0.228,9.19964,9.19964
2391.00,9.20109,25.293776,0.000433,25.134856,-2.6393,0.228,9.20208,9.20208
2392.00,9.20160,25.293745,0.000432,25.134833,-2.6392,0.228,9.20385,9.20385
2393.00,9.20188,25.293749,0.000431,25.134855,-2.6391,0.228,9.20470,9.20470
2394.00,9.20203,25.293717,0.000430,25.134807,-2.6390,0.228,9.20584,9.20584
2395.00,9.20226,25.293791,0.000432,25.134771,-2.6390,0.228,9.20677,9.20677
2396.00,9.20244,25.293819,0.000434,25.134709,-2.6391,0.228,9.20605,9.20605
2397.00,9.20246,25.293976,0.000434,25.134766,-2.6393,0.228,9.20550,9.20550
2398.00,9.20256,25.294148,0.000434,25.134789,-2.6396,0.228,9.20521,9.20521
2399.00,9.20254,25.294142,0.000435,25.134723,-2.6398,0.228,9.20322,9.20322
2400.00,9.20225,25.294239,0.000436,25.134720,-2.6401,0.228,9.20104,9.20104
2401.00,9.20185,25.294195,0.000428,25.134635,-2.6403,0.228,9.19895,9.19895
2402.00,9.20127,25.294142,0.000426,25.134605,-2.6404,0.228,9.19647,9.19647
2403.00,9.20100,25.294136,0.000428,25.134577,-2.6404,0.228,9.19619,9.19619
2404.00,9.20077,25.294221,0.000429,25.134638,-2.6405,0.228,9.19622,9.19622
2405.00,9.20080,25.294226,0.000426,25.134693,-2.6405,0.229,9.19653,9.19653
2406.00,9.20120,25.294373,0.000427,25.134776,-2.6406,0.229,9.19822,9.19822
2407.00,9.20132,25.294463,0.000425,25.134841,-2.6407,0.229,9.19967,9.19967
2408.00,9.20145,25.294454,0.000422,25.134829,-2.6409,0.229,9.20036,9.20036
2409.00,9.20203,25.294475,0.000422,25.134834,-2.6411,0.230,9.20443,9.20443
2410.00,9.20284,25.294471,0.000420,25.134773,-2.6412,0.230,9.20799,9.20799
2411.00,9.20310,25.294460,0.000423,25.134752,-2.6412,0.230,9.20843,9.20843
2412.00,9.20258,25.294393,0.000424,25.134634,-2.6412,0.229,9.20720,9.20720
2413.00,9.20176,25.294401,0.000424,25.134660,-2.6412,0.230,9.20383,9.20383
2414.00,9.20095,25.294446,0.000425,25.134659,-2.6411,0.230,9.19810,9.19810
2415.00,9.20010,25.294501,0.000426,25.134687,-2.6411,0.230,9.19349,9.19349
2416.00,9.19960,25.294554,0.000426,25.134717,-2.6412,0.230,9.19226,9.19226
2417.00,9.19931,25.294631,0.000425,25.134754,-2.6413,0.230,9.19356,9.19356
2418.00,9.19909,25.294670,0.000427,25.134749,-2.6415,0.230,9.19638,9.19638
2419.00,9.19944,25.294686,0.000425,25.134756,-2.6418,0.230,9.19903,9.19903
2420.00,9.20009,25.294645,0.000424,25.134756,-2.6419,0.230,9.20204,9.20204
2421.00,9.20036,25.294630,0.000423,25.134753,-2.6421,0.230,9.20430,9.20430
2422.00,9.20061,25.294589,0.000423,25.134653,-2.6421,0.230,9.20633,9.20633
2423.00,9.20136,25.294586,0.000419,25.134591,-2.6421,0.231,9.20620,9.20620
2424.00,9.20212,25.294589,0.000420,25.134528,-2.6419,0.230,9.20511,9.20511
2425.00,9.20170,25.294613,0.000419,25.134495,-2.6418,0.230,9.20248,9.20248
2426.00,9.20118,25.294662,0.000423,25.134497,-2.6417,0.230,9.19898,9.19898
2427.00,9.20109,25.294793,0.000425,25.134612,-2.6416,0.230,9.19784,9.19784
2428.00,9.20167,25.294956,0.000428,25.134738,-2.6418,0.230,9.20193,9.20193
2429.00,9.20230,25.295054,0.000432,25.134867,-2.6420,0.230,9.20644,9.20644
2430.00,9.20209,25.295096,0.000432,25.134856,-2.6422,0.231,9.21012,9.21012
2431.00,9.20188,25.295109,0.000430,25.134895,-2.6425,0.231,9.21245,9.21245
2432.00,9.20198,25.295191,0.000432,25.134938,-2.6428,0.231,9.21017,9.21017
2433.00,9.20244,25.295206,0.000431,25.134901,-2.6430,0.231,9.20327,9.20327
2434.00,9.20348,25.295231,0.000430,25.134841,-2.6431,0.231,9.19857,9.19857
2435.00,9.20417,25.295271,0.000433,25.134820,-2.6432,0.231,9.19698,9.19698
2436.00,9.20458,25.295316,0.000434,25.134789,-2.6432,0.231,9.19663,9.19663
2437.00,9.20388,25.295225,0.000431,25.134701,-2.6432,0.231,9.19765,9.19765
2438.00,9.20290,25.295238,0.000430,25.134699,-2.6431,0.231,9.20090,9.20090
2439.00,9.20271,25.295200,0.000430,25.134719,-2.6431,0.232,9.20307,9.20307
2440.00,9.20199,25.295261,0.000429,25.134810,-2.6430,0.232,9.20322,9.20322
2441.00,9.20220,25.295286,0.000431,25.134869,-2.6430,0.232,9.20357,9.20357
2442.00,9.20268,25.295324,0.000433,25.134875,-2.6430,0.232,9.20424,9.20424
2443.00,9.20315,25.295256,0.000431,25.134780,-2.6433,0.232,9.20282,9.20282
2444.00,9.20299,25.295386,0.000429,25.134755,-2.6435,0.232,9.19924,9.19924
2445.00,9.20225,25.295428,0.000430,25.134701,-2.6436,0.232,9.19626,9.19626
2446.00,9.20189,25.295513,0.000429,25.134640,-2.6436,0.232,9.19577,9.19577
2447.00,9.20234,25.295596,0.000430,25.134615,-2.6436,0.232,9.19800,9.19800
2448.00,9.20248,25.295784,0.000435,25.134738,-2.6436,0.232,9.20138,9.20138
2449.00,9.20184,25.295869,0.000442,25.134783,-2.6436,0.232,9.20526,9.20526
2450.00,9.20122,25.295877,0.000440,25.134736,-2.6438,0.232,9.20663,9.20663
2451.00,9.20060,25.295903,0.000436,25.134709,-2.6440,0.232,9.20623,9.20623
2452.00,9.20077,25.295938,0.000434,25.134723,-2.6441,0.232,9.20434,9.20434
2453.00,9.20177,25.295918,0.000432,25.134708,-2.6443,0.232,9.20277,9.20277
2454.00,9.20204,25.295827,0.000425,25.134604,-2.6445,0.233,9.20039,9.20039
2455.00,9.20214,25.295933,0.000426,25.134678,-2.6446,0.233,9.19701,9.19701
2456.00,9.20185,25.295871,0.000424,25.134605,-2.6448,0.233,9.19055,9.19055
2457.00,9.20128,25.295939,0.000422,25.134656,-2.6450,0.233,9.17844,9.17844
2458.00,9.20188,25.295931,0.000417,25.134571,-2.6449,0.233,9.16562,9.16562
2459.00,9.20484,25.296070,0.000416,25.134654,-2.6449,0.234,9.15678,9.15678
2460.00,9.20442,25.296292,0.000417,25.134835,-2.6449,0.234,9.15213,9.15213
2461.00,9.20090,25.296397,0.000418,25.134886,-2.6448,0.234,9.15170,9.15170
@17,2.0001,4.0, 2460.058 
2462.00,9.20325,25.296376,0.000417,25.134888,-2.6449,0.234,9.15795,9.15795
2463.00,9.20297,25.296559,0.000421,25.135019,-2.6450,0.234,9.16713,9.16713
2464.00,9.19298,25.296607,0.000423,25.135007,-2.6451,0.234,9.17791,9.17791
2465.00,9.18161,25.296504,0.000420,25.134880,-2.6451,0.234,9.19066,9.19066
2466.00,9.16502,25.296592,0.000421,25.134943,-2.6451,0.234,9.20245,9.20245
2467.00,9.15541,25.296768,0.000423,25.134957,-2.6452,0.234,9.20847,9.20847
2468.00,9.15657,25.296718,0.000421,25.134829,-2.6455,0.234,9.21102,9.21102
2469.00,9.16150,25.296681,0.000419,25.134793,-2.6457,0.235,9.21027,9.21027
2470.00,9.16942,25.296671,0.000420,25.134752,-2.6460,0.235,9.20720,9.20720
2471.00,9.17197,25.296704,0.000421,25.134784,-2.6463,0.235,9.20471,9.20471
2472.00,9.18012,25.296729,0.000422,25.134797,-2.6464,0.235,9.20727,9.20727
2473.00,9.19063,25.296777,0.000422,25.134862,-2.6464,0.235,9.21195,9.21195
2474.00,9.20291,25.296823,0.000424,25.134798,-2.6464,0.235,9.21518,9.21518
2475.00,9.20498,25.296889,0.000424,25.134709,-2.6464,0.235,9.21654,9.21654
2476.00,9.20433,25.297029,0.000426,25.134677,-2.6464,0.235,9.21625,9.21625
2477.00,9.20575,25.296978,0.000424,25.134573,-2.6464,0.235,9.21462,9.21462
2478.00,9.20814,25.297157,0.000427,25.134608,-2.6465,0.235,9.21076,9.21076
2479.00,9.20895,25.297267,0.000426,25.134669,-2.6466,0.235,9.20890,9.20890
2480.00,9.20882,25.297378,0.000427,25.134791,-2.6467,0.235,9.20976,9.20976
2481.00,9.20891,25.297323,0.000421,25.134709,-2.6468,0.235,9.21082,9.21082
2482.00,9.21030,25.297439,0.000422,25.134786,-2.6468,0.236,9.21359,9.21359
2483.00,9.21226,25.297450,0.000421,25.134826,-2.6468,0.236,9.21798,9.21798
2484.00,9.21330,25.297518,0.000422,25.134853,-2.6469,0.236,9.21957,9.21957
2485.00,9.21339,25.297482,0.000423,25.134787,-2.6469,0.236,9.21892,9.21892
2486.00,9.21273,25.297557,0.000429,25.134838,-2.6470,0.236,9.21782,9.21782
2487.00,9.21247,25.297571,0.000433,25.134837,-2.6471,0.236,9.21539,9.21539
2488.00,9.21299,25.297529,0.000433,25.134738,-2.6472,0.236,9.21238,9.21238
2489.00,9.21347,25.297560,0.000435,25.134748,-2.6473,0.236,9.21131,9.21131
2490.00,9.21415,25.297612,0.000437,25.134781,-2.6474,0.236,9.21337,9.21337
2491.00,9.21522,25.297716,0.000438,25.134877,-2.6474,0.236,9.21749,9.21749
2492.00,9.21578,25.297797,0.000434,25.134887,-2.6474,0.236,9.21948,9.21948
2493.00,9.21556,25.297881,0.000434,25.134913,-2.6474,0.236,9.21996,9.21996
2494.00,9.21500,25.297878,0.000431,25.134866,-2.6475,0.236,9.21922,9.21922
2495.00,9.21463,25.297894,0.000428,25.134812,-2.6474,0.236,9.21606,9.21606
2496.00,9.21443,25.297894,0.000433,25.134780,-2.6476,0.236,9.21159,9.21159
2497.00,9.21437,25.297946,0.000438,25.134792,-2.6478,0.236,9.20898,9.20898
2498.00,9.21462,25.297873,0.000437,25.134745,-2.6480,0.236,9.20735,9.20735
2499.00,9.21501,25.297909,0.000438,25.134744,-2.6481,0.236,9.20801,9.20801
2500.00,9.21450,25.298002,0.000439,25.134837,-2.6482,0.236,9.20910,9.20910
2501.00,9.21345,25.297983,0.000432,25.134791,-2.6482,0.237,9.21047,9.21047
2502.00,9.21313,25.298071,0.000432,25.134855,-2.6479,0.237,9.21287,9.21287
2503.00,9.21312,25.298178,0.000434,25.134928,-2.6476,0.237,9.21461,9.21461
2504.00,9.21330,25.298173,0.000435,25.134957,-2.6474,0.237,9.21337,9.21337
2505.00,9.21268,25.298175,0.000436,25.134964,-2.6474,0.237,9.21098,9.21098
2506.00,9.21201,25.298211,0.000434,25.134953,-2.6474,0.237,9.20743,9.20743
2507.00,9.21141,25.298142,0.000431,25.134879,-2.6477,0.237,9.20309,9.20309
2508.00,9.21080,25.298218,0.000430,25.134899,-2.6481,0.237,9.20076,9.20076
2509.00,9.21043,25.298257,0.000432,25.134881,-2.6483,0.237,9.19998,9.19998
2510.00,9.20976,25.298328,0.000434,25.134842,-2.6485,0.237,9.20080,9.20080
2511.00,9.20864,25.298468,0.000435,25.134888,-2.6486,0.238,9.20241,9.20241
2512.00,9.20758,25.298575,0.000438,25.134892,-2.6486,0.237,9.20424,9.20424
2513.00,9.20710,25.298618,0.000437,25.134862,-2.6487,0.238,9.20618,9.20618
2514.00,9.20705,25.298703,0.000438,25.134801,-2.6486,0.238,9.20737,9.20737
2515.00,9.20701,25.298743,0.000436,25.134765,-2.6487,0.238,9.20629,9.20629
2516.00,9.20648,25.298690,0.000434,25.134682,-2.6489,0.238,9.20445,9.20445
2517.00,9.20595,25.298668,0.000433,25.134622,-2.6491,0.238,9.20323,9.20323
2518.00,9.20608,25.298662,0.000435,25.134550,-2.6493,0.238,9.20390,9.20390
2519.00,9.20665,25.298805,0.000434,25.134684,-2.6496,0.238,9.20626,9.20626
2520.00,9.20684,25.298844,0.000433,25.134681,-2.6499,0.238,9.20925,9.20925
2521.00,9.20674,25.298955,0.000437,25.134775,-2.6500,0.238,9.21201,9.21201
2522.00,9.20652,25.299018,0.000433,25.134816,-2.6501,0.238,9.21489,9.21489
2523.00,9.20631,25.299077,0.000430,25.134850,-2.6502,0.238,9.21423,9.21423
2524.00,9.20622,25.299012,0.000425,25.134748,-2.6503,0.239,9.21050,9.21050
2525.00,9.20665,25.299080,0.000428,25.134791,-2.6503,0.239,9.20791,9.20791
2526.00,9.20753,25.299142,0.000429,25.134815,-2.6503,0.239,9.20823,9.20823
2527.00,9.20753,25.299199,0.000435,25.134811,-2.6503,0.239,9.20663,9.20663
2528.00,9.20789,25.299229,0.000436,25.134827,-2.6504,0.239,9.20633,9.20633
2529.00,9.20802,25.299264,0.000439,25.134864,-2.6505,0.238,9.20560,9.20560
2530.00,9.20743,25.299190,0.000437,25.134842,-2.6506,0.239,9.20371,9.20371
2531.00,9.20638,25.299163,0.000434,25.134819,-2.6508,0.239,9.19972,9.19972
2532.00,9.20585,25.299190,0.000433,25.134847,-2.6509,0.239,9.19765,9.19765
2533.00,9.20530,25.299269,0.000431,25.134914,-2.6511,0.239,9.19550,9.19550
2534.00,9.20492,25.299348,0.000432,25.134934,-2.6512,0.239,9.19471,9.19471
2535.00,9.20414,25.299423,0.000430,25.134940,-2.6513,0.239,9.19498,9.19498
2536.00,9.20410,25.299352,0.000429,25.134830,-2.6514,0.239,9.19541,9.19541
2537.00,9.20401,25.299329,0.000427,25.134802,-2.6514,0.239,9.19495,9.19495
2538.00,9.20287,25.299183,0.000427,25.134658,-2.6514,0.239,9.19336,9.19336
2539.00,9.20139,25.299081,0.000425,25.134608,-2.6514,0.239,9.19285,9.19285
2540.00,9.20016,25.299085,0.000427,25.134624,-2.6515,0.239,9.19273,9.19273
2541.00,9.19942,25.299251,0.000431,25.134729,-2.6515,0.239,9.19416,9.19416
2542.00,9.19910,25.299311,0.000434,25.134748,-2.6515,0.239,9.19545,9.19545
2543.00,9.19838,25.299442,0.000433,25.134793,-2.6515,0.240,9.19718,9.19718
2544.00,9.19808,25.299485,0.000431,25.134730,-2.6514,0.240,9.19913,9.19913
2545.00,9.19793,25.299492,0.000424,25.134654,-2.6514,0.240,9.19957,9.19957
2546.00,9.19741,25.299485,0.000424,25.134660,-2.6515,0.240,9.19850,9.19850
2547.00,9.19662,25.299412,0.000420,25.134614,-2.6518,0.240,9.19704,9.19704
2548.00,9.19581,25.299422,0.000421,25.134617,-2.6520,0.240,9.19498,9.19498
2549.00,9.19481,25.299397,0.000422,25.134622,-2.6521,0.240,9.19141,9.19141
2550.00,9.19428,25.299411,0.000426,25.134624,-2.6522,0.240,9.18968,9.18968
2551.00,9.19466,25.299444,0.000427,25.134604,-2.6522,0.240,9.19236,9.19236
2552.00,9.19566,25.299551,0.000426,25.134622,-2.6522,0.240,9.19698,9.19698
2553.00,9.19645,25.299682,0.000427,25.134703,-2.6522,0.241,9.20100,9.20100
2554.00,9.19678,25.299861,0.000430,25.134796,-2.6521,0.241,9.20418,9.20418
2555.00,9.19680,25.299943,0.000430,25.134840,-2.6522,0.241,9.20385,9.20385
2556.00,9.19701,25.299941,0.000427,25.134828,-2.6523,0.241,9.19929,9.19929
2557.00,9.19767,25.299973,0.000429,25.134843,-2.6524,0.241,9.19197,9.19197
2558.00,9.19807,25.299998,0.000429,25.134844,-2.6527,0.241,9.18618,9.18618
2559.00,9.19763,25.300017,0.000432,25.134856,-2.6529,0.241,9.18271,9.18271
2560.00,9.19739,25.300012,0.000433,25.134820,-2.6530,0.241,9.18290,9.18290
2561.00,9.19629,25.300113,0.000437,25.134820,-2.6531,0.241,9.18389,9.18389
2562.00,9.19480,25.300236,0.000439,25.134856,-2.6531,0.241,9.18616,9.18616
2563.00,9.19277,25.300238,0.000439,25.134800,-2.6532,0.241,9.18791,9.18791
2564.00,9.19189,25.300242,0.000435,25.134745,-2.6533,0.241,9.19071,9.19071
2565.00,9.19166,25.300360,0.000436,25.134781,-2.6534,0.241,9.19340,9.19340
2566.00,9.19163,25.300495,0.000435,25.134915,-2.6537,0.242,9.19474,9.19474
2567.00,9.19234,25.300435,0.000433,25.134844,-2.6538,0.242,9.19586,9.19586
2568.00,9.19302,25.300482,0.000431,25.134834,-2.6538,0.242,9.20016,9.20016
2569.00,9.19465,25.300553,0.000431,25.134839,-2.6539,0.242,9.20399,9.20399
2570.00,9.19587,25.300611,0.000431,25.134836,-2.6539,0.242,9.20432,9.20432
2571.00,9.19572,25.300570,0.000431,25.134719,-2.6539,0.242,9.20228,9.20228
2572.00,9.19436,25.300708,0.000433,25.134812,-2.6539,0.242,9.20033,9.20033
2573.00,9.19328,25.300829,0.000437,25.134888,-2.6541,0.242,9.19752,9.19752
2574.00,9.19280,25.300913,0.000442,25.134983,-2.6543,0.242,9.19376,9.19376
2575.00,9.19301,25.300999,0.000441,25.135074,-2.6545,0.242,9.19231,9.19231
2576.00,9.19376,25.300973,0.000440,25.135007,-2.6546,0.242,9.19237,9.19237
2577.00,9.19528,25.301004,0.000440,25.134975,-2.6546,0.242,9.19307,9.19307
2578.00,9.19672,25.301009,0.000437,25.134896,-2.6545,0.242,9.19242,9.19242
2579.00,9.19749,25.300942,0.000430,25.134738,-2.6545,0.242,9.19350,9.19350
2580.00,9.19723,25.300937,0.000428,25.134675,-2.6546,0.243,9.19517,9.19517
2581.00,9.19693,25.300919,0.000426,25.134612,-2.6546,0.243,9.19736,9.19736
2582.00,9.19726,25.300943,0.000427,25.134589,-2.6546,0.243,9.19926,9.19926
2583.00,9.19758,25.300952,0.000429,25.134605,-2.6546,0.243,9.20027,9.20027
2584.00,9.19769,25.301098,0.000434,25.134766,-2.6547,0.243,9.20107,9.20107
2585.00,9.19827,25.301105,0.000434,25.134768,-2.6547,0.243,9.20309,9.20309
2586.00,9.19903,25.301288,0.000433,25.134941,-2.6550,0.243,9.20495,9.20495
2587.00,9.19938,25.301325,0.000432,25.134962,-2.6553,0.243,9.20530,9.20530
2588.00,9.19922,25.301319,0.000431,25.134942,-2.6557,0.243,9.20500,9.20500
2589.00,9.19809,25.301319,0.000429,25.134900,-2.6560,0.243,9.20073,9.20073
2590.00,9.19653,25.301327,0.000427,25.134869,-2.6561,0.243,9.19321,9.19321
2591.00,9.19553,25.301331,0.000425,25.134794,-2.6561,0.243,9.18691,9.18691
2592.00,9.19513,25.301442,0.000423,25.134824,-2.6560,0.243,9.18225,9.18225
2593.00,9.19466,25.301537,0.000421,25.134854,-2.6558,0.244,9.18001,9.18001
2594.00,9.19439,25.301572,0.000422,25.134789,-2.6556,0.244,9.18237,9.18237
2595.00,9.19446,25.301732,0.000429,25.134893,-2.6555,0.244,9.18784,9.18784
2596.00,9.19504,25.301765,0.000432,25.134874,-2.6556,0.244,9.19299,9.19299
2597.00,9.19495,25.301704,0.000432,25.134791,-2.6559,0.244,9.19806,9.19806
2598.00,9.19424,25.301791,0.000434,25.134854,-2.6562,0.244,9.20170,9.20170
2599.00,9.19448,25.301841,0.000430,25.134973,-2.6563,0.244,9.20156,9.20156
2600.00,9.19559,25.301765,0.000425,25.134873,-2.6563,0.244,9.19813,9.19813
2601.00,9.19560,25.301848,0.000427,25.134956,-2.6563,0.244,9.19484,9.19484
2602.00,9.19474,25.301896,0.000429,25.134951,-2.6562,0.244,9.19224,9.19224
2603.00,9.19352,25.301821,0.000427,25.134852,-2.6562,0.244,9.19015,9.19015
2604.00,9.19201,25.301750,0.000427,25.134727,-2.6562,0.244,9.18970,9.18970
2605.00,9.19101,25.301773,0.000427,25.134730,-2.6563,0.244,9.18751,9.18751
2606.00,9.19090,25.301687,0.000419,25.134651,-2.6564,0.244,9.18120,9.18120
2607.00,9.19336,25.301687,0.000416,25.134679,-2.6564,0.245,9.17106,9.17106
2608.00,9.19579,25.301783,0.000419,25.134818,-2.6564,0.245,9.16189,9.16189
2609.00,9.19546,25.301832,0.000417,25.134831,-2.6565,0.245,9.15483,9.15483
2610.00,9.19241,25.301949,0.000417,25.134839,-2.6567,0.245,9.15345,9.15345
2611.00,9.18844,25.302048,0.000418,25.134842,-2.6568,0.245,9.15784,9.15784
2612.00,9.19021,25.302045,0.000413,25.134784,-2.6571,0.246,9.16647,9.16647
@18,2.0001,4.0, 2610.094 
2613.00,9.19228,25.301980,0.000411,25.134637,-2.6574,0.246,9.17593,9.17593
2614.00,9.18505,25.302083,0.000415,25.134682,-2.6577,0.246,9.18489,9.18489
2615.00,9.17355,25.302062,0.000412,25.134656,-2.6580,0.246,9.19190,9.19190
2616.00,9.15869,25.302010,0.000413,25.134639,-2.6582,0.246,9.19719,9.19719
2617.00,9.15674,25.302142,0.000418,25.134763,-2.6584,0.246,9.20129,9.20129
2618.00,9.16118,25.302196,0.000419,25.134718,-2.6585,0.246,9.20293,9.20293
2619.00,9.16755,25.302237,0.000418,25.134720,-2.6586,0.246,9.20394,9.20394
2620.00,9.17360,25.302251,0.000420,25.134719,-2.6587,0.246,9.20502,9.20502
2621.00,9.17778,25.302282,0.000423,25.134712,-2.6587,0.246,9.20500,9.20500
2622.00,9.18020,25.302258,0.000423,25.134649,-2.6587,0.246,9.20263,9.20263
2623.00,9.18339,25.302312,0.000420,25.134705,-2.6585,0.246,9.20083,9.20083
2624.00,9.18492,25.302302,0.000419,25.134709,-2.6585,0.247,9.19903,9.19903
2625.00,9.18630,25.302423,0.000422,25.134778,-2.6585,0.247,9.19967,9.19967
2626.00,9.18917,25.302469,0.000420,25.134806,-2.6585,0.247,9.20412,9.20412
2627.00,9.19333,25.302540,0.000418,25.134740,-2.6586,0.247,9.21292,9.21292
2628.00,9.19821,25.302627,0.000425,25.134742,-2.6587,0.247,9.22251,9.22251
2629.00,9.20272,25.302741,0.000427,25.134738,-2.6587,0.247,9.23157,9.23157
2630.00,9.20675,25.302797,0.000427,25.134735,-2.6587,0.247,9.23790,9.23790
2631.00,9.20975,25.302926,0.000429,25.134796,-2.6586,0.247,9.24102,9.24102
2632.00,9.21135,25.302956,0.000430,25.134855,-2.6586,0.247,9.24076,9.24076
2633.00,9.21265,25.302945,0.000428,25.134871,-2.6586,0.247,9.24091,9.24091
2634.00,9.21424,25.302946,0.000428,25.134813,-2.6586,0.247,9.24073,9.24073
2635.00,9.21603,25.302964,0.000428,25.134779,-2.6586,0.247,9.23810,9.23810
2636.00,9.22060,25.302948,0.000423,25.134727,-2.6587,0.247,9.23469,9.23469
2637.00,9.22412,25.303036,0.000426,25.134797,-2.6585,0.248,9.23197,9.23197
2638.00,9.22676,25.303095,0.000426,25.134770,-2.6582,0.248,9.22760,9.22760
2639.00,9.22711,25.303127,0.000426,25.134759,-2.6580,0.248,9.22337,9.22337
2640.00,9.22648,25.303157,0.000426,25.134744,-2.6579,0.248,9.22230,9.22230
2641.00,9.22751,25.303159,0.000428,25.134656,-2.6579,0.248,9.22337,9.22337
2642.00,9.22859,25.303111,0.000426,25.134551,-2.6582,0.248,9.22495,9.22495
2643.00,9.23156,25.303152,0.000426,25.134547,-2.6586,0.248,9.22567,9.22567
2644.00,9.23241,25.303277,0.000429,25.134630,-2.6590,0.248,9.22755,9.22755
2645.00,9.23248,25.303371,0.000428,25.134695,-2.6591,0.248,9.22835,9.22835
2646.00,9.23208,25.303490,0.000429,25.134767,-2.6592,0.248,9.23001,9.23001
2647.00,9.23250,25.303556,0.000428,25.134723,-2.6594,0.248,9.23372,9.23372
2648.00,9.23291,25.303590,0.000428,25.134765,-2.6595,0.248,9.23750,9.23750
2649.00,9.23285,25.303522,0.000426,25.134698,-2.6594,0.249,9.23929,9.23929
2650.00,9.23226,25.303573,0.000427,25.134649,-2.6594,0.248,9.23944,9.23944
2651.00,9.23166,25.303616,0.000430,25.134707,-2.6593,0.248,9.23535,9.23535
2652.00,9.23072,25.303662,0.000432,25.134837,-2.6592,0.248,9.22967,9.22967
2653.00,9.22952,25.303696,0.000431,25.134824,-2.6592,0.248,9.22683,9.22683
2654.00,9.22871,25.303779,0.000427,25.134867,-2.6594,0.249,9.22552,9.22552
2655.00,9.22891,25.303763,0.000424,25.134911,-2.6596,0.249,9.22714,9.22714
2656.00,9.22961,25.303772,0.000426,25.134878,-2.6598,0.249,9.22971,9.22971
2657.00,9.23067,25.303833,0.000427,25.134833,-2.6599,0.249,9.22914,9.22914
2658.00,9.23145,25.303832,0.000423,25.134801,-2.6599,0.249,9.22573,9.22573
2659.00,9.23189,25.303846,0.000424,25.134796,-2.6598,0.249,9.22264,9.22264
2660.00,9.23115,25.303858,0.000427,25.134740,-2.6596,0.249,9.22137,9.22137
2661.00,9.23004,25.303958,0.000424,25.134747,-2.6595,0.249,9.22315,9.22315
2662.00,9.22929,25.304009,0.000420,25.134791,-2.6595,0.249,9.22667,9.22667
2663.00,9.22993,25.304105,0.000423,25.134852,-2.6595,0.250,9.23023,9.23023
2664.00,9.23006,25.304190,0.000424,25.134900,-2.6597,0.250,9.23205,9.23205
2665.00,9.22963,25.304217,0.000423,25.134882,-2.6599,0.250,9.23064,9.23064
2666.00,9.22794,25.304243,0.000424,25.134929,-2.6601,0.250,9.22928,9.22928
2667.00,9.22676,25.304296,0.000425,25.134921,-2.6603,0.250,9.22904,9.22904
2668.00,9.22692,25.304358,0.000427,25.134902,-2.6604,0.250,9.22883,9.22883
2669.00,9.22739,25.304362,0.000428,25.134818,-2.6605,0.250,9.22845,9.22845
2670.00,9.22826,25.304442,0.000432,25.134849,-2.6605,0.250,9.22759,9.22759
2671.00,9.22813,25.304467,0.000432,25.134785,-2.6605,0.250,9.22566,9.22566
2672.00,9.22752,25.304462,0.000431,25.134743,-2.6605,0.250,9.22314,9.22314
2673.00,9.22688,25.304535,0.000430,25.134770,-2.6605,0.250,9.22111,9.22111
2674.00,9.22622,25.304646,0.000429,25.134859,-2.6606,0.250,9.22149,9.22149
2675.00,9.22572,25.304749,0.000427,25.134923,-2.6607,0.250,9.22360,9.22360
2676.00,9.22572,25.304749,0.000426,25.134917,-2.6609,0.250,9.22530,9.22530
2677.00,9.22658,25.304902,0.000430,25.134983,-2.6612,0.251,9.22649,9.22649
2678.00,9.22722,25.304950,0.000428,25.135011,-2.6613,0.251,9.22524,9.22524
2679.00,9.22668,25.304938,0.000429,25.135007,-2.6614,0.251,9.22279,9.22279
2680.00,9.22592,25.304909,0.000427,25.134967,-2.6615,0.251,9.22015,9.22015
2681.00,9.22495,25.305076,0.000432,25.135064,-2.6616,0.251,9.21853,9.21853
2682.00,9.22430,25.305012,0.000430,25.135033,-2.6617,0.251,9.21712,9.21712
2683.00,9.22366,25.304944,0.000435,25.134929,-2.6618,0.251,9.21853,9.21853
2684.00,9.22330,25.304982,0.000435,25.134887,-2.6620,0.251,9.22174,9.22174
2685.00,9.22283,25.305095,0.000438,25.134925,-2.6622,0.251,9.22389,9.22389
2686.00,9.22237,25.305034,0.000436,25.134850,-2.6624,0.251,9.22334,9.22334
2687.00,9.22259,25.305159,0.000438,25.134846,-2.6625,0.251,9.22302,9.22302
2688.00,9.22208,25.305261,0.000436,25.134891,-2.6627,0.251,9.22262,9.22262
2689.00,9.22196,25.305357,0.000437,25.134923,-2.6628,0.251,9.21917,9.21917
2690.00,9.22125,25.305217,0.000432,25.134855,-2.6629,0.251,9.21464,9.21464
2691.00,9.22025,25.305249,0.000429,25.134933,-2.6630,0.251,9.21045,9.21045
2692.00,9.21903,25.305137,0.000427,25.134854,-2.6632,0.252,9.20696,9.20696
2693.00,9.21816,25.305155,0.000427,25.134860,-2.6633,0.252,9.20538,9.20538
2694.00,9.21736,25.305089,0.000428,25.134809,-2.6634,0.252,9.20713,9.20713
2695.00,9.21687,25.305208,0.000431,25.134836,-2.6634,0.252,9.21104,9.21104
2696.00,9.21710,25.305344,0.000434,25.134816,-2.6633,0.252,9.21493,9.21493
2697.00,9.21663,25.305420,0.000433,25.134880,-2.6633,0.252,9.21906,9.21906
2698.00,9.21668,25.305490,0.000433,25.134930,-2.6633,0.252,9.22088,9.22088
2699.00,9.21698,25.305538,0.000431,25.134894,-2.6633,0.252,9.22028,9.22028
2700.00,9.21695,25.305567,0.000431,25.134853,-2.6635,0.252,9.22018,9.22018
2701.00,9.21661,25.305494,0.000429,25.134770,-2.6637,0.252,9.22187,9.22187
2702.00,9.21574,25.305539,0.000430,25.134709,-2.6639,0.252,9.22171,9.22171
2703.00,9.21462,25.305535,0.000426,25.134665,-2.6640,0.252,9.22064,9.22064
2704.00,9.21566,25.305576,0.000424,25.134714,-2.6642,0.253,9.22036,9.22036
2705.00,9.21595,25.305576,0.000421,25.134669,-2.6642,0.253,9.21950,9.21950
2706.00,9.21620,25.305506,0.000418,25.134617,-2.6641,0.253,9.21879,9.21879
2707.00,9.21641,25.305654,0.000420,25.134746,-2.6640,0.253,9.21678,9.21678
2708.00,9.21582,25.305622,0.000421,25.134680,-2.6639,0.253,9.21547,9.21547
2709.00,9.21558,25.305662,0.000424,25.134656,-2.6638,0.253,9.21501,9.21501
2710.00,9.21625,25.305677,0.000427,25.134713,-2.6637,0.253,9.21575,9.21575
2711.00,9.21762,25.305832,0.000429,25.134749,-2.6638,0.253,9.21574,9.21574
2712.00,9.21862,25.305776,0.000427,25.134709,-2.6639,0.253,9.21883,9.21883
2713.00,9.21945,25.305923,0.000428,25.134813,-2.6641,0.253,9.22182,9.22182
2714.00,9.21952,25.305971,0.000429,25.134849,-2.6644,0.253,9.22422,9.22422
2715.00,9.21975,25.306151,0.000429,25.134895,-2.6646,0.253,9.22426,9.22426
2716.00,9.21993,25.306239,0.000428,25.134922,-2.6648,0.253,9.22510,9.22510
2717.00,9.21997,25.306263,0.000427,25.134853,-2.6649,0.254,9.22480,9.22480
2718.00,9.22018,25.306307,0.000428,25.134812,-2.6649,0.254,9.22394,9.22394
2719.00,9.22054,25.306458,0.000428,25.134870,-2.6649,0.254,9.22136,9.22136
2720.00,9.22007,25.306409,0.000428,25.134833,-2.6650,0.254,9.22180,9.22180
2721.00,9.22007,25.306397,0.000429,25.134858,-2.6651,0.254,9.22435,9.22435
2722.00,9.22097,25.306465,0.000431,25.134928,-2.6653,0.254,9.22633,9.22633
2723.00,9.22209,25.306466,0.000430,25.134942,-2.6655,0.254,9.22843,9.22843
2724.00,9.22271,25.306447,0.000424,25.134871,-2.6657,0.254,9.22928,9.22928
2725.00,9.22257,25.306548,0.000423,25.134899,-2.6657,0.254,9.22720,9.22720
2726.00,9.22238,25.306605,0.000422,25.134874,-2.6658,0.254,9.22199,9.22199
2727.00,9.22308,25.306647,0.000419,25.134859,-2.6660,0.254,9.21883,9.21883
2728.00,9.22406,25.306683,0.000416,25.134872,-2.6661,0.254,9.21967,9.21967
2729.00,9.22387,25.306686,0.000419,25.134863,-2.6663,0.255,9.22391,9.22391
2730.00,9.22349,25.306755,0.000421,25.134883,-2.6666,0.255,9.22834,9.22834
2731.00,9.22388,25.306775,0.000421,25.134880,-2.6668,0.255,9.23105,9.23105
2732.00,9.22473,25.306845,0.000424,25.134892,-2.6668,0.255,9.23371,9.23371
2733.00,9.22578,25.306932,0.000428,25.134892,-2.6668,0.255,9.23378,9.23378
2734.00,9.22634,25.306974,0.000427,25.134885,-2.6667,0.255,9.23134,9.23134
2735.00,9.22662,25.306921,0.000429,25.134868,-2.6667,0.255,9.22760,9.22760
2736.00,9.22678,25.307000,0.000430,25.134904,-2.6667,0.255,9.22553,9.22553
2737.00,9.22794,25.307001,0.000429,25.134904,-2.6667,0.255,9.22236,9.22236
2738.00,9.22771,25.306921,0.000428,25.134845,-2.6668,0.255,9.22006,9.22006
2739.00,9.22626,25.306877,0.000430,25.134829,-2.6669,0.255,9.21998,9.21998
2740.00,9.22514,25.306879,0.000428,25.134805,-2.6670,0.255,9.22176,9.22176
2741.00,9.22519,25.306849,0.000427,25.134773,-2.6671,0.255,9.22391,9.22391
2742.00,9.22497,25.306831,0.000426,25.134718,-2.6671,0.255,9.22667,9.22667
2743.00,9.22531,25.306921,0.000423,25.134756,-2.6672,0.256,9.22827,9.22827
2744.00,9.22593,25.307009,0.000424,25.134789,-2.6672,0.256,9.23006,9.23006
2745.00,9.22671,25.307019,0.000421,25.134762,-2.6673,0.256,9.22913,9.22913
2746.00,9.22721,25.307039,0.000422,25.134728,-2.6675,0.256,9.22733,9.22733
2747.00,9.22702,25.307238,0.000426,25.134846,-2.6676,0.256,9.22536,9.22536
2748.00,9.22667,25.307350,0.000429,25.134854,-2.6677,0.256,9.22334,9.22334
2749.00,9.22558,25.307397,0.000428,25.134864,-2.6678,0.256,9.22012,9.22012
2750.00,9.22472,25.307461,0.000433,25.134899,-2.6678,0.256,9.22001,9.22001
2751.00,9.22440,25.307513,0.000434,25.134929,-2.6680,0.256,9.22141,9.22141
2752.00,9.22390,25.307396,0.000432,25.134799,-2.6681,0.256,9.22208,9.22208
2753.00,9.22362,25.307340,0.000433,25.134740,-2.6682,0.256,9.22162,9.22162
2754.00,9.22369,25.307507,0.000434,25.134840,-2.6684,0.256,9.22002,9.22002
2755.00,9.22434,25.307611,0.000431,25.134815,-2.6686,0.256,9.21467,9.21467
2756.00,9.22467,25.307667,0.000426,25.134800,-2.6687,0.256,9.20641,9.20641
2757.00,9.22418,25.307761,0.000422,25.134857,-2.6688,0.257,9.19484,9.19484
2758.00,9.22315,25.307826,0.000419,25.134927,-2.6689,0.257,9.18215,9.18215
2759.00,9.22131,25.307740,0.000415,25.134773,-2.6690,0.257,9.17181,9.17181
2760.00,9.22175,25.307754,0.000412,25.134745,-2.6689,0.257,9.16568,9.16568
2761.00,9.22293,25.307838,0.000413,25.134751,-2.6689,0.258,9.16421,9.16421
2762.00,9.22252,25.307895,0.000413,25.134719,-2.6688,0.258,9.16945,9.16945
@19,2.0001,4.0, 2760.045 
2763.00,9.21762,25.307911,0.000414,25.134660,-2.6686,0.258,9.18013,9.18013
2764.00,9.20805,25.307980,0.000416,25.134754,-2.6685,0.258,9.19230,9.19230
2765.00,9.19488,25.308019,0.000417,25.134807,-2.6685,0.258,9.20396,9.20396
2766.00,9.18238,25.308036,0.000416,25.134809,-2.6686,0.258,9.21313,9.21313
2767.00,9.17597,25.308040,0.000420,25.134770,-2.6688,0.258,9.21962,9.21962
2768.00,9.17718,25.308116,0.000419,25.134749,-2.6690,0.258,9.22241,9.22241
2769.00,9.18313,25.308179,0.000417,25.134666,-2.6693,0.259,9.22193,9.22193
2770.00,9.18291,25.308217,0.000418,25.134614,-2.6695,0.259,9.22057,9.22057
2771.00,9.18358,25.308253,0.000422,25.134647,-2.6696,0.258,9.22035,9.22035
2772.00,9.19239,25.308305,0.000422,25.134712,-2.6696,0.259,9.22003,9.22003
2773.00,9.20103,25.308352,0.000425,25.134817,-2.6696,0.258,9.22203,9.22203
2774.00,9.20575,25.308342,0.000429,25.134844,-2.6697,0.258,9.22575,9.22575
2775.00,9.20806,25.308389,0.000433,25.134855,-2.6698,0.258,9.22816,9.22816
2776.00,9.21025,25.308492,0.000436,25.134881,-2.6700,0.258,9.22910,9.22910
2777.00,9.21318,25.308513,0.000437,25.134819,-2.6701,0.258,9.23193,9.23193
2778.00,9.21513,25.308506,0.000435,25.134716,-2.6701,0.258,9.23317,9.23317
2779.00,9.21732,25.308494,0.000433,25.134699,-2.6701,0.258,9.23384,9.23384
2780.00,9.22025,25.308494,0.000431,25.134716,-2.6701,0.259,9.23627,9.23627
2781.00,9.22388,25.308488,0.000427,25.134706,-2.6702,0.259,9.23966,9.23966
2782.00,9.22720,25.308460,0.000426,25.134661,-2.6702,0.259,9.24005,9.24005
2783.00,9.22856,25.308506,0.000430,25.134675,-2.6703,0.259,9.23829,9.23829
2784.00,9.22937,25.308578,0.000433,25.134702,-2.6705,0.259,9.23574,9.23574
2785.00,9.22939,25.308718,0.000432,25.134734,-2.6706,0.259,9.23294,9.23294
2786.00,9.22955,25.308751,0.000430,25.134634,-2.6707,0.259,9.22911,9.22911
2787.00,9.22950,25.308853,0.000428,25.134670,-2.6707,0.259,9.22619,9.22619
2788.00,9.22965,25.308844,0.000426,25.134667,-2.6707,0.259,9.22579,9.22579
2789.00,9.22992,25.308931,0.000426,25.134696,-2.6707,0.260,9.22510,9.22510
2790.00,9.23014,25.308950,0.000428,25.134658,-2.6707,0.259,9.22364,9.22364
2791.00,9.23039,25.309022,0.000431,25.134719,-2.6707,0.259,9.22409,9.22409
2792.00,9.23089,25.309092,0.000430,25.134709,-2.6709,0.259,9.22579,9.22579
2793.00,9.23101,25.309139,0.000429,25.134652,-2.6710,0.259,9.22649,9.22649
2794.00,9.23069,25.309154,0.000423,25.134585,-2.6711,0.260,9.22725,9.22725
2795.00,9.23051,25.309142,0.000422,25.134579,-2.6712,0.260,9.22920,9.22920
2796.00,9.23071,25.309131,0.000419,25.134589,-2.6713,0.260,9.23093,9.23093
2797.00,9.23081,25.309224,0.000424,25.134708,-2.6712,0.260,9.23000,9.23000
2798.00,9.23012,25.309469,0.000430,25.134889,-2.6712,0.260,9.22833,9.22833
2799.00,9.22936,25.309528,0.000434,25.134899,-2.6712,0.260,9.22781,9.22781
2800.00,9.22869,25.309564,0.000434,25.134916,-2.6713,0.260,9.22737,9.22737
2801.00,9.22795,25.309633,0.000438,25.134914,-2.6714,0.260,9.22613,9.22613
2802.00,9.22738,25.309677,0.000436,25.134875,-2.6716,0.260,9.22650,9.22650
2803.00,9.22695,25.309588,0.000429,25.134752,-2.6718,0.260,9.22672,9.22672
2804.00,9.22669,25.309666,0.000431,25.134822,-2.6720,0.260,9.22605,9.22605
2805.00,9.22630,25.309748,0.000432,25.134826,-2.6720,0.260,9.22439,9.22439
2806.00,9.22608,25.309808,0.000430,25.134842,-2.6719,0.260,9.22317,9.22317
2807.00,9.22599,25.309790,0.000430,25.134827,-2.6718,0.260,9.22130,9.22130
2808.00,9.22573,25.309856,0.000429,25.134879,-2.6717,0.261,9.22042,9.22042
2809.00,9.22535,25.309848,0.000424,25.134838,-2.6716,0.261,9.21956,9.21956
2810.00,9.22508,25.309802,0.000422,25.134781,-2.6716,0.261,9.21977,9.21977
2811.00,9.22537,25.309800,0.000423,25.134740,-2.6716,0.261,9.22138,9.22138
2812.00,9.22519,25.309862,0.000423,25.134750,-2.6718,0.261,9.22168,9.22168
2813.00,9.22468,25.309914,0.000427,25.134733,-2.6720,0.261,9.22277,9.22277
2814.00,9.22461,25.309985,0.000432,25.134797,-2.6722,0.261,9.22531,9.22531
2815.00,9.22495,25.310139,0.000436,25.134881,-2.6724,0.261,9.22921,9.22921
2816.00,9.22522,25.310194,0.000432,25.134903,-2.6726,0.261,9.22924,9.22924
2817.00,9.22473,25.310190,0.000433,25.134885,-2.6726,0.261,9.22847,9.22847
2818.00,9.22434,25.310123,0.000430,25.134778,-2.6725,0.261,9.22720,9.22720
2819.00,9.22436,25.310184,0.000426,25.134734,-2.6725,0.261,9.22770,9.22770
2820.00,9.22500,25.310181,0.000423,25.134720,-2.6725,0.262,9.22742,9.22742
2821.00,9.22520,25.310156,0.000426,25.134715,-2.6727,0.262,9.22651,9.22651
2822.00,9.22487,25.310235,0.000427,25.134735,-2.6729,0.262,9.22701,9.22701
2823.00,9.22493,25.310291,0.000427,25.134762,-2.6731,0.262,9.22639,9.22639
2824.00,9.22505,25.310324,0.000430,25.134781,-2.6733,0.262,9.22218,9.22218
2825.00,9.22519,25.310360,0.000427,25.134794,-2.6735,0.262,9.22048,9.22048
2826.00,9.22516,25.310532,0.000427,25.134866,-2.6735,0.262,9.22064,9.22064
2827.00,9.22603,25.310584,0.000423,25.134895,-2.6734,0.262,9.22189,9.22189
2828.00,9.22528,25.310684,0.000423,25.134964,-2.6733,0.262,9.22499,9.22499
2829.00,9.22546,25.310598,0.000423,25.134860,-2.6732,0.262,9.22808,9.22808
2830.00,9.22580,25.310643,0.000425,25.134877,-2.6731,0.263,9.22653,9.22653
2831.00,9.22626,25.310667,0.000425,25.134821,-2.6732,0.263,9.22658,9.22658
2832.00,9.22606,25.310651,0.000424,25.134696,-2.6734,0.263,9.22584,9.22584
2833.00,9.22523,25.310722,0.000423,25.134675,-2.6737,0.263,9.22572,9.22572
2834.00,9.22522,25.310875,0.000425,25.134738,-2.6739,0.263,9.22597,9.22597
2835.00,9.22539,25.310908,0.000427,25.134690,-2.6741,0.263,9.22599,9.22599
2836.00,9.22487,25.310800,0.000423,25.134607,-2.6742,0.263,9.22609,9.22609
2837.00,9.22522,25.310870,0.000427,25.134726,-2.6743,0.263,9.22785,9.22785
2838.00,9.22609,25.310930,0.000431,25.134809,-2.6743,0.263,9.22831,9.22831
2839.00,9.22632,25.310978,0.000427,25.134825,-2.6742,0.263,9.22848,9.22848
2840.00,9.22623,25.311007,0.000424,25.134786,-2.6743,0.263,9.23221,9.23221
2841.00,9.22674,25.311074,0.000428,25.134805,-2.6743,0.263,9.23523,9.23523
2842.00,9.22769,25.311128,0.000427,25.134751,-2.6745,0.263,9.23733,9.23733
2843.00,9.22871,25.311125,0.000425,25.134700,-2.6747,0.264,9.23798,9.23798
2844.00,9.22972,25.311164,0.000424,25.134688,-2.6749,0.264,9.23811,9.23811
2845.00,9.22998,25.311178,0.000423,25.134660,-2.6749,0.264,9.23413,9.23413
2846.00,9.22950,25.311286,0.000426,25.134724,-2.6749,0.264,9.22986,9.22986
2847.00,9.22920,25.311194,0.000425,25.134643,-2.6747,0.264,9.22505,9.22505
2848.00,9.22892,25.311228,0.000428,25.134618,-2.6745,0.264,9.22371,9.22371
2849.00,9.22936,25.311153,0.000433,25.134582,-2.6744,0.264,9.22720,9.22720
2850.00,9.23030,25.311223,0.000434,25.134630,-2.6746,0.264,9.23243,9.23243
2851.00,9.23096,25.311240,0.000432,25.134574,-2.6749,0.264,9.23567,9.23567
2852.00,9.23215,25.311338,0.000428,25.134627,-2.6752,0.264,9.23679,9.23679
2853.00,9.23249,25.311337,0.000425,25.134623,-2.6753,0.264,9.23338,9.23338
2854.00,9.23226,25.311427,0.000422,25.134634,-2.6755,0.264,9.22718,9.22718
2855.00,9.23098,25.311403,0.000425,25.134589,-2.6755,0.264,9.22172,9.22172
2856.00,9.23099,25.311333,0.000423,25.134539,-2.6755,0.265,9.21882,9.21882
2857.00,9.23082,25.311429,0.000425,25.134579,-2.6755,0.265,9.21961,9.21961
2858.00,9.22905,25.311448,0.000425,25.134580,-2.6757,0.265,9.22344,9.22344
2859.00,9.22740,25.311480,0.000426,25.134597,-2.6758,0.265,9.22605,9.22605
2860.00,9.22651,25.311537,0.000424,25.134637,-2.6759,0.265,9.22943,9.22943
2861.00,9.22728,25.311654,0.000428,25.134721,-2.6761,0.265,9.23272,9.23272
2862.00,9.22759,25.311620,0.000427,25.134721,-2.6761,0.265,9.23573,9.23573
2863.00,9.22791,25.311683,0.000430,25.134707,-2.6761,0.265,9.23729,9.23729
2864.00,9.22910,25.311746,0.000427,25.134690,-2.6761,0.265,9.23617,9.23617
2865.00,9.23045,25.311821,0.000427,25.134663,-2.6760,0.265,9.23054,9.23054
2866.00,9.22945,25.311816,0.000426,25.134616,-2.6759,0.265,9.22494,9.22494
2867.00,9.22808,25.311942,0.000431,25.134619,-2.6759,0.265,9.22029,9.22029
2868.00,9.22809,25.311944,0.000428,25.134612,-2.6760,0.265,9.21759,9.21759
2869.00,9.22700,25.311970,0.000434,25.134618,-2.6761,0.265,9.21801,9.21801
2870.00,9.22524,25.312021,0.000435,25.134668,-2.6763,0.265,9.22168,9.22168
2871.00,9.22596,25.312107,0.000432,25.134708,-2.6766,0.266,9.22606,9.22606
2872.00,9.22726,25.312063,0.000427,25.134667,-2.6768,0.266,9.22875,9.22875
2873.00,9.22762,25.312126,0.000431,25.134668,-2.6770,0.266,9.23184,9.23184
2874.00,9.22728,25.312106,0.000426,25.134598,-2.6773,0.266,9.23332,9.23332
2875.00,9.22759,25.312131,0.000424,25.134574,-2.6776,0.266,9.23408,9.23408
2876.00,9.22869,25.312170,0.000426,25.134531,-2.6776,0.266,9.23234,9.23234
2877.00,9.22920,25.312290,0.000426,25.134567,-2.6775,0.266,9.22938,9.22938
2878.00,9.22855,25.312333,0.000421,25.134554,-2.6773,0.266,9.22426,9.22426
2879.00,9.22751,25.312466,0.000423,25.134645,-2.6770,0.266,9.22176,9.22176
2880.00,9.22698,25.312555,0.000427,25.134688,-2.6769,0.266,9.21987,9.21987
2881.00,9.22622,25.312607,0.000426,25.134744,-2.6768,0.267,9.21998,9.21998
2882.00,9.22554,25.312630,0.000430,25.134756,-2.6770,0.266,9.22224,9.22224
2883.00,9.22504,25.312689,0.000431,25.134787,-2.6773,0.266,9.22639,9.22639
2884.00,9.22534,25.312764,0.000431,25.134765,-2.6774,0.266,9.22924,9.22924
2885.00,9.22632,25.312737,0.000428,25.134755,-2.6774,0.267,9.23112,9.23112
2886.00,9.22751,25.312780,0.000429,25.134752,-2.6774,0.267,9.23188,9.23188
2887.00,9.22803,25.312807,0.000427,25.134723,-2.6773,0.267,9.23023,9.23023
2888.00,9.22789,25.312817,0.000426,25.134684,-2.6774,0.267,9.22829,9.22829
2889.00,9.22786,25.312719,0.000420,25.134600,-2.6774,0.267,9.22782,9.22782
2890.00,9.22816,25.312815,0.000420,25.134643,-2.6775,0.267,9.22796,9.22796
2891.00,9.22825,25.312891,0.000421,25.134711,-2.6776,0.267,9.22849,9.22849
2892.00,9.22831,25.312904,0.000419,25.134653,-2.6777,0.267,9.23157,9.23157
2893.00,9.22801,25.313039,0.000421,25.134756,-2.6777,0.268,9.23103,9.23103
2894.00,9.22693,25.313159,0.000427,25.134862,-2.6777,0.267,9.22705,9.22705
2895.00,9.22622,25.313136,0.000426,25.134759,-2.6779,0.268,9.22461,9.22461
2896.00,9.22568,25.313091,0.000428,25.134684,-2.6779,0.268,9.22217,9.22217
2897.00,9.22580,25.313105,0.000430,25.134749,-2.6781,0.268,9.22064,9.22064
2898.00,9.22668,25.313005,0.000430,25.134673,-2.6783,0.268,9.22279,9.22279
2899.00,9.22740,25.312994,0.000429,25.134699,-2.6785,0.268,9.22681,9.22681
2900.00,9.22820,25.313055,0.000431,25.134784,-2.6786,0.268,9.23084,9.23084
2901.00,9.22875,25.313186,0.000431,25.134817,-2.6788,0.268,9.23353,9.23353
2902.00,9.22857,25.313229,0.000428,25.134791,-2.6788,0.268,9.23329,9.23329
2903.00,9.22824,25.313303,0.000431,25.134828,-2.6788,0.268,9.23199,9.23199
2904.00,9.22813,25.313381,0.000432,25.134776,-2.6788,0.268,9.23103,9.23103
2905.00,9.22793,25.313347,0.000429,25.134668,-2.6788,0.268,9.22755,9.22755
2906.00,9.22772,25.313326,0.000431,25.134591,-2.6787,0.268,9.22574,9.22574
2907.00,9.22757,25.313376,0.000434,25.134591,-2.6787,0.268,9.22506,9.22506
2908.00,9.22761,25.313439,0.000433,25.134568,-2.6786,0.268,9.22452,9.22452
2909.00,9.22748,25.313468,0.000427,25.134551,-2.6787,0.269,9.22454,9.22454
2910.00,9.22739,25.313548,0.000423,25.134574,-2.6786,0.269,9.22648,9.22648
2911.00,9.22731,25.313536,0.000420,25.134576,-2.6786,0.269,9.22742,9.22742
2912.00,9.22705,25.313605,0.000419,25.134650,-2.6787,0.269,9.22822,9.22822
