# Supplementary material for: HSL1 and BAM1/2 impact epidermal cell development by sensing distinct signaling peptides
Source: Nat Commun. 2022 Feb 15;13:876. doi: 10.1038/s41467-022-28558-4 (PMC8847575; doi:10.1038/s41467-022-28558-4)
Supplement: Supplementary file 4 — Source Data [file 41467_2022_28558_MOESM4_ESM.zip › Source Data/Source Data/Figure S8/Exp2_HSL1_CLE9_N116S.itc]

$ITC
$ 19 
$NOT
$ 25 
$ 60 
$ 500 
$ 10 
$ 2 
$ADCGainCode:  0 
$False,True,True
$ 0.4 , 0.8 , 150 , 5 
$ 2 , 4 , 150 , 5 
$ 2 , 4 , 150 , 5 
$ 2 , 4 , 150 , 5 
$ 2 , 4 , 150 , 5 
$ 2 , 4 , 150 , 5 
$ 2 , 4 , 150 , 5 
$ 2 , 4 , 150 , 5 
$ 2 , 4 , 150 , 5 
$ 2 , 4 , 150 , 5 
$ 2 , 4 , 150 , 5 
$ 2 , 4 , 150 , 5 
$ 2 , 4 , 150 , 5 
$ 2 , 4 , 150 , 5 
$ 2 , 4 , 150 , 5 
$ 2 , 4 , 150 , 5 
$ 2 , 4 , 150 , 5 
$ 2 , 4 , 150 , 5 
$ 2 , 4 , 150 , 5 
# 0 
# 0.15 
# 0.015 
# 0.2035 
# 25 
# 4 
# 8.15 
# 1 
?HSL1_15uM_CLE9_SP_150uM
% MICROCALITC_MAL1177627
% 0.2035 
% 4 
%-0.586102 , 29.61604 
%-0.348256 , 29.40329 
% 0.8333333 
% 167740 , 167730 
% 0.25 , 81 
%-0.015695 ,-0.033946 
%-20 , 8 
% 0 , 0 
% 0 
% 128000       127744 
% 43.1 
% 500 , 750 , 1000 , 750 
% 0.06978023945 ,-0.002252194966 ,-3.244915618586E-05 , 1.349203907274E-06 ,-9.058983361606E-09 
% MicroCalITC Ver: 1.29.32 Run time:2/26/2021 2:37:52 PM
@0
5.00,9.90276,25.038066,0.000412,25.002394,-2.3961,-0.027,9.87892,9.87892
6.00,9.89413,25.038131,0.000412,25.002389,-2.3961,-0.027,9.86158,9.86158
7.00,9.89048,25.038221,0.000416,25.002487,-2.3962,-0.028,9.85012,9.85012
8.00,9.88793,25.038180,0.000414,25.002349,-2.3962,-0.027,9.84120,9.84120
9.00,9.88599,25.038319,0.000413,25.002418,-2.3962,-0.027,9.84466,9.84466
10.00,9.88453,25.038412,0.000412,25.002371,-2.3961,-0.027,9.85967,9.85967
11.00,9.88334,25.038394,0.000412,25.002289,-2.3961,-0.027,9.87308,9.87308
12.00,9.88159,25.038394,0.000407,25.002181,-2.3961,-0.027,9.88287,9.88287
13.00,9.88013,25.038541,0.000408,25.002343,-2.3961,-0.027,9.88920,9.88920
14.00,9.87945,25.038651,0.000412,25.002467,-2.3961,-0.027,9.89274,9.89274
15.00,9.88118,25.038726,0.000415,25.002613,-2.3961,-0.027,9.89360,9.89360
16.00,9.88211,25.038815,0.000419,25.002694,-2.3961,-0.027,9.89330,9.89330
17.00,9.88280,25.038884,0.000424,25.002791,-2.3960,-0.027,9.89286,9.89286
18.00,9.88279,25.038859,0.000426,25.002697,-2.3959,-0.027,9.89191,9.89191
19.00,9.88240,25.038912,0.000422,25.002659,-2.3959,-0.027,9.89283,9.89283
20.00,9.88203,25.038962,0.000416,25.002658,-2.3959,-0.026,9.89456,9.89456
21.00,9.88158,25.038975,0.000412,25.002648,-2.3960,-0.026,9.89649,9.89649
22.00,9.88098,25.038915,0.000409,25.002538,-2.3961,-0.026,9.89704,9.89704
23.00,9.88063,25.039031,0.000411,25.002604,-2.3962,-0.026,9.89916,9.89916
24.00,9.88118,25.038985,0.000412,25.002474,-2.3962,-0.026,9.90067,9.90067
25.00,9.88502,25.039019,0.000412,25.002428,-2.3963,-0.026,9.90257,9.90257
26.00,9.88973,25.039011,0.000412,25.002355,-2.3964,-0.026,9.90482,9.90482
27.00,9.89339,25.039109,0.000414,25.002392,-2.3964,-0.026,9.90634,9.90634
28.00,9.89570,25.039176,0.000412,25.002393,-2.3963,-0.026,9.90601,9.90601
29.00,9.89707,25.039181,0.000414,25.002416,-2.3963,-0.026,9.90421,9.90421
30.00,9.89787,25.039181,0.000418,25.002415,-2.3962,-0.026,9.90182,9.90182
31.00,9.89838,25.039303,0.000418,25.002529,-2.3961,-0.026,9.89984,9.89984
32.00,9.89879,25.039352,0.000418,25.002531,-2.3961,-0.026,9.89962,9.89962
33.00,9.89908,25.039441,0.000417,25.002630,-2.3962,-0.025,9.89968,9.89968
34.00,9.89932,25.039486,0.000416,25.002657,-2.3964,-0.025,9.90026,9.90026
35.00,9.89957,25.039554,0.000412,25.002625,-2.3965,-0.025,9.90005,9.90005
36.00,9.89982,25.039470,0.000409,25.002462,-2.3968,-0.025,9.89834,9.89834
37.00,9.89913,25.039422,0.000406,25.002368,-2.3970,-0.025,9.88803,9.88803
38.00,9.89319,25.039291,0.000406,25.002134,-2.3971,-0.025,9.84842,9.84842
39.00,9.89781,25.039251,0.000407,25.001986,-2.3970,-0.025,9.79329,9.79329
40.00,9.90000,25.039252,0.000408,25.001968,-2.3970,-0.025,9.74063,9.74063
41.00,9.89912,25.039446,0.000412,25.002130,-2.3967,-0.025,9.69418,9.69418
42.00,9.89738,25.039539,0.000412,25.002184,-2.3965,-0.024,9.66114,9.66114
43.00,9.89629,25.039800,0.000415,25.002399,-2.3963,-0.024,9.66224,9.66224
44.00,9.89608,25.039995,0.000416,25.002586,-2.3962,-0.024,9.68262,9.68262
45.00,9.89295,25.040095,0.000417,25.002618,-2.3963,-0.024,9.70512,9.70512
46.00,9.88696,25.040021,0.000418,25.002440,-2.3964,-0.024,9.72453,9.72453
47.00,9.85057,25.040205,0.000421,25.002521,-2.3964,-0.024,9.73949,9.73949
48.00,9.70489,25.040187,0.000419,25.002531,-2.3965,-0.024,9.75185,9.75185
49.00,9.63236,25.040176,0.000418,25.002469,-2.3965,-0.024,9.76303,9.76303
50.00,9.64300,25.040167,0.000418,25.002463,-2.3966,-0.024,9.77205,9.77205
51.00,9.66481,25.040308,0.000416,25.002600,-2.3967,-0.024,9.77911,9.77911
52.00,9.68442,25.040247,0.000414,25.002481,-2.3967,-0.023,9.78578,9.78578
53.00,9.70054,25.040330,0.000413,25.002428,-2.3968,-0.023,9.79025,9.79025
54.00,9.71412,25.040384,0.000412,25.002472,-2.3968,-0.023,9.79186,9.79186
55.00,9.72731,25.040442,0.000413,25.002470,-2.3969,-0.023,9.79009,9.79009
56.00,9.74532,25.040589,0.000414,25.002517,-2.3969,-0.023,9.78673,9.78673
57.00,9.76011,25.040698,0.000417,25.002594,-2.3969,-0.023,9.78255,9.78255
58.00,9.77130,25.040755,0.000418,25.002584,-2.3970,-0.023,9.78005,9.78005
59.00,9.77981,25.040749,0.000419,25.002499,-2.3971,-0.023,9.78005,9.78005
60.00,9.78749,25.040805,0.000419,25.002467,-2.3971,-0.023,9.78400,9.78400
@1,0.4000,0.8, 60.0509999999995 
61.00,9.79118,25.040780,0.000421,25.002473,-2.3972,-0.023,9.79031,9.79031
62.00,9.79352,25.040665,0.000416,25.002365,-2.3971,-0.023,9.79762,9.79762
63.00,9.79014,25.040536,0.000414,25.002322,-2.3971,-0.023,9.80415,9.80415
64.00,9.78587,25.040700,0.000416,25.002398,-2.3970,-0.023,9.80937,9.80937
65.00,9.78583,25.040608,0.000413,25.002277,-2.3969,-0.023,9.81344,9.81344
66.00,9.78878,25.040555,0.000412,25.002137,-2.3969,-0.023,9.81629,9.81629
67.00,9.79243,25.040692,0.000416,25.002240,-2.3968,-0.023,9.81725,9.81725
68.00,9.79583,25.040759,0.000416,25.002205,-2.3968,-0.022,9.81806,9.81806
69.00,9.79848,25.040732,0.000411,25.002221,-2.3968,-0.022,9.81903,9.81903
70.00,9.80065,25.040902,0.000414,25.002373,-2.3968,-0.022,9.81914,9.81914
71.00,9.80253,25.040965,0.000414,25.002470,-2.3969,-0.022,9.81997,9.81997
72.00,9.80416,25.041000,0.000414,25.002449,-2.3970,-0.022,9.82195,9.82195
73.00,9.80565,25.041053,0.000414,25.002512,-2.3971,-0.022,9.82361,9.82361
74.00,9.80733,25.041099,0.000415,25.002506,-2.3972,-0.022,9.82454,9.82454
75.00,9.80944,25.040991,0.000415,25.002377,-2.3973,-0.022,9.82654,9.82654
76.00,9.81216,25.041056,0.000415,25.002362,-2.3972,-0.021,9.82808,9.82808
77.00,9.81502,25.041098,0.000414,25.002399,-2.3971,-0.021,9.82894,9.82894
78.00,9.81767,25.041113,0.000417,25.002373,-2.3971,-0.021,9.82984,9.82984
79.00,9.81987,25.041241,0.000422,25.002492,-2.3971,-0.021,9.83057,9.83057
80.00,9.82158,25.041258,0.000419,25.002465,-2.3972,-0.021,9.83004,9.83004
81.00,9.82279,25.041252,0.000421,25.002443,-2.3974,-0.021,9.82887,9.82887
82.00,9.82367,25.041333,0.000424,25.002511,-2.3975,-0.021,9.82796,9.82796
83.00,9.82437,25.041443,0.000420,25.002524,-2.3976,-0.021,9.82752,9.82752
84.00,9.82507,25.041360,0.000417,25.002396,-2.3977,-0.021,9.82725,9.82725
85.00,9.82560,25.041464,0.000415,25.002468,-2.3976,-0.021,9.82799,9.82799
86.00,9.82629,25.041409,0.000411,25.002395,-2.3976,-0.021,9.82948,9.82948
87.00,9.82696,25.041427,0.000408,25.002331,-2.3976,-0.021,9.83071,9.83071
88.00,9.82773,25.041461,0.000407,25.002348,-2.3977,-0.021,9.83118,9.83118
89.00,9.82822,25.041587,0.000409,25.002349,-2.3977,-0.020,9.83116,9.83116
90.00,9.82855,25.041742,0.000414,25.002423,-2.3977,-0.021,9.83049,9.83049
91.00,9.82891,25.041893,0.000411,25.002477,-2.3977,-0.020,9.82966,9.82966
92.00,9.82906,25.041827,0.000409,25.002354,-2.3978,-0.020,9.82882,9.82882
93.00,9.82918,25.041917,0.000414,25.002407,-2.3977,-0.020,9.82857,9.82857
94.00,9.82941,25.041942,0.000417,25.002468,-2.3977,-0.020,9.82918,9.82918
95.00,9.82959,25.041950,0.000414,25.002475,-2.3978,-0.020,9.82977,9.82977
96.00,9.82953,25.041976,0.000416,25.002476,-2.3979,-0.020,9.83010,9.83010
97.00,9.82957,25.042110,0.000417,25.002598,-2.3980,-0.020,9.83089,9.83089
98.00,9.82963,25.042041,0.000413,25.002523,-2.3980,-0.020,9.83122,9.83122
99.00,9.82959,25.041946,0.000404,25.002319,-2.3980,-0.019,9.83070,9.83070
100.00,9.82960,25.042008,0.000404,25.002287,-2.3981,-0.019,9.83021,9.83021
101.00,9.82972,25.042154,0.000409,25.002343,-2.3980,-0.019,9.83009,9.83009
102.00,9.82983,25.042206,0.000409,25.002252,-2.3981,-0.019,9.82894,9.82894
103.00,9.82966,25.042373,0.000407,25.002260,-2.3981,-0.019,9.82700,9.82700
104.00,9.82940,25.042543,0.000411,25.002446,-2.3982,-0.019,9.82658,9.82658
105.00,9.82933,25.042619,0.000416,25.002521,-2.3981,-0.019,9.82635,9.82635
106.00,9.82903,25.042503,0.000412,25.002410,-2.3981,-0.019,9.82575,9.82575
107.00,9.82877,25.042543,0.000412,25.002517,-2.3980,-0.019,9.82590,9.82590
108.00,9.82854,25.042613,0.000416,25.002627,-2.3980,-0.019,9.82688,9.82688
109.00,9.82830,25.042653,0.000414,25.002584,-2.3982,-0.019,9.82653,9.82653
110.00,9.82827,25.042651,0.000410,25.002441,-2.3984,-0.019,9.82683,9.82683
111.00,9.82824,25.042868,0.000412,25.002545,-2.3986,-0.019,9.82688,9.82688
112.00,9.82813,25.042912,0.000411,25.002481,-2.3987,-0.018,9.82647,9.82647
113.00,9.82793,25.042925,0.000411,25.002437,-2.3987,-0.018,9.82619,9.82619
114.00,9.82773,25.043040,0.000414,25.002517,-2.3986,-0.018,9.82685,9.82685
115.00,9.82761,25.042990,0.000416,25.002526,-2.3986,-0.018,9.82683,9.82683
116.00,9.82753,25.042895,0.000417,25.002504,-2.3986,-0.018,9.82689,9.82689
117.00,9.82723,25.042872,0.000419,25.002533,-2.3986,-0.018,9.82677,9.82677
118.00,9.82684,25.042800,0.000418,25.002414,-2.3987,-0.018,9.82678,9.82678
119.00,9.82663,25.042779,0.000417,25.002369,-2.3987,-0.018,9.82614,9.82614
120.00,9.82640,25.042903,0.000415,25.002374,-2.3986,-0.018,9.82512,9.82512
121.00,9.82607,25.042977,0.000414,25.002338,-2.3987,-0.018,9.82386,9.82386
122.00,9.82580,25.043078,0.000411,25.002308,-2.3986,-0.018,9.82414,9.82414
123.00,9.82592,25.043182,0.000412,25.002344,-2.3987,-0.018,9.82436,9.82436
124.00,9.82605,25.043273,0.000409,25.002304,-2.3988,-0.018,9.82435,9.82435
125.00,9.82585,25.043397,0.000412,25.002407,-2.3989,-0.018,9.82405,9.82405
126.00,9.82552,25.043484,0.000414,25.002459,-2.3990,-0.017,9.82381,9.82381
127.00,9.82521,25.043557,0.000413,25.002449,-2.3991,-0.017,9.82271,9.82271
128.00,9.82480,25.043579,0.000414,25.002463,-2.3992,-0.017,9.82138,9.82138
129.00,9.82461,25.043505,0.000414,25.002403,-2.3993,-0.017,9.82098,9.82098
130.00,9.82456,25.043484,0.000413,25.002345,-2.3994,-0.017,9.82188,9.82188
131.00,9.82444,25.043430,0.000412,25.002239,-2.3995,-0.017,9.82303,9.82303
132.00,9.82447,25.043332,0.000414,25.002227,-2.3995,-0.017,9.82491,9.82491
133.00,9.82487,25.043401,0.000415,25.002265,-2.3995,-0.017,9.82753,9.82753
134.00,9.82506,25.043538,0.000416,25.002353,-2.3995,-0.017,9.82860,9.82860
135.00,9.82502,25.043655,0.000417,25.002409,-2.3993,-0.017,9.82896,9.82896
136.00,9.82501,25.043887,0.000419,25.002616,-2.3993,-0.017,9.82921,9.82921
137.00,9.82502,25.044034,0.000419,25.002661,-2.3993,-0.016,9.82849,9.82849
138.00,9.82512,25.044131,0.000420,25.002690,-2.3994,-0.016,9.82728,9.82728
139.00,9.82493,25.044185,0.000422,25.002730,-2.3996,-0.016,9.82440,9.82440
140.00,9.82363,25.044072,0.000422,25.002592,-2.3998,-0.016,9.81600,9.81600
141.00,9.82160,25.044049,0.000420,25.002471,-2.3999,-0.016,9.80685,9.80685
142.00,9.81975,25.044135,0.000417,25.002500,-2.3999,-0.016,9.79961,9.79961
143.00,9.81808,25.044101,0.000411,25.002359,-2.4000,-0.016,9.79314,9.79314
144.00,9.81655,25.044171,0.000412,25.002338,-2.4001,-0.016,9.78959,9.78959
145.00,9.81518,25.044254,0.000410,25.002344,-2.4000,-0.015,9.79150,9.79150
146.00,9.81402,25.044272,0.000411,25.002351,-2.3999,-0.015,9.79467,9.79467
147.00,9.81270,25.044313,0.000415,25.002311,-2.3999,-0.015,9.79514,9.79514
148.00,9.81138,25.044464,0.000419,25.002453,-2.3999,-0.015,9.79528,9.79528
149.00,9.81023,25.044511,0.000419,25.002426,-2.3999,-0.015,9.79586,9.79586
150.00,9.80892,25.044602,0.000423,25.002491,-2.3999,-0.016,9.79634,9.79634
151.00,9.80752,25.044666,0.000427,25.002520,-2.4000,-0.016,9.79642,9.79642
152.00,9.80606,25.044689,0.000425,25.002486,-2.4000,-0.015,9.79720,9.79720
153.00,9.80418,25.044774,0.000423,25.002464,-2.4000,-0.015,9.79687,9.79687
154.00,9.80229,25.044797,0.000421,25.002472,-2.4001,-0.015,9.79573,9.79573
155.00,9.80068,25.044787,0.000418,25.002500,-2.4002,-0.015,9.79560,9.79560
156.00,9.79914,25.044785,0.000413,25.002417,-2.4003,-0.015,9.79534,9.79534
157.00,9.79770,25.044764,0.000413,25.002418,-2.4003,-0.015,9.79594,9.79594
158.00,9.79639,25.044647,0.000413,25.002387,-2.4004,-0.015,9.79713,9.79713
159.00,9.79512,25.044644,0.000414,25.002394,-2.4004,-0.015,9.79768,9.79768
160.00,9.79474,25.044684,0.000413,25.002349,-2.4004,-0.014,9.79638,9.79638
161.00,9.79519,25.044661,0.000414,25.002367,-2.4004,-0.014,9.79537,9.79537
162.00,9.79558,25.044766,0.000416,25.002401,-2.4004,-0.014,9.79462,9.79462
163.00,9.79576,25.044760,0.000417,25.002349,-2.4006,-0.014,9.79389,9.79389
164.00,9.79579,25.044738,0.000416,25.002318,-2.4007,-0.014,9.79371,9.79371
165.00,9.79581,25.044779,0.000419,25.002335,-2.4008,-0.014,9.79507,9.79507
166.00,9.79576,25.044847,0.000418,25.002265,-2.4009,-0.014,9.79575,9.79575
167.00,9.79572,25.044863,0.000418,25.002259,-2.4010,-0.014,9.79539,9.79539
168.00,9.79578,25.044873,0.000415,25.002223,-2.4009,-0.014,9.79505,9.79505
169.00,9.79573,25.044924,0.000414,25.002154,-2.4008,-0.014,9.79572,9.79572
170.00,9.79570,25.045102,0.000415,25.002217,-2.4009,-0.014,9.79557,9.79557
171.00,9.79562,25.045185,0.000416,25.002297,-2.4009,-0.014,9.79579,9.79579
172.00,9.79551,25.045139,0.000414,25.002239,-2.4010,-0.013,9.79611,9.79611
173.00,9.79555,25.045297,0.000419,25.002374,-2.4011,-0.013,9.79650,9.79650
174.00,9.79580,25.045382,0.000419,25.002443,-2.4012,-0.013,9.79664,9.79664
175.00,9.79592,25.045361,0.000420,25.002483,-2.4012,-0.013,9.79642,9.79642
176.00,9.79584,25.045437,0.000424,25.002601,-2.4013,-0.013,9.79633,9.79633
177.00,9.79582,25.045540,0.000428,25.002695,-2.4014,-0.013,9.79702,9.79702
178.00,9.79574,25.045498,0.000428,25.002607,-2.4015,-0.013,9.79728,9.79728
179.00,9.79565,25.045529,0.000428,25.002682,-2.4017,-0.013,9.79671,9.79671
180.00,9.79577,25.045446,0.000423,25.002600,-2.4020,-0.013,9.79634,9.79634
181.00,9.79582,25.045484,0.000421,25.002587,-2.4020,-0.013,9.79566,9.79566
182.00,9.79592,25.045486,0.000420,25.002553,-2.4020,-0.012,9.79501,9.79501
183.00,9.79585,25.045562,0.000420,25.002561,-2.4021,-0.012,9.79455,9.79455
184.00,9.79588,25.045550,0.000418,25.002409,-2.4022,-0.012,9.79464,9.79464
185.00,9.79576,25.045676,0.000420,25.002421,-2.4021,-0.012,9.79375,9.79375
186.00,9.79533,25.045661,0.000420,25.002293,-2.4023,-0.012,9.79323,9.79323
187.00,9.79529,25.045768,0.000420,25.002244,-2.4025,-0.012,9.79296,9.79296
188.00,9.79518,25.045929,0.000421,25.002356,-2.4028,-0.012,9.79223,9.79223
189.00,9.79506,25.045926,0.000421,25.002328,-2.4031,-0.012,9.79178,9.79178
190.00,9.79488,25.045888,0.000421,25.002280,-2.4033,-0.012,9.79284,9.79284
191.00,9.79480,25.045848,0.000417,25.002210,-2.4034,-0.012,9.79382,9.79382
192.00,9.79464,25.045911,0.000415,25.002318,-2.4032,-0.012,9.79304,9.79304
193.00,9.79435,25.045782,0.000413,25.002167,-2.4029,-0.012,9.79276,9.79276
194.00,9.79391,25.045977,0.000416,25.002365,-2.4025,-0.012,9.79126,9.79126
195.00,9.79341,25.045982,0.000414,25.002314,-2.4022,-0.011,9.79030,9.79030
196.00,9.79323,25.046092,0.000417,25.002421,-2.4021,-0.011,9.78977,9.78977
197.00,9.79295,25.046182,0.000420,25.002415,-2.4022,-0.011,9.78992,9.78992
198.00,9.79252,25.046269,0.000416,25.002462,-2.4023,-0.011,9.78987,9.78987
199.00,9.79227,25.046236,0.000415,25.002322,-2.4024,-0.011,9.79075,9.79075
200.00,9.79203,25.046389,0.000418,25.002439,-2.4026,-0.011,9.79121,9.79121
201.00,9.79206,25.046406,0.000418,25.002404,-2.4026,-0.011,9.79204,9.79204
202.00,9.79178,25.046440,0.000417,25.002386,-2.4026,-0.011,9.79304,9.79304
203.00,9.79149,25.046525,0.000419,25.002401,-2.4028,-0.011,9.79131,9.79131
204.00,9.79156,25.046571,0.000420,25.002451,-2.4029,-0.011,9.78515,9.78515
205.00,9.79136,25.046575,0.000416,25.002415,-2.4031,-0.011,9.77365,9.77365
206.00,9.79068,25.046748,0.000414,25.002547,-2.4033,-0.011,9.75550,9.75550
207.00,9.79064,25.046803,0.000413,25.002648,-2.4034,-0.010,9.73186,9.73186
208.00,9.79137,25.046871,0.000411,25.002705,-2.4034,-0.010,9.70782,9.70782
209.00,9.79144,25.046848,0.000406,25.002631,-2.4034,-0.010,9.68600,9.68600
210.00,9.79279,25.046857,0.000407,25.002572,-2.4034,-0.010,9.67072,9.67072
@2,2.0001,4.0, 210.204000000005 
211.00,9.79564,25.046797,0.000405,25.002427,-2.4034,-0.010,9.66509,9.66509
212.00,9.78999,25.046782,0.000405,25.002351,-2.4034,-0.010,9.66867,9.66867
213.00,9.77272,25.046669,0.000406,25.002237,-2.4036,-0.010,9.67910,9.67910
214.00,9.74976,25.046777,0.000414,25.002312,-2.4038,-0.010,9.69306,9.69306
215.00,9.72955,25.046899,0.000419,25.002377,-2.4040,-0.010,9.70714,9.70714
216.00,9.71886,25.046857,0.000420,25.002325,-2.4042,-0.010,9.71906,9.71906
217.00,9.71664,25.046780,0.000419,25.002215,-2.4043,-0.010,9.72783,9.72783
218.00,9.71785,25.047010,0.000419,25.002355,-2.4043,-0.010,9.73435,9.73435
219.00,9.72024,25.047059,0.000416,25.002358,-2.4044,-0.010,9.74085,9.74085
220.00,9.72308,25.047121,0.000413,25.002357,-2.4045,-0.009,9.74612,9.74612
221.00,9.72337,25.047233,0.000415,25.002473,-2.4047,-0.009,9.75018,9.75018
222.00,9.72174,25.047531,0.000418,25.002760,-2.4048,-0.009,9.75402,9.75402
223.00,9.72032,25.047487,0.000417,25.002643,-2.4050,-0.009,9.75742,9.75742
224.00,9.71989,25.047452,0.000415,25.002586,-2.4050,-0.009,9.75973,9.75973
225.00,9.72068,25.047546,0.000416,25.002713,-2.4050,-0.009,9.76164,9.76164
226.00,9.72293,25.047629,0.000418,25.002780,-2.4049,-0.009,9.76409,9.76409
227.00,9.72676,25.047460,0.000415,25.002540,-2.4049,-0.009,9.76610,9.76610
228.00,9.73183,25.047489,0.000418,25.002570,-2.4048,-0.009,9.76827,9.76827
229.00,9.73778,25.047604,0.000420,25.002688,-2.4048,-0.009,9.77054,9.77054
230.00,9.74400,25.047550,0.000416,25.002550,-2.4049,-0.009,9.77356,9.77356
231.00,9.74975,25.047433,0.000405,25.002322,-2.4049,-0.008,9.77633,9.77633
232.00,9.75454,25.047618,0.000407,25.002411,-2.4050,-0.008,9.77873,9.77873
233.00,9.75832,25.047664,0.000403,25.002377,-2.4051,-0.008,9.78002,9.78002
234.00,9.76144,25.047653,0.000403,25.002279,-2.4053,-0.008,9.78042,9.78042
235.00,9.76408,25.047843,0.000407,25.002383,-2.4054,-0.008,9.78029,9.78029
236.00,9.76661,25.048137,0.000416,25.002632,-2.4055,-0.008,9.78057,9.78057
237.00,9.76895,25.048080,0.000416,25.002509,-2.4056,-0.008,9.78191,9.78191
238.00,9.77124,25.048077,0.000418,25.002461,-2.4056,-0.008,9.78326,9.78326
239.00,9.77302,25.048116,0.000414,25.002448,-2.4055,-0.008,9.78425,9.78425
240.00,9.77441,25.048040,0.000411,25.002413,-2.4055,-0.008,9.78497,9.78497
241.00,9.77569,25.047985,0.000410,25.002331,-2.4057,-0.007,9.78442,9.78442
242.00,9.77697,25.048161,0.000408,25.002454,-2.4059,-0.007,9.78367,9.78367
243.00,9.77813,25.048256,0.000409,25.002480,-2.4060,-0.007,9.78348,9.78348
244.00,9.77927,25.048252,0.000411,25.002456,-2.4061,-0.007,9.78397,9.78397
245.00,9.78032,25.048248,0.000410,25.002322,-2.4063,-0.007,9.78468,9.78468
246.00,9.78135,25.048290,0.000408,25.002295,-2.4063,-0.007,9.78622,9.78622
247.00,9.78243,25.048308,0.000413,25.002315,-2.4063,-0.007,9.78753,9.78753
248.00,9.78346,25.048348,0.000414,25.002331,-2.4064,-0.007,9.78909,9.78909
249.00,9.78433,25.048486,0.000419,25.002410,-2.4065,-0.007,9.78982,9.78982
250.00,9.78486,25.048658,0.000423,25.002598,-2.4064,-0.007,9.79038,9.79038
251.00,9.78525,25.048702,0.000425,25.002621,-2.4065,-0.007,9.79034,9.79034
252.00,9.78550,25.048646,0.000423,25.002460,-2.4065,-0.007,9.78953,9.78953
253.00,9.78579,25.048846,0.000423,25.002618,-2.4066,-0.006,9.78802,9.78802
254.00,9.78608,25.048830,0.000419,25.002538,-2.4067,-0.006,9.78707,9.78707
255.00,9.78644,25.048880,0.000418,25.002514,-2.4068,-0.006,9.78635,9.78635
256.00,9.78670,25.048992,0.000417,25.002523,-2.4070,-0.006,9.78633,9.78633
257.00,9.78685,25.049095,0.000419,25.002649,-2.4071,-0.006,9.78672,9.78672
258.00,9.78696,25.049066,0.000419,25.002590,-2.4071,-0.006,9.78760,9.78760
259.00,9.78717,25.049145,0.000421,25.002633,-2.4071,-0.006,9.78842,9.78842
260.00,9.78733,25.049078,0.000420,25.002506,-2.4072,-0.006,9.78795,9.78795
261.00,9.78731,25.049129,0.000422,25.002509,-2.4072,-0.006,9.78640,9.78640
262.00,9.78728,25.049133,0.000416,25.002412,-2.4075,-0.006,9.78539,9.78539
263.00,9.78724,25.049145,0.000413,25.002341,-2.4077,-0.006,9.78383,9.78383
264.00,9.78703,25.049101,0.000408,25.002193,-2.4080,-0.006,9.78258,9.78258
265.00,9.78688,25.049205,0.000407,25.002299,-2.4081,-0.006,9.78258,9.78258
266.00,9.78666,25.049104,0.000406,25.002218,-2.4082,-0.005,9.78271,9.78271
267.00,9.78620,25.049093,0.000407,25.002220,-2.4082,-0.006,9.78235,9.78235
268.00,9.78575,25.049162,0.000408,25.002327,-2.4082,-0.005,9.78231,9.78231
269.00,9.78525,25.049363,0.000412,25.002601,-2.4082,-0.005,9.78248,9.78248
270.00,9.78496,25.049368,0.000413,25.002631,-2.4083,-0.005,9.78216,9.78216
271.00,9.78462,25.049452,0.000412,25.002695,-2.4085,-0.005,9.78252,9.78252
272.00,9.78436,25.049700,0.000417,25.002871,-2.4086,-0.005,9.78256,9.78256
273.00,9.78405,25.049707,0.000419,25.002794,-2.4087,-0.005,9.78163,9.78163
274.00,9.78367,25.049720,0.000416,25.002669,-2.4088,-0.005,9.78048,9.78048
275.00,9.78331,25.049749,0.000414,25.002598,-2.4089,-0.005,9.77971,9.77971
276.00,9.78283,25.049847,0.000416,25.002632,-2.4090,-0.005,9.77861,9.77861
277.00,9.78234,25.049727,0.000410,25.002487,-2.4091,-0.004,9.77814,9.77814
278.00,9.78194,25.049797,0.000408,25.002529,-2.4091,-0.004,9.77929,9.77929
279.00,9.78158,25.049796,0.000405,25.002506,-2.4092,-0.004,9.77998,9.77998
280.00,9.78130,25.049881,0.000408,25.002498,-2.4092,-0.004,9.78038,9.78038
281.00,9.78112,25.049927,0.000409,25.002471,-2.4093,-0.004,9.78048,9.78048
282.00,9.78105,25.050096,0.000412,25.002558,-2.4094,-0.004,9.78099,9.78099
283.00,9.78096,25.050160,0.000411,25.002553,-2.4095,-0.004,9.78030,9.78030
284.00,9.78080,25.050256,0.000416,25.002612,-2.4097,-0.004,9.78003,9.78003
285.00,9.78069,25.050299,0.000416,25.002658,-2.4098,-0.004,9.78009,9.78009
286.00,9.78052,25.050355,0.000417,25.002694,-2.4098,-0.004,9.78022,9.78022
287.00,9.78035,25.050355,0.000421,25.002683,-2.4098,-0.004,9.77925,9.77925
288.00,9.78007,25.050361,0.000422,25.002635,-2.4098,-0.004,9.77850,9.77850
289.00,9.77977,25.050356,0.000426,25.002606,-2.4099,-0.004,9.77781,9.77781
290.00,9.77943,25.050325,0.000425,25.002508,-2.4100,-0.004,9.77697,9.77697
291.00,9.77910,25.050283,0.000424,25.002476,-2.4101,-0.004,9.77628,9.77628
292.00,9.77877,25.050234,0.000423,25.002461,-2.4102,-0.004,9.77634,9.77634
293.00,9.77865,25.050201,0.000423,25.002504,-2.4104,-0.004,9.77658,9.77658
294.00,9.77867,25.050289,0.000417,25.002575,-2.4105,-0.003,9.77672,9.77672
295.00,9.77856,25.050348,0.000420,25.002668,-2.4108,-0.003,9.77681,9.77681
296.00,9.77852,25.050488,0.000420,25.002713,-2.4110,-0.003,9.77700,9.77700
297.00,9.77850,25.050578,0.000417,25.002712,-2.4112,-0.003,9.77744,9.77744
298.00,9.77838,25.050750,0.000418,25.002762,-2.4112,-0.003,9.77731,9.77731
299.00,9.77811,25.050724,0.000418,25.002723,-2.4112,-0.002,9.77751,9.77751
300.00,9.77793,25.050787,0.000415,25.002684,-2.4111,-0.002,9.77743,9.77743
301.00,9.77776,25.050788,0.000415,25.002666,-2.4111,-0.002,9.77735,9.77735
302.00,9.77766,25.050940,0.000421,25.002783,-2.4111,-0.002,9.77705,9.77705
303.00,9.77736,25.050964,0.000421,25.002742,-2.4112,-0.002,9.77675,9.77675
304.00,9.77720,25.051047,0.000419,25.002680,-2.4115,-0.002,9.77613,9.77613
305.00,9.77686,25.051182,0.000422,25.002770,-2.4116,-0.002,9.77536,9.77536
306.00,9.77643,25.051200,0.000422,25.002695,-2.4118,-0.002,9.77464,9.77464
307.00,9.77631,25.051181,0.000418,25.002652,-2.4119,-0.002,9.77464,9.77464
308.00,9.77649,25.051062,0.000412,25.002500,-2.4120,-0.002,9.77559,9.77559
309.00,9.77658,25.051113,0.000417,25.002594,-2.4120,-0.002,9.77606,9.77606
310.00,9.77662,25.051072,0.000417,25.002525,-2.4122,-0.002,9.77692,9.77692
311.00,9.77663,25.051137,0.000415,25.002533,-2.4123,-0.002,9.77735,9.77735
312.00,9.77649,25.051075,0.000413,25.002417,-2.4124,-0.002,9.77658,9.77658
313.00,9.77637,25.051211,0.000413,25.002498,-2.4125,-0.001,9.77542,9.77542
314.00,9.77624,25.051304,0.000415,25.002465,-2.4127,-0.001,9.77537,9.77537
315.00,9.77620,25.051276,0.000415,25.002382,-2.4128,-0.001,9.77467,9.77467
316.00,9.77604,25.051250,0.000414,25.002398,-2.4128,-0.001,9.77458,9.77458
317.00,9.77588,25.051311,0.000416,25.002423,-2.4129,-0.001,9.77457,9.77457
318.00,9.77560,25.051282,0.000418,25.002375,-2.4131,-0.001,9.77425,9.77425
319.00,9.77528,25.051227,0.000416,25.002376,-2.4132,-0.001,9.77280,9.77280
320.00,9.77488,25.051304,0.000416,25.002410,-2.4133,-0.001,9.77201,9.77201
321.00,9.77466,25.051493,0.000422,25.002470,-2.4134,-0.001,9.77175,9.77175
322.00,9.77443,25.051586,0.000421,25.002503,-2.4135,-0.001,9.77147,9.77147
323.00,9.77424,25.051705,0.000420,25.002587,-2.4136,-0.001,9.77123,9.77123
324.00,9.77406,25.051770,0.000417,25.002510,-2.4137,-0.001,9.77211,9.77211
325.00,9.77406,25.051953,0.000413,25.002632,-2.4139,0.000,9.77273,9.77273
326.00,9.77417,25.051955,0.000409,25.002660,-2.4140,0.000,9.77307,9.77307
327.00,9.77412,25.051962,0.000408,25.002659,-2.4141,0.000,9.77324,9.77324
328.00,9.77381,25.052085,0.000410,25.002715,-2.4142,0.000,9.77363,9.77363
329.00,9.77352,25.052159,0.000411,25.002775,-2.4143,0.000,9.77334,9.77334
330.00,9.77330,25.052086,0.000413,25.002646,-2.4143,0.000,9.77321,9.77321
331.00,9.77303,25.052045,0.000413,25.002540,-2.4143,0.000,9.77226,9.77226
332.00,9.77272,25.052021,0.000414,25.002416,-2.4144,0.000,9.77083,9.77083
333.00,9.77232,25.051988,0.000413,25.002336,-2.4144,0.000,9.76948,9.76948
334.00,9.77189,25.051987,0.000413,25.002300,-2.4145,0.000,9.76845,9.76845
335.00,9.77163,25.051992,0.000410,25.002254,-2.4146,0.000,9.76841,9.76841
336.00,9.77158,25.052052,0.000409,25.002213,-2.4147,0.000,9.76897,9.76897
337.00,9.77143,25.052158,0.000409,25.002261,-2.4149,0.000,9.77001,9.77001
338.00,9.77132,25.052234,0.000409,25.002320,-2.4150,0.000,9.77085,9.77085
339.00,9.77133,25.052306,0.000409,25.002370,-2.4152,0.001,9.77152,9.77152
340.00,9.77132,25.052413,0.000411,25.002478,-2.4154,0.001,9.77086,9.77086
341.00,9.77116,25.052471,0.000410,25.002609,-2.4155,0.001,9.76963,9.76963
342.00,9.77083,25.052550,0.000412,25.002675,-2.4156,0.001,9.76888,9.76888
343.00,9.77076,25.052552,0.000414,25.002619,-2.4156,0.001,9.76924,9.76924
344.00,9.77080,25.052556,0.000415,25.002624,-2.4156,0.001,9.76959,9.76959
345.00,9.77072,25.052489,0.000415,25.002559,-2.4156,0.001,9.77036,9.77036
346.00,9.77065,25.052581,0.000418,25.002580,-2.4155,0.001,9.77123,9.77123
347.00,9.77041,25.052564,0.000415,25.002509,-2.4156,0.001,9.77163,9.77163
348.00,9.77034,25.052711,0.000415,25.002627,-2.4157,0.001,9.77170,9.77170
349.00,9.77028,25.052776,0.000415,25.002621,-2.4159,0.001,9.77119,9.77119
350.00,9.77008,25.052886,0.000415,25.002676,-2.4161,0.002,9.77050,9.77050
351.00,9.77008,25.052828,0.000413,25.002583,-2.4163,0.002,9.77087,9.77087
352.00,9.77039,25.052867,0.000416,25.002647,-2.4164,0.002,9.77118,9.77118
353.00,9.77070,25.052768,0.000414,25.002525,-2.4165,0.002,9.76791,9.76791
354.00,9.77051,25.052712,0.000413,25.002413,-2.4166,0.002,9.76067,9.76067
355.00,9.77042,25.052807,0.000419,25.002442,-2.4167,0.002,9.75077,9.75077
356.00,9.77071,25.052872,0.000418,25.002452,-2.4168,0.002,9.73572,9.73572
357.00,9.77126,25.052934,0.000415,25.002425,-2.4169,0.002,9.71635,9.71635
358.00,9.77093,25.053057,0.000417,25.002480,-2.4171,0.002,9.69621,9.69621
359.00,9.77083,25.053202,0.000417,25.002599,-2.4172,0.002,9.67892,9.67892
360.00,9.77037,25.053229,0.000413,25.002569,-2.4173,0.003,9.66457,9.66457
@3,2.0001,4.0, 360.029000000002 
361.00,9.77255,25.053327,0.000416,25.002596,-2.4174,0.003,9.65632,9.65632
362.00,9.76743,25.053360,0.000418,25.002575,-2.4175,0.003,9.65573,9.65573
363.00,9.75137,25.053352,0.000420,25.002529,-2.4176,0.002,9.66088,9.66088
364.00,9.73308,25.053360,0.000419,25.002469,-2.4176,0.003,9.67070,9.67070
365.00,9.71488,25.053328,0.000417,25.002384,-2.4177,0.003,9.68196,9.68196
366.00,9.70283,25.053320,0.000415,25.002277,-2.4178,0.003,9.69301,9.69301
367.00,9.69822,25.053437,0.000418,25.002378,-2.4180,0.003,9.70191,9.70191
368.00,9.69807,25.053555,0.000419,25.002455,-2.4182,0.003,9.70964,9.70964
369.00,9.69978,25.053671,0.000421,25.002505,-2.4185,0.003,9.71503,9.71503
370.00,9.70208,25.053685,0.000421,25.002477,-2.4188,0.003,9.71976,9.71976
371.00,9.70335,25.053702,0.000423,25.002545,-2.4190,0.003,9.72398,9.72398
372.00,9.70164,25.053619,0.000420,25.002391,-2.4192,0.003,9.72809,9.72809
373.00,9.70021,25.053564,0.000417,25.002334,-2.4192,0.003,9.73174,9.73174
374.00,9.69982,25.053627,0.000417,25.002361,-2.4192,0.004,9.73474,9.73474
375.00,9.70050,25.053803,0.000420,25.002528,-2.4192,0.004,9.73770,9.73770
376.00,9.70220,25.053907,0.000419,25.002523,-2.4192,0.004,9.74039,9.74039
377.00,9.70518,25.053970,0.000418,25.002539,-2.4192,0.004,9.74255,9.74255
378.00,9.70930,25.054037,0.000419,25.002482,-2.4193,0.004,9.74476,9.74476
379.00,9.71430,25.054053,0.000421,25.002478,-2.4194,0.004,9.74772,9.74772
380.00,9.71956,25.054051,0.000423,25.002415,-2.4196,0.004,9.74968,9.74968
381.00,9.72469,25.054069,0.000422,25.002448,-2.4199,0.004,9.75143,9.75143
382.00,9.72925,25.054125,0.000424,25.002445,-2.4201,0.004,9.75262,9.75262
383.00,9.73300,25.054125,0.000423,25.002430,-2.4203,0.004,9.75293,9.75293
384.00,9.73613,25.054177,0.000419,25.002357,-2.4205,0.004,9.75269,9.75269
385.00,9.73864,25.054185,0.000419,25.002310,-2.4207,0.004,9.75219,9.75219
386.00,9.74082,25.054375,0.000429,25.002397,-2.4207,0.004,9.75177,9.75177
387.00,9.74290,25.054536,0.000432,25.002533,-2.4208,0.004,9.75230,9.75230
388.00,9.74474,25.054642,0.000430,25.002567,-2.4208,0.004,9.75292,9.75292
389.00,9.74630,25.054741,0.000430,25.002621,-2.4210,0.004,9.75342,9.75342
390.00,9.74772,25.054893,0.000432,25.002745,-2.4211,0.004,9.75361,9.75361
391.00,9.74877,25.054805,0.000427,25.002655,-2.4212,0.004,9.75358,9.75358
392.00,9.74959,25.054766,0.000426,25.002609,-2.4213,0.005,9.75233,9.75233
393.00,9.75020,25.054673,0.000424,25.002518,-2.4214,0.005,9.75138,9.75138
394.00,9.75084,25.054557,0.000422,25.002493,-2.4215,0.005,9.75103,9.75103
395.00,9.75147,25.054420,0.000417,25.002406,-2.4217,0.005,9.75148,9.75148
396.00,9.75193,25.054371,0.000411,25.002389,-2.4219,0.005,9.75169,9.75169
397.00,9.75230,25.054289,0.000406,25.002310,-2.4222,0.006,9.75283,9.75283
398.00,9.75275,25.054432,0.000409,25.002447,-2.4224,0.006,9.75454,9.75454
399.00,9.75304,25.054539,0.000415,25.002508,-2.4225,0.005,9.75522,9.75522
400.00,9.75324,25.054598,0.000416,25.002434,-2.4226,0.005,9.75612,9.75612
401.00,9.75341,25.054687,0.000417,25.002450,-2.4226,0.005,9.75658,9.75658
402.00,9.75348,25.054875,0.000420,25.002582,-2.4226,0.006,9.75701,9.75701
403.00,9.75381,25.054954,0.000421,25.002633,-2.4228,0.006,9.75701,9.75701
404.00,9.75412,25.054990,0.000417,25.002603,-2.4229,0.006,9.75736,9.75736
405.00,9.75439,25.055041,0.000417,25.002573,-2.4231,0.006,9.75688,9.75688
406.00,9.75460,25.055014,0.000417,25.002489,-2.4233,0.006,9.75665,9.75665
407.00,9.75467,25.054959,0.000416,25.002373,-2.4234,0.006,9.75686,9.75686
408.00,9.75486,25.054976,0.000417,25.002356,-2.4235,0.006,9.75675,9.75675
409.00,9.75496,25.055116,0.000423,25.002485,-2.4237,0.006,9.75633,9.75633
410.00,9.75514,25.055211,0.000426,25.002566,-2.4238,0.006,9.75683,9.75683
411.00,9.75540,25.055393,0.000427,25.002735,-2.4239,0.006,9.75689,9.75689
412.00,9.75557,25.055440,0.000427,25.002682,-2.4240,0.006,9.75603,9.75603
413.00,9.75577,25.055462,0.000425,25.002565,-2.4241,0.006,9.75558,9.75558
414.00,9.75607,25.055336,0.000420,25.002368,-2.4242,0.006,9.75564,9.75564
415.00,9.75614,25.055341,0.000417,25.002406,-2.4242,0.007,9.75484,9.75484
416.00,9.75624,25.055372,0.000416,25.002336,-2.4243,0.007,9.75523,9.75523
417.00,9.75633,25.055453,0.000418,25.002413,-2.4246,0.007,9.75502,9.75502
418.00,9.75605,25.055466,0.000419,25.002436,-2.4249,0.007,9.75417,9.75417
419.00,9.75570,25.055570,0.000418,25.002443,-2.4252,0.007,9.75303,9.75303
420.00,9.75544,25.055689,0.000420,25.002479,-2.4256,0.007,9.75261,9.75261
421.00,9.75520,25.055673,0.000421,25.002456,-2.4258,0.007,9.75174,9.75174
422.00,9.75506,25.055652,0.000419,25.002469,-2.4258,0.007,9.75207,9.75207
423.00,9.75501,25.055705,0.000417,25.002565,-2.4257,0.008,9.75371,9.75371
424.00,9.75507,25.055764,0.000422,25.002686,-2.4256,0.008,9.75526,9.75526
425.00,9.75518,25.055811,0.000422,25.002719,-2.4254,0.008,9.75676,9.75676
426.00,9.75527,25.055952,0.000422,25.002812,-2.4253,0.008,9.75727,9.75727
427.00,9.75513,25.056018,0.000423,25.002725,-2.4254,0.008,9.75661,9.75661
428.00,9.75477,25.056140,0.000426,25.002734,-2.4256,0.008,9.75511,9.75511
429.00,9.75457,25.056126,0.000423,25.002639,-2.4257,0.008,9.75410,9.75410
430.00,9.75438,25.056076,0.000425,25.002608,-2.4259,0.008,9.75264,9.75264
431.00,9.75418,25.056012,0.000427,25.002529,-2.4261,0.008,9.75242,9.75242
432.00,9.75407,25.055946,0.000425,25.002537,-2.4263,0.008,9.75252,9.75252
433.00,9.75401,25.055893,0.000423,25.002510,-2.4264,0.008,9.75258,9.75258
434.00,9.75374,25.055838,0.000420,25.002461,-2.4266,0.008,9.75211,9.75211
435.00,9.75361,25.055919,0.000419,25.002437,-2.4268,0.008,9.75221,9.75221
436.00,9.75333,25.055897,0.000417,25.002428,-2.4270,0.008,9.75092,9.75092
437.00,9.75292,25.056070,0.000420,25.002520,-2.4271,0.008,9.75017,9.75017
438.00,9.75273,25.056080,0.000419,25.002428,-2.4272,0.008,9.74925,9.74925
439.00,9.75256,25.056303,0.000422,25.002555,-2.4273,0.008,9.74861,9.74861
440.00,9.75253,25.056357,0.000421,25.002581,-2.4274,0.009,9.74839,9.74839
441.00,9.75242,25.056453,0.000419,25.002584,-2.4275,0.009,9.74881,9.74881
442.00,9.75224,25.056438,0.000417,25.002501,-2.4276,0.009,9.74905,9.74905
443.00,9.75186,25.056417,0.000416,25.002464,-2.4277,0.009,9.74960,9.74960
444.00,9.75149,25.056308,0.000411,25.002328,-2.4278,0.009,9.75047,9.75047
445.00,9.75108,25.056267,0.000411,25.002305,-2.4279,0.009,9.75001,9.75001
446.00,9.75069,25.056291,0.000413,25.002339,-2.4280,0.009,9.75003,9.75003
447.00,9.75048,25.056396,0.000416,25.002466,-2.4281,0.009,9.75006,9.75006
448.00,9.75047,25.056536,0.000418,25.002547,-2.4282,0.009,9.75035,9.75035
449.00,9.75034,25.056677,0.000421,25.002659,-2.4283,0.009,9.74990,9.74990
450.00,9.75029,25.056701,0.000420,25.002619,-2.4283,0.010,9.75046,9.75046
451.00,9.75017,25.056873,0.000420,25.002660,-2.4284,0.010,9.75066,9.75066
452.00,9.75015,25.056895,0.000414,25.002585,-2.4286,0.010,9.75122,9.75122
453.00,9.75008,25.056935,0.000417,25.002570,-2.4288,0.010,9.75100,9.75100
454.00,9.75004,25.056941,0.000416,25.002546,-2.4289,0.010,9.75104,9.75104
455.00,9.74985,25.057059,0.000414,25.002589,-2.4290,0.010,9.74996,9.74996
456.00,9.74966,25.056936,0.000410,25.002502,-2.4291,0.010,9.74915,9.74915
457.00,9.74962,25.056872,0.000410,25.002464,-2.4292,0.010,9.74786,9.74786
458.00,9.74937,25.056893,0.000407,25.002475,-2.4293,0.010,9.74600,9.74600
459.00,9.74913,25.056909,0.000408,25.002477,-2.4295,0.010,9.74470,9.74470
460.00,9.74882,25.056905,0.000410,25.002464,-2.4296,0.010,9.74401,9.74401
461.00,9.74843,25.057027,0.000413,25.002569,-2.4298,0.010,9.74341,9.74341
462.00,9.74826,25.057099,0.000416,25.002560,-2.4299,0.010,9.74355,9.74355
463.00,9.74813,25.057151,0.000417,25.002531,-2.4300,0.010,9.74478,9.74478
464.00,9.74786,25.057161,0.000416,25.002406,-2.4301,0.010,9.74513,9.74513
465.00,9.74767,25.057126,0.000415,25.002324,-2.4303,0.010,9.74608,9.74608
466.00,9.74748,25.057133,0.000412,25.002224,-2.4304,0.011,9.74614,9.74614
467.00,9.74720,25.057235,0.000409,25.002338,-2.4306,0.011,9.74548,9.74548
468.00,9.74683,25.057299,0.000407,25.002435,-2.4309,0.011,9.74462,9.74462
469.00,9.74644,25.057326,0.000407,25.002504,-2.4311,0.011,9.74421,9.74421
470.00,9.74603,25.057418,0.000406,25.002557,-2.4313,0.011,9.74304,9.74304
471.00,9.74556,25.057429,0.000407,25.002554,-2.4314,0.011,9.74265,9.74265
472.00,9.74500,25.057445,0.000408,25.002505,-2.4315,0.011,9.74145,9.74145
473.00,9.74393,25.057494,0.000407,25.002421,-2.4314,0.011,9.73771,9.73771
474.00,9.74244,25.057650,0.000409,25.002487,-2.4313,0.012,9.73249,9.73249
475.00,9.74066,25.057702,0.000410,25.002490,-2.4313,0.012,9.72636,9.72636
476.00,9.73899,25.057743,0.000414,25.002509,-2.4312,0.012,9.72057,9.72057
477.00,9.73738,25.057798,0.000418,25.002503,-2.4314,0.012,9.71615,9.71615
478.00,9.73606,25.057787,0.000421,25.002540,-2.4316,0.011,9.71540,9.71540
479.00,9.73518,25.057818,0.000420,25.002566,-2.4318,0.012,9.71719,9.71719
480.00,9.73439,25.057924,0.000423,25.002572,-2.4320,0.012,9.72087,9.72087
481.00,9.73378,25.057953,0.000423,25.002526,-2.4322,0.012,9.72420,9.72420
482.00,9.73301,25.058024,0.000420,25.002501,-2.4324,0.012,9.72695,9.72695
483.00,9.73206,25.058118,0.000421,25.002492,-2.4325,0.012,9.72859,9.72859
484.00,9.73121,25.058187,0.000421,25.002478,-2.4327,0.012,9.72920,9.72920
485.00,9.73035,25.058319,0.000422,25.002566,-2.4329,0.012,9.72920,9.72920
486.00,9.72963,25.058516,0.000423,25.002638,-2.4331,0.012,9.72970,9.72970
487.00,9.72901,25.058590,0.000423,25.002662,-2.4333,0.012,9.73006,9.73006
488.00,9.72836,25.058623,0.000423,25.002616,-2.4335,0.013,9.73040,9.73040
489.00,9.72772,25.058644,0.000424,25.002571,-2.4336,0.013,9.73033,9.73033
490.00,9.72705,25.058518,0.000419,25.002407,-2.4338,0.013,9.73060,9.73060
491.00,9.72667,25.058525,0.000418,25.002371,-2.4339,0.013,9.73131,9.73131
492.00,9.72641,25.058479,0.000419,25.002279,-2.4341,0.013,9.73222,9.73222
493.00,9.72651,25.058624,0.000423,25.002423,-2.4343,0.013,9.73245,9.73245
494.00,9.72701,25.058743,0.000425,25.002549,-2.4344,0.013,9.73290,9.73290
495.00,9.72786,25.058998,0.000429,25.002751,-2.4345,0.013,9.73275,9.73275
496.00,9.72874,25.058984,0.000429,25.002727,-2.4345,0.013,9.73144,9.73144
497.00,9.72940,25.059054,0.000428,25.002773,-2.4345,0.013,9.72965,9.72965
498.00,9.72997,25.058987,0.000425,25.002666,-2.4346,0.013,9.72943,9.72943
499.00,9.73035,25.058926,0.000423,25.002542,-2.4347,0.013,9.72937,9.72937
500.00,9.73049,25.058739,0.000422,25.002342,-2.4347,0.013,9.72937,9.72937
501.00,9.73041,25.058902,0.000424,25.002486,-2.4349,0.013,9.72902,9.72902
502.00,9.73050,25.058944,0.000428,25.002467,-2.4350,0.013,9.72971,9.72971
503.00,9.73070,25.059070,0.000426,25.002566,-2.4351,0.013,9.72728,9.72728
504.00,9.73064,25.059101,0.000428,25.002613,-2.4353,0.013,9.72190,9.72190
505.00,9.73072,25.059210,0.000425,25.002701,-2.4355,0.014,9.71337,9.71337
506.00,9.73060,25.059168,0.000426,25.002666,-2.4358,0.013,9.70048,9.70048
507.00,9.72960,25.059162,0.000421,25.002741,-2.4360,0.014,9.68263,9.68263
508.00,9.72921,25.059111,0.000418,25.002607,-2.4363,0.014,9.66227,9.66227
509.00,9.72933,25.059180,0.000418,25.002622,-2.4365,0.014,9.64281,9.64281
510.00,9.72916,25.059194,0.000418,25.002538,-2.4365,0.014,9.62773,9.62773
@4,2.0001,4.0, 510.174000000006 
511.00,9.72812,25.059281,0.000412,25.002531,-2.4365,0.014,9.61932,9.61932
512.00,9.72534,25.059318,0.000410,25.002392,-2.4366,0.014,9.61873,9.61873
513.00,9.71352,25.059333,0.000409,25.002421,-2.4367,0.015,9.62588,9.62588
514.00,9.69619,25.059367,0.000408,25.002388,-2.4368,0.015,9.63861,9.63861
515.00,9.67770,25.059387,0.000410,25.002435,-2.4370,0.015,9.65234,9.65234
516.00,9.66623,25.059332,0.000411,25.002355,-2.4371,0.015,9.66433,9.66433
517.00,9.66259,25.059438,0.000415,25.002468,-2.4373,0.015,9.67366,9.67366
518.00,9.66393,25.059428,0.000417,25.002426,-2.4373,0.015,9.68066,9.68066
519.00,9.66616,25.059363,0.000416,25.002303,-2.4374,0.015,9.68435,9.68435
520.00,9.66846,25.059478,0.000415,25.002374,-2.4374,0.015,9.68651,9.68651
521.00,9.66932,25.059571,0.000416,25.002469,-2.4374,0.015,9.68916,9.68916
522.00,9.66782,25.059654,0.000414,25.002538,-2.4374,0.015,9.69273,9.69273
523.00,9.66679,25.059920,0.000416,25.002765,-2.4376,0.016,9.69645,9.69645
524.00,9.66651,25.060093,0.000415,25.002861,-2.4377,0.016,9.69980,9.69980
525.00,9.66692,25.060165,0.000417,25.002863,-2.4378,0.016,9.70311,9.70311
526.00,9.66881,25.060103,0.000418,25.002689,-2.4380,0.016,9.70821,9.70821
527.00,9.67237,25.060173,0.000423,25.002680,-2.4382,0.016,9.71322,9.71322
528.00,9.67736,25.060043,0.000422,25.002470,-2.4384,0.016,9.71841,9.71841
529.00,9.68348,25.060012,0.000424,25.002401,-2.4385,0.016,9.72428,9.72428
530.00,9.68977,25.059974,0.000420,25.002334,-2.4385,0.016,9.72961,9.72961
531.00,9.69568,25.060150,0.000423,25.002501,-2.4386,0.016,9.73225,9.73225
532.00,9.70075,25.060095,0.000417,25.002416,-2.4387,0.016,9.73251,9.73251
533.00,9.70483,25.060227,0.000415,25.002513,-2.4388,0.016,9.73131,9.73131
534.00,9.70813,25.060282,0.000418,25.002554,-2.4389,0.016,9.72934,9.72934
535.00,9.71050,25.060381,0.000419,25.002534,-2.4391,0.016,9.72756,9.72756
536.00,9.71282,25.060315,0.000418,25.002426,-2.4392,0.016,9.72643,9.72643
537.00,9.71492,25.060373,0.000420,25.002464,-2.4393,0.016,9.72496,9.72496
538.00,9.71668,25.060400,0.000424,25.002457,-2.4394,0.016,9.72423,9.72423
539.00,9.71840,25.060426,0.000422,25.002464,-2.4396,0.017,9.72392,9.72392
540.00,9.72012,25.060444,0.000423,25.002530,-2.4398,0.017,9.72396,9.72396
541.00,9.72182,25.060567,0.000425,25.002592,-2.4400,0.017,9.72343,9.72343
542.00,9.72309,25.060770,0.000431,25.002690,-2.4402,0.016,9.72389,9.72389
543.00,9.72403,25.060673,0.000427,25.002512,-2.4403,0.017,9.72395,9.72395
544.00,9.72479,25.060791,0.000430,25.002624,-2.4405,0.017,9.72340,9.72340
545.00,9.72559,25.060701,0.000428,25.002513,-2.4407,0.017,9.72259,9.72259
546.00,9.72602,25.060666,0.000425,25.002437,-2.4409,0.017,9.72226,9.72226
547.00,9.72591,25.060554,0.000419,25.002296,-2.4412,0.017,9.72112,9.72112
548.00,9.72527,25.060770,0.000423,25.002512,-2.4415,0.017,9.72026,9.72026
549.00,9.72460,25.060838,0.000423,25.002467,-2.4417,0.017,9.72026,9.72026
550.00,9.72393,25.060930,0.000425,25.002494,-2.4418,0.017,9.72017,9.72017
551.00,9.72329,25.061014,0.000424,25.002520,-2.4418,0.017,9.72012,9.72012
552.00,9.72288,25.061101,0.000427,25.002575,-2.4418,0.017,9.72083,9.72083
553.00,9.72262,25.061114,0.000426,25.002577,-2.4419,0.017,9.72168,9.72168
554.00,9.72245,25.060975,0.000421,25.002445,-2.4421,0.017,9.72204,9.72204
555.00,9.72235,25.061049,0.000420,25.002486,-2.4423,0.017,9.72203,9.72203
556.00,9.72212,25.060979,0.000418,25.002413,-2.4424,0.017,9.72238,9.72238
557.00,9.72208,25.060953,0.000415,25.002404,-2.4424,0.018,9.72282,9.72282
558.00,9.72221,25.061007,0.000414,25.002319,-2.4423,0.018,9.72300,9.72300
559.00,9.72227,25.061143,0.000416,25.002399,-2.4423,0.018,9.72344,9.72344
560.00,9.72232,25.061197,0.000415,25.002397,-2.4422,0.018,9.72428,9.72428
561.00,9.72221,25.061296,0.000415,25.002412,-2.4422,0.018,9.72398,9.72398
562.00,9.72207,25.061383,0.000416,25.002417,-2.4423,0.019,9.72314,9.72314
563.00,9.72193,25.061407,0.000420,25.002482,-2.4425,0.019,9.72262,9.72262
564.00,9.72187,25.061545,0.000422,25.002597,-2.4426,0.019,9.72179,9.72179
565.00,9.72186,25.061614,0.000422,25.002626,-2.4427,0.019,9.72100,9.72100
566.00,9.72188,25.061713,0.000425,25.002714,-2.4429,0.019,9.72091,9.72091
567.00,9.72180,25.061720,0.000430,25.002713,-2.4429,0.019,9.72073,9.72073
568.00,9.72194,25.061687,0.000427,25.002612,-2.4430,0.019,9.72076,9.72076
569.00,9.72213,25.061689,0.000427,25.002528,-2.4431,0.019,9.72172,9.72172
570.00,9.72236,25.061865,0.000430,25.002638,-2.4432,0.019,9.72248,9.72248
571.00,9.72239,25.061913,0.000431,25.002608,-2.4433,0.019,9.72200,9.72200
572.00,9.72226,25.062048,0.000428,25.002620,-2.4434,0.019,9.72225,9.72225
573.00,9.72214,25.062216,0.000430,25.002766,-2.4436,0.019,9.72177,9.72177
574.00,9.72204,25.062242,0.000430,25.002766,-2.4438,0.019,9.72127,9.72127
575.00,9.72210,25.062143,0.000427,25.002672,-2.4440,0.019,9.72079,9.72079
576.00,9.72212,25.062201,0.000425,25.002721,-2.4441,0.019,9.72114,9.72114
577.00,9.72204,25.062248,0.000425,25.002766,-2.4443,0.019,9.72212,9.72212
578.00,9.72206,25.062173,0.000420,25.002599,-2.4444,0.019,9.72305,9.72305
579.00,9.72206,25.062210,0.000416,25.002556,-2.4445,0.020,9.72337,9.72337
580.00,9.72219,25.062279,0.000418,25.002547,-2.4445,0.020,9.72483,9.72483
581.00,9.72238,25.062210,0.000416,25.002443,-2.4445,0.020,9.72584,9.72584
582.00,9.72255,25.062143,0.000412,25.002384,-2.4446,0.020,9.72533,9.72533
583.00,9.72273,25.062154,0.000413,25.002439,-2.4446,0.020,9.72610,9.72610
584.00,9.72309,25.062149,0.000413,25.002399,-2.4447,0.020,9.72647,9.72647
585.00,9.72332,25.062222,0.000414,25.002416,-2.4448,0.020,9.72555,9.72555
586.00,9.72345,25.062292,0.000415,25.002473,-2.4449,0.020,9.72500,9.72500
587.00,9.72362,25.062380,0.000416,25.002466,-2.4450,0.020,9.72533,9.72533
588.00,9.72387,25.062508,0.000417,25.002503,-2.4451,0.020,9.72490,9.72490
589.00,9.72392,25.062586,0.000417,25.002577,-2.4452,0.020,9.72437,9.72437
590.00,9.72380,25.062599,0.000412,25.002545,-2.4453,0.021,9.72370,9.72370
591.00,9.72367,25.062713,0.000414,25.002599,-2.4454,0.021,9.72266,9.72266
592.00,9.72363,25.062771,0.000416,25.002591,-2.4455,0.021,9.72179,9.72179
593.00,9.72362,25.062790,0.000417,25.002533,-2.4456,0.021,9.72052,9.72052
594.00,9.72365,25.062847,0.000417,25.002567,-2.4456,0.021,9.72041,9.72041
595.00,9.72359,25.062815,0.000419,25.002534,-2.4457,0.021,9.72028,9.72028
596.00,9.72367,25.062786,0.000417,25.002431,-2.4457,0.021,9.72157,9.72157
597.00,9.72373,25.062837,0.000423,25.002507,-2.4458,0.021,9.72207,9.72207
598.00,9.72357,25.062862,0.000423,25.002578,-2.4459,0.021,9.72261,9.72261
599.00,9.72346,25.062816,0.000425,25.002525,-2.4460,0.021,9.72215,9.72215
600.00,9.72304,25.062968,0.000426,25.002616,-2.4462,0.021,9.72149,9.72149
601.00,9.72252,25.063058,0.000427,25.002695,-2.4463,0.021,9.72001,9.72001
602.00,9.72225,25.063002,0.000421,25.002619,-2.4463,0.022,9.71974,9.71974
603.00,9.72211,25.063057,0.000420,25.002595,-2.4464,0.022,9.71947,9.71947
604.00,9.72165,25.063074,0.000421,25.002518,-2.4463,0.022,9.71882,9.71882
605.00,9.72122,25.063050,0.000424,25.002462,-2.4462,0.022,9.71854,9.71854
606.00,9.72081,25.063047,0.000427,25.002398,-2.4462,0.022,9.71828,9.71828
607.00,9.72045,25.063121,0.000428,25.002411,-2.4463,0.022,9.71745,9.71745
608.00,9.72005,25.063149,0.000430,25.002439,-2.4464,0.022,9.71689,9.71689
609.00,9.71971,25.063293,0.000430,25.002555,-2.4466,0.022,9.71663,9.71663
610.00,9.71930,25.063283,0.000427,25.002491,-2.4467,0.022,9.71630,9.71630
611.00,9.71909,25.063431,0.000424,25.002559,-2.4468,0.022,9.71642,9.71642
612.00,9.71906,25.063633,0.000429,25.002689,-2.4468,0.022,9.71696,9.71696
613.00,9.71905,25.063703,0.000429,25.002642,-2.4469,0.022,9.71713,9.71713
614.00,9.71881,25.063726,0.000429,25.002590,-2.4469,0.022,9.71679,9.71679
615.00,9.71847,25.063839,0.000430,25.002643,-2.4468,0.022,9.71680,9.71680
616.00,9.71803,25.063851,0.000427,25.002643,-2.4469,0.022,9.71647,9.71647
617.00,9.71763,25.063800,0.000422,25.002588,-2.4469,0.022,9.71565,9.71565
618.00,9.71722,25.063779,0.000419,25.002583,-2.4470,0.023,9.71451,9.71451
619.00,9.71682,25.063814,0.000420,25.002599,-2.4471,0.023,9.71459,9.71459
620.00,9.71671,25.063762,0.000420,25.002548,-2.4472,0.023,9.71509,9.71509
621.00,9.71667,25.063773,0.000424,25.002509,-2.4472,0.023,9.71541,9.71541
622.00,9.71656,25.063755,0.000428,25.002394,-2.4473,0.023,9.71571,9.71571
623.00,9.71631,25.063873,0.000430,25.002444,-2.4474,0.023,9.71625,9.71625
624.00,9.71608,25.064013,0.000434,25.002507,-2.4475,0.023,9.71587,9.71587
625.00,9.71582,25.064205,0.000435,25.002624,-2.4475,0.023,9.71451,9.71451
626.00,9.71554,25.064279,0.000434,25.002684,-2.4476,0.023,9.71319,9.71319
627.00,9.71518,25.064379,0.000432,25.002763,-2.4476,0.023,9.71176,9.71176
628.00,9.71487,25.064390,0.000432,25.002646,-2.4477,0.023,9.71106,9.71106
629.00,9.71474,25.064350,0.000431,25.002606,-2.4477,0.023,9.71171,9.71171
630.00,9.71469,25.064287,0.000428,25.002511,-2.4478,0.023,9.71216,9.71216
631.00,9.71460,25.064304,0.000428,25.002510,-2.4479,0.023,9.71309,9.71309
632.00,9.71451,25.064255,0.000427,25.002377,-2.4479,0.023,9.71465,9.71465
633.00,9.71438,25.064261,0.000428,25.002389,-2.4479,0.023,9.71537,9.71537
634.00,9.71427,25.064290,0.000425,25.002308,-2.4479,0.023,9.71491,9.71491
635.00,9.71427,25.064327,0.000424,25.002300,-2.4479,0.024,9.71532,9.71532
636.00,9.71435,25.064367,0.000427,25.002209,-2.4479,0.024,9.71581,9.71581
637.00,9.71437,25.064392,0.000426,25.002209,-2.4479,0.024,9.71544,9.71544
638.00,9.71441,25.064481,0.000425,25.002245,-2.4480,0.024,9.71494,9.71494
639.00,9.71434,25.064569,0.000427,25.002297,-2.4480,0.024,9.71466,9.71466
640.00,9.71428,25.064662,0.000428,25.002361,-2.4481,0.024,9.71499,9.71499
641.00,9.71431,25.064698,0.000426,25.002409,-2.4481,0.024,9.71514,9.71514
642.00,9.71425,25.064798,0.000428,25.002446,-2.4482,0.024,9.71467,9.71467
643.00,9.71404,25.064766,0.000426,25.002407,-2.4481,0.024,9.71443,9.71443
644.00,9.71383,25.064666,0.000419,25.002283,-2.4481,0.024,9.71398,9.71398
645.00,9.71382,25.064716,0.000418,25.002262,-2.4480,0.025,9.71282,9.71282
646.00,9.71382,25.064768,0.000418,25.002282,-2.4480,0.025,9.71167,9.71167
647.00,9.71407,25.064896,0.000419,25.002395,-2.4479,0.025,9.71227,9.71227
648.00,9.71438,25.064961,0.000418,25.002417,-2.4480,0.025,9.71335,9.71335
649.00,9.71451,25.065134,0.000424,25.002606,-2.4480,0.025,9.71439,9.71439
650.00,9.71449,25.065165,0.000423,25.002600,-2.4481,0.025,9.71504,9.71504
651.00,9.71454,25.065258,0.000428,25.002674,-2.4482,0.025,9.71519,9.71519
652.00,9.71432,25.065328,0.000429,25.002710,-2.4482,0.025,9.71420,9.71420
653.00,9.71429,25.065417,0.000430,25.002758,-2.4484,0.025,9.71221,9.71221
654.00,9.71402,25.065393,0.000428,25.002662,-2.4484,0.025,9.70781,9.70781
655.00,9.71405,25.065448,0.000429,25.002632,-2.4485,0.025,9.70052,9.70052
656.00,9.71382,25.065508,0.000423,25.002603,-2.4484,0.025,9.68935,9.68935
657.00,9.71351,25.065455,0.000418,25.002522,-2.4484,0.025,9.67348,9.67348
658.00,9.71436,25.065403,0.000415,25.002414,-2.4484,0.026,9.65461,9.65461
659.00,9.71517,25.065527,0.000414,25.002507,-2.4484,0.026,9.63607,9.63607
660.00,9.71458,25.065480,0.000412,25.002497,-2.4486,0.026,9.62085,9.62085
@5,2.0001,4.0, 660.107000000004 
661.00,9.71308,25.065377,0.000410,25.002348,-2.4486,0.026,9.61086,9.61086
662.00,9.71036,25.065416,0.000409,25.002319,-2.4487,0.026,9.60889,9.60889
663.00,9.70149,25.065514,0.000411,25.002396,-2.4488,0.026,9.61342,9.61342
664.00,9.68632,25.065488,0.000412,25.002322,-2.4488,0.026,9.62290,9.62290
665.00,9.66842,25.065566,0.000414,25.002330,-2.4488,0.026,9.63400,9.63400
666.00,9.65562,25.065655,0.000415,25.002405,-2.4488,0.026,9.64472,9.64472
667.00,9.65020,25.065697,0.000417,25.002387,-2.4488,0.026,9.65389,9.65389
668.00,9.64983,25.065841,0.000419,25.002523,-2.4488,0.026,9.66109,9.66109
669.00,9.65139,25.065974,0.000422,25.002649,-2.4487,0.026,9.66633,9.66633
670.00,9.65357,25.065996,0.000422,25.002624,-2.4486,0.027,9.67008,9.67008
671.00,9.65527,25.066011,0.000424,25.002647,-2.4485,0.027,9.67372,9.67372
672.00,9.65409,25.066100,0.000429,25.002735,-2.4485,0.027,9.67611,9.67611
673.00,9.65263,25.066049,0.000428,25.002611,-2.4485,0.026,9.67855,9.67855
674.00,9.65183,25.066081,0.000426,25.002563,-2.4485,0.027,9.68062,9.68062
675.00,9.65179,25.066184,0.000427,25.002666,-2.4486,0.027,9.68279,9.68279
676.00,9.65266,25.066260,0.000427,25.002672,-2.4486,0.027,9.68473,9.68473
677.00,9.65491,25.066338,0.000424,25.002685,-2.4486,0.027,9.68667,9.68667
678.00,9.65828,25.066358,0.000421,25.002646,-2.4486,0.027,9.68850,9.68850
679.00,9.66261,25.066287,0.000419,25.002544,-2.4487,0.027,9.69028,9.69028
680.00,9.66722,25.066303,0.000418,25.002517,-2.4487,0.028,9.69150,9.69150
681.00,9.67175,25.066340,0.000416,25.002516,-2.4487,0.028,9.69301,9.69301
682.00,9.67588,25.066320,0.000414,25.002497,-2.4487,0.028,9.69447,9.69447
683.00,9.67940,25.066406,0.000414,25.002586,-2.4486,0.028,9.69603,9.69603
684.00,9.68229,25.066456,0.000417,25.002622,-2.4486,0.028,9.69709,9.69709
685.00,9.68465,25.066437,0.000417,25.002537,-2.4485,0.028,9.69840,9.69840
686.00,9.68661,25.066483,0.000420,25.002585,-2.4485,0.028,9.69881,9.69881
687.00,9.68834,25.066400,0.000421,25.002483,-2.4485,0.028,9.69925,9.69925
688.00,9.68986,25.066452,0.000427,25.002519,-2.4484,0.028,9.69934,9.69934
689.00,9.69126,25.066505,0.000424,25.002548,-2.4483,0.028,9.69985,9.69985
690.00,9.69261,25.066521,0.000422,25.002508,-2.4483,0.028,9.70061,9.70061
691.00,9.69385,25.066494,0.000416,25.002398,-2.4482,0.028,9.70124,9.70124
692.00,9.69510,25.066611,0.000414,25.002469,-2.4482,0.028,9.70266,9.70266
693.00,9.69638,25.066659,0.000411,25.002433,-2.4482,0.029,9.70391,9.70391
694.00,9.69749,25.066688,0.000411,25.002416,-2.4481,0.029,9.70498,9.70498
695.00,9.69844,25.066747,0.000412,25.002440,-2.4481,0.029,9.70490,9.70490
696.00,9.69918,25.066846,0.000417,25.002528,-2.4480,0.029,9.70488,9.70488
697.00,9.69970,25.066740,0.000416,25.002413,-2.4481,0.029,9.70336,9.70336
698.00,9.70005,25.066658,0.000412,25.002363,-2.4481,0.029,9.70161,9.70161
699.00,9.70032,25.066731,0.000413,25.002443,-2.4481,0.029,9.70003,9.70003
700.00,9.70071,25.066787,0.000412,25.002551,-2.4481,0.029,9.69999,9.69999
701.00,9.70109,25.066759,0.000409,25.002497,-2.4480,0.029,9.69985,9.69985
702.00,9.70139,25.066849,0.000406,25.002553,-2.4479,0.030,9.70115,9.70115
703.00,9.70176,25.066989,0.000409,25.002580,-2.4479,0.030,9.70279,9.70279
704.00,9.70211,25.067020,0.000406,25.002476,-2.4479,0.030,9.70418,9.70418
705.00,9.70249,25.067170,0.000410,25.002552,-2.4480,0.030,9.70548,9.70548
706.00,9.70291,25.067197,0.000412,25.002571,-2.4481,0.030,9.70627,9.70627
707.00,9.70312,25.067287,0.000415,25.002630,-2.4482,0.030,9.70568,9.70568
708.00,9.70322,25.067275,0.000414,25.002633,-2.4481,0.030,9.70474,9.70474
709.00,9.70333,25.067236,0.000410,25.002624,-2.4481,0.030,9.70434,9.70434
710.00,9.70343,25.067178,0.000407,25.002590,-2.4479,0.030,9.70356,9.70356
711.00,9.70368,25.067148,0.000407,25.002478,-2.4478,0.030,9.70409,9.70409
712.00,9.70372,25.067241,0.000408,25.002546,-2.4478,0.030,9.70440,9.70440
713.00,9.70349,25.067308,0.000408,25.002584,-2.4477,0.030,9.70430,9.70430
714.00,9.70326,25.067443,0.000415,25.002723,-2.4477,0.030,9.70393,9.70393
715.00,9.70317,25.067422,0.000416,25.002712,-2.4478,0.030,9.70396,9.70396
716.00,9.70339,25.067549,0.000418,25.002845,-2.4478,0.030,9.70390,9.70390
717.00,9.70371,25.067496,0.000419,25.002756,-2.4478,0.030,9.70441,9.70441
718.00,9.70410,25.067488,0.000415,25.002696,-2.4477,0.031,9.70544,9.70544
719.00,9.70442,25.067510,0.000416,25.002659,-2.4476,0.031,9.70542,9.70542
720.00,9.70437,25.067588,0.000413,25.002589,-2.4475,0.031,9.70422,9.70422
721.00,9.70428,25.067657,0.000413,25.002562,-2.4473,0.031,9.70301,9.70301
722.00,9.70424,25.067864,0.000415,25.002677,-2.4472,0.031,9.70221,9.70221
723.00,9.70415,25.067929,0.000417,25.002700,-2.4471,0.031,9.70207,9.70207
724.00,9.70411,25.067886,0.000414,25.002610,-2.4471,0.031,9.70283,9.70283
725.00,9.70407,25.067976,0.000416,25.002639,-2.4471,0.031,9.70390,9.70390
726.00,9.70375,25.067945,0.000415,25.002602,-2.4473,0.031,9.70357,9.70357
727.00,9.70362,25.067894,0.000415,25.002576,-2.4474,0.031,9.70334,9.70334
728.00,9.70361,25.067968,0.000416,25.002645,-2.4474,0.031,9.70295,9.70295
729.00,9.70365,25.068027,0.000416,25.002684,-2.4473,0.032,9.70227,9.70227
730.00,9.70361,25.068022,0.000416,25.002656,-2.4474,0.032,9.70229,9.70229
731.00,9.70355,25.068102,0.000414,25.002667,-2.4472,0.032,9.70360,9.70360
732.00,9.70349,25.068202,0.000411,25.002671,-2.4471,0.032,9.70372,9.70372
733.00,9.70338,25.068274,0.000413,25.002617,-2.4471,0.032,9.70330,9.70330
734.00,9.70345,25.068360,0.000412,25.002530,-2.4472,0.032,9.70348,9.70348
735.00,9.70343,25.068453,0.000415,25.002549,-2.4471,0.032,9.70290,9.70290
736.00,9.70325,25.068562,0.000418,25.002616,-2.4469,0.032,9.70228,9.70228
737.00,9.70297,25.068621,0.000421,25.002623,-2.4469,0.032,9.70223,9.70223
738.00,9.70275,25.068576,0.000418,25.002557,-2.4468,0.032,9.70203,9.70203
739.00,9.70253,25.068614,0.000422,25.002622,-2.4467,0.032,9.70173,9.70173
740.00,9.70267,25.068594,0.000419,25.002570,-2.4466,0.032,9.70181,9.70181
741.00,9.70280,25.068549,0.000416,25.002481,-2.4466,0.033,9.70192,9.70192
742.00,9.70287,25.068493,0.000410,25.002341,-2.4466,0.033,9.70228,9.70228
743.00,9.70282,25.068538,0.000412,25.002391,-2.4464,0.033,9.70232,9.70232
744.00,9.70252,25.068643,0.000414,25.002434,-2.4463,0.033,9.70200,9.70200
745.00,9.70225,25.068683,0.000416,25.002464,-2.4462,0.033,9.70194,9.70194
746.00,9.70233,25.068816,0.000421,25.002593,-2.4461,0.033,9.70159,9.70159
747.00,9.70237,25.068870,0.000425,25.002640,-2.4461,0.033,9.70176,9.70176
748.00,9.70263,25.068987,0.000427,25.002736,-2.4460,0.033,9.70305,9.70305
749.00,9.70272,25.068785,0.000419,25.002497,-2.4459,0.033,9.70380,9.70380
750.00,9.70274,25.068887,0.000421,25.002559,-2.4458,0.033,9.70400,9.70400
751.00,9.70254,25.068807,0.000417,25.002423,-2.4456,0.033,9.70380,9.70380
752.00,9.70227,25.068798,0.000418,25.002392,-2.4455,0.033,9.70255,9.70255
753.00,9.70204,25.068794,0.000418,25.002337,-2.4454,0.033,9.69998,9.69998
754.00,9.70162,25.068975,0.000423,25.002502,-2.4454,0.033,9.69847,9.69847
755.00,9.70149,25.068951,0.000421,25.002399,-2.4454,0.033,9.69810,9.69810
756.00,9.70146,25.068937,0.000416,25.002346,-2.4455,0.034,9.69868,9.69868
757.00,9.70148,25.069078,0.000415,25.002432,-2.4454,0.034,9.69908,9.69908
758.00,9.70137,25.068930,0.000413,25.002260,-2.4454,0.034,9.70010,9.70010
759.00,9.70127,25.069013,0.000413,25.002295,-2.4453,0.034,9.70032,9.70032
760.00,9.70100,25.069138,0.000413,25.002355,-2.4452,0.034,9.69971,9.69971
761.00,9.70086,25.069329,0.000417,25.002450,-2.4452,0.034,9.69883,9.69883
762.00,9.70067,25.069301,0.000416,25.002399,-2.4452,0.034,9.69908,9.69908
763.00,9.70072,25.069573,0.000417,25.002592,-2.4452,0.034,9.70044,9.70044
764.00,9.70102,25.069577,0.000412,25.002539,-2.4452,0.035,9.70192,9.70192
765.00,9.70121,25.069485,0.000410,25.002476,-2.4451,0.035,9.70288,9.70288
766.00,9.70116,25.069516,0.000414,25.002512,-2.4449,0.035,9.70360,9.70360
767.00,9.70136,25.069473,0.000412,25.002405,-2.4448,0.035,9.70469,9.70469
768.00,9.70119,25.069534,0.000414,25.002410,-2.4447,0.035,9.70359,9.70359
769.00,9.70090,25.069574,0.000420,25.002468,-2.4446,0.035,9.70227,9.70227
770.00,9.70056,25.069746,0.000427,25.002616,-2.4446,0.035,9.70102,9.70102
771.00,9.70034,25.069831,0.000427,25.002676,-2.4446,0.035,9.69992,9.69992
772.00,9.70014,25.069812,0.000428,25.002712,-2.4446,0.035,9.69759,9.69759
773.00,9.70012,25.069842,0.000429,25.002758,-2.4445,0.035,9.69662,9.69662
774.00,9.70026,25.069807,0.000430,25.002745,-2.4443,0.035,9.69686,9.69686
775.00,9.70040,25.069809,0.000424,25.002691,-2.4441,0.035,9.69817,9.69817
776.00,9.70047,25.069740,0.000418,25.002596,-2.4439,0.035,9.69945,9.69945
777.00,9.70057,25.069917,0.000418,25.002650,-2.4435,0.035,9.70142,9.70142
778.00,9.70076,25.069846,0.000413,25.002460,-2.4434,0.035,9.70276,9.70276
779.00,9.70094,25.070008,0.000411,25.002522,-2.4432,0.036,9.70324,9.70324
780.00,9.70114,25.069935,0.000409,25.002385,-2.4431,0.036,9.70251,9.70251
781.00,9.70105,25.069997,0.000412,25.002410,-2.4430,0.036,9.70119,9.70119
782.00,9.70096,25.069963,0.000411,25.002398,-2.4430,0.036,9.69963,9.69963
783.00,9.70063,25.069995,0.000412,25.002517,-2.4430,0.036,9.69866,9.69866
784.00,9.70022,25.069859,0.000411,25.002339,-2.4430,0.036,9.69773,9.69773
785.00,9.69993,25.070005,0.000414,25.002491,-2.4429,0.037,9.69777,9.69777
786.00,9.69987,25.070011,0.000412,25.002472,-2.4429,0.037,9.69874,9.69874
787.00,9.69973,25.070119,0.000416,25.002485,-2.4428,0.037,9.69969,9.69969
788.00,9.69963,25.070194,0.000418,25.002462,-2.4427,0.037,9.70068,9.70068
789.00,9.69978,25.070383,0.000421,25.002605,-2.4426,0.037,9.70180,9.70180
790.00,9.69996,25.070372,0.000418,25.002510,-2.4425,0.037,9.70163,9.70163
791.00,9.70006,25.070404,0.000419,25.002433,-2.4423,0.037,9.70107,9.70107
792.00,9.70022,25.070554,0.000419,25.002528,-2.4422,0.037,9.70068,9.70068
793.00,9.70051,25.070669,0.000420,25.002566,-2.4422,0.037,9.70063,9.70063
794.00,9.70071,25.070682,0.000420,25.002546,-2.4421,0.037,9.70001,9.70001
795.00,9.70067,25.070686,0.000420,25.002592,-2.4420,0.037,9.70053,9.70053
796.00,9.70055,25.070817,0.000425,25.002707,-2.4421,0.037,9.70095,9.70095
797.00,9.70036,25.070742,0.000423,25.002596,-2.4421,0.037,9.70073,9.70073
798.00,9.70009,25.070707,0.000418,25.002530,-2.4421,0.037,9.70017,9.70017
799.00,9.70004,25.070746,0.000412,25.002480,-2.4422,0.037,9.70066,9.70066
800.00,9.70020,25.070882,0.000413,25.002552,-2.4421,0.038,9.70139,9.70139
801.00,9.70047,25.070805,0.000407,25.002432,-2.4419,0.038,9.70148,9.70148
802.00,9.70078,25.070800,0.000406,25.002445,-2.4417,0.038,9.70134,9.70134
803.00,9.70116,25.070845,0.000405,25.002419,-2.4414,0.038,9.69970,9.69970
804.00,9.70119,25.070835,0.000407,25.002369,-2.4411,0.038,9.69401,9.69401
805.00,9.70103,25.070756,0.000404,25.002247,-2.4409,0.038,9.68510,9.68510
806.00,9.70111,25.070847,0.000403,25.002341,-2.4407,0.039,9.67301,9.67301
807.00,9.70137,25.070953,0.000404,25.002369,-2.4407,0.039,9.65771,9.65771
808.00,9.70152,25.070900,0.000408,25.002347,-2.4408,0.039,9.64043,9.64043
809.00,9.70172,25.070961,0.000413,25.002424,-2.4409,0.038,9.62459,9.62459
810.00,9.70337,25.071033,0.000412,25.002450,-2.4409,0.039,9.61224,9.61224
@6,2.0001,4.0, 810.151000000005 
811.00,9.70195,25.071148,0.000414,25.002474,-2.4408,0.039,9.60497,9.60497
812.00,9.69709,25.071200,0.000413,25.002380,-2.4405,0.039,9.60517,9.60517
813.00,9.68599,25.071300,0.000411,25.002327,-2.4401,0.039,9.61171,9.61171
814.00,9.67107,25.071480,0.000408,25.002418,-2.4398,0.039,9.62207,9.62207
815.00,9.65501,25.071592,0.000409,25.002445,-2.4395,0.039,9.63288,9.63288
816.00,9.64414,25.071566,0.000408,25.002396,-2.4394,0.039,9.64423,9.64423
817.00,9.64065,25.071594,0.000406,25.002529,-2.4393,0.040,9.65245,9.65245
818.00,9.64143,25.071698,0.000406,25.002628,-2.4392,0.040,9.65818,9.65818
819.00,9.64380,25.071568,0.000404,25.002467,-2.4392,0.040,9.66250,9.66250
820.00,9.64625,25.071579,0.000405,25.002457,-2.4391,0.040,9.66634,9.66634
821.00,9.64813,25.071680,0.000409,25.002452,-2.4390,0.040,9.66825,9.66825
822.00,9.64730,25.071712,0.000410,25.002326,-2.4390,0.040,9.67097,9.67097
823.00,9.64645,25.071759,0.000410,25.002377,-2.4390,0.040,9.67399,9.67399
824.00,9.64638,25.071923,0.000416,25.002536,-2.4390,0.040,9.67688,9.67688
825.00,9.64714,25.072039,0.000419,25.002580,-2.4390,0.040,9.67903,9.67903
826.00,9.64853,25.071976,0.000416,25.002571,-2.4388,0.040,9.68056,9.68056
827.00,9.65088,25.071927,0.000416,25.002552,-2.4386,0.040,9.68116,9.68116
828.00,9.65438,25.071836,0.000418,25.002456,-2.4383,0.040,9.68215,9.68215
829.00,9.65874,25.071759,0.000417,25.002359,-2.4380,0.040,9.68354,9.68354
830.00,9.66346,25.071867,0.000417,25.002497,-2.4379,0.040,9.68496,9.68496
831.00,9.66787,25.071971,0.000417,25.002526,-2.4378,0.041,9.68697,9.68697
832.00,9.67167,25.072127,0.000420,25.002633,-2.4377,0.041,9.68881,9.68881
833.00,9.67455,25.072245,0.000419,25.002673,-2.4377,0.041,9.68884,9.68884
834.00,9.67678,25.072343,0.000417,25.002709,-2.4375,0.041,9.68845,9.68845
835.00,9.67880,25.072266,0.000416,25.002545,-2.4374,0.041,9.68859,9.68859
836.00,9.68043,25.072313,0.000419,25.002565,-2.4373,0.041,9.68856,9.68856
837.00,9.68160,25.072445,0.000419,25.002628,-2.4373,0.041,9.68808,9.68808
838.00,9.68288,25.072504,0.000419,25.002623,-2.4373,0.041,9.68905,9.68905
839.00,9.68416,25.072633,0.000420,25.002640,-2.4373,0.041,9.69036,9.69036
840.00,9.68526,25.072683,0.000420,25.002634,-2.4373,0.041,9.69024,9.69024
841.00,9.68616,25.072717,0.000418,25.002604,-2.4372,0.041,9.69032,9.69032
842.00,9.68692,25.072614,0.000418,25.002520,-2.4369,0.041,9.69110,9.69110
843.00,9.68754,25.072644,0.000420,25.002524,-2.4367,0.041,9.69103,9.69103
844.00,9.68810,25.072569,0.000418,25.002483,-2.4365,0.042,9.69138,9.69138
845.00,9.68868,25.072572,0.000414,25.002467,-2.4363,0.042,9.69208,9.69208
846.00,9.68933,25.072652,0.000418,25.002526,-2.4362,0.042,9.69305,9.69305
847.00,9.69004,25.072699,0.000416,25.002496,-2.4362,0.042,9.69333,9.69333
848.00,9.69042,25.072721,0.000415,25.002421,-2.4361,0.042,9.69350,9.69350
849.00,9.69073,25.072798,0.000417,25.002437,-2.4360,0.042,9.69308,9.69308
850.00,9.69090,25.072797,0.000418,25.002392,-2.4359,0.042,9.69304,9.69304
851.00,9.69110,25.072806,0.000416,25.002400,-2.4358,0.043,9.69282,9.69282
852.00,9.69123,25.072890,0.000416,25.002449,-2.4356,0.043,9.69284,9.69284
853.00,9.69160,25.073022,0.000419,25.002558,-2.4353,0.043,9.69406,9.69406
854.00,9.69229,25.072984,0.000418,25.002524,-2.4352,0.043,9.69577,9.69577
855.00,9.69307,25.072979,0.000419,25.002555,-2.4351,0.043,9.69821,9.69821
856.00,9.69376,25.073066,0.000418,25.002488,-2.4351,0.043,9.70046,9.70046
857.00,9.69478,25.073132,0.000420,25.002478,-2.4351,0.043,9.70428,9.70428
858.00,9.69599,25.073119,0.000418,25.002415,-2.4351,0.043,9.70714,9.70714
859.00,9.69671,25.073296,0.000419,25.002445,-2.4350,0.043,9.70744,9.70744
860.00,9.69711,25.073301,0.000417,25.002314,-2.4349,0.043,9.70615,9.70615
861.00,9.69754,25.073321,0.000417,25.002331,-2.4346,0.043,9.70472,9.70472
862.00,9.69800,25.073328,0.000419,25.002344,-2.4344,0.043,9.70245,9.70245
863.00,9.69853,25.073339,0.000418,25.002321,-2.4343,0.043,9.70087,9.70087
864.00,9.69906,25.073281,0.000416,25.002207,-2.4341,0.043,9.70055,9.70055
865.00,9.69936,25.073553,0.000420,25.002440,-2.4340,0.043,9.70069,9.70069
866.00,9.69962,25.073494,0.000417,25.002346,-2.4338,0.043,9.70082,9.70082
867.00,9.69979,25.073612,0.000413,25.002395,-2.4336,0.044,9.70023,9.70023
868.00,9.70006,25.073596,0.000412,25.002377,-2.4334,0.044,9.69876,9.69876
869.00,9.70029,25.073662,0.000413,25.002494,-2.4333,0.044,9.69766,9.69766
870.00,9.70038,25.073638,0.000413,25.002441,-2.4332,0.044,9.69686,9.69686
871.00,9.70055,25.073728,0.000416,25.002413,-2.4331,0.044,9.69676,9.69676
872.00,9.70084,25.073675,0.000414,25.002266,-2.4330,0.044,9.69706,9.69706
873.00,9.70100,25.073883,0.000420,25.002431,-2.4329,0.044,9.69703,9.69703
874.00,9.70074,25.074029,0.000424,25.002477,-2.4328,0.044,9.69665,9.69665
875.00,9.70029,25.073916,0.000417,25.002306,-2.4327,0.044,9.69637,9.69637
876.00,9.69978,25.074050,0.000415,25.002429,-2.4326,0.044,9.69569,9.69569
877.00,9.69906,25.074097,0.000418,25.002430,-2.4324,0.044,9.69450,9.69450
878.00,9.69812,25.074071,0.000415,25.002284,-2.4322,0.044,9.69432,9.69432
879.00,9.69759,25.074067,0.000411,25.002219,-2.4321,0.045,9.69494,9.69494
880.00,9.69735,25.074346,0.000417,25.002401,-2.4319,0.045,9.69496,9.69496
881.00,9.69711,25.074344,0.000418,25.002391,-2.4317,0.045,9.69495,9.69495
882.00,9.69695,25.074350,0.000416,25.002371,-2.4316,0.045,9.69558,9.69558
883.00,9.69672,25.074365,0.000415,25.002392,-2.4314,0.045,9.69595,9.69595
884.00,9.69637,25.074383,0.000417,25.002372,-2.4312,0.045,9.69558,9.69558
885.00,9.69613,25.074285,0.000416,25.002261,-2.4311,0.045,9.69601,9.69601
886.00,9.69597,25.074325,0.000416,25.002274,-2.4310,0.045,9.69615,9.69615
887.00,9.69582,25.074406,0.000419,25.002376,-2.4308,0.046,9.69602,9.69602
888.00,9.69584,25.074542,0.000420,25.002462,-2.4307,0.046,9.69621,9.69621
889.00,9.69589,25.074656,0.000421,25.002551,-2.4305,0.046,9.69651,9.69651
890.00,9.69599,25.074680,0.000421,25.002491,-2.4303,0.046,9.69681,9.69681
891.00,9.69611,25.074753,0.000421,25.002458,-2.4301,0.046,9.69803,9.69803
892.00,9.69620,25.074859,0.000421,25.002501,-2.4300,0.046,9.69855,9.69855
893.00,9.69621,25.074844,0.000419,25.002392,-2.4299,0.046,9.69825,9.69825
894.00,9.69619,25.074851,0.000419,25.002361,-2.4298,0.046,9.69777,9.69777
895.00,9.69621,25.074938,0.000418,25.002470,-2.4297,0.046,9.69706,9.69706
896.00,9.69625,25.074913,0.000418,25.002501,-2.4297,0.046,9.69623,9.69623
897.00,9.69645,25.074890,0.000415,25.002454,-2.4296,0.047,9.69606,9.69606
898.00,9.69663,25.074909,0.000418,25.002537,-2.4296,0.047,9.69620,9.69620
899.00,9.69666,25.074883,0.000421,25.002494,-2.4295,0.047,9.69681,9.69681
900.00,9.69666,25.074849,0.000420,25.002429,-2.4295,0.047,9.69682,9.69682
901.00,9.69664,25.074900,0.000421,25.002412,-2.4294,0.047,9.69625,9.69625
902.00,9.69661,25.074863,0.000423,25.002357,-2.4292,0.047,9.69541,9.69541
903.00,9.69646,25.074803,0.000422,25.002243,-2.4290,0.047,9.69499,9.69499
904.00,9.69647,25.074812,0.000418,25.002202,-2.4288,0.047,9.69516,9.69516
905.00,9.69656,25.074907,0.000417,25.002233,-2.4286,0.047,9.69541,9.69541
906.00,9.69651,25.074874,0.000412,25.002161,-2.4284,0.047,9.69567,9.69567
907.00,9.69653,25.075007,0.000412,25.002252,-2.4282,0.047,9.69594,9.69594
908.00,9.69636,25.075206,0.000412,25.002411,-2.4280,0.048,9.69542,9.69542
909.00,9.69612,25.075219,0.000411,25.002377,-2.4278,0.048,9.69459,9.69459
910.00,9.69603,25.075102,0.000413,25.002259,-2.4276,0.048,9.69461,9.69461
911.00,9.69595,25.075124,0.000415,25.002262,-2.4275,0.048,9.69521,9.69521
912.00,9.69577,25.075024,0.000414,25.002159,-2.4274,0.048,9.69545,9.69545
913.00,9.69564,25.074991,0.000412,25.002100,-2.4273,0.048,9.69581,9.69581
914.00,9.69556,25.075141,0.000415,25.002222,-2.4271,0.048,9.69567,9.69567
915.00,9.69564,25.075289,0.000415,25.002321,-2.4270,0.048,9.69592,9.69592
916.00,9.69564,25.075355,0.000412,25.002348,-2.4268,0.048,9.69515,9.69515
917.00,9.69552,25.075430,0.000411,25.002284,-2.4267,0.048,9.69512,9.69512
918.00,9.69550,25.075458,0.000412,25.002257,-2.4266,0.048,9.69581,9.69581
919.00,9.69556,25.075421,0.000411,25.002216,-2.4265,0.048,9.69675,9.69675
920.00,9.69556,25.075516,0.000410,25.002231,-2.4264,0.049,9.69644,9.69644
921.00,9.69563,25.075690,0.000414,25.002283,-2.4262,0.048,9.69641,9.69641
922.00,9.69551,25.075823,0.000418,25.002412,-2.4261,0.049,9.69536,9.69536
923.00,9.69540,25.075918,0.000418,25.002455,-2.4259,0.049,9.69417,9.69417
924.00,9.69511,25.075996,0.000422,25.002442,-2.4258,0.049,9.69263,9.69263
925.00,9.69487,25.076078,0.000423,25.002514,-2.4257,0.049,9.69262,9.69262
926.00,9.69487,25.076008,0.000427,25.002495,-2.4256,0.049,9.69251,9.69251
927.00,9.69484,25.076017,0.000425,25.002464,-2.4255,0.049,9.69355,9.69355
928.00,9.69492,25.076019,0.000422,25.002430,-2.4254,0.049,9.69417,9.69417
929.00,9.69496,25.076041,0.000417,25.002429,-2.4252,0.049,9.69442,9.69442
930.00,9.69474,25.076112,0.000416,25.002491,-2.4250,0.049,9.69361,9.69361
931.00,9.69449,25.076230,0.000409,25.002496,-2.4247,0.050,9.69320,9.69320
932.00,9.69421,25.076284,0.000409,25.002514,-2.4245,0.050,9.69232,9.69232
933.00,9.69398,25.076334,0.000411,25.002521,-2.4243,0.050,9.69158,9.69158
934.00,9.69387,25.076436,0.000414,25.002537,-2.4240,0.050,9.69135,9.69135
935.00,9.69371,25.076348,0.000416,25.002403,-2.4238,0.050,9.69206,9.69206
936.00,9.69375,25.076310,0.000419,25.002377,-2.4236,0.050,9.69291,9.69291
937.00,9.69369,25.076329,0.000422,25.002376,-2.4234,0.050,9.69322,9.69322
938.00,9.69348,25.076286,0.000421,25.002272,-2.4233,0.050,9.69346,9.69346
939.00,9.69324,25.076186,0.000417,25.002111,-2.4232,0.050,9.69423,9.69423
940.00,9.69317,25.076357,0.000416,25.002198,-2.4232,0.050,9.69440,9.69440
941.00,9.69310,25.076460,0.000419,25.002307,-2.4230,0.050,9.69337,9.69337
942.00,9.69293,25.076487,0.000417,25.002263,-2.4228,0.050,9.69251,9.69251
943.00,9.69286,25.076615,0.000418,25.002393,-2.4226,0.050,9.69220,9.69220
944.00,9.69285,25.076719,0.000422,25.002531,-2.4224,0.051,9.69127,9.69127
945.00,9.69273,25.076719,0.000424,25.002528,-2.4222,0.050,9.69042,9.69042
946.00,9.69263,25.076655,0.000418,25.002364,-2.4221,0.051,9.69106,9.69106
947.00,9.69262,25.076686,0.000417,25.002358,-2.4221,0.051,9.69240,9.69240
948.00,9.69269,25.076714,0.000419,25.002361,-2.4220,0.051,9.69348,9.69348
949.00,9.69270,25.076857,0.000420,25.002482,-2.4218,0.051,9.69412,9.69412
950.00,9.69281,25.076842,0.000418,25.002516,-2.4216,0.051,9.69450,9.69450
951.00,9.69284,25.076955,0.000423,25.002584,-2.4214,0.051,9.69406,9.69406
952.00,9.69293,25.077017,0.000423,25.002624,-2.4213,0.051,9.69370,9.69370
953.00,9.69310,25.076977,0.000418,25.002490,-2.4211,0.051,9.69218,9.69218
954.00,9.69287,25.076890,0.000415,25.002380,-2.4209,0.052,9.68916,9.68916
955.00,9.69285,25.076820,0.000414,25.002240,-2.4208,0.051,9.68289,9.68289
956.00,9.69248,25.076803,0.000412,25.002248,-2.4206,0.052,9.67304,9.67304
957.00,9.69293,25.076891,0.000412,25.002355,-2.4205,0.052,9.65821,9.65821
958.00,9.69365,25.076996,0.000415,25.002591,-2.4204,0.052,9.64103,9.64103
959.00,9.69401,25.076978,0.000412,25.002518,-2.4202,0.052,9.62367,9.62367
960.00,9.69315,25.077037,0.000411,25.002515,-2.4201,0.052,9.60960,9.60960
@7,2.0001,4.0, 960.087 
961.00,9.69208,25.077062,0.000409,25.002511,-2.4198,0.053,9.60118,9.60118
962.00,9.69189,25.077000,0.000409,25.002397,-2.4196,0.053,9.60038,9.60038
963.00,9.68509,25.077000,0.000407,25.002256,-2.4194,0.053,9.60566,9.60566
964.00,9.67093,25.077093,0.000409,25.002278,-2.4191,0.053,9.61527,9.61527
965.00,9.65420,25.077141,0.000403,25.002224,-2.4191,0.053,9.62715,9.62715
966.00,9.64180,25.077188,0.000406,25.002191,-2.4191,0.053,9.63869,9.63869
967.00,9.63691,25.077250,0.000404,25.002174,-2.4190,0.053,9.64762,9.64762
968.00,9.63717,25.077275,0.000403,25.002130,-2.4190,0.053,9.65369,9.65369
969.00,9.63954,25.077288,0.000401,25.002104,-2.4190,0.053,9.65890,9.65890
970.00,9.64196,25.077407,0.000406,25.002226,-2.4188,0.053,9.66197,9.66197
971.00,9.64425,25.077444,0.000402,25.002224,-2.4186,0.054,9.66401,9.66401
972.00,9.64386,25.077483,0.000405,25.002244,-2.4184,0.054,9.66617,9.66617
973.00,9.64287,25.077503,0.000407,25.002260,-2.4180,0.054,9.66922,9.66922
974.00,9.64251,25.077595,0.000413,25.002377,-2.4177,0.054,9.67187,9.67187
975.00,9.64292,25.077598,0.000417,25.002334,-2.4174,0.054,9.67431,9.67431
976.00,9.64415,25.077687,0.000419,25.002367,-2.4172,0.054,9.67661,9.67661
977.00,9.64664,25.077702,0.000415,25.002303,-2.4170,0.054,9.67895,9.67895
978.00,9.65020,25.077887,0.000413,25.002406,-2.4169,0.054,9.68066,9.68066
979.00,9.65453,25.078029,0.000410,25.002492,-2.4168,0.054,9.68191,9.68191
980.00,9.65922,25.078072,0.000406,25.002513,-2.4166,0.055,9.68288,9.68288
981.00,9.66364,25.078058,0.000407,25.002515,-2.4165,0.055,9.68415,9.68415
982.00,9.66764,25.078165,0.000411,25.002591,-2.4164,0.055,9.68509,9.68509
983.00,9.67087,25.078023,0.000406,25.002433,-2.4164,0.055,9.68551,9.68551
984.00,9.67334,25.078046,0.000406,25.002365,-2.4162,0.055,9.68527,9.68527
985.00,9.67534,25.078082,0.000406,25.002358,-2.4161,0.055,9.68563,9.68563
986.00,9.67694,25.078133,0.000404,25.002331,-2.4158,0.055,9.68585,9.68585
987.00,9.67832,25.078029,0.000400,25.002198,-2.4155,0.056,9.68568,9.68568
988.00,9.67967,25.078139,0.000407,25.002292,-2.4152,0.055,9.68622,9.68622
989.00,9.68089,25.078055,0.000403,25.002191,-2.4150,0.056,9.68662,9.68662
990.00,9.68192,25.078213,0.000407,25.002254,-2.4149,0.056,9.68718,9.68718
991.00,9.68304,25.078376,0.000411,25.002318,-2.4147,0.056,9.68779,9.68779
992.00,9.68403,25.078564,0.000418,25.002416,-2.4146,0.056,9.68823,9.68823
993.00,9.68485,25.078601,0.000418,25.002392,-2.4144,0.056,9.68823,9.68823
994.00,9.68539,25.078716,0.000423,25.002450,-2.4142,0.056,9.68845,9.68845
995.00,9.68567,25.078663,0.000420,25.002388,-2.4140,0.056,9.68761,9.68761
996.00,9.68599,25.078599,0.000416,25.002352,-2.4139,0.056,9.68673,9.68673
997.00,9.68634,25.078581,0.000415,25.002344,-2.4138,0.056,9.68736,9.68736
998.00,9.68684,25.078534,0.000412,25.002259,-2.4137,0.056,9.68827,9.68827
999.00,9.68716,25.078535,0.000415,25.002201,-2.4135,0.056,9.68868,9.68868
1000.00,9.68738,25.078608,0.000417,25.002214,-2.4133,0.056,9.68953,9.68953
1001.00,9.68754,25.078625,0.000419,25.002167,-2.4132,0.056,9.68982,9.68982
1002.00,9.68757,25.078704,0.000418,25.002195,-2.4131,0.056,9.68899,9.68899
1003.00,9.68754,25.078902,0.000419,25.002299,-2.4129,0.056,9.68758,9.68758
1004.00,9.68771,25.078927,0.000413,25.002277,-2.4128,0.057,9.68787,9.68787
1005.00,9.68807,25.078968,0.000414,25.002261,-2.4126,0.057,9.68840,9.68840
1006.00,9.68830,25.079113,0.000416,25.002384,-2.4123,0.057,9.68927,9.68927
1007.00,9.68853,25.079243,0.000419,25.002461,-2.4121,0.057,9.69015,9.69015
1008.00,9.68879,25.079209,0.000421,25.002370,-2.4119,0.057,9.69135,9.69135
1009.00,9.68896,25.079314,0.000426,25.002413,-2.4117,0.057,9.69133,9.69133
1010.00,9.68915,25.079388,0.000427,25.002427,-2.4116,0.057,9.69114,9.69114
1011.00,9.68916,25.079304,0.000426,25.002272,-2.4115,0.057,9.69072,9.69072
1012.00,9.68916,25.079319,0.000425,25.002245,-2.4113,0.057,9.69022,9.69022
1013.00,9.68921,25.079427,0.000426,25.002335,-2.4111,0.057,9.68983,9.68983
1014.00,9.68930,25.079440,0.000428,25.002305,-2.4109,0.057,9.68974,9.68974
1015.00,9.68955,25.079405,0.000425,25.002284,-2.4106,0.058,9.68975,9.68975
1016.00,9.68974,25.079496,0.000424,25.002341,-2.4105,0.058,9.68932,9.68932
1017.00,9.68977,25.079435,0.000422,25.002246,-2.4104,0.058,9.68948,9.68948
1018.00,9.68966,25.079386,0.000418,25.002156,-2.4103,0.058,9.68945,9.68945
1019.00,9.68951,25.079479,0.000417,25.002223,-2.4103,0.058,9.68892,9.68892
1020.00,9.68940,25.079588,0.000419,25.002254,-2.4101,0.058,9.68828,9.68828
1021.00,9.68940,25.079663,0.000419,25.002287,-2.4098,0.058,9.68845,9.68845
1022.00,9.68950,25.079749,0.000418,25.002331,-2.4095,0.058,9.68863,9.68863
1023.00,9.68978,25.079773,0.000418,25.002308,-2.4092,0.058,9.68922,9.68922
1024.00,9.68999,25.079664,0.000413,25.002188,-2.4091,0.059,9.68993,9.68993
1025.00,9.69004,25.079650,0.000413,25.002120,-2.4090,0.059,9.69120,9.69120
1026.00,9.69010,25.079690,0.000414,25.002132,-2.4090,0.059,9.69194,9.69194
1027.00,9.69015,25.079765,0.000415,25.002191,-2.4089,0.059,9.69242,9.69242
1028.00,9.69021,25.079925,0.000418,25.002335,-2.4088,0.059,9.69239,9.69239
1029.00,9.69025,25.080080,0.000420,25.002490,-2.4085,0.059,9.69237,9.69237
1030.00,9.69022,25.080125,0.000417,25.002528,-2.4082,0.059,9.69154,9.69154
1031.00,9.69016,25.080170,0.000418,25.002514,-2.4080,0.059,9.69075,9.69075
1032.00,9.69000,25.080121,0.000417,25.002450,-2.4077,0.059,9.68923,9.68923
1033.00,9.68981,25.080039,0.000414,25.002339,-2.4075,0.059,9.68785,9.68785
1034.00,9.68972,25.079858,0.000412,25.002073,-2.4073,0.059,9.68753,9.68753
1035.00,9.68966,25.079919,0.000413,25.002109,-2.4073,0.059,9.68772,9.68772
1036.00,9.68987,25.079760,0.000408,25.001942,-2.4072,0.060,9.68908,9.68908
1037.00,9.69018,25.079761,0.000409,25.001894,-2.4071,0.060,9.69072,9.69072
1038.00,9.69032,25.079857,0.000411,25.001943,-2.4069,0.060,9.69209,9.69209
1039.00,9.69050,25.080020,0.000412,25.002040,-2.4068,0.060,9.69273,9.69273
1040.00,9.69076,25.080051,0.000415,25.002037,-2.4067,0.060,9.69302,9.69302
1041.00,9.69095,25.080224,0.000418,25.002179,-2.4065,0.060,9.69228,9.69228
1042.00,9.69106,25.080256,0.000418,25.002153,-2.4064,0.060,9.69196,9.69196
1043.00,9.69105,25.080230,0.000421,25.002150,-2.4064,0.060,9.69170,9.69170
1044.00,9.69108,25.080316,0.000423,25.002258,-2.4062,0.060,9.69177,9.69177
1045.00,9.69106,25.080267,0.000421,25.002230,-2.4061,0.060,9.69168,9.69168
1046.00,9.69097,25.080349,0.000423,25.002282,-2.4060,0.060,9.69179,9.69179
1047.00,9.69099,25.080452,0.000422,25.002321,-2.4057,0.060,9.69191,9.69191
1048.00,9.69091,25.080619,0.000422,25.002392,-2.4054,0.061,9.69182,9.69182
1049.00,9.69086,25.080568,0.000421,25.002294,-2.4053,0.061,9.69158,9.69158
1050.00,9.69094,25.080701,0.000421,25.002336,-2.4051,0.061,9.69161,9.69161
1051.00,9.69103,25.080752,0.000420,25.002297,-2.4049,0.061,9.69111,9.69111
1052.00,9.69120,25.080827,0.000422,25.002339,-2.4046,0.061,9.69101,9.69101
1053.00,9.69159,25.080883,0.000421,25.002327,-2.4044,0.061,9.69133,9.69133
1054.00,9.69172,25.081050,0.000425,25.002463,-2.4041,0.061,9.69103,9.69103
1055.00,9.69186,25.081115,0.000423,25.002466,-2.4037,0.061,9.69119,9.69119
1056.00,9.69179,25.081169,0.000425,25.002554,-2.4034,0.061,9.69156,9.69156
1057.00,9.69158,25.081183,0.000427,25.002516,-2.4033,0.061,9.69118,9.69118
1058.00,9.69145,25.081107,0.000425,25.002402,-2.4032,0.061,9.69068,9.69068
1059.00,9.69139,25.081132,0.000424,25.002330,-2.4030,0.061,9.69119,9.69119
1060.00,9.69144,25.081084,0.000421,25.002234,-2.4029,0.062,9.69164,9.69164
1061.00,9.69168,25.081127,0.000421,25.002168,-2.4027,0.062,9.69273,9.69273
1062.00,9.69193,25.081303,0.000421,25.002283,-2.4025,0.062,9.69401,9.69401
1063.00,9.69214,25.081409,0.000421,25.002340,-2.4022,0.062,9.69502,9.69502
1064.00,9.69238,25.081470,0.000422,25.002366,-2.4020,0.062,9.69616,9.69616
1065.00,9.69255,25.081532,0.000422,25.002394,-2.4019,0.062,9.69606,9.69606
1066.00,9.69270,25.081624,0.000424,25.002440,-2.4018,0.062,9.69564,9.69564
1067.00,9.69287,25.081626,0.000422,25.002443,-2.4017,0.062,9.69580,9.69580
1068.00,9.69315,25.081784,0.000425,25.002530,-2.4015,0.063,9.69588,9.69588
1069.00,9.69331,25.081978,0.000426,25.002696,-2.4012,0.063,9.69528,9.69528
1070.00,9.69349,25.082119,0.000432,25.002768,-2.4009,0.063,9.69527,9.69527
1071.00,9.69358,25.082116,0.000427,25.002681,-2.4005,0.063,9.69479,9.69479
1072.00,9.69367,25.082021,0.000425,25.002505,-2.4002,0.063,9.69334,9.69334
1073.00,9.69351,25.081858,0.000420,25.002341,-2.4000,0.063,9.69231,9.69231
1074.00,9.69342,25.081735,0.000417,25.002132,-2.3998,0.063,9.69112,9.69112
1075.00,9.69339,25.081804,0.000416,25.002152,-2.3996,0.063,9.69064,9.69064
1076.00,9.69338,25.081775,0.000416,25.002119,-2.3995,0.063,9.69046,9.69046
1077.00,9.69354,25.081931,0.000419,25.002235,-2.3994,0.063,9.69168,9.69168
1078.00,9.69387,25.082074,0.000422,25.002295,-2.3992,0.063,9.69306,9.69306
1079.00,9.69415,25.082133,0.000424,25.002342,-2.3989,0.063,9.69418,9.69418
1080.00,9.69419,25.082085,0.000423,25.002283,-2.3987,0.063,9.69467,9.69467
1081.00,9.69406,25.082080,0.000424,25.002266,-2.3985,0.063,9.69498,9.69498
1082.00,9.69384,25.082148,0.000424,25.002379,-2.3983,0.064,9.69408,9.69408
1083.00,9.69363,25.082140,0.000424,25.002430,-2.3982,0.064,9.69290,9.69290
1084.00,9.69339,25.082146,0.000424,25.002467,-2.3981,0.064,9.69268,9.69268
1085.00,9.69341,25.082115,0.000422,25.002421,-2.3980,0.064,9.69329,9.69329
1086.00,9.69346,25.082295,0.000423,25.002516,-2.3980,0.064,9.69344,9.69344
1087.00,9.69332,25.082229,0.000422,25.002341,-2.3979,0.064,9.69346,9.69346
1088.00,9.69286,25.082238,0.000421,25.002280,-2.3977,0.064,9.69229,9.69229
1089.00,9.69237,25.082297,0.000421,25.002244,-2.3975,0.065,9.69065,9.69065
1090.00,9.69204,25.082388,0.000423,25.002315,-2.3972,0.065,9.68931,9.68931
1091.00,9.69198,25.082285,0.000420,25.002248,-2.3969,0.065,9.68907,9.68907
1092.00,9.69204,25.082328,0.000419,25.002341,-2.3967,0.065,9.68936,9.68936
1093.00,9.69222,25.082373,0.000419,25.002363,-2.3964,0.065,9.69096,9.69096
1094.00,9.69232,25.082391,0.000418,25.002302,-2.3962,0.065,9.69174,9.69174
1095.00,9.69227,25.082368,0.000415,25.002201,-2.3960,0.065,9.69166,9.69166
1096.00,9.69218,25.082485,0.000419,25.002254,-2.3958,0.065,9.69109,9.69109
1097.00,9.69208,25.082543,0.000417,25.002202,-2.3956,0.065,9.69093,9.69093
1098.00,9.69185,25.082608,0.000419,25.002171,-2.3953,0.065,9.69068,9.69068
1099.00,9.69160,25.082629,0.000419,25.002183,-2.3951,0.066,9.69089,9.69089
1100.00,9.69145,25.082730,0.000422,25.002280,-2.3949,0.066,9.69140,9.69140
1101.00,9.69144,25.082714,0.000418,25.002237,-2.3948,0.066,9.69237,9.69237
1102.00,9.69151,25.082769,0.000419,25.002276,-2.3946,0.066,9.69277,9.69277
1103.00,9.69138,25.082761,0.000417,25.002310,-2.3945,0.066,9.69253,9.69253
1104.00,9.69090,25.082855,0.000420,25.002369,-2.3943,0.066,9.69060,9.69060
1105.00,9.69122,25.082938,0.000420,25.002383,-2.3942,0.066,9.68548,9.68548
1106.00,9.69177,25.083016,0.000421,25.002368,-2.3940,0.066,9.67595,9.67595
1107.00,9.69161,25.083078,0.000421,25.002367,-2.3938,0.066,9.66237,9.66237
1108.00,9.69163,25.083084,0.000420,25.002274,-2.3936,0.066,9.64636,9.64636
1109.00,9.69233,25.083047,0.000411,25.002192,-2.3934,0.067,9.63074,9.63074
1110.00,9.69270,25.083079,0.000408,25.002128,-2.3932,0.067,9.61776,9.61776
@8,2.0001,4.0, 1110.034 
1111.00,9.69456,25.083127,0.000407,25.002140,-2.3929,0.067,9.61016,9.61016
1112.00,9.69419,25.083097,0.000405,25.002084,-2.3927,0.067,9.60927,9.60927
1113.00,9.68741,25.083265,0.000407,25.002226,-2.3925,0.067,9.61427,9.61427
1114.00,9.67420,25.083300,0.000412,25.002302,-2.3923,0.067,9.62353,9.62353
1115.00,9.65879,25.083268,0.000413,25.002312,-2.3920,0.067,9.63491,9.63491
1116.00,9.64750,25.083268,0.000413,25.002326,-2.3918,0.067,9.64525,9.64525
1117.00,9.64289,25.083293,0.000413,25.002314,-2.3916,0.067,9.65324,9.65324
1118.00,9.64344,25.083263,0.000412,25.002288,-2.3914,0.068,9.65923,9.65923
1119.00,9.64556,25.083291,0.000409,25.002285,-2.3912,0.068,9.66418,9.66418
1120.00,9.64788,25.083281,0.000406,25.002239,-2.3911,0.068,9.66705,9.66705
1121.00,9.65025,25.083301,0.000409,25.002224,-2.3909,0.068,9.66954,9.66954
1122.00,9.64991,25.083432,0.000410,25.002302,-2.3906,0.068,9.67236,9.67236
1123.00,9.64911,25.083450,0.000408,25.002294,-2.3903,0.068,9.67486,9.67486
1124.00,9.64879,25.083468,0.000409,25.002251,-2.3900,0.068,9.67609,9.67609
1125.00,9.64903,25.083622,0.000415,25.002411,-2.3898,0.068,9.67757,9.67757
1126.00,9.65020,25.083662,0.000411,25.002465,-2.3895,0.069,9.67959,9.67959
1127.00,9.65242,25.083628,0.000410,25.002418,-2.3892,0.069,9.68057,9.68057
1128.00,9.65558,25.083685,0.000411,25.002382,-2.3891,0.069,9.68174,9.68174
1129.00,9.65946,25.083658,0.000411,25.002304,-2.3889,0.069,9.68266,9.68266
1130.00,9.66369,25.083677,0.000406,25.002309,-2.3887,0.069,9.68420,9.68420
1131.00,9.66785,25.083696,0.000407,25.002295,-2.3885,0.069,9.68516,9.68516
1132.00,9.67157,25.083739,0.000409,25.002280,-2.3883,0.069,9.68687,9.68687
1133.00,9.67448,25.083851,0.000411,25.002377,-2.3881,0.069,9.68716,9.68716
1134.00,9.67660,25.084033,0.000415,25.002522,-2.3879,0.070,9.68662,9.68662
1135.00,9.67789,25.083983,0.000416,25.002374,-2.3877,0.070,9.68510,9.68510
1136.00,9.67905,25.084102,0.000418,25.002391,-2.3876,0.070,9.68457,9.68457
1137.00,9.68032,25.084081,0.000417,25.002314,-2.3874,0.070,9.68421,9.68421
1138.00,9.68161,25.084076,0.000418,25.002294,-2.3872,0.070,9.68492,9.68492
1139.00,9.68252,25.084100,0.000420,25.002291,-2.3870,0.070,9.68582,9.68582
1140.00,9.68306,25.084133,0.000423,25.002307,-2.3867,0.069,9.68696,9.68696
1141.00,9.68380,25.084113,0.000423,25.002284,-2.3865,0.069,9.68706,9.68706
1142.00,9.68429,25.084205,0.000426,25.002395,-2.3863,0.069,9.68638,9.68638
1143.00,9.68469,25.084255,0.000423,25.002387,-2.3861,0.069,9.68556,9.68556
1144.00,9.68492,25.084292,0.000420,25.002347,-2.3859,0.069,9.68516,9.68516
1145.00,9.68528,25.084472,0.000421,25.002461,-2.3858,0.070,9.68574,9.68574
1146.00,9.68583,25.084546,0.000419,25.002495,-2.3856,0.070,9.68790,9.68790
1147.00,9.68676,25.084640,0.000417,25.002493,-2.3854,0.070,9.69178,9.69178
1148.00,9.68788,25.084592,0.000414,25.002431,-2.3851,0.071,9.69592,9.69592
1149.00,9.68904,25.084586,0.000414,25.002455,-2.3849,0.071,9.70084,9.70084
1150.00,9.69023,25.084403,0.000409,25.002327,-2.3848,0.071,9.70517,9.70517
1151.00,9.69120,25.084433,0.000411,25.002314,-2.3848,0.071,9.70673,9.70673
1152.00,9.69180,25.084328,0.000411,25.002239,-2.3848,0.071,9.70563,9.70563
1153.00,9.69230,25.084416,0.000412,25.002256,-2.3847,0.071,9.70412,9.70412
1154.00,9.69297,25.084474,0.000412,25.002211,-2.3846,0.071,9.70190,9.70190
1155.00,9.69390,25.084711,0.000416,25.002341,-2.3844,0.071,9.69953,9.69953
1156.00,9.69471,25.084766,0.000415,25.002370,-2.3840,0.072,9.69859,9.69859
1157.00,9.69521,25.084919,0.000417,25.002493,-2.3837,0.072,9.69765,9.69765
1158.00,9.69540,25.084898,0.000421,25.002471,-2.3835,0.072,9.69639,9.69639
1159.00,9.69551,25.084891,0.000423,25.002469,-2.3832,0.072,9.69476,9.69476
1160.00,9.69581,25.084942,0.000424,25.002483,-2.3830,0.072,9.69366,9.69366
1161.00,9.69621,25.085021,0.000427,25.002508,-2.3827,0.072,9.69282,9.69282
1162.00,9.69669,25.084983,0.000424,25.002375,-2.3825,0.072,9.69266,9.69266
1163.00,9.69713,25.085056,0.000418,25.002377,-2.3822,0.072,9.69334,9.69334
1164.00,9.69769,25.085148,0.000415,25.002408,-2.3820,0.072,9.69461,9.69461
1165.00,9.69830,25.085080,0.000410,25.002281,-2.3819,0.073,9.69603,9.69603
1166.00,9.69864,25.085056,0.000406,25.002203,-2.3817,0.073,9.69655,9.69655
1167.00,9.69858,25.085140,0.000410,25.002285,-2.3816,0.073,9.69750,9.69750
1168.00,9.69817,25.085168,0.000417,25.002279,-2.3814,0.073,9.69809,9.69809
1169.00,9.69776,25.085313,0.000420,25.002390,-2.3812,0.073,9.69840,9.69840
1170.00,9.69702,25.085354,0.000420,25.002434,-2.3809,0.073,9.69716,9.69716
1171.00,9.69643,25.085338,0.000422,25.002381,-2.3807,0.073,9.69698,9.69698
1172.00,9.69620,25.085373,0.000421,25.002373,-2.3805,0.073,9.69663,9.69663
1173.00,9.69600,25.085578,0.000421,25.002493,-2.3803,0.073,9.69578,9.69578
1174.00,9.69574,25.085452,0.000418,25.002336,-2.3801,0.073,9.69429,9.69429
1175.00,9.69526,25.085505,0.000424,25.002360,-2.3799,0.073,9.69332,9.69332
1176.00,9.69492,25.085607,0.000423,25.002432,-2.3797,0.073,9.69285,9.69285
1177.00,9.69490,25.085614,0.000423,25.002408,-2.3795,0.074,9.69330,9.69330
1178.00,9.69518,25.085551,0.000421,25.002368,-2.3793,0.074,9.69418,9.69418
1179.00,9.69553,25.085571,0.000420,25.002303,-2.3792,0.074,9.69539,9.69539
1180.00,9.69578,25.085620,0.000418,25.002201,-2.3790,0.074,9.69685,9.69685
1181.00,9.69587,25.085605,0.000419,25.002160,-2.3789,0.074,9.69737,9.69737
1182.00,9.69606,25.085657,0.000417,25.002157,-2.3788,0.074,9.69723,9.69723
1183.00,9.69612,25.085753,0.000418,25.002180,-2.3785,0.074,9.69615,9.69615
1184.00,9.69593,25.085990,0.000424,25.002376,-2.3783,0.074,9.69499,9.69499
1185.00,9.69561,25.086009,0.000424,25.002381,-2.3780,0.074,9.69443,9.69443
1186.00,9.69537,25.086114,0.000427,25.002397,-2.3777,0.074,9.69386,9.69386
1187.00,9.69519,25.086217,0.000430,25.002481,-2.3774,0.074,9.69359,9.69359
1188.00,9.69521,25.086210,0.000429,25.002455,-2.3773,0.074,9.69448,9.69448
1189.00,9.69515,25.086103,0.000420,25.002396,-2.3771,0.074,9.69586,9.69586
1190.00,9.69518,25.086170,0.000421,25.002532,-2.3769,0.074,9.69634,9.69634
1191.00,9.69520,25.086172,0.000418,25.002505,-2.3766,0.074,9.69666,9.69666
1192.00,9.69516,25.086132,0.000414,25.002366,-2.3764,0.075,9.69665,9.69665
1193.00,9.69529,25.086012,0.000413,25.002247,-2.3761,0.075,9.69666,9.69666
1194.00,9.69553,25.086021,0.000414,25.002180,-2.3759,0.075,9.69663,9.69663
1195.00,9.69575,25.086042,0.000413,25.002102,-2.3757,0.075,9.69550,9.69550
1196.00,9.69561,25.086080,0.000413,25.002129,-2.3755,0.075,9.69389,9.69389
1197.00,9.69525,25.086153,0.000417,25.002252,-2.3753,0.075,9.69291,9.69291
1198.00,9.69500,25.086299,0.000416,25.002306,-2.3751,0.075,9.69239,9.69239
1199.00,9.69486,25.086434,0.000414,25.002391,-2.3748,0.075,9.69182,9.69182
1200.00,9.69488,25.086477,0.000411,25.002413,-2.3747,0.076,9.69368,9.69368
1201.00,9.69541,25.086556,0.000411,25.002400,-2.3746,0.076,9.69887,9.69887
1202.00,9.69657,25.086675,0.000406,25.002363,-2.3745,0.076,9.70601,9.70601
1203.00,9.69826,25.086716,0.000408,25.002362,-2.3743,0.076,9.71315,9.71315
1204.00,9.70027,25.086763,0.000412,25.002383,-2.3741,0.076,9.72077,9.72077
1205.00,9.70229,25.086781,0.000413,25.002371,-2.3738,0.076,9.72730,9.72730
1206.00,9.70419,25.086772,0.000413,25.002371,-2.3735,0.076,9.73084,9.73084
1207.00,9.70579,25.086841,0.000416,25.002424,-2.3733,0.076,9.73008,9.73008
1208.00,9.70705,25.086904,0.000416,25.002450,-2.3730,0.076,9.72828,9.72828
1209.00,9.70815,25.086996,0.000414,25.002410,-2.3728,0.077,9.72519,9.72519
1210.00,9.70896,25.087109,0.000418,25.002385,-2.3726,0.077,9.72074,9.72074
1211.00,9.70960,25.087183,0.000417,25.002327,-2.3723,0.077,9.71630,9.71630
1212.00,9.71029,25.087106,0.000417,25.002218,-2.3721,0.077,9.71375,9.71375
1213.00,9.71090,25.087193,0.000418,25.002237,-2.3718,0.077,9.71093,9.71093
1214.00,9.71137,25.087167,0.000419,25.002253,-2.3715,0.077,9.70883,9.70883
1215.00,9.71204,25.087212,0.000417,25.002289,-2.3713,0.077,9.70891,9.70891
1216.00,9.71311,25.087234,0.000413,25.002306,-2.3710,0.077,9.70862,9.70862
1217.00,9.71393,25.087332,0.000410,25.002267,-2.3707,0.077,9.70758,9.70758
1218.00,9.71451,25.087385,0.000409,25.002237,-2.3705,0.078,9.70675,9.70675
1219.00,9.71484,25.087434,0.000407,25.002200,-2.3702,0.078,9.70532,9.70532
1220.00,9.71492,25.087502,0.000409,25.002216,-2.3700,0.078,9.70270,9.70270
1221.00,9.71463,25.087604,0.000415,25.002297,-2.3698,0.078,9.70159,9.70159
1222.00,9.71374,25.087646,0.000416,25.002405,-2.3696,0.078,9.70086,9.70086
1223.00,9.71241,25.087571,0.000412,25.002364,-2.3694,0.078,9.70082,9.70082
1224.00,9.71102,25.087588,0.000409,25.002361,-2.3694,0.078,9.70179,9.70179
1225.00,9.70958,25.087621,0.000405,25.002359,-2.3694,0.078,9.70255,9.70255
1226.00,9.70803,25.087627,0.000405,25.002318,-2.3692,0.078,9.70265,9.70265
1227.00,9.70678,25.087540,0.000403,25.002234,-2.3689,0.078,9.70272,9.70272
1228.00,9.70567,25.087712,0.000410,25.002357,-2.3687,0.078,9.70175,9.70175
1229.00,9.70457,25.087847,0.000414,25.002410,-2.3682,0.078,9.70068,9.70068
1230.00,9.70384,25.087847,0.000415,25.002358,-2.3678,0.078,9.70002,9.70002
1231.00,9.70338,25.087944,0.000415,25.002421,-2.3674,0.079,9.69999,9.69999
1232.00,9.70305,25.088097,0.000416,25.002481,-2.3672,0.079,9.70018,9.70018
1233.00,9.70269,25.088071,0.000414,25.002418,-2.3669,0.079,9.70090,9.70090
1234.00,9.70244,25.088026,0.000416,25.002395,-2.3667,0.079,9.70144,9.70144
1235.00,9.70223,25.088022,0.000412,25.002362,-2.3666,0.079,9.70260,9.70260
1236.00,9.70176,25.088032,0.000416,25.002382,-2.3664,0.079,9.70205,9.70205
1237.00,9.70147,25.088136,0.000417,25.002470,-2.3662,0.079,9.70171,9.70171
1238.00,9.70127,25.088138,0.000417,25.002399,-2.3660,0.079,9.70128,9.70128
1239.00,9.70112,25.088134,0.000417,25.002359,-2.3657,0.079,9.70051,9.70051
1240.00,9.70107,25.088236,0.000423,25.002470,-2.3653,0.079,9.69913,9.69913
1241.00,9.70098,25.088291,0.000420,25.002479,-2.3650,0.079,9.69857,9.69857
1242.00,9.70068,25.088141,0.000419,25.002232,-2.3646,0.079,9.69769,9.69769
1243.00,9.70048,25.088170,0.000418,25.002310,-2.3644,0.080,9.69761,9.69761
1244.00,9.70024,25.088234,0.000417,25.002359,-2.3642,0.080,9.69758,9.69758
1245.00,9.69998,25.088281,0.000415,25.002330,-2.3640,0.080,9.69793,9.69793
1246.00,9.69980,25.088359,0.000415,25.002307,-2.3638,0.080,9.69792,9.69792
1247.00,9.69944,25.088548,0.000419,25.002541,-2.3637,0.080,9.69769,9.69769
1248.00,9.69934,25.088649,0.000419,25.002552,-2.3634,0.080,9.69792,9.69792
1249.00,9.69942,25.088689,0.000416,25.002477,-2.3631,0.080,9.69809,9.69809
1250.00,9.69947,25.088591,0.000413,25.002353,-2.3628,0.081,9.69834,9.69834
1251.00,9.69943,25.088510,0.000411,25.002317,-2.3626,0.081,9.69853,9.69853
1252.00,9.69910,25.088543,0.000410,25.002291,-2.3624,0.081,9.69924,9.69924
1253.00,9.69873,25.088565,0.000413,25.002330,-2.3622,0.081,9.69869,9.69869
1254.00,9.69831,25.088530,0.000416,25.002347,-2.3620,0.081,9.69617,9.69617
1255.00,9.69805,25.088606,0.000420,25.002451,-2.3618,0.081,9.69100,9.69100
1256.00,9.69806,25.088632,0.000420,25.002472,-2.3616,0.081,9.68308,9.68308
1257.00,9.69829,25.088628,0.000420,25.002461,-2.3614,0.081,9.67069,9.67069
1258.00,9.69826,25.088638,0.000418,25.002422,-2.3611,0.081,9.65603,9.65603
1259.00,9.69843,25.088666,0.000417,25.002363,-2.3609,0.081,9.64110,9.64110
1260.00,9.69897,25.088813,0.000413,25.002422,-2.3607,0.082,9.62915,9.62915
1261.00,9.69742,25.088911,0.000413,25.002410,-2.3605,0.082,9.62189,9.62189
@9,2.0001,4.0, 1260.071 
1262.00,9.69760,25.088916,0.000411,25.002321,-2.3603,0.082,9.62195,9.62195
1263.00,9.69282,25.088931,0.000410,25.002195,-2.3600,0.082,9.62702,9.62702
1264.00,9.68147,25.089010,0.000408,25.002251,-2.3597,0.082,9.63670,9.63670
1265.00,9.66709,25.088989,0.000413,25.002186,-2.3594,0.082,9.64710,9.64710
1266.00,9.65621,25.088892,0.000411,25.002078,-2.3592,0.082,9.65724,9.65724
1267.00,9.65226,25.088800,0.000409,25.001965,-2.3590,0.082,9.66526,9.66526
1268.00,9.65295,25.088824,0.000407,25.002045,-2.3588,0.082,9.67054,9.67054
1269.00,9.65530,25.088797,0.000407,25.001998,-2.3587,0.082,9.67428,9.67428
1270.00,9.65775,25.088683,0.000401,25.001839,-2.3585,0.083,9.67705,9.67705
1271.00,9.65999,25.088890,0.000403,25.001992,-2.3583,0.083,9.67960,9.67960
1272.00,9.66039,25.089119,0.000407,25.002140,-2.3581,0.083,9.68186,9.68186
1273.00,9.65988,25.089210,0.000407,25.002146,-2.3578,0.083,9.68475,9.68475
1274.00,9.65978,25.089378,0.000409,25.002238,-2.3576,0.083,9.68711,9.68711
1275.00,9.66033,25.089594,0.000414,25.002369,-2.3573,0.083,9.68941,9.68941
1276.00,9.66139,25.089629,0.000415,25.002291,-2.3571,0.083,9.69008,9.69008
1277.00,9.66339,25.089747,0.000416,25.002393,-2.3569,0.083,9.68979,9.68979
1278.00,9.66634,25.089855,0.000418,25.002445,-2.3567,0.083,9.69054,9.69054
1279.00,9.67016,25.089845,0.000415,25.002417,-2.3564,0.083,9.69103,9.69103
1280.00,9.67406,25.089807,0.000412,25.002366,-2.3562,0.084,9.69048,9.69048
1281.00,9.67766,25.089741,0.000414,25.002352,-2.3559,0.084,9.69095,9.69095
1282.00,9.68088,25.089705,0.000413,25.002250,-2.3556,0.084,9.69222,9.69222
1283.00,9.68333,25.089677,0.000412,25.002173,-2.3554,0.084,9.69179,9.69179
1284.00,9.68526,25.089792,0.000412,25.002231,-2.3552,0.084,9.69214,9.69214
1285.00,9.68687,25.089807,0.000411,25.002217,-2.3551,0.084,9.69338,9.69338
1286.00,9.68821,25.089922,0.000411,25.002278,-2.3549,0.084,9.69492,9.69492
1287.00,9.68948,25.089960,0.000410,25.002358,-2.3547,0.085,9.69635,9.69635
1288.00,9.69069,25.090001,0.000410,25.002388,-2.3545,0.085,9.69825,9.69825
1289.00,9.69184,25.089945,0.000413,25.002283,-2.3543,0.085,9.69920,9.69920
1290.00,9.69280,25.090093,0.000416,25.002396,-2.3541,0.085,9.69952,9.69952
1291.00,9.69353,25.090164,0.000417,25.002393,-2.3538,0.085,9.69944,9.69944
1292.00,9.69410,25.090133,0.000417,25.002266,-2.3535,0.085,9.69899,9.69899
1293.00,9.69456,25.090206,0.000418,25.002303,-2.3532,0.085,9.69875,9.69875
1294.00,9.69522,25.090282,0.000415,25.002343,-2.3531,0.085,9.69984,9.69984
1295.00,9.69578,25.090348,0.000416,25.002442,-2.3529,0.085,9.70067,9.70067
1296.00,9.69637,25.090345,0.000412,25.002400,-2.3527,0.085,9.70159,9.70159
1297.00,9.69703,25.090365,0.000409,25.002459,-2.3525,0.085,9.70176,9.70176
1298.00,9.69742,25.090380,0.000409,25.002458,-2.3523,0.086,9.70108,9.70108
1299.00,9.69756,25.090432,0.000410,25.002485,-2.3520,0.086,9.69965,9.69965
1300.00,9.69784,25.090397,0.000409,25.002319,-2.3517,0.086,9.69854,9.69854
1301.00,9.69818,25.090487,0.000416,25.002399,-2.3515,0.086,9.69751,9.69751
1302.00,9.69849,25.090538,0.000418,25.002332,-2.3513,0.086,9.69752,9.69752
1303.00,9.69877,25.090565,0.000417,25.002272,-2.3511,0.086,9.69758,9.69758
1304.00,9.69898,25.090550,0.000419,25.002254,-2.3510,0.086,9.69766,9.69766
1305.00,9.69916,25.090667,0.000420,25.002402,-2.3509,0.086,9.69809,9.69809
1306.00,9.69923,25.090603,0.000416,25.002334,-2.3507,0.086,9.69856,9.69856
1307.00,9.69947,25.090619,0.000416,25.002282,-2.3506,0.086,9.70012,9.70012
1308.00,9.69959,25.090700,0.000417,25.002342,-2.3504,0.086,9.70067,9.70067
1309.00,9.69954,25.090763,0.000415,25.002318,-2.3502,0.086,9.70124,9.70124
1310.00,9.69971,25.090705,0.000414,25.002135,-2.3500,0.086,9.70186,9.70186
1311.00,9.69993,25.090792,0.000412,25.002107,-2.3497,0.086,9.70260,9.70260
1312.00,9.70026,25.090951,0.000410,25.002221,-2.3495,0.087,9.70210,9.70210
1313.00,9.70037,25.090904,0.000406,25.002139,-2.3493,0.087,9.70205,9.70205
1314.00,9.70032,25.090933,0.000405,25.002131,-2.3490,0.087,9.70252,9.70252
1315.00,9.70028,25.091001,0.000402,25.002205,-2.3488,0.087,9.70269,9.70269
1316.00,9.70012,25.091034,0.000400,25.002258,-2.3485,0.087,9.70109,9.70109
1317.00,9.69986,25.091078,0.000404,25.002279,-2.3481,0.087,9.69985,9.69985
1318.00,9.69997,25.091249,0.000409,25.002362,-2.3477,0.087,9.69999,9.69999
1319.00,9.70020,25.091348,0.000410,25.002393,-2.3475,0.087,9.69989,9.69989
1320.00,9.70038,25.091503,0.000414,25.002456,-2.3473,0.087,9.69910,9.69910
1321.00,9.70047,25.091540,0.000415,25.002418,-2.3471,0.087,9.69960,9.69960
1322.00,9.70042,25.091584,0.000412,25.002453,-2.3469,0.088,9.69965,9.69965
1323.00,9.70046,25.091524,0.000408,25.002346,-2.3467,0.088,9.69952,9.69952
1324.00,9.70060,25.091532,0.000408,25.002328,-2.3465,0.088,9.69872,9.69872
1325.00,9.70052,25.091440,0.000406,25.002284,-2.3463,0.088,9.69852,9.69852
1326.00,9.70054,25.091433,0.000406,25.002284,-2.3461,0.088,9.69877,9.69877
1327.00,9.70040,25.091400,0.000405,25.002239,-2.3459,0.088,9.69959,9.69959
1328.00,9.70027,25.091396,0.000408,25.002299,-2.3458,0.088,9.69959,9.69959
1329.00,9.70033,25.091476,0.000408,25.002361,-2.3455,0.089,9.70030,9.70030
1330.00,9.70038,25.091543,0.000409,25.002325,-2.3452,0.089,9.70148,9.70148
1331.00,9.70058,25.091595,0.000410,25.002306,-2.3449,0.089,9.70307,9.70307
1332.00,9.70067,25.091669,0.000411,25.002308,-2.3446,0.089,9.70368,9.70368
1333.00,9.70082,25.091753,0.000411,25.002331,-2.3444,0.088,9.70444,9.70444
1334.00,9.70083,25.091751,0.000408,25.002322,-2.3442,0.089,9.70414,9.70414
1335.00,9.70077,25.091810,0.000408,25.002411,-2.3441,0.089,9.70398,9.70398
1336.00,9.70095,25.091837,0.000408,25.002423,-2.3439,0.089,9.70311,9.70311
1337.00,9.70120,25.091707,0.000406,25.002359,-2.3437,0.089,9.70198,9.70198
1338.00,9.70124,25.091688,0.000406,25.002331,-2.3435,0.089,9.70153,9.70153
1339.00,9.70126,25.091762,0.000406,25.002351,-2.3433,0.089,9.70184,9.70184
1340.00,9.70125,25.091684,0.000403,25.002243,-2.3431,0.089,9.70106,9.70106
1341.00,9.70118,25.091772,0.000405,25.002329,-2.3429,0.090,9.69967,9.69967
1342.00,9.70109,25.091935,0.000407,25.002412,-2.3428,0.090,9.69908,9.69908
1343.00,9.70120,25.091975,0.000407,25.002440,-2.3427,0.090,9.69952,9.69952
1344.00,9.70135,25.091951,0.000406,25.002372,-2.3425,0.090,9.69976,9.69976
1345.00,9.70171,25.092069,0.000405,25.002397,-2.3423,0.090,9.70110,9.70110
1346.00,9.70215,25.092099,0.000405,25.002324,-2.3421,0.090,9.70353,9.70353
1347.00,9.70247,25.092166,0.000406,25.002349,-2.3417,0.090,9.70528,9.70528
1348.00,9.70248,25.092129,0.000404,25.002292,-2.3413,0.091,9.70433,9.70433
1349.00,9.70241,25.092197,0.000407,25.002355,-2.3410,0.091,9.70375,9.70375
1350.00,9.70236,25.092239,0.000410,25.002399,-2.3406,0.091,9.70308,9.70308
1351.00,9.70220,25.092216,0.000408,25.002396,-2.3403,0.091,9.70191,9.70191
1352.00,9.70201,25.092240,0.000408,25.002346,-2.3400,0.091,9.70162,9.70162
1353.00,9.70201,25.092419,0.000409,25.002418,-2.3398,0.091,9.70263,9.70263
1354.00,9.70198,25.092485,0.000413,25.002434,-2.3396,0.091,9.70256,9.70256
1355.00,9.70196,25.092497,0.000414,25.002398,-2.3393,0.091,9.70272,9.70272
1356.00,9.70201,25.092569,0.000417,25.002390,-2.3391,0.091,9.70301,9.70301
1357.00,9.70215,25.092615,0.000416,25.002384,-2.3389,0.091,9.70297,9.70297
1358.00,9.70224,25.092632,0.000420,25.002380,-2.3388,0.091,9.70241,9.70241
1359.00,9.70225,25.092662,0.000419,25.002392,-2.3385,0.091,9.70303,9.70303
1360.00,9.70228,25.092690,0.000418,25.002435,-2.3383,0.091,9.70227,9.70227
1361.00,9.70233,25.092801,0.000420,25.002519,-2.3379,0.091,9.70111,9.70111
1362.00,9.70244,25.092886,0.000423,25.002590,-2.3376,0.091,9.70013,9.70013
1363.00,9.70241,25.092938,0.000422,25.002601,-2.3373,0.091,9.69995,9.69995
1364.00,9.70220,25.092979,0.000422,25.002570,-2.3370,0.092,9.69883,9.69883
1365.00,9.70186,25.093028,0.000420,25.002515,-2.3367,0.092,9.69873,9.69873
1366.00,9.70154,25.093039,0.000415,25.002485,-2.3364,0.092,9.69932,9.69932
1367.00,9.70123,25.092976,0.000410,25.002376,-2.3362,0.092,9.69984,9.69984
1368.00,9.70116,25.092997,0.000410,25.002385,-2.3359,0.092,9.70004,9.70004
1369.00,9.70135,25.093003,0.000410,25.002374,-2.3357,0.092,9.70132,9.70132
1370.00,9.70155,25.093022,0.000411,25.002314,-2.3355,0.092,9.70276,9.70276
1371.00,9.70160,25.092978,0.000414,25.002195,-2.3353,0.092,9.70274,9.70274
1372.00,9.70149,25.093057,0.000414,25.002244,-2.3351,0.092,9.70267,9.70267
1373.00,9.70134,25.093070,0.000409,25.002245,-2.3350,0.093,9.70276,9.70276
1374.00,9.70127,25.093037,0.000407,25.002232,-2.3347,0.093,9.70188,9.70188
1375.00,9.70121,25.093194,0.000408,25.002392,-2.3345,0.093,9.70074,9.70074
1376.00,9.70115,25.093374,0.000406,25.002509,-2.3343,0.093,9.70137,9.70137
1377.00,9.70109,25.093462,0.000407,25.002535,-2.3341,0.093,9.70152,9.70152
1378.00,9.70104,25.093587,0.000410,25.002551,-2.3338,0.093,9.70142,9.70142
1379.00,9.70102,25.093776,0.000413,25.002580,-2.3335,0.093,9.70203,9.70203
1380.00,9.70116,25.093702,0.000411,25.002433,-2.3333,0.093,9.70294,9.70294
1381.00,9.70136,25.093653,0.000412,25.002377,-2.3330,0.093,9.70260,9.70260
1382.00,9.70169,25.093621,0.000409,25.002336,-2.3327,0.093,9.70321,9.70321
1383.00,9.70195,25.093650,0.000408,25.002338,-2.3325,0.093,9.70410,9.70410
1384.00,9.70222,25.093560,0.000404,25.002274,-2.3323,0.093,9.70430,9.70430
1385.00,9.70254,25.093683,0.000403,25.002385,-2.3321,0.094,9.70441,9.70441
1386.00,9.70289,25.093787,0.000403,25.002495,-2.3319,0.094,9.70543,9.70543
1387.00,9.70310,25.093791,0.000404,25.002495,-2.3318,0.094,9.70508,9.70508
1388.00,9.70314,25.093789,0.000404,25.002490,-2.3317,0.094,9.70445,9.70445
1389.00,9.70330,25.093898,0.000409,25.002534,-2.3316,0.094,9.70518,9.70518
1390.00,9.70337,25.093851,0.000412,25.002460,-2.3315,0.094,9.70543,9.70543
1391.00,9.70350,25.093778,0.000409,25.002322,-2.3313,0.094,9.70513,9.70513
1392.00,9.70371,25.093794,0.000410,25.002340,-2.3310,0.094,9.70517,9.70517
1393.00,9.70378,25.093743,0.000410,25.002262,-2.3305,0.094,9.70545,9.70545
1394.00,9.70403,25.093771,0.000409,25.002272,-2.3300,0.094,9.70538,9.70538
1395.00,9.70444,25.093978,0.000411,25.002429,-2.3296,0.095,9.70560,9.70560
1396.00,9.70456,25.094033,0.000414,25.002448,-2.3293,0.095,9.70487,9.70487
1397.00,9.70452,25.094057,0.000411,25.002409,-2.3291,0.095,9.70463,9.70463
1398.00,9.70457,25.094142,0.000413,25.002406,-2.3289,0.095,9.70464,9.70464
1399.00,9.70464,25.094137,0.000412,25.002345,-2.3287,0.095,9.70349,9.70349
1400.00,9.70450,25.094052,0.000406,25.002256,-2.3285,0.095,9.70257,9.70257
1401.00,9.70457,25.094093,0.000405,25.002274,-2.3282,0.095,9.70303,9.70303
1402.00,9.70460,25.094207,0.000409,25.002324,-2.3279,0.095,9.70332,9.70332
1403.00,9.70458,25.094274,0.000405,25.002332,-2.3277,0.095,9.70335,9.70335
1404.00,9.70446,25.094274,0.000402,25.002285,-2.3275,0.096,9.70166,9.70166
1405.00,9.70450,25.094234,0.000404,25.002222,-2.3274,0.096,9.69735,9.69735
1406.00,9.70424,25.094326,0.000407,25.002291,-2.3272,0.096,9.68925,9.68925
1407.00,9.70403,25.094323,0.000405,25.002231,-2.3270,0.096,9.67730,9.67730
1408.00,9.70375,25.094415,0.000410,25.002350,-2.3267,0.096,9.66278,9.66278
1409.00,9.70311,25.094505,0.000413,25.002419,-2.3264,0.096,9.64835,9.64835
1410.00,9.70336,25.094546,0.000411,25.002348,-2.3260,0.096,9.63521,9.63521
1411.00,9.70480,25.094634,0.000406,25.002351,-2.3256,0.097,9.62781,9.62781
@10,2.0001,4.0, 1410.025 
1412.00,9.70484,25.094667,0.000408,25.002351,-2.3252,0.097,9.62755,9.62755
1413.00,9.69969,25.094631,0.000405,25.002234,-2.3250,0.097,9.63217,9.63217
1414.00,9.68838,25.094669,0.000406,25.002199,-2.3246,0.097,9.64109,9.64109
1415.00,9.67413,25.094737,0.000409,25.002300,-2.3244,0.097,9.65286,9.65286
1416.00,9.66251,25.094603,0.000409,25.002146,-2.3242,0.097,9.66300,9.66300
1417.00,9.65803,25.094667,0.000407,25.002192,-2.3240,0.097,9.67056,9.67056
1418.00,9.65857,25.094677,0.000407,25.002177,-2.3238,0.097,9.67734,9.67734
1419.00,9.66089,25.094742,0.000404,25.002229,-2.3236,0.098,9.68177,9.68177
1420.00,9.66366,25.094688,0.000405,25.002189,-2.3234,0.098,9.68495,9.68495
1421.00,9.66631,25.094793,0.000408,25.002312,-2.3231,0.098,9.68794,9.68794
1422.00,9.66681,25.094886,0.000414,25.002367,-2.3229,0.098,9.68989,9.68989
1423.00,9.66616,25.095008,0.000418,25.002480,-2.3227,0.098,9.69077,9.69077
1424.00,9.66597,25.095027,0.000417,25.002476,-2.3226,0.098,9.69279,9.69279
1425.00,9.66647,25.095218,0.000416,25.002602,-2.3224,0.098,9.69420,9.69420
1426.00,9.66760,25.095203,0.000413,25.002516,-2.3222,0.098,9.69522,9.69522
1427.00,9.66984,25.095195,0.000412,25.002446,-2.3219,0.098,9.69717,9.69717
1428.00,9.67285,25.095145,0.000410,25.002299,-2.3216,0.099,9.69811,9.69811
1429.00,9.67646,25.095114,0.000410,25.002209,-2.3213,0.099,9.69836,9.69836
1430.00,9.68051,25.095112,0.000411,25.002112,-2.3210,0.099,9.69903,9.69903
1431.00,9.68444,25.095251,0.000411,25.002195,-2.3207,0.099,9.69871,9.69871
1432.00,9.68754,25.095267,0.000406,25.002127,-2.3204,0.099,9.69807,9.69807
1433.00,9.68997,25.095379,0.000408,25.002185,-2.3202,0.099,9.69816,9.69816
1434.00,9.69204,25.095552,0.000410,25.002345,-2.3199,0.099,9.69910,9.69910
1435.00,9.69370,25.095670,0.000411,25.002411,-2.3196,0.099,9.69944,9.69944
1436.00,9.69498,25.095755,0.000415,25.002458,-2.3194,0.099,9.70035,9.70035
1437.00,9.69602,25.095715,0.000411,25.002441,-2.3193,0.099,9.70086,9.70086
1438.00,9.69677,25.095748,0.000410,25.002453,-2.3191,0.099,9.70118,9.70118
1439.00,9.69728,25.095731,0.000411,25.002405,-2.3190,0.099,9.70011,9.70011
1440.00,9.69786,25.095719,0.000408,25.002348,-2.3188,0.100,9.70003,9.70003
1441.00,9.69851,25.095632,0.000404,25.002242,-2.3185,0.100,9.70129,9.70129
1442.00,9.69939,25.095846,0.000408,25.002383,-2.3183,0.100,9.70336,9.70336
1443.00,9.70020,25.095899,0.000411,25.002351,-2.3180,0.100,9.70415,9.70415
1444.00,9.70037,25.095882,0.000410,25.002288,-2.3178,0.100,9.70383,9.70383
1445.00,9.70028,25.095735,0.000408,25.002123,-2.3176,0.100,9.70240,9.70240
1446.00,9.70028,25.095791,0.000411,25.002095,-2.3173,0.100,9.70113,9.70113
1447.00,9.70044,25.095830,0.000413,25.002085,-2.3170,0.100,9.69985,9.69985
1448.00,9.70069,25.095832,0.000408,25.002115,-2.3166,0.100,9.69982,9.69982
1449.00,9.70096,25.095883,0.000409,25.002127,-2.3164,0.100,9.70154,9.70154
1450.00,9.70136,25.096149,0.000413,25.002317,-2.3163,0.100,9.70402,9.70402
1451.00,9.70161,25.096243,0.000409,25.002375,-2.3163,0.101,9.70435,9.70435
1452.00,9.70198,25.096231,0.000411,25.002342,-2.3161,0.101,9.70473,9.70473
1453.00,9.70246,25.096192,0.000416,25.002289,-2.3159,0.101,9.70563,9.70563
1454.00,9.70286,25.096245,0.000417,25.002302,-2.3156,0.101,9.70632,9.70632
1455.00,9.70299,25.096167,0.000417,25.002271,-2.3151,0.101,9.70552,9.70552
1456.00,9.70298,25.096215,0.000422,25.002297,-2.3147,0.101,9.70538,9.70538
1457.00,9.70316,25.096208,0.000418,25.002251,-2.3143,0.101,9.70540,9.70540
1458.00,9.70353,25.096318,0.000416,25.002276,-2.3141,0.101,9.70515,9.70515
1459.00,9.70390,25.096373,0.000412,25.002215,-2.3137,0.101,9.70467,9.70467
1460.00,9.70421,25.096473,0.000411,25.002184,-2.3135,0.101,9.70532,9.70532
1461.00,9.70449,25.096480,0.000411,25.002151,-2.3134,0.102,9.70743,9.70743
1462.00,9.70458,25.096513,0.000411,25.002136,-2.3132,0.102,9.70814,9.70814
1463.00,9.70453,25.096545,0.000409,25.002078,-2.3130,0.102,9.70788,9.70788
1464.00,9.70482,25.096557,0.000407,25.002087,-2.3130,0.102,9.70792,9.70792
1465.00,9.70545,25.096646,0.000411,25.002156,-2.3128,0.102,9.70836,9.70836
1466.00,9.70587,25.096640,0.000406,25.002102,-2.3125,0.102,9.70665,9.70665
1467.00,9.70601,25.096717,0.000408,25.002125,-2.3122,0.102,9.70610,9.70610
1468.00,9.70629,25.096828,0.000411,25.002184,-2.3118,0.102,9.70745,9.70745
1469.00,9.70670,25.096918,0.000416,25.002243,-2.3114,0.102,9.70810,9.70810
1470.00,9.70678,25.096919,0.000414,25.002196,-2.3111,0.102,9.70829,9.70829
1471.00,9.70692,25.097045,0.000415,25.002205,-2.3108,0.102,9.70834,9.70834
1472.00,9.70695,25.097074,0.000412,25.002198,-2.3106,0.103,9.70813,9.70813
1473.00,9.70689,25.096992,0.000407,25.002127,-2.3103,0.103,9.70676,9.70676
1474.00,9.70671,25.096923,0.000400,25.001971,-2.3100,0.103,9.70611,9.70611
1475.00,9.70683,25.096946,0.000401,25.001925,-2.3097,0.103,9.70594,9.70594
1476.00,9.70713,25.096972,0.000403,25.001966,-2.3094,0.103,9.70669,9.70669
1477.00,9.70740,25.097081,0.000407,25.002007,-2.3091,0.103,9.70765,9.70765
1478.00,9.70752,25.097146,0.000411,25.002017,-2.3089,0.103,9.70789,9.70789
1479.00,9.70745,25.097323,0.000413,25.002224,-2.3088,0.103,9.70757,9.70757
1480.00,9.70736,25.097364,0.000407,25.002252,-2.3086,0.104,9.70660,9.70660
1481.00,9.70713,25.097341,0.000403,25.002171,-2.3084,0.104,9.70631,9.70631
1482.00,9.70706,25.097354,0.000404,25.002183,-2.3082,0.104,9.70666,9.70666
1483.00,9.70724,25.097410,0.000405,25.002209,-2.3079,0.104,9.70706,9.70706
1484.00,9.70728,25.097361,0.000404,25.002069,-2.3076,0.104,9.70731,9.70731
1485.00,9.70722,25.097359,0.000404,25.002066,-2.3073,0.104,9.70799,9.70799
1486.00,9.70731,25.097380,0.000406,25.002086,-2.3069,0.104,9.70823,9.70823
1487.00,9.70740,25.097378,0.000404,25.002033,-2.3066,0.104,9.70707,9.70707
1488.00,9.70721,25.097420,0.000404,25.002003,-2.3064,0.104,9.70600,9.70600
1489.00,9.70672,25.097497,0.000407,25.002029,-2.3061,0.104,9.70548,9.70548
1490.00,9.70653,25.097518,0.000407,25.002005,-2.3059,0.104,9.70499,9.70499
1491.00,9.70638,25.097636,0.000406,25.002076,-2.3057,0.104,9.70460,9.70460
1492.00,9.70646,25.097633,0.000403,25.002005,-2.3056,0.105,9.70468,9.70468
1493.00,9.70653,25.097738,0.000405,25.002100,-2.3054,0.105,9.70530,9.70530
1494.00,9.70658,25.097768,0.000405,25.002118,-2.3052,0.105,9.70580,9.70580
1495.00,9.70649,25.097759,0.000408,25.002032,-2.3050,0.105,9.70618,9.70618
1496.00,9.70642,25.097785,0.000408,25.002018,-2.3047,0.105,9.70614,9.70614
1497.00,9.70618,25.097934,0.000411,25.002133,-2.3044,0.105,9.70578,9.70578
1498.00,9.70604,25.098045,0.000412,25.002177,-2.3042,0.105,9.70597,9.70597
1499.00,9.70617,25.098048,0.000411,25.002130,-2.3040,0.105,9.70639,9.70639
1500.00,9.70641,25.098241,0.000413,25.002281,-2.3037,0.105,9.70724,9.70724
1501.00,9.70685,25.098210,0.000411,25.002265,-2.3035,0.106,9.70901,9.70901
1502.00,9.70711,25.098168,0.000412,25.002211,-2.3032,0.106,9.71103,9.71103
1503.00,9.70722,25.098000,0.000408,25.002082,-2.3028,0.106,9.71202,9.71202
1504.00,9.70742,25.098119,0.000407,25.002213,-2.3024,0.106,9.71209,9.71209
1505.00,9.70745,25.098035,0.000405,25.002132,-2.3021,0.106,9.71142,9.71142
1506.00,9.70757,25.098106,0.000407,25.002135,-2.3018,0.106,9.71120,9.71120
1507.00,9.70792,25.098129,0.000407,25.002108,-2.3017,0.106,9.71077,9.71077
1508.00,9.70818,25.098241,0.000409,25.002157,-2.3016,0.106,9.71013,9.71013
1509.00,9.70846,25.098220,0.000408,25.002048,-2.3015,0.106,9.70976,9.70976
1510.00,9.70851,25.098358,0.000410,25.002112,-2.3013,0.106,9.70950,9.70950
1511.00,9.70866,25.098366,0.000412,25.002055,-2.3011,0.107,9.70847,9.70847
1512.00,9.70869,25.098386,0.000407,25.001992,-2.3007,0.107,9.70714,9.70714
1513.00,9.70869,25.098347,0.000405,25.001919,-2.3003,0.107,9.70681,9.70681
1514.00,9.70881,25.098232,0.000404,25.001784,-2.2999,0.107,9.70728,9.70728
1515.00,9.70894,25.098243,0.000402,25.001738,-2.2996,0.107,9.70792,9.70792
1516.00,9.70911,25.098323,0.000403,25.001750,-2.2993,0.107,9.70828,9.70828
1517.00,9.70927,25.098355,0.000405,25.001805,-2.2991,0.107,9.70825,9.70825
1518.00,9.70927,25.098423,0.000406,25.001821,-2.2989,0.107,9.70795,9.70795
1519.00,9.70912,25.098720,0.000409,25.002064,-2.2986,0.107,9.70716,9.70716
1520.00,9.70898,25.098667,0.000409,25.002096,-2.2983,0.107,9.70642,9.70642
1521.00,9.70859,25.098653,0.000405,25.002162,-2.2980,0.107,9.70571,9.70571
1522.00,9.70832,25.098678,0.000410,25.002141,-2.2977,0.107,9.70660,9.70660
1523.00,9.70809,25.098732,0.000413,25.002198,-2.2974,0.107,9.70713,9.70713
1524.00,9.70794,25.098645,0.000415,25.002139,-2.2972,0.107,9.70739,9.70739
1525.00,9.70792,25.098785,0.000419,25.002211,-2.2970,0.107,9.70786,9.70786
1526.00,9.70789,25.098819,0.000421,25.002186,-2.2968,0.107,9.70860,9.70860
1527.00,9.70772,25.098751,0.000417,25.002098,-2.2965,0.108,9.70847,9.70847
1528.00,9.70759,25.098728,0.000412,25.002016,-2.2962,0.108,9.70830,9.70830
1529.00,9.70755,25.098820,0.000412,25.002033,-2.2961,0.108,9.70837,9.70837
1530.00,9.70755,25.098854,0.000408,25.001970,-2.2959,0.108,9.70793,9.70793
1531.00,9.70752,25.098921,0.000409,25.001992,-2.2957,0.108,9.70767,9.70767
1532.00,9.70768,25.099266,0.000413,25.002280,-2.2955,0.108,9.70786,9.70786
1533.00,9.70784,25.099317,0.000416,25.002296,-2.2953,0.108,9.70798,9.70798
1534.00,9.70775,25.099133,0.000411,25.002100,-2.2949,0.109,9.70782,9.70782
1535.00,9.70748,25.099032,0.000411,25.002010,-2.2946,0.109,9.70695,9.70695
1536.00,9.70718,25.099236,0.000412,25.002165,-2.2942,0.109,9.70640,9.70640
1537.00,9.70714,25.099157,0.000411,25.002046,-2.2938,0.109,9.70580,9.70580
1538.00,9.70720,25.099257,0.000412,25.002081,-2.2936,0.109,9.70566,9.70566
1539.00,9.70735,25.099472,0.000418,25.002276,-2.2935,0.109,9.70600,9.70600
1540.00,9.70746,25.099575,0.000418,25.002323,-2.2934,0.109,9.70746,9.70746
1541.00,9.70758,25.099482,0.000416,25.002182,-2.2932,0.109,9.70755,9.70755
1542.00,9.70751,25.099466,0.000414,25.002198,-2.2930,0.109,9.70753,9.70753
1543.00,9.70740,25.099434,0.000411,25.002161,-2.2927,0.109,9.70757,9.70757
1544.00,9.70740,25.099436,0.000411,25.002092,-2.2924,0.110,9.70767,9.70767
1545.00,9.70746,25.099476,0.000411,25.002078,-2.2921,0.110,9.70740,9.70740
1546.00,9.70751,25.099479,0.000411,25.002058,-2.2918,0.110,9.70871,9.70871
1547.00,9.70765,25.099498,0.000411,25.002052,-2.2916,0.110,9.70961,9.70961
1548.00,9.70781,25.099522,0.000412,25.002082,-2.2913,0.110,9.71041,9.71041
1549.00,9.70803,25.099555,0.000411,25.002120,-2.2910,0.110,9.71116,9.71116
1550.00,9.70823,25.099616,0.000412,25.002151,-2.2908,0.110,9.71138,9.71138
1551.00,9.70831,25.099663,0.000412,25.002148,-2.2905,0.111,9.71037,9.71037
1552.00,9.70826,25.099699,0.000412,25.002109,-2.2902,0.111,9.71046,9.71046
1553.00,9.70832,25.099854,0.000413,25.002227,-2.2899,0.111,9.71055,9.71055
1554.00,9.70887,25.100022,0.000418,25.002345,-2.2895,0.111,9.71030,9.71030
1555.00,9.70913,25.100067,0.000416,25.002385,-2.2891,0.111,9.70933,9.70933
1556.00,9.70935,25.100116,0.000418,25.002390,-2.2887,0.111,9.70638,9.70638
1557.00,9.70977,25.100155,0.000417,25.002370,-2.2884,0.111,9.69914,9.69914
1558.00,9.71031,25.100070,0.000413,25.002261,-2.2882,0.111,9.68896,9.68896
1559.00,9.71064,25.099942,0.000407,25.002102,-2.2879,0.111,9.67683,9.67683
1560.00,9.70986,25.100050,0.000409,25.002190,-2.2877,0.111,9.66402,9.66402
1561.00,9.70904,25.100065,0.000409,25.002194,-2.2876,0.112,9.65199,9.65199
@11,2.0001,4.0, 1560.061 
1562.00,9.71164,25.100082,0.000409,25.002165,-2.2875,0.112,9.64421,9.64421
1563.00,9.71119,25.100234,0.000411,25.002200,-2.2872,0.112,9.64223,9.64223
1564.00,9.70565,25.100346,0.000409,25.002255,-2.2869,0.112,9.64491,9.64491
1565.00,9.69520,25.100316,0.000406,25.002132,-2.2866,0.112,9.65120,9.65120
1566.00,9.68412,25.100383,0.000404,25.002163,-2.2862,0.112,9.66132,9.66132
1567.00,9.67568,25.100409,0.000407,25.002204,-2.2861,0.112,9.67200,9.67200
1568.00,9.67292,25.100407,0.000409,25.002216,-2.2858,0.112,9.68129,9.68129
1569.00,9.67360,25.100409,0.000412,25.002143,-2.2856,0.112,9.68829,9.68829
1570.00,9.67599,25.100371,0.000414,25.002110,-2.2854,0.112,9.69389,9.69389
1571.00,9.67842,25.100376,0.000413,25.002067,-2.2851,0.112,9.69787,9.69787
1572.00,9.67929,25.100427,0.000409,25.002086,-2.2846,0.113,9.70009,9.70009
1573.00,9.67876,25.100432,0.000403,25.002003,-2.2842,0.113,9.70103,9.70103
1574.00,9.67836,25.100499,0.000401,25.002084,-2.2839,0.113,9.70248,9.70248
1575.00,9.67829,25.100569,0.000401,25.002122,-2.2836,0.113,9.70401,9.70401
1576.00,9.67879,25.100602,0.000407,25.002080,-2.2834,0.113,9.70540,9.70540
1577.00,9.67982,25.100648,0.000411,25.002072,-2.2833,0.113,9.70574,9.70574
1578.00,9.68159,25.100700,0.000414,25.002135,-2.2831,0.113,9.70643,9.70643
1579.00,9.68398,25.100748,0.000418,25.002149,-2.2830,0.113,9.70571,9.70571
1580.00,9.68679,25.100831,0.000419,25.002180,-2.2827,0.113,9.70512,9.70512
1581.00,9.69035,25.100860,0.000416,25.002263,-2.2823,0.113,9.70468,9.70468
1582.00,9.69396,25.100907,0.000417,25.002307,-2.2818,0.113,9.70509,9.70509
1583.00,9.69704,25.100981,0.000419,25.002324,-2.2814,0.113,9.70480,9.70480
1584.00,9.69939,25.101006,0.000417,25.002328,-2.2810,0.114,9.70558,9.70558
1585.00,9.70136,25.100939,0.000412,25.002261,-2.2808,0.114,9.70607,9.70607
1586.00,9.70288,25.100934,0.000411,25.002156,-2.2806,0.114,9.70597,9.70597
1587.00,9.70394,25.100997,0.000410,25.002121,-2.2804,0.114,9.70677,9.70677
1588.00,9.70474,25.101014,0.000412,25.002116,-2.2803,0.114,9.70785,9.70785
1589.00,9.70521,25.101042,0.000412,25.002069,-2.2801,0.114,9.70755,9.70755
1590.00,9.70536,25.101156,0.000415,25.002095,-2.2799,0.114,9.70665,9.70665
1591.00,9.70547,25.101286,0.000417,25.002194,-2.2795,0.115,9.70602,9.70602
1592.00,9.70567,25.101297,0.000417,25.002182,-2.2792,0.115,9.70595,9.70595
1593.00,9.70598,25.101326,0.000414,25.002150,-2.2789,0.115,9.70513,9.70513
1594.00,9.70615,25.101304,0.000415,25.002120,-2.2787,0.115,9.70629,9.70629
1595.00,9.70640,25.101323,0.000414,25.002149,-2.2784,0.115,9.70792,9.70792
1596.00,9.70637,25.101310,0.000412,25.002122,-2.2782,0.115,9.70844,9.70844
1597.00,9.70627,25.101383,0.000410,25.002200,-2.2780,0.115,9.70770,9.70770
1598.00,9.70649,25.101424,0.000413,25.002281,-2.2778,0.115,9.70866,9.70866
1599.00,9.70681,25.101482,0.000414,25.002304,-2.2775,0.115,9.70862,9.70862
1600.00,9.70712,25.101513,0.000419,25.002343,-2.2772,0.115,9.70823,9.70823
1601.00,9.70727,25.101588,0.000418,25.002364,-2.2769,0.115,9.70895,9.70895
1602.00,9.70754,25.101619,0.000419,25.002362,-2.2765,0.116,9.71037,9.71037
1603.00,9.70785,25.101615,0.000418,25.002280,-2.2762,0.116,9.71053,9.71053
1604.00,9.70825,25.101617,0.000418,25.002206,-2.2759,0.116,9.71114,9.71114
1605.00,9.70856,25.101660,0.000414,25.002169,-2.2756,0.116,9.71202,9.71202
1606.00,9.70874,25.101630,0.000414,25.002136,-2.2753,0.116,9.71175,9.71175
1607.00,9.70884,25.101655,0.000417,25.002101,-2.2751,0.116,9.71127,9.71127
1608.00,9.70880,25.101718,0.000413,25.002098,-2.2749,0.116,9.71081,9.71081
1609.00,9.70884,25.101831,0.000412,25.002201,-2.2747,0.116,9.70987,9.70987
1610.00,9.70911,25.101885,0.000414,25.002191,-2.2746,0.116,9.70903,9.70903
1611.00,9.70948,25.102048,0.000415,25.002309,-2.2743,0.116,9.70944,9.70944
1612.00,9.70970,25.102105,0.000414,25.002366,-2.2741,0.117,9.70958,9.70958
1613.00,9.70995,25.102115,0.000416,25.002367,-2.2739,0.117,9.71080,9.71080
1614.00,9.71039,25.102195,0.000416,25.002390,-2.2736,0.117,9.71227,9.71227
1615.00,9.71060,25.102172,0.000414,25.002328,-2.2733,0.117,9.71355,9.71355
1616.00,9.71081,25.102033,0.000411,25.002124,-2.2730,0.117,9.71376,9.71376
1617.00,9.71125,25.101989,0.000409,25.001990,-2.2728,0.117,9.71453,9.71453
1618.00,9.71146,25.102036,0.000408,25.001990,-2.2727,0.117,9.71374,9.71374
1619.00,9.71157,25.102061,0.000408,25.001983,-2.2725,0.117,9.71349,9.71349
1620.00,9.71181,25.102135,0.000409,25.002042,-2.2722,0.117,9.71326,9.71326
1621.00,9.71215,25.102168,0.000408,25.002140,-2.2720,0.118,9.71436,9.71436
1622.00,9.71249,25.102162,0.000409,25.002131,-2.2717,0.118,9.71514,9.71514
1623.00,9.71281,25.102192,0.000407,25.002111,-2.2713,0.118,9.71642,9.71642
1624.00,9.71299,25.102147,0.000404,25.002066,-2.2711,0.118,9.71639,9.71639
1625.00,9.71303,25.102125,0.000405,25.002046,-2.2709,0.118,9.71652,9.71652
1626.00,9.71318,25.102190,0.000406,25.002036,-2.2707,0.118,9.71552,9.71552
1627.00,9.71334,25.102334,0.000411,25.002173,-2.2705,0.118,9.71448,9.71448
1628.00,9.71350,25.102463,0.000416,25.002311,-2.2702,0.118,9.71344,9.71344
1629.00,9.71365,25.102499,0.000419,25.002346,-2.2700,0.118,9.71300,9.71300
1630.00,9.71386,25.102599,0.000419,25.002382,-2.2698,0.118,9.71212,9.71212
1631.00,9.71376,25.102703,0.000421,25.002428,-2.2695,0.118,9.71124,9.71124
1632.00,9.71375,25.102763,0.000418,25.002410,-2.2693,0.118,9.71088,9.71088
1633.00,9.71366,25.102741,0.000415,25.002328,-2.2690,0.119,9.71078,9.71078
1634.00,9.71361,25.102833,0.000417,25.002342,-2.2688,0.119,9.71173,9.71173
1635.00,9.71377,25.102884,0.000418,25.002320,-2.2684,0.119,9.71364,9.71364
1636.00,9.71408,25.102900,0.000417,25.002274,-2.2680,0.119,9.71554,9.71554
1637.00,9.71419,25.102901,0.000414,25.002230,-2.2678,0.119,9.71643,9.71643
1638.00,9.71434,25.102930,0.000415,25.002187,-2.2675,0.119,9.71719,9.71719
1639.00,9.71447,25.102959,0.000413,25.002133,-2.2672,0.119,9.71659,9.71659
1640.00,9.71438,25.103038,0.000411,25.002184,-2.2670,0.120,9.71492,9.71492
1641.00,9.71422,25.103048,0.000410,25.002106,-2.2667,0.120,9.71420,9.71420
1642.00,9.71399,25.103168,0.000412,25.002096,-2.2664,0.120,9.71361,9.71361
1643.00,9.71375,25.103248,0.000415,25.002109,-2.2662,0.120,9.71331,9.71331
1644.00,9.71366,25.103356,0.000418,25.002170,-2.2659,0.120,9.71354,9.71354
1645.00,9.71384,25.103353,0.000422,25.002095,-2.2656,0.120,9.71498,9.71498
1646.00,9.71403,25.103549,0.000426,25.002201,-2.2654,0.120,9.71538,9.71538
1647.00,9.71410,25.103518,0.000423,25.002141,-2.2653,0.120,9.71552,9.71552
1648.00,9.71404,25.103549,0.000419,25.002124,-2.2650,0.120,9.71464,9.71464
1649.00,9.71394,25.103583,0.000419,25.002090,-2.2647,0.120,9.71372,9.71372
1650.00,9.71386,25.103691,0.000415,25.002112,-2.2644,0.120,9.71233,9.71233
1651.00,9.71413,25.103625,0.000412,25.002057,-2.2640,0.121,9.71209,9.71209
1652.00,9.71436,25.103731,0.000415,25.002167,-2.2637,0.121,9.71236,9.71236
1653.00,9.71467,25.103769,0.000414,25.002161,-2.2633,0.121,9.71413,9.71413
1654.00,9.71483,25.103872,0.000414,25.002221,-2.2631,0.121,9.71531,9.71531
1655.00,9.71469,25.103927,0.000416,25.002234,-2.2629,0.121,9.71580,9.71580
1656.00,9.71437,25.104056,0.000417,25.002281,-2.2626,0.121,9.71545,9.71545
1657.00,9.71424,25.104079,0.000418,25.002158,-2.2624,0.121,9.71552,9.71552
1658.00,9.71427,25.104133,0.000420,25.002135,-2.2622,0.121,9.71487,9.71487
1659.00,9.71416,25.104108,0.000418,25.002098,-2.2619,0.121,9.71417,9.71417
1660.00,9.71435,25.104192,0.000418,25.002115,-2.2616,0.121,9.71495,9.71495
1661.00,9.71458,25.104197,0.000422,25.002109,-2.2613,0.121,9.71545,9.71545
1662.00,9.71468,25.104144,0.000418,25.002102,-2.2610,0.121,9.71574,9.71574
1663.00,9.71489,25.104047,0.000416,25.002056,-2.2607,0.122,9.71608,9.71608
1664.00,9.71505,25.104000,0.000414,25.001958,-2.2605,0.122,9.71715,9.71715
1665.00,9.71504,25.103986,0.000414,25.001982,-2.2604,0.122,9.71681,9.71681
1666.00,9.71483,25.104021,0.000412,25.002001,-2.2602,0.122,9.71542,9.71542
1667.00,9.71365,25.104090,0.000414,25.002078,-2.2600,0.122,9.70649,9.70649
1668.00,9.71022,25.104217,0.000416,25.002190,-2.2598,0.122,9.68677,9.68677
1669.00,9.70452,25.104249,0.000416,25.002194,-2.2595,0.122,9.65923,9.65923
1670.00,9.69765,25.104158,0.000412,25.002065,-2.2591,0.122,9.62991,9.62991
1671.00,9.69057,25.104142,0.000412,25.001991,-2.2588,0.123,9.60276,9.60276
1672.00,9.68383,25.104128,0.000411,25.001930,-2.2586,0.123,9.58570,9.58570
1673.00,9.67796,25.104188,0.000408,25.001953,-2.2583,0.123,9.58360,9.58360
1674.00,9.67333,25.104294,0.000411,25.002086,-2.2580,0.123,9.59368,9.59368
1675.00,9.66843,25.104393,0.000417,25.002174,-2.2578,0.123,9.61003,9.61003
1676.00,9.66202,25.104371,0.000414,25.002178,-2.2575,0.123,9.62865,9.62865
1677.00,9.65350,25.104539,0.000416,25.002331,-2.2572,0.123,9.64617,9.64617
1678.00,9.64597,25.104582,0.000421,25.002355,-2.2569,0.123,9.65975,9.65975
1679.00,9.64657,25.104597,0.000422,25.002317,-2.2565,0.123,9.67019,9.67019
1680.00,9.64987,25.104693,0.000420,25.002384,-2.2562,0.123,9.67717,9.67717
1681.00,9.65346,25.104829,0.000423,25.002455,-2.2559,0.123,9.68292,9.68292
1682.00,9.65605,25.104855,0.000422,25.002393,-2.2557,0.123,9.68679,9.68679
1683.00,9.65452,25.104864,0.000422,25.002281,-2.2556,0.123,9.69033,9.69033
1684.00,9.65344,25.104910,0.000422,25.002277,-2.2555,0.123,9.69317,9.69317
1685.00,9.65393,25.104901,0.000421,25.002218,-2.2554,0.124,9.69600,9.69600
1686.00,9.65323,25.104892,0.000418,25.002210,-2.2552,0.124,9.69698,9.69698
1687.00,9.65347,25.104902,0.000417,25.002214,-2.2550,0.124,9.69811,9.69811
1688.00,9.65605,25.104978,0.000413,25.002230,-2.2546,0.124,9.69948,9.69948
1689.00,9.66109,25.105021,0.000411,25.002240,-2.2542,0.125,9.70022,9.70022
1690.00,9.66762,25.105061,0.000411,25.002238,-2.2538,0.125,9.70273,9.70273
1691.00,9.67577,25.105205,0.000414,25.002292,-2.2534,0.125,9.71321,9.71321
1692.00,9.68537,25.105289,0.000415,25.002283,-2.2531,0.125,9.73059,9.73059
1693.00,9.69568,25.105351,0.000419,25.002355,-2.2528,0.125,9.75342,9.75342
1694.00,9.70584,25.105416,0.000421,25.002381,-2.2526,0.125,9.77859,9.77859
1695.00,9.71508,25.105448,0.000419,25.002340,-2.2524,0.125,9.80092,9.80092
1696.00,9.72314,25.105346,0.000417,25.002227,-2.2522,0.125,9.81344,9.81344
1697.00,9.72988,25.105365,0.000417,25.002211,-2.2520,0.125,9.81636,9.81636
1698.00,9.73587,25.105385,0.000416,25.002187,-2.2517,0.125,9.81142,9.81142
1699.00,9.74157,25.105363,0.000412,25.002125,-2.2515,0.125,9.80201,9.80201
1700.00,9.74759,25.105362,0.000411,25.002152,-2.2513,0.125,9.79150,9.79150
1701.00,9.75447,25.105386,0.000413,25.002134,-2.2510,0.126,9.78068,9.78068
1702.00,9.75890,25.105444,0.000415,25.002209,-2.2507,0.126,9.77116,9.77116
1703.00,9.76014,25.105470,0.000415,25.002211,-2.2504,0.126,9.76324,9.76324
1704.00,9.76655,25.105584,0.000420,25.002238,-2.2500,0.126,9.75495,9.75495
1705.00,9.77607,25.105659,0.000419,25.002207,-2.2498,0.126,9.74568,9.74568
1706.00,9.78807,25.105752,0.000417,25.002341,-2.2496,0.126,9.73549,9.73549
1707.00,9.79530,25.105654,0.000411,25.002241,-2.2493,0.126,9.72285,9.72285
1708.00,9.79136,25.105699,0.000412,25.002322,-2.2491,0.126,9.70759,9.70759
1709.00,9.78101,25.105663,0.000406,25.002281,-2.2487,0.127,9.69167,9.69167
1710.00,9.77063,25.105754,0.000407,25.002296,-2.2483,0.127,9.67715,9.67715
1711.00,9.76103,25.105881,0.000409,25.002217,-2.2478,0.127,9.66674,9.66674
@12,2.0001,4.0, 1710.105 
1712.00,9.75344,25.106137,0.000413,25.002300,-2.2474,0.127,9.66227,9.66227
1713.00,9.74719,25.106253,0.000410,25.002251,-2.2470,0.127,9.66354,9.66354
1714.00,9.73531,25.106421,0.000413,25.002335,-2.2467,0.127,9.67027,9.67027
1715.00,9.72026,25.106460,0.000414,25.002366,-2.2465,0.127,9.67978,9.67978
1716.00,9.70624,25.106374,0.000411,25.002328,-2.2462,0.127,9.68952,9.68952
1717.00,9.69835,25.106266,0.000412,25.002279,-2.2460,0.127,9.69795,9.69795
1718.00,9.69641,25.106256,0.000414,25.002266,-2.2458,0.127,9.70378,9.70378
1719.00,9.69726,25.106238,0.000413,25.002264,-2.2456,0.127,9.70634,9.70634
1720.00,9.69869,25.106364,0.000414,25.002359,-2.2452,0.127,9.70786,9.70786
1721.00,9.69919,25.106532,0.000414,25.002439,-2.2449,0.127,9.70770,9.70770
1722.00,9.69779,25.106706,0.000414,25.002545,-2.2446,0.128,9.70689,9.70689
1723.00,9.69611,25.106773,0.000413,25.002593,-2.2443,0.128,9.70607,9.70607
1724.00,9.69456,25.106779,0.000412,25.002494,-2.2439,0.128,9.70647,9.70647
1725.00,9.69328,25.106674,0.000410,25.002360,-2.2436,0.128,9.70619,9.70619
1726.00,9.69267,25.106659,0.000412,25.002325,-2.2433,0.128,9.70688,9.70688
1727.00,9.69323,25.106594,0.000410,25.002221,-2.2429,0.128,9.70819,9.70819
1728.00,9.69478,25.106600,0.000409,25.002123,-2.2427,0.128,9.71001,9.71001
1729.00,9.69721,25.106657,0.000410,25.002214,-2.2424,0.128,9.71178,9.71178
1730.00,9.70007,25.106706,0.000411,25.002222,-2.2421,0.129,9.71255,9.71255
1731.00,9.70290,25.106690,0.000408,25.002101,-2.2418,0.129,9.71332,9.71332
1732.00,9.70548,25.106740,0.000410,25.002099,-2.2415,0.129,9.71343,9.71343
1733.00,9.70740,25.106775,0.000414,25.002115,-2.2412,0.129,9.71273,9.71273
1734.00,9.70855,25.106828,0.000417,25.002071,-2.2410,0.129,9.71119,9.71119
1735.00,9.70911,25.106887,0.000415,25.002056,-2.2408,0.129,9.71046,9.71046
1736.00,9.70926,25.107030,0.000416,25.002238,-2.2406,0.129,9.70916,9.70916
1737.00,9.70935,25.107102,0.000415,25.002300,-2.2403,0.129,9.70895,9.70895
1738.00,9.70936,25.107152,0.000411,25.002365,-2.2401,0.129,9.70886,9.70886
1739.00,9.70963,25.107154,0.000408,25.002397,-2.2398,0.130,9.71011,9.71011
1740.00,9.71006,25.107110,0.000408,25.002328,-2.2395,0.130,9.71175,9.71175
1741.00,9.71045,25.107048,0.000410,25.002280,-2.2393,0.130,9.71319,9.71319
1742.00,9.71076,25.106935,0.000410,25.002155,-2.2390,0.130,9.71310,9.71310
1743.00,9.71107,25.106905,0.000412,25.002112,-2.2388,0.130,9.71331,9.71331
1744.00,9.71136,25.106911,0.000415,25.002061,-2.2385,0.130,9.71306,9.71306
1745.00,9.71167,25.107046,0.000418,25.002139,-2.2383,0.130,9.71239,9.71239
1746.00,9.71178,25.107233,0.000422,25.002227,-2.2379,0.130,9.71122,9.71122
1747.00,9.71163,25.107379,0.000426,25.002302,-2.2376,0.130,9.71072,9.71072
1748.00,9.71146,25.107464,0.000423,25.002299,-2.2373,0.130,9.71062,9.71062
1749.00,9.71139,25.107460,0.000423,25.002305,-2.2370,0.130,9.71138,9.71138
1750.00,9.71163,25.107460,0.000424,25.002382,-2.2367,0.130,9.71268,9.71268
1751.00,9.71197,25.107382,0.000419,25.002301,-2.2365,0.131,9.71471,9.71471
1752.00,9.71217,25.107364,0.000416,25.002281,-2.2363,0.131,9.71613,9.71613
1753.00,9.71239,25.107329,0.000420,25.002263,-2.2360,0.131,9.71764,9.71764
1754.00,9.71294,25.107401,0.000422,25.002299,-2.2357,0.131,9.71842,9.71842
1755.00,9.71356,25.107396,0.000421,25.002236,-2.2355,0.131,9.71903,9.71903
1756.00,9.71443,25.107345,0.000417,25.002170,-2.2353,0.131,9.72036,9.72036
1757.00,9.71512,25.107370,0.000416,25.002172,-2.2351,0.131,9.72127,9.72127
1758.00,9.71551,25.107411,0.000411,25.002171,-2.2350,0.131,9.72140,9.72140
1759.00,9.71593,25.107416,0.000407,25.002083,-2.2347,0.131,9.72146,9.72146
1760.00,9.71621,25.107457,0.000407,25.002073,-2.2345,0.132,9.72111,9.72111
1761.00,9.71648,25.107557,0.000410,25.002115,-2.2342,0.132,9.72059,9.72059
1762.00,9.71712,25.107611,0.000411,25.002118,-2.2339,0.132,9.72179,9.72179
1763.00,9.71777,25.107677,0.000415,25.002141,-2.2336,0.132,9.72261,9.72261
1764.00,9.71838,25.107753,0.000419,25.002188,-2.2334,0.132,9.72352,9.72352
1765.00,9.71903,25.107832,0.000418,25.002189,-2.2330,0.132,9.72490,9.72490
1766.00,9.71991,25.107861,0.000418,25.002153,-2.2327,0.132,9.72588,9.72588
1767.00,9.72081,25.107866,0.000416,25.002103,-2.2323,0.132,9.72579,9.72579
1768.00,9.72159,25.107938,0.000417,25.002168,-2.2319,0.132,9.72600,9.72600
1769.00,9.72213,25.108025,0.000416,25.002227,-2.2316,0.132,9.72613,9.72613
1770.00,9.72267,25.107924,0.000415,25.002071,-2.2313,0.132,9.72670,9.72670
1771.00,9.72324,25.107900,0.000415,25.002036,-2.2310,0.132,9.72725,9.72725
1772.00,9.72386,25.108001,0.000414,25.002057,-2.2308,0.132,9.72793,9.72793
1773.00,9.72445,25.108041,0.000415,25.002050,-2.2306,0.132,9.72858,9.72858
1774.00,9.72480,25.108046,0.000414,25.002029,-2.2304,0.133,9.72849,9.72849
1775.00,9.72492,25.108221,0.000414,25.002201,-2.2302,0.133,9.72697,9.72697
1776.00,9.72489,25.108344,0.000415,25.002257,-2.2299,0.133,9.72590,9.72590
1777.00,9.72501,25.108430,0.000418,25.002344,-2.2297,0.133,9.72519,9.72519
1778.00,9.72539,25.108427,0.000417,25.002226,-2.2295,0.133,9.72525,9.72525
1779.00,9.72581,25.108574,0.000420,25.002325,-2.2292,0.133,9.72581,9.72581
1780.00,9.72619,25.108638,0.000421,25.002319,-2.2290,0.133,9.72707,9.72707
1781.00,9.72656,25.108563,0.000419,25.002200,-2.2288,0.133,9.72769,9.72769
1782.00,9.72671,25.108503,0.000415,25.002074,-2.2286,0.133,9.72785,9.72785
1783.00,9.72677,25.108616,0.000416,25.002120,-2.2283,0.134,9.72787,9.72787
1784.00,9.72711,25.108454,0.000412,25.001898,-2.2281,0.134,9.72858,9.72858
1785.00,9.72744,25.108497,0.000411,25.001886,-2.2278,0.134,9.72955,9.72955
1786.00,9.72766,25.108645,0.000411,25.002025,-2.2276,0.134,9.73013,9.73013
1787.00,9.72783,25.108726,0.000414,25.002103,-2.2273,0.134,9.73072,9.73072
1788.00,9.72810,25.108694,0.000413,25.002153,-2.2272,0.134,9.73164,9.73164
1789.00,9.72861,25.108729,0.000414,25.002210,-2.2270,0.135,9.73234,9.73234
1790.00,9.72902,25.108775,0.000416,25.002272,-2.2267,0.134,9.73311,9.73311
1791.00,9.72928,25.108842,0.000417,25.002276,-2.2264,0.134,9.73367,9.73367
1792.00,9.72935,25.108885,0.000421,25.002264,-2.2260,0.134,9.73360,9.73360
1793.00,9.72935,25.109017,0.000424,25.002235,-2.2256,0.134,9.73289,9.73289
1794.00,9.72960,25.109091,0.000424,25.002170,-2.2253,0.134,9.73277,9.73277
1795.00,9.73020,25.109167,0.000423,25.002167,-2.2251,0.135,9.73235,9.73235
1796.00,9.73071,25.109194,0.000423,25.002141,-2.2249,0.135,9.73194,9.73194
1797.00,9.73095,25.109221,0.000421,25.002161,-2.2248,0.135,9.73192,9.73192
1798.00,9.73104,25.109157,0.000421,25.002137,-2.2248,0.135,9.73186,9.73186
1799.00,9.73098,25.109332,0.000426,25.002293,-2.2246,0.135,9.73009,9.73009
1800.00,9.73087,25.109219,0.000427,25.002171,-2.2244,0.135,9.72849,9.72849
1801.00,9.73086,25.109176,0.000426,25.002129,-2.2242,0.135,9.72768,9.72768
1802.00,9.73077,25.109128,0.000422,25.002011,-2.2238,0.135,9.72682,9.72682
1803.00,9.73076,25.109197,0.000418,25.001987,-2.2235,0.135,9.72648,9.72648
1804.00,9.73071,25.109164,0.000410,25.001937,-2.2232,0.136,9.72753,9.72753
1805.00,9.73080,25.109284,0.000411,25.002007,-2.2230,0.136,9.72978,9.72978
1806.00,9.73102,25.109329,0.000410,25.002007,-2.2228,0.136,9.73095,9.73095
1807.00,9.73105,25.109416,0.000410,25.002038,-2.2225,0.136,9.73173,9.73173
1808.00,9.73096,25.109379,0.000411,25.002013,-2.2223,0.136,9.73212,9.73212
1809.00,9.73065,25.109321,0.000415,25.001957,-2.2221,0.136,9.73167,9.73167
1810.00,9.73037,25.109258,0.000411,25.001923,-2.2219,0.136,9.73110,9.73110
1811.00,9.73043,25.109419,0.000415,25.002026,-2.2216,0.136,9.73152,9.73152
1812.00,9.73060,25.109451,0.000417,25.002088,-2.2214,0.136,9.73262,9.73262
1813.00,9.73090,25.109550,0.000417,25.002195,-2.2212,0.136,9.73348,9.73348
1814.00,9.73084,25.109647,0.000418,25.002314,-2.2210,0.137,9.73365,9.73365
1815.00,9.73051,25.109794,0.000417,25.002392,-2.2209,0.137,9.73172,9.73172
1816.00,9.73014,25.109693,0.000416,25.002326,-2.2208,0.137,9.72982,9.72982
1817.00,9.72995,25.109701,0.000414,25.002311,-2.2205,0.137,9.72837,9.72837
1818.00,9.72982,25.109613,0.000412,25.002193,-2.2203,0.137,9.72642,9.72642
1819.00,9.72967,25.109627,0.000410,25.002146,-2.2200,0.137,9.72593,9.72593
1820.00,9.72988,25.109547,0.000411,25.002040,-2.2197,0.137,9.72752,9.72752
1821.00,9.73019,25.109641,0.000410,25.002042,-2.2195,0.137,9.72911,9.72911
1822.00,9.73061,25.109725,0.000410,25.002069,-2.2192,0.137,9.73068,9.73068
1823.00,9.73103,25.109818,0.000407,25.002086,-2.2191,0.137,9.73266,9.73266
1824.00,9.73118,25.109827,0.000407,25.002045,-2.2190,0.138,9.73371,9.73371
1825.00,9.73097,25.109855,0.000406,25.002045,-2.2189,0.138,9.73279,9.73279
1826.00,9.73068,25.109894,0.000405,25.002078,-2.2187,0.138,9.73229,9.73229
1827.00,9.73074,25.109914,0.000406,25.002095,-2.2186,0.138,9.73091,9.73091
1828.00,9.73071,25.109985,0.000411,25.002150,-2.2183,0.138,9.73094,9.73094
1829.00,9.73100,25.110093,0.000411,25.002201,-2.2179,0.139,9.73202,9.73202
1830.00,9.73130,25.110227,0.000414,25.002273,-2.2176,0.139,9.73392,9.73392
1831.00,9.73138,25.110172,0.000417,25.002223,-2.2173,0.139,9.73437,9.73437
1832.00,9.73128,25.110252,0.000420,25.002217,-2.2171,0.138,9.73499,9.73499
1833.00,9.73120,25.110235,0.000417,25.002173,-2.2169,0.139,9.73540,9.73540
1834.00,9.73143,25.110201,0.000417,25.002105,-2.2167,0.139,9.73447,9.73447
1835.00,9.73186,25.110247,0.000416,25.002135,-2.2165,0.139,9.73446,9.73446
1836.00,9.73248,25.110318,0.000413,25.002139,-2.2164,0.139,9.73453,9.73453
1837.00,9.73282,25.110263,0.000409,25.002088,-2.2163,0.139,9.73478,9.73478
1838.00,9.73324,25.110296,0.000410,25.002100,-2.2162,0.139,9.73434,9.73434
1839.00,9.73355,25.110357,0.000413,25.002132,-2.2161,0.139,9.73393,9.73393
1840.00,9.73356,25.110380,0.000415,25.002109,-2.2159,0.139,9.73306,9.73306
1841.00,9.73355,25.110439,0.000418,25.002129,-2.2155,0.139,9.73278,9.73278
1842.00,9.73340,25.110496,0.000420,25.002181,-2.2153,0.139,9.73242,9.73242
1843.00,9.73324,25.110599,0.000422,25.002248,-2.2151,0.139,9.73207,9.73207
1844.00,9.73320,25.110659,0.000422,25.002349,-2.2148,0.139,9.73243,9.73243
1845.00,9.73341,25.110606,0.000418,25.002340,-2.2145,0.140,9.73282,9.73282
1846.00,9.73369,25.110650,0.000417,25.002331,-2.2143,0.140,9.73354,9.73354
1847.00,9.73405,25.110775,0.000421,25.002397,-2.2141,0.140,9.73442,9.73442
1848.00,9.73419,25.110896,0.000422,25.002452,-2.2140,0.140,9.73505,9.73505
1849.00,9.73399,25.110968,0.000421,25.002356,-2.2139,0.140,9.73450,9.73450
1850.00,9.73364,25.111041,0.000424,25.002288,-2.2137,0.140,9.73363,9.73363
1851.00,9.73350,25.111039,0.000425,25.002252,-2.2137,0.140,9.73332,9.73332
1852.00,9.73360,25.111093,0.000421,25.002165,-2.2135,0.140,9.73255,9.73255
1853.00,9.73344,25.111065,0.000421,25.002050,-2.2132,0.140,9.73250,9.73250
1854.00,9.73317,25.111098,0.000420,25.002075,-2.2130,0.140,9.73159,9.73159
1855.00,9.73312,25.111199,0.000422,25.002157,-2.2128,0.140,9.72843,9.72843
1856.00,9.73320,25.111352,0.000417,25.002242,-2.2125,0.141,9.72212,9.72212
1857.00,9.73336,25.111242,0.000416,25.002173,-2.2124,0.141,9.71352,9.71352
1858.00,9.73370,25.111233,0.000410,25.002172,-2.2124,0.141,9.70225,9.70225
1859.00,9.73337,25.111217,0.000409,25.002159,-2.2124,0.141,9.68983,9.68983
1860.00,9.73237,25.111230,0.000406,25.002184,-2.2123,0.141,9.67892,9.67892
1861.00,9.73253,25.111214,0.000407,25.002173,-2.2122,0.142,9.67224,9.67224
@13,2.0001,4.0, 1860.035 
1862.00,9.73217,25.111322,0.000409,25.002223,-2.2120,0.142,9.67044,9.67044
1863.00,9.73114,25.111391,0.000412,25.002283,-2.2116,0.142,9.67315,9.67315
1864.00,9.72264,25.111437,0.000413,25.002315,-2.2113,0.142,9.68122,9.68122
1865.00,9.71154,25.111424,0.000415,25.002277,-2.2109,0.142,9.69193,9.69193
1866.00,9.70074,25.111441,0.000417,25.002275,-2.2107,0.142,9.70235,9.70235
1867.00,9.69534,25.111507,0.000416,25.002286,-2.2106,0.142,9.71134,9.71134
1868.00,9.69534,25.111525,0.000413,25.002222,-2.2105,0.142,9.71820,9.71820
1869.00,9.69811,25.111604,0.000413,25.002207,-2.2105,0.142,9.72272,9.72272
1870.00,9.70135,25.111641,0.000413,25.002158,-2.2105,0.142,9.72585,9.72585
1871.00,9.70421,25.111634,0.000414,25.002078,-2.2103,0.142,9.72715,9.72715
1872.00,9.70600,25.111630,0.000415,25.002029,-2.2101,0.142,9.72847,9.72847
1873.00,9.70606,25.111639,0.000417,25.002012,-2.2099,0.142,9.73022,9.73022
1874.00,9.70628,25.111682,0.000419,25.002024,-2.2096,0.142,9.73190,9.73190
1875.00,9.70702,25.111866,0.000422,25.002212,-2.2093,0.142,9.73332,9.73332
1876.00,9.70819,25.111948,0.000424,25.002257,-2.2091,0.142,9.73375,9.73375
1877.00,9.70980,25.112067,0.000424,25.002326,-2.2088,0.142,9.73296,9.73296
1878.00,9.71200,25.112125,0.000422,25.002342,-2.2086,0.143,9.73202,9.73202
1879.00,9.71492,25.112148,0.000419,25.002301,-2.2084,0.143,9.73103,9.73103
1880.00,9.71833,25.112133,0.000414,25.002110,-2.2082,0.143,9.72963,9.72963
1881.00,9.72167,25.112192,0.000410,25.002108,-2.2080,0.143,9.72987,9.72987
1882.00,9.72457,25.112189,0.000408,25.002105,-2.2079,0.144,9.73123,9.73123
1883.00,9.72705,25.112196,0.000409,25.002119,-2.2078,0.144,9.73181,9.73181
1884.00,9.72867,25.112212,0.000410,25.002111,-2.2077,0.144,9.73157,9.73157
1885.00,9.72980,25.112233,0.000412,25.002198,-2.2076,0.144,9.73244,9.73244
1886.00,9.73055,25.112170,0.000412,25.002151,-2.2075,0.144,9.73212,9.73212
1887.00,9.73094,25.112141,0.000413,25.002116,-2.2074,0.144,9.73193,9.73193
1888.00,9.73129,25.112224,0.000416,25.002097,-2.2073,0.144,9.73171,9.73171
1889.00,9.73156,25.112274,0.000415,25.002103,-2.2073,0.144,9.73213,9.73213
1890.00,9.73170,25.112278,0.000416,25.002078,-2.2072,0.144,9.73171,9.73171
1891.00,9.73186,25.112415,0.000418,25.002172,-2.2069,0.144,9.73177,9.73177
1892.00,9.73187,25.112474,0.000416,25.002126,-2.2067,0.144,9.73146,9.73146
1893.00,9.73192,25.112526,0.000416,25.002118,-2.2065,0.144,9.73207,9.73207
1894.00,9.73190,25.112576,0.000417,25.002121,-2.2062,0.144,9.73265,9.73265
1895.00,9.73174,25.112605,0.000414,25.002123,-2.2062,0.145,9.73282,9.73282
1896.00,9.73169,25.112654,0.000412,25.002132,-2.2061,0.145,9.73328,9.73328
1897.00,9.73186,25.112628,0.000414,25.002141,-2.2061,0.145,9.73357,9.73357
1898.00,9.73217,25.112624,0.000415,25.002189,-2.2059,0.145,9.73333,9.73333
1899.00,9.73215,25.112590,0.000413,25.002147,-2.2058,0.145,9.73215,9.73215
1900.00,9.73223,25.112609,0.000413,25.002131,-2.2055,0.145,9.73241,9.73241
1901.00,9.73242,25.112585,0.000413,25.002091,-2.2052,0.145,9.73256,9.73256
1902.00,9.73238,25.112694,0.000412,25.002151,-2.2050,0.145,9.73247,9.73247
1903.00,9.73239,25.112722,0.000412,25.002098,-2.2049,0.146,9.73278,9.73278
1904.00,9.73271,25.112817,0.000416,25.002196,-2.2048,0.145,9.73486,9.73486
1905.00,9.73302,25.112908,0.000420,25.002183,-2.2046,0.145,9.73516,9.73516
1906.00,9.73308,25.112900,0.000422,25.002108,-2.2045,0.145,9.73507,9.73507
1907.00,9.73312,25.112973,0.000429,25.002156,-2.2044,0.145,9.73482,9.73482
1908.00,9.73308,25.113005,0.000425,25.002166,-2.2041,0.145,9.73416,9.73416
1909.00,9.73309,25.112979,0.000417,25.002103,-2.2039,0.146,9.73288,9.73288
1910.00,9.73318,25.112972,0.000415,25.002109,-2.2037,0.146,9.73246,9.73246
1911.00,9.73329,25.113044,0.000412,25.002142,-2.2036,0.146,9.73282,9.73282
1912.00,9.73355,25.113025,0.000406,25.002063,-2.2036,0.147,9.73349,9.73349
1913.00,9.73354,25.113082,0.000410,25.002081,-2.2037,0.147,9.73380,9.73380
1914.00,9.73357,25.113091,0.000415,25.002047,-2.2037,0.146,9.73447,9.73447
1915.00,9.73364,25.113086,0.000417,25.002056,-2.2037,0.146,9.73472,9.73472
1916.00,9.73376,25.113199,0.000417,25.002201,-2.2037,0.146,9.73501,9.73501
1917.00,9.73407,25.113280,0.000420,25.002305,-2.2036,0.147,9.73598,9.73598
1918.00,9.73429,25.113304,0.000419,25.002313,-2.2034,0.147,9.73679,9.73679
1919.00,9.73461,25.113333,0.000417,25.002326,-2.2033,0.147,9.73725,9.73725
1920.00,9.73500,25.113338,0.000415,25.002276,-2.2031,0.147,9.73797,9.73797
1921.00,9.73501,25.113281,0.000415,25.002172,-2.2028,0.147,9.73693,9.73693
1922.00,9.73494,25.113295,0.000415,25.002149,-2.2026,0.147,9.73533,9.73533
1923.00,9.73484,25.113292,0.000418,25.002143,-2.2026,0.147,9.73436,9.73436
1924.00,9.73468,25.113352,0.000418,25.002197,-2.2027,0.147,9.73359,9.73359
1925.00,9.73454,25.113417,0.000420,25.002220,-2.2028,0.147,9.73309,9.73309
1926.00,9.73468,25.113505,0.000420,25.002243,-2.2028,0.147,9.73467,9.73467
1927.00,9.73503,25.113479,0.000417,25.002199,-2.2027,0.148,9.73592,9.73592
1928.00,9.73533,25.113540,0.000416,25.002222,-2.2025,0.148,9.73697,9.73697
1929.00,9.73554,25.113542,0.000415,25.002143,-2.2022,0.148,9.73727,9.73727
1930.00,9.73579,25.113588,0.000414,25.002221,-2.2020,0.148,9.73805,9.73805
1931.00,9.73605,25.113500,0.000415,25.002191,-2.2019,0.148,9.73777,9.73777
1932.00,9.73622,25.113484,0.000416,25.002164,-2.2017,0.148,9.73834,9.73834
1933.00,9.73659,25.113537,0.000414,25.002178,-2.2015,0.148,9.73878,9.73878
1934.00,9.73678,25.113652,0.000416,25.002252,-2.2013,0.148,9.73917,9.73917
1935.00,9.73678,25.113736,0.000416,25.002239,-2.2012,0.148,9.73780,9.73780
1936.00,9.73666,25.113931,0.000417,25.002299,-2.2011,0.148,9.73720,9.73720
1937.00,9.73663,25.114114,0.000421,25.002381,-2.2010,0.149,9.73663,9.73663
1938.00,9.73646,25.114201,0.000422,25.002382,-2.2010,0.149,9.73552,9.73552
1939.00,9.73640,25.114213,0.000418,25.002344,-2.2010,0.149,9.73525,9.73525
1940.00,9.73619,25.114338,0.000420,25.002345,-2.2009,0.149,9.73563,9.73563
1941.00,9.73624,25.114386,0.000422,25.002327,-2.2008,0.149,9.73600,9.73600
1942.00,9.73649,25.114452,0.000419,25.002272,-2.2008,0.149,9.73553,9.73553
1943.00,9.73673,25.114540,0.000421,25.002266,-2.2008,0.149,9.73620,9.73620
1944.00,9.73685,25.114699,0.000424,25.002305,-2.2007,0.149,9.73567,9.73567
1945.00,9.73685,25.114727,0.000423,25.002288,-2.2006,0.149,9.73607,9.73607
1946.00,9.73697,25.114734,0.000418,25.002246,-2.2005,0.149,9.73695,9.73695
1947.00,9.73693,25.114755,0.000419,25.002293,-2.2003,0.149,9.73709,9.73709
1948.00,9.73684,25.114717,0.000420,25.002259,-2.2001,0.149,9.73672,9.73672
1949.00,9.73692,25.114677,0.000419,25.002280,-2.2000,0.149,9.73791,9.73791
1950.00,9.73696,25.114608,0.000416,25.002242,-2.2000,0.150,9.73808,9.73808
1951.00,9.73680,25.114642,0.000423,25.002278,-2.1999,0.150,9.73681,9.73681
1952.00,9.73660,25.114686,0.000427,25.002276,-2.1998,0.150,9.73629,9.73629
1953.00,9.73628,25.114733,0.000425,25.002325,-2.1998,0.150,9.73632,9.73632
1954.00,9.73621,25.114750,0.000429,25.002338,-2.1997,0.150,9.73606,9.73606
1955.00,9.73630,25.114799,0.000431,25.002412,-2.1996,0.150,9.73608,9.73608
1956.00,9.73658,25.114757,0.000425,25.002377,-2.1997,0.150,9.73676,9.73676
1957.00,9.73666,25.114753,0.000420,25.002362,-2.1997,0.150,9.73784,9.73784
1958.00,9.73677,25.114774,0.000417,25.002341,-2.1996,0.150,9.73814,9.73814
1959.00,9.73685,25.114813,0.000414,25.002318,-2.1996,0.151,9.73784,9.73784
1960.00,9.73700,25.114949,0.000413,25.002360,-2.1996,0.151,9.73825,9.73825
1961.00,9.73730,25.114981,0.000412,25.002325,-2.1995,0.151,9.73932,9.73932
1962.00,9.73759,25.114991,0.000411,25.002329,-2.1993,0.151,9.73959,9.73959
1963.00,9.73779,25.114960,0.000413,25.002217,-2.1992,0.151,9.74025,9.74025
1964.00,9.73803,25.114980,0.000414,25.002165,-2.1990,0.151,9.74101,9.74101
1965.00,9.73824,25.114910,0.000413,25.002089,-2.1988,0.151,9.74050,9.74050
1966.00,9.73808,25.115046,0.000417,25.002203,-2.1986,0.151,9.73868,9.73868
1967.00,9.73775,25.115130,0.000420,25.002181,-2.1984,0.151,9.73703,9.73703
1968.00,9.73764,25.115202,0.000419,25.002286,-2.1983,0.151,9.73551,9.73551
1969.00,9.73739,25.115220,0.000418,25.002264,-2.1982,0.151,9.73418,9.73418
1970.00,9.73730,25.115294,0.000421,25.002266,-2.1980,0.151,9.73442,9.73442
1971.00,9.73739,25.115293,0.000420,25.002199,-2.1979,0.151,9.73511,9.73511
1972.00,9.73746,25.115279,0.000418,25.002127,-2.1979,0.152,9.73555,9.73555
1973.00,9.73755,25.115331,0.000419,25.002085,-2.1979,0.152,9.73628,9.73628
1974.00,9.73753,25.115446,0.000420,25.002196,-2.1978,0.152,9.73722,9.73722
1975.00,9.73767,25.115448,0.000414,25.002181,-2.1978,0.152,9.73791,9.73791
1976.00,9.73791,25.115476,0.000414,25.002206,-2.1978,0.152,9.73882,9.73882
1977.00,9.73799,25.115516,0.000416,25.002234,-2.1977,0.152,9.73973,9.73973
1978.00,9.73785,25.115556,0.000414,25.002286,-2.1975,0.152,9.73903,9.73903
1979.00,9.73778,25.115545,0.000418,25.002272,-2.1975,0.152,9.73879,9.73879
1980.00,9.73775,25.115511,0.000421,25.002268,-2.1975,0.152,9.73765,9.73765
1981.00,9.73747,25.115539,0.000421,25.002283,-2.1975,0.152,9.73672,9.73672
1982.00,9.73717,25.115564,0.000420,25.002336,-2.1974,0.152,9.73573,9.73573
1983.00,9.73694,25.115640,0.000421,25.002326,-2.1974,0.152,9.73659,9.73659
1984.00,9.73671,25.115636,0.000416,25.002268,-2.1972,0.153,9.73625,9.73625
1985.00,9.73668,25.115710,0.000416,25.002271,-2.1971,0.153,9.73719,9.73719
1986.00,9.73695,25.115742,0.000416,25.002245,-2.1969,0.153,9.73783,9.73783
1987.00,9.73729,25.115806,0.000418,25.002243,-2.1967,0.153,9.73863,9.73863
1988.00,9.73751,25.115782,0.000422,25.002251,-2.1966,0.153,9.73870,9.73870
1989.00,9.73771,25.115866,0.000424,25.002297,-2.1965,0.153,9.73868,9.73868
1990.00,9.73768,25.115943,0.000424,25.002301,-2.1964,0.153,9.73760,9.73760
1991.00,9.73751,25.115998,0.000421,25.002279,-2.1963,0.153,9.73661,9.73661
1992.00,9.73750,25.115953,0.000418,25.002189,-2.1963,0.153,9.73589,9.73589
1993.00,9.73737,25.115995,0.000416,25.002184,-2.1964,0.153,9.73499,9.73499
1994.00,9.73726,25.116029,0.000415,25.002144,-2.1965,0.153,9.73487,9.73487
1995.00,9.73708,25.116048,0.000416,25.002111,-2.1966,0.153,9.73533,9.73533
1996.00,9.73674,25.116124,0.000419,25.002140,-2.1966,0.153,9.73509,9.73509
1997.00,9.73647,25.116249,0.000423,25.002229,-2.1966,0.153,9.73514,9.73514
1998.00,9.73635,25.116274,0.000423,25.002199,-2.1965,0.154,9.73533,9.73533
1999.00,9.73635,25.116327,0.000425,25.002210,-2.1964,0.154,9.73544,9.73544
2000.00,9.73634,25.116371,0.000425,25.002184,-2.1963,0.154,9.73546,9.73546
2001.00,9.73635,25.116367,0.000424,25.002194,-2.1962,0.154,9.73550,9.73550
2002.00,9.73623,25.116430,0.000421,25.002230,-2.1962,0.154,9.73542,9.73542
2003.00,9.73621,25.116613,0.000419,25.002294,-2.1961,0.154,9.73620,9.73620
2004.00,9.73583,25.116598,0.000417,25.002204,-2.1959,0.155,9.73583,9.73583
2005.00,9.73540,25.116681,0.000417,25.002276,-2.1957,0.155,9.73359,9.73359
2006.00,9.73520,25.116759,0.000418,25.002270,-2.1956,0.155,9.72966,9.72966
2007.00,9.73520,25.116804,0.000420,25.002240,-2.1956,0.155,9.72324,9.72324
2008.00,9.73543,25.116733,0.000418,25.002199,-2.1957,0.155,9.71407,9.71407
2009.00,9.73518,25.116820,0.000420,25.002310,-2.1957,0.155,9.70345,9.70345
2010.00,9.73545,25.116838,0.000421,25.002334,-2.1957,0.155,9.69332,9.69332
2011.00,9.73494,25.116866,0.000423,25.002367,-2.1956,0.155,9.68592,9.68592
@14,2.0001,4.0, 2010.08100000001 
2012.00,9.73468,25.116840,0.000420,25.002329,-2.1954,0.155,9.68231,9.68231
2013.00,9.73600,25.116971,0.000421,25.002363,-2.1953,0.155,9.68194,9.68194
2014.00,9.73031,25.117052,0.000418,25.002336,-2.1952,0.155,9.68620,9.68620
2015.00,9.72107,25.117045,0.000415,25.002238,-2.1951,0.156,9.69379,9.69379
2016.00,9.71167,25.117065,0.000412,25.002222,-2.1951,0.156,9.70262,9.70262
2017.00,9.70564,25.117059,0.000411,25.002192,-2.1950,0.156,9.71057,9.71057
2018.00,9.70393,25.117001,0.000412,25.002186,-2.1950,0.156,9.71837,9.71837
2019.00,9.70548,25.116950,0.000416,25.002194,-2.1949,0.156,9.72424,9.72424
2020.00,9.70796,25.117018,0.000417,25.002246,-2.1948,0.156,9.72763,9.72763
2021.00,9.71049,25.117106,0.000420,25.002251,-2.1948,0.156,9.73037,9.73037
2022.00,9.71219,25.117229,0.000423,25.002321,-2.1947,0.156,9.73216,9.73216
2023.00,9.71204,25.117267,0.000423,25.002284,-2.1946,0.156,9.73280,9.73280
2024.00,9.71188,25.117352,0.000424,25.002279,-2.1946,0.156,9.73336,9.73336
2025.00,9.71203,25.117396,0.000425,25.002281,-2.1945,0.156,9.73374,9.73374
2026.00,9.71256,25.117340,0.000422,25.002228,-2.1944,0.156,9.73305,9.73305
2027.00,9.71373,25.117380,0.000420,25.002210,-2.1944,0.156,9.73311,9.73311
2028.00,9.71556,25.117404,0.000419,25.002210,-2.1944,0.156,9.73367,9.73367
2029.00,9.71791,25.117447,0.000417,25.002299,-2.1944,0.156,9.73352,9.73352
2030.00,9.72074,25.117427,0.000416,25.002251,-2.1943,0.157,9.73404,9.73404
2031.00,9.72354,25.117506,0.000418,25.002221,-2.1943,0.157,9.73377,9.73377
2032.00,9.72615,25.117456,0.000423,25.002172,-2.1942,0.156,9.73399,9.73399
2033.00,9.72845,25.117518,0.000422,25.002180,-2.1941,0.156,9.73317,9.73317
2034.00,9.73015,25.117536,0.000423,25.002077,-2.1941,0.157,9.73243,9.73243
2035.00,9.73134,25.117625,0.000423,25.002139,-2.1942,0.157,9.73165,9.73165
2036.00,9.73196,25.117658,0.000421,25.002195,-2.1943,0.157,9.73146,9.73146
2037.00,9.73235,25.117778,0.000418,25.002281,-2.1943,0.157,9.73097,9.73097
2038.00,9.73257,25.117877,0.000422,25.002345,-2.1944,0.157,9.73056,9.73056
2039.00,9.73249,25.117894,0.000422,25.002377,-2.1944,0.157,9.73072,9.73072
2040.00,9.73258,25.117933,0.000424,25.002330,-2.1944,0.157,9.73122,9.73122
2041.00,9.73276,25.117897,0.000424,25.002308,-2.1942,0.157,9.73310,9.73310
2042.00,9.73302,25.117912,0.000423,25.002281,-2.1940,0.158,9.73477,9.73477
2043.00,9.73348,25.117861,0.000418,25.002240,-2.1938,0.158,9.73705,9.73705
2044.00,9.73364,25.117875,0.000416,25.002195,-2.1937,0.158,9.73799,9.73799
2045.00,9.73373,25.117900,0.000416,25.002233,-2.1936,0.158,9.73815,9.73815
2046.00,9.73373,25.118017,0.000419,25.002253,-2.1936,0.158,9.73665,9.73665
2047.00,9.73377,25.118027,0.000418,25.002183,-2.1937,0.158,9.73541,9.73541
2048.00,9.73370,25.118132,0.000422,25.002144,-2.1938,0.158,9.73372,9.73372
2049.00,9.73364,25.118214,0.000425,25.002156,-2.1937,0.158,9.73364,9.73364
2050.00,9.73374,25.118272,0.000425,25.002171,-2.1936,0.158,9.73406,9.73406
2051.00,9.73380,25.118305,0.000424,25.002192,-2.1935,0.158,9.73422,9.73422
2052.00,9.73397,25.118352,0.000424,25.002234,-2.1935,0.158,9.73519,9.73519
2053.00,9.73423,25.118340,0.000425,25.002260,-2.1934,0.158,9.73594,9.73594
2054.00,9.73442,25.118404,0.000426,25.002287,-2.1933,0.158,9.73590,9.73590
2055.00,9.73482,25.118408,0.000424,25.002269,-2.1932,0.158,9.73688,9.73688
2056.00,9.73539,25.118534,0.000423,25.002276,-2.1932,0.158,9.73883,9.73883
2057.00,9.73594,25.118564,0.000424,25.002212,-2.1932,0.158,9.73933,9.73933
2058.00,9.73645,25.118603,0.000421,25.002184,-2.1931,0.158,9.74027,9.74027
2059.00,9.73696,25.118663,0.000420,25.002241,-2.1931,0.159,9.74104,9.74104
2060.00,9.73729,25.118667,0.000422,25.002219,-2.1932,0.159,9.74059,9.74059
2061.00,9.73744,25.118573,0.000419,25.002155,-2.1932,0.159,9.74005,9.74005
2062.00,9.73742,25.118612,0.000420,25.002155,-2.1932,0.159,9.73926,9.73926
2063.00,9.73712,25.118643,0.000423,25.002183,-2.1932,0.159,9.73811,9.73811
2064.00,9.73693,25.118666,0.000424,25.002168,-2.1932,0.159,9.73666,9.73666
2065.00,9.73667,25.118778,0.000427,25.002238,-2.1932,0.159,9.73500,9.73500
2066.00,9.73662,25.118843,0.000429,25.002246,-2.1931,0.159,9.73368,9.73368
2067.00,9.73676,25.118910,0.000430,25.002376,-2.1930,0.159,9.73369,9.73369
2068.00,9.73702,25.118957,0.000425,25.002377,-2.1929,0.160,9.73445,9.73445
2069.00,9.73734,25.118899,0.000424,25.002321,-2.1929,0.160,9.73616,9.73616
2070.00,9.73755,25.118927,0.000420,25.002342,-2.1928,0.160,9.73813,9.73813
2071.00,9.73780,25.118981,0.000423,25.002368,-2.1928,0.160,9.73942,9.73942
2072.00,9.73805,25.118967,0.000424,25.002316,-2.1928,0.160,9.73985,9.73985
2073.00,9.73802,25.118979,0.000428,25.002310,-2.1929,0.160,9.73944,9.73944
2074.00,9.73816,25.119036,0.000432,25.002326,-2.1929,0.160,9.73925,9.73925
2075.00,9.73816,25.119011,0.000432,25.002227,-2.1929,0.160,9.73817,9.73817
2076.00,9.73776,25.119042,0.000433,25.002259,-2.1929,0.160,9.73716,9.73716
2077.00,9.73745,25.119142,0.000432,25.002283,-2.1929,0.160,9.73665,9.73665
2078.00,9.73737,25.119174,0.000429,25.002264,-2.1929,0.160,9.73746,9.73746
2079.00,9.73752,25.119232,0.000424,25.002263,-2.1930,0.160,9.73853,9.73853
2080.00,9.73776,25.119273,0.000422,25.002237,-2.1930,0.160,9.73989,9.73989
2081.00,9.73782,25.119244,0.000421,25.002155,-2.1929,0.160,9.74083,9.74083
2082.00,9.73771,25.119300,0.000419,25.002172,-2.1930,0.161,9.74053,9.74053
2083.00,9.73767,25.119393,0.000423,25.002214,-2.1930,0.160,9.73935,9.73935
2084.00,9.73769,25.119460,0.000426,25.002215,-2.1931,0.160,9.73717,9.73717
2085.00,9.73789,25.119548,0.000425,25.002253,-2.1931,0.161,9.73619,9.73619
2086.00,9.73823,25.119605,0.000424,25.002261,-2.1932,0.161,9.73586,9.73586
2087.00,9.73838,25.119585,0.000427,25.002174,-2.1931,0.161,9.73677,9.73677
2088.00,9.73850,25.119587,0.000424,25.002118,-2.1930,0.161,9.73769,9.73769
2089.00,9.73854,25.119660,0.000422,25.002187,-2.1928,0.161,9.73935,9.73935
2090.00,9.73852,25.119739,0.000428,25.002234,-2.1928,0.161,9.73957,9.73957
2091.00,9.73839,25.119789,0.000430,25.002196,-2.1928,0.161,9.73926,9.73926
2092.00,9.73825,25.119832,0.000424,25.002208,-2.1928,0.161,9.73926,9.73926
2093.00,9.73832,25.119866,0.000421,25.002248,-2.1928,0.162,9.73867,9.73867
2094.00,9.73820,25.119812,0.000423,25.002134,-2.1928,0.162,9.73744,9.73744
2095.00,9.73813,25.119739,0.000420,25.002062,-2.1926,0.162,9.73723,9.73723
2096.00,9.73838,25.119792,0.000416,25.002124,-2.1925,0.162,9.73825,9.73825
2097.00,9.73876,25.119792,0.000415,25.002156,-2.1924,0.162,9.73909,9.73909
2098.00,9.73900,25.119840,0.000418,25.002167,-2.1924,0.162,9.74025,9.74025
2099.00,9.73884,25.119924,0.000423,25.002262,-2.1926,0.162,9.74041,9.74041
2100.00,9.73846,25.120010,0.000422,25.002303,-2.1926,0.162,9.74055,9.74055
2101.00,9.73838,25.120053,0.000425,25.002340,-2.1927,0.162,9.73995,9.73995
2102.00,9.73840,25.120052,0.000425,25.002251,-2.1926,0.162,9.73915,9.73915
2103.00,9.73874,25.120005,0.000423,25.002201,-2.1927,0.162,9.73909,9.73909
2104.00,9.73918,25.119954,0.000415,25.002122,-2.1926,0.162,9.74054,9.74054
2105.00,9.73954,25.120072,0.000415,25.002244,-2.1926,0.163,9.74075,9.74075
2106.00,9.73952,25.120103,0.000415,25.002177,-2.1926,0.163,9.74077,9.74077
2107.00,9.73954,25.120194,0.000418,25.002224,-2.1925,0.163,9.74043,9.74043
2108.00,9.73937,25.120303,0.000419,25.002231,-2.1926,0.163,9.73909,9.73909
2109.00,9.73913,25.120357,0.000423,25.002182,-2.1926,0.163,9.73768,9.73768
2110.00,9.73899,25.120283,0.000423,25.002052,-2.1926,0.163,9.73745,9.73745
2111.00,9.73917,25.120302,0.000422,25.002104,-2.1926,0.163,9.73854,9.73854
2112.00,9.73950,25.120367,0.000421,25.002088,-2.1927,0.163,9.73943,9.73943
2113.00,9.73955,25.120426,0.000426,25.002098,-2.1927,0.163,9.74034,9.74034
2114.00,9.73989,25.120495,0.000424,25.002163,-2.1926,0.163,9.74145,9.74145
2115.00,9.74013,25.120553,0.000424,25.002204,-2.1924,0.163,9.74211,9.74211
2116.00,9.74027,25.120622,0.000427,25.002217,-2.1923,0.163,9.74178,9.74178
2117.00,9.74015,25.120666,0.000427,25.002251,-2.1922,0.163,9.74111,9.74111
2118.00,9.73993,25.120627,0.000423,25.002227,-2.1922,0.163,9.74087,9.74087
2119.00,9.73979,25.120694,0.000425,25.002286,-2.1923,0.163,9.73971,9.73971
2120.00,9.73988,25.120672,0.000423,25.002226,-2.1925,0.163,9.73910,9.73910
2121.00,9.73975,25.120630,0.000420,25.002160,-2.1925,0.164,9.73795,9.73795
2122.00,9.73970,25.120625,0.000420,25.002189,-2.1926,0.164,9.73748,9.73748
2123.00,9.73948,25.120722,0.000423,25.002238,-2.1926,0.164,9.73710,9.73710
2124.00,9.73925,25.120691,0.000420,25.002185,-2.1925,0.164,9.73772,9.73772
2125.00,9.73913,25.120797,0.000421,25.002209,-2.1924,0.164,9.73816,9.73816
2126.00,9.73929,25.120887,0.000421,25.002198,-2.1923,0.164,9.73914,9.73914
2127.00,9.73944,25.121004,0.000421,25.002196,-2.1923,0.164,9.74011,9.74011
2128.00,9.73959,25.121054,0.000419,25.002157,-2.1923,0.164,9.74043,9.74043
2129.00,9.73979,25.121176,0.000418,25.002178,-2.1922,0.164,9.74052,9.74052
2130.00,9.73986,25.121199,0.000415,25.002170,-2.1921,0.165,9.74015,9.74015
2131.00,9.73977,25.121250,0.000418,25.002240,-2.1922,0.165,9.73966,9.73966
2132.00,9.73956,25.121189,0.000419,25.002229,-2.1922,0.165,9.73923,9.73923
2133.00,9.73955,25.121219,0.000419,25.002264,-2.1922,0.165,9.73973,9.73973
2134.00,9.73940,25.121225,0.000419,25.002234,-2.1923,0.165,9.73917,9.73917
2135.00,9.73916,25.121279,0.000422,25.002264,-2.1923,0.165,9.73854,9.73854
2136.00,9.73881,25.121355,0.000424,25.002298,-2.1923,0.165,9.73803,9.73803
2137.00,9.73867,25.121402,0.000422,25.002300,-2.1922,0.165,9.73777,9.73777
2138.00,9.73872,25.121438,0.000420,25.002310,-2.1922,0.165,9.73817,9.73817
2139.00,9.73906,25.121472,0.000422,25.002356,-2.1923,0.165,9.73944,9.73944
2140.00,9.73936,25.121510,0.000418,25.002375,-2.1923,0.165,9.74106,9.74106
2141.00,9.73968,25.121470,0.000416,25.002332,-2.1924,0.165,9.74260,9.74260
2142.00,9.73992,25.121472,0.000416,25.002264,-2.1924,0.165,9.74272,9.74272
2143.00,9.74002,25.121516,0.000417,25.002273,-2.1925,0.165,9.74204,9.74204
2144.00,9.74003,25.121529,0.000417,25.002270,-2.1924,0.165,9.74091,9.74091
2145.00,9.74003,25.121553,0.000419,25.002249,-2.1925,0.165,9.74030,9.74030
2146.00,9.73994,25.121613,0.000420,25.002227,-2.1925,0.166,9.73916,9.73916
2147.00,9.73968,25.121681,0.000414,25.002285,-2.1925,0.166,9.73844,9.73844
2148.00,9.73950,25.121724,0.000415,25.002280,-2.1926,0.166,9.73812,9.73812
2149.00,9.73954,25.121743,0.000412,25.002249,-2.1926,0.166,9.73862,9.73862
2150.00,9.73953,25.121782,0.000414,25.002265,-2.1927,0.166,9.73822,9.73822
2151.00,9.73958,25.121793,0.000412,25.002243,-2.1927,0.167,9.73880,9.73880
2152.00,9.73963,25.121816,0.000416,25.002242,-2.1927,0.167,9.73931,9.73931
2153.00,9.73952,25.121792,0.000418,25.002218,-2.1926,0.166,9.73978,9.73978
2154.00,9.73987,25.121960,0.000423,25.002321,-2.1924,0.166,9.73966,9.73966
2155.00,9.74011,25.122004,0.000422,25.002316,-2.1923,0.166,9.73882,9.73882
2156.00,9.73962,25.122059,0.000420,25.002349,-2.1923,0.167,9.73500,9.73500
2157.00,9.73899,25.122121,0.000419,25.002368,-2.1923,0.167,9.72868,9.72868
2158.00,9.73886,25.122204,0.000416,25.002432,-2.1923,0.167,9.71881,9.71881
2159.00,9.73872,25.122147,0.000415,25.002350,-2.1924,0.167,9.70691,9.70691
2160.00,9.73936,25.122132,0.000415,25.002349,-2.1923,0.167,9.69509,9.69509
2161.00,9.73952,25.122124,0.000420,25.002328,-2.1923,0.167,9.68519,9.68519
@15,2.0001,4.0, 2160.13800000001 
2162.00,9.73810,25.122244,0.000423,25.002349,-2.1923,0.167,9.68118,9.68118
2163.00,9.73920,25.122211,0.000425,25.002223,-2.1924,0.167,9.68245,9.68245
2164.00,9.73589,25.122180,0.000423,25.002141,-2.1925,0.167,9.68821,9.68821
2165.00,9.72607,25.122242,0.000423,25.002116,-2.1925,0.167,9.69783,9.69783
2166.00,9.71508,25.122345,0.000424,25.002149,-2.1926,0.167,9.70943,9.70943
2167.00,9.70761,25.122231,0.000421,25.002131,-2.1927,0.168,9.71896,9.71896
2168.00,9.70615,25.122263,0.000419,25.002176,-2.1927,0.168,9.72600,9.72600
2169.00,9.70841,25.122273,0.000419,25.002203,-2.1926,0.168,9.73102,9.73102
2170.00,9.71143,25.122264,0.000418,25.002176,-2.1927,0.168,9.73380,9.73380
2171.00,9.71402,25.122269,0.000416,25.002134,-2.1927,0.168,9.73518,9.73518
2172.00,9.71600,25.122342,0.000420,25.002110,-2.1928,0.168,9.73555,9.73555
2173.00,9.71597,25.122341,0.000420,25.002097,-2.1929,0.168,9.73501,9.73501
2174.00,9.71544,25.122396,0.000423,25.002068,-2.1931,0.168,9.73456,9.73456
2175.00,9.71531,25.122445,0.000425,25.002084,-2.1932,0.168,9.73448,9.73448
2176.00,9.71565,25.122456,0.000423,25.002127,-2.1932,0.168,9.73436,9.73436
2177.00,9.71675,25.122502,0.000423,25.002136,-2.1932,0.168,9.73454,9.73454
2178.00,9.71859,25.122581,0.000423,25.002180,-2.1933,0.169,9.73587,9.73587
2179.00,9.72119,25.122629,0.000421,25.002225,-2.1932,0.169,9.73733,9.73733
2180.00,9.72422,25.122678,0.000423,25.002284,-2.1932,0.169,9.73719,9.73719
2181.00,9.72726,25.122757,0.000424,25.002323,-2.1932,0.169,9.73669,9.73669
2182.00,9.73010,25.122820,0.000423,25.002349,-2.1933,0.169,9.73610,9.73610
2183.00,9.73224,25.122864,0.000423,25.002384,-2.1933,0.169,9.73625,9.73625
2184.00,9.73397,25.122936,0.000427,25.002417,-2.1934,0.169,9.73585,9.73585
2185.00,9.73510,25.123004,0.000428,25.002418,-2.1934,0.169,9.73636,9.73636
2186.00,9.73578,25.123039,0.000427,25.002357,-2.1935,0.169,9.73806,9.73806
2187.00,9.73631,25.123061,0.000426,25.002343,-2.1935,0.169,9.73983,9.73983
2188.00,9.73665,25.123135,0.000427,25.002308,-2.1936,0.169,9.73998,9.73998
2189.00,9.73684,25.123158,0.000425,25.002337,-2.1936,0.169,9.73967,9.73967
2190.00,9.73672,25.123252,0.000422,25.002410,-2.1937,0.169,9.73847,9.73847
2191.00,9.73653,25.123303,0.000423,25.002479,-2.1937,0.169,9.73678,9.73678
2192.00,9.73653,25.123255,0.000426,25.002464,-2.1938,0.169,9.73596,9.73596
2193.00,9.73688,25.123218,0.000425,25.002459,-2.1939,0.169,9.73656,9.73656
2194.00,9.73747,25.123272,0.000422,25.002441,-2.1941,0.170,9.73819,9.73819
2195.00,9.73790,25.123172,0.000419,25.002319,-2.1942,0.170,9.73974,9.73974
2196.00,9.73798,25.123182,0.000420,25.002314,-2.1943,0.170,9.74059,9.74059
2197.00,9.73803,25.123268,0.000422,25.002337,-2.1945,0.170,9.74023,9.74023
2198.00,9.73803,25.123250,0.000422,25.002276,-2.1946,0.170,9.73941,9.73941
2199.00,9.73804,25.123251,0.000426,25.002274,-2.1945,0.170,9.73838,9.73838
2200.00,9.73811,25.123334,0.000425,25.002294,-2.1945,0.170,9.73850,9.73850
2201.00,9.73855,25.123336,0.000422,25.002260,-2.1944,0.170,9.73972,9.73972
2202.00,9.73890,25.123361,0.000417,25.002249,-2.1943,0.170,9.74010,9.74010
2203.00,9.73913,25.123503,0.000417,25.002336,-2.1943,0.170,9.74078,9.74078
2204.00,9.73915,25.123540,0.000418,25.002270,-2.1943,0.170,9.74018,9.74018
2205.00,9.73906,25.123559,0.000423,25.002225,-2.1943,0.170,9.73955,9.73955
2206.00,9.73905,25.123540,0.000422,25.002137,-2.1944,0.170,9.73904,9.73904
2207.00,9.73908,25.123660,0.000423,25.002249,-2.1945,0.170,9.74014,9.74014
2208.00,9.73919,25.123666,0.000421,25.002258,-2.1945,0.170,9.74045,9.74045
2209.00,9.73947,25.123699,0.000418,25.002301,-2.1945,0.171,9.74188,9.74188
2210.00,9.73986,25.123772,0.000418,25.002358,-2.1946,0.171,9.74249,9.74249
2211.00,9.74017,25.123829,0.000423,25.002386,-2.1946,0.171,9.74169,9.74169
2212.00,9.74025,25.123836,0.000425,25.002329,-2.1947,0.171,9.74046,9.74046
2213.00,9.74007,25.123921,0.000428,25.002338,-2.1948,0.171,9.73918,9.73918
2214.00,9.73975,25.124043,0.000430,25.002371,-2.1948,0.171,9.73766,9.73766
2215.00,9.73941,25.124053,0.000431,25.002329,-2.1949,0.171,9.73689,9.73689
2216.00,9.73931,25.124128,0.000429,25.002337,-2.1951,0.171,9.73676,9.73676
2217.00,9.73937,25.124180,0.000428,25.002312,-2.1951,0.171,9.73713,9.73713
2218.00,9.73954,25.124162,0.000424,25.002252,-2.1952,0.171,9.73801,9.73801
2219.00,9.73963,25.124155,0.000421,25.002239,-2.1952,0.172,9.73874,9.73874
2220.00,9.73967,25.124210,0.000418,25.002307,-2.1952,0.172,9.74004,9.74004
2221.00,9.73966,25.124248,0.000416,25.002305,-2.1952,0.172,9.74067,9.74067
2222.00,9.73954,25.124360,0.000420,25.002317,-2.1952,0.172,9.74056,9.74056
2223.00,9.73951,25.124442,0.000423,25.002290,-2.1952,0.172,9.74026,9.74026
2224.00,9.73939,25.124451,0.000425,25.002240,-2.1952,0.172,9.73922,9.73922
2225.00,9.73918,25.124456,0.000426,25.002156,-2.1953,0.172,9.73627,9.73627
2226.00,9.73864,25.124523,0.000431,25.002186,-2.1953,0.172,9.73436,9.73436
2227.00,9.73818,25.124447,0.000425,25.002139,-2.1955,0.172,9.73398,9.73398
2228.00,9.73798,25.124510,0.000424,25.002217,-2.1957,0.172,9.73420,9.73420
2229.00,9.73795,25.124530,0.000421,25.002209,-2.1959,0.172,9.73607,9.73607
2230.00,9.73786,25.124564,0.000424,25.002254,-2.1960,0.172,9.73807,9.73807
2231.00,9.73775,25.124532,0.000421,25.002245,-2.1960,0.172,9.73881,9.73881
2232.00,9.73752,25.124594,0.000421,25.002268,-2.1960,0.172,9.73810,9.73810
2233.00,9.73742,25.124602,0.000424,25.002273,-2.1959,0.172,9.73734,9.73734
2234.00,9.73757,25.124659,0.000427,25.002335,-2.1960,0.172,9.73680,9.73680
2235.00,9.73779,25.124770,0.000424,25.002313,-2.1961,0.172,9.73688,9.73688
2236.00,9.73777,25.124926,0.000425,25.002341,-2.1962,0.173,9.73714,9.73714
2237.00,9.73768,25.124998,0.000425,25.002304,-2.1963,0.173,9.73787,9.73787
2238.00,9.73761,25.125022,0.000423,25.002251,-2.1963,0.173,9.73851,9.73851
2239.00,9.73760,25.125130,0.000423,25.002212,-2.1962,0.173,9.73837,9.73837
2240.00,9.73761,25.125196,0.000423,25.002260,-2.1962,0.173,9.73886,9.73886
2241.00,9.73757,25.125169,0.000423,25.002222,-2.1961,0.173,9.74006,9.74006
2242.00,9.73766,25.125112,0.000422,25.002197,-2.1962,0.173,9.74079,9.74079
2243.00,9.73775,25.125151,0.000422,25.002216,-2.1963,0.173,9.74102,9.74102
2244.00,9.73785,25.125161,0.000423,25.002247,-2.1965,0.173,9.74061,9.74061
2245.00,9.73806,25.125150,0.000425,25.002221,-2.1967,0.173,9.73930,9.73930
2246.00,9.73840,25.125209,0.000428,25.002220,-2.1969,0.173,9.73823,9.73823
2247.00,9.73859,25.125325,0.000428,25.002247,-2.1971,0.173,9.73754,9.73754
2248.00,9.73860,25.125335,0.000424,25.002170,-2.1971,0.173,9.73758,9.73758
2249.00,9.73851,25.125407,0.000423,25.002150,-2.1971,0.174,9.73776,9.73776
2250.00,9.73838,25.125482,0.000424,25.002135,-2.1970,0.174,9.73862,9.73862
2251.00,9.73849,25.125567,0.000422,25.002179,-2.1969,0.174,9.73911,9.73911
2252.00,9.73881,25.125666,0.000421,25.002234,-2.1968,0.174,9.73960,9.73960
2253.00,9.73910,25.125730,0.000426,25.002297,-2.1969,0.174,9.73982,9.73982
2254.00,9.73935,25.125711,0.000425,25.002301,-2.1972,0.174,9.74082,9.74082
2255.00,9.73940,25.125753,0.000424,25.002374,-2.1975,0.174,9.74114,9.74114
2256.00,9.73957,25.125743,0.000426,25.002369,-2.1978,0.174,9.74116,9.74116
2257.00,9.73968,25.125670,0.000429,25.002310,-2.1979,0.174,9.74097,9.74097
2258.00,9.73980,25.125717,0.000426,25.002272,-2.1978,0.174,9.74089,9.74089
2259.00,9.73989,25.125763,0.000425,25.002275,-2.1976,0.174,9.74059,9.74059
2260.00,9.73996,25.125752,0.000426,25.002166,-2.1975,0.174,9.74057,9.74057
2261.00,9.73981,25.125819,0.000425,25.002158,-2.1974,0.174,9.74067,9.74067
2262.00,9.73983,25.125882,0.000421,25.002190,-2.1975,0.174,9.74112,9.74112
2263.00,9.73978,25.125919,0.000423,25.002218,-2.1976,0.174,9.74079,9.74079
2264.00,9.73980,25.125964,0.000423,25.002235,-2.1977,0.174,9.74009,9.74009
2265.00,9.73987,25.126061,0.000424,25.002324,-2.1978,0.175,9.73954,9.73954
2266.00,9.74005,25.126089,0.000422,25.002336,-2.1979,0.175,9.73941,9.73941
2267.00,9.74011,25.126134,0.000426,25.002343,-2.1979,0.175,9.73901,9.73901
2268.00,9.74013,25.126209,0.000429,25.002390,-2.1980,0.175,9.73876,9.73876
2269.00,9.74012,25.126260,0.000432,25.002425,-2.1980,0.175,9.73936,9.73936
2270.00,9.74032,25.126294,0.000427,25.002440,-2.1981,0.175,9.74038,9.74038
2271.00,9.74055,25.126334,0.000430,25.002443,-2.1982,0.175,9.74131,9.74131
2272.00,9.74066,25.126358,0.000428,25.002460,-2.1984,0.175,9.74152,9.74152
2273.00,9.74057,25.126398,0.000425,25.002497,-2.1985,0.175,9.74153,9.74153
2274.00,9.74034,25.126410,0.000427,25.002458,-2.1985,0.175,9.74081,9.74081
2275.00,9.74018,25.126275,0.000428,25.002330,-2.1987,0.175,9.74021,9.74021
2276.00,9.74025,25.126222,0.000426,25.002276,-2.1988,0.175,9.73991,9.73991
2277.00,9.74040,25.126317,0.000426,25.002300,-2.1990,0.175,9.74008,9.74008
2278.00,9.74039,25.126352,0.000422,25.002257,-2.1991,0.175,9.74046,9.74046
2279.00,9.74022,25.126396,0.000417,25.002229,-2.1992,0.176,9.73975,9.73975
2280.00,9.73988,25.126599,0.000416,25.002300,-2.1992,0.176,9.73912,9.73912
2281.00,9.73978,25.126693,0.000418,25.002360,-2.1993,0.176,9.73816,9.73816
2282.00,9.73957,25.126644,0.000417,25.002312,-2.1993,0.176,9.73727,9.73727
2283.00,9.73937,25.126623,0.000420,25.002245,-2.1994,0.176,9.73641,9.73641
2284.00,9.73930,25.126605,0.000424,25.002183,-2.1995,0.176,9.73753,9.73753
2285.00,9.73932,25.126566,0.000428,25.002155,-2.1996,0.176,9.73737,9.73737
2286.00,9.73921,25.126646,0.000431,25.002167,-2.1996,0.176,9.73734,9.73734
2287.00,9.73920,25.126685,0.000432,25.002169,-2.1996,0.175,9.73798,9.73798
2288.00,9.73931,25.126745,0.000428,25.002202,-2.1997,0.176,9.73914,9.73914
2289.00,9.73943,25.126862,0.000422,25.002236,-2.1999,0.176,9.73959,9.73959
2290.00,9.73933,25.127001,0.000420,25.002277,-2.2000,0.176,9.73998,9.73998
2291.00,9.73907,25.126989,0.000415,25.002243,-2.2001,0.176,9.74043,9.74043
2292.00,9.73888,25.127092,0.000416,25.002258,-2.2001,0.177,9.73997,9.73997
2293.00,9.73877,25.127120,0.000420,25.002273,-2.2001,0.177,9.73881,9.73881
2294.00,9.73867,25.127184,0.000422,25.002348,-2.2000,0.177,9.73777,9.73777
2295.00,9.73874,25.127180,0.000420,25.002357,-2.2000,0.177,9.73873,9.73873
2296.00,9.73885,25.127252,0.000418,25.002326,-2.2001,0.177,9.73950,9.73950
2297.00,9.73890,25.127184,0.000416,25.002241,-2.2003,0.177,9.74036,9.74036
2298.00,9.73888,25.127241,0.000414,25.002230,-2.2005,0.177,9.74104,9.74104
2299.00,9.73894,25.127225,0.000413,25.002212,-2.2006,0.177,9.74161,9.74161
2300.00,9.73927,25.127234,0.000415,25.002194,-2.2007,0.177,9.74142,9.74142
2301.00,9.73948,25.127212,0.000415,25.002199,-2.2008,0.177,9.74088,9.74088
2302.00,9.73956,25.127342,0.000418,25.002295,-2.2009,0.177,9.74018,9.74018
2303.00,9.73977,25.127426,0.000419,25.002365,-2.2010,0.177,9.74043,9.74043
2304.00,9.73999,25.127532,0.000421,25.002395,-2.2012,0.177,9.73849,9.73849
2305.00,9.74014,25.127540,0.000420,25.002356,-2.2014,0.177,9.73485,9.73485
2306.00,9.73995,25.127579,0.000422,25.002368,-2.2015,0.177,9.73112,9.73112
2307.00,9.74008,25.127554,0.000419,25.002274,-2.2016,0.178,9.72490,9.72490
2308.00,9.74074,25.127462,0.000419,25.002179,-2.2015,0.178,9.71635,9.71635
2309.00,9.74092,25.127421,0.000420,25.002171,-2.2015,0.178,9.70840,9.70840
2310.00,9.74025,25.127431,0.000418,25.002173,-2.2015,0.178,9.70037,9.70037
2311.00,9.74034,25.127478,0.000420,25.002196,-2.2016,0.178,9.69219,9.69219
@16,2.0001,4.0, 2310.08300000001 
2312.00,9.73881,25.127531,0.000420,25.002242,-2.2017,0.178,9.68855,9.68855
2313.00,9.73791,25.127642,0.000417,25.002259,-2.2019,0.178,9.68919,9.68919
2314.00,9.73141,25.127766,0.000417,25.002232,-2.2020,0.179,9.69323,9.69323
2315.00,9.72395,25.127837,0.000418,25.002224,-2.2021,0.179,9.70142,9.70142
2316.00,9.71567,25.127885,0.000420,25.002184,-2.2022,0.179,9.71071,9.71071
2317.00,9.70930,25.127982,0.000422,25.002163,-2.2022,0.179,9.71960,9.71960
2318.00,9.70779,25.128027,0.000427,25.002195,-2.2023,0.179,9.72681,9.72681
2319.00,9.70976,25.127995,0.000424,25.002177,-2.2025,0.179,9.73233,9.73233
2320.00,9.71266,25.128020,0.000422,25.002168,-2.2027,0.179,9.73408,9.73408
2321.00,9.71535,25.128061,0.000419,25.002210,-2.2029,0.179,9.73529,9.73529
2322.00,9.71706,25.128072,0.000421,25.002285,-2.2030,0.179,9.73589,9.73589
2323.00,9.71729,25.128054,0.000420,25.002222,-2.2032,0.179,9.73626,9.73626
2324.00,9.71743,25.128047,0.000422,25.002202,-2.2033,0.179,9.73688,9.73688
2325.00,9.71822,25.128170,0.000428,25.002313,-2.2034,0.179,9.73832,9.73832
2326.00,9.71907,25.128243,0.000428,25.002322,-2.2035,0.179,9.73979,9.73979
2327.00,9.72021,25.128285,0.000424,25.002227,-2.2036,0.179,9.73988,9.73988
2328.00,9.72184,25.128387,0.000422,25.002249,-2.2037,0.179,9.73897,9.73897
2329.00,9.72385,25.128467,0.000423,25.002301,-2.2036,0.179,9.73772,9.73772
2330.00,9.72618,25.128391,0.000417,25.002168,-2.2035,0.180,9.73655,9.73655
2331.00,9.72890,25.128386,0.000416,25.002105,-2.2035,0.180,9.73548,9.73548
2332.00,9.73144,25.128407,0.000418,25.002142,-2.2035,0.180,9.73556,9.73556
2333.00,9.73378,25.128395,0.000418,25.002140,-2.2037,0.180,9.73749,9.73749
2334.00,9.73571,25.128401,0.000416,25.002079,-2.2040,0.180,9.73898,9.73898
2335.00,9.73681,25.128460,0.000417,25.002101,-2.2042,0.180,9.73965,9.73965
2336.00,9.73740,25.128541,0.000419,25.002144,-2.2044,0.180,9.74019,9.74019
2337.00,9.73788,25.128547,0.000420,25.002164,-2.2045,0.180,9.74071,9.74071
2338.00,9.73805,25.128659,0.000422,25.002207,-2.2045,0.180,9.73942,9.73942
2339.00,9.73799,25.128720,0.000427,25.002290,-2.2045,0.180,9.73842,9.73842
2340.00,9.73807,25.128769,0.000429,25.002292,-2.2046,0.180,9.73821,9.73821
2341.00,9.73830,25.128750,0.000427,25.002256,-2.2046,0.180,9.73842,9.73842
2342.00,9.73860,25.128744,0.000424,25.002206,-2.2047,0.180,9.73847,9.73847
2343.00,9.73879,25.128751,0.000423,25.002179,-2.2048,0.180,9.73979,9.73979
2344.00,9.73899,25.128792,0.000418,25.002189,-2.2049,0.181,9.74074,9.74074
2345.00,9.73897,25.128765,0.000416,25.002213,-2.2050,0.181,9.74143,9.74143
2346.00,9.73899,25.128750,0.000415,25.002195,-2.2051,0.181,9.74196,9.74196
2347.00,9.73890,25.128802,0.000417,25.002225,-2.2052,0.181,9.74055,9.74055
2348.00,9.73879,25.128825,0.000415,25.002251,-2.2053,0.181,9.73860,9.73860
2349.00,9.73889,25.128875,0.000421,25.002216,-2.2055,0.181,9.73767,9.73767
2350.00,9.73898,25.128972,0.000423,25.002216,-2.2056,0.181,9.73697,9.73697
2351.00,9.73918,25.128997,0.000423,25.002248,-2.2058,0.181,9.73676,9.73676
2352.00,9.73932,25.129088,0.000423,25.002304,-2.2060,0.181,9.73719,9.73719
2353.00,9.73907,25.129107,0.000425,25.002292,-2.2062,0.181,9.73773,9.73773
2354.00,9.73877,25.129109,0.000422,25.002289,-2.2064,0.181,9.73791,9.73791
2355.00,9.73866,25.129165,0.000423,25.002281,-2.2065,0.181,9.73782,9.73782
2356.00,9.73858,25.129305,0.000424,25.002295,-2.2066,0.181,9.73689,9.73689
2357.00,9.73839,25.129303,0.000423,25.002176,-2.2067,0.181,9.73693,9.73693
2358.00,9.73835,25.129339,0.000421,25.002137,-2.2068,0.182,9.73769,9.73769
2359.00,9.73851,25.129456,0.000422,25.002147,-2.2070,0.182,9.73787,9.73787
2360.00,9.73864,25.129504,0.000420,25.002169,-2.2072,0.182,9.73864,9.73864
2361.00,9.73865,25.129545,0.000421,25.002186,-2.2074,0.182,9.73855,9.73855
2362.00,9.73838,25.129627,0.000423,25.002259,-2.2076,0.182,9.73850,9.73850
2363.00,9.73814,25.129706,0.000426,25.002332,-2.2077,0.182,9.73765,9.73765
2364.00,9.73787,25.129614,0.000423,25.002290,-2.2076,0.182,9.73786,9.73786
2365.00,9.73782,25.129673,0.000426,25.002347,-2.2077,0.182,9.73772,9.73772
2366.00,9.73777,25.129654,0.000425,25.002305,-2.2078,0.182,9.73882,9.73882
2367.00,9.73793,25.129692,0.000423,25.002313,-2.2078,0.182,9.73977,9.73977
2368.00,9.73821,25.129734,0.000422,25.002281,-2.2080,0.182,9.74018,9.74018
2369.00,9.73844,25.129767,0.000424,25.002250,-2.2081,0.182,9.74052,9.74052
2370.00,9.73865,25.129746,0.000422,25.002176,-2.2080,0.182,9.74075,9.74075
2371.00,9.73871,25.129864,0.000421,25.002258,-2.2081,0.182,9.74057,9.74057
2372.00,9.73881,25.129856,0.000421,25.002251,-2.2082,0.183,9.74058,9.74058
2373.00,9.73899,25.129856,0.000425,25.002209,-2.2084,0.183,9.74067,9.74067
2374.00,9.73902,25.129954,0.000426,25.002237,-2.2085,0.183,9.73985,9.73985
2375.00,9.73908,25.130048,0.000429,25.002295,-2.2086,0.183,9.73955,9.73955
2376.00,9.73931,25.130014,0.000429,25.002245,-2.2087,0.183,9.73999,9.73999
2377.00,9.73967,25.130060,0.000430,25.002236,-2.2088,0.183,9.74060,9.74060
2378.00,9.73986,25.130111,0.000424,25.002280,-2.2089,0.183,9.74079,9.74079
2379.00,9.73978,25.130172,0.000425,25.002308,-2.2091,0.183,9.74068,9.74068
2380.00,9.73962,25.130192,0.000425,25.002258,-2.2093,0.183,9.74009,9.74009
2381.00,9.73953,25.130229,0.000429,25.002255,-2.2093,0.183,9.73906,9.73906
2382.00,9.73972,25.130216,0.000428,25.002233,-2.2094,0.183,9.73842,9.73842
2383.00,9.73997,25.130169,0.000429,25.002187,-2.2094,0.183,9.73885,9.73885
2384.00,9.74024,25.130149,0.000429,25.002208,-2.2094,0.183,9.74000,9.74000
2385.00,9.74025,25.130146,0.000425,25.002248,-2.2094,0.183,9.74052,9.74052
2386.00,9.74017,25.130182,0.000424,25.002246,-2.2095,0.183,9.74061,9.74061
2387.00,9.73993,25.130323,0.000427,25.002300,-2.2096,0.183,9.73980,9.73980
2388.00,9.73975,25.130464,0.000430,25.002322,-2.2098,0.183,9.73845,9.73845
2389.00,9.73963,25.130574,0.000432,25.002316,-2.2100,0.183,9.73762,9.73762
2390.00,9.73946,25.130660,0.000435,25.002282,-2.2102,0.183,9.73737,9.73737
2391.00,9.73937,25.130732,0.000434,25.002304,-2.2103,0.183,9.73770,9.73770
2392.00,9.73931,25.130705,0.000432,25.002294,-2.2104,0.184,9.73838,9.73838
2393.00,9.73929,25.130727,0.000428,25.002345,-2.2106,0.184,9.73890,9.73890
2394.00,9.73918,25.130742,0.000427,25.002381,-2.2107,0.184,9.73813,9.73813
2395.00,9.73902,25.130770,0.000427,25.002425,-2.2108,0.184,9.73792,9.73792
2396.00,9.73892,25.130788,0.000427,25.002431,-2.2110,0.184,9.73772,9.73772
2397.00,9.73874,25.130814,0.000430,25.002412,-2.2112,0.184,9.73835,9.73835
2398.00,9.73883,25.130832,0.000434,25.002359,-2.2113,0.184,9.73961,9.73961
2399.00,9.73916,25.130867,0.000432,25.002333,-2.2115,0.184,9.74149,9.74149
2400.00,9.73940,25.130860,0.000429,25.002300,-2.2117,0.184,9.74228,9.74228
2401.00,9.73967,25.130864,0.000425,25.002267,-2.2118,0.184,9.74301,9.74301
2402.00,9.73974,25.130933,0.000425,25.002253,-2.2119,0.184,9.74214,9.74214
2403.00,9.73957,25.131007,0.000426,25.002268,-2.2120,0.185,9.74076,9.74076
2404.00,9.73937,25.130961,0.000426,25.002172,-2.2120,0.185,9.74041,9.74041
2405.00,9.73959,25.131059,0.000430,25.002207,-2.2122,0.185,9.74114,9.74114
2406.00,9.73965,25.131103,0.000433,25.002169,-2.2123,0.185,9.74011,9.74011
2407.00,9.73962,25.131179,0.000432,25.002225,-2.2123,0.185,9.73975,9.73975
2408.00,9.73977,25.131215,0.000426,25.002236,-2.2123,0.185,9.74029,9.74029
2409.00,9.73989,25.131249,0.000428,25.002245,-2.2124,0.185,9.73970,9.73970
2410.00,9.73998,25.131223,0.000423,25.002201,-2.2124,0.185,9.73879,9.73879
2411.00,9.73991,25.131289,0.000422,25.002231,-2.2125,0.185,9.73812,9.73812
2412.00,9.73966,25.131334,0.000424,25.002210,-2.2127,0.185,9.73827,9.73827
2413.00,9.73955,25.131353,0.000429,25.002236,-2.2130,0.185,9.73730,9.73730
2414.00,9.73950,25.131407,0.000429,25.002222,-2.2132,0.185,9.73655,9.73655
2415.00,9.73948,25.131447,0.000429,25.002174,-2.2134,0.185,9.73545,9.73545
2416.00,9.73926,25.131510,0.000430,25.002219,-2.2135,0.185,9.73558,9.73558
2417.00,9.73911,25.131532,0.000431,25.002231,-2.2135,0.185,9.73566,9.73566
2418.00,9.73886,25.131561,0.000431,25.002201,-2.2137,0.185,9.73633,9.73633
2419.00,9.73849,25.131612,0.000430,25.002267,-2.2138,0.185,9.73659,9.73659
2420.00,9.73819,25.131656,0.000431,25.002310,-2.2139,0.185,9.73700,9.73700
2421.00,9.73803,25.131694,0.000429,25.002327,-2.2141,0.185,9.73818,9.73818
2422.00,9.73811,25.131686,0.000425,25.002301,-2.2141,0.186,9.73946,9.73946
2423.00,9.73848,25.131725,0.000424,25.002253,-2.2142,0.186,9.74055,9.74055
2424.00,9.73864,25.131818,0.000423,25.002259,-2.2142,0.186,9.74108,9.74108
2425.00,9.73822,25.131889,0.000420,25.002233,-2.2143,0.186,9.74082,9.74082
2426.00,9.73800,25.131968,0.000422,25.002207,-2.2143,0.186,9.74036,9.74036
2427.00,9.73813,25.132087,0.000425,25.002227,-2.2145,0.186,9.73940,9.73940
2428.00,9.73818,25.132124,0.000426,25.002249,-2.2146,0.186,9.73833,9.73833
2429.00,9.73818,25.132147,0.000425,25.002209,-2.2148,0.186,9.73851,9.73851
2430.00,9.73821,25.132161,0.000424,25.002227,-2.2150,0.186,9.73969,9.73969
2431.00,9.73839,25.132160,0.000423,25.002269,-2.2150,0.186,9.74033,9.74033
2432.00,9.73870,25.132202,0.000421,25.002365,-2.2150,0.186,9.74023,9.74023
2433.00,9.73874,25.132153,0.000421,25.002393,-2.2150,0.186,9.74033,9.74033
2434.00,9.73902,25.132151,0.000423,25.002435,-2.2150,0.186,9.74030,9.74030
2435.00,9.73914,25.132126,0.000423,25.002387,-2.2151,0.186,9.73927,9.73927
2436.00,9.73920,25.132092,0.000421,25.002348,-2.2152,0.187,9.73797,9.73797
2437.00,9.73911,25.132076,0.000422,25.002254,-2.2155,0.187,9.73702,9.73702
2438.00,9.73898,25.132193,0.000423,25.002216,-2.2157,0.187,9.73673,9.73673
2439.00,9.73902,25.132243,0.000420,25.002187,-2.2159,0.187,9.73655,9.73655
2440.00,9.73925,25.132320,0.000420,25.002262,-2.2160,0.187,9.73760,9.73760
2441.00,9.73944,25.132331,0.000420,25.002244,-2.2161,0.187,9.73944,9.73944
2442.00,9.73951,25.132380,0.000418,25.002279,-2.2161,0.187,9.74079,9.74079
2443.00,9.73926,25.132493,0.000417,25.002334,-2.2161,0.187,9.74111,9.74111
2444.00,9.73904,25.132515,0.000419,25.002307,-2.2162,0.187,9.74069,9.74069
2445.00,9.73916,25.132601,0.000419,25.002315,-2.2164,0.187,9.74071,9.74071
2446.00,9.73946,25.132704,0.000420,25.002308,-2.2164,0.187,9.74073,9.74073
2447.00,9.73978,25.132635,0.000420,25.002229,-2.2165,0.187,9.74157,9.74157
2448.00,9.74004,25.132576,0.000415,25.002188,-2.2166,0.188,9.74230,9.74230
2449.00,9.74011,25.132654,0.000414,25.002260,-2.2167,0.188,9.74294,9.74294
2450.00,9.74012,25.132637,0.000416,25.002228,-2.2168,0.188,9.74276,9.74276
2451.00,9.74001,25.132672,0.000419,25.002247,-2.2170,0.188,9.74160,9.74160
2452.00,9.73989,25.132800,0.000421,25.002308,-2.2171,0.188,9.74032,9.74032
2453.00,9.73994,25.132863,0.000423,25.002344,-2.2172,0.188,9.74005,9.74005
2454.00,9.74013,25.132870,0.000425,25.002327,-2.2173,0.188,9.73948,9.73948
2455.00,9.74082,25.132934,0.000428,25.002349,-2.2173,0.188,9.73718,9.73718
2456.00,9.74117,25.132971,0.000426,25.002352,-2.2175,0.188,9.73362,9.73362
2457.00,9.74102,25.132953,0.000425,25.002302,-2.2176,0.188,9.72651,9.72651
2458.00,9.74112,25.132987,0.000426,25.002276,-2.2177,0.188,9.71739,9.71739
2459.00,9.74148,25.133047,0.000424,25.002275,-2.2178,0.188,9.70811,9.70811
2460.00,9.74042,25.133096,0.000423,25.002268,-2.2178,0.189,9.69840,9.69840
2461.00,9.73923,25.133133,0.000421,25.002220,-2.2179,0.189,9.69127,9.69127
@17,2.0001,4.0, 2460.019 
2462.00,9.73922,25.133214,0.000421,25.002219,-2.2179,0.189,9.68888,9.68888
2463.00,9.74063,25.133268,0.000420,25.002232,-2.2180,0.189,9.69004,9.69004
2464.00,9.73528,25.133317,0.000422,25.002207,-2.2181,0.189,9.69393,9.69393
2465.00,9.72561,25.133408,0.000420,25.002201,-2.2183,0.189,9.70245,9.70245
2466.00,9.71664,25.133501,0.000426,25.002244,-2.2185,0.189,9.71204,9.71204
2467.00,9.71013,25.133522,0.000426,25.002281,-2.2187,0.189,9.72128,9.72128
2468.00,9.70846,25.133579,0.000427,25.002320,-2.2188,0.189,9.72884,9.72884
2469.00,9.71030,25.133610,0.000423,25.002326,-2.2188,0.189,9.73475,9.73475
2470.00,9.71360,25.133602,0.000423,25.002336,-2.2189,0.189,9.73760,9.73760
2471.00,9.71653,25.133626,0.000418,25.002316,-2.2189,0.190,9.73871,9.73871
2472.00,9.71859,25.133711,0.000419,25.002335,-2.2190,0.190,9.73896,9.73896
2473.00,9.71899,25.133745,0.000422,25.002325,-2.2193,0.190,9.73906,9.73906
2474.00,9.71892,25.133735,0.000425,25.002310,-2.2195,0.190,9.73876,9.73876
2475.00,9.71918,25.133745,0.000429,25.002358,-2.2197,0.190,9.73915,9.73915
2476.00,9.71985,25.133791,0.000430,25.002386,-2.2200,0.190,9.73933,9.73933
2477.00,9.72119,25.133763,0.000428,25.002351,-2.2201,0.190,9.73956,9.73956
2478.00,9.72316,25.133792,0.000427,25.002336,-2.2203,0.190,9.73891,9.73891
2479.00,9.72525,25.133826,0.000425,25.002329,-2.2204,0.190,9.73852,9.73852
2480.00,9.72782,25.133856,0.000422,25.002311,-2.2205,0.190,9.73838,9.73838
2481.00,9.73064,25.133841,0.000425,25.002280,-2.2206,0.190,9.73797,9.73797
2482.00,9.73304,25.133844,0.000426,25.002258,-2.2206,0.190,9.73710,9.73710
2483.00,9.73509,25.133897,0.000430,25.002281,-2.2207,0.190,9.73733,9.73733
2484.00,9.73674,25.133951,0.000429,25.002313,-2.2206,0.190,9.73784,9.73784
2485.00,9.73785,25.133954,0.000430,25.002258,-2.2206,0.190,9.73764,9.73764
2486.00,9.73835,25.133999,0.000429,25.002319,-2.2207,0.190,9.73800,9.73800
2487.00,9.73859,25.134072,0.000426,25.002350,-2.2208,0.191,9.73906,9.73906
2488.00,9.73861,25.134099,0.000422,25.002321,-2.2209,0.191,9.73860,9.73860
2489.00,9.73826,25.134111,0.000424,25.002297,-2.2211,0.191,9.73701,9.73701
2490.00,9.73787,25.134177,0.000425,25.002313,-2.2214,0.191,9.73602,9.73602
2491.00,9.73776,25.134221,0.000427,25.002304,-2.2217,0.191,9.73538,9.73538
2492.00,9.73757,25.134272,0.000430,25.002312,-2.2219,0.191,9.73410,9.73410
2493.00,9.73734,25.134238,0.000430,25.002275,-2.2220,0.191,9.73422,9.73422
2494.00,9.73719,25.134298,0.000430,25.002261,-2.2221,0.191,9.73497,9.73497
2495.00,9.73702,25.134305,0.000429,25.002222,-2.2222,0.191,9.73600,9.73600
2496.00,9.73702,25.134268,0.000427,25.002170,-2.2223,0.191,9.73653,9.73653
2497.00,9.73687,25.134312,0.000427,25.002117,-2.2224,0.191,9.73681,9.73681
2498.00,9.73677,25.134395,0.000427,25.002098,-2.2226,0.191,9.73695,9.73695
2499.00,9.73674,25.134444,0.000426,25.002094,-2.2228,0.191,9.73705,9.73705
2500.00,9.73671,25.134510,0.000424,25.002086,-2.2229,0.191,9.73679,9.73679
2501.00,9.73646,25.134625,0.000426,25.002098,-2.2230,0.191,9.73547,9.73547
2502.00,9.73637,25.134657,0.000423,25.002110,-2.2231,0.192,9.73578,9.73578
2503.00,9.73642,25.134725,0.000425,25.002166,-2.2232,0.192,9.73565,9.73565
2504.00,9.73629,25.134797,0.000425,25.002218,-2.2232,0.192,9.73575,9.73575
2505.00,9.73633,25.134860,0.000423,25.002286,-2.2232,0.192,9.73690,9.73690
2506.00,9.73647,25.134865,0.000419,25.002268,-2.2234,0.192,9.73842,9.73842
2507.00,9.73639,25.134852,0.000421,25.002263,-2.2237,0.192,9.73855,9.73855
2508.00,9.73639,25.134850,0.000418,25.002256,-2.2240,0.192,9.73904,9.73904
2509.00,9.73655,25.134896,0.000422,25.002263,-2.2242,0.192,9.73908,9.73908
2510.00,9.73688,25.134897,0.000425,25.002246,-2.2244,0.192,9.73836,9.73836
2511.00,9.73704,25.134985,0.000428,25.002310,-2.2246,0.192,9.73780,9.73780
2512.00,9.73711,25.135112,0.000432,25.002378,-2.2246,0.192,9.73759,9.73759
2513.00,9.73715,25.135111,0.000435,25.002363,-2.2246,0.192,9.73684,9.73684
2514.00,9.73710,25.135122,0.000436,25.002341,-2.2247,0.192,9.73660,9.73660
2515.00,9.73718,25.135172,0.000435,25.002315,-2.2247,0.192,9.73674,9.73674
2516.00,9.73718,25.135188,0.000436,25.002294,-2.2247,0.192,9.73700,9.73700
2517.00,9.73719,25.135171,0.000433,25.002225,-2.2248,0.193,9.73664,9.73664
2518.00,9.73706,25.135276,0.000433,25.002283,-2.2249,0.193,9.73645,9.73645
2519.00,9.73694,25.135288,0.000431,25.002243,-2.2249,0.193,9.73617,9.73617
2520.00,9.73691,25.135340,0.000434,25.002220,-2.2250,0.193,9.73599,9.73599
2521.00,9.73716,25.135364,0.000437,25.002164,-2.2251,0.192,9.73592,9.73592
2522.00,9.73738,25.135444,0.000436,25.002182,-2.2253,0.192,9.73707,9.73707
2523.00,9.73753,25.135466,0.000431,25.002120,-2.2254,0.193,9.73784,9.73784
2524.00,9.73756,25.135536,0.000429,25.002155,-2.2256,0.193,9.73830,9.73830
2525.00,9.73740,25.135572,0.000427,25.002211,-2.2258,0.193,9.73777,9.73777
2526.00,9.73716,25.135540,0.000420,25.002195,-2.2259,0.193,9.73790,9.73790
2527.00,9.73724,25.135542,0.000420,25.002201,-2.2260,0.194,9.73805,9.73805
2528.00,9.73743,25.135567,0.000424,25.002199,-2.2262,0.193,9.73899,9.73899
2529.00,9.73760,25.135549,0.000425,25.002194,-2.2264,0.193,9.73954,9.73954
2530.00,9.73770,25.135617,0.000423,25.002202,-2.2265,0.194,9.74025,9.74025
2531.00,9.73771,25.135728,0.000427,25.002217,-2.2267,0.194,9.74030,9.74030
2532.00,9.73780,25.135775,0.000430,25.002193,-2.2269,0.194,9.73951,9.73951
2533.00,9.73785,25.135833,0.000430,25.002202,-2.2269,0.194,9.73817,9.73817
2534.00,9.73791,25.135957,0.000429,25.002222,-2.2270,0.194,9.73790,9.73790
2535.00,9.73805,25.136017,0.000429,25.002274,-2.2272,0.194,9.73840,9.73840
2536.00,9.73828,25.136097,0.000433,25.002353,-2.2273,0.194,9.73949,9.73949
2537.00,9.73849,25.136158,0.000432,25.002372,-2.2274,0.194,9.74013,9.74013
2538.00,9.73887,25.136162,0.000432,25.002364,-2.2276,0.194,9.74139,9.74139
2539.00,9.73936,25.136128,0.000431,25.002358,-2.2277,0.194,9.74271,9.74271
2540.00,9.73979,25.136067,0.000430,25.002295,-2.2278,0.194,9.74322,9.74322
2541.00,9.73986,25.136060,0.000429,25.002214,-2.2280,0.194,9.74190,9.74190
2542.00,9.73978,25.136096,0.000431,25.002198,-2.2282,0.194,9.74083,9.74083
2543.00,9.73952,25.136175,0.000431,25.002233,-2.2283,0.194,9.73933,9.73933
2544.00,9.73930,25.136201,0.000431,25.002224,-2.2285,0.194,9.73679,9.73679
2545.00,9.73917,25.136253,0.000430,25.002234,-2.2286,0.194,9.73479,9.73479
2546.00,9.73913,25.136252,0.000428,25.002245,-2.2287,0.195,9.73457,9.73457
2547.00,9.73894,25.136247,0.000426,25.002242,-2.2288,0.195,9.73473,9.73473
2548.00,9.73869,25.136249,0.000426,25.002218,-2.2289,0.195,9.73522,9.73522
2549.00,9.73846,25.136290,0.000429,25.002219,-2.2289,0.195,9.73618,9.73618
2550.00,9.73838,25.136317,0.000433,25.002139,-2.2290,0.194,9.73717,9.73717
2551.00,9.73835,25.136354,0.000434,25.002154,-2.2291,0.194,9.73713,9.73713
2552.00,9.73827,25.136357,0.000431,25.002157,-2.2292,0.195,9.73747,9.73747
2553.00,9.73826,25.136297,0.000432,25.002140,-2.2293,0.195,9.73711,9.73711
2554.00,9.73818,25.136329,0.000433,25.002134,-2.2295,0.195,9.73686,9.73686
2555.00,9.73810,25.136382,0.000435,25.002215,-2.2298,0.195,9.73672,9.73672
2556.00,9.73787,25.136403,0.000435,25.002217,-2.2299,0.195,9.73746,9.73746
2557.00,9.73776,25.136422,0.000436,25.002236,-2.2301,0.195,9.73782,9.73782
2558.00,9.73758,25.136575,0.000433,25.002295,-2.2302,0.195,9.73788,9.73788
2559.00,9.73722,25.136622,0.000431,25.002295,-2.2303,0.195,9.73814,9.73814
2560.00,9.73679,25.136751,0.000427,25.002355,-2.2305,0.195,9.73764,9.73764
2561.00,9.73662,25.136829,0.000424,25.002419,-2.2306,0.195,9.73747,9.73747
2562.00,9.73668,25.136889,0.000424,25.002361,-2.2307,0.195,9.73690,9.73690
2563.00,9.73684,25.136874,0.000426,25.002297,-2.2309,0.195,9.73759,9.73759
2564.00,9.73713,25.136901,0.000429,25.002317,-2.2311,0.195,9.73802,9.73802
2565.00,9.73737,25.136892,0.000426,25.002282,-2.2312,0.195,9.73816,9.73816
2566.00,9.73734,25.136861,0.000425,25.002177,-2.2314,0.196,9.73720,9.73720
2567.00,9.73744,25.136895,0.000427,25.002212,-2.2316,0.195,9.73792,9.73792
2568.00,9.73763,25.136871,0.000424,25.002222,-2.2317,0.196,9.73861,9.73861
2569.00,9.73793,25.136864,0.000420,25.002251,-2.2317,0.196,9.73895,9.73895
2570.00,9.73803,25.136818,0.000419,25.002215,-2.2318,0.196,9.73985,9.73985
2571.00,9.73821,25.136829,0.000420,25.002231,-2.2318,0.196,9.74108,9.74108
2572.00,9.73836,25.136888,0.000420,25.002256,-2.2318,0.196,9.74096,9.74096
2573.00,9.73841,25.137018,0.000422,25.002294,-2.2319,0.196,9.73973,9.73973
2574.00,9.73854,25.137037,0.000424,25.002225,-2.2321,0.196,9.73928,9.73928
2575.00,9.73869,25.137111,0.000426,25.002267,-2.2321,0.196,9.73952,9.73952
2576.00,9.73886,25.137195,0.000425,25.002325,-2.2322,0.196,9.73981,9.73981
2577.00,9.73893,25.137169,0.000423,25.002331,-2.2323,0.196,9.74009,9.74009
2578.00,9.73896,25.137158,0.000421,25.002297,-2.2325,0.196,9.73978,9.73978
2579.00,9.73888,25.137278,0.000420,25.002396,-2.2327,0.196,9.73948,9.73948
2580.00,9.73906,25.137302,0.000422,25.002361,-2.2330,0.196,9.73914,9.73914
2581.00,9.73922,25.137341,0.000420,25.002327,-2.2333,0.197,9.73902,9.73902
2582.00,9.73931,25.137470,0.000423,25.002396,-2.2335,0.197,9.73829,9.73829
2583.00,9.73926,25.137508,0.000426,25.002456,-2.2337,0.197,9.73878,9.73878
2584.00,9.73912,25.137481,0.000428,25.002357,-2.2339,0.197,9.73829,9.73829
2585.00,9.73899,25.137596,0.000429,25.002384,-2.2339,0.197,9.73776,9.73776
2586.00,9.73923,25.137665,0.000433,25.002427,-2.2341,0.197,9.73755,9.73755
2587.00,9.73931,25.137655,0.000433,25.002311,-2.2342,0.197,9.73753,9.73753
2588.00,9.73916,25.137724,0.000431,25.002225,-2.2343,0.197,9.73799,9.73799
2589.00,9.73920,25.137738,0.000428,25.002191,-2.2344,0.197,9.74026,9.74026
2590.00,9.73948,25.137684,0.000426,25.002163,-2.2345,0.197,9.74177,9.74177
2591.00,9.73962,25.137700,0.000424,25.002166,-2.2346,0.197,9.74236,9.74236
2592.00,9.73968,25.137785,0.000424,25.002208,-2.2348,0.197,9.74281,9.74281
2593.00,9.73973,25.137749,0.000423,25.002216,-2.2350,0.197,9.74262,9.74262
2594.00,9.73975,25.137875,0.000425,25.002314,-2.2352,0.197,9.74081,9.74081
2595.00,9.73954,25.137885,0.000424,25.002297,-2.2354,0.197,9.73885,9.73885
2596.00,9.73921,25.137938,0.000426,25.002260,-2.2356,0.197,9.73725,9.73725
2597.00,9.73884,25.137970,0.000424,25.002259,-2.2356,0.198,9.73601,9.73601
2598.00,9.73862,25.138067,0.000424,25.002283,-2.2357,0.198,9.73538,9.73538
2599.00,9.73871,25.138111,0.000424,25.002322,-2.2358,0.198,9.73545,9.73545
2600.00,9.73866,25.138173,0.000428,25.002387,-2.2357,0.198,9.73606,9.73606
2601.00,9.73854,25.138163,0.000430,25.002405,-2.2358,0.198,9.73654,9.73654
2602.00,9.73837,25.138127,0.000431,25.002352,-2.2359,0.198,9.73710,9.73710
2603.00,9.73841,25.138100,0.000431,25.002363,-2.2361,0.198,9.73826,9.73826
2604.00,9.73863,25.138058,0.000429,25.002254,-2.2364,0.198,9.73833,9.73833
2605.00,9.73860,25.138097,0.000427,25.002203,-2.2366,0.198,9.73644,9.73644
2606.00,9.73809,25.138127,0.000424,25.002136,-2.2369,0.198,9.73350,9.73350
2607.00,9.73700,25.138211,0.000427,25.002201,-2.2371,0.198,9.72723,9.72723
2608.00,9.73641,25.138344,0.000428,25.002240,-2.2372,0.198,9.71788,9.71788
2609.00,9.73634,25.138460,0.000432,25.002302,-2.2373,0.198,9.70814,9.70814
2610.00,9.73700,25.138492,0.000428,25.002236,-2.2374,0.198,9.69808,9.69808
2611.00,9.73744,25.138562,0.000430,25.002335,-2.2375,0.199,9.68942,9.68942
2612.00,9.73702,25.138581,0.000424,25.002352,-2.2376,0.199,9.68643,9.68643
@18,2.0001,4.0, 2610.058 
2613.00,9.73958,25.138572,0.000421,25.002335,-2.2377,0.199,9.68779,9.68779
2614.00,9.73523,25.138613,0.000421,25.002381,-2.2379,0.199,9.69335,9.69335
2615.00,9.72627,25.138643,0.000425,25.002435,-2.2380,0.199,9.70292,9.70292
2616.00,9.71651,25.138671,0.000425,25.002343,-2.2381,0.199,9.71378,9.71378
2617.00,9.70916,25.138673,0.000427,25.002266,-2.2382,0.199,9.72289,9.72289
2618.00,9.70748,25.138685,0.000429,25.002206,-2.2382,0.199,9.73064,9.73064
2619.00,9.70989,25.138708,0.000426,25.002169,-2.2382,0.199,9.73549,9.73549
2620.00,9.71320,25.138708,0.000426,25.002176,-2.2383,0.199,9.73821,9.73821
2621.00,9.71629,25.138685,0.000425,25.002170,-2.2384,0.199,9.73976,9.73976
2622.00,9.71874,25.138740,0.000424,25.002240,-2.2386,0.199,9.74074,9.74074
2623.00,9.71950,25.138848,0.000424,25.002324,-2.2388,0.199,9.74118,9.74118
2624.00,9.71946,25.138872,0.000426,25.002311,-2.2389,0.199,9.74085,9.74085
2625.00,9.71971,25.138934,0.000427,25.002293,-2.2390,0.199,9.74029,9.74029
2626.00,9.72017,25.139068,0.000428,25.002381,-2.2391,0.199,9.73883,9.73883
2627.00,9.72102,25.139064,0.000428,25.002265,-2.2392,0.199,9.73717,9.73717
2628.00,9.72280,25.139022,0.000426,25.002181,-2.2394,0.200,9.73618,9.73618
2629.00,9.72508,25.138990,0.000421,25.002162,-2.2396,0.200,9.73575,9.73575
2630.00,9.72767,25.139033,0.000418,25.002194,-2.2398,0.200,9.73537,9.73537
2631.00,9.73055,25.139050,0.000417,25.002171,-2.2400,0.200,9.73600,9.73600
2632.00,9.73317,25.139256,0.000422,25.002358,-2.2401,0.201,9.73679,9.73679
2633.00,9.73536,25.139292,0.000423,25.002351,-2.2403,0.201,9.73740,9.73740
2634.00,9.73691,25.139441,0.000428,25.002418,-2.2404,0.201,9.73778,9.73778
2635.00,9.73773,25.139531,0.000433,25.002423,-2.2404,0.201,9.73785,9.73785
2636.00,9.73791,25.139550,0.000435,25.002360,-2.2405,0.200,9.73698,9.73698
2637.00,9.73789,25.139459,0.000436,25.002235,-2.2406,0.200,9.73696,9.73696
2638.00,9.73775,25.139586,0.000437,25.002300,-2.2406,0.200,9.73552,9.73552
2639.00,9.73743,25.139636,0.000438,25.002232,-2.2408,0.200,9.73484,9.73484
2640.00,9.73722,25.139693,0.000437,25.002254,-2.2411,0.200,9.73478,9.73478
2641.00,9.73696,25.139736,0.000436,25.002296,-2.2414,0.200,9.73551,9.73551
2642.00,9.73679,25.139789,0.000432,25.002305,-2.2416,0.201,9.73591,9.73591
2643.00,9.73665,25.139747,0.000429,25.002247,-2.2419,0.201,9.73709,9.73709
2644.00,9.73652,25.139756,0.000429,25.002282,-2.2421,0.201,9.73755,9.73755
2645.00,9.73646,25.139709,0.000427,25.002196,-2.2423,0.201,9.73768,9.73768
2646.00,9.73646,25.139768,0.000424,25.002258,-2.2424,0.201,9.73752,9.73752
2647.00,9.73659,25.139845,0.000426,25.002310,-2.2426,0.201,9.73708,9.73708
2648.00,9.73668,25.139959,0.000430,25.002361,-2.2427,0.201,9.73660,9.73660
2649.00,9.73656,25.140037,0.000427,25.002370,-2.2427,0.201,9.73589,9.73589
2650.00,9.73653,25.140172,0.000431,25.002489,-2.2428,0.201,9.73605,9.73605
2651.00,9.73663,25.140256,0.000433,25.002491,-2.2427,0.201,9.73650,9.73650
2652.00,9.73659,25.140273,0.000431,25.002478,-2.2428,0.201,9.73629,9.73629
2653.00,9.73648,25.140313,0.000428,25.002443,-2.2430,0.201,9.73633,9.73633
2654.00,9.73630,25.140269,0.000429,25.002344,-2.2432,0.201,9.73646,9.73646
2655.00,9.73622,25.140232,0.000424,25.002222,-2.2434,0.202,9.73706,9.73706
2656.00,9.73676,25.140194,0.000421,25.002123,-2.2435,0.202,9.73871,9.73871
2657.00,9.73716,25.140218,0.000423,25.002053,-2.2436,0.202,9.73946,9.73946
2658.00,9.73723,25.140211,0.000423,25.002033,-2.2438,0.202,9.73930,9.73930
2659.00,9.73736,25.140287,0.000425,25.002096,-2.2439,0.202,9.73941,9.73941
2660.00,9.73727,25.140340,0.000429,25.002151,-2.2441,0.202,9.73834,9.73834
2661.00,9.73722,25.140433,0.000429,25.002176,-2.2443,0.202,9.73596,9.73596
2662.00,9.73709,25.140538,0.000430,25.002255,-2.2445,0.202,9.73535,9.73535
2663.00,9.73711,25.140615,0.000431,25.002305,-2.2446,0.202,9.73642,9.73642
2664.00,9.73720,25.140672,0.000426,25.002261,-2.2449,0.202,9.73686,9.73686
2665.00,9.73708,25.140785,0.000423,25.002272,-2.2450,0.202,9.73658,9.73658
2666.00,9.73688,25.140779,0.000424,25.002242,-2.2452,0.203,9.73601,9.73601
2667.00,9.73668,25.140780,0.000425,25.002202,-2.2453,0.203,9.73527,9.73527
2668.00,9.73660,25.140793,0.000425,25.002142,-2.2455,0.203,9.73452,9.73452
2669.00,9.73678,25.140872,0.000429,25.002256,-2.2457,0.203,9.73488,9.73488
2670.00,9.73692,25.140898,0.000431,25.002272,-2.2459,0.203,9.73559,9.73559
2671.00,9.73685,25.141011,0.000431,25.002359,-2.2460,0.203,9.73681,9.73681
2672.00,9.73691,25.141102,0.000430,25.002403,-2.2461,0.203,9.73765,9.73765
2673.00,9.73697,25.141112,0.000429,25.002432,-2.2462,0.203,9.73779,9.73779
2674.00,9.73706,25.141098,0.000430,25.002397,-2.2463,0.203,9.73722,9.73722
2675.00,9.73703,25.140955,0.000427,25.002277,-2.2465,0.203,9.73700,9.73700
2676.00,9.73670,25.140962,0.000427,25.002230,-2.2467,0.203,9.73727,9.73727
2677.00,9.73648,25.140944,0.000429,25.002187,-2.2469,0.203,9.73761,9.73761
2678.00,9.73653,25.141024,0.000429,25.002192,-2.2470,0.203,9.73750,9.73750
2679.00,9.73658,25.141081,0.000429,25.002151,-2.2472,0.203,9.73740,9.73740
2680.00,9.73663,25.141262,0.000431,25.002204,-2.2472,0.203,9.73751,9.73751
2681.00,9.73675,25.141202,0.000434,25.002140,-2.2473,0.203,9.73738,9.73738
2682.00,9.73706,25.141187,0.000435,25.002124,-2.2473,0.203,9.73807,9.73807
2683.00,9.73714,25.141155,0.000434,25.002032,-2.2475,0.203,9.73850,9.73850
2684.00,9.73702,25.141151,0.000429,25.002039,-2.2476,0.203,9.73881,9.73881
2685.00,9.73722,25.141182,0.000428,25.002076,-2.2477,0.204,9.73916,9.73916
2686.00,9.73744,25.141300,0.000425,25.002121,-2.2479,0.204,9.73896,9.73896
2687.00,9.73769,25.141369,0.000424,25.002102,-2.2481,0.204,9.73773,9.73773
2688.00,9.73769,25.141452,0.000425,25.002170,-2.2482,0.204,9.73641,9.73641
2689.00,9.73739,25.141528,0.000429,25.002220,-2.2483,0.204,9.73554,9.73554
2690.00,9.73726,25.141526,0.000432,25.002227,-2.2485,0.204,9.73561,9.73561
2691.00,9.73748,25.141506,0.000431,25.002211,-2.2486,0.204,9.73661,9.73661
2692.00,9.73771,25.141543,0.000429,25.002231,-2.2487,0.204,9.73802,9.73802
2693.00,9.73794,25.141473,0.000424,25.002217,-2.2488,0.204,9.73953,9.73953
2694.00,9.73803,25.141487,0.000425,25.002193,-2.2490,0.204,9.74074,9.74074
2695.00,9.73816,25.141458,0.000426,25.002125,-2.2492,0.204,9.74041,9.74041
2696.00,9.73818,25.141500,0.000429,25.002160,-2.2494,0.204,9.73957,9.73957
2697.00,9.73809,25.141489,0.000431,25.002136,-2.2496,0.204,9.73831,9.73831
2698.00,9.73788,25.141568,0.000433,25.002131,-2.2499,0.204,9.73661,9.73661
2699.00,9.73761,25.141610,0.000433,25.002123,-2.2502,0.204,9.73497,9.73497
2700.00,9.73740,25.141701,0.000431,25.002149,-2.2504,0.204,9.73427,9.73427
2701.00,9.73729,25.141794,0.000427,25.002159,-2.2506,0.205,9.73353,9.73353
2702.00,9.73696,25.141874,0.000427,25.002224,-2.2507,0.205,9.73294,9.73294
2703.00,9.73660,25.141929,0.000429,25.002269,-2.2507,0.205,9.73348,9.73348
2704.00,9.73657,25.141911,0.000429,25.002220,-2.2509,0.205,9.73495,9.73495
2705.00,9.73661,25.141992,0.000427,25.002270,-2.2511,0.205,9.73652,9.73652
2706.00,9.73681,25.142008,0.000427,25.002261,-2.2511,0.205,9.73761,9.73761
2707.00,9.73678,25.142034,0.000425,25.002227,-2.2512,0.205,9.73795,9.73795
2708.00,9.73687,25.142111,0.000424,25.002257,-2.2514,0.205,9.73834,9.73834
2709.00,9.73713,25.142172,0.000423,25.002325,-2.2515,0.205,9.73847,9.73847
2710.00,9.73727,25.142184,0.000425,25.002274,-2.2515,0.205,9.73747,9.73747
2711.00,9.73697,25.142234,0.000425,25.002292,-2.2516,0.205,9.73633,9.73633
2712.00,9.73662,25.142378,0.000428,25.002398,-2.2518,0.205,9.73663,9.73663
2713.00,9.73635,25.142475,0.000432,25.002434,-2.2519,0.205,9.73650,9.73650
2714.00,9.73619,25.142583,0.000432,25.002466,-2.2520,0.205,9.73611,9.73611
2715.00,9.73620,25.142659,0.000432,25.002539,-2.2521,0.206,9.73673,9.73673
2716.00,9.73620,25.142628,0.000430,25.002495,-2.2522,0.206,9.73724,9.73724
2717.00,9.73621,25.142541,0.000427,25.002343,-2.2523,0.206,9.73766,9.73766
2718.00,9.73642,25.142507,0.000422,25.002267,-2.2523,0.206,9.73791,9.73791
2719.00,9.73671,25.142494,0.000422,25.002231,-2.2523,0.206,9.73796,9.73796
2720.00,9.73695,25.142512,0.000421,25.002163,-2.2525,0.206,9.73742,9.73742
2721.00,9.73711,25.142611,0.000425,25.002200,-2.2526,0.206,9.73761,9.73761
2722.00,9.73724,25.142695,0.000427,25.002280,-2.2528,0.206,9.73717,9.73717
2723.00,9.73740,25.142787,0.000432,25.002356,-2.2530,0.206,9.73693,9.73693
2724.00,9.73731,25.142821,0.000432,25.002324,-2.2532,0.206,9.73617,9.73617
2725.00,9.73695,25.142868,0.000432,25.002335,-2.2533,0.206,9.73513,9.73513
2726.00,9.73648,25.142958,0.000431,25.002348,-2.2534,0.206,9.73415,9.73415
2727.00,9.73624,25.143065,0.000433,25.002357,-2.2535,0.206,9.73321,9.73321
2728.00,9.73611,25.143092,0.000430,25.002334,-2.2537,0.206,9.73276,9.73276
2729.00,9.73587,25.143127,0.000431,25.002355,-2.2540,0.206,9.73241,9.73241
2730.00,9.73555,25.143101,0.000429,25.002327,-2.2543,0.207,9.73289,9.73289
2731.00,9.73560,25.143065,0.000429,25.002282,-2.2545,0.207,9.73359,9.73359
2732.00,9.73565,25.143063,0.000429,25.002326,-2.2546,0.207,9.73460,9.73460
2733.00,9.73574,25.143060,0.000430,25.002346,-2.2547,0.207,9.73575,9.73575
2734.00,9.73600,25.143038,0.000429,25.002346,-2.2546,0.207,9.73775,9.73775
2735.00,9.73611,25.143105,0.000433,25.002400,-2.2548,0.207,9.73907,9.73907
2736.00,9.73615,25.143134,0.000433,25.002438,-2.2551,0.207,9.73926,9.73926
2737.00,9.73615,25.143088,0.000430,25.002343,-2.2553,0.207,9.73959,9.73959
2738.00,9.73617,25.143070,0.000428,25.002265,-2.2557,0.207,9.73924,9.73924
2739.00,9.73620,25.143110,0.000428,25.002192,-2.2560,0.207,9.73853,9.73853
2740.00,9.73620,25.143166,0.000428,25.002238,-2.2560,0.207,9.73749,9.73749
2741.00,9.73611,25.143168,0.000427,25.002174,-2.2559,0.207,9.73741,9.73741
2742.00,9.73612,25.143203,0.000428,25.002167,-2.2559,0.207,9.73714,9.73714
2743.00,9.73606,25.143291,0.000430,25.002188,-2.2557,0.207,9.73615,9.73615
2744.00,9.73596,25.143315,0.000429,25.002266,-2.2557,0.208,9.73529,9.73529
2745.00,9.73601,25.143364,0.000429,25.002268,-2.2558,0.208,9.73490,9.73490
2746.00,9.73625,25.143466,0.000432,25.002341,-2.2561,0.208,9.73563,9.73563
2747.00,9.73669,25.143512,0.000433,25.002383,-2.2565,0.208,9.73637,9.73637
2748.00,9.73706,25.143523,0.000433,25.002387,-2.2567,0.208,9.73774,9.73774
2749.00,9.73736,25.143587,0.000434,25.002410,-2.2569,0.208,9.73837,9.73837
2750.00,9.73750,25.143561,0.000435,25.002328,-2.2571,0.207,9.73869,9.73869
2751.00,9.73754,25.143511,0.000433,25.002281,-2.2572,0.208,9.73781,9.73781
2752.00,9.73743,25.143535,0.000429,25.002285,-2.2572,0.208,9.73643,9.73643
2753.00,9.73728,25.143495,0.000426,25.002246,-2.2573,0.208,9.73569,9.73569
2754.00,9.73685,25.143510,0.000424,25.002193,-2.2575,0.208,9.73604,9.73604
2755.00,9.73668,25.143491,0.000423,25.002206,-2.2576,0.208,9.73484,9.73484
2756.00,9.73644,25.143472,0.000420,25.002165,-2.2576,0.208,9.73212,9.73212
2757.00,9.73642,25.143476,0.000422,25.002113,-2.2577,0.208,9.72797,9.72797
2758.00,9.73653,25.143527,0.000422,25.002122,-2.2578,0.208,9.72017,9.72017
2759.00,9.73715,25.143574,0.000424,25.002216,-2.2578,0.209,9.71052,9.71052
2760.00,9.73680,25.143683,0.000420,25.002252,-2.2578,0.209,9.70139,9.70139
2761.00,9.73533,25.143802,0.000423,25.002282,-2.2579,0.209,9.69288,9.69288
2762.00,9.73485,25.143884,0.000422,25.002335,-2.2580,0.209,9.68798,9.68798
@19,2.0001,4.0, 2760.01 
2763.00,9.73684,25.144016,0.000425,25.002398,-2.2581,0.209,9.68768,9.68768
2764.00,9.73514,25.144045,0.000423,25.002299,-2.2583,0.209,9.69065,9.69065
2765.00,9.72799,25.144082,0.000427,25.002253,-2.2585,0.209,9.69770,9.69770
2766.00,9.71857,25.144201,0.000424,25.002272,-2.2587,0.209,9.70789,9.70789
2767.00,9.71042,25.144263,0.000422,25.002248,-2.2589,0.209,9.71720,9.71720
2768.00,9.70684,25.144317,0.000420,25.002295,-2.2591,0.209,9.72588,9.72588
2769.00,9.70749,25.144364,0.000423,25.002342,-2.2594,0.209,9.73230,9.73230
2770.00,9.71071,25.144397,0.000423,25.002345,-2.2597,0.210,9.73597,9.73597
2771.00,9.71400,25.144309,0.000425,25.002307,-2.2599,0.210,9.73781,9.73781
2772.00,9.71658,25.144324,0.000426,25.002311,-2.2602,0.210,9.73879,9.73879
2773.00,9.71814,25.144348,0.000425,25.002259,-2.2605,0.210,9.73872,9.73872
2774.00,9.71824,25.144374,0.000420,25.002201,-2.2606,0.210,9.73923,9.73923
2775.00,9.71848,25.144478,0.000423,25.002310,-2.2607,0.210,9.73967,9.73967
2776.00,9.71903,25.144531,0.000423,25.002315,-2.2609,0.210,9.73865,9.73865
2777.00,9.71983,25.144536,0.000423,25.002288,-2.2610,0.210,9.73798,9.73798
2778.00,9.72153,25.144497,0.000425,25.002251,-2.2611,0.210,9.73856,9.73856
2779.00,9.72392,25.144546,0.000425,25.002284,-2.2612,0.210,9.73859,9.73859
2780.00,9.72643,25.144580,0.000422,25.002232,-2.2612,0.210,9.73820,9.73820
2781.00,9.72921,25.144624,0.000424,25.002237,-2.2612,0.210,9.73822,9.73822
2782.00,9.73171,25.144762,0.000424,25.002284,-2.2613,0.210,9.73756,9.73756
2783.00,9.73378,25.144883,0.000424,25.002290,-2.2615,0.210,9.73602,9.73602
2784.00,9.73544,25.144912,0.000429,25.002269,-2.2617,0.210,9.73457,9.73457
2785.00,9.73657,25.144874,0.000430,25.002214,-2.2619,0.210,9.73403,9.73403
2786.00,9.73708,25.144935,0.000428,25.002239,-2.2622,0.210,9.73382,9.73382
2787.00,9.73709,25.144838,0.000428,25.002212,-2.2624,0.210,9.73381,9.73381
2788.00,9.73686,25.144776,0.000427,25.002189,-2.2625,0.210,9.73345,9.73345
2789.00,9.73657,25.144820,0.000423,25.002166,-2.2626,0.211,9.73367,9.73367
2790.00,9.73644,25.144871,0.000420,25.002179,-2.2627,0.211,9.73327,9.73327
2791.00,9.73614,25.144973,0.000420,25.002231,-2.2628,0.211,9.73312,9.73312
2792.00,9.73573,25.145117,0.000420,25.002251,-2.2628,0.211,9.73288,9.73288
2793.00,9.73547,25.145194,0.000422,25.002277,-2.2630,0.211,9.73343,9.73343
2794.00,9.73526,25.145216,0.000422,25.002233,-2.2632,0.211,9.73369,9.73369
2795.00,9.73501,25.145245,0.000424,25.002215,-2.2635,0.211,9.73397,9.73397
2796.00,9.73481,25.145302,0.000424,25.002176,-2.2637,0.211,9.73409,9.73409
2797.00,9.73479,25.145395,0.000424,25.002262,-2.2639,0.211,9.73485,9.73485
2798.00,9.73468,25.145507,0.000421,25.002264,-2.2640,0.212,9.73500,9.73500
2799.00,9.73435,25.145549,0.000426,25.002375,-2.2640,0.212,9.73511,9.73511
2800.00,9.73426,25.145585,0.000428,25.002407,-2.2640,0.212,9.73590,9.73590
2801.00,9.73432,25.145595,0.000427,25.002466,-2.2642,0.212,9.73646,9.73646
2802.00,9.73448,25.145527,0.000427,25.002331,-2.2643,0.212,9.73675,9.73675
2803.00,9.73468,25.145527,0.000428,25.002330,-2.2645,0.212,9.73737,9.73737
2804.00,9.73501,25.145581,0.000425,25.002297,-2.2646,0.212,9.73816,9.73816
2805.00,9.73519,25.145664,0.000426,25.002303,-2.2648,0.212,9.73772,9.73772
2806.00,9.73516,25.145609,0.000430,25.002203,-2.2648,0.212,9.73687,9.73687
2807.00,9.73503,25.145633,0.000430,25.002234,-2.2649,0.212,9.73519,9.73519
2808.00,9.73479,25.145658,0.000432,25.002234,-2.2650,0.212,9.73292,9.73292
2809.00,9.73459,25.145661,0.000434,25.002226,-2.2651,0.212,9.73128,9.73128
2810.00,9.73452,25.145669,0.000436,25.002220,-2.2652,0.212,9.73072,9.73072
2811.00,9.73463,25.145766,0.000436,25.002265,-2.2655,0.212,9.73135,9.73135
2812.00,9.73469,25.145843,0.000437,25.002297,-2.2657,0.212,9.73197,9.73197
2813.00,9.73475,25.145837,0.000438,25.002325,-2.2660,0.212,9.73391,9.73391
2814.00,9.73475,25.145895,0.000434,25.002314,-2.2662,0.212,9.73442,9.73442
2815.00,9.73483,25.145912,0.000435,25.002288,-2.2663,0.212,9.73549,9.73549
2816.00,9.73512,25.145941,0.000434,25.002313,-2.2663,0.212,9.73640,9.73640
2817.00,9.73542,25.145947,0.000432,25.002283,-2.2664,0.212,9.73793,9.73793
2818.00,9.73548,25.146042,0.000430,25.002249,-2.2664,0.212,9.73781,9.73781
2819.00,9.73553,25.146069,0.000432,25.002208,-2.2665,0.212,9.73823,9.73823
2820.00,9.73550,25.146151,0.000428,25.002257,-2.2667,0.213,9.73775,9.73775
2821.00,9.73531,25.146158,0.000426,25.002199,-2.2669,0.213,9.73602,9.73602
2822.00,9.73499,25.146206,0.000426,25.002236,-2.2671,0.213,9.73453,9.73453
2823.00,9.73480,25.146245,0.000430,25.002284,-2.2672,0.213,9.73384,9.73384
2824.00,9.73456,25.146292,0.000429,25.002295,-2.2673,0.213,9.73417,9.73417
2825.00,9.73467,25.146376,0.000430,25.002294,-2.2674,0.213,9.73524,9.73524
2826.00,9.73505,25.146491,0.000428,25.002318,-2.2676,0.213,9.73727,9.73727
2827.00,9.73553,25.146478,0.000426,25.002238,-2.2678,0.213,9.73896,9.73896
2828.00,9.73615,25.146521,0.000421,25.002140,-2.2680,0.213,9.74031,9.74031
2829.00,9.73660,25.146604,0.000423,25.002185,-2.2681,0.213,9.73985,9.73985
2830.00,9.73677,25.146611,0.000424,25.002143,-2.2682,0.213,9.73894,9.73894
2831.00,9.73685,25.146630,0.000426,25.002182,-2.2683,0.213,9.73780,9.73780
2832.00,9.73689,25.146750,0.000428,25.002224,-2.2684,0.213,9.73634,9.73634
2833.00,9.73685,25.146762,0.000429,25.002197,-2.2685,0.213,9.73520,9.73520
2834.00,9.73689,25.146838,0.000426,25.002166,-2.2687,0.214,9.73569,9.73569
2835.00,9.73699,25.146829,0.000424,25.002141,-2.2690,0.214,9.73592,9.73592
2836.00,9.73686,25.146861,0.000423,25.002105,-2.2693,0.214,9.73581,9.73581
2837.00,9.73657,25.146913,0.000420,25.002096,-2.2696,0.214,9.73607,9.73607
2838.00,9.73648,25.146963,0.000417,25.002152,-2.2698,0.214,9.73665,9.73665
2839.00,9.73647,25.146937,0.000419,25.002144,-2.2699,0.214,9.73583,9.73583
2840.00,9.73628,25.147087,0.000422,25.002209,-2.2700,0.214,9.73491,9.73491
2841.00,9.73631,25.147141,0.000422,25.002256,-2.2700,0.214,9.73486,9.73486
2842.00,9.73647,25.147143,0.000425,25.002228,-2.2700,0.214,9.73465,9.73465
2843.00,9.73651,25.147178,0.000426,25.002207,-2.2702,0.214,9.73398,9.73398
2844.00,9.73650,25.147205,0.000426,25.002254,-2.2704,0.214,9.73433,9.73433
2845.00,9.73638,25.147159,0.000425,25.002258,-2.2706,0.214,9.73538,9.73538
2846.00,9.73616,25.147147,0.000427,25.002233,-2.2708,0.214,9.73570,9.73570
2847.00,9.73599,25.147136,0.000427,25.002235,-2.2710,0.214,9.73658,9.73658
2848.00,9.73581,25.147149,0.000430,25.002300,-2.2712,0.214,9.73697,9.73697
2849.00,9.73571,25.147178,0.000431,25.002249,-2.2713,0.214,9.73709,9.73709
2850.00,9.73572,25.147193,0.000431,25.002208,-2.2715,0.214,9.73636,9.73636
2851.00,9.73552,25.147286,0.000431,25.002197,-2.2716,0.214,9.73534,9.73534
2852.00,9.73536,25.147347,0.000431,25.002256,-2.2718,0.214,9.73408,9.73408
2853.00,9.73534,25.147360,0.000428,25.002173,-2.2720,0.215,9.73380,9.73380
2854.00,9.73538,25.147450,0.000429,25.002215,-2.2723,0.215,9.73414,9.73414
2855.00,9.73538,25.147496,0.000426,25.002204,-2.2725,0.215,9.73492,9.73492
2856.00,9.73533,25.147463,0.000421,25.002141,-2.2727,0.215,9.73529,9.73529
2857.00,9.73525,25.147514,0.000420,25.002131,-2.2728,0.215,9.73551,9.73551
2858.00,9.73506,25.147530,0.000419,25.002146,-2.2729,0.215,9.73477,9.73477
2859.00,9.73474,25.147492,0.000416,25.002104,-2.2729,0.215,9.73308,9.73308
2860.00,9.73461,25.147514,0.000418,25.002134,-2.2730,0.215,9.73169,9.73169
2861.00,9.73460,25.147520,0.000424,25.002196,-2.2732,0.215,9.73219,9.73219
2862.00,9.73461,25.147545,0.000426,25.002192,-2.2733,0.215,9.73196,9.73196
2863.00,9.73442,25.147636,0.000426,25.002214,-2.2733,0.215,9.73187,9.73187
2864.00,9.73427,25.147675,0.000426,25.002212,-2.2735,0.215,9.73248,9.73248
2865.00,9.73420,25.147695,0.000425,25.002152,-2.2736,0.215,9.73369,9.73369
2866.00,9.73410,25.147775,0.000422,25.002096,-2.2737,0.216,9.73321,9.73321
2867.00,9.73384,25.147874,0.000420,25.002139,-2.2738,0.216,9.73304,9.73304
2868.00,9.73355,25.147943,0.000424,25.002199,-2.2740,0.216,9.73323,9.73323
2869.00,9.73336,25.147966,0.000424,25.002225,-2.2741,0.216,9.73358,9.73358
2870.00,9.73332,25.148090,0.000423,25.002304,-2.2742,0.216,9.73320,9.73320
2871.00,9.73340,25.148111,0.000422,25.002274,-2.2743,0.216,9.73303,9.73303
2872.00,9.73349,25.148146,0.000422,25.002250,-2.2744,0.216,9.73381,9.73381
2873.00,9.73368,25.148169,0.000423,25.002213,-2.2745,0.216,9.73515,9.73515
2874.00,9.73378,25.148242,0.000427,25.002259,-2.2747,0.216,9.73577,9.73577
2875.00,9.73370,25.148184,0.000429,25.002239,-2.2749,0.216,9.73589,9.73589
2876.00,9.73375,25.148209,0.000431,25.002332,-2.2750,0.216,9.73716,9.73716
2877.00,9.73407,25.148165,0.000431,25.002286,-2.2753,0.216,9.73809,9.73809
2878.00,9.73431,25.148132,0.000427,25.002272,-2.2755,0.216,9.73746,9.73746
2879.00,9.73456,25.148082,0.000423,25.002144,-2.2757,0.216,9.73694,9.73694
2880.00,9.73472,25.148063,0.000418,25.002044,-2.2759,0.217,9.73608,9.73608
2881.00,9.73467,25.148151,0.000421,25.002033,-2.2760,0.216,9.73536,9.73536
2882.00,9.73477,25.148161,0.000421,25.002021,-2.2761,0.216,9.73446,9.73446
2883.00,9.73490,25.148184,0.000421,25.002011,-2.2762,0.216,9.73410,9.73410
2884.00,9.73510,25.148325,0.000423,25.002131,-2.2763,0.217,9.73461,9.73461
2885.00,9.73526,25.148437,0.000424,25.002229,-2.2764,0.217,9.73608,9.73608
2886.00,9.73545,25.148527,0.000423,25.002304,-2.2765,0.217,9.73660,9.73660
2887.00,9.73556,25.148687,0.000426,25.002365,-2.2766,0.217,9.73612,9.73612
2888.00,9.73562,25.148816,0.000428,25.002384,-2.2768,0.217,9.73590,9.73590
2889.00,9.73564,25.148839,0.000426,25.002360,-2.2770,0.217,9.73517,9.73517
2890.00,9.73555,25.148891,0.000429,25.002365,-2.2772,0.217,9.73370,9.73370
2891.00,9.73542,25.148932,0.000431,25.002306,-2.2775,0.217,9.73282,9.73282
2892.00,9.73560,25.148995,0.000433,25.002362,-2.2776,0.217,9.73401,9.73401
2893.00,9.73564,25.149068,0.000432,25.002393,-2.2779,0.217,9.73480,9.73480
2894.00,9.73550,25.149096,0.000432,25.002374,-2.2782,0.217,9.73474,9.73474
2895.00,9.73515,25.149172,0.000434,25.002424,-2.2783,0.217,9.73403,9.73403
2896.00,9.73478,25.149182,0.000431,25.002416,-2.2786,0.218,9.73356,9.73356
2897.00,9.73445,25.149071,0.000428,25.002324,-2.2790,0.218,9.73261,9.73261
2898.00,9.73428,25.148989,0.000427,25.002306,-2.2791,0.218,9.73216,9.73216
2899.00,9.73419,25.149047,0.000429,25.002377,-2.2791,0.218,9.73204,9.73204
2900.00,9.73416,25.149010,0.000423,25.002236,-2.2792,0.218,9.73309,9.73309
2901.00,9.73428,25.149040,0.000421,25.002204,-2.2791,0.218,9.73402,9.73402
2902.00,9.73419,25.149066,0.000419,25.002125,-2.2792,0.218,9.73405,9.73405
2903.00,9.73424,25.149132,0.000422,25.002124,-2.2792,0.218,9.73423,9.73423
2904.00,9.73426,25.149152,0.000424,25.002074,-2.2794,0.218,9.73470,9.73470
2905.00,9.73410,25.149212,0.000428,25.002135,-2.2796,0.218,9.73505,9.73505
2906.00,9.73385,25.149182,0.000430,25.002159,-2.2797,0.218,9.73462,9.73462
2907.00,9.73371,25.149331,0.000429,25.002255,-2.2798,0.218,9.73425,9.73425
2908.00,9.73383,25.149299,0.000429,25.002208,-2.2800,0.218,9.73448,9.73448
2909.00,9.73392,25.149343,0.000426,25.002273,-2.2803,0.218,9.73417,9.73417
2910.00,9.73398,25.149298,0.000425,25.002243,-2.2806,0.218,9.73407,9.73407
2911.00,9.73409,25.149265,0.000429,25.002177,-2.2808,0.218,9.73424,9.73424
2912.00,9.73406,25.149196,0.000431,25.002132,-2.2811,0.218,9.73503,9.73503
