# Supplementary material for: HSL1 and BAM1/2 impact epidermal cell development by sensing distinct signaling peptides
Source: Nat Commun. 2022 Feb 15;13:876. doi: 10.1038/s41467-022-28558-4 (PMC8847575; doi:10.1038/s41467-022-28558-4)
Supplement: Supplementary file 4 — Source Data [file 41467_2022_28558_MOESM4_ESM.zip › Source Data/Source Data/Figure S8/Exp1_HSL1_CLE9_N116S.itc]

$ITC
$ 19 
$NOT
$ 25 
$ 60 
$ 500 
$ 10 
$ 2 
$ADCGainCode:  0 
$False,True,True
$ 0.4 , 0.8 , 150 , 5 
$ 2 , 4 , 150 , 5 
$ 2 , 4 , 150 , 5 
$ 2 , 4 , 150 , 5 
$ 2 , 4 , 150 , 5 
$ 2 , 4 , 150 , 5 
$ 2 , 4 , 150 , 5 
$ 2 , 4 , 150 , 5 
$ 2 , 4 , 150 , 5 
$ 2 , 4 , 150 , 5 
$ 2 , 4 , 150 , 5 
$ 2 , 4 , 150 , 5 
$ 2 , 4 , 150 , 5 
$ 2 , 4 , 150 , 5 
$ 2 , 4 , 150 , 5 
$ 2 , 4 , 150 , 5 
$ 2 , 4 , 150 , 5 
$ 2 , 4 , 150 , 5 
$ 2 , 4 , 150 , 5 
# 0 
# 0.15 
# 0.015 
# 0.2035 
# 25 
# 4 
# 8.15 
# 1 
?HSL1_15uM_CLE9_SP_mut_150uM
% MICROCALITC_MAL1177627
% 0.2035 
% 4 
%-0.586102 , 29.61604 
%-0.348256 , 29.40329 
% 0.8333333 
% 167740 , 167730 
% 0.25 , 81 
%-0.015695 ,-0.033946 
%-20 , 8 
% 0 , 0 
% 0 
% 128000       127744 
% 43.1 
% 500 , 750 , 1000 , 750 
% 0.06978023945 ,-0.002252194966 ,-3.244915618586E-05 , 1.349203907274E-06 ,-9.058983361606E-09 
% MicroCalITC Ver: 1.29.32 Run time:9/18/2020 2:53:37 PM
@0
5.00,9.58350,25.046934,0.000390,25.010311,-2.6391,-0.041,9.56942,9.56942
6.00,9.57872,25.047033,0.000395,25.010392,-2.6387,-0.041,9.56941,9.56941
7.00,9.57723,25.046956,0.000393,25.010318,-2.6385,-0.041,9.56869,9.56869
8.00,9.57565,25.047097,0.000395,25.010441,-2.6382,-0.041,9.56815,9.56815
9.00,9.57412,25.047239,0.000399,25.010448,-2.6377,-0.041,9.56719,9.56719
10.00,9.57313,25.047280,0.000398,25.010453,-2.6374,-0.040,9.56669,9.56669
11.00,9.57233,25.047341,0.000400,25.010438,-2.6371,-0.040,9.56598,9.56598
12.00,9.57141,25.047529,0.000403,25.010490,-2.6368,-0.040,9.56511,9.56511
13.00,9.57077,25.047695,0.000401,25.010567,-2.6365,-0.040,9.56408,9.56408
14.00,9.56981,25.047750,0.000396,25.010652,-2.6361,-0.040,9.56351,9.56351
15.00,9.56864,25.047760,0.000395,25.010638,-2.6358,-0.039,9.56189,9.56189
16.00,9.56772,25.047748,0.000393,25.010536,-2.6355,-0.039,9.56105,9.56105
17.00,9.56669,25.047587,0.000385,25.010427,-2.6350,-0.039,9.56206,9.56206
18.00,9.56595,25.047574,0.000386,25.010386,-2.6346,-0.039,9.56261,9.56261
19.00,9.56578,25.047485,0.000388,25.010217,-2.6344,-0.039,9.56203,9.56203
20.00,9.56538,25.047618,0.000386,25.010238,-2.6341,-0.039,9.56283,9.56283
21.00,9.56483,25.047614,0.000384,25.010239,-2.6337,-0.039,9.56333,9.56333
22.00,9.56420,25.047818,0.000391,25.010436,-2.6335,-0.039,9.56145,9.56145
23.00,9.56393,25.047812,0.000389,25.010399,-2.6331,-0.039,9.56005,9.56005
24.00,9.56342,25.047928,0.000388,25.010396,-2.6329,-0.038,9.55888,9.55888
25.00,9.56273,25.048011,0.000390,25.010440,-2.6328,-0.038,9.55646,9.55646
26.00,9.56208,25.048172,0.000391,25.010536,-2.6326,-0.038,9.55446,9.55446
27.00,9.56131,25.048181,0.000391,25.010439,-2.6325,-0.038,9.55392,9.55392
28.00,9.56045,25.048210,0.000394,25.010371,-2.6326,-0.038,9.55376,9.55376
29.00,9.55996,25.048346,0.000394,25.010556,-2.6323,-0.038,9.55458,9.55458
30.00,9.55971,25.048234,0.000393,25.010439,-2.6317,-0.038,9.55589,9.55589
31.00,9.55938,25.048130,0.000392,25.010269,-2.6312,-0.038,9.55620,9.55620
32.00,9.55791,25.048130,0.000391,25.010277,-2.6306,-0.038,9.55641,9.55641
33.00,9.55697,25.048057,0.000388,25.010227,-2.6300,-0.037,9.55701,9.55701
34.00,9.55649,25.047996,0.000390,25.010146,-2.6296,-0.037,9.55756,9.55756
35.00,9.55663,25.048032,0.000388,25.010146,-2.6293,-0.037,9.55860,9.55860
36.00,9.55653,25.048106,0.000388,25.010265,-2.6291,-0.037,9.56188,9.56188
37.00,9.55681,25.048212,0.000390,25.010326,-2.6289,-0.037,9.56651,9.56651
38.00,9.55631,25.048347,0.000395,25.010439,-2.6286,-0.037,9.57086,9.57086
39.00,9.55600,25.048374,0.000393,25.010421,-2.6282,-0.037,9.57403,9.57403
40.00,9.55658,25.048409,0.000393,25.010440,-2.6276,-0.037,9.57572,9.57572
41.00,9.55736,25.048373,0.000388,25.010381,-2.6271,-0.036,9.57533,9.57533
42.00,9.55776,25.048361,0.000384,25.010348,-2.6269,-0.036,9.57166,9.57166
43.00,9.55835,25.048413,0.000385,25.010327,-2.6266,-0.036,9.56579,9.56579
44.00,9.56015,25.048623,0.000392,25.010468,-2.6265,-0.036,9.56020,9.56020
45.00,9.56283,25.048668,0.000395,25.010502,-2.6263,-0.036,9.55893,9.55893
46.00,9.57159,25.048870,0.000404,25.010573,-2.6260,-0.036,9.56059,9.56059
47.00,9.57896,25.048682,0.000400,25.010299,-2.6257,-0.036,9.56635,9.56635
48.00,9.57886,25.048676,0.000400,25.010242,-2.6256,-0.036,9.58513,9.58513
49.00,9.57559,25.048482,0.000392,25.010033,-2.6252,-0.036,9.64087,9.64087
50.00,9.57162,25.048504,0.000392,25.010027,-2.6251,-0.036,9.71924,9.71924
51.00,9.56967,25.048416,0.000388,25.009962,-2.6251,-0.036,9.80626,9.80626
52.00,9.56093,25.048442,0.000388,25.010093,-2.6248,-0.036,9.88913,9.88913
53.00,9.55087,25.048363,0.000386,25.010107,-2.6244,-0.035,9.94798,9.94798
54.00,9.54865,25.048476,0.000386,25.010217,-2.6241,-0.035,9.95813,9.95813
55.00,9.56467,25.048498,0.000383,25.010158,-2.6237,-0.035,9.93147,9.93147
56.00,9.57800,25.048492,0.000383,25.010124,-2.6234,-0.035,9.88501,9.88501
57.00,9.58980,25.048685,0.000385,25.010146,-2.6230,-0.034,9.83397,9.83397
58.00,9.64673,25.048820,0.000385,25.010134,-2.6226,-0.034,9.79118,9.79118
59.00,9.82604,25.048910,0.000388,25.010110,-2.6222,-0.034,9.75791,9.75791
60.00,9.95604,25.049043,0.000393,25.010194,-2.6218,-0.034,9.73315,9.73315
@1,0.4000,0.8, 60.0500000000029 
61.00,10.01257,25.049164,0.000396,25.010284,-2.6214,-0.034,9.71498,9.71498
62.00,10.00325,25.049260,0.000402,25.010369,-2.6212,-0.034,9.70172,9.70172
63.00,9.93939,25.049289,0.000402,25.010331,-2.6210,-0.034,9.69101,9.69101
64.00,9.87771,25.049350,0.000400,25.010353,-2.6209,-0.034,9.68141,9.68141
65.00,9.82349,25.049389,0.000399,25.010337,-2.6208,-0.034,9.67230,9.67230
66.00,9.78096,25.049486,0.000397,25.010371,-2.6207,-0.034,9.66305,9.66305
67.00,9.74879,25.049503,0.000394,25.010301,-2.6206,-0.034,9.65280,9.65280
68.00,9.72547,25.049664,0.000394,25.010435,-2.6205,-0.033,9.64309,9.64309
69.00,9.71125,25.049637,0.000396,25.010392,-2.6203,-0.033,9.63376,9.63376
70.00,9.69966,25.049748,0.000399,25.010435,-2.6200,-0.033,9.62537,9.62537
71.00,9.69003,25.049797,0.000397,25.010451,-2.6195,-0.033,9.61810,9.61810
72.00,9.68232,25.049918,0.000399,25.010618,-2.6190,-0.033,9.61410,9.61410
73.00,9.67182,25.049764,0.000392,25.010479,-2.6185,-0.033,9.61255,9.61255
74.00,9.66325,25.049830,0.000393,25.010516,-2.6181,-0.032,9.61206,9.61206
75.00,9.65400,25.049771,0.000391,25.010467,-2.6177,-0.032,9.61133,9.61133
76.00,9.64379,25.049824,0.000396,25.010490,-2.6174,-0.032,9.61001,9.61001
77.00,9.63121,25.049848,0.000398,25.010458,-2.6169,-0.032,9.60817,9.60817
78.00,9.62317,25.050137,0.000411,25.010686,-2.6165,-0.033,9.60445,9.60445
79.00,9.61666,25.050279,0.000415,25.010794,-2.6161,-0.033,9.60068,9.60068
80.00,9.61208,25.050383,0.000415,25.010854,-2.6158,-0.033,9.59698,9.59698
81.00,9.60971,25.050351,0.000412,25.010810,-2.6156,-0.032,9.59495,9.59495
82.00,9.61174,25.050440,0.000411,25.010837,-2.6154,-0.032,9.59301,9.59301
83.00,9.61367,25.050281,0.000404,25.010662,-2.6151,-0.032,9.59135,9.59135
84.00,9.61375,25.050182,0.000399,25.010511,-2.6148,-0.032,9.58930,9.58930
85.00,9.60837,25.050141,0.000397,25.010464,-2.6144,-0.032,9.58864,9.58864
86.00,9.60104,25.050288,0.000400,25.010484,-2.6142,-0.032,9.58690,9.58690
87.00,9.60046,25.050208,0.000398,25.010376,-2.6139,-0.032,9.58502,9.58502
88.00,9.59764,25.050228,0.000396,25.010344,-2.6137,-0.032,9.58328,9.58328
89.00,9.59441,25.050348,0.000393,25.010472,-2.6135,-0.031,9.58179,9.58179
90.00,9.59284,25.050341,0.000390,25.010380,-2.6133,-0.031,9.58010,9.58010
91.00,9.59132,25.050219,0.000385,25.010226,-2.6129,-0.031,9.57912,9.57912
92.00,9.58978,25.050388,0.000388,25.010346,-2.6125,-0.031,9.57799,9.57799
93.00,9.58819,25.050560,0.000392,25.010490,-2.6122,-0.031,9.57790,9.57790
94.00,9.58652,25.050660,0.000395,25.010489,-2.6119,-0.031,9.57840,9.57840
95.00,9.58511,25.050717,0.000397,25.010563,-2.6118,-0.030,9.57881,9.57881
96.00,9.58364,25.050776,0.000398,25.010629,-2.6119,-0.030,9.57908,9.57908
97.00,9.58239,25.050668,0.000394,25.010513,-2.6118,-0.030,9.57943,9.57943
98.00,9.58185,25.050624,0.000388,25.010392,-2.6118,-0.030,9.57898,9.57898
99.00,9.58150,25.050509,0.000385,25.010261,-2.6116,-0.030,9.57872,9.57872
100.00,9.58076,25.050581,0.000387,25.010224,-2.6111,-0.030,9.57873,9.57873
101.00,9.58004,25.050662,0.000390,25.010230,-2.6107,-0.030,9.57921,9.57921
102.00,9.57955,25.050816,0.000393,25.010300,-2.6104,-0.030,9.58027,9.58027
103.00,9.57921,25.050896,0.000394,25.010272,-2.6099,-0.029,9.58228,9.58228
104.00,9.57913,25.051029,0.000395,25.010310,-2.6092,-0.029,9.58399,9.58399
105.00,9.57922,25.051119,0.000396,25.010312,-2.6086,-0.029,9.58598,9.58598
106.00,9.57966,25.051167,0.000393,25.010314,-2.6081,-0.029,9.58935,9.58935
107.00,9.58034,25.051263,0.000395,25.010308,-2.6077,-0.029,9.59458,9.59458
108.00,9.58099,25.051476,0.000397,25.010555,-2.6075,-0.029,9.59953,9.59953
109.00,9.58156,25.051394,0.000399,25.010465,-2.6073,-0.029,9.60433,9.60433
110.00,9.58190,25.051368,0.000400,25.010436,-2.6073,-0.029,9.60686,9.60686
111.00,9.58261,25.051390,0.000400,25.010473,-2.6071,-0.029,9.60717,9.60717
112.00,9.58411,25.051328,0.000398,25.010437,-2.6068,-0.029,9.60328,9.60328
113.00,9.58603,25.051314,0.000395,25.010317,-2.6062,-0.029,9.59695,9.59695
114.00,9.58791,25.051424,0.000396,25.010417,-2.6058,-0.028,9.59013,9.59013
115.00,9.59025,25.051526,0.000395,25.010505,-2.6055,-0.028,9.58444,9.58444
116.00,9.59778,25.051689,0.000397,25.010525,-2.6052,-0.028,9.58022,9.58022
117.00,9.61014,25.051739,0.000398,25.010471,-2.6048,-0.028,9.57730,9.57730
118.00,9.61211,25.051631,0.000397,25.010342,-2.6046,-0.028,9.57517,9.57517
119.00,9.61118,25.051727,0.000398,25.010362,-2.6043,-0.028,9.57552,9.57552
120.00,9.60302,25.051684,0.000395,25.010267,-2.6041,-0.028,9.57908,9.57908
121.00,9.59919,25.051673,0.000394,25.010284,-2.6040,-0.028,9.58209,9.58209
122.00,9.59089,25.051732,0.000393,25.010343,-2.6041,-0.027,9.58400,9.58400
123.00,9.58051,25.051822,0.000398,25.010407,-2.6043,-0.027,9.58641,9.58641
124.00,9.57746,25.051856,0.000398,25.010395,-2.6040,-0.027,9.58623,9.58623
125.00,9.57629,25.052054,0.000400,25.010575,-2.6035,-0.027,9.58238,9.58238
126.00,9.57534,25.052182,0.000398,25.010616,-2.6031,-0.027,9.57822,9.57822
127.00,9.57450,25.052254,0.000396,25.010560,-2.6025,-0.027,9.57552,9.57552
128.00,9.57127,25.052327,0.000395,25.010585,-2.6018,-0.026,9.57425,9.57425
129.00,9.57892,25.052397,0.000396,25.010621,-2.6016,-0.026,9.57367,9.57367
130.00,9.59210,25.052307,0.000394,25.010422,-2.6016,-0.026,9.57352,9.57352
131.00,9.59256,25.052335,0.000399,25.010399,-2.6015,-0.026,9.57367,9.57367
132.00,9.58601,25.052285,0.000397,25.010398,-2.6013,-0.026,9.57396,9.57396
133.00,9.58172,25.052338,0.000402,25.010379,-2.6012,-0.026,9.57362,9.57362
134.00,9.57803,25.052408,0.000406,25.010380,-2.6009,-0.026,9.57302,9.57302
135.00,9.57404,25.052571,0.000411,25.010585,-2.6005,-0.026,9.57258,9.57258
136.00,9.57375,25.052546,0.000409,25.010555,-2.6000,-0.026,9.57136,9.57136
137.00,9.57395,25.052577,0.000409,25.010539,-2.5999,-0.026,9.56996,9.56996
138.00,9.57376,25.052566,0.000405,25.010547,-2.5997,-0.026,9.56919,9.56919
139.00,9.57363,25.052585,0.000401,25.010551,-2.5996,-0.026,9.56906,9.56906
140.00,9.57296,25.052578,0.000401,25.010474,-2.5992,-0.025,9.56974,9.56974
141.00,9.57218,25.052704,0.000405,25.010527,-2.5990,-0.025,9.57089,9.57089
142.00,9.57191,25.052725,0.000410,25.010550,-2.5986,-0.025,9.57235,9.57235
143.00,9.57181,25.052851,0.000408,25.010649,-2.5983,-0.025,9.57318,9.57318
144.00,9.57150,25.052680,0.000402,25.010443,-2.5979,-0.025,9.57333,9.57333
145.00,9.57110,25.052715,0.000400,25.010430,-2.5974,-0.025,9.57375,9.57375
146.00,9.57137,25.052645,0.000397,25.010343,-2.5969,-0.025,9.57391,9.57391
147.00,9.57152,25.052758,0.000398,25.010432,-2.5963,-0.024,9.57328,9.57328
148.00,9.57147,25.052765,0.000399,25.010362,-2.5959,-0.024,9.57217,9.57217
149.00,9.57155,25.053043,0.000409,25.010626,-2.5956,-0.024,9.56866,9.56866
150.00,9.57173,25.053047,0.000407,25.010663,-2.5954,-0.024,9.56395,9.56395
151.00,9.57176,25.053181,0.000409,25.010806,-2.5951,-0.024,9.56171,9.56171
152.00,9.57247,25.053187,0.000406,25.010690,-2.5949,-0.024,9.56130,9.56130
153.00,9.57323,25.053211,0.000405,25.010729,-2.5947,-0.024,9.56164,9.56164
154.00,9.57343,25.053212,0.000404,25.010670,-2.5947,-0.024,9.56581,9.56581
155.00,9.57323,25.053135,0.000401,25.010524,-2.5945,-0.024,9.57034,9.57034
156.00,9.57283,25.053021,0.000394,25.010330,-2.5945,-0.023,9.57214,9.57214
157.00,9.57122,25.053021,0.000393,25.010308,-2.5942,-0.023,9.57237,9.57237
158.00,9.56839,25.053085,0.000396,25.010276,-2.5938,-0.023,9.57243,9.57243
159.00,9.55478,25.053170,0.000397,25.010293,-2.5935,-0.023,9.57157,9.57157
160.00,9.55235,25.053361,0.000400,25.010427,-2.5932,-0.023,9.57121,9.57121
161.00,9.56234,25.053423,0.000401,25.010429,-2.5930,-0.023,9.57122,9.57122
162.00,9.56888,25.053611,0.000405,25.010540,-2.5929,-0.023,9.57167,9.57167
163.00,9.57074,25.053677,0.000402,25.010517,-2.5927,-0.023,9.57133,9.57133
164.00,9.57268,25.053566,0.000397,25.010443,-2.5923,-0.023,9.57120,9.57120
165.00,9.57202,25.053596,0.000397,25.010452,-2.5919,-0.022,9.57064,9.57064
166.00,9.57181,25.053645,0.000397,25.010484,-2.5916,-0.022,9.56993,9.56993
167.00,9.57186,25.053627,0.000395,25.010477,-2.5912,-0.022,9.56929,9.56929
168.00,9.57172,25.053531,0.000396,25.010406,-2.5910,-0.022,9.56879,9.56879
169.00,9.57173,25.053628,0.000397,25.010415,-2.5907,-0.022,9.56692,9.56692
170.00,9.57129,25.053662,0.000397,25.010357,-2.5904,-0.022,9.56505,9.56505
171.00,9.57069,25.053724,0.000401,25.010385,-2.5899,-0.022,9.56314,9.56314
172.00,9.57042,25.053790,0.000403,25.010383,-2.5895,-0.022,9.56093,9.56093
173.00,9.57012,25.053942,0.000404,25.010534,-2.5891,-0.022,9.56073,9.56073
174.00,9.56930,25.054054,0.000405,25.010614,-2.5886,-0.022,9.56203,9.56203
175.00,9.56833,25.053998,0.000404,25.010603,-2.5883,-0.022,9.56490,9.56490
176.00,9.56722,25.054238,0.000409,25.010763,-2.5880,-0.022,9.56935,9.56935
177.00,9.56618,25.054188,0.000403,25.010701,-2.5879,-0.021,9.57248,9.57248
178.00,9.56490,25.054352,0.000406,25.010753,-2.5877,-0.021,9.57256,9.57256
179.00,9.56326,25.054464,0.000407,25.010746,-2.5876,-0.021,9.57224,9.57224
180.00,9.56201,25.054755,0.000412,25.010920,-2.5876,-0.021,9.57091,9.57091
181.00,9.56018,25.054611,0.000405,25.010759,-2.5874,-0.021,9.56853,9.56853
182.00,9.56012,25.054724,0.000406,25.010773,-2.5871,-0.021,9.56756,9.56756
183.00,9.56509,25.054500,0.000399,25.010526,-2.5868,-0.021,9.56853,9.56853
184.00,9.56784,25.054520,0.000400,25.010510,-2.5864,-0.021,9.56998,9.56998
185.00,9.57519,25.054452,0.000396,25.010364,-2.5859,-0.020,9.57135,9.57135
186.00,9.57902,25.054396,0.000396,25.010260,-2.5853,-0.020,9.57267,9.57267
187.00,9.57370,25.054300,0.000400,25.010198,-2.5849,-0.020,9.57331,9.57331
188.00,9.56602,25.054313,0.000402,25.010154,-2.5847,-0.020,9.57359,9.57359
189.00,9.56638,25.054188,0.000397,25.010032,-2.5846,-0.020,9.57332,9.57332
190.00,9.56743,25.054141,0.000393,25.009989,-2.5844,-0.020,9.57211,9.57211
191.00,9.56868,25.054259,0.000395,25.010104,-2.5844,-0.020,9.57131,9.57131
192.00,9.57011,25.054362,0.000390,25.010127,-2.5843,-0.020,9.57136,9.57136
193.00,9.57069,25.054580,0.000393,25.010355,-2.5840,-0.020,9.57243,9.57243
194.00,9.57134,25.054647,0.000392,25.010370,-2.5835,-0.019,9.57288,9.57288
195.00,9.57152,25.054772,0.000399,25.010489,-2.5832,-0.020,9.57293,9.57293
196.00,9.57179,25.054780,0.000401,25.010429,-2.5829,-0.020,9.57321,9.57321
197.00,9.57212,25.054878,0.000404,25.010456,-2.5826,-0.020,9.57318,9.57318
198.00,9.57270,25.054703,0.000402,25.010208,-2.5825,-0.020,9.57243,9.57243
199.00,9.57313,25.054737,0.000402,25.010284,-2.5825,-0.020,9.57181,9.57181
200.00,9.57284,25.054725,0.000396,25.010228,-2.5824,-0.019,9.57173,9.57173
201.00,9.57232,25.054884,0.000393,25.010350,-2.5821,-0.019,9.57090,9.57090
202.00,9.57227,25.054838,0.000387,25.010324,-2.5817,-0.019,9.56824,9.56824
203.00,9.57234,25.055162,0.000390,25.010553,-2.5813,-0.018,9.55800,9.55800
204.00,9.57239,25.055284,0.000393,25.010498,-2.5808,-0.018,9.53909,9.53909
205.00,9.57259,25.055326,0.000396,25.010455,-2.5804,-0.018,9.51098,9.51098
206.00,9.57232,25.055217,0.000394,25.010339,-2.5801,-0.018,9.47439,9.47439
207.00,9.57174,25.055275,0.000395,25.010328,-2.5799,-0.018,9.43337,9.43337
208.00,9.57132,25.055187,0.000389,25.010277,-2.5796,-0.018,9.39648,9.39648
209.00,9.57088,25.055159,0.000386,25.010265,-2.5796,-0.018,9.36896,9.36896
210.00,9.56839,25.055246,0.000384,25.010307,-2.5795,-0.018,9.35394,9.35394
@2,2.0001,4.0, 210.092000000004 
211.00,9.56849,25.055403,0.000384,25.010323,-2.5793,-0.017,9.35194,9.35194
212.00,9.55868,25.055594,0.000387,25.010393,-2.5790,-0.017,9.35979,9.35979
213.00,9.52227,25.055663,0.000390,25.010398,-2.5789,-0.017,9.37414,9.37414
214.00,9.47645,25.055602,0.000389,25.010314,-2.5785,-0.017,9.39113,9.39113
215.00,9.42864,25.055567,0.000389,25.010292,-2.5780,-0.017,9.40854,9.40854
216.00,9.38563,25.055601,0.000391,25.010413,-2.5775,-0.017,9.42330,9.42330
217.00,9.35413,25.055554,0.000393,25.010443,-2.5771,-0.017,9.43600,9.43600
218.00,9.33802,25.055631,0.000391,25.010441,-2.5768,-0.016,9.44669,9.44669
219.00,9.33901,25.055743,0.000393,25.010506,-2.5767,-0.016,9.45555,9.45555
220.00,9.35360,25.055837,0.000395,25.010531,-2.5765,-0.016,9.46232,9.46232
221.00,9.37546,25.055927,0.000398,25.010541,-2.5764,-0.016,9.46934,9.46934
222.00,9.39317,25.055987,0.000397,25.010528,-2.5761,-0.016,9.47589,9.47589
223.00,9.40960,25.056062,0.000401,25.010645,-2.5758,-0.016,9.48230,9.48230
224.00,9.42387,25.056154,0.000404,25.010679,-2.5756,-0.016,9.48958,9.48958
225.00,9.44046,25.056167,0.000400,25.010626,-2.5754,-0.016,9.49612,9.49612
226.00,9.44937,25.056235,0.000401,25.010598,-2.5752,-0.016,9.49881,9.49881
227.00,9.45659,25.056337,0.000400,25.010646,-2.5749,-0.015,9.49924,9.49924
228.00,9.46308,25.056411,0.000398,25.010632,-2.5745,-0.015,9.49801,9.49801
229.00,9.46815,25.056470,0.000395,25.010649,-2.5742,-0.015,9.49527,9.49527
230.00,9.47457,25.056473,0.000400,25.010617,-2.5740,-0.015,9.49236,9.49236
231.00,9.48424,25.056364,0.000398,25.010518,-2.5739,-0.015,9.49136,9.49136
232.00,9.48938,25.056162,0.000394,25.010317,-2.5738,-0.015,9.49711,9.49711
233.00,9.49524,25.056065,0.000393,25.010186,-2.5736,-0.015,9.50930,9.50930
234.00,9.50461,25.056059,0.000396,25.010180,-2.5733,-0.015,9.52589,9.52589
235.00,9.50573,25.056182,0.000397,25.010277,-2.5729,-0.015,9.54394,9.54394
236.00,9.49809,25.056264,0.000396,25.010280,-2.5725,-0.015,9.56183,9.56183
237.00,9.49149,25.056456,0.000403,25.010441,-2.5720,-0.015,9.57387,9.57387
238.00,9.48988,25.056447,0.000402,25.010375,-2.5717,-0.015,9.57963,9.57963
239.00,9.49167,25.056509,0.000399,25.010370,-2.5714,-0.014,9.57974,9.57974
240.00,9.49244,25.056489,0.000395,25.010346,-2.5712,-0.014,9.57794,9.57794
241.00,9.49312,25.056580,0.000395,25.010397,-2.5713,-0.014,9.57674,9.57674
242.00,9.52034,25.056608,0.000392,25.010359,-2.5714,-0.014,9.57516,9.57516
243.00,9.54992,25.056731,0.000394,25.010473,-2.5713,-0.014,9.57292,9.57292
244.00,9.57357,25.056821,0.000395,25.010511,-2.5712,-0.013,9.57186,9.57186
245.00,9.58274,25.056741,0.000396,25.010410,-2.5709,-0.013,9.57145,9.57145
246.00,9.58209,25.056572,0.000391,25.010247,-2.5703,-0.013,9.57052,9.57052
247.00,9.58021,25.056639,0.000395,25.010261,-2.5699,-0.013,9.57029,9.57029
248.00,9.57823,25.056660,0.000396,25.010200,-2.5696,-0.013,9.57076,9.57076
249.00,9.57679,25.056499,0.000395,25.009998,-2.5693,-0.013,9.57066,9.57066
250.00,9.57522,25.056762,0.000400,25.010137,-2.5692,-0.013,9.56999,9.56999
251.00,9.57462,25.057083,0.000405,25.010390,-2.5689,-0.013,9.56917,9.56917
252.00,9.57390,25.057133,0.000403,25.010465,-2.5686,-0.013,9.56853,9.56853
253.00,9.57295,25.057206,0.000404,25.010552,-2.5682,-0.013,9.56745,9.56745
254.00,9.57204,25.057446,0.000404,25.010786,-2.5680,-0.013,9.56662,9.56662
255.00,9.57125,25.057385,0.000398,25.010715,-2.5678,-0.012,9.56574,9.56574
256.00,9.57050,25.057222,0.000397,25.010541,-2.5680,-0.012,9.56366,9.56366
257.00,9.56952,25.057290,0.000399,25.010567,-2.5681,-0.012,9.56221,9.56221
258.00,9.56869,25.057206,0.000397,25.010416,-2.5680,-0.012,9.56244,9.56244
259.00,9.56813,25.057207,0.000399,25.010411,-2.5677,-0.012,9.56323,9.56323
260.00,9.56711,25.057172,0.000402,25.010416,-2.5674,-0.012,9.56250,9.56250
261.00,9.56679,25.057246,0.000399,25.010458,-2.5669,-0.012,9.56226,9.56226
262.00,9.56611,25.057185,0.000394,25.010331,-2.5666,-0.012,9.56020,9.56020
263.00,9.56510,25.057223,0.000393,25.010324,-2.5665,-0.012,9.55663,9.55663
264.00,9.56418,25.057167,0.000391,25.010165,-2.5663,-0.012,9.55339,9.55339
265.00,9.56293,25.057346,0.000395,25.010271,-2.5660,-0.012,9.55170,9.55170
266.00,9.56170,25.057396,0.000400,25.010266,-2.5658,-0.012,9.55109,9.55109
267.00,9.56116,25.057457,0.000406,25.010235,-2.5654,-0.012,9.55212,9.55212
268.00,9.56545,25.057640,0.000407,25.010434,-2.5649,-0.011,9.55509,9.55509
269.00,9.56593,25.057850,0.000407,25.010638,-2.5644,-0.011,9.55641,9.55641
270.00,9.56035,25.057792,0.000405,25.010522,-2.5642,-0.011,9.55786,9.55786
271.00,9.55591,25.057869,0.000404,25.010552,-2.5641,-0.011,9.55834,9.55834
272.00,9.55078,25.057869,0.000398,25.010484,-2.5640,-0.011,9.55754,9.55754
273.00,9.55067,25.057790,0.000396,25.010328,-2.5640,-0.011,9.55476,9.55476
274.00,9.55143,25.057858,0.000400,25.010283,-2.5641,-0.011,9.55095,9.55095
275.00,9.55218,25.058039,0.000401,25.010374,-2.5640,-0.011,9.54324,9.54324
276.00,9.55337,25.058216,0.000402,25.010520,-2.5637,-0.011,9.50717,9.50717
277.00,9.55643,25.058501,0.000408,25.010803,-2.5634,-0.011,9.45877,9.45877
278.00,9.55853,25.058508,0.000409,25.010790,-2.5633,-0.010,9.41897,9.41897
279.00,9.55760,25.058488,0.000407,25.010780,-2.5630,-0.010,9.39253,9.39253
280.00,9.55710,25.058502,0.000409,25.010732,-2.5626,-0.010,9.37908,9.37908
281.00,9.55503,25.058441,0.000405,25.010645,-2.5623,-0.010,9.40085,9.40085
282.00,9.55148,25.058378,0.000400,25.010549,-2.5620,-0.010,9.43946,9.43946
283.00,9.54869,25.058647,0.000400,25.010670,-2.5616,-0.010,9.47135,9.47135
284.00,9.53965,25.058810,0.000401,25.010709,-2.5615,-0.010,9.49260,9.49260
285.00,9.51861,25.058833,0.000395,25.010736,-2.5615,-0.009,9.50528,9.50528
286.00,9.37672,25.059017,0.000400,25.010830,-2.5614,-0.009,9.51198,9.51198
287.00,9.31063,25.059119,0.000405,25.010826,-2.5614,-0.009,9.51509,9.51509
288.00,9.35007,25.059244,0.000408,25.010983,-2.5611,-0.009,9.51853,9.51853
289.00,9.40730,25.059206,0.000407,25.010956,-2.5607,-0.009,9.52214,9.52214
290.00,9.45320,25.059195,0.000410,25.010926,-2.5603,-0.009,9.52557,9.52557
291.00,9.48372,25.059146,0.000405,25.010920,-2.5601,-0.009,9.52931,9.52931
292.00,9.50266,25.059097,0.000405,25.010900,-2.5597,-0.009,9.53238,9.53238
293.00,9.50931,25.058972,0.000407,25.010740,-2.5596,-0.009,9.53367,9.53367
294.00,9.51396,25.058978,0.000407,25.010723,-2.5595,-0.009,9.53448,9.53448
295.00,9.51589,25.058964,0.000405,25.010634,-2.5592,-0.008,9.53511,9.53511
296.00,9.51689,25.058894,0.000406,25.010491,-2.5587,-0.009,9.53563,9.53563
297.00,9.51853,25.058991,0.000406,25.010542,-2.5585,-0.008,9.53733,9.53733
298.00,9.52640,25.059007,0.000401,25.010530,-2.5583,-0.008,9.53907,9.53907
299.00,9.53196,25.058928,0.000398,25.010408,-2.5582,-0.008,9.53966,9.53966
300.00,9.53382,25.059053,0.000398,25.010551,-2.5581,-0.008,9.54127,9.54127
301.00,9.53394,25.059018,0.000394,25.010447,-2.5581,-0.008,9.54255,9.54255
302.00,9.53448,25.058980,0.000390,25.010441,-2.5580,-0.008,9.54302,9.54302
303.00,9.53565,25.059009,0.000393,25.010425,-2.5575,-0.008,9.54282,9.54282
304.00,9.53670,25.059191,0.000399,25.010493,-2.5569,-0.008,9.54348,9.54348
305.00,9.53778,25.059128,0.000399,25.010345,-2.5564,-0.008,9.54329,9.54329
306.00,9.53885,25.059144,0.000400,25.010364,-2.5559,-0.008,9.54298,9.54298
307.00,9.53942,25.059287,0.000404,25.010398,-2.5557,-0.007,9.54252,9.54252
308.00,9.53987,25.059219,0.000402,25.010280,-2.5554,-0.007,9.54304,9.54304
309.00,9.54070,25.059034,0.000396,25.010119,-2.5552,-0.007,9.54305,9.54305
310.00,9.54178,25.059034,0.000392,25.010128,-2.5548,-0.007,9.54345,9.54345
311.00,9.54216,25.059355,0.000400,25.010361,-2.5542,-0.007,9.54348,9.54348
312.00,9.54226,25.059153,0.000393,25.010125,-2.5538,-0.007,9.54420,9.54420
313.00,9.54254,25.059356,0.000394,25.010289,-2.5537,-0.007,9.54549,9.54549
314.00,9.54292,25.059489,0.000395,25.010354,-2.5538,-0.007,9.54721,9.54721
315.00,9.54355,25.059754,0.000402,25.010448,-2.5541,-0.007,9.54840,9.54840
316.00,9.54432,25.059724,0.000397,25.010306,-2.5544,-0.006,9.55017,9.55017
317.00,9.54495,25.059847,0.000398,25.010323,-2.5544,-0.006,9.55154,9.55154
318.00,9.54545,25.059823,0.000395,25.010205,-2.5542,-0.006,9.55174,9.55174
319.00,9.54560,25.060060,0.000399,25.010404,-2.5541,-0.006,9.55193,9.55193
320.00,9.54598,25.059962,0.000397,25.010312,-2.5537,-0.006,9.55165,9.55165
321.00,9.54659,25.059971,0.000400,25.010324,-2.5531,-0.006,9.55110,9.55110
322.00,9.54734,25.060209,0.000404,25.010570,-2.5527,-0.006,9.55016,9.55016
323.00,9.54849,25.060270,0.000407,25.010675,-2.5524,-0.006,9.54911,9.54911
324.00,9.54913,25.060281,0.000404,25.010702,-2.5520,-0.006,9.54807,9.54807
325.00,9.54943,25.060402,0.000403,25.010776,-2.5518,-0.006,9.54789,9.54789
326.00,9.54922,25.060377,0.000399,25.010702,-2.5519,-0.006,9.54802,9.54802
327.00,9.54893,25.060285,0.000395,25.010517,-2.5518,-0.006,9.54848,9.54848
328.00,9.54906,25.060377,0.000397,25.010511,-2.5517,-0.005,9.54902,9.54902
329.00,9.54906,25.060320,0.000394,25.010474,-2.5517,-0.005,9.54918,9.54918
330.00,9.54916,25.060339,0.000393,25.010518,-2.5515,-0.005,9.54899,9.54899
331.00,9.54951,25.060456,0.000396,25.010657,-2.5512,-0.005,9.54858,9.54858
332.00,9.54973,25.060492,0.000395,25.010715,-2.5511,-0.005,9.54798,9.54798
333.00,9.54951,25.060435,0.000392,25.010666,-2.5510,-0.005,9.54788,9.54788
334.00,9.54908,25.060499,0.000393,25.010643,-2.5508,-0.005,9.54785,9.54785
335.00,9.54879,25.060710,0.000396,25.010813,-2.5505,-0.005,9.54724,9.54724
336.00,9.54860,25.060730,0.000394,25.010747,-2.5502,-0.004,9.54681,9.54681
337.00,9.54840,25.060811,0.000398,25.010809,-2.5499,-0.004,9.54606,9.54606
338.00,9.54808,25.060960,0.000401,25.010899,-2.5495,-0.004,9.54590,9.54590
339.00,9.54782,25.060884,0.000397,25.010798,-2.5491,-0.004,9.54608,9.54608
340.00,9.54770,25.060890,0.000398,25.010730,-2.5488,-0.004,9.54694,9.54694
341.00,9.54776,25.060965,0.000399,25.010820,-2.5486,-0.004,9.54796,9.54796
342.00,9.54784,25.060989,0.000397,25.010771,-2.5483,-0.004,9.54877,9.54877
343.00,9.54790,25.060962,0.000396,25.010689,-2.5481,-0.004,9.54930,9.54930
344.00,9.54806,25.061260,0.000402,25.010895,-2.5478,-0.004,9.54905,9.54905
345.00,9.54788,25.061218,0.000399,25.010762,-2.5476,-0.004,9.54856,9.54856
346.00,9.54768,25.061337,0.000398,25.010731,-2.5473,-0.003,9.54745,9.54745
347.00,9.54762,25.061389,0.000398,25.010760,-2.5470,-0.003,9.54729,9.54729
348.00,9.54757,25.061344,0.000397,25.010723,-2.5467,-0.003,9.54671,9.54671
349.00,9.54752,25.061210,0.000398,25.010635,-2.5466,-0.003,9.54728,9.54728
350.00,9.54742,25.061039,0.000397,25.010515,-2.5463,-0.003,9.54767,9.54767
351.00,9.54728,25.060876,0.000396,25.010404,-2.5460,-0.003,9.54808,9.54808
352.00,9.54748,25.060787,0.000395,25.010276,-2.5457,-0.003,9.54746,9.54746
353.00,9.54770,25.060890,0.000395,25.010289,-2.5451,-0.003,9.54207,9.54207
354.00,9.54803,25.060938,0.000395,25.010274,-2.5448,-0.003,9.52887,9.52887
355.00,9.54830,25.061169,0.000397,25.010530,-2.5447,-0.002,9.50741,9.50741
356.00,9.54800,25.061205,0.000401,25.010562,-2.5446,-0.002,9.47783,9.47783
357.00,9.54777,25.061431,0.000404,25.010736,-2.5444,-0.002,9.44473,9.44473
358.00,9.54776,25.061640,0.000408,25.010938,-2.5444,-0.002,9.41359,9.41359
359.00,9.54845,25.061780,0.000410,25.010971,-2.5443,-0.002,9.38904,9.38904
360.00,9.54942,25.061715,0.000407,25.010797,-2.5441,-0.002,9.37465,9.37465
@3,2.0001,4.0, 360.027999999998 
361.00,9.54757,25.061830,0.000402,25.010818,-2.5441,-0.001,9.37118,9.37118
362.00,9.54348,25.061851,0.000401,25.010786,-2.5440,-0.001,9.37526,9.37526
363.00,9.51937,25.061806,0.000397,25.010688,-2.5441,-0.001,9.38518,9.38518
364.00,9.48372,25.061812,0.000390,25.010664,-2.5440,-0.001,9.39826,9.39826
365.00,9.44216,25.061805,0.000388,25.010623,-2.5439,0.000,9.41149,9.41149
366.00,9.40017,25.061889,0.000394,25.010683,-2.5438,0.000,9.42496,9.42496
367.00,9.37832,25.061879,0.000395,25.010648,-2.5435,0.000,9.43723,9.43723
368.00,9.36394,25.061963,0.000396,25.010655,-2.5429,0.000,9.44629,9.44629
369.00,9.36123,25.061794,0.000395,25.010464,-2.5424,0.000,9.45293,9.45293
370.00,9.37029,25.061950,0.000399,25.010530,-2.5420,0.000,9.45728,9.45728
371.00,9.38245,25.061933,0.000395,25.010417,-2.5413,0.000,9.45860,9.45860
372.00,9.39877,25.061919,0.000394,25.010386,-2.5408,0.000,9.45792,9.45792
373.00,9.41336,25.061895,0.000392,25.010394,-2.5406,0.000,9.45827,9.45827
374.00,9.42646,25.062108,0.000397,25.010520,-2.5402,0.000,9.45888,9.45888
375.00,9.43636,25.062057,0.000401,25.010430,-2.5399,0.000,9.46055,9.46055
376.00,9.44973,25.062112,0.000401,25.010453,-2.5396,0.000,9.46399,9.46399
377.00,9.45992,25.062074,0.000397,25.010361,-2.5394,0.000,9.46935,9.46935
378.00,9.45979,25.061975,0.000394,25.010140,-2.5389,0.000,9.47577,9.47577
379.00,9.45890,25.062021,0.000394,25.010157,-2.5387,0.001,9.48313,9.48313
380.00,9.45841,25.062305,0.000398,25.010369,-2.5385,0.001,9.49030,9.49030
381.00,9.45907,25.062343,0.000396,25.010350,-2.5383,0.001,9.49687,9.49687
382.00,9.45904,25.062559,0.000401,25.010450,-2.5381,0.001,9.50257,9.50257
383.00,9.46017,25.062597,0.000400,25.010462,-2.5381,0.001,9.50822,9.50822
384.00,9.46274,25.062707,0.000397,25.010532,-2.5382,0.001,9.51391,9.51391
385.00,9.46650,25.062663,0.000391,25.010457,-2.5381,0.001,9.51916,9.51916
386.00,9.47362,25.062746,0.000396,25.010535,-2.5380,0.002,9.52397,9.52397
387.00,9.48341,25.062803,0.000396,25.010636,-2.5379,0.002,9.52846,9.52846
388.00,9.49272,25.063043,0.000405,25.010786,-2.5376,0.002,9.53117,9.53117
389.00,9.49939,25.063081,0.000406,25.010775,-2.5371,0.001,9.52867,9.52867
390.00,9.50243,25.062977,0.000402,25.010615,-2.5367,0.002,9.51860,9.51860
391.00,9.50644,25.062953,0.000401,25.010531,-2.5365,0.002,9.50530,9.50530
392.00,9.51188,25.062989,0.000401,25.010500,-2.5362,0.002,9.49164,9.49164
393.00,9.52082,25.063089,0.000402,25.010592,-2.5361,0.002,9.47965,9.47965
394.00,9.52777,25.063080,0.000402,25.010521,-2.5360,0.002,9.47378,9.47378
395.00,9.52938,25.063122,0.000404,25.010547,-2.5356,0.002,9.47672,9.47672
396.00,9.53115,25.063237,0.000401,25.010595,-2.5354,0.002,9.48408,9.48408
397.00,9.53451,25.063263,0.000401,25.010548,-2.5352,0.003,9.49295,9.49295
398.00,9.53432,25.063258,0.000398,25.010490,-2.5350,0.003,9.50060,9.50060
399.00,9.51513,25.063386,0.000402,25.010609,-2.5347,0.003,9.50635,9.50635
400.00,9.47857,25.063562,0.000406,25.010799,-2.5345,0.003,9.51149,9.51149
401.00,9.46419,25.063572,0.000407,25.010801,-2.5342,0.003,9.51517,9.51517
402.00,9.46613,25.063611,0.000408,25.010841,-2.5339,0.003,9.51813,9.51813
403.00,9.47447,25.063601,0.000407,25.010827,-2.5338,0.003,9.52063,9.52063
404.00,9.48599,25.063528,0.000405,25.010721,-2.5335,0.003,9.52331,9.52331
405.00,9.49293,25.063556,0.000402,25.010672,-2.5332,0.003,9.52572,9.52572
406.00,9.50085,25.063615,0.000403,25.010705,-2.5329,0.003,9.52817,9.52817
407.00,9.51035,25.063674,0.000404,25.010763,-2.5327,0.003,9.52979,9.52979
408.00,9.51308,25.063768,0.000406,25.010856,-2.5325,0.003,9.53156,9.53156
409.00,9.51530,25.063800,0.000405,25.010863,-2.5324,0.004,9.53231,9.53231
410.00,9.51799,25.063827,0.000408,25.010855,-2.5323,0.004,9.53304,9.53304
411.00,9.52054,25.063886,0.000410,25.010810,-2.5322,0.004,9.53423,9.53423
412.00,9.52302,25.063927,0.000409,25.010783,-2.5319,0.004,9.53517,9.53517
413.00,9.52527,25.063910,0.000408,25.010704,-2.5316,0.004,9.53621,9.53621
414.00,9.52673,25.064004,0.000409,25.010725,-2.5314,0.004,9.53855,9.53855
415.00,9.52814,25.064070,0.000405,25.010733,-2.5312,0.004,9.53974,9.53974
416.00,9.52958,25.064004,0.000402,25.010657,-2.5309,0.004,9.54054,9.54054
417.00,9.53107,25.063919,0.000399,25.010546,-2.5307,0.004,9.54130,9.54130
418.00,9.53245,25.063964,0.000402,25.010531,-2.5303,0.005,9.54241,9.54241
419.00,9.53423,25.064076,0.000406,25.010635,-2.5300,0.005,9.54234,9.54234
420.00,9.53567,25.064010,0.000406,25.010549,-2.5297,0.004,9.54342,9.54342
421.00,9.53677,25.064058,0.000408,25.010604,-2.5296,0.004,9.54378,9.54378
422.00,9.53782,25.064212,0.000415,25.010621,-2.5297,0.004,9.54387,9.54387
423.00,9.53878,25.064203,0.000409,25.010537,-2.5297,0.005,9.54362,9.54362
424.00,9.53952,25.064085,0.000401,25.010367,-2.5295,0.005,9.54432,9.54432
425.00,9.53996,25.064239,0.000404,25.010411,-2.5291,0.005,9.54432,9.54432
426.00,9.54069,25.064472,0.000405,25.010571,-2.5286,0.005,9.54454,9.54454
427.00,9.54140,25.064487,0.000402,25.010590,-2.5281,0.005,9.54459,9.54459
428.00,9.54168,25.064563,0.000402,25.010621,-2.5278,0.005,9.54390,9.54390
429.00,9.54204,25.064715,0.000412,25.010774,-2.5274,0.005,9.53971,9.53971
430.00,9.54326,25.064721,0.000412,25.010813,-2.5273,0.005,9.53606,9.53606
431.00,9.54357,25.064742,0.000411,25.010772,-2.5273,0.006,9.53390,9.53390
432.00,9.54402,25.064679,0.000408,25.010715,-2.5272,0.006,9.53393,9.53393
433.00,9.54421,25.064797,0.000411,25.010832,-2.5269,0.006,9.53505,9.53505
434.00,9.54414,25.064713,0.000403,25.010705,-2.5268,0.006,9.53964,9.53964
435.00,9.54457,25.064885,0.000404,25.010842,-2.5266,0.006,9.54361,9.54361
436.00,9.54400,25.064732,0.000400,25.010685,-2.5262,0.006,9.54581,9.54581
437.00,9.54244,25.064811,0.000403,25.010693,-2.5257,0.006,9.54589,9.54589
438.00,9.53995,25.064695,0.000402,25.010584,-2.5254,0.006,9.54524,9.54524
439.00,9.52738,25.064766,0.000403,25.010607,-2.5251,0.006,9.54429,9.54429
440.00,9.52780,25.064618,0.000400,25.010416,-2.5249,0.006,9.54432,9.54432
441.00,9.53352,25.064733,0.000402,25.010514,-2.5247,0.007,9.54518,9.54518
442.00,9.54254,25.064811,0.000401,25.010617,-2.5245,0.007,9.54626,9.54626
443.00,9.54640,25.064972,0.000402,25.010720,-2.5243,0.007,9.54775,9.54775
444.00,9.54709,25.065148,0.000402,25.010834,-2.5241,0.007,9.54857,9.54857
445.00,9.54592,25.065277,0.000403,25.010911,-2.5238,0.007,9.54776,9.54776
446.00,9.54526,25.065283,0.000405,25.010842,-2.5234,0.007,9.54652,9.54652
447.00,9.54577,25.065368,0.000407,25.010786,-2.5233,0.007,9.54528,9.54528
448.00,9.54641,25.065363,0.000408,25.010834,-2.5231,0.007,9.54416,9.54416
449.00,9.54639,25.065312,0.000410,25.010773,-2.5229,0.007,9.54365,9.54365
450.00,9.54605,25.065253,0.000409,25.010656,-2.5227,0.007,9.54497,9.54497
451.00,9.54571,25.065327,0.000410,25.010658,-2.5225,0.008,9.54520,9.54520
452.00,9.54558,25.065303,0.000411,25.010616,-2.5222,0.007,9.54523,9.54523
453.00,9.54552,25.065372,0.000408,25.010492,-2.5220,0.008,9.54614,9.54614
454.00,9.54594,25.065506,0.000410,25.010513,-2.5217,0.008,9.54606,9.54606
455.00,9.54633,25.065603,0.000409,25.010585,-2.5215,0.008,9.54528,9.54528
456.00,9.54602,25.065699,0.000411,25.010711,-2.5215,0.008,9.54554,9.54554
457.00,9.54587,25.065759,0.000411,25.010756,-2.5215,0.008,9.54469,9.54469
458.00,9.54533,25.065632,0.000414,25.010652,-2.5215,0.008,9.54469,9.54469
459.00,9.54527,25.065609,0.000411,25.010641,-2.5215,0.008,9.54843,9.54843
460.00,9.54512,25.065738,0.000415,25.010680,-2.5214,0.008,9.55333,9.55333
461.00,9.54461,25.065732,0.000411,25.010609,-2.5209,0.008,9.55863,9.55863
462.00,9.54487,25.065589,0.000402,25.010425,-2.5204,0.008,9.56387,9.56387
463.00,9.54518,25.065725,0.000400,25.010487,-2.5200,0.009,9.56561,9.56561
464.00,9.54452,25.065631,0.000397,25.010324,-2.5197,0.009,9.56375,9.56375
465.00,9.54457,25.065501,0.000393,25.010184,-2.5193,0.009,9.56024,9.56024
466.00,9.54294,25.065445,0.000387,25.010088,-2.5190,0.009,9.55557,9.55557
467.00,9.53872,25.065661,0.000392,25.010308,-2.5189,0.009,9.55155,9.55155
468.00,9.54891,25.065783,0.000393,25.010414,-2.5186,0.009,9.54942,9.54942
469.00,9.56397,25.065896,0.000393,25.010526,-2.5181,0.009,9.54829,9.54829
470.00,9.57004,25.066053,0.000395,25.010641,-2.5176,0.009,9.54756,9.54756
471.00,9.57014,25.066123,0.000396,25.010621,-2.5171,0.010,9.54741,9.54741
472.00,9.56436,25.066226,0.000396,25.010628,-2.5167,0.010,9.54773,9.54773
473.00,9.55786,25.066136,0.000394,25.010525,-2.5165,0.010,9.54797,9.54797
474.00,9.55489,25.066146,0.000396,25.010482,-2.5164,0.010,9.54732,9.54732
475.00,9.55158,25.066075,0.000392,25.010437,-2.5163,0.010,9.54706,9.54706
476.00,9.54983,25.066100,0.000395,25.010506,-2.5161,0.010,9.54658,9.54658
477.00,9.54957,25.065983,0.000397,25.010403,-2.5158,0.010,9.54676,9.54676
478.00,9.54903,25.066000,0.000399,25.010407,-2.5155,0.010,9.54673,9.54673
479.00,9.54867,25.066173,0.000399,25.010518,-2.5150,0.010,9.54698,9.54698
480.00,9.54833,25.066200,0.000397,25.010509,-2.5145,0.010,9.54691,9.54691
481.00,9.54820,25.066276,0.000396,25.010516,-2.5142,0.010,9.54693,9.54693
482.00,9.54807,25.066388,0.000396,25.010584,-2.5141,0.011,9.54695,9.54695
483.00,9.54784,25.066569,0.000398,25.010683,-2.5140,0.011,9.54649,9.54649
484.00,9.54737,25.066595,0.000397,25.010661,-2.5140,0.011,9.54690,9.54690
485.00,9.54724,25.066595,0.000399,25.010580,-2.5141,0.011,9.54678,9.54678
486.00,9.54695,25.066565,0.000397,25.010582,-2.5141,0.011,9.54650,9.54650
487.00,9.54686,25.066610,0.000399,25.010565,-2.5140,0.011,9.54538,9.54538
488.00,9.54667,25.066621,0.000400,25.010534,-2.5137,0.011,9.54557,9.54557
489.00,9.54667,25.066805,0.000404,25.010651,-2.5134,0.011,9.54515,9.54515
490.00,9.54651,25.066948,0.000404,25.010775,-2.5132,0.011,9.54485,9.54485
491.00,9.54636,25.067190,0.000409,25.010928,-2.5130,0.011,9.54508,9.54508
492.00,9.54631,25.067315,0.000413,25.011023,-2.5128,0.012,9.54555,9.54555
493.00,9.54624,25.067368,0.000415,25.011069,-2.5126,0.012,9.54474,9.54474
494.00,9.54622,25.067234,0.000417,25.010969,-2.5124,0.012,9.54330,9.54330
495.00,9.54604,25.067182,0.000418,25.010882,-2.5121,0.012,9.54286,9.54286
496.00,9.54571,25.067102,0.000413,25.010785,-2.5118,0.012,9.54341,9.54341
497.00,9.54523,25.067121,0.000409,25.010756,-2.5116,0.012,9.54469,9.54469
498.00,9.54485,25.067133,0.000406,25.010702,-2.5114,0.012,9.54629,9.54629
499.00,9.54511,25.067098,0.000398,25.010611,-2.5111,0.012,9.54760,9.54760
500.00,9.54524,25.067134,0.000394,25.010592,-2.5109,0.012,9.54806,9.54806
501.00,9.54489,25.067107,0.000394,25.010446,-2.5106,0.012,9.54820,9.54820
502.00,9.54481,25.067103,0.000393,25.010347,-2.5103,0.012,9.54656,9.54656
503.00,9.54496,25.067266,0.000394,25.010371,-2.5100,0.012,9.54095,9.54095
504.00,9.54454,25.067372,0.000397,25.010379,-2.5097,0.013,9.53240,9.53240
505.00,9.54471,25.067557,0.000401,25.010481,-2.5095,0.013,9.51906,9.51906
506.00,9.54630,25.067578,0.000403,25.010477,-2.5093,0.013,9.49962,9.49962
507.00,9.54652,25.067628,0.000401,25.010576,-2.5091,0.013,9.47806,9.47806
508.00,9.54753,25.067532,0.000399,25.010505,-2.5089,0.013,9.45673,9.45673
509.00,9.54781,25.067490,0.000396,25.010502,-2.5086,0.013,9.43779,9.43779
510.00,9.54640,25.067353,0.000391,25.010366,-2.5083,0.014,9.42459,9.42459
@4,2.0001,4.0, 510.069000000003 
511.00,9.54817,25.067484,0.000393,25.010469,-2.5079,0.014,9.41765,9.41765
512.00,9.54165,25.067504,0.000392,25.010373,-2.5076,0.014,9.41490,9.41490
513.00,9.52250,25.067509,0.000389,25.010356,-2.5072,0.014,9.41618,9.41618
514.00,9.50384,25.067530,0.000389,25.010352,-2.5069,0.014,9.41955,9.41955
515.00,9.47886,25.067769,0.000396,25.010502,-2.5068,0.015,9.42385,9.42385
516.00,9.45121,25.067796,0.000392,25.010548,-2.5066,0.015,9.42951,9.42951
517.00,9.43394,25.067809,0.000391,25.010552,-2.5063,0.015,9.43636,9.43636
518.00,9.41590,25.067695,0.000384,25.010388,-2.5059,0.015,9.44420,9.44420
519.00,9.40940,25.067797,0.000386,25.010382,-2.5055,0.015,9.45318,9.45318
520.00,9.41286,25.067951,0.000385,25.010584,-2.5051,0.015,9.46217,9.46217
521.00,9.41624,25.068088,0.000389,25.010595,-2.5049,0.015,9.46933,9.46933
522.00,9.41960,25.068237,0.000393,25.010723,-2.5043,0.015,9.47589,9.47589
523.00,9.42238,25.068412,0.000402,25.010850,-2.5041,0.015,9.48277,9.48277
524.00,9.42598,25.068499,0.000404,25.010901,-2.5038,0.015,9.48774,9.48774
525.00,9.43443,25.068364,0.000408,25.010664,-2.5035,0.015,9.49073,9.49073
526.00,9.44464,25.068197,0.000405,25.010464,-2.5032,0.015,9.49444,9.49444
527.00,9.45439,25.068052,0.000401,25.010228,-2.5032,0.016,9.49768,9.49768
528.00,9.46157,25.068253,0.000401,25.010366,-2.5029,0.016,9.49979,9.49979
529.00,9.47090,25.068243,0.000400,25.010320,-2.5027,0.016,9.50205,9.50205
530.00,9.47923,25.068242,0.000396,25.010283,-2.5026,0.016,9.50548,9.50548
531.00,9.48053,25.068404,0.000398,25.010465,-2.5025,0.016,9.50934,9.50934
532.00,9.48733,25.068577,0.000401,25.010584,-2.5024,0.016,9.51376,9.51376
533.00,9.49584,25.068526,0.000401,25.010482,-2.5024,0.016,9.51811,9.51811
534.00,9.49565,25.068562,0.000404,25.010490,-2.5021,0.016,9.52219,9.52219
535.00,9.49724,25.068500,0.000397,25.010422,-2.5018,0.016,9.52551,9.52551
536.00,9.49921,25.068556,0.000395,25.010385,-2.5014,0.016,9.52774,9.52774
537.00,9.50296,25.068643,0.000394,25.010447,-2.5010,0.017,9.52985,9.52985
538.00,9.50552,25.068623,0.000392,25.010439,-2.5006,0.017,9.53165,9.53165
539.00,9.50726,25.068806,0.000394,25.010530,-2.5001,0.017,9.53441,9.53441
540.00,9.51148,25.068877,0.000402,25.010547,-2.4997,0.017,9.53707,9.53707
541.00,9.51838,25.068907,0.000404,25.010541,-2.4992,0.017,9.53973,9.53973
542.00,9.52556,25.068890,0.000404,25.010480,-2.4987,0.017,9.54106,9.54106
543.00,9.52743,25.068896,0.000407,25.010451,-2.4984,0.017,9.54235,9.54235
544.00,9.52796,25.068803,0.000401,25.010362,-2.4981,0.017,9.54268,9.54268
545.00,9.53016,25.068963,0.000401,25.010460,-2.4979,0.017,9.54293,9.54293
546.00,9.53182,25.068972,0.000397,25.010496,-2.4977,0.018,9.54268,9.54268
547.00,9.53431,25.069025,0.000395,25.010548,-2.4974,0.018,9.54383,9.54383
548.00,9.53766,25.069068,0.000390,25.010599,-2.4970,0.018,9.54443,9.54443
549.00,9.53933,25.069124,0.000389,25.010669,-2.4966,0.018,9.54545,9.54545
550.00,9.54033,25.069145,0.000389,25.010683,-2.4962,0.018,9.54646,9.54646
551.00,9.54076,25.069099,0.000391,25.010631,-2.4958,0.018,9.54800,9.54800
552.00,9.54164,25.069001,0.000393,25.010515,-2.4955,0.018,9.54855,9.54855
553.00,9.54250,25.069160,0.000396,25.010593,-2.4951,0.018,9.54974,9.54974
554.00,9.54335,25.069233,0.000403,25.010615,-2.4949,0.018,9.55073,9.55073
555.00,9.54443,25.069228,0.000405,25.010586,-2.4946,0.018,9.55138,9.55138
556.00,9.54550,25.069463,0.000411,25.010715,-2.4944,0.018,9.55156,9.55156
557.00,9.54625,25.069700,0.000412,25.010885,-2.4944,0.019,9.55123,9.55123
558.00,9.54686,25.069788,0.000411,25.010945,-2.4942,0.019,9.55062,9.55062
559.00,9.54719,25.069704,0.000403,25.010788,-2.4940,0.019,9.55011,9.55011
560.00,9.54760,25.069725,0.000400,25.010664,-2.4937,0.019,9.55024,9.55024
561.00,9.54817,25.069712,0.000395,25.010596,-2.4934,0.019,9.55006,9.55006
562.00,9.54864,25.069597,0.000395,25.010448,-2.4932,0.019,9.55077,9.55077
563.00,9.54888,25.069507,0.000390,25.010280,-2.4931,0.019,9.55083,9.55083
564.00,9.54913,25.069662,0.000393,25.010427,-2.4929,0.019,9.55100,9.55100
565.00,9.54965,25.069764,0.000394,25.010580,-2.4928,0.020,9.55069,9.55069
566.00,9.54993,25.069814,0.000398,25.010582,-2.4926,0.019,9.55071,9.55071
567.00,9.55014,25.069855,0.000398,25.010579,-2.4922,0.019,9.54993,9.54993
568.00,9.55017,25.069868,0.000402,25.010538,-2.4920,0.019,9.55013,9.55013
569.00,9.55061,25.069938,0.000404,25.010488,-2.4917,0.019,9.55325,9.55325
570.00,9.55064,25.070071,0.000404,25.010496,-2.4915,0.020,9.55895,9.55895
571.00,9.55035,25.070089,0.000400,25.010443,-2.4915,0.020,9.56553,9.56553
572.00,9.55029,25.070291,0.000402,25.010552,-2.4911,0.020,9.57218,9.57218
573.00,9.55044,25.070404,0.000403,25.010622,-2.4907,0.020,9.57743,9.57743
574.00,9.55037,25.070374,0.000401,25.010579,-2.4904,0.020,9.57818,9.57818
575.00,9.55008,25.070267,0.000399,25.010439,-2.4902,0.020,9.57517,9.57517
576.00,9.54958,25.070363,0.000399,25.010515,-2.4899,0.021,9.57074,9.57074
577.00,9.54853,25.070324,0.000397,25.010437,-2.4899,0.021,9.56646,9.56646
578.00,9.55098,25.070407,0.000400,25.010481,-2.4898,0.021,9.56198,9.56198
579.00,9.56689,25.070536,0.000405,25.010589,-2.4899,0.021,9.55827,9.55827
580.00,9.57833,25.070654,0.000407,25.010728,-2.4896,0.021,9.55664,9.55664
581.00,9.58241,25.070540,0.000408,25.010615,-2.4892,0.021,9.55513,9.55513
582.00,9.58195,25.070610,0.000411,25.010622,-2.4886,0.021,9.55474,9.55474
583.00,9.57707,25.070567,0.000408,25.010534,-2.4880,0.021,9.55604,9.55604
584.00,9.57046,25.070472,0.000404,25.010361,-2.4873,0.021,9.55740,9.55740
585.00,9.56322,25.070550,0.000405,25.010351,-2.4870,0.021,9.55803,9.55803
586.00,9.56124,25.070666,0.000405,25.010410,-2.4868,0.022,9.55884,9.55884
587.00,9.55843,25.070611,0.000404,25.010323,-2.4869,0.022,9.55824,9.55824
588.00,9.55707,25.070593,0.000405,25.010295,-2.4870,0.022,9.55711,9.55711
589.00,9.55746,25.070510,0.000406,25.010248,-2.4872,0.022,9.55611,9.55611
590.00,9.55773,25.070386,0.000403,25.010180,-2.4873,0.022,9.55485,9.55485
591.00,9.55746,25.070497,0.000405,25.010242,-2.4873,0.022,9.55439,9.55439
592.00,9.55683,25.070726,0.000408,25.010489,-2.4874,0.022,9.55434,9.55434
593.00,9.55646,25.070773,0.000405,25.010503,-2.4874,0.022,9.55395,9.55395
594.00,9.55602,25.070958,0.000406,25.010608,-2.4871,0.022,9.55348,9.55348
595.00,9.55585,25.071101,0.000409,25.010664,-2.4869,0.022,9.55345,9.55345
596.00,9.55546,25.071056,0.000408,25.010543,-2.4866,0.022,9.55332,9.55332
597.00,9.55521,25.070946,0.000406,25.010379,-2.4863,0.022,9.55314,9.55314
598.00,9.55519,25.071062,0.000410,25.010458,-2.4859,0.022,9.55391,9.55391
599.00,9.55545,25.071008,0.000407,25.010385,-2.4858,0.022,9.55554,9.55554
600.00,9.55561,25.071180,0.000412,25.010464,-2.4857,0.023,9.55741,9.55741
601.00,9.55526,25.071259,0.000414,25.010520,-2.4854,0.023,9.55850,9.55850
602.00,9.55512,25.071301,0.000416,25.010505,-2.4851,0.023,9.56025,9.56025
603.00,9.55575,25.071267,0.000417,25.010403,-2.4849,0.023,9.56156,9.56156
604.00,9.55644,25.071399,0.000421,25.010472,-2.4847,0.023,9.56124,9.56124
605.00,9.55641,25.071326,0.000415,25.010399,-2.4844,0.023,9.56086,9.56086
606.00,9.55651,25.071520,0.000416,25.010555,-2.4842,0.023,9.56042,9.56042
607.00,9.55694,25.071530,0.000413,25.010529,-2.4840,0.023,9.55889,9.55889
608.00,9.55728,25.071606,0.000410,25.010532,-2.4839,0.023,9.55717,9.55717
609.00,9.55752,25.071617,0.000404,25.010491,-2.4837,0.024,9.55677,9.55677
610.00,9.55735,25.071681,0.000407,25.010508,-2.4835,0.024,9.55569,9.55569
611.00,9.55714,25.071493,0.000404,25.010295,-2.4834,0.024,9.55570,9.55570
612.00,9.55718,25.071549,0.000404,25.010354,-2.4832,0.024,9.55523,9.55523
613.00,9.55774,25.071494,0.000410,25.010338,-2.4830,0.024,9.55506,9.55506
614.00,9.55829,25.071613,0.000418,25.010451,-2.4829,0.024,9.55486,9.55486
615.00,9.55812,25.071637,0.000413,25.010502,-2.4827,0.024,9.55560,9.55560
616.00,9.55774,25.071663,0.000409,25.010526,-2.4828,0.024,9.55561,9.55561
617.00,9.55770,25.071809,0.000412,25.010622,-2.4828,0.024,9.55644,9.55644
618.00,9.55773,25.071985,0.000411,25.010716,-2.4826,0.024,9.55708,9.55708
619.00,9.55768,25.071963,0.000408,25.010583,-2.4825,0.024,9.55756,9.55756
620.00,9.55750,25.071854,0.000405,25.010387,-2.4824,0.024,9.55733,9.55733
621.00,9.55728,25.071953,0.000410,25.010424,-2.4822,0.024,9.55682,9.55682
622.00,9.55698,25.071944,0.000410,25.010422,-2.4818,0.024,9.55684,9.55684
623.00,9.55646,25.071826,0.000406,25.010322,-2.4815,0.024,9.55689,9.55689
624.00,9.55635,25.071970,0.000408,25.010478,-2.4811,0.025,9.55665,9.55665
625.00,9.55633,25.072018,0.000410,25.010543,-2.4808,0.025,9.55658,9.55658
626.00,9.55630,25.071957,0.000407,25.010503,-2.4806,0.025,9.55701,9.55701
627.00,9.55631,25.071950,0.000405,25.010434,-2.4804,0.025,9.55677,9.55677
628.00,9.55640,25.072198,0.000409,25.010585,-2.4803,0.025,9.55705,9.55705
629.00,9.55662,25.072047,0.000401,25.010420,-2.4803,0.025,9.55770,9.55770
630.00,9.55681,25.072230,0.000403,25.010490,-2.4802,0.026,9.55825,9.55825
631.00,9.55701,25.072458,0.000409,25.010596,-2.4799,0.026,9.55883,9.55883
632.00,9.55712,25.072476,0.000408,25.010515,-2.4796,0.026,9.55880,9.55880
633.00,9.55731,25.072383,0.000407,25.010376,-2.4793,0.026,9.55885,9.55885
634.00,9.55752,25.072556,0.000414,25.010458,-2.4790,0.026,9.55828,9.55828
635.00,9.55754,25.072599,0.000415,25.010512,-2.4786,0.026,9.55783,9.55783
636.00,9.55746,25.072494,0.000412,25.010396,-2.4784,0.026,9.55733,9.55733
637.00,9.55756,25.072503,0.000409,25.010464,-2.4783,0.026,9.55821,9.55821
638.00,9.55769,25.072529,0.000407,25.010476,-2.4782,0.026,9.55813,9.55813
639.00,9.55774,25.072549,0.000406,25.010490,-2.4783,0.026,9.55821,9.55821
640.00,9.55769,25.072488,0.000401,25.010377,-2.4783,0.026,9.55767,9.55767
641.00,9.55770,25.072714,0.000402,25.010538,-2.4780,0.027,9.55846,9.55846
642.00,9.55801,25.072866,0.000405,25.010619,-2.4777,0.027,9.55837,9.55837
643.00,9.55796,25.072969,0.000408,25.010683,-2.4772,0.027,9.55761,9.55761
644.00,9.55797,25.073090,0.000407,25.010724,-2.4767,0.027,9.55761,9.55761
645.00,9.55813,25.073212,0.000412,25.010785,-2.4762,0.027,9.55801,9.55801
646.00,9.55816,25.073187,0.000414,25.010720,-2.4760,0.027,9.55736,9.55736
647.00,9.55802,25.073144,0.000412,25.010656,-2.4758,0.027,9.55702,9.55702
648.00,9.55785,25.073181,0.000412,25.010716,-2.4757,0.027,9.55712,9.55712
649.00,9.55774,25.073072,0.000411,25.010621,-2.4754,0.027,9.55757,9.55757
650.00,9.55772,25.073168,0.000411,25.010728,-2.4752,0.027,9.55832,9.55832
651.00,9.55786,25.073012,0.000404,25.010556,-2.4750,0.027,9.55896,9.55896
652.00,9.55797,25.073049,0.000401,25.010504,-2.4749,0.028,9.55924,9.55924
653.00,9.55805,25.073072,0.000399,25.010413,-2.4749,0.028,9.55504,9.55504
654.00,9.55809,25.073161,0.000402,25.010492,-2.4749,0.028,9.54511,9.54511
655.00,9.55791,25.073023,0.000398,25.010335,-2.4748,0.028,9.53037,9.53037
656.00,9.55816,25.073171,0.000399,25.010473,-2.4747,0.028,9.51138,9.51138
657.00,9.55789,25.073150,0.000400,25.010439,-2.4746,0.028,9.49026,9.49026
658.00,9.55834,25.073062,0.000396,25.010396,-2.4743,0.028,9.47233,9.47233
659.00,9.55871,25.073087,0.000390,25.010368,-2.4741,0.028,9.45971,9.45971
660.00,9.55994,25.073203,0.000390,25.010364,-2.4739,0.029,9.45148,9.45148
@5,2.0001,4.0, 660.001000000004 
661.00,9.56095,25.073258,0.000388,25.010322,-2.4737,0.029,9.44826,9.44826
662.00,9.55982,25.073420,0.000389,25.010428,-2.4734,0.029,9.44919,9.44919
663.00,9.53495,25.073538,0.000387,25.010435,-2.4732,0.029,9.45323,9.45323
664.00,9.50969,25.073482,0.000386,25.010339,-2.4730,0.029,9.45790,9.45790
665.00,9.48615,25.073392,0.000385,25.010265,-2.4727,0.030,9.46477,9.46477
666.00,9.46612,25.073338,0.000387,25.010203,-2.4724,0.030,9.47064,9.47064
667.00,9.45460,25.073293,0.000382,25.010051,-2.4722,0.030,9.47568,9.47568
668.00,9.44564,25.073371,0.000382,25.010024,-2.4719,0.030,9.48046,9.48046
669.00,9.44539,25.073550,0.000384,25.010094,-2.4717,0.030,9.48498,9.48498
670.00,9.44556,25.073683,0.000384,25.010057,-2.4716,0.030,9.48852,9.48852
671.00,9.44998,25.073819,0.000385,25.010104,-2.4716,0.031,9.49294,9.49294
672.00,9.45916,25.073965,0.000392,25.010217,-2.4716,0.030,9.49597,9.49597
673.00,9.46549,25.074055,0.000396,25.010338,-2.4715,0.031,9.49785,9.49785
674.00,9.46996,25.074140,0.000397,25.010408,-2.4714,0.031,9.49848,9.49848
675.00,9.47913,25.074155,0.000398,25.010470,-2.4711,0.031,9.49898,9.49898
676.00,9.47949,25.074311,0.000403,25.010649,-2.4708,0.031,9.49971,9.49971
677.00,9.48504,25.074310,0.000403,25.010624,-2.4703,0.031,9.50133,9.50133
678.00,9.48933,25.074334,0.000405,25.010571,-2.4699,0.031,9.50436,9.50436
679.00,9.49231,25.074189,0.000404,25.010392,-2.4697,0.031,9.50906,9.50906
680.00,9.49668,25.074174,0.000401,25.010371,-2.4695,0.031,9.51424,9.51424
681.00,9.49774,25.074188,0.000398,25.010274,-2.4692,0.031,9.51921,9.51921
682.00,9.49787,25.074302,0.000400,25.010359,-2.4689,0.031,9.52404,9.52404
683.00,9.49900,25.074308,0.000398,25.010279,-2.4687,0.031,9.52926,9.52926
684.00,9.49849,25.074535,0.000400,25.010375,-2.4685,0.032,9.53370,9.53370
685.00,9.49933,25.074804,0.000408,25.010524,-2.4683,0.031,9.53667,9.53667
686.00,9.50503,25.074836,0.000408,25.010529,-2.4682,0.031,9.53872,9.53872
687.00,9.50784,25.074772,0.000405,25.010357,-2.4682,0.031,9.54051,9.54051
688.00,9.51384,25.074849,0.000406,25.010407,-2.4680,0.032,9.54133,9.54133
689.00,9.51904,25.074889,0.000405,25.010442,-2.4677,0.032,9.54298,9.54298
690.00,9.52555,25.074895,0.000402,25.010398,-2.4676,0.032,9.54520,9.54520
691.00,9.52982,25.074858,0.000400,25.010228,-2.4674,0.032,9.54811,9.54811
692.00,9.53195,25.074860,0.000399,25.010194,-2.4673,0.033,9.54998,9.54998
693.00,9.53819,25.074954,0.000398,25.010267,-2.4672,0.033,9.55110,9.55110
694.00,9.53966,25.074885,0.000397,25.010137,-2.4672,0.033,9.55153,9.55153
695.00,9.54025,25.075017,0.000395,25.010158,-2.4670,0.033,9.55205,9.55205
696.00,9.54221,25.075100,0.000395,25.010257,-2.4668,0.033,9.55270,9.55270
697.00,9.54330,25.075095,0.000392,25.010253,-2.4666,0.033,9.55429,9.55429
698.00,9.54497,25.075063,0.000394,25.010186,-2.4663,0.033,9.55519,9.55519
699.00,9.54869,25.075173,0.000396,25.010282,-2.4661,0.033,9.55623,9.55623
700.00,9.55125,25.075117,0.000397,25.010242,-2.4659,0.033,9.55699,9.55699
701.00,9.55092,25.075135,0.000401,25.010272,-2.4657,0.033,9.55709,9.55709
702.00,9.55163,25.075283,0.000411,25.010373,-2.4655,0.033,9.55718,9.55718
703.00,9.55279,25.075310,0.000413,25.010374,-2.4655,0.033,9.55824,9.55824
704.00,9.55348,25.075311,0.000416,25.010378,-2.4656,0.033,9.55914,9.55914
705.00,9.55427,25.075329,0.000417,25.010390,-2.4654,0.033,9.55995,9.55995
706.00,9.55490,25.075229,0.000413,25.010256,-2.4652,0.033,9.56046,9.56046
707.00,9.55565,25.075170,0.000406,25.010163,-2.4649,0.034,9.56152,9.56152
708.00,9.55637,25.075235,0.000402,25.010247,-2.4646,0.034,9.56195,9.56195
709.00,9.55696,25.075254,0.000397,25.010231,-2.4644,0.034,9.56147,9.56147
710.00,9.55738,25.075175,0.000396,25.010169,-2.4642,0.034,9.56100,9.56100
711.00,9.55768,25.075363,0.000398,25.010261,-2.4642,0.034,9.56132,9.56132
712.00,9.55808,25.075357,0.000394,25.010183,-2.4643,0.034,9.56023,9.56023
713.00,9.55858,25.075402,0.000393,25.010110,-2.4641,0.034,9.55996,9.55996
714.00,9.55914,25.075444,0.000396,25.010121,-2.4638,0.034,9.56076,9.56076
715.00,9.55960,25.075498,0.000394,25.010090,-2.4636,0.035,9.56124,9.56124
716.00,9.55989,25.075471,0.000394,25.010026,-2.4635,0.035,9.56078,9.56078
717.00,9.55998,25.075617,0.000399,25.010177,-2.4634,0.035,9.56132,9.56132
718.00,9.56041,25.075565,0.000400,25.010101,-2.4633,0.035,9.56159,9.56159
719.00,9.56063,25.075532,0.000398,25.009994,-2.4633,0.035,9.56117,9.56117
720.00,9.56067,25.075557,0.000398,25.009953,-2.4632,0.035,9.56082,9.56082
721.00,9.56083,25.075676,0.000402,25.010065,-2.4631,0.035,9.56114,9.56114
722.00,9.56107,25.075689,0.000401,25.010028,-2.4628,0.035,9.56186,9.56186
723.00,9.56125,25.075748,0.000401,25.010043,-2.4625,0.035,9.56251,9.56251
724.00,9.56121,25.075839,0.000399,25.010105,-2.4622,0.035,9.56278,9.56278
725.00,9.56148,25.075911,0.000400,25.010158,-2.4619,0.035,9.56328,9.56328
726.00,9.56164,25.075790,0.000393,25.010013,-2.4617,0.036,9.56453,9.56453
727.00,9.56205,25.075722,0.000391,25.009949,-2.4616,0.036,9.56514,9.56514
728.00,9.56218,25.075825,0.000393,25.009989,-2.4616,0.036,9.56472,9.56472
729.00,9.56237,25.075961,0.000399,25.010070,-2.4616,0.036,9.56492,9.56492
730.00,9.56256,25.076059,0.000399,25.010115,-2.4614,0.036,9.56553,9.56553
731.00,9.56291,25.076131,0.000400,25.010152,-2.4613,0.036,9.56522,9.56522
732.00,9.56312,25.076371,0.000403,25.010328,-2.4610,0.036,9.56497,9.56497
733.00,9.56343,25.076445,0.000402,25.010420,-2.4604,0.036,9.56570,9.56570
734.00,9.56360,25.076388,0.000400,25.010383,-2.4600,0.036,9.56616,9.56616
735.00,9.56401,25.076398,0.000401,25.010411,-2.4598,0.036,9.56623,9.56623
736.00,9.56432,25.076524,0.000405,25.010496,-2.4594,0.036,9.56463,9.56463
737.00,9.56460,25.076501,0.000404,25.010412,-2.4594,0.036,9.56280,9.56280
738.00,9.56488,25.076617,0.000407,25.010521,-2.4596,0.037,9.56232,9.56232
739.00,9.56421,25.076715,0.000408,25.010575,-2.4596,0.037,9.56179,9.56179
740.00,9.56423,25.076602,0.000409,25.010417,-2.4597,0.037,9.56091,9.56091
741.00,9.56424,25.076593,0.000407,25.010406,-2.4599,0.037,9.56127,9.56127
742.00,9.56432,25.076615,0.000408,25.010427,-2.4597,0.037,9.56191,9.56191
743.00,9.56387,25.076560,0.000408,25.010293,-2.4593,0.037,9.56140,9.56140
744.00,9.56387,25.076658,0.000409,25.010365,-2.4590,0.037,9.56144,9.56144
745.00,9.56321,25.076779,0.000411,25.010445,-2.4586,0.037,9.56130,9.56130
746.00,9.56307,25.076857,0.000413,25.010448,-2.4581,0.037,9.56127,9.56127
747.00,9.56262,25.076942,0.000413,25.010508,-2.4578,0.037,9.56183,9.56183
748.00,9.56239,25.076974,0.000409,25.010502,-2.4575,0.037,9.56253,9.56253
749.00,9.56228,25.077019,0.000407,25.010458,-2.4572,0.038,9.56256,9.56256
750.00,9.56228,25.077263,0.000413,25.010686,-2.4570,0.038,9.56306,9.56306
751.00,9.56248,25.077261,0.000413,25.010683,-2.4568,0.038,9.56330,9.56330
752.00,9.56248,25.077208,0.000414,25.010587,-2.4566,0.038,9.56319,9.56319
753.00,9.56228,25.077252,0.000415,25.010656,-2.4565,0.038,9.56216,9.56216
754.00,9.56191,25.077110,0.000410,25.010566,-2.4564,0.038,9.56093,9.56093
755.00,9.56148,25.076932,0.000405,25.010323,-2.4562,0.038,9.55985,9.55985
756.00,9.56169,25.076942,0.000402,25.010293,-2.4562,0.038,9.56005,9.56005
757.00,9.56167,25.077031,0.000401,25.010361,-2.4561,0.039,9.55946,9.55946
758.00,9.56147,25.076918,0.000396,25.010188,-2.4562,0.039,9.55916,9.55916
759.00,9.56133,25.076993,0.000400,25.010188,-2.4562,0.039,9.56058,9.56058
760.00,9.56144,25.077066,0.000400,25.010243,-2.4562,0.039,9.56174,9.56174
761.00,9.56153,25.077054,0.000401,25.010178,-2.4560,0.039,9.56181,9.56181
762.00,9.56155,25.077104,0.000401,25.010142,-2.4557,0.039,9.56205,9.56205
763.00,9.56157,25.077239,0.000406,25.010234,-2.4553,0.039,9.56308,9.56308
764.00,9.56170,25.077248,0.000407,25.010229,-2.4548,0.039,9.56208,9.56208
765.00,9.56172,25.077244,0.000405,25.010201,-2.4544,0.039,9.56125,9.56125
766.00,9.56156,25.077331,0.000400,25.010238,-2.4540,0.039,9.56076,9.56076
767.00,9.56135,25.077367,0.000400,25.010262,-2.4540,0.039,9.56027,9.56027
768.00,9.56104,25.077347,0.000399,25.010133,-2.4540,0.039,9.55938,9.55938
769.00,9.56087,25.077421,0.000400,25.010112,-2.4543,0.039,9.55980,9.55980
770.00,9.56061,25.077659,0.000406,25.010242,-2.4545,0.039,9.56026,9.56026
771.00,9.56063,25.077723,0.000413,25.010258,-2.4546,0.039,9.56046,9.56046
772.00,9.56072,25.077789,0.000417,25.010266,-2.4545,0.039,9.56149,9.56149
773.00,9.56087,25.077960,0.000419,25.010388,-2.4544,0.039,9.56211,9.56211
774.00,9.56102,25.078090,0.000418,25.010463,-2.4542,0.039,9.56197,9.56197
775.00,9.56125,25.078134,0.000417,25.010444,-2.4539,0.039,9.56216,9.56216
776.00,9.56135,25.078232,0.000416,25.010479,-2.4535,0.039,9.56206,9.56206
777.00,9.56131,25.078262,0.000414,25.010410,-2.4530,0.040,9.56089,9.56089
778.00,9.56138,25.078338,0.000414,25.010426,-2.4526,0.040,9.56050,9.56050
779.00,9.56117,25.078416,0.000418,25.010410,-2.4522,0.040,9.56027,9.56027
780.00,9.56094,25.078331,0.000416,25.010310,-2.4519,0.040,9.55961,9.55961
781.00,9.56065,25.078286,0.000412,25.010296,-2.4518,0.040,9.55885,9.55885
782.00,9.56040,25.078307,0.000410,25.010310,-2.4519,0.040,9.55865,9.55865
783.00,9.56028,25.078191,0.000404,25.010209,-2.4518,0.040,9.55871,9.55871
784.00,9.56003,25.078261,0.000402,25.010298,-2.4517,0.040,9.55787,9.55787
785.00,9.55994,25.078304,0.000402,25.010329,-2.4516,0.041,9.55737,9.55737
786.00,9.55981,25.078461,0.000407,25.010440,-2.4516,0.041,9.55811,9.55811
787.00,9.56001,25.078400,0.000407,25.010403,-2.4517,0.041,9.55970,9.55970
788.00,9.56026,25.078415,0.000407,25.010434,-2.4517,0.041,9.56015,9.56015
789.00,9.56033,25.078480,0.000411,25.010489,-2.4517,0.041,9.56057,9.56057
790.00,9.56011,25.078463,0.000411,25.010505,-2.4516,0.041,9.56103,9.56103
791.00,9.55980,25.078401,0.000411,25.010393,-2.4514,0.041,9.56136,9.56136
792.00,9.55951,25.078545,0.000413,25.010498,-2.4510,0.041,9.56102,9.56102
793.00,9.55927,25.078626,0.000415,25.010485,-2.4505,0.041,9.56129,9.56129
794.00,9.55927,25.078510,0.000410,25.010291,-2.4501,0.041,9.56213,9.56213
795.00,9.55928,25.078702,0.000412,25.010329,-2.4498,0.041,9.56204,9.56204
796.00,9.55959,25.078712,0.000407,25.010249,-2.4497,0.042,9.56156,9.56156
797.00,9.56007,25.078790,0.000408,25.010245,-2.4496,0.042,9.56126,9.56126
798.00,9.56053,25.078938,0.000410,25.010333,-2.4496,0.042,9.56104,9.56104
799.00,9.56045,25.078938,0.000407,25.010275,-2.4496,0.042,9.56087,9.56087
800.00,9.56059,25.078885,0.000403,25.010206,-2.4495,0.042,9.56106,9.56106
801.00,9.56106,25.079016,0.000405,25.010326,-2.4494,0.042,9.56101,9.56101
802.00,9.56122,25.079074,0.000405,25.010337,-2.4494,0.042,9.56144,9.56144
803.00,9.56114,25.079086,0.000404,25.010313,-2.4493,0.042,9.56046,9.56046
804.00,9.56125,25.079164,0.000404,25.010367,-2.4493,0.042,9.55573,9.55573
805.00,9.56102,25.079163,0.000401,25.010386,-2.4492,0.043,9.54668,9.54668
806.00,9.56134,25.079081,0.000396,25.010291,-2.4491,0.043,9.53355,9.53355
807.00,9.56102,25.079034,0.000388,25.010282,-2.4487,0.043,9.51685,9.51685
808.00,9.56068,25.079104,0.000389,25.010359,-2.4484,0.043,9.49925,9.49925
809.00,9.56097,25.079065,0.000389,25.010325,-2.4481,0.043,9.48446,9.48446
810.00,9.56020,25.079262,0.000392,25.010430,-2.4480,0.043,9.47335,9.47335
@6,2.0001,4.0, 810.042999999998 
811.00,9.56016,25.079372,0.000394,25.010463,-2.4479,0.044,9.46742,9.46742
812.00,9.56355,25.079424,0.000394,25.010368,-2.4477,0.044,9.46482,9.46482
813.00,9.55785,25.079414,0.000394,25.010284,-2.4476,0.044,9.46634,9.46634
814.00,9.53703,25.079538,0.000393,25.010357,-2.4472,0.044,9.47051,9.47051
815.00,9.51488,25.079454,0.000395,25.010244,-2.4468,0.044,9.47729,9.47729
816.00,9.49420,25.079511,0.000393,25.010226,-2.4465,0.044,9.48393,9.48393
817.00,9.48026,25.079542,0.000393,25.010237,-2.4461,0.044,9.49141,9.49141
818.00,9.46994,25.079562,0.000388,25.010222,-2.4459,0.045,9.49682,9.49682
819.00,9.46375,25.079656,0.000388,25.010261,-2.4460,0.045,9.50243,9.50243
820.00,9.46106,25.079624,0.000385,25.010176,-2.4462,0.045,9.50665,9.50665
821.00,9.46413,25.079673,0.000388,25.010214,-2.4464,0.045,9.50971,9.50971
822.00,9.46740,25.079770,0.000389,25.010335,-2.4467,0.046,9.51081,9.51081
823.00,9.47750,25.079784,0.000392,25.010298,-2.4468,0.046,9.51200,9.51200
824.00,9.48405,25.079729,0.000393,25.010146,-2.4468,0.046,9.51275,9.51275
825.00,9.49317,25.079970,0.000396,25.010285,-2.4466,0.046,9.51346,9.51346
826.00,9.49765,25.080104,0.000398,25.010443,-2.4464,0.046,9.51492,9.51492
827.00,9.50446,25.080208,0.000402,25.010521,-2.4461,0.046,9.51758,9.51758
828.00,9.50507,25.080272,0.000403,25.010648,-2.4458,0.046,9.52072,9.52072
829.00,9.51035,25.080342,0.000406,25.010768,-2.4456,0.046,9.52257,9.52257
830.00,9.51120,25.080212,0.000406,25.010667,-2.4455,0.046,9.52487,9.52487
831.00,9.51159,25.080121,0.000404,25.010533,-2.4453,0.046,9.52674,9.52674
832.00,9.51324,25.079883,0.000397,25.010242,-2.4451,0.046,9.52808,9.52808
833.00,9.51495,25.079905,0.000396,25.010177,-2.4450,0.046,9.52961,9.52961
834.00,9.51559,25.079923,0.000396,25.010220,-2.4451,0.046,9.53202,9.53202
835.00,9.51773,25.079957,0.000395,25.010263,-2.4451,0.046,9.53461,9.53461
836.00,9.51984,25.080006,0.000395,25.010250,-2.4451,0.047,9.53774,9.53774
837.00,9.52171,25.080172,0.000401,25.010370,-2.4451,0.047,9.54239,9.54239
838.00,9.52382,25.080266,0.000402,25.010320,-2.4449,0.047,9.54640,9.54640
839.00,9.52623,25.080286,0.000397,25.010172,-2.4446,0.047,9.55009,9.55009
840.00,9.52828,25.080383,0.000399,25.010175,-2.4443,0.047,9.55251,9.55251
841.00,9.52992,25.080435,0.000400,25.010176,-2.4440,0.047,9.55363,9.55363
842.00,9.53166,25.080498,0.000401,25.010180,-2.4439,0.047,9.55367,9.55367
843.00,9.53408,25.080486,0.000397,25.010226,-2.4437,0.047,9.55356,9.55356
844.00,9.53707,25.080678,0.000403,25.010408,-2.4433,0.047,9.55359,9.55359
845.00,9.54236,25.080640,0.000400,25.010370,-2.4431,0.048,9.55413,9.55413
846.00,9.54547,25.080649,0.000400,25.010407,-2.4429,0.048,9.55535,9.55535
847.00,9.55208,25.080678,0.000400,25.010410,-2.4427,0.048,9.55658,9.55658
848.00,9.55405,25.080864,0.000403,25.010514,-2.4425,0.048,9.55839,9.55839
849.00,9.55359,25.080930,0.000402,25.010533,-2.4425,0.048,9.55973,9.55973
850.00,9.55356,25.080994,0.000405,25.010470,-2.4424,0.048,9.56094,9.56094
851.00,9.55415,25.081124,0.000408,25.010468,-2.4423,0.048,9.56190,9.56190
852.00,9.55497,25.081168,0.000405,25.010525,-2.4422,0.048,9.56187,9.56187
853.00,9.55609,25.081074,0.000409,25.010457,-2.4420,0.048,9.56083,9.56083
854.00,9.55688,25.080959,0.000410,25.010331,-2.4418,0.048,9.56055,9.56055
855.00,9.55714,25.081029,0.000411,25.010468,-2.4417,0.048,9.56036,9.56036
856.00,9.55758,25.081104,0.000411,25.010564,-2.4417,0.048,9.56096,9.56096
857.00,9.55792,25.081215,0.000418,25.010608,-2.4416,0.048,9.56216,9.56216
858.00,9.55845,25.081240,0.000416,25.010555,-2.4416,0.048,9.56283,9.56283
859.00,9.55914,25.081282,0.000414,25.010640,-2.4414,0.049,9.56171,9.56171
860.00,9.55981,25.081401,0.000416,25.010684,-2.4411,0.049,9.56177,9.56177
861.00,9.56061,25.081247,0.000411,25.010481,-2.4409,0.049,9.56281,9.56281
862.00,9.56062,25.081172,0.000404,25.010378,-2.4409,0.049,9.56455,9.56455
863.00,9.56107,25.081222,0.000401,25.010396,-2.4408,0.049,9.56680,9.56680
864.00,9.56126,25.081376,0.000400,25.010415,-2.4407,0.049,9.56963,9.56963
865.00,9.56097,25.081321,0.000396,25.010314,-2.4407,0.049,9.57152,9.57152
866.00,9.56091,25.081438,0.000398,25.010348,-2.4406,0.050,9.57191,9.57191
867.00,9.56157,25.081542,0.000403,25.010399,-2.4405,0.050,9.57106,9.57106
868.00,9.56083,25.081619,0.000404,25.010417,-2.4404,0.050,9.56983,9.56983
869.00,9.55770,25.081616,0.000408,25.010378,-2.4402,0.050,9.56837,9.56837
870.00,9.56249,25.081514,0.000408,25.010189,-2.4399,0.050,9.56612,9.56612
871.00,9.56978,25.081468,0.000405,25.010179,-2.4397,0.050,9.56510,9.56510
872.00,9.57325,25.081410,0.000401,25.010098,-2.4395,0.050,9.56484,9.56484
873.00,9.57203,25.081439,0.000403,25.010151,-2.4394,0.050,9.56483,9.56483
874.00,9.57180,25.081532,0.000403,25.010184,-2.4393,0.050,9.56500,9.56500
875.00,9.57039,25.081653,0.000404,25.010299,-2.4392,0.050,9.56546,9.56546
876.00,9.56898,25.081817,0.000410,25.010342,-2.4391,0.050,9.56504,9.56504
877.00,9.56807,25.081827,0.000410,25.010266,-2.4390,0.050,9.56370,9.56370
878.00,9.56605,25.081752,0.000409,25.010144,-2.4390,0.050,9.56270,9.56270
879.00,9.56563,25.081698,0.000406,25.010079,-2.4390,0.050,9.56302,9.56302
880.00,9.56582,25.081836,0.000407,25.010153,-2.4391,0.050,9.56250,9.56250
881.00,9.56534,25.081879,0.000406,25.010148,-2.4391,0.050,9.56115,9.56115
882.00,9.56487,25.082125,0.000414,25.010357,-2.4390,0.050,9.56073,9.56073
883.00,9.56452,25.082316,0.000417,25.010508,-2.4390,0.050,9.56033,9.56033
884.00,9.56386,25.082273,0.000417,25.010446,-2.4388,0.051,9.55968,9.55968
885.00,9.56336,25.082133,0.000413,25.010370,-2.4386,0.051,9.55972,9.55972
886.00,9.56316,25.082041,0.000412,25.010275,-2.4383,0.051,9.56093,9.56093
887.00,9.56290,25.082040,0.000410,25.010266,-2.4380,0.051,9.56187,9.56187
888.00,9.56279,25.082116,0.000408,25.010237,-2.4377,0.051,9.56326,9.56326
889.00,9.56283,25.082262,0.000409,25.010331,-2.4374,0.051,9.56413,9.56413
890.00,9.56262,25.082453,0.000415,25.010453,-2.4371,0.051,9.56480,9.56480
891.00,9.56258,25.082617,0.000415,25.010541,-2.4367,0.051,9.56481,9.56481
892.00,9.56255,25.082751,0.000412,25.010618,-2.4365,0.051,9.56455,9.56455
893.00,9.56253,25.082674,0.000408,25.010510,-2.4363,0.052,9.56331,9.56331
894.00,9.56239,25.082778,0.000411,25.010540,-2.4362,0.052,9.56259,9.56259
895.00,9.56225,25.082904,0.000410,25.010563,-2.4362,0.052,9.56271,9.56271
896.00,9.56222,25.082971,0.000409,25.010615,-2.4362,0.052,9.56295,9.56295
897.00,9.56247,25.082857,0.000409,25.010448,-2.4361,0.052,9.56325,9.56325
898.00,9.56269,25.082879,0.000412,25.010497,-2.4358,0.052,9.56416,9.56416
899.00,9.56277,25.082775,0.000407,25.010456,-2.4356,0.052,9.56451,9.56451
900.00,9.56277,25.082679,0.000407,25.010392,-2.4352,0.052,9.56325,9.56325
901.00,9.56315,25.082589,0.000408,25.010322,-2.4350,0.052,9.56167,9.56167
902.00,9.56289,25.082672,0.000411,25.010410,-2.4349,0.052,9.56005,9.56005
903.00,9.56298,25.082711,0.000410,25.010341,-2.4349,0.052,9.55923,9.55923
904.00,9.56309,25.082707,0.000410,25.010240,-2.4348,0.052,9.55870,9.55870
905.00,9.56267,25.082705,0.000404,25.010188,-2.4348,0.052,9.55860,9.55860
906.00,9.56232,25.082826,0.000405,25.010283,-2.4349,0.053,9.55922,9.55922
907.00,9.56192,25.082814,0.000405,25.010209,-2.4348,0.053,9.55973,9.55973
908.00,9.56157,25.082776,0.000401,25.010143,-2.4349,0.053,9.55948,9.55948
909.00,9.56144,25.082904,0.000401,25.010210,-2.4348,0.053,9.55941,9.55941
910.00,9.56126,25.083001,0.000409,25.010286,-2.4348,0.053,9.56145,9.56145
911.00,9.56098,25.082963,0.000403,25.010201,-2.4347,0.053,9.56275,9.56275
912.00,9.56076,25.083081,0.000404,25.010273,-2.4345,0.053,9.56331,9.56331
913.00,9.56128,25.083178,0.000409,25.010342,-2.4341,0.053,9.56373,9.56373
914.00,9.56093,25.083222,0.000409,25.010327,-2.4338,0.053,9.56345,9.56345
915.00,9.56040,25.083222,0.000407,25.010265,-2.4334,0.054,9.56238,9.56238
916.00,9.56058,25.083300,0.000409,25.010287,-2.4331,0.054,9.56174,9.56174
917.00,9.56130,25.083207,0.000404,25.010187,-2.4329,0.054,9.56322,9.56322
918.00,9.56177,25.083254,0.000405,25.010236,-2.4328,0.054,9.56500,9.56500
919.00,9.56276,25.083185,0.000406,25.010206,-2.4326,0.054,9.56730,9.56730
920.00,9.56294,25.083260,0.000407,25.010262,-2.4325,0.054,9.56860,9.56860
921.00,9.56226,25.083292,0.000405,25.010217,-2.4324,0.054,9.56936,9.56936
922.00,9.56264,25.083382,0.000407,25.010209,-2.4322,0.054,9.56778,9.56778
923.00,9.56384,25.083428,0.000406,25.010199,-2.4322,0.054,9.56731,9.56731
924.00,9.56485,25.083513,0.000407,25.010260,-2.4322,0.054,9.56572,9.56572
925.00,9.56459,25.083520,0.000408,25.010241,-2.4322,0.054,9.56462,9.56462
926.00,9.56521,25.083584,0.000411,25.010338,-2.4321,0.054,9.56427,9.56427
927.00,9.56570,25.083636,0.000409,25.010380,-2.4320,0.054,9.56489,9.56489
928.00,9.56554,25.083665,0.000408,25.010321,-2.4321,0.054,9.56465,9.56465
929.00,9.56563,25.083647,0.000407,25.010177,-2.4321,0.055,9.56457,9.56457
930.00,9.56663,25.083747,0.000405,25.010206,-2.4319,0.055,9.56442,9.56442
931.00,9.56666,25.083707,0.000400,25.010073,-2.4319,0.055,9.56414,9.56414
932.00,9.56646,25.083666,0.000398,25.010013,-2.4318,0.055,9.56447,9.56447
933.00,9.56602,25.083791,0.000400,25.010123,-2.4316,0.055,9.56459,9.56459
934.00,9.56586,25.083959,0.000401,25.010246,-2.4311,0.055,9.56527,9.56527
935.00,9.56593,25.083973,0.000401,25.010188,-2.4309,0.055,9.56607,9.56607
936.00,9.56599,25.084055,0.000404,25.010210,-2.4307,0.055,9.56611,9.56611
937.00,9.56580,25.084154,0.000405,25.010162,-2.4304,0.055,9.56610,9.56610
938.00,9.56559,25.084115,0.000400,25.010086,-2.4303,0.056,9.56630,9.56630
939.00,9.56551,25.084096,0.000396,25.010100,-2.4303,0.056,9.56578,9.56578
940.00,9.56515,25.084085,0.000396,25.010128,-2.4304,0.056,9.56528,9.56528
941.00,9.56520,25.084181,0.000398,25.010175,-2.4304,0.056,9.56529,9.56529
942.00,9.56509,25.084086,0.000399,25.010149,-2.4304,0.056,9.56372,9.56372
943.00,9.56466,25.084119,0.000401,25.010157,-2.4302,0.056,9.56268,9.56268
944.00,9.56456,25.084146,0.000407,25.010178,-2.4301,0.056,9.56281,9.56281
945.00,9.56458,25.084237,0.000410,25.010211,-2.4300,0.056,9.56243,9.56243
946.00,9.56462,25.084281,0.000411,25.010215,-2.4295,0.056,9.56309,9.56309
947.00,9.56468,25.084415,0.000411,25.010279,-2.4292,0.056,9.56464,9.56464
948.00,9.56480,25.084457,0.000415,25.010274,-2.4290,0.056,9.56588,9.56588
949.00,9.56492,25.084606,0.000413,25.010289,-2.4288,0.056,9.56600,9.56600
950.00,9.56510,25.084628,0.000412,25.010220,-2.4285,0.056,9.56727,9.56727
951.00,9.56506,25.084627,0.000408,25.010199,-2.4284,0.056,9.56746,9.56746
952.00,9.56532,25.084731,0.000408,25.010281,-2.4283,0.057,9.56745,9.56745
953.00,9.56529,25.084795,0.000404,25.010292,-2.4281,0.057,9.56526,9.56526
954.00,9.56523,25.084831,0.000401,25.010301,-2.4279,0.057,9.56040,9.56040
955.00,9.56504,25.084907,0.000403,25.010361,-2.4279,0.057,9.55063,9.55063
956.00,9.56517,25.085045,0.000407,25.010485,-2.4280,0.057,9.53694,9.53694
957.00,9.56601,25.085084,0.000408,25.010509,-2.4281,0.057,9.52151,9.52151
958.00,9.56690,25.085184,0.000410,25.010602,-2.4281,0.057,9.50649,9.50649
959.00,9.56757,25.085054,0.000406,25.010459,-2.4281,0.057,9.49369,9.49369
960.00,9.56783,25.085268,0.000407,25.010583,-2.4280,0.058,9.48563,9.48563
@7,2.0001,4.0, 960.082999999999 
961.00,9.56891,25.085172,0.000402,25.010434,-2.4280,0.058,9.48116,9.48116
962.00,9.56618,25.085251,0.000405,25.010411,-2.4278,0.058,9.48064,9.48064
963.00,9.55756,25.085209,0.000402,25.010309,-2.4274,0.058,9.48182,9.48182
964.00,9.54036,25.085365,0.000404,25.010376,-2.4271,0.058,9.48575,9.48575
965.00,9.51991,25.085140,0.000398,25.010128,-2.4268,0.058,9.49048,9.49048
966.00,9.50057,25.085187,0.000396,25.010089,-2.4263,0.058,9.49618,9.49618
967.00,9.48914,25.085282,0.000393,25.010127,-2.4259,0.059,9.50083,9.50083
968.00,9.48263,25.085374,0.000393,25.010174,-2.4257,0.059,9.50536,9.50536
969.00,9.47829,25.085386,0.000392,25.010177,-2.4258,0.059,9.50924,9.50924
970.00,9.47886,25.085314,0.000387,25.010095,-2.4256,0.059,9.51264,9.51264
971.00,9.48024,25.085394,0.000388,25.010182,-2.4256,0.059,9.51628,9.51628
972.00,9.48625,25.085287,0.000389,25.010095,-2.4257,0.059,9.51924,9.51924
973.00,9.48870,25.085279,0.000390,25.010063,-2.4258,0.059,9.52225,9.52225
974.00,9.49602,25.085238,0.000388,25.010008,-2.4259,0.059,9.52462,9.52462
975.00,9.50329,25.085534,0.000396,25.010249,-2.4261,0.059,9.52579,9.52579
976.00,9.50607,25.085553,0.000399,25.010204,-2.4261,0.059,9.52642,9.52642
977.00,9.50918,25.085647,0.000397,25.010229,-2.4260,0.059,9.52756,9.52756
978.00,9.51166,25.085712,0.000401,25.010238,-2.4259,0.060,9.52928,9.52928
979.00,9.51554,25.085913,0.000405,25.010319,-2.4255,0.059,9.53115,9.53115
980.00,9.52025,25.085971,0.000404,25.010312,-2.4251,0.060,9.53351,9.53351
981.00,9.52304,25.086157,0.000403,25.010410,-2.4250,0.060,9.53645,9.53645
982.00,9.52445,25.086222,0.000405,25.010429,-2.4250,0.060,9.53931,9.53931
983.00,9.52525,25.086254,0.000401,25.010395,-2.4250,0.060,9.54231,9.54231
984.00,9.52692,25.086200,0.000403,25.010384,-2.4252,0.060,9.54503,9.54503
985.00,9.52883,25.086109,0.000405,25.010300,-2.4254,0.060,9.54775,9.54775
986.00,9.53037,25.086008,0.000403,25.010233,-2.4255,0.060,9.54986,9.54986
987.00,9.53188,25.085997,0.000400,25.010205,-2.4254,0.061,9.55194,9.55194
988.00,9.53412,25.086014,0.000403,25.010239,-2.4253,0.061,9.55412,9.55412
989.00,9.53653,25.086040,0.000403,25.010214,-2.4252,0.061,9.55591,9.55591
990.00,9.53932,25.086084,0.000403,25.010197,-2.4249,0.061,9.55818,9.55818
991.00,9.54190,25.086144,0.000406,25.010194,-2.4247,0.061,9.56018,9.56018
992.00,9.54514,25.086267,0.000409,25.010256,-2.4244,0.061,9.56225,9.56225
993.00,9.54738,25.086389,0.000411,25.010312,-2.4243,0.061,9.56275,9.56275
994.00,9.54950,25.086439,0.000409,25.010295,-2.4242,0.061,9.56203,9.56203
995.00,9.55170,25.086494,0.000412,25.010328,-2.4242,0.061,9.56125,9.56125
996.00,9.55394,25.086513,0.000411,25.010319,-2.4243,0.061,9.56154,9.56154
997.00,9.55602,25.086487,0.000410,25.010248,-2.4243,0.061,9.56157,9.56157
998.00,9.55770,25.086479,0.000407,25.010167,-2.4243,0.061,9.56205,9.56205
999.00,9.55783,25.086492,0.000408,25.010194,-2.4241,0.062,9.57003,9.57003
1000.00,9.55870,25.086616,0.000409,25.010357,-2.4241,0.062,9.58037,9.58037
1001.00,9.55998,25.086701,0.000412,25.010454,-2.4239,0.062,9.58822,9.58822
1002.00,9.56132,25.086685,0.000409,25.010408,-2.4237,0.062,9.59395,9.59395
1003.00,9.56207,25.086846,0.000411,25.010484,-2.4237,0.062,9.60021,9.60021
1004.00,9.56211,25.086910,0.000408,25.010457,-2.4238,0.062,9.60038,9.60038
1005.00,9.56116,25.086751,0.000404,25.010161,-2.4238,0.062,9.59685,9.59685
1006.00,9.56338,25.086501,0.000396,25.009817,-2.4238,0.062,9.59259,9.59259
1007.00,9.56534,25.086501,0.000397,25.009753,-2.4238,0.062,9.58874,9.58874
1008.00,9.56611,25.086347,0.000399,25.009696,-2.4237,0.062,9.58358,9.58358
1009.00,9.59516,25.086449,0.000403,25.009727,-2.4234,0.062,9.57931,9.57931
1010.00,9.61053,25.086573,0.000403,25.009847,-2.4229,0.062,9.57624,9.57624
1011.00,9.60372,25.086883,0.000408,25.010134,-2.4227,0.062,9.57388,9.57388
1012.00,9.59457,25.086970,0.000411,25.010216,-2.4226,0.062,9.57175,9.57175
1013.00,9.59585,25.087141,0.000408,25.010276,-2.4226,0.062,9.57031,9.57031
1014.00,9.59628,25.087261,0.000410,25.010405,-2.4225,0.063,9.56813,9.56813
1015.00,9.59295,25.087285,0.000411,25.010389,-2.4223,0.063,9.56533,9.56533
1016.00,9.58264,25.087347,0.000413,25.010423,-2.4220,0.063,9.56544,9.56544
1017.00,9.57504,25.087382,0.000411,25.010464,-2.4217,0.063,9.56661,9.56661
1018.00,9.57259,25.087363,0.000409,25.010370,-2.4215,0.063,9.56805,9.56805
1019.00,9.57452,25.087374,0.000407,25.010293,-2.4214,0.063,9.56906,9.56906
1020.00,9.57616,25.087408,0.000408,25.010292,-2.4214,0.063,9.56974,9.56974
1021.00,9.57076,25.087407,0.000408,25.010249,-2.4213,0.063,9.56858,9.56858
1022.00,9.56441,25.087473,0.000406,25.010247,-2.4212,0.064,9.56825,9.56825
1023.00,9.56393,25.087414,0.000404,25.010209,-2.4211,0.064,9.56743,9.56743
1024.00,9.56531,25.087416,0.000404,25.010218,-2.4213,0.064,9.56800,9.56800
1025.00,9.56687,25.087560,0.000406,25.010323,-2.4212,0.064,9.56959,9.56959
1026.00,9.56714,25.087522,0.000405,25.010212,-2.4211,0.064,9.57094,9.57094
1027.00,9.56711,25.087355,0.000406,25.010028,-2.4211,0.064,9.57167,9.57167
1028.00,9.56753,25.087603,0.000413,25.010250,-2.4209,0.064,9.57256,9.57256
1029.00,9.56834,25.087608,0.000414,25.010154,-2.4204,0.064,9.57274,9.57274
1030.00,9.56891,25.087538,0.000413,25.010045,-2.4201,0.064,9.57209,9.57209
1031.00,9.56930,25.087647,0.000409,25.010130,-2.4201,0.064,9.57172,9.57172
1032.00,9.56998,25.087969,0.000412,25.010304,-2.4201,0.064,9.57154,9.57154
1033.00,9.57034,25.087840,0.000408,25.010064,-2.4203,0.064,9.57177,9.57177
1034.00,9.57032,25.087873,0.000408,25.010119,-2.4206,0.064,9.57109,9.57109
1035.00,9.57040,25.087989,0.000408,25.010176,-2.4207,0.064,9.57071,9.57071
1036.00,9.57051,25.088024,0.000410,25.010156,-2.4206,0.065,9.57047,9.57047
1037.00,9.57041,25.087971,0.000410,25.010143,-2.4204,0.065,9.57029,9.57029
1038.00,9.57038,25.088081,0.000412,25.010244,-2.4202,0.065,9.57001,9.57001
1039.00,9.57054,25.088089,0.000413,25.010162,-2.4201,0.065,9.57087,9.57087
1040.00,9.57086,25.088123,0.000414,25.010134,-2.4200,0.065,9.57193,9.57193
1041.00,9.57129,25.088114,0.000413,25.010092,-2.4199,0.065,9.57262,9.57262
1042.00,9.57158,25.088180,0.000413,25.010106,-2.4198,0.065,9.57343,9.57343
1043.00,9.57188,25.088156,0.000413,25.010063,-2.4197,0.065,9.57373,9.57373
1044.00,9.57206,25.088177,0.000415,25.010097,-2.4196,0.065,9.57353,9.57353
1045.00,9.57195,25.088205,0.000415,25.010143,-2.4195,0.065,9.57256,9.57256
1046.00,9.57178,25.088323,0.000416,25.010210,-2.4193,0.066,9.57252,9.57252
1047.00,9.57177,25.088314,0.000418,25.010168,-2.4192,0.066,9.57240,9.57240
1048.00,9.57171,25.088363,0.000416,25.010195,-2.4191,0.066,9.57257,9.57257
1049.00,9.57190,25.088335,0.000411,25.010086,-2.4189,0.066,9.57371,9.57371
1050.00,9.57229,25.088412,0.000409,25.010069,-2.4186,0.066,9.57492,9.57492
1051.00,9.57278,25.088536,0.000411,25.010139,-2.4184,0.066,9.57630,9.57630
1052.00,9.57318,25.088810,0.000414,25.010386,-2.4183,0.066,9.57717,9.57717
1053.00,9.57339,25.088905,0.000417,25.010490,-2.4181,0.066,9.57737,9.57737
1054.00,9.57353,25.089121,0.000423,25.010708,-2.4181,0.066,9.57578,9.57578
1055.00,9.57380,25.089163,0.000424,25.010765,-2.4181,0.066,9.57381,9.57381
1056.00,9.57436,25.089141,0.000424,25.010781,-2.4181,0.066,9.57184,9.57184
1057.00,9.57449,25.089074,0.000423,25.010697,-2.4181,0.066,9.57082,9.57082
1058.00,9.57459,25.089032,0.000423,25.010576,-2.4181,0.066,9.57038,9.57038
1059.00,9.57489,25.088890,0.000417,25.010410,-2.4181,0.066,9.57070,9.57070
1060.00,9.57572,25.088869,0.000418,25.010239,-2.4184,0.067,9.57168,9.57168
1061.00,9.57649,25.088830,0.000415,25.010053,-2.4185,0.067,9.57270,9.57270
1062.00,9.57643,25.088937,0.000412,25.010079,-2.4184,0.067,9.57304,9.57304
1063.00,9.57449,25.088992,0.000411,25.009976,-2.4183,0.067,9.57307,9.57307
1064.00,9.57095,25.089255,0.000415,25.010154,-2.4183,0.067,9.57332,9.57332
1065.00,9.57100,25.089271,0.000409,25.010213,-2.4179,0.067,9.57376,9.57376
1066.00,9.57133,25.089451,0.000412,25.010397,-2.4177,0.067,9.57355,9.57355
1067.00,9.57178,25.089383,0.000411,25.010300,-2.4176,0.067,9.57336,9.57336
1068.00,9.57208,25.089470,0.000411,25.010433,-2.4173,0.067,9.57420,9.57420
1069.00,9.57229,25.089427,0.000410,25.010352,-2.4171,0.067,9.57454,9.57454
1070.00,9.57252,25.089403,0.000413,25.010260,-2.4170,0.067,9.57496,9.57496
1071.00,9.57288,25.089404,0.000412,25.010216,-2.4167,0.067,9.57495,9.57495
1072.00,9.57299,25.089332,0.000409,25.010162,-2.4167,0.068,9.57499,9.57499
1073.00,9.57304,25.089348,0.000406,25.010179,-2.4167,0.068,9.57436,9.57436
1074.00,9.57297,25.089361,0.000408,25.010164,-2.4166,0.068,9.57355,9.57355
1075.00,9.57313,25.089333,0.000406,25.010174,-2.4164,0.068,9.57265,9.57265
1076.00,9.57330,25.089361,0.000409,25.010192,-2.4163,0.068,9.57232,9.57232
1077.00,9.57343,25.089451,0.000412,25.010234,-2.4162,0.068,9.57242,9.57242
1078.00,9.57348,25.089502,0.000416,25.010232,-2.4162,0.068,9.57230,9.57230
1079.00,9.57357,25.089545,0.000412,25.010260,-2.4162,0.068,9.57226,9.57226
1080.00,9.57349,25.089818,0.000419,25.010406,-2.4163,0.068,9.57257,9.57257
1081.00,9.57344,25.089881,0.000419,25.010523,-2.4162,0.068,9.57279,9.57279
1082.00,9.57333,25.089944,0.000419,25.010527,-2.4161,0.068,9.57222,9.57222
1083.00,9.57323,25.089972,0.000418,25.010467,-2.4159,0.068,9.57193,9.57193
1084.00,9.57319,25.089815,0.000412,25.010234,-2.4156,0.068,9.57157,9.57157
1085.00,9.57305,25.089821,0.000409,25.010248,-2.4154,0.068,9.57173,9.57173
1086.00,9.57296,25.089822,0.000407,25.010116,-2.4152,0.069,9.57163,9.57163
1087.00,9.57288,25.089880,0.000408,25.010112,-2.4150,0.068,9.57154,9.57154
1088.00,9.57260,25.089956,0.000407,25.010203,-2.4150,0.069,9.57132,9.57132
1089.00,9.57243,25.090200,0.000415,25.010440,-2.4149,0.069,9.57229,9.57229
1090.00,9.57242,25.090293,0.000417,25.010497,-2.4149,0.069,9.57259,9.57259
1091.00,9.57240,25.090357,0.000416,25.010506,-2.4150,0.069,9.57279,9.57279
1092.00,9.57231,25.090394,0.000412,25.010479,-2.4151,0.069,9.57319,9.57319
1093.00,9.57229,25.090403,0.000410,25.010376,-2.4151,0.069,9.57370,9.57370
1094.00,9.57234,25.090463,0.000408,25.010321,-2.4152,0.069,9.57350,9.57350
1095.00,9.57247,25.090400,0.000403,25.010197,-2.4152,0.070,9.57357,9.57357
1096.00,9.57253,25.090482,0.000404,25.010203,-2.4151,0.070,9.57397,9.57397
1097.00,9.57258,25.090351,0.000403,25.010061,-2.4149,0.070,9.57473,9.57473
1098.00,9.57281,25.090462,0.000406,25.010187,-2.4148,0.070,9.57478,9.57478
1099.00,9.57299,25.090444,0.000406,25.010222,-2.4146,0.070,9.57493,9.57493
1100.00,9.57313,25.090406,0.000406,25.010177,-2.4145,0.070,9.57605,9.57605
1101.00,9.57373,25.090160,0.000402,25.010003,-2.4146,0.070,9.57748,9.57748
1102.00,9.57397,25.090308,0.000404,25.010124,-2.4147,0.070,9.57904,9.57904
1103.00,9.57431,25.090208,0.000403,25.010027,-2.4146,0.070,9.57926,9.57926
1104.00,9.57461,25.090274,0.000405,25.010043,-2.4143,0.070,9.57752,9.57752
1105.00,9.57511,25.090469,0.000407,25.010202,-2.4141,0.070,9.57104,9.57104
1106.00,9.57526,25.090779,0.000410,25.010400,-2.4137,0.070,9.56095,9.56095
1107.00,9.57582,25.090807,0.000410,25.010385,-2.4134,0.071,9.54756,9.54756
1108.00,9.57656,25.091056,0.000409,25.010532,-2.4133,0.071,9.53352,9.53352
1109.00,9.57692,25.091164,0.000409,25.010584,-2.4133,0.071,9.51912,9.51912
1110.00,9.57963,25.091216,0.000408,25.010520,-2.4132,0.071,9.50692,9.50692
@8,2.0001,4.0, 1110.017 
1111.00,9.58283,25.091172,0.000405,25.010431,-2.4131,0.071,9.49851,9.49851
1112.00,9.58398,25.091228,0.000401,25.010427,-2.4130,0.072,9.49394,9.49394
1113.00,9.57456,25.091199,0.000396,25.010343,-2.4130,0.072,9.49286,9.49286
1114.00,9.56481,25.091194,0.000390,25.010280,-2.4130,0.072,9.49563,9.49563
1115.00,9.54866,25.091235,0.000393,25.010327,-2.4129,0.073,9.50131,9.50131
1116.00,9.53216,25.091268,0.000399,25.010369,-2.4128,0.072,9.50806,9.50806
1117.00,9.51760,25.091338,0.000400,25.010446,-2.4126,0.073,9.51492,9.51492
1118.00,9.50426,25.091276,0.000402,25.010420,-2.4123,0.072,9.52120,9.52120
1119.00,9.49302,25.091291,0.000405,25.010465,-2.4121,0.072,9.52624,9.52624
1120.00,9.48799,25.091221,0.000400,25.010410,-2.4120,0.073,9.52943,9.52943
1121.00,9.49070,25.091292,0.000400,25.010472,-2.4122,0.073,9.53091,9.53091
1122.00,9.49483,25.091333,0.000403,25.010441,-2.4122,0.073,9.53141,9.53141
1123.00,9.49878,25.091365,0.000404,25.010405,-2.4124,0.073,9.53274,9.53274
1124.00,9.50672,25.091338,0.000404,25.010335,-2.4125,0.073,9.53386,9.53386
1125.00,9.51621,25.091273,0.000404,25.010230,-2.4124,0.073,9.53585,9.53585
1126.00,9.52374,25.091268,0.000399,25.010164,-2.4121,0.073,9.53802,9.53802
1127.00,9.52812,25.091235,0.000394,25.010128,-2.4119,0.073,9.54070,9.54070
1128.00,9.53024,25.091224,0.000394,25.010142,-2.4116,0.074,9.54253,9.54253
1129.00,9.53078,25.091270,0.000390,25.010134,-2.4113,0.074,9.54472,9.54472
1130.00,9.53177,25.091356,0.000391,25.010161,-2.4110,0.074,9.54682,9.54682
1131.00,9.53356,25.091340,0.000396,25.010144,-2.4109,0.074,9.55048,9.55048
1132.00,9.53498,25.091369,0.000400,25.010138,-2.4109,0.074,9.55407,9.55407
1133.00,9.53615,25.091467,0.000400,25.010128,-2.4108,0.074,9.55743,9.55743
1134.00,9.53811,25.091650,0.000404,25.010259,-2.4108,0.074,9.55937,9.55937
1135.00,9.54013,25.091763,0.000405,25.010305,-2.4109,0.074,9.56044,9.56044
1136.00,9.54248,25.091870,0.000401,25.010270,-2.4109,0.074,9.56053,9.56053
1137.00,9.54462,25.092080,0.000401,25.010393,-2.4108,0.074,9.56102,9.56102
1138.00,9.54643,25.092201,0.000403,25.010439,-2.4105,0.075,9.56109,9.56109
1139.00,9.54841,25.092130,0.000401,25.010305,-2.4103,0.075,9.56289,9.56289
1140.00,9.55256,25.092222,0.000404,25.010363,-2.4103,0.075,9.56419,9.56419
1141.00,9.56021,25.092183,0.000402,25.010299,-2.4099,0.075,9.56507,9.56507
1142.00,9.56242,25.092159,0.000403,25.010258,-2.4095,0.075,9.56550,9.56550
1143.00,9.56090,25.092181,0.000407,25.010276,-2.4093,0.075,9.56718,9.56718
1144.00,9.56113,25.092366,0.000413,25.010433,-2.4092,0.075,9.56797,9.56797
1145.00,9.56204,25.092437,0.000409,25.010384,-2.4090,0.075,9.56887,9.56887
1146.00,9.56266,25.092616,0.000414,25.010591,-2.4089,0.075,9.56942,9.56942
1147.00,9.56359,25.092573,0.000413,25.010547,-2.4089,0.075,9.57027,9.57027
1148.00,9.56456,25.092565,0.000412,25.010521,-2.4089,0.075,9.57086,9.57086
1149.00,9.56515,25.092407,0.000410,25.010351,-2.4089,0.075,9.57192,9.57192
1150.00,9.56573,25.092366,0.000412,25.010360,-2.4088,0.075,9.57295,9.57295
1151.00,9.56640,25.092372,0.000411,25.010265,-2.4086,0.075,9.57392,9.57392
1152.00,9.56771,25.092413,0.000410,25.010216,-2.4086,0.075,9.57452,9.57452
1153.00,9.56883,25.092466,0.000408,25.010190,-2.4086,0.076,9.57537,9.57537
1154.00,9.56949,25.092623,0.000405,25.010234,-2.4086,0.076,9.57585,9.57585
1155.00,9.57015,25.092666,0.000402,25.010229,-2.4085,0.076,9.57732,9.57732
1156.00,9.57092,25.092754,0.000408,25.010280,-2.4085,0.076,9.57933,9.57933
1157.00,9.57197,25.092808,0.000410,25.010284,-2.4083,0.076,9.57936,9.57936
1158.00,9.57291,25.092975,0.000417,25.010405,-2.4080,0.076,9.57852,9.57852
1159.00,9.57402,25.092966,0.000419,25.010372,-2.4079,0.076,9.57743,9.57743
1160.00,9.57479,25.093077,0.000426,25.010462,-2.4078,0.076,9.57603,9.57603
1161.00,9.57513,25.093110,0.000421,25.010469,-2.4079,0.076,9.57473,9.57473
1162.00,9.57604,25.093233,0.000421,25.010579,-2.4081,0.076,9.57538,9.57538
1163.00,9.57604,25.093206,0.000416,25.010529,-2.4083,0.076,9.57627,9.57627
1164.00,9.57633,25.093176,0.000415,25.010515,-2.4083,0.077,9.57660,9.57660
1165.00,9.57655,25.093070,0.000408,25.010376,-2.4082,0.077,9.57710,9.57710
1166.00,9.57721,25.093056,0.000410,25.010297,-2.4081,0.077,9.57679,9.57679
1167.00,9.57715,25.092953,0.000411,25.010183,-2.4079,0.077,9.57687,9.57687
1168.00,9.57695,25.093003,0.000413,25.010224,-2.4077,0.077,9.57703,9.57703
1169.00,9.57715,25.093064,0.000416,25.010203,-2.4075,0.077,9.57804,9.57804
1170.00,9.57694,25.093219,0.000420,25.010318,-2.4075,0.077,9.57897,9.57897
1171.00,9.57705,25.093225,0.000417,25.010345,-2.4074,0.077,9.57986,9.57986
1172.00,9.57746,25.093434,0.000411,25.010464,-2.4074,0.077,9.58116,9.58116
1173.00,9.57789,25.093404,0.000406,25.010357,-2.4073,0.077,9.58191,9.58191
1174.00,9.57833,25.093516,0.000402,25.010442,-2.4070,0.078,9.58161,9.58161
1175.00,9.57803,25.093562,0.000402,25.010381,-2.4066,0.078,9.58141,9.58141
1176.00,9.57817,25.093603,0.000402,25.010328,-2.4065,0.078,9.58107,9.58107
1177.00,9.57858,25.093611,0.000408,25.010286,-2.4064,0.078,9.57913,9.57913
1178.00,9.57866,25.093658,0.000413,25.010327,-2.4066,0.078,9.57784,9.57784
1179.00,9.57851,25.093746,0.000415,25.010398,-2.4068,0.078,9.57807,9.57807
1180.00,9.57880,25.093668,0.000410,25.010366,-2.4069,0.078,9.57804,9.57804
1181.00,9.57899,25.093724,0.000413,25.010442,-2.4068,0.078,9.57896,9.57896
1182.00,9.57913,25.093629,0.000407,25.010355,-2.4068,0.078,9.58035,9.58035
1183.00,9.57957,25.093601,0.000402,25.010336,-2.4066,0.078,9.58133,9.58133
1184.00,9.57991,25.093626,0.000402,25.010303,-2.4062,0.078,9.58188,9.58188
1185.00,9.58018,25.093776,0.000406,25.010380,-2.4060,0.078,9.58228,9.58228
1186.00,9.58042,25.093777,0.000405,25.010358,-2.4058,0.079,9.58254,9.58254
1187.00,9.58063,25.093917,0.000409,25.010471,-2.4057,0.079,9.58169,9.58169
1188.00,9.58079,25.094026,0.000412,25.010473,-2.4056,0.079,9.58065,9.58065
1189.00,9.58070,25.094012,0.000412,25.010427,-2.4058,0.079,9.57945,9.57945
1190.00,9.58038,25.093992,0.000409,25.010355,-2.4060,0.079,9.57801,9.57801
1191.00,9.57995,25.094071,0.000406,25.010352,-2.4060,0.079,9.57667,9.57667
1192.00,9.57959,25.094136,0.000408,25.010332,-2.4058,0.079,9.57630,9.57630
1193.00,9.57920,25.094118,0.000407,25.010306,-2.4054,0.079,9.57678,9.57678
1194.00,9.57917,25.093981,0.000407,25.010233,-2.4050,0.080,9.57714,9.57714
1195.00,9.57952,25.093997,0.000408,25.010270,-2.4046,0.080,9.57765,9.57765
1196.00,9.57962,25.094016,0.000410,25.010276,-2.4043,0.080,9.57789,9.57789
1197.00,9.57941,25.093943,0.000406,25.010215,-2.4041,0.080,9.57859,9.57859
1198.00,9.57916,25.093974,0.000405,25.010168,-2.4041,0.080,9.57998,9.57998
1199.00,9.57898,25.094220,0.000407,25.010312,-2.4042,0.080,9.58228,9.58228
1200.00,9.57907,25.094448,0.000408,25.010473,-2.4044,0.080,9.58378,9.58378
1201.00,9.57872,25.094483,0.000408,25.010392,-2.4046,0.080,9.58398,9.58398
1202.00,9.57805,25.094630,0.000412,25.010473,-2.4048,0.080,9.58306,9.58306
1203.00,9.57786,25.094701,0.000414,25.010588,-2.4049,0.080,9.58116,9.58116
1204.00,9.57827,25.094614,0.000410,25.010444,-2.4050,0.080,9.57879,9.57879
1205.00,9.57894,25.094429,0.000408,25.010220,-2.4050,0.080,9.57711,9.57711
1206.00,9.57926,25.094530,0.000412,25.010302,-2.4048,0.080,9.57702,9.57702
1207.00,9.58087,25.094454,0.000409,25.010207,-2.4047,0.080,9.57806,9.57806
1208.00,9.58515,25.094343,0.000406,25.010043,-2.4045,0.080,9.57796,9.57796
1209.00,9.58714,25.094524,0.000414,25.010214,-2.4044,0.080,9.57779,9.57779
1210.00,9.58562,25.094599,0.000417,25.010256,-2.4044,0.080,9.57745,9.57745
1211.00,9.57937,25.094613,0.000415,25.010314,-2.4044,0.080,9.57700,9.57700
1212.00,9.57673,25.094668,0.000414,25.010321,-2.4044,0.080,9.57630,9.57630
1213.00,9.57697,25.094710,0.000415,25.010323,-2.4043,0.081,9.57574,9.57574
1214.00,9.57753,25.094587,0.000410,25.010180,-2.4041,0.081,9.57474,9.57474
1215.00,9.57741,25.094700,0.000412,25.010258,-2.4038,0.081,9.57516,9.57516
1216.00,9.57714,25.094731,0.000410,25.010175,-2.4036,0.081,9.57643,9.57643
1217.00,9.57683,25.094683,0.000408,25.010112,-2.4035,0.081,9.57753,9.57753
1218.00,9.57656,25.094809,0.000408,25.010179,-2.4034,0.081,9.57905,9.57905
1219.00,9.57694,25.094986,0.000411,25.010297,-2.4034,0.081,9.58017,9.58017
1220.00,9.57705,25.095064,0.000410,25.010327,-2.4034,0.081,9.57972,9.57972
1221.00,9.57701,25.095117,0.000412,25.010361,-2.4032,0.081,9.57781,9.57781
1222.00,9.57664,25.095360,0.000419,25.010518,-2.4030,0.081,9.57648,9.57648
1223.00,9.57649,25.095352,0.000417,25.010433,-2.4027,0.081,9.57622,9.57622
1224.00,9.57669,25.095361,0.000416,25.010399,-2.4024,0.082,9.57700,9.57700
1225.00,9.57741,25.095349,0.000418,25.010320,-2.4024,0.082,9.57787,9.57787
1226.00,9.57903,25.095460,0.000418,25.010372,-2.4024,0.082,9.57968,9.57968
1227.00,9.57842,25.095465,0.000417,25.010308,-2.4022,0.082,9.58103,9.58103
1228.00,9.57755,25.095569,0.000420,25.010344,-2.4022,0.082,9.58194,9.58194
1229.00,9.57821,25.095708,0.000418,25.010383,-2.4024,0.082,9.58288,9.58288
1230.00,9.57875,25.095765,0.000415,25.010372,-2.4024,0.082,9.58439,9.58439
1231.00,9.57905,25.095819,0.000415,25.010348,-2.4024,0.082,9.58511,9.58511
1232.00,9.57854,25.095904,0.000415,25.010325,-2.4027,0.082,9.58507,9.58507
1233.00,9.57908,25.095960,0.000415,25.010351,-2.4028,0.082,9.58430,9.58430
1234.00,9.58021,25.095963,0.000416,25.010297,-2.4027,0.082,9.58256,9.58256
1235.00,9.58084,25.095999,0.000414,25.010293,-2.4026,0.082,9.58110,9.58110
1236.00,9.58072,25.096031,0.000413,25.010273,-2.4026,0.082,9.58027,9.58027
1237.00,9.58061,25.095985,0.000410,25.010294,-2.4024,0.082,9.58004,9.58004
1238.00,9.58085,25.095961,0.000405,25.010261,-2.4023,0.083,9.58046,9.58046
1239.00,9.58131,25.096016,0.000404,25.010286,-2.4022,0.083,9.58107,9.58107
1240.00,9.58210,25.095929,0.000403,25.010124,-2.4021,0.083,9.58045,9.58045
1241.00,9.58239,25.095837,0.000403,25.009978,-2.4019,0.083,9.57959,9.57959
1242.00,9.58259,25.095923,0.000405,25.010012,-2.4017,0.083,9.57962,9.57962
1243.00,9.58255,25.096159,0.000414,25.010183,-2.4014,0.083,9.57887,9.57887
1244.00,9.58194,25.096057,0.000414,25.010039,-2.4012,0.083,9.57897,9.57897
1245.00,9.58153,25.096216,0.000416,25.010211,-2.4009,0.083,9.58022,9.58022
1246.00,9.58142,25.096311,0.000418,25.010331,-2.4010,0.083,9.58149,9.58149
1247.00,9.58138,25.096341,0.000418,25.010327,-2.4013,0.083,9.58164,9.58164
1248.00,9.58086,25.096193,0.000410,25.010170,-2.4016,0.083,9.58130,9.58130
1249.00,9.58026,25.096273,0.000411,25.010290,-2.4019,0.084,9.58082,9.58082
1250.00,9.58039,25.096348,0.000412,25.010399,-2.4022,0.084,9.57969,9.57969
1251.00,9.58013,25.096461,0.000413,25.010485,-2.4020,0.084,9.57873,9.57873
1252.00,9.57990,25.096425,0.000413,25.010432,-2.4019,0.084,9.57905,9.57905
1253.00,9.57998,25.096534,0.000415,25.010496,-2.4017,0.084,9.57920,9.57920
1254.00,9.57996,25.096565,0.000413,25.010482,-2.4013,0.084,9.57700,9.57700
1255.00,9.57968,25.096554,0.000413,25.010369,-2.4010,0.084,9.57322,9.57322
1256.00,9.57985,25.096553,0.000410,25.010319,-2.4011,0.084,9.56680,9.56680
1257.00,9.58007,25.096661,0.000410,25.010360,-2.4010,0.084,9.55728,9.55728
1258.00,9.57995,25.096589,0.000408,25.010252,-2.4010,0.084,9.54672,9.54672
1259.00,9.57889,25.096661,0.000408,25.010241,-2.4012,0.085,9.53703,9.53703
1260.00,9.57807,25.096656,0.000406,25.010268,-2.4015,0.085,9.52743,9.52743
1261.00,9.57922,25.096596,0.000405,25.010196,-2.4015,0.085,9.52079,9.52079
@9,2.0001,4.0, 1260.056 
1262.00,9.58280,25.096606,0.000404,25.010222,-2.4014,0.085,9.51681,9.51681
1263.00,9.57776,25.096783,0.000406,25.010326,-2.4012,0.085,9.51573,9.51573
1264.00,9.56780,25.096796,0.000406,25.010320,-2.4009,0.085,9.51624,9.51624
1265.00,9.55820,25.096782,0.000405,25.010218,-2.4006,0.085,9.51926,9.51926
1266.00,9.54657,25.096862,0.000404,25.010213,-2.4002,0.086,9.52280,9.52280
1267.00,9.53605,25.096875,0.000402,25.010162,-2.4000,0.086,9.52760,9.52760
1268.00,9.52508,25.096933,0.000402,25.010217,-2.4001,0.086,9.53244,9.53244
1269.00,9.51922,25.097025,0.000399,25.010254,-2.4004,0.086,9.53752,9.53752
1270.00,9.51200,25.097128,0.000401,25.010312,-2.4005,0.086,9.54174,9.54174
1271.00,9.51381,25.097144,0.000401,25.010290,-2.4005,0.086,9.54469,9.54469
1272.00,9.51640,25.097212,0.000402,25.010275,-2.4006,0.086,9.54700,9.54700
1273.00,9.51917,25.097206,0.000402,25.010196,-2.4005,0.086,9.54944,9.54944
1274.00,9.52180,25.097124,0.000403,25.010111,-2.4001,0.086,9.55133,9.55133
1275.00,9.52524,25.097182,0.000404,25.010142,-2.3997,0.087,9.55385,9.55385
1276.00,9.53112,25.097203,0.000404,25.010130,-2.3995,0.087,9.55660,9.55660
1277.00,9.54013,25.097186,0.000404,25.010101,-2.3992,0.087,9.55811,9.55811
1278.00,9.54383,25.097183,0.000404,25.010105,-2.3990,0.087,9.55899,9.55899
1279.00,9.54605,25.097286,0.000407,25.010128,-2.3991,0.087,9.56016,9.56016
1280.00,9.54687,25.097293,0.000406,25.010084,-2.3991,0.087,9.56126,9.56126
1281.00,9.54786,25.097298,0.000402,25.010140,-2.3991,0.087,9.56238,9.56238
1282.00,9.55186,25.097394,0.000403,25.010201,-2.3992,0.087,9.56434,9.56434
1283.00,9.55512,25.097532,0.000403,25.010278,-2.3993,0.087,9.56643,9.56643
1284.00,9.55683,25.097570,0.000405,25.010272,-2.3993,0.088,9.56816,9.56816
1285.00,9.55776,25.097612,0.000406,25.010312,-2.3993,0.088,9.56934,9.56934
1286.00,9.55897,25.097730,0.000414,25.010374,-2.3993,0.088,9.57105,9.57105
1287.00,9.56039,25.097861,0.000417,25.010472,-2.3991,0.088,9.57213,9.57213
1288.00,9.56206,25.097903,0.000419,25.010529,-2.3988,0.088,9.57262,9.57262
1289.00,9.56341,25.097892,0.000414,25.010531,-2.3984,0.088,9.57289,9.57289
1290.00,9.56486,25.097931,0.000414,25.010500,-2.3981,0.088,9.57352,9.57352
1291.00,9.56618,25.097904,0.000409,25.010418,-2.3980,0.088,9.57387,9.57387
1292.00,9.56726,25.097936,0.000406,25.010447,-2.3979,0.088,9.57442,9.57442
1293.00,9.56808,25.097896,0.000407,25.010346,-2.3979,0.088,9.57495,9.57495
1294.00,9.56899,25.097939,0.000408,25.010341,-2.3980,0.088,9.57648,9.57648
1295.00,9.56996,25.097831,0.000404,25.010304,-2.3981,0.088,9.57788,9.57788
1296.00,9.57107,25.097802,0.000404,25.010325,-2.3981,0.088,9.57899,9.57899
1297.00,9.57207,25.097743,0.000407,25.010251,-2.3981,0.088,9.57953,9.57953
1298.00,9.57307,25.097759,0.000404,25.010211,-2.3981,0.088,9.57995,9.57995
1299.00,9.57396,25.097809,0.000403,25.010220,-2.3980,0.089,9.57983,9.57983
1300.00,9.57491,25.097905,0.000403,25.010199,-2.3978,0.089,9.57983,9.57983
1301.00,9.57575,25.097967,0.000399,25.010125,-2.3975,0.089,9.58057,9.58057
1302.00,9.57641,25.098017,0.000396,25.010049,-2.3973,0.089,9.58139,9.58139
1303.00,9.57711,25.097965,0.000396,25.009955,-2.3970,0.089,9.58163,9.58163
1304.00,9.57783,25.097979,0.000395,25.009897,-2.3968,0.089,9.58135,9.58135
1305.00,9.57826,25.098123,0.000399,25.010022,-2.3968,0.089,9.58141,9.58141
1306.00,9.57841,25.098188,0.000403,25.010089,-2.3967,0.089,9.58112,9.58112
1307.00,9.57891,25.098238,0.000405,25.010091,-2.3967,0.089,9.58093,9.58093
1308.00,9.57963,25.098353,0.000406,25.010197,-2.3968,0.090,9.58151,9.58151
1309.00,9.58025,25.098505,0.000411,25.010315,-2.3966,0.089,9.58281,9.58281
1310.00,9.58077,25.098530,0.000408,25.010269,-2.3964,0.090,9.58338,9.58338
1311.00,9.58104,25.098590,0.000408,25.010258,-2.3963,0.090,9.58404,9.58404
1312.00,9.58110,25.098601,0.000406,25.010279,-2.3961,0.090,9.58446,9.58446
1313.00,9.58138,25.098655,0.000406,25.010304,-2.3961,0.090,9.58579,9.58579
1314.00,9.58185,25.098627,0.000402,25.010277,-2.3961,0.090,9.58638,9.58638
1315.00,9.58229,25.098636,0.000401,25.010264,-2.3962,0.090,9.58628,9.58628
1316.00,9.58291,25.098675,0.000405,25.010289,-2.3962,0.090,9.58510,9.58510
1317.00,9.58305,25.098769,0.000409,25.010321,-2.3962,0.090,9.58443,9.58443
1318.00,9.58284,25.098796,0.000407,25.010262,-2.3961,0.091,9.58209,9.58209
1319.00,9.58270,25.098807,0.000411,25.010244,-2.3960,0.091,9.57995,9.57995
1320.00,9.58271,25.098894,0.000415,25.010301,-2.3958,0.090,9.57851,9.57851
1321.00,9.58262,25.098947,0.000412,25.010278,-2.3956,0.090,9.57855,9.57855
1322.00,9.58308,25.098975,0.000409,25.010299,-2.3953,0.091,9.57861,9.57861
1323.00,9.58323,25.099056,0.000409,25.010401,-2.3951,0.091,9.57928,9.57928
1324.00,9.58329,25.099137,0.000410,25.010464,-2.3949,0.091,9.57972,9.57972
1325.00,9.58277,25.099151,0.000406,25.010409,-2.3947,0.091,9.58037,9.58037
1326.00,9.58228,25.099154,0.000409,25.010366,-2.3946,0.091,9.58041,9.58041
1327.00,9.58205,25.099174,0.000411,25.010350,-2.3948,0.091,9.57956,9.57956
1328.00,9.58170,25.099236,0.000414,25.010321,-2.3950,0.091,9.57921,9.57921
1329.00,9.58136,25.099241,0.000416,25.010198,-2.3950,0.091,9.57999,9.57999
1330.00,9.58055,25.099299,0.000417,25.010208,-2.3951,0.091,9.58098,9.58098
1331.00,9.58006,25.099351,0.000415,25.010221,-2.3952,0.091,9.58176,9.58176
1332.00,9.58006,25.099364,0.000415,25.010197,-2.3951,0.091,9.58386,9.58386
1333.00,9.58047,25.099228,0.000408,25.010033,-2.3947,0.091,9.58492,9.58492
1334.00,9.58104,25.099259,0.000406,25.010070,-2.3947,0.092,9.58505,9.58505
1335.00,9.58113,25.099253,0.000408,25.010031,-2.3945,0.092,9.58479,9.58479
1336.00,9.58110,25.099322,0.000409,25.010058,-2.3944,0.091,9.58390,9.58390
1337.00,9.58154,25.099385,0.000405,25.010063,-2.3943,0.092,9.58236,9.58236
1338.00,9.58205,25.099753,0.000407,25.010341,-2.3942,0.092,9.58278,9.58278
1339.00,9.58210,25.099872,0.000406,25.010370,-2.3940,0.092,9.58385,9.58385
1340.00,9.58202,25.099904,0.000400,25.010380,-2.3939,0.092,9.58458,9.58458
1341.00,9.58236,25.099945,0.000401,25.010427,-2.3937,0.093,9.58510,9.58510
1342.00,9.58289,25.099962,0.000404,25.010394,-2.3935,0.093,9.58521,9.58521
1343.00,9.58321,25.099829,0.000402,25.010247,-2.3934,0.093,9.58475,9.58475
1344.00,9.58364,25.099843,0.000400,25.010218,-2.3933,0.093,9.58412,9.58412
1345.00,9.58434,25.099826,0.000405,25.010166,-2.3931,0.093,9.58335,9.58335
1346.00,9.58454,25.099864,0.000406,25.010178,-2.3931,0.093,9.58369,9.58369
1347.00,9.58418,25.099958,0.000407,25.010224,-2.3933,0.093,9.58447,9.58447
1348.00,9.58383,25.099989,0.000407,25.010239,-2.3935,0.093,9.58482,9.58482
1349.00,9.58385,25.099994,0.000405,25.010273,-2.3936,0.093,9.58463,9.58463
1350.00,9.58385,25.100113,0.000402,25.010352,-2.3938,0.093,9.58427,9.58427
1351.00,9.58404,25.100148,0.000401,25.010279,-2.3939,0.093,9.58321,9.58321
1352.00,9.58421,25.100099,0.000404,25.010254,-2.3939,0.093,9.58243,9.58243
1353.00,9.58387,25.100033,0.000405,25.010239,-2.3938,0.093,9.58182,9.58182
1354.00,9.58357,25.100020,0.000404,25.010202,-2.3938,0.094,9.58096,9.58096
1355.00,9.58333,25.100167,0.000409,25.010292,-2.3939,0.093,9.58083,9.58083
1356.00,9.58325,25.100279,0.000411,25.010395,-2.3937,0.094,9.58084,9.58084
1357.00,9.58334,25.100293,0.000406,25.010337,-2.3937,0.094,9.58150,9.58150
1358.00,9.58286,25.100470,0.000411,25.010411,-2.3936,0.094,9.58214,9.58214
1359.00,9.58270,25.100656,0.000420,25.010566,-2.3935,0.093,9.58231,9.58231
1360.00,9.58275,25.100680,0.000418,25.010573,-2.3935,0.094,9.58179,9.58179
1361.00,9.58290,25.100602,0.000416,25.010475,-2.3935,0.094,9.58220,9.58220
1362.00,9.58257,25.100680,0.000418,25.010567,-2.3934,0.094,9.58239,9.58239
1363.00,9.58269,25.100660,0.000415,25.010503,-2.3932,0.094,9.58234,9.58234
1364.00,9.58253,25.100609,0.000409,25.010411,-2.3929,0.094,9.58298,9.58298
1365.00,9.58228,25.100529,0.000409,25.010246,-2.3926,0.094,9.58413,9.58413
1366.00,9.58195,25.100602,0.000409,25.010249,-2.3924,0.094,9.58491,9.58491
1367.00,9.58202,25.100673,0.000409,25.010285,-2.3923,0.094,9.58343,9.58343
1368.00,9.58233,25.100680,0.000407,25.010280,-2.3924,0.094,9.58235,9.58235
1369.00,9.58253,25.100728,0.000408,25.010236,-2.3925,0.094,9.58207,9.58207
1370.00,9.58272,25.100735,0.000407,25.010211,-2.3927,0.095,9.58186,9.58186
1371.00,9.58327,25.100794,0.000405,25.010235,-2.3928,0.095,9.58146,9.58146
1372.00,9.58312,25.100845,0.000403,25.010177,-2.3928,0.095,9.58291,9.58291
1373.00,9.58285,25.100924,0.000406,25.010222,-2.3927,0.095,9.58382,9.58382
1374.00,9.58285,25.100899,0.000409,25.010209,-2.3928,0.095,9.58333,9.58333
1375.00,9.58287,25.100930,0.000409,25.010250,-2.3928,0.095,9.58325,9.58325
1376.00,9.58284,25.101000,0.000413,25.010313,-2.3928,0.095,9.58361,9.58361
1377.00,9.58290,25.100877,0.000413,25.010140,-2.3929,0.095,9.58339,9.58339
1378.00,9.58292,25.101005,0.000416,25.010183,-2.3928,0.095,9.58381,9.58381
1379.00,9.58321,25.101133,0.000415,25.010225,-2.3929,0.095,9.58596,9.58596
1380.00,9.58379,25.101272,0.000415,25.010311,-2.3929,0.095,9.58931,9.58931
1381.00,9.58336,25.101164,0.000409,25.010166,-2.3927,0.096,9.59157,9.59157
1382.00,9.58321,25.101341,0.000411,25.010290,-2.3926,0.096,9.59369,9.59369
1383.00,9.58343,25.101261,0.000407,25.010223,-2.3927,0.096,9.59491,9.59491
1384.00,9.58389,25.101233,0.000405,25.010187,-2.3926,0.096,9.59510,9.59510
1385.00,9.58419,25.101280,0.000406,25.010192,-2.3927,0.096,9.59324,9.59324
1386.00,9.58397,25.101424,0.000408,25.010237,-2.3927,0.096,9.59024,9.59024
1387.00,9.58535,25.101560,0.000408,25.010381,-2.3926,0.097,9.58713,9.58713
1388.00,9.58626,25.101649,0.000407,25.010368,-2.3925,0.097,9.58442,9.58442
1389.00,9.59142,25.101737,0.000411,25.010407,-2.3924,0.097,9.58176,9.58176
1390.00,9.59677,25.101780,0.000411,25.010344,-2.3922,0.097,9.58013,9.58013
1391.00,9.59580,25.101990,0.000417,25.010502,-2.3920,0.096,9.58099,9.58099
1392.00,9.59478,25.101855,0.000416,25.010320,-2.3920,0.096,9.58271,9.58271
1393.00,9.59347,25.101932,0.000418,25.010299,-2.3920,0.096,9.58422,9.58422
1394.00,9.59217,25.102032,0.000418,25.010321,-2.3919,0.096,9.58552,9.58552
1395.00,9.58956,25.102065,0.000417,25.010376,-2.3919,0.096,9.58552,9.58552
1396.00,9.58182,25.101962,0.000414,25.010270,-2.3920,0.096,9.58463,9.58463
1397.00,9.57967,25.102114,0.000413,25.010369,-2.3921,0.097,9.58309,9.58309
1398.00,9.57988,25.102040,0.000412,25.010342,-2.3921,0.097,9.58273,9.58273
1399.00,9.58171,25.102078,0.000411,25.010360,-2.3921,0.097,9.58174,9.58174
1400.00,9.58287,25.102174,0.000410,25.010379,-2.3921,0.097,9.58107,9.58107
1401.00,9.58291,25.102201,0.000410,25.010341,-2.3920,0.097,9.58066,9.58066
1402.00,9.58265,25.102222,0.000413,25.010356,-2.3920,0.097,9.58125,9.58125
1403.00,9.58270,25.102398,0.000415,25.010470,-2.3919,0.097,9.57981,9.57981
1404.00,9.58282,25.102355,0.000412,25.010430,-2.3919,0.097,9.57750,9.57750
1405.00,9.58249,25.102427,0.000415,25.010536,-2.3920,0.097,9.57432,9.57432
1406.00,9.58284,25.102424,0.000414,25.010609,-2.3922,0.097,9.56873,9.56873
1407.00,9.58223,25.102380,0.000412,25.010522,-2.3923,0.097,9.56094,9.56094
1408.00,9.58111,25.102202,0.000403,25.010279,-2.3925,0.098,9.55243,9.55243
1409.00,9.58084,25.102253,0.000401,25.010262,-2.3923,0.098,9.54354,9.54354
1410.00,9.58005,25.102296,0.000402,25.010189,-2.3921,0.098,9.53560,9.53560
1411.00,9.57982,25.102266,0.000400,25.010021,-2.3919,0.098,9.53009,9.53009
@10,2.0001,4.0, 1410.008 
1412.00,9.58284,25.102394,0.000401,25.010109,-2.3917,0.099,9.52658,9.52658
1413.00,9.57770,25.102536,0.000406,25.010306,-2.3916,0.099,9.52619,9.52619
1414.00,9.56905,25.102549,0.000405,25.010323,-2.3916,0.099,9.52848,9.52848
1415.00,9.56218,25.102498,0.000403,25.010268,-2.3915,0.099,9.53284,9.53284
1416.00,9.55124,25.102710,0.000404,25.010479,-2.3916,0.099,9.53725,9.53725
1417.00,9.54426,25.102772,0.000402,25.010474,-2.3917,0.099,9.54151,9.54151
1418.00,9.53531,25.102846,0.000400,25.010412,-2.3916,0.099,9.54589,9.54589
1419.00,9.52470,25.102990,0.000404,25.010419,-2.3917,0.099,9.55029,9.55029
1420.00,9.52267,25.103053,0.000406,25.010405,-2.3916,0.099,9.55348,9.55348
1421.00,9.52443,25.103025,0.000407,25.010324,-2.3915,0.099,9.55580,9.55580
1422.00,9.52732,25.102993,0.000409,25.010271,-2.3915,0.099,9.55796,9.55796
1423.00,9.53329,25.103088,0.000410,25.010339,-2.3914,0.099,9.55917,9.55917
1424.00,9.53619,25.103003,0.000408,25.010292,-2.3913,0.099,9.55958,9.55958
1425.00,9.54389,25.103048,0.000408,25.010315,-2.3912,0.100,9.55988,9.55988
1426.00,9.54594,25.103032,0.000408,25.010274,-2.3910,0.100,9.56088,9.56088
1427.00,9.54897,25.103041,0.000407,25.010258,-2.3906,0.100,9.56208,9.56208
1428.00,9.55530,25.102970,0.000408,25.010174,-2.3903,0.100,9.56407,9.56407
1429.00,9.55779,25.103022,0.000407,25.010144,-2.3901,0.100,9.56637,9.56637
1430.00,9.55818,25.103020,0.000405,25.010093,-2.3899,0.100,9.56837,9.56837
1431.00,9.55890,25.103048,0.000405,25.010090,-2.3899,0.100,9.57006,9.57006
1432.00,9.55955,25.103144,0.000409,25.010088,-2.3900,0.100,9.57214,9.57214
1433.00,9.56084,25.103155,0.000404,25.010038,-2.3900,0.100,9.57272,9.57272
1434.00,9.56251,25.103195,0.000408,25.010072,-2.3901,0.100,9.57404,9.57404
1435.00,9.56336,25.103189,0.000408,25.010075,-2.3900,0.100,9.57484,9.57484
1436.00,9.56473,25.103251,0.000404,25.010069,-2.3898,0.101,9.57625,9.57625
1437.00,9.56632,25.103257,0.000401,25.010042,-2.3900,0.101,9.57676,9.57676
1438.00,9.56805,25.103282,0.000405,25.010073,-2.3902,0.101,9.57796,9.57796
1439.00,9.56949,25.103397,0.000405,25.010111,-2.3904,0.101,9.57953,9.57953
1440.00,9.57092,25.103350,0.000402,25.010027,-2.3907,0.101,9.58147,9.58147
1441.00,9.57199,25.103282,0.000400,25.009971,-2.3910,0.101,9.58295,9.58295
1442.00,9.57325,25.103307,0.000402,25.010072,-2.3907,0.101,9.58415,9.58415
1443.00,9.57481,25.103439,0.000403,25.010149,-2.3903,0.101,9.58474,9.58474
1444.00,9.57619,25.103410,0.000404,25.010146,-2.3899,0.101,9.58381,9.58381
1445.00,9.57768,25.103605,0.000410,25.010283,-2.3898,0.101,9.58439,9.58439
1446.00,9.57872,25.103779,0.000416,25.010409,-2.3896,0.101,9.58509,9.58509
1447.00,9.58000,25.103772,0.000412,25.010294,-2.3897,0.102,9.58645,9.58645
1448.00,9.58107,25.103699,0.000407,25.010182,-2.3899,0.102,9.58910,9.58910
1449.00,9.58160,25.103736,0.000404,25.010139,-2.3901,0.102,9.59138,9.59138
1450.00,9.58225,25.103775,0.000403,25.010125,-2.3901,0.102,9.59068,9.59068
1451.00,9.58351,25.103908,0.000407,25.010110,-2.3903,0.102,9.58936,9.58936
1452.00,9.58499,25.104009,0.000408,25.010125,-2.3904,0.102,9.58826,9.58826
1453.00,9.58626,25.104155,0.000411,25.010216,-2.3904,0.102,9.58633,9.58633
1454.00,9.58740,25.104150,0.000405,25.010203,-2.3904,0.102,9.58512,9.58512
1455.00,9.58787,25.104154,0.000402,25.010234,-2.3903,0.102,9.58480,9.58480
1456.00,9.58890,25.104090,0.000395,25.010223,-2.3904,0.102,9.58533,9.58533
1457.00,9.59139,25.104245,0.000398,25.010366,-2.3905,0.103,9.58624,9.58624
1458.00,9.59361,25.104192,0.000399,25.010304,-2.3908,0.103,9.58705,9.58705
1459.00,9.59262,25.104260,0.000406,25.010370,-2.3911,0.103,9.58766,9.58766
1460.00,9.58499,25.104192,0.000405,25.010227,-2.3913,0.103,9.58874,9.58874
1461.00,9.58391,25.104211,0.000407,25.010217,-2.3912,0.103,9.58971,9.58971
1462.00,9.58495,25.104161,0.000406,25.010148,-2.3910,0.103,9.58902,9.58902
1463.00,9.58486,25.104310,0.000407,25.010232,-2.3908,0.103,9.58812,9.58812
1464.00,9.58588,25.104371,0.000407,25.010208,-2.3904,0.103,9.58698,9.58698
1465.00,9.58658,25.104514,0.000409,25.010311,-2.3900,0.103,9.58709,9.58709
1466.00,9.58715,25.104561,0.000406,25.010331,-2.3898,0.103,9.58693,9.58693
1467.00,9.58769,25.104626,0.000407,25.010345,-2.3898,0.103,9.58832,9.58832
1468.00,9.58741,25.104645,0.000407,25.010341,-2.3897,0.103,9.58921,9.58921
1469.00,9.58733,25.104673,0.000405,25.010343,-2.3898,0.103,9.58978,9.58978
1470.00,9.58784,25.104687,0.000405,25.010340,-2.3899,0.104,9.58884,9.58884
1471.00,9.58794,25.104686,0.000406,25.010308,-2.3900,0.104,9.58868,9.58868
1472.00,9.58797,25.104617,0.000406,25.010224,-2.3901,0.104,9.58819,9.58819
1473.00,9.58839,25.104610,0.000403,25.010155,-2.3904,0.104,9.58766,9.58766
1474.00,9.58843,25.104533,0.000402,25.010053,-2.3906,0.104,9.58799,9.58799
1475.00,9.58814,25.104523,0.000400,25.010011,-2.3907,0.104,9.58841,9.58841
1476.00,9.58786,25.104580,0.000401,25.010025,-2.3907,0.104,9.58910,9.58910
1477.00,9.58810,25.104587,0.000401,25.010083,-2.3907,0.104,9.58890,9.58890
1478.00,9.58855,25.104573,0.000402,25.010168,-2.3903,0.104,9.58892,9.58892
1479.00,9.58890,25.104624,0.000402,25.010251,-2.3900,0.104,9.58905,9.58905
1480.00,9.58879,25.104687,0.000406,25.010275,-2.3900,0.104,9.58855,9.58855
1481.00,9.58898,25.104705,0.000407,25.010211,-2.3899,0.104,9.58734,9.58734
1482.00,9.58892,25.104780,0.000406,25.010182,-2.3899,0.104,9.58711,9.58711
1483.00,9.58853,25.104880,0.000407,25.010186,-2.3900,0.104,9.58764,9.58764
1484.00,9.58844,25.105002,0.000411,25.010208,-2.3899,0.104,9.58787,9.58787
1485.00,9.58864,25.104978,0.000409,25.010167,-2.3898,0.105,9.58904,9.58904
1486.00,9.58855,25.104984,0.000405,25.010192,-2.3896,0.105,9.58969,9.58969
1487.00,9.58831,25.104950,0.000404,25.010120,-2.3894,0.105,9.58956,9.58956
1488.00,9.58862,25.104990,0.000408,25.010093,-2.3894,0.105,9.58834,9.58834
1489.00,9.58868,25.104985,0.000403,25.010013,-2.3896,0.105,9.58750,9.58750
1490.00,9.58854,25.105006,0.000402,25.009946,-2.3894,0.105,9.58710,9.58710
1491.00,9.58853,25.105031,0.000405,25.009948,-2.3893,0.105,9.58789,9.58789
1492.00,9.58840,25.105113,0.000409,25.010050,-2.3892,0.105,9.58897,9.58897
1493.00,9.58829,25.105152,0.000404,25.010082,-2.3893,0.105,9.58941,9.58941
1494.00,9.58871,25.105147,0.000402,25.010106,-2.3892,0.106,9.58922,9.58922
1495.00,9.58855,25.105373,0.000406,25.010353,-2.3892,0.106,9.58940,9.58940
1496.00,9.58848,25.105473,0.000404,25.010407,-2.3893,0.106,9.58804,9.58804
1497.00,9.58883,25.105554,0.000401,25.010376,-2.3894,0.106,9.58695,9.58695
1498.00,9.58904,25.105580,0.000404,25.010351,-2.3895,0.106,9.58676,9.58676
1499.00,9.58875,25.105649,0.000410,25.010318,-2.3896,0.106,9.58684,9.58684
1500.00,9.58853,25.105590,0.000410,25.010209,-2.3897,0.106,9.58687,9.58687
1501.00,9.58819,25.105527,0.000411,25.010066,-2.3899,0.106,9.58707,9.58707
1502.00,9.58797,25.105547,0.000414,25.010070,-2.3899,0.106,9.58717,9.58717
1503.00,9.58775,25.105539,0.000412,25.010037,-2.3898,0.106,9.58803,9.58803
1504.00,9.58768,25.105627,0.000409,25.010121,-2.3897,0.106,9.58796,9.58796
1505.00,9.58773,25.105702,0.000407,25.010099,-2.3896,0.106,9.58715,9.58715
1506.00,9.58768,25.105862,0.000410,25.010225,-2.3896,0.106,9.58627,9.58627
1507.00,9.58727,25.105849,0.000407,25.010171,-2.3896,0.106,9.58496,9.58496
1508.00,9.58696,25.105926,0.000406,25.010187,-2.3897,0.106,9.58371,9.58371
1509.00,9.58688,25.105862,0.000407,25.010112,-2.3896,0.106,9.58288,9.58288
1510.00,9.58652,25.105762,0.000407,25.010046,-2.3896,0.107,9.58202,9.58202
1511.00,9.58599,25.105822,0.000408,25.010119,-2.3895,0.107,9.58237,9.58237
1512.00,9.58557,25.106000,0.000410,25.010220,-2.3895,0.107,9.58420,9.58420
1513.00,9.58537,25.106004,0.000409,25.010160,-2.3895,0.107,9.58684,9.58684
1514.00,9.58514,25.106144,0.000411,25.010269,-2.3895,0.107,9.58937,9.58937
1515.00,9.58498,25.106298,0.000415,25.010413,-2.3897,0.107,9.59222,9.59222
1516.00,9.58445,25.106258,0.000411,25.010317,-2.3896,0.107,9.59350,9.59350
1517.00,9.58348,25.106230,0.000410,25.010325,-2.3895,0.107,9.59385,9.59385
1518.00,9.58250,25.106320,0.000413,25.010396,-2.3894,0.107,9.59199,9.59199
1519.00,9.58217,25.106212,0.000407,25.010245,-2.3890,0.107,9.58983,9.58983
1520.00,9.58174,25.106174,0.000404,25.010155,-2.3885,0.108,9.58742,9.58742
1521.00,9.58430,25.106192,0.000404,25.010152,-2.3884,0.108,9.58650,9.58650
1522.00,9.59089,25.106342,0.000410,25.010255,-2.3884,0.107,9.58530,9.58530
1523.00,9.59500,25.106389,0.000407,25.010219,-2.3882,0.108,9.58452,9.58452
1524.00,9.59425,25.106549,0.000411,25.010286,-2.3883,0.107,9.58516,9.58516
1525.00,9.59310,25.106557,0.000405,25.010217,-2.3884,0.108,9.58576,9.58576
1526.00,9.59095,25.106572,0.000407,25.010224,-2.3885,0.108,9.58482,9.58482
1527.00,9.58948,25.106398,0.000400,25.010036,-2.3886,0.108,9.58457,9.58457
1528.00,9.58764,25.106375,0.000402,25.009983,-2.3888,0.108,9.58475,9.58475
1529.00,9.58694,25.106452,0.000403,25.010050,-2.3891,0.108,9.58411,9.58411
1530.00,9.58654,25.106524,0.000405,25.010107,-2.3893,0.108,9.58484,9.58484
1531.00,9.58619,25.106624,0.000404,25.010129,-2.3893,0.108,9.58647,9.58647
1532.00,9.58586,25.106711,0.000404,25.010130,-2.3893,0.108,9.58777,9.58777
1533.00,9.58576,25.106822,0.000406,25.010251,-2.3892,0.108,9.58935,9.58935
1534.00,9.58630,25.106796,0.000406,25.010214,-2.3889,0.108,9.59024,9.59024
1535.00,9.58684,25.106806,0.000410,25.010183,-2.3886,0.108,9.59078,9.59078
1536.00,9.58675,25.106949,0.000413,25.010271,-2.3885,0.108,9.59128,9.59128
1537.00,9.58658,25.107080,0.000412,25.010330,-2.3885,0.109,9.59074,9.59074
1538.00,9.58697,25.107119,0.000413,25.010296,-2.3884,0.109,9.58928,9.58928
1539.00,9.58716,25.107161,0.000411,25.010242,-2.3884,0.109,9.58889,9.58889
1540.00,9.58749,25.107259,0.000408,25.010259,-2.3883,0.109,9.58793,9.58793
1541.00,9.58821,25.107269,0.000409,25.010168,-2.3885,0.109,9.58727,9.58727
1542.00,9.58827,25.107229,0.000411,25.010108,-2.3887,0.109,9.58654,9.58654
1543.00,9.58798,25.107311,0.000408,25.010109,-2.3888,0.109,9.58609,9.58609
1544.00,9.58796,25.107482,0.000414,25.010221,-2.3888,0.109,9.58562,9.58562
1545.00,9.58827,25.107577,0.000416,25.010295,-2.3887,0.109,9.58535,9.58535
1546.00,9.58882,25.107659,0.000417,25.010345,-2.3887,0.109,9.58523,9.58523
1547.00,9.58877,25.107755,0.000416,25.010377,-2.3885,0.109,9.58570,9.58570
1548.00,9.58807,25.107707,0.000417,25.010329,-2.3885,0.109,9.58662,9.58662
1549.00,9.58795,25.107760,0.000417,25.010389,-2.3886,0.109,9.58669,9.58669
1550.00,9.58774,25.107699,0.000414,25.010278,-2.3887,0.109,9.58676,9.58676
1551.00,9.58730,25.107606,0.000411,25.010152,-2.3885,0.109,9.58630,9.58630
1552.00,9.58668,25.107638,0.000408,25.010178,-2.3885,0.109,9.58582,9.58582
1553.00,9.58634,25.107691,0.000407,25.010187,-2.3885,0.110,9.58436,9.58436
1554.00,9.58625,25.107553,0.000403,25.010027,-2.3886,0.110,9.58377,9.58377
1555.00,9.58610,25.107623,0.000405,25.010038,-2.3888,0.110,9.58138,9.58138
1556.00,9.58607,25.107759,0.000405,25.010147,-2.3890,0.110,9.57776,9.57776
1557.00,9.58579,25.107750,0.000405,25.010068,-2.3889,0.110,9.57304,9.57304
1558.00,9.58639,25.107805,0.000405,25.010102,-2.3888,0.110,9.56652,9.56652
1559.00,9.58641,25.107931,0.000407,25.010190,-2.3888,0.110,9.55790,9.55790
1560.00,9.58558,25.108030,0.000403,25.010267,-2.3889,0.111,9.55012,9.55012
1561.00,9.58616,25.108043,0.000403,25.010299,-2.3890,0.111,9.54334,9.54334
@11,2.0001,4.0, 1560.05 
1562.00,9.58510,25.108054,0.000404,25.010341,-2.3892,0.111,9.53854,9.53854
1563.00,9.58200,25.108098,0.000404,25.010426,-2.3894,0.111,9.53804,9.53804
1564.00,9.58049,25.108096,0.000398,25.010410,-2.3894,0.111,9.54016,9.54016
1565.00,9.57449,25.108196,0.000403,25.010473,-2.3895,0.111,9.54373,9.54373
1566.00,9.56785,25.108171,0.000405,25.010352,-2.3896,0.111,9.54806,9.54806
1567.00,9.56181,25.108373,0.000410,25.010493,-2.3896,0.111,9.55202,9.55202
1568.00,9.54775,25.108540,0.000414,25.010546,-2.3894,0.111,9.55481,9.55481
1569.00,9.53773,25.108743,0.000424,25.010668,-2.3893,0.111,9.55827,9.55827
1570.00,9.53567,25.108553,0.000419,25.010490,-2.3890,0.112,9.56103,9.56103
1571.00,9.53522,25.108518,0.000417,25.010464,-2.3887,0.112,9.56362,9.56362
1572.00,9.53785,25.108412,0.000411,25.010307,-2.3887,0.112,9.56514,9.56514
1573.00,9.54519,25.108225,0.000408,25.010174,-2.3888,0.112,9.56692,9.56692
1574.00,9.54833,25.107934,0.000398,25.009895,-2.3887,0.112,9.56829,9.56829
1575.00,9.55232,25.107997,0.000398,25.009914,-2.3889,0.112,9.56953,9.56953
1576.00,9.55494,25.108058,0.000395,25.009940,-2.3891,0.112,9.57050,9.57050
1577.00,9.55812,25.108152,0.000393,25.009971,-2.3891,0.113,9.57257,9.57257
1578.00,9.56114,25.108422,0.000395,25.010084,-2.3889,0.113,9.57433,9.57433
1579.00,9.56360,25.108526,0.000395,25.010130,-2.3888,0.113,9.57548,9.57548
1580.00,9.56475,25.108590,0.000394,25.010131,-2.3886,0.113,9.57706,9.57706
1581.00,9.56638,25.108602,0.000396,25.010073,-2.3886,0.113,9.57962,9.57962
1582.00,9.56790,25.108847,0.000403,25.010228,-2.3886,0.113,9.58108,9.58108
1583.00,9.56958,25.108871,0.000406,25.010176,-2.3888,0.113,9.58289,9.58289
1584.00,9.57134,25.109165,0.000410,25.010364,-2.3890,0.113,9.58441,9.58441
1585.00,9.57313,25.109241,0.000410,25.010393,-2.3891,0.113,9.58507,9.58507
1586.00,9.57470,25.109539,0.000416,25.010635,-2.3890,0.113,9.58472,9.58472
1587.00,9.57607,25.109433,0.000417,25.010575,-2.3890,0.113,9.58513,9.58513
1588.00,9.57763,25.109341,0.000412,25.010525,-2.3887,0.113,9.58520,9.58520
1589.00,9.57939,25.109236,0.000408,25.010399,-2.3887,0.114,9.58570,9.58570
1590.00,9.58065,25.109256,0.000412,25.010330,-2.3887,0.114,9.58650,9.58650
1591.00,9.58138,25.109065,0.000406,25.010103,-2.3885,0.114,9.58817,9.58817
1592.00,9.58205,25.109149,0.000404,25.010122,-2.3886,0.114,9.58890,9.58890
1593.00,9.58293,25.109241,0.000406,25.010150,-2.3888,0.114,9.58908,9.58908
1594.00,9.58377,25.109386,0.000411,25.010249,-2.3887,0.114,9.58880,9.58880
1595.00,9.58422,25.109493,0.000412,25.010377,-2.3887,0.114,9.58872,9.58872
1596.00,9.58501,25.109616,0.000416,25.010442,-2.3888,0.114,9.58862,9.58862
1597.00,9.58584,25.109635,0.000414,25.010412,-2.3888,0.114,9.58843,9.58843
1598.00,9.58677,25.109409,0.000410,25.010248,-2.3890,0.114,9.58905,9.58905
1599.00,9.58721,25.109291,0.000408,25.010153,-2.3892,0.114,9.59010,9.59010
1600.00,9.58750,25.109269,0.000410,25.010122,-2.3894,0.114,9.59028,9.59028
1601.00,9.58786,25.109251,0.000407,25.010133,-2.3896,0.114,9.58992,9.58992
1602.00,9.58813,25.109186,0.000408,25.010089,-2.3896,0.114,9.59152,9.59152
1603.00,9.58856,25.109440,0.000412,25.010246,-2.3899,0.115,9.59206,9.59206
1604.00,9.58899,25.109540,0.000414,25.010325,-2.3899,0.115,9.59229,9.59229
1605.00,9.58954,25.109553,0.000414,25.010301,-2.3899,0.115,9.59266,9.59266
1606.00,9.58981,25.109602,0.000415,25.010319,-2.3899,0.115,9.59267,9.59267
1607.00,9.59004,25.109658,0.000415,25.010341,-2.3898,0.115,9.59211,9.59211
1608.00,9.59043,25.109667,0.000416,25.010267,-2.3898,0.115,9.59213,9.59213
1609.00,9.59068,25.109722,0.000414,25.010201,-2.3899,0.115,9.59188,9.59188
1610.00,9.59085,25.109777,0.000410,25.010177,-2.3900,0.115,9.59168,9.59168
1611.00,9.59087,25.109900,0.000411,25.010188,-2.3901,0.115,9.59147,9.59147
1612.00,9.59095,25.109956,0.000411,25.010142,-2.3902,0.115,9.59070,9.59070
1613.00,9.59115,25.110010,0.000411,25.010192,-2.3902,0.115,9.59014,9.59014
1614.00,9.59126,25.109929,0.000407,25.010137,-2.3901,0.116,9.58933,9.58933
1615.00,9.59106,25.109871,0.000408,25.010090,-2.3899,0.116,9.58967,9.58967
1616.00,9.59107,25.109811,0.000407,25.010081,-2.3896,0.116,9.59028,9.59028
1617.00,9.59121,25.109775,0.000407,25.010070,-2.3894,0.116,9.59085,9.59085
1618.00,9.59133,25.109888,0.000410,25.010131,-2.3894,0.116,9.59119,9.59119
1619.00,9.59138,25.109939,0.000414,25.010123,-2.3896,0.116,9.59216,9.59216
1620.00,9.59151,25.110129,0.000416,25.010261,-2.3897,0.116,9.59209,9.59209
1621.00,9.59158,25.110231,0.000417,25.010323,-2.3899,0.116,9.59237,9.59237
1622.00,9.59170,25.110222,0.000416,25.010281,-2.3900,0.116,9.59290,9.59290
1623.00,9.59170,25.110118,0.000411,25.010158,-2.3897,0.116,9.59358,9.59358
1624.00,9.59187,25.110163,0.000411,25.010116,-2.3894,0.116,9.59468,9.59468
1625.00,9.59202,25.110232,0.000415,25.010125,-2.3892,0.116,9.59519,9.59519
1626.00,9.59224,25.110195,0.000414,25.009998,-2.3890,0.116,9.59476,9.59476
1627.00,9.59215,25.110334,0.000414,25.010131,-2.3891,0.116,9.59404,9.59404
1628.00,9.59207,25.110362,0.000416,25.010093,-2.3892,0.116,9.59316,9.59316
1629.00,9.59196,25.110421,0.000415,25.010166,-2.3894,0.116,9.59141,9.59141
1630.00,9.59185,25.110340,0.000410,25.010077,-2.3895,0.116,9.59045,9.59045
1631.00,9.59206,25.110341,0.000407,25.010087,-2.3898,0.117,9.59086,9.59086
1632.00,9.59237,25.110364,0.000411,25.010026,-2.3898,0.116,9.59110,9.59110
1633.00,9.59260,25.110464,0.000411,25.010131,-2.3899,0.117,9.59104,9.59104
1634.00,9.59265,25.110590,0.000409,25.010239,-2.3898,0.117,9.59110,9.59110
1635.00,9.59274,25.110701,0.000407,25.010289,-2.3899,0.117,9.59031,9.59031
1636.00,9.59270,25.110808,0.000409,25.010353,-2.3899,0.117,9.58922,9.58922
1637.00,9.59230,25.110691,0.000403,25.010227,-2.3899,0.117,9.58907,9.58907
1638.00,9.59175,25.110653,0.000401,25.010136,-2.3899,0.117,9.58868,9.58868
1639.00,9.59152,25.110579,0.000398,25.010050,-2.3901,0.117,9.58782,9.58782
1640.00,9.59130,25.110741,0.000404,25.010124,-2.3901,0.117,9.58898,9.58898
1641.00,9.59087,25.110761,0.000405,25.010079,-2.3900,0.117,9.58972,9.58972
1642.00,9.59015,25.110969,0.000407,25.010228,-2.3899,0.117,9.58980,9.58980
1643.00,9.58971,25.111089,0.000410,25.010304,-2.3897,0.117,9.59101,9.59101
1644.00,9.58953,25.111189,0.000412,25.010350,-2.3896,0.118,9.59247,9.59247
1645.00,9.58985,25.111012,0.000404,25.010235,-2.3894,0.118,9.59372,9.59372
1646.00,9.59029,25.110954,0.000399,25.010180,-2.3893,0.118,9.59425,9.59425
1647.00,9.59085,25.110852,0.000394,25.010049,-2.3895,0.118,9.59515,9.59515
1648.00,9.59111,25.110816,0.000395,25.009982,-2.3896,0.118,9.59542,9.59542
1649.00,9.59103,25.110796,0.000397,25.009903,-2.3895,0.118,9.59643,9.59643
1650.00,9.59104,25.110945,0.000401,25.009954,-2.3894,0.118,9.59653,9.59653
1651.00,9.59165,25.111066,0.000405,25.010020,-2.3894,0.118,9.59783,9.59783
1652.00,9.59238,25.111165,0.000407,25.010032,-2.3892,0.118,9.59866,9.59866
1653.00,9.59322,25.111188,0.000405,25.010034,-2.3889,0.118,9.59940,9.59940
1654.00,9.59386,25.111275,0.000403,25.010088,-2.3889,0.119,9.59951,9.59951
1655.00,9.59436,25.111248,0.000400,25.010046,-2.3890,0.119,9.59913,9.59913
1656.00,9.59488,25.111359,0.000404,25.010061,-2.3891,0.119,9.59811,9.59811
1657.00,9.59513,25.111429,0.000409,25.010135,-2.3893,0.119,9.59761,9.59761
1658.00,9.59556,25.111459,0.000408,25.010123,-2.3895,0.119,9.59704,9.59704
1659.00,9.59641,25.111554,0.000409,25.010159,-2.3895,0.119,9.59549,9.59549
1660.00,9.59649,25.111586,0.000411,25.010181,-2.3896,0.119,9.59422,9.59422
1661.00,9.59590,25.111528,0.000405,25.010112,-2.3895,0.119,9.59302,9.59302
1662.00,9.59596,25.111569,0.000404,25.010041,-2.3895,0.120,9.59161,9.59161
1663.00,9.59620,25.111687,0.000408,25.010072,-2.3896,0.120,9.58996,9.58996
1664.00,9.59610,25.111555,0.000408,25.009927,-2.3898,0.119,9.58973,9.58973
1665.00,9.59613,25.111529,0.000407,25.009848,-2.3901,0.119,9.59066,9.59066
1666.00,9.59591,25.111612,0.000412,25.009950,-2.3903,0.119,9.59069,9.59069
1667.00,9.59507,25.111647,0.000411,25.010027,-2.3906,0.120,9.59057,9.59057
1668.00,9.59396,25.111707,0.000410,25.010082,-2.3909,0.120,9.59013,9.59013
1669.00,9.59316,25.111986,0.000414,25.010359,-2.3909,0.120,9.59007,9.59007
1670.00,9.59237,25.112056,0.000417,25.010434,-2.3908,0.120,9.58933,9.58933
1671.00,9.59227,25.112142,0.000417,25.010473,-2.3907,0.120,9.58927,9.58927
1672.00,9.59170,25.112277,0.000418,25.010511,-2.3907,0.120,9.58899,9.58899
1673.00,9.59142,25.112297,0.000421,25.010498,-2.3906,0.120,9.58945,9.58945
1674.00,9.59107,25.112178,0.000420,25.010328,-2.3907,0.120,9.58993,9.58993
1675.00,9.59022,25.112286,0.000420,25.010361,-2.3907,0.120,9.59044,9.59044
1676.00,9.58983,25.112144,0.000416,25.010184,-2.3907,0.120,9.59088,9.59088
1677.00,9.58985,25.112122,0.000417,25.010208,-2.3906,0.120,9.59118,9.59118
1678.00,9.59015,25.112128,0.000415,25.010229,-2.3907,0.120,9.59102,9.59102
1679.00,9.59020,25.112234,0.000416,25.010284,-2.3906,0.120,9.59067,9.59067
1680.00,9.59011,25.112179,0.000414,25.010173,-2.3907,0.120,9.59008,9.59008
1681.00,9.59009,25.112350,0.000416,25.010272,-2.3905,0.120,9.58924,9.58924
1682.00,9.58993,25.112316,0.000408,25.010142,-2.3904,0.121,9.58898,9.58898
1683.00,9.59002,25.112325,0.000409,25.010059,-2.3902,0.121,9.58969,9.58969
1684.00,9.59009,25.112303,0.000407,25.009987,-2.3899,0.121,9.59049,9.59049
1685.00,9.59022,25.112420,0.000411,25.010087,-2.3895,0.121,9.59205,9.59205
1686.00,9.59018,25.112376,0.000413,25.010049,-2.3893,0.121,9.59452,9.59452
1687.00,9.59075,25.112396,0.000416,25.010018,-2.3893,0.121,9.59564,9.59564
1688.00,9.59145,25.112353,0.000413,25.009952,-2.3892,0.121,9.59582,9.59582
1689.00,9.59165,25.112359,0.000410,25.009928,-2.3895,0.121,9.59556,9.59556
1690.00,9.59196,25.112379,0.000409,25.009927,-2.3899,0.121,9.59510,9.59510
1691.00,9.59218,25.112461,0.000409,25.009999,-2.3902,0.121,9.59386,9.59386
1692.00,9.59217,25.112521,0.000412,25.010061,-2.3905,0.121,9.59321,9.59321
1693.00,9.59279,25.112631,0.000414,25.010161,-2.3908,0.121,9.59365,9.59365
1694.00,9.59360,25.112683,0.000416,25.010160,-2.3907,0.121,9.59413,9.59413
1695.00,9.59360,25.112706,0.000414,25.010120,-2.3907,0.121,9.59390,9.59390
1696.00,9.59377,25.112863,0.000416,25.010215,-2.3906,0.121,9.59431,9.59431
1697.00,9.59448,25.112904,0.000414,25.010168,-2.3905,0.122,9.59484,9.59484
1698.00,9.59448,25.112971,0.000414,25.010155,-2.3904,0.122,9.59519,9.59519
1699.00,9.59452,25.113014,0.000414,25.010175,-2.3904,0.122,9.59561,9.59561
1700.00,9.59463,25.112991,0.000415,25.010138,-2.3904,0.122,9.59610,9.59610
1701.00,9.59483,25.112950,0.000415,25.010049,-2.3904,0.122,9.59574,9.59574
1702.00,9.59491,25.112999,0.000413,25.010112,-2.3905,0.122,9.59501,9.59501
1703.00,9.59501,25.113070,0.000414,25.010187,-2.3904,0.122,9.59394,9.59394
1704.00,9.59470,25.113134,0.000415,25.010242,-2.3903,0.122,9.59223,9.59223
1705.00,9.59458,25.113197,0.000412,25.010239,-2.3903,0.122,9.58890,9.58890
1706.00,9.59479,25.113271,0.000411,25.010270,-2.3903,0.122,9.58430,9.58430
1707.00,9.59501,25.113250,0.000408,25.010233,-2.3900,0.122,9.57838,9.57838
1708.00,9.59528,25.113273,0.000403,25.010218,-2.3898,0.123,9.56997,9.56997
1709.00,9.59539,25.113367,0.000403,25.010248,-2.3897,0.123,9.56021,9.56021
1710.00,9.59537,25.113467,0.000404,25.010313,-2.3894,0.123,9.55108,9.55108
1711.00,9.59390,25.113433,0.000403,25.010199,-2.3892,0.123,9.54396,9.54396
@12,2.0001,4.0, 1710.307 
1712.00,9.59100,25.113569,0.000405,25.010230,-2.3894,0.124,9.53980,9.53980
1713.00,9.59078,25.113712,0.000409,25.010238,-2.3896,0.124,9.53909,9.53909
1714.00,9.58815,25.113667,0.000406,25.010089,-2.3899,0.124,9.54225,9.54225
1715.00,9.58032,25.113666,0.000404,25.009995,-2.3903,0.124,9.54800,9.54800
1716.00,9.57115,25.113703,0.000404,25.009948,-2.3905,0.124,9.55314,9.55314
1717.00,9.56086,25.113710,0.000407,25.009914,-2.3905,0.124,9.55734,9.55734
1718.00,9.54919,25.113667,0.000407,25.009924,-2.3905,0.124,9.56173,9.56173
1719.00,9.53958,25.113782,0.000408,25.010088,-2.3903,0.124,9.56532,9.56532
1720.00,9.53535,25.113834,0.000411,25.010182,-2.3901,0.124,9.56768,9.56768
1721.00,9.53640,25.113906,0.000413,25.010352,-2.3897,0.124,9.57104,9.57104
1722.00,9.54021,25.113924,0.000409,25.010366,-2.3896,0.124,9.57390,9.57390
1723.00,9.54549,25.113879,0.000408,25.010291,-2.3895,0.124,9.57569,9.57569
1724.00,9.55544,25.113913,0.000407,25.010232,-2.3896,0.124,9.57722,9.57722
1725.00,9.56237,25.113844,0.000402,25.010104,-2.3898,0.125,9.57877,9.57877
1726.00,9.56207,25.113824,0.000400,25.010022,-2.3900,0.125,9.57949,9.57949
1727.00,9.56276,25.113766,0.000401,25.009936,-2.3901,0.125,9.58033,9.58033
1728.00,9.56739,25.113862,0.000402,25.009950,-2.3901,0.125,9.58104,9.58104
1729.00,9.57297,25.113873,0.000402,25.009964,-2.3900,0.125,9.58187,9.58187
1730.00,9.57563,25.114055,0.000406,25.010120,-2.3899,0.125,9.58231,9.58231
1731.00,9.57604,25.114235,0.000409,25.010189,-2.3898,0.125,9.58289,9.58289
1732.00,9.57749,25.114509,0.000412,25.010397,-2.3898,0.125,9.58389,9.58389
1733.00,9.57839,25.114539,0.000414,25.010398,-2.3897,0.125,9.58465,9.58465
1734.00,9.57900,25.114487,0.000410,25.010301,-2.3895,0.125,9.58526,9.58526
1735.00,9.57997,25.114507,0.000410,25.010234,-2.3894,0.125,9.58513,9.58513
1736.00,9.58060,25.114395,0.000406,25.010118,-2.3892,0.125,9.58560,9.58560
1737.00,9.58130,25.114349,0.000403,25.010034,-2.3890,0.125,9.58606,9.58606
1738.00,9.58203,25.114377,0.000400,25.010065,-2.3890,0.126,9.58704,9.58704
1739.00,9.58265,25.114437,0.000404,25.010113,-2.3889,0.126,9.58714,9.58714
1740.00,9.58325,25.114525,0.000404,25.010169,-2.3889,0.126,9.58810,9.58810
1741.00,9.58388,25.114673,0.000407,25.010231,-2.3887,0.126,9.58879,9.58879
1742.00,9.58459,25.114601,0.000407,25.010129,-2.3887,0.126,9.58850,9.58850
1743.00,9.58493,25.114782,0.000412,25.010299,-2.3887,0.126,9.58813,9.58813
1744.00,9.58539,25.114816,0.000407,25.010293,-2.3888,0.126,9.58752,9.58752
1745.00,9.58577,25.114948,0.000407,25.010408,-2.3889,0.126,9.58747,9.58747
1746.00,9.58648,25.114990,0.000405,25.010477,-2.3892,0.126,9.58726,9.58726
1747.00,9.58671,25.115076,0.000407,25.010506,-2.3893,0.127,9.58856,9.58856
1748.00,9.58705,25.115021,0.000405,25.010334,-2.3894,0.127,9.59028,9.59028
1749.00,9.58734,25.115137,0.000410,25.010380,-2.3894,0.127,9.59229,9.59229
1750.00,9.58796,25.115045,0.000414,25.010294,-2.3894,0.126,9.59390,9.59390
1751.00,9.58875,25.114921,0.000412,25.010129,-2.3893,0.126,9.59499,9.59499
1752.00,9.58923,25.114885,0.000411,25.010074,-2.3892,0.126,9.59520,9.59520
1753.00,9.58971,25.114954,0.000412,25.010112,-2.3891,0.126,9.59445,9.59445
1754.00,9.59032,25.114938,0.000414,25.010040,-2.3892,0.126,9.59396,9.59396
1755.00,9.59073,25.114934,0.000413,25.009946,-2.3890,0.126,9.59446,9.59446
1756.00,9.59106,25.115035,0.000411,25.009950,-2.3889,0.127,9.59482,9.59482
1757.00,9.59125,25.115242,0.000413,25.010101,-2.3885,0.127,9.59524,9.59524
1758.00,9.59154,25.115259,0.000409,25.010101,-2.3880,0.127,9.59597,9.59597
1759.00,9.59240,25.115422,0.000411,25.010208,-2.3877,0.127,9.59601,9.59601
1760.00,9.59277,25.115510,0.000413,25.010216,-2.3876,0.127,9.59443,9.59443
1761.00,9.59328,25.115638,0.000419,25.010353,-2.3876,0.127,9.59460,9.59460
1762.00,9.59401,25.115708,0.000422,25.010412,-2.3879,0.127,9.59531,9.59531
1763.00,9.59444,25.115822,0.000424,25.010414,-2.3883,0.127,9.59470,9.59470
1764.00,9.59484,25.115714,0.000417,25.010324,-2.3885,0.127,9.59552,9.59552
1765.00,9.59512,25.115754,0.000413,25.010368,-2.3883,0.128,9.59740,9.59740
1766.00,9.59510,25.115667,0.000410,25.010297,-2.3881,0.128,9.59796,9.59796
1767.00,9.59563,25.115463,0.000406,25.010144,-2.3880,0.128,9.59820,9.59820
1768.00,9.59598,25.115328,0.000402,25.010057,-2.3877,0.128,9.59947,9.59947
1769.00,9.59607,25.115336,0.000401,25.010022,-2.3874,0.128,9.59914,9.59914
1770.00,9.59627,25.115421,0.000404,25.010084,-2.3873,0.128,9.59844,9.59844
1771.00,9.59662,25.115651,0.000407,25.010275,-2.3873,0.128,9.59839,9.59839
1772.00,9.59677,25.115762,0.000410,25.010304,-2.3873,0.129,9.59811,9.59811
1773.00,9.59674,25.115865,0.000414,25.010380,-2.3875,0.128,9.59794,9.59794
1774.00,9.59691,25.115903,0.000413,25.010380,-2.3875,0.129,9.59817,9.59817
1775.00,9.59731,25.115913,0.000413,25.010298,-2.3874,0.128,9.59802,9.59802
1776.00,9.59757,25.115828,0.000411,25.010079,-2.3871,0.128,9.59723,9.59723
1777.00,9.59756,25.116023,0.000407,25.010186,-2.3868,0.129,9.59620,9.59620
1778.00,9.59739,25.116171,0.000407,25.010276,-2.3867,0.129,9.59540,9.59540
1779.00,9.59720,25.116256,0.000407,25.010301,-2.3867,0.129,9.59418,9.59418
1780.00,9.59694,25.116334,0.000406,25.010374,-2.3869,0.129,9.59430,9.59430
1781.00,9.59703,25.116300,0.000404,25.010370,-2.3870,0.129,9.59426,9.59426
1782.00,9.59688,25.116350,0.000409,25.010407,-2.3871,0.129,9.59458,9.59458
1783.00,9.59699,25.116239,0.000410,25.010254,-2.3870,0.129,9.59442,9.59442
1784.00,9.59678,25.116322,0.000413,25.010312,-2.3870,0.129,9.59526,9.59526
1785.00,9.59647,25.116364,0.000413,25.010305,-2.3870,0.129,9.59431,9.59431
1786.00,9.59604,25.116462,0.000415,25.010318,-2.3871,0.129,9.59355,9.59355
1787.00,9.59581,25.116317,0.000413,25.010150,-2.3873,0.129,9.59291,9.59291
1788.00,9.59552,25.116353,0.000412,25.010231,-2.3873,0.129,9.59353,9.59353
1789.00,9.59509,25.116302,0.000412,25.010182,-2.3873,0.130,9.59405,9.59405
1790.00,9.59485,25.116244,0.000411,25.010154,-2.3871,0.130,9.59536,9.59536
1791.00,9.59446,25.116259,0.000409,25.010157,-2.3869,0.130,9.59631,9.59631
1792.00,9.59472,25.116312,0.000409,25.010175,-2.3867,0.130,9.59711,9.59711
1793.00,9.59497,25.116334,0.000407,25.010077,-2.3866,0.130,9.59699,9.59699
1794.00,9.59498,25.116476,0.000408,25.010161,-2.3864,0.130,9.59652,9.59652
1795.00,9.59482,25.116575,0.000412,25.010203,-2.3865,0.130,9.59645,9.59645
1796.00,9.59501,25.116551,0.000412,25.010186,-2.3865,0.130,9.59626,9.59626
1797.00,9.59514,25.116660,0.000409,25.010196,-2.3867,0.130,9.59685,9.59685
1798.00,9.59504,25.116804,0.000409,25.010301,-2.3869,0.131,9.59758,9.59758
1799.00,9.59530,25.116717,0.000406,25.010170,-2.3872,0.131,9.59739,9.59739
1800.00,9.59564,25.116653,0.000403,25.010110,-2.3875,0.131,9.59719,9.59719
1801.00,9.59579,25.116791,0.000407,25.010133,-2.3876,0.131,9.59746,9.59746
1802.00,9.59591,25.116886,0.000414,25.010221,-2.3875,0.131,9.59632,9.59632
1803.00,9.59597,25.116956,0.000419,25.010235,-2.3874,0.131,9.59479,9.59479
1804.00,9.59568,25.117066,0.000422,25.010287,-2.3873,0.131,9.59443,9.59443
1805.00,9.59559,25.117173,0.000424,25.010289,-2.3871,0.130,9.59342,9.59342
1806.00,9.59576,25.117174,0.000422,25.010345,-2.3869,0.131,9.59269,9.59269
1807.00,9.59591,25.117183,0.000416,25.010349,-2.3870,0.131,9.59310,9.59310
1808.00,9.59579,25.117116,0.000413,25.010307,-2.3871,0.131,9.59400,9.59400
1809.00,9.59551,25.117182,0.000414,25.010360,-2.3870,0.131,9.59449,9.59449
1810.00,9.59540,25.117260,0.000413,25.010399,-2.3869,0.131,9.59583,9.59583
1811.00,9.59533,25.117406,0.000411,25.010416,-2.3867,0.131,9.59674,9.59674
1812.00,9.59514,25.117363,0.000409,25.010334,-2.3866,0.132,9.59720,9.59720
1813.00,9.59529,25.117453,0.000410,25.010332,-2.3864,0.132,9.59812,9.59812
1814.00,9.59568,25.117438,0.000409,25.010330,-2.3862,0.132,9.59892,9.59892
1815.00,9.59607,25.117375,0.000405,25.010274,-2.3863,0.132,9.59852,9.59852
1816.00,9.59626,25.117397,0.000406,25.010286,-2.3865,0.132,9.59820,9.59820
1817.00,9.59635,25.117492,0.000408,25.010320,-2.3866,0.132,9.59905,9.59905
1818.00,9.59635,25.117525,0.000409,25.010313,-2.3868,0.132,9.59872,9.59872
1819.00,9.59653,25.117621,0.000413,25.010277,-2.3871,0.132,9.59879,9.59879
1820.00,9.59678,25.117692,0.000419,25.010325,-2.3872,0.132,9.59947,9.59947
1821.00,9.59683,25.117728,0.000420,25.010330,-2.3871,0.132,9.59989,9.59989
1822.00,9.59700,25.117629,0.000420,25.010201,-2.3871,0.132,9.59914,9.59914
1823.00,9.59728,25.117644,0.000417,25.010170,-2.3871,0.132,9.59907,9.59907
1824.00,9.59774,25.117515,0.000408,25.010049,-2.3870,0.132,9.59882,9.59882
1825.00,9.59815,25.117646,0.000405,25.010066,-2.3868,0.133,9.59882,9.59882
1826.00,9.59833,25.117677,0.000406,25.009962,-2.3869,0.133,9.59887,9.59887
1827.00,9.59850,25.117980,0.000409,25.010137,-2.3868,0.133,9.59884,9.59884
1828.00,9.59853,25.118146,0.000414,25.010238,-2.3868,0.133,9.59825,9.59825
1829.00,9.59850,25.118397,0.000420,25.010437,-2.3869,0.133,9.59756,9.59756
1830.00,9.59853,25.118334,0.000418,25.010345,-2.3870,0.133,9.59702,9.59702
1831.00,9.59838,25.118379,0.000419,25.010456,-2.3868,0.133,9.59623,9.59623
1832.00,9.59825,25.118328,0.000421,25.010416,-2.3869,0.133,9.59594,9.59594
1833.00,9.59813,25.118211,0.000417,25.010298,-2.3870,0.133,9.59585,9.59585
1834.00,9.59791,25.118233,0.000416,25.010294,-2.3869,0.133,9.59598,9.59598
1835.00,9.59790,25.118337,0.000417,25.010387,-2.3869,0.133,9.59592,9.59592
1836.00,9.59767,25.118304,0.000414,25.010322,-2.3869,0.133,9.59682,9.59682
1837.00,9.59741,25.118240,0.000409,25.010290,-2.3868,0.134,9.59762,9.59762
1838.00,9.59745,25.118278,0.000406,25.010340,-2.3868,0.134,9.59816,9.59816
1839.00,9.59768,25.118223,0.000407,25.010264,-2.3870,0.134,9.59921,9.59921
1840.00,9.59788,25.118153,0.000405,25.010165,-2.3870,0.134,9.59977,9.59977
1841.00,9.59782,25.118176,0.000404,25.010167,-2.3870,0.134,9.59950,9.59950
1842.00,9.59798,25.118352,0.000407,25.010233,-2.3870,0.134,9.59978,9.59978
1843.00,9.59805,25.118416,0.000414,25.010218,-2.3870,0.134,9.60029,9.60029
1844.00,9.59791,25.118460,0.000412,25.010211,-2.3868,0.134,9.59994,9.59994
1845.00,9.59783,25.118665,0.000417,25.010362,-2.3866,0.134,9.59967,9.59967
1846.00,9.59803,25.118791,0.000420,25.010410,-2.3865,0.134,9.60026,9.60026
1847.00,9.59822,25.118739,0.000422,25.010372,-2.3863,0.134,9.59971,9.59971
1848.00,9.59826,25.118784,0.000417,25.010407,-2.3860,0.134,9.59881,9.59881
1849.00,9.59840,25.118803,0.000418,25.010392,-2.3859,0.135,9.59832,9.59832
1850.00,9.59836,25.118703,0.000416,25.010234,-2.3860,0.135,9.59764,9.59764
1851.00,9.59834,25.118723,0.000415,25.010169,-2.3862,0.135,9.59734,9.59734
1852.00,9.59861,25.118816,0.000415,25.010183,-2.3865,0.135,9.59799,9.59799
1853.00,9.59901,25.118761,0.000413,25.010059,-2.3866,0.135,9.59797,9.59797
1854.00,9.59922,25.118839,0.000417,25.010068,-2.3865,0.135,9.59643,9.59643
1855.00,9.59920,25.118855,0.000412,25.010076,-2.3863,0.135,9.59422,9.59422
1856.00,9.59911,25.118855,0.000410,25.010124,-2.3862,0.135,9.59017,9.59017
1857.00,9.59902,25.118809,0.000408,25.010034,-2.3861,0.135,9.58419,9.58419
1858.00,9.59869,25.118947,0.000411,25.010118,-2.3864,0.135,9.57806,9.57806
1859.00,9.59845,25.119028,0.000410,25.010198,-2.3867,0.135,9.57174,9.57174
1860.00,9.59815,25.119179,0.000412,25.010248,-2.3868,0.136,9.56514,9.56514
1861.00,9.59942,25.119149,0.000409,25.010125,-2.3869,0.136,9.55915,9.55915
@13,2.0001,4.0, 1860.024 
1862.00,9.60157,25.119260,0.000408,25.010208,-2.3870,0.136,9.55492,9.55492
1863.00,9.59573,25.119212,0.000402,25.010147,-2.3870,0.136,9.55302,9.55302
1864.00,9.58900,25.119296,0.000403,25.010171,-2.3869,0.136,9.55300,9.55300
1865.00,9.58469,25.119248,0.000403,25.010098,-2.3869,0.136,9.55533,9.55533
1866.00,9.57912,25.119385,0.000407,25.010204,-2.3869,0.136,9.55856,9.55856
1867.00,9.57235,25.119375,0.000410,25.010211,-2.3866,0.136,9.56289,9.56289
1868.00,9.56511,25.119475,0.000411,25.010282,-2.3863,0.136,9.56695,9.56695
1869.00,9.55738,25.119467,0.000407,25.010237,-2.3859,0.136,9.57100,9.57100
1870.00,9.55187,25.119628,0.000410,25.010357,-2.3859,0.136,9.57402,9.57402
1871.00,9.55054,25.119757,0.000412,25.010429,-2.3858,0.136,9.57713,9.57713
1872.00,9.55266,25.119808,0.000409,25.010406,-2.3857,0.136,9.57833,9.57833
1873.00,9.55478,25.119851,0.000412,25.010388,-2.3857,0.136,9.57896,9.57896
1874.00,9.55836,25.119775,0.000412,25.010253,-2.3860,0.136,9.57945,9.57945
1875.00,9.56335,25.119700,0.000406,25.010181,-2.3861,0.137,9.58051,9.58051
1876.00,9.56546,25.119558,0.000400,25.010042,-2.3861,0.137,9.58160,9.58160
1877.00,9.57272,25.119641,0.000400,25.010079,-2.3860,0.137,9.58314,9.58314
1878.00,9.57583,25.119630,0.000399,25.010077,-2.3859,0.137,9.58471,9.58471
1879.00,9.57730,25.119726,0.000398,25.010192,-2.3858,0.137,9.58637,9.58637
1880.00,9.57800,25.119874,0.000404,25.010337,-2.3859,0.137,9.58736,9.58736
1881.00,9.57872,25.119955,0.000408,25.010442,-2.3861,0.137,9.58795,9.58795
1882.00,9.58011,25.119919,0.000407,25.010421,-2.3867,0.137,9.58823,9.58823
1883.00,9.58129,25.119891,0.000402,25.010305,-2.3871,0.137,9.58826,9.58826
1884.00,9.58239,25.119946,0.000406,25.010280,-2.3873,0.137,9.58867,9.58867
1885.00,9.58343,25.119924,0.000402,25.010232,-2.3872,0.138,9.58932,9.58932
1886.00,9.58422,25.119951,0.000400,25.010164,-2.3871,0.138,9.59060,9.59060
1887.00,9.58485,25.120008,0.000401,25.010099,-2.3871,0.138,9.59342,9.59342
1888.00,9.58591,25.120202,0.000407,25.010249,-2.3868,0.138,9.59524,9.59524
1889.00,9.58696,25.120268,0.000405,25.010252,-2.3866,0.138,9.59646,9.59646
1890.00,9.58806,25.120297,0.000405,25.010151,-2.3864,0.138,9.59737,9.59737
1891.00,9.58925,25.120474,0.000409,25.010250,-2.3861,0.138,9.59820,9.59820
1892.00,9.58994,25.120547,0.000415,25.010315,-2.3860,0.138,9.59784,9.59784
1893.00,9.59063,25.120541,0.000414,25.010284,-2.3860,0.138,9.59844,9.59844
1894.00,9.59127,25.120630,0.000415,25.010341,-2.3863,0.138,9.60027,9.60027
1895.00,9.59303,25.120707,0.000419,25.010391,-2.3866,0.138,9.60295,9.60295
1896.00,9.59575,25.120646,0.000416,25.010279,-2.3870,0.138,9.60456,9.60456
1897.00,9.59604,25.120671,0.000412,25.010285,-2.3872,0.138,9.60408,9.60408
1898.00,9.59675,25.120676,0.000409,25.010283,-2.3874,0.138,9.60354,9.60354
1899.00,9.59760,25.120681,0.000406,25.010279,-2.3874,0.139,9.60201,9.60201
1900.00,9.59934,25.120736,0.000403,25.010335,-2.3873,0.139,9.59952,9.59952
1901.00,9.60032,25.120776,0.000403,25.010374,-2.3871,0.139,9.59699,9.59699
1902.00,9.60096,25.120804,0.000404,25.010323,-2.3868,0.139,9.59678,9.59678
1903.00,9.60279,25.120871,0.000412,25.010346,-2.3868,0.139,9.59757,9.59757
1904.00,9.60487,25.120929,0.000416,25.010336,-2.3867,0.139,9.59774,9.59774
1905.00,9.60799,25.120880,0.000417,25.010204,-2.3866,0.139,9.59795,9.59795
1906.00,9.60735,25.120927,0.000418,25.010218,-2.3865,0.139,9.59964,9.59964
1907.00,9.59827,25.121048,0.000421,25.010321,-2.3866,0.139,9.60073,9.60073
1908.00,9.59702,25.121197,0.000418,25.010390,-2.3865,0.139,9.60007,9.60007
1909.00,9.59703,25.121174,0.000416,25.010344,-2.3866,0.139,9.59962,9.59962
1910.00,9.59717,25.121228,0.000417,25.010396,-2.3866,0.139,9.59969,9.59969
1911.00,9.59763,25.121276,0.000417,25.010411,-2.3867,0.139,9.59920,9.59920
1912.00,9.59851,25.121250,0.000413,25.010373,-2.3866,0.140,9.59856,9.59856
1913.00,9.59846,25.121162,0.000415,25.010336,-2.3864,0.140,9.59894,9.59894
1914.00,9.59851,25.121268,0.000418,25.010372,-2.3864,0.140,9.60028,9.60028
1915.00,9.59869,25.121325,0.000417,25.010431,-2.3864,0.140,9.60083,9.60083
1916.00,9.59895,25.121292,0.000416,25.010399,-2.3864,0.140,9.60124,9.60124
1917.00,9.59938,25.121324,0.000415,25.010338,-2.3866,0.140,9.60199,9.60199
1918.00,9.59966,25.121418,0.000414,25.010328,-2.3870,0.140,9.60292,9.60292
1919.00,9.60000,25.121378,0.000413,25.010321,-2.3872,0.140,9.60276,9.60276
1920.00,9.60042,25.121382,0.000413,25.010265,-2.3874,0.140,9.60300,9.60300
1921.00,9.60072,25.121330,0.000411,25.010163,-2.3876,0.140,9.60289,9.60289
1922.00,9.60095,25.121325,0.000409,25.010221,-2.3876,0.140,9.60324,9.60324
1923.00,9.60118,25.121186,0.000404,25.010069,-2.3875,0.140,9.60329,9.60329
1924.00,9.60147,25.121240,0.000403,25.010037,-2.3873,0.140,9.60387,9.60387
1925.00,9.60177,25.121217,0.000402,25.009932,-2.3872,0.141,9.60371,9.60371
1926.00,9.60173,25.121401,0.000403,25.010040,-2.3870,0.141,9.60319,9.60319
1927.00,9.60160,25.121442,0.000401,25.009938,-2.3869,0.141,9.60275,9.60275
1928.00,9.60167,25.121650,0.000402,25.010078,-2.3869,0.141,9.60184,9.60184
1929.00,9.60192,25.121747,0.000403,25.010117,-2.3871,0.141,9.60168,9.60168
1930.00,9.60230,25.121870,0.000408,25.010212,-2.3871,0.141,9.60196,9.60196
1931.00,9.60238,25.121971,0.000411,25.010306,-2.3872,0.141,9.60227,9.60227
1932.00,9.60257,25.122013,0.000412,25.010344,-2.3873,0.141,9.60284,9.60284
1933.00,9.60284,25.122008,0.000414,25.010319,-2.3872,0.141,9.60335,9.60335
1934.00,9.60290,25.121954,0.000416,25.010286,-2.3871,0.141,9.60268,9.60268
1935.00,9.60287,25.121929,0.000412,25.010243,-2.3871,0.141,9.60199,9.60199
1936.00,9.60269,25.121928,0.000413,25.010183,-2.3872,0.141,9.60184,9.60184
1937.00,9.60253,25.121944,0.000417,25.010194,-2.3871,0.141,9.60096,9.60096
1938.00,9.60234,25.122011,0.000419,25.010160,-2.3872,0.141,9.60057,9.60057
1939.00,9.60236,25.122102,0.000413,25.010131,-2.3872,0.141,9.60141,9.60141
1940.00,9.60234,25.122214,0.000411,25.010184,-2.3872,0.141,9.60155,9.60155
1941.00,9.60226,25.122192,0.000408,25.010114,-2.3871,0.142,9.60115,9.60115
1942.00,9.60200,25.122336,0.000405,25.010165,-2.3869,0.142,9.60090,9.60090
1943.00,9.60170,25.122434,0.000406,25.010266,-2.3868,0.142,9.60125,9.60125
1944.00,9.60155,25.122548,0.000412,25.010358,-2.3866,0.142,9.60054,9.60054
1945.00,9.60151,25.122565,0.000413,25.010335,-2.3866,0.142,9.60030,9.60030
1946.00,9.60153,25.122692,0.000412,25.010432,-2.3867,0.142,9.60073,9.60073
1947.00,9.60143,25.122745,0.000414,25.010460,-2.3870,0.142,9.60033,9.60033
1948.00,9.60127,25.122686,0.000411,25.010368,-2.3871,0.142,9.60015,9.60015
1949.00,9.60110,25.122582,0.000407,25.010283,-2.3875,0.143,9.60032,9.60032
1950.00,9.60084,25.122671,0.000410,25.010365,-2.3876,0.142,9.60068,9.60068
1951.00,9.60067,25.122618,0.000411,25.010307,-2.3875,0.143,9.60030,9.60030
1952.00,9.60075,25.122553,0.000409,25.010260,-2.3873,0.143,9.60053,9.60053
1953.00,9.60064,25.122607,0.000409,25.010295,-2.3872,0.143,9.60090,9.60090
1954.00,9.60063,25.122666,0.000409,25.010307,-2.3869,0.143,9.60023,9.60023
1955.00,9.60068,25.122719,0.000407,25.010297,-2.3868,0.143,9.59970,9.59970
1956.00,9.60057,25.122695,0.000407,25.010191,-2.3868,0.143,9.59965,9.59965
1957.00,9.60049,25.122707,0.000406,25.010143,-2.3870,0.143,9.60051,9.60051
1958.00,9.60043,25.122826,0.000406,25.010183,-2.3870,0.143,9.60023,9.60023
1959.00,9.60037,25.122881,0.000409,25.010213,-2.3871,0.143,9.60098,9.60098
1960.00,9.60049,25.122865,0.000409,25.010151,-2.3872,0.143,9.60236,9.60236
1961.00,9.60080,25.122935,0.000411,25.010196,-2.3872,0.143,9.60267,9.60267
1962.00,9.60084,25.123055,0.000412,25.010228,-2.3873,0.143,9.60190,9.60190
1963.00,9.60080,25.122978,0.000411,25.010155,-2.3873,0.144,9.60157,9.60157
1964.00,9.60080,25.123135,0.000406,25.010248,-2.3874,0.144,9.60161,9.60161
1965.00,9.60099,25.123260,0.000409,25.010326,-2.3875,0.144,9.60056,9.60056
1966.00,9.60098,25.123365,0.000406,25.010395,-2.3873,0.144,9.60058,9.60058
1967.00,9.60102,25.123370,0.000406,25.010399,-2.3873,0.144,9.60083,9.60083
1968.00,9.60094,25.123454,0.000405,25.010409,-2.3873,0.144,9.60149,9.60149
1969.00,9.60085,25.123370,0.000406,25.010282,-2.3871,0.144,9.60152,9.60152
1970.00,9.60100,25.123366,0.000406,25.010274,-2.3871,0.144,9.60182,9.60182
1971.00,9.60104,25.123462,0.000409,25.010306,-2.3873,0.144,9.60236,9.60236
1972.00,9.60132,25.123547,0.000413,25.010364,-2.3873,0.144,9.60281,9.60281
1973.00,9.60147,25.123498,0.000416,25.010328,-2.3871,0.144,9.60299,9.60299
1974.00,9.60170,25.123577,0.000421,25.010393,-2.3869,0.144,9.60280,9.60280
1975.00,9.60190,25.123491,0.000419,25.010280,-2.3867,0.144,9.60299,9.60299
1976.00,9.60203,25.123412,0.000417,25.010262,-2.3866,0.144,9.60271,9.60271
1977.00,9.60199,25.123398,0.000415,25.010256,-2.3868,0.145,9.60192,9.60192
1978.00,9.60179,25.123467,0.000415,25.010336,-2.3870,0.145,9.60094,9.60094
1979.00,9.60166,25.123356,0.000412,25.010232,-2.3873,0.145,9.60025,9.60025
1980.00,9.60141,25.123386,0.000414,25.010209,-2.3875,0.145,9.59992,9.59992
1981.00,9.60130,25.123475,0.000415,25.010178,-2.3875,0.145,9.59965,9.59965
1982.00,9.60130,25.123492,0.000412,25.010122,-2.3873,0.145,9.59962,9.59962
1983.00,9.60128,25.123668,0.000413,25.010181,-2.3870,0.145,9.59959,9.59959
1984.00,9.60121,25.123934,0.000413,25.010287,-2.3869,0.145,9.60016,9.60016
1985.00,9.60125,25.124045,0.000412,25.010365,-2.3869,0.145,9.60049,9.60049
1986.00,9.60133,25.124091,0.000410,25.010369,-2.3869,0.145,9.60018,9.60018
1987.00,9.60130,25.124140,0.000409,25.010359,-2.3869,0.145,9.60009,9.60009
1988.00,9.60102,25.124045,0.000408,25.010282,-2.3870,0.146,9.60030,9.60030
1989.00,9.60079,25.123980,0.000409,25.010271,-2.3872,0.146,9.59950,9.59950
1990.00,9.60061,25.124087,0.000411,25.010382,-2.3872,0.146,9.59876,9.59876
1991.00,9.60045,25.123941,0.000413,25.010254,-2.3875,0.146,9.59905,9.59905
1992.00,9.60032,25.123909,0.000413,25.010204,-2.3877,0.146,9.59936,9.59936
1993.00,9.60011,25.124096,0.000415,25.010284,-2.3880,0.146,9.59969,9.59969
1994.00,9.60009,25.124225,0.000412,25.010314,-2.3880,0.146,9.60094,9.60094
1995.00,9.60008,25.124204,0.000412,25.010189,-2.3879,0.146,9.60153,9.60153
1996.00,9.60007,25.124448,0.000416,25.010393,-2.3878,0.146,9.60162,9.60162
1997.00,9.60014,25.124568,0.000420,25.010503,-2.3878,0.146,9.60168,9.60168
1998.00,9.60015,25.124457,0.000417,25.010406,-2.3878,0.146,9.60085,9.60085
1999.00,9.60019,25.124343,0.000418,25.010320,-2.3876,0.146,9.60049,9.60049
2000.00,9.60026,25.124345,0.000413,25.010293,-2.3875,0.146,9.59993,9.59993
2001.00,9.60017,25.124401,0.000409,25.010258,-2.3874,0.146,9.60001,9.60001
2002.00,9.60029,25.124456,0.000405,25.010233,-2.3871,0.147,9.60045,9.60045
2003.00,9.60041,25.124550,0.000403,25.010243,-2.3869,0.147,9.60118,9.60118
2004.00,9.60028,25.124768,0.000407,25.010377,-2.3868,0.147,9.59961,9.59961
2005.00,9.60044,25.124788,0.000409,25.010395,-2.3868,0.147,9.59741,9.59741
2006.00,9.60075,25.124815,0.000410,25.010449,-2.3869,0.147,9.59311,9.59311
2007.00,9.60094,25.124864,0.000410,25.010468,-2.3869,0.147,9.58769,9.58769
2008.00,9.60081,25.125000,0.000412,25.010576,-2.3868,0.147,9.58178,9.58178
2009.00,9.60035,25.124902,0.000406,25.010436,-2.3868,0.147,9.57518,9.57518
2010.00,9.60058,25.125072,0.000407,25.010522,-2.3870,0.148,9.56788,9.56788
2011.00,9.60106,25.125192,0.000408,25.010521,-2.3872,0.148,9.56340,9.56340
@14,2.0001,4.0, 2010.078 
2012.00,9.60236,25.125241,0.000409,25.010499,-2.3872,0.148,9.55942,9.55942
2013.00,9.60019,25.125242,0.000411,25.010428,-2.3872,0.148,9.55720,9.55720
2014.00,9.59438,25.125284,0.000416,25.010409,-2.3872,0.148,9.55745,9.55745
2015.00,9.58809,25.125294,0.000414,25.010375,-2.3871,0.148,9.56064,9.56064
2016.00,9.57997,25.125240,0.000410,25.010271,-2.3869,0.148,9.56269,9.56269
2017.00,9.57519,25.125243,0.000408,25.010204,-2.3870,0.148,9.56554,9.56554
2018.00,9.57134,25.125165,0.000402,25.010123,-2.3871,0.148,9.56847,9.56847
2019.00,9.56117,25.125200,0.000399,25.010164,-2.3870,0.149,9.57166,9.57166
2020.00,9.55227,25.125128,0.000399,25.010151,-2.3871,0.149,9.57453,9.57453
2021.00,9.55507,25.125053,0.000400,25.010119,-2.3872,0.149,9.57845,9.57845
2022.00,9.55750,25.125101,0.000402,25.010207,-2.3872,0.149,9.58226,9.58226
2023.00,9.55995,25.125147,0.000405,25.010229,-2.3872,0.149,9.58471,9.58471
2024.00,9.56296,25.125219,0.000408,25.010234,-2.3872,0.149,9.58655,9.58655
2025.00,9.56547,25.125236,0.000406,25.010187,-2.3870,0.148,9.58765,9.58765
2026.00,9.56862,25.125397,0.000406,25.010275,-2.3870,0.149,9.58752,9.58752
2027.00,9.57123,25.125440,0.000404,25.010280,-2.3872,0.149,9.58709,9.58709
2028.00,9.57495,25.125453,0.000402,25.010275,-2.3874,0.149,9.58796,9.58796
2029.00,9.57848,25.125493,0.000400,25.010263,-2.3877,0.149,9.58900,9.58900
2030.00,9.58218,25.125648,0.000404,25.010365,-2.3881,0.149,9.59018,9.59018
2031.00,9.58526,25.125608,0.000408,25.010336,-2.3883,0.149,9.59151,9.59151
2032.00,9.58609,25.125611,0.000408,25.010302,-2.3882,0.149,9.59305,9.59305
2033.00,9.58629,25.125619,0.000412,25.010286,-2.3880,0.149,9.59365,9.59365
2034.00,9.58709,25.125546,0.000413,25.010297,-2.3878,0.149,9.59427,9.59427
2035.00,9.58813,25.125620,0.000414,25.010371,-2.3876,0.149,9.59578,9.59578
2036.00,9.58899,25.125830,0.000416,25.010504,-2.3875,0.150,9.59740,9.59740
2037.00,9.59001,25.125912,0.000415,25.010513,-2.3874,0.150,9.59841,9.59841
2038.00,9.59073,25.126167,0.000417,25.010666,-2.3874,0.150,9.59939,9.59939
2039.00,9.59191,25.126329,0.000418,25.010685,-2.3875,0.150,9.59971,9.59971
2040.00,9.59293,25.126225,0.000413,25.010457,-2.3874,0.150,9.59895,9.59895
2041.00,9.59362,25.126112,0.000407,25.010270,-2.3871,0.150,9.59784,9.59784
2042.00,9.59451,25.125992,0.000409,25.010142,-2.3870,0.150,9.59788,9.59788
2043.00,9.59580,25.126042,0.000411,25.010183,-2.3873,0.150,9.59808,9.59808
2044.00,9.59672,25.126128,0.000414,25.010255,-2.3874,0.150,9.59822,9.59822
2045.00,9.59683,25.126204,0.000418,25.010328,-2.3877,0.150,9.59895,9.59895
2046.00,9.59708,25.126270,0.000421,25.010395,-2.3881,0.150,9.60007,9.60007
2047.00,9.59738,25.126480,0.000420,25.010571,-2.3883,0.151,9.60074,9.60074
2048.00,9.59785,25.126457,0.000417,25.010441,-2.3883,0.151,9.60165,9.60165
2049.00,9.59847,25.126405,0.000412,25.010401,-2.3884,0.151,9.60261,9.60261
2050.00,9.59898,25.126361,0.000408,25.010314,-2.3883,0.151,9.60280,9.60280
2051.00,9.59936,25.126349,0.000410,25.010274,-2.3884,0.151,9.60207,9.60207
2052.00,9.59950,25.126345,0.000412,25.010230,-2.3885,0.151,9.60125,9.60125
2053.00,9.59974,25.126342,0.000412,25.010253,-2.3885,0.151,9.60063,9.60063
2054.00,9.60014,25.126409,0.000415,25.010192,-2.3885,0.151,9.60069,9.60069
2055.00,9.60026,25.126587,0.000419,25.010303,-2.3884,0.151,9.60143,9.60143
2056.00,9.60037,25.126775,0.000418,25.010381,-2.3883,0.151,9.60253,9.60253
2057.00,9.60064,25.126823,0.000416,25.010353,-2.3884,0.151,9.60303,9.60303
2058.00,9.60110,25.126805,0.000416,25.010320,-2.3884,0.151,9.60277,9.60277
2059.00,9.60156,25.126791,0.000414,25.010311,-2.3885,0.151,9.60186,9.60186
2060.00,9.60190,25.126807,0.000416,25.010329,-2.3885,0.152,9.60057,9.60057
2061.00,9.60190,25.126718,0.000416,25.010251,-2.3885,0.152,9.59956,9.59956
2062.00,9.60194,25.126711,0.000415,25.010245,-2.3884,0.152,9.59959,9.59959
2063.00,9.60190,25.126757,0.000414,25.010282,-2.3883,0.152,9.59999,9.59999
2064.00,9.60146,25.126732,0.000413,25.010210,-2.3882,0.152,9.60045,9.60045
2065.00,9.60135,25.126712,0.000410,25.010127,-2.3882,0.152,9.60123,9.60123
2066.00,9.60134,25.126710,0.000407,25.010074,-2.3883,0.152,9.60192,9.60192
2067.00,9.60127,25.126710,0.000405,25.010059,-2.3882,0.152,9.60203,9.60203
2068.00,9.60119,25.126721,0.000409,25.009992,-2.3883,0.152,9.60170,9.60170
2069.00,9.60116,25.126905,0.000417,25.010197,-2.3882,0.152,9.60111,9.60111
2070.00,9.60128,25.126908,0.000417,25.010229,-2.3881,0.152,9.60005,9.60005
2071.00,9.60123,25.126895,0.000416,25.010280,-2.3880,0.152,9.59937,9.59937
2072.00,9.60102,25.126964,0.000417,25.010311,-2.3878,0.152,9.59946,9.59946
2073.00,9.60096,25.127078,0.000414,25.010376,-2.3877,0.152,9.59994,9.59994
2074.00,9.60094,25.127018,0.000407,25.010280,-2.3879,0.153,9.60097,9.60097
2075.00,9.60113,25.127170,0.000412,25.010382,-2.3879,0.153,9.60265,9.60265
2076.00,9.60110,25.127330,0.000416,25.010418,-2.3880,0.153,9.60373,9.60373
2077.00,9.60109,25.127485,0.000423,25.010491,-2.3882,0.152,9.60383,9.60383
2078.00,9.60131,25.127506,0.000424,25.010472,-2.3882,0.152,9.60354,9.60354
2079.00,9.60150,25.127737,0.000429,25.010535,-2.3882,0.152,9.60328,9.60328
2080.00,9.60171,25.127732,0.000423,25.010410,-2.3883,0.153,9.60235,9.60235
2081.00,9.60168,25.127778,0.000419,25.010402,-2.3883,0.153,9.60190,9.60190
2082.00,9.60170,25.127678,0.000414,25.010313,-2.3883,0.153,9.60221,9.60221
2083.00,9.60169,25.127777,0.000414,25.010395,-2.3882,0.153,9.60262,9.60262
2084.00,9.60189,25.127778,0.000416,25.010447,-2.3880,0.153,9.60246,9.60246
2085.00,9.60192,25.127975,0.000419,25.010587,-2.3878,0.153,9.60162,9.60162
2086.00,9.60163,25.128109,0.000421,25.010754,-2.3878,0.154,9.60065,9.60065
2087.00,9.60136,25.128171,0.000421,25.010844,-2.3880,0.154,9.59954,9.59954
2088.00,9.60118,25.128112,0.000421,25.010762,-2.3883,0.154,9.59849,9.59849
2089.00,9.60136,25.128037,0.000419,25.010694,-2.3886,0.154,9.59880,9.59880
2090.00,9.60170,25.127969,0.000420,25.010661,-2.3888,0.154,9.59982,9.59982
2091.00,9.60154,25.127836,0.000418,25.010454,-2.3889,0.154,9.60143,9.60143
2092.00,9.60107,25.127837,0.000417,25.010339,-2.3887,0.154,9.60225,9.60225
2093.00,9.60070,25.127852,0.000416,25.010287,-2.3886,0.154,9.60316,9.60316
2094.00,9.60040,25.128007,0.000415,25.010305,-2.3885,0.154,9.60316,9.60316
2095.00,9.60066,25.128000,0.000412,25.010238,-2.3885,0.154,9.60292,9.60292
2096.00,9.60112,25.128157,0.000413,25.010325,-2.3886,0.154,9.60199,9.60199
2097.00,9.60141,25.128250,0.000413,25.010351,-2.3887,0.155,9.60127,9.60127
2098.00,9.60142,25.128312,0.000412,25.010355,-2.3889,0.155,9.60138,9.60138
2099.00,9.60130,25.128259,0.000412,25.010257,-2.3888,0.155,9.60082,9.60082
2100.00,9.60131,25.128283,0.000412,25.010289,-2.3885,0.155,9.60112,9.60112
2101.00,9.60137,25.128086,0.000413,25.010148,-2.3882,0.155,9.60186,9.60186
2102.00,9.60156,25.128188,0.000412,25.010248,-2.3879,0.155,9.60333,9.60333
2103.00,9.60159,25.128218,0.000412,25.010292,-2.3876,0.155,9.60310,9.60310
2104.00,9.60158,25.128290,0.000410,25.010385,-2.3873,0.155,9.60417,9.60417
2105.00,9.60202,25.128330,0.000407,25.010412,-2.3873,0.155,9.60464,9.60464
2106.00,9.60249,25.128615,0.000409,25.010561,-2.3875,0.155,9.60515,9.60515
2107.00,9.60281,25.128711,0.000413,25.010589,-2.3876,0.155,9.60512,9.60512
2108.00,9.60318,25.128707,0.000412,25.010531,-2.3877,0.155,9.60601,9.60601
2109.00,9.60329,25.128604,0.000413,25.010388,-2.3879,0.155,9.60654,9.60654
2110.00,9.60327,25.128652,0.000416,25.010327,-2.3879,0.155,9.60648,9.60648
2111.00,9.60344,25.128638,0.000414,25.010297,-2.3879,0.155,9.60608,9.60608
2112.00,9.60381,25.128597,0.000413,25.010233,-2.3879,0.155,9.60523,9.60523
2113.00,9.60378,25.128671,0.000412,25.010299,-2.3878,0.156,9.60433,9.60433
2114.00,9.60387,25.128695,0.000408,25.010365,-2.3879,0.156,9.60391,9.60391
2115.00,9.60402,25.128558,0.000403,25.010284,-2.3879,0.156,9.60406,9.60406
2116.00,9.60425,25.128526,0.000403,25.010238,-2.3878,0.156,9.60428,9.60428
2117.00,9.60455,25.128488,0.000400,25.010146,-2.3876,0.156,9.60394,9.60394
2118.00,9.60461,25.128621,0.000404,25.010178,-2.3875,0.156,9.60418,9.60418
2119.00,9.60467,25.128722,0.000407,25.010155,-2.3874,0.156,9.60384,9.60384
2120.00,9.60476,25.128895,0.000415,25.010181,-2.3874,0.156,9.60376,9.60376
2121.00,9.60476,25.128993,0.000413,25.010200,-2.3875,0.156,9.60413,9.60413
2122.00,9.60480,25.129008,0.000415,25.010195,-2.3876,0.156,9.60487,9.60487
2123.00,9.60489,25.128933,0.000412,25.010158,-2.3877,0.156,9.60465,9.60465
2124.00,9.60485,25.129016,0.000412,25.010273,-2.3877,0.156,9.60451,9.60451
2125.00,9.60467,25.129131,0.000408,25.010379,-2.3877,0.157,9.60387,9.60387
2126.00,9.60448,25.129198,0.000411,25.010439,-2.3877,0.157,9.60305,9.60305
2127.00,9.60427,25.129332,0.000415,25.010537,-2.3878,0.157,9.60289,9.60289
2128.00,9.60395,25.129318,0.000414,25.010473,-2.3878,0.157,9.60261,9.60261
2129.00,9.60381,25.129214,0.000414,25.010397,-2.3876,0.157,9.60264,9.60264
2130.00,9.60366,25.129134,0.000415,25.010369,-2.3875,0.157,9.60264,9.60264
2131.00,9.60349,25.129140,0.000416,25.010360,-2.3874,0.157,9.60202,9.60202
2132.00,9.60347,25.129155,0.000417,25.010355,-2.3872,0.157,9.60167,9.60167
2133.00,9.60343,25.129327,0.000419,25.010436,-2.3871,0.157,9.60219,9.60219
2134.00,9.60329,25.129540,0.000422,25.010454,-2.3871,0.157,9.60170,9.60170
2135.00,9.60319,25.129609,0.000420,25.010457,-2.3870,0.157,9.60251,9.60251
2136.00,9.60312,25.129582,0.000415,25.010385,-2.3869,0.157,9.60289,9.60289
2137.00,9.60306,25.129517,0.000411,25.010287,-2.3869,0.158,9.60307,9.60307
2138.00,9.60308,25.129545,0.000413,25.010298,-2.3868,0.158,9.60246,9.60246
2139.00,9.60284,25.129616,0.000416,25.010378,-2.3867,0.158,9.60207,9.60207
2140.00,9.60259,25.129801,0.000423,25.010481,-2.3868,0.158,9.60115,9.60115
2141.00,9.60235,25.129792,0.000426,25.010423,-2.3869,0.157,9.60151,9.60151
2142.00,9.60232,25.129927,0.000427,25.010474,-2.3867,0.157,9.60144,9.60144
2143.00,9.60223,25.129893,0.000423,25.010425,-2.3866,0.158,9.60199,9.60199
2144.00,9.60220,25.129923,0.000419,25.010398,-2.3867,0.158,9.60272,9.60272
2145.00,9.60231,25.129914,0.000415,25.010333,-2.3867,0.158,9.60294,9.60294
2146.00,9.60224,25.130028,0.000414,25.010401,-2.3868,0.158,9.60290,9.60290
2147.00,9.60224,25.130045,0.000411,25.010394,-2.3872,0.159,9.60266,9.60266
2148.00,9.60226,25.130162,0.000412,25.010423,-2.3875,0.159,9.60232,9.60232
2149.00,9.60221,25.130198,0.000418,25.010401,-2.3875,0.159,9.60235,9.60235
2150.00,9.60222,25.130082,0.000415,25.010212,-2.3874,0.159,9.60222,9.60222
2151.00,9.60226,25.130201,0.000418,25.010226,-2.3871,0.159,9.60202,9.60202
2152.00,9.60242,25.130326,0.000418,25.010303,-2.3866,0.159,9.60266,9.60266
2153.00,9.60241,25.130379,0.000418,25.010319,-2.3860,0.159,9.60287,9.60287
2154.00,9.60229,25.130333,0.000413,25.010242,-2.3857,0.159,9.60236,9.60236
2155.00,9.60228,25.130443,0.000413,25.010391,-2.3855,0.159,9.60161,9.60161
2156.00,9.60259,25.130372,0.000412,25.010412,-2.3854,0.159,9.59943,9.59943
2157.00,9.60265,25.130345,0.000414,25.010386,-2.3855,0.159,9.59606,9.59606
2158.00,9.60258,25.130420,0.000417,25.010463,-2.3857,0.159,9.59194,9.59194
2159.00,9.60250,25.130463,0.000415,25.010427,-2.3859,0.159,9.58626,9.58626
2160.00,9.60266,25.130631,0.000417,25.010507,-2.3860,0.159,9.57975,9.57975
2161.00,9.60296,25.130797,0.000417,25.010603,-2.3861,0.160,9.57424,9.57424
@15,2.0001,4.0, 2160.015 
2162.00,9.60401,25.130790,0.000414,25.010533,-2.3860,0.160,9.56992,9.56992
2163.00,9.60254,25.130691,0.000414,25.010380,-2.3860,0.160,9.56719,9.56719
2164.00,9.60060,25.130725,0.000414,25.010405,-2.3860,0.160,9.56783,9.56783
2165.00,9.59763,25.130660,0.000411,25.010319,-2.3858,0.160,9.57053,9.57053
2166.00,9.59161,25.130537,0.000407,25.010081,-2.3858,0.160,9.57453,9.57453
2167.00,9.58728,25.130668,0.000412,25.010172,-2.3859,0.160,9.57810,9.57810
2168.00,9.58232,25.130685,0.000403,25.010147,-2.3858,0.160,9.58174,9.58174
2169.00,9.57219,25.130641,0.000400,25.010125,-2.3856,0.160,9.58391,9.58391
2170.00,9.56598,25.130673,0.000396,25.010130,-2.3854,0.160,9.58525,9.58525
2171.00,9.56458,25.130689,0.000394,25.010175,-2.3852,0.161,9.58610,9.58610
2172.00,9.56582,25.130623,0.000389,25.010069,-2.3848,0.161,9.58727,9.58727
2173.00,9.56921,25.130613,0.000391,25.010037,-2.3844,0.161,9.58787,9.58787
2174.00,9.57519,25.130821,0.000396,25.010152,-2.3844,0.161,9.58913,9.58913
2175.00,9.57864,25.130885,0.000405,25.010176,-2.3843,0.161,9.59069,9.59069
2176.00,9.58254,25.131058,0.000412,25.010276,-2.3843,0.161,9.59189,9.59189
2177.00,9.58404,25.131208,0.000412,25.010370,-2.3844,0.161,9.59295,9.59295
2178.00,9.58485,25.131440,0.000415,25.010462,-2.3844,0.161,9.59383,9.59383
2179.00,9.58599,25.131422,0.000411,25.010418,-2.3845,0.161,9.59471,9.59471
2180.00,9.58719,25.131545,0.000412,25.010464,-2.3846,0.161,9.59512,9.59512
2181.00,9.58832,25.131513,0.000412,25.010393,-2.3846,0.161,9.59506,9.59506
2182.00,9.58928,25.131531,0.000412,25.010338,-2.3848,0.161,9.59592,9.59592
2183.00,9.59000,25.131541,0.000414,25.010402,-2.3848,0.161,9.59662,9.59662
2184.00,9.59099,25.131682,0.000422,25.010505,-2.3848,0.161,9.59691,9.59691
2185.00,9.59187,25.131552,0.000417,25.010364,-2.3847,0.161,9.59801,9.59801
2186.00,9.59267,25.131529,0.000412,25.010314,-2.3846,0.162,9.59909,9.59909
2187.00,9.59342,25.131492,0.000416,25.010327,-2.3843,0.162,9.59917,9.59917
2188.00,9.59423,25.131449,0.000415,25.010221,-2.3842,0.162,9.60047,9.60047
2189.00,9.59520,25.131315,0.000411,25.010110,-2.3841,0.162,9.60198,9.60198
2190.00,9.59615,25.131407,0.000412,25.010191,-2.3841,0.162,9.60287,9.60287
2191.00,9.59710,25.131566,0.000413,25.010337,-2.3842,0.162,9.60417,9.60417
2192.00,9.59797,25.131717,0.000407,25.010367,-2.3842,0.162,9.60543,9.60543
2193.00,9.59882,25.131769,0.000404,25.010413,-2.3841,0.163,9.60443,9.60443
2194.00,9.59935,25.131848,0.000401,25.010339,-2.3841,0.163,9.60374,9.60374
2195.00,9.59995,25.131903,0.000402,25.010326,-2.3840,0.163,9.60269,9.60269
2196.00,9.60064,25.131856,0.000405,25.010286,-2.3840,0.163,9.60254,9.60254
2197.00,9.60147,25.131778,0.000409,25.010233,-2.3841,0.163,9.60266,9.60266
2198.00,9.60184,25.131889,0.000410,25.010284,-2.3844,0.163,9.60387,9.60387
2199.00,9.60196,25.131923,0.000412,25.010372,-2.3844,0.163,9.60474,9.60474
2200.00,9.60244,25.132108,0.000416,25.010534,-2.3843,0.163,9.60585,9.60585
2201.00,9.60289,25.132194,0.000416,25.010572,-2.3841,0.163,9.60602,9.60602
2202.00,9.60341,25.132320,0.000418,25.010666,-2.3839,0.163,9.60630,9.60630
2203.00,9.60380,25.132197,0.000416,25.010498,-2.3837,0.163,9.60620,9.60620
2204.00,9.60428,25.132335,0.000421,25.010551,-2.3836,0.163,9.60550,9.60550
2205.00,9.60465,25.132312,0.000417,25.010542,-2.3838,0.163,9.60544,9.60544
2206.00,9.60482,25.132415,0.000417,25.010571,-2.3840,0.163,9.60524,9.60524
2207.00,9.60471,25.132413,0.000416,25.010510,-2.3842,0.163,9.60477,9.60477
2208.00,9.60477,25.132486,0.000414,25.010540,-2.3844,0.163,9.60505,9.60505
2209.00,9.60485,25.132382,0.000407,25.010429,-2.3845,0.163,9.60537,9.60537
2210.00,9.60486,25.132282,0.000404,25.010252,-2.3845,0.163,9.60538,9.60538
2211.00,9.60486,25.132229,0.000401,25.010154,-2.3844,0.164,9.60554,9.60554
2212.00,9.60477,25.132318,0.000403,25.010227,-2.3843,0.164,9.60498,9.60498
2213.00,9.60501,25.132331,0.000405,25.010199,-2.3842,0.164,9.60421,9.60421
2214.00,9.60514,25.132359,0.000403,25.010156,-2.3841,0.164,9.60463,9.60463
2215.00,9.60529,25.132412,0.000404,25.010134,-2.3839,0.164,9.60525,9.60525
2216.00,9.60553,25.132541,0.000408,25.010140,-2.3837,0.164,9.60545,9.60545
2217.00,9.60559,25.132517,0.000406,25.010009,-2.3835,0.164,9.60606,9.60606
2218.00,9.60548,25.132643,0.000408,25.010142,-2.3833,0.164,9.60648,9.60648
2219.00,9.60548,25.132749,0.000414,25.010187,-2.3832,0.164,9.60641,9.60641
2220.00,9.60553,25.132804,0.000417,25.010222,-2.3831,0.164,9.60625,9.60625
2221.00,9.60547,25.132793,0.000414,25.010243,-2.3831,0.164,9.60713,9.60713
2222.00,9.60545,25.132852,0.000413,25.010326,-2.3829,0.164,9.60878,9.60878
2223.00,9.60558,25.132917,0.000414,25.010293,-2.3827,0.165,9.60913,9.60913
2224.00,9.60586,25.132962,0.000411,25.010330,-2.3826,0.165,9.60892,9.60892
2225.00,9.60616,25.132904,0.000407,25.010259,-2.3823,0.165,9.60916,9.60916
2226.00,9.60663,25.132970,0.000408,25.010291,-2.3821,0.165,9.60828,9.60828
2227.00,9.60666,25.133014,0.000411,25.010274,-2.3820,0.165,9.60680,9.60680
2228.00,9.60687,25.133077,0.000409,25.010377,-2.3819,0.165,9.60675,9.60675
2229.00,9.60737,25.133176,0.000410,25.010449,-2.3818,0.165,9.60728,9.60728
2230.00,9.60774,25.133305,0.000409,25.010513,-2.3819,0.165,9.60681,9.60681
2231.00,9.60759,25.133286,0.000407,25.010469,-2.3820,0.165,9.60645,9.60645
2232.00,9.60751,25.133280,0.000405,25.010431,-2.3821,0.166,9.60715,9.60715
2233.00,9.60750,25.133286,0.000407,25.010334,-2.3824,0.166,9.60792,9.60792
2234.00,9.60736,25.133267,0.000407,25.010310,-2.3825,0.166,9.60789,9.60789
2235.00,9.60760,25.133327,0.000409,25.010352,-2.3824,0.166,9.60758,9.60758
2236.00,9.60763,25.133418,0.000410,25.010391,-2.3821,0.166,9.60744,9.60744
2237.00,9.60745,25.133384,0.000407,25.010292,-2.3821,0.166,9.60667,9.60667
2238.00,9.60752,25.133364,0.000405,25.010194,-2.3819,0.166,9.60617,9.60617
2239.00,9.60756,25.133401,0.000405,25.010203,-2.3819,0.166,9.60563,9.60563
2240.00,9.60739,25.133359,0.000402,25.010174,-2.3822,0.166,9.60569,9.60569
2241.00,9.60691,25.133354,0.000402,25.010159,-2.3824,0.166,9.60601,9.60601
2242.00,9.60685,25.133400,0.000403,25.010260,-2.3823,0.166,9.60570,9.60570
2243.00,9.60668,25.133431,0.000408,25.010357,-2.3821,0.166,9.60561,9.60561
2244.00,9.60664,25.133450,0.000409,25.010331,-2.3818,0.166,9.60556,9.60556
2245.00,9.60655,25.133528,0.000410,25.010331,-2.3814,0.166,9.60534,9.60534
2246.00,9.60644,25.133540,0.000410,25.010287,-2.3810,0.166,9.60480,9.60480
2247.00,9.60614,25.133597,0.000415,25.010246,-2.3809,0.166,9.60424,9.60424
2248.00,9.60591,25.133583,0.000411,25.010197,-2.3810,0.166,9.60383,9.60383
2249.00,9.60587,25.133644,0.000411,25.010207,-2.3813,0.166,9.60433,9.60433
2250.00,9.60577,25.133730,0.000412,25.010262,-2.3816,0.167,9.60410,9.60410
2251.00,9.60567,25.133766,0.000413,25.010253,-2.3817,0.167,9.60418,9.60418
2252.00,9.60538,25.133886,0.000410,25.010325,-2.3816,0.167,9.60403,9.60403
2253.00,9.60509,25.133921,0.000411,25.010287,-2.3815,0.167,9.60440,9.60440
2254.00,9.60488,25.133882,0.000409,25.010225,-2.3813,0.167,9.60350,9.60350
2255.00,9.60479,25.133894,0.000409,25.010143,-2.3811,0.167,9.60428,9.60428
2256.00,9.60486,25.133931,0.000409,25.010177,-2.3811,0.167,9.60473,9.60473
2257.00,9.60480,25.134057,0.000413,25.010241,-2.3813,0.167,9.60576,9.60576
2258.00,9.60472,25.134189,0.000416,25.010378,-2.3814,0.167,9.60618,9.60618
2259.00,9.60471,25.134359,0.000420,25.010544,-2.3814,0.167,9.60780,9.60780
2260.00,9.60460,25.134385,0.000421,25.010662,-2.3814,0.167,9.60814,9.60814
2261.00,9.60448,25.134391,0.000418,25.010689,-2.3813,0.167,9.60833,9.60833
2262.00,9.60505,25.134262,0.000411,25.010610,-2.3812,0.168,9.60840,9.60840
2263.00,9.60552,25.134327,0.000409,25.010645,-2.3812,0.168,9.60778,9.60778
2264.00,9.60562,25.134122,0.000404,25.010426,-2.3813,0.168,9.60699,9.60699
2265.00,9.60569,25.134025,0.000402,25.010249,-2.3814,0.168,9.60631,9.60631
2266.00,9.60585,25.134119,0.000406,25.010238,-2.3815,0.168,9.60674,9.60674
2267.00,9.60610,25.134121,0.000407,25.010130,-2.3816,0.168,9.60697,9.60697
2268.00,9.60617,25.134040,0.000404,25.010014,-2.3818,0.168,9.60709,9.60709
2269.00,9.60635,25.134245,0.000406,25.010150,-2.3817,0.168,9.60726,9.60726
2270.00,9.60666,25.134342,0.000404,25.010223,-2.3817,0.169,9.60849,9.60849
2271.00,9.60711,25.134233,0.000404,25.010134,-2.3819,0.169,9.60798,9.60798
2272.00,9.60732,25.134265,0.000406,25.010203,-2.3819,0.169,9.60788,9.60788
2273.00,9.60732,25.134384,0.000409,25.010291,-2.3818,0.169,9.60822,9.60822
2274.00,9.60750,25.134334,0.000409,25.010238,-2.3817,0.169,9.60848,9.60848
2275.00,9.60764,25.134457,0.000412,25.010272,-2.3813,0.169,9.60778,9.60778
2276.00,9.60783,25.134734,0.000416,25.010433,-2.3809,0.169,9.60898,9.60898
2277.00,9.60818,25.134845,0.000417,25.010419,-2.3808,0.169,9.61024,9.61024
2278.00,9.60835,25.135032,0.000421,25.010471,-2.3808,0.169,9.61061,9.61061
2279.00,9.60831,25.135159,0.000424,25.010481,-2.3808,0.169,9.61080,9.61080
2280.00,9.60837,25.135159,0.000423,25.010440,-2.3809,0.169,9.61120,9.61120
2281.00,9.60851,25.135129,0.000420,25.010366,-2.3810,0.169,9.61022,9.61022
2282.00,9.60864,25.135188,0.000419,25.010453,-2.3811,0.169,9.60851,9.60851
2283.00,9.60847,25.135105,0.000419,25.010399,-2.3811,0.169,9.60759,9.60759
2284.00,9.60863,25.135125,0.000415,25.010474,-2.3813,0.169,9.60601,9.60601
2285.00,9.60872,25.135202,0.000419,25.010541,-2.3814,0.169,9.60538,9.60538
2286.00,9.60847,25.135255,0.000419,25.010631,-2.3816,0.169,9.60561,9.60561
2287.00,9.60831,25.135261,0.000417,25.010631,-2.3817,0.169,9.60677,9.60677
2288.00,9.60844,25.135310,0.000416,25.010645,-2.3817,0.169,9.60708,9.60708
2289.00,9.60835,25.135312,0.000414,25.010548,-2.3818,0.169,9.60810,9.60810
2290.00,9.60833,25.135274,0.000411,25.010494,-2.3817,0.170,9.60805,9.60805
2291.00,9.60834,25.135286,0.000407,25.010406,-2.3816,0.170,9.60830,9.60830
2292.00,9.60828,25.135321,0.000407,25.010333,-2.3816,0.170,9.60941,9.60941
2293.00,9.60816,25.135364,0.000406,25.010327,-2.3813,0.170,9.61079,9.61079
2294.00,9.60752,25.135451,0.000405,25.010346,-2.3809,0.170,9.61116,9.61116
2295.00,9.60700,25.135517,0.000402,25.010318,-2.3807,0.170,9.61114,9.61114
2296.00,9.60726,25.135494,0.000404,25.010253,-2.3805,0.170,9.61085,9.61085
2297.00,9.60823,25.135514,0.000406,25.010288,-2.3804,0.170,9.60915,9.60915
2298.00,9.60841,25.135435,0.000407,25.010265,-2.3804,0.170,9.60857,9.60857
2299.00,9.60899,25.135427,0.000406,25.010274,-2.3807,0.170,9.60857,9.60857
2300.00,9.60984,25.135457,0.000407,25.010318,-2.3809,0.171,9.60982,9.60982
2301.00,9.60993,25.135497,0.000408,25.010386,-2.3810,0.171,9.61033,9.61033
2302.00,9.60950,25.135553,0.000409,25.010429,-2.3810,0.171,9.61075,9.61075
2303.00,9.60985,25.135749,0.000408,25.010509,-2.3811,0.171,9.61034,9.61034
2304.00,9.61024,25.135720,0.000411,25.010442,-2.3813,0.171,9.60923,9.60923
2305.00,9.61029,25.135817,0.000415,25.010472,-2.3814,0.171,9.60670,9.60670
2306.00,9.61047,25.135959,0.000417,25.010535,-2.3815,0.171,9.60381,9.60381
2307.00,9.61039,25.135968,0.000416,25.010522,-2.3816,0.171,9.59997,9.59997
2308.00,9.60961,25.135862,0.000414,25.010407,-2.3816,0.171,9.59545,9.59545
2309.00,9.60998,25.135903,0.000412,25.010448,-2.3814,0.171,9.59079,9.59079
2310.00,9.61070,25.135816,0.000413,25.010348,-2.3811,0.171,9.58512,9.58512
2311.00,9.61089,25.135805,0.000415,25.010322,-2.3809,0.171,9.58012,9.58012
@16,2.0001,4.0, 2310.056 
2312.00,9.60970,25.135838,0.000413,25.010283,-2.3806,0.172,9.57672,9.57672
2313.00,9.60778,25.135930,0.000417,25.010340,-2.3804,0.172,9.57465,9.57465
2314.00,9.60457,25.136077,0.000418,25.010370,-2.3802,0.172,9.57465,9.57465
2315.00,9.60004,25.136207,0.000414,25.010435,-2.3801,0.172,9.57712,9.57712
2316.00,9.59649,25.136208,0.000408,25.010343,-2.3800,0.172,9.57985,9.57985
2317.00,9.59061,25.136214,0.000404,25.010244,-2.3798,0.172,9.58259,9.58259
2318.00,9.58649,25.136346,0.000403,25.010288,-2.3797,0.172,9.58610,9.58610
2319.00,9.58024,25.136310,0.000400,25.010233,-2.3798,0.173,9.58952,9.58952
2320.00,9.57233,25.136364,0.000400,25.010253,-2.3800,0.173,9.59200,9.59200
2321.00,9.57192,25.136447,0.000404,25.010315,-2.3803,0.173,9.59458,9.59458
2322.00,9.57425,25.136562,0.000408,25.010428,-2.3806,0.173,9.59704,9.59704
2323.00,9.57685,25.136506,0.000406,25.010346,-2.3809,0.173,9.59771,9.59771
2324.00,9.57987,25.136596,0.000409,25.010381,-2.3809,0.173,9.59750,9.59750
2325.00,9.58267,25.136667,0.000408,25.010372,-2.3808,0.173,9.59785,9.59785
2326.00,9.58539,25.136677,0.000408,25.010398,-2.3805,0.173,9.59843,9.59843
2327.00,9.58778,25.136736,0.000406,25.010456,-2.3804,0.173,9.59887,9.59887
2328.00,9.59314,25.136769,0.000410,25.010452,-2.3803,0.173,9.59972,9.59972
2329.00,9.59565,25.136854,0.000414,25.010508,-2.3801,0.173,9.60090,9.60090
2330.00,9.59670,25.136884,0.000416,25.010539,-2.3800,0.173,9.60187,9.60187
2331.00,9.59683,25.136842,0.000414,25.010438,-2.3802,0.173,9.60229,9.60229
2332.00,9.59743,25.136981,0.000416,25.010488,-2.3801,0.173,9.60280,9.60280
2333.00,9.59820,25.137030,0.000410,25.010500,-2.3801,0.174,9.60389,9.60389
2334.00,9.59888,25.136889,0.000404,25.010288,-2.3801,0.174,9.60427,9.60427
2335.00,9.59958,25.136889,0.000401,25.010231,-2.3801,0.174,9.60435,9.60435
2336.00,9.60039,25.136962,0.000401,25.010279,-2.3801,0.174,9.60483,9.60483
2337.00,9.60086,25.136840,0.000401,25.010135,-2.3804,0.174,9.60525,9.60525
2338.00,9.60137,25.136696,0.000401,25.009939,-2.3807,0.174,9.60556,9.60556
2339.00,9.60195,25.136979,0.000407,25.010180,-2.3810,0.174,9.60592,9.60592
2340.00,9.60231,25.137059,0.000412,25.010230,-2.3815,0.174,9.60571,9.60571
2341.00,9.60253,25.137093,0.000415,25.010220,-2.3817,0.174,9.60510,9.60510
2342.00,9.60279,25.137208,0.000417,25.010314,-2.3816,0.174,9.60480,9.60480
2343.00,9.60314,25.137437,0.000419,25.010547,-2.3816,0.175,9.60422,9.60422
2344.00,9.60360,25.137275,0.000413,25.010379,-2.3817,0.175,9.60454,9.60454
2345.00,9.60418,25.137258,0.000413,25.010381,-2.3814,0.175,9.60586,9.60586
2346.00,9.60465,25.137287,0.000413,25.010404,-2.3811,0.175,9.60649,9.60649
2347.00,9.60491,25.137327,0.000410,25.010341,-2.3808,0.175,9.60606,9.60606
2348.00,9.60524,25.137374,0.000414,25.010312,-2.3807,0.175,9.60578,9.60578
2349.00,9.60552,25.137529,0.000417,25.010421,-2.3804,0.175,9.60557,9.60557
2350.00,9.60539,25.137578,0.000417,25.010422,-2.3803,0.175,9.60509,9.60509
2351.00,9.60530,25.137664,0.000418,25.010427,-2.3804,0.175,9.60581,9.60581
2352.00,9.60536,25.137627,0.000417,25.010423,-2.3808,0.175,9.60696,9.60696
2353.00,9.60559,25.137634,0.000412,25.010335,-2.3808,0.175,9.60787,9.60787
2354.00,9.60596,25.137726,0.000414,25.010383,-2.3809,0.175,9.60829,9.60829
2355.00,9.60608,25.137646,0.000409,25.010215,-2.3810,0.176,9.60871,9.60871
2356.00,9.60594,25.137653,0.000408,25.010140,-2.3809,0.176,9.60760,9.60760
2357.00,9.60614,25.137697,0.000409,25.010158,-2.3808,0.176,9.60758,9.60758
2358.00,9.60618,25.137750,0.000410,25.010241,-2.3809,0.176,9.60754,9.60754
2359.00,9.60649,25.137824,0.000406,25.010257,-2.3809,0.176,9.60718,9.60718
2360.00,9.60682,25.137992,0.000407,25.010349,-2.3808,0.176,9.60673,9.60673
2361.00,9.60685,25.138113,0.000406,25.010447,-2.3806,0.176,9.60789,9.60789
2362.00,9.60707,25.138166,0.000407,25.010387,-2.3804,0.176,9.60806,9.60806
2363.00,9.60723,25.138272,0.000408,25.010425,-2.3803,0.176,9.60811,9.60811
2364.00,9.60716,25.138142,0.000410,25.010293,-2.3804,0.176,9.60933,9.60933
2365.00,9.60742,25.138180,0.000412,25.010331,-2.3807,0.176,9.61068,9.61068
2366.00,9.60791,25.138199,0.000416,25.010346,-2.3810,0.176,9.61076,9.61076
2367.00,9.60818,25.138231,0.000413,25.010365,-2.3812,0.176,9.61093,9.61093
2368.00,9.60861,25.138210,0.000413,25.010335,-2.3812,0.177,9.61166,9.61166
2369.00,9.60892,25.138203,0.000411,25.010305,-2.3811,0.177,9.61126,9.61126
2370.00,9.60912,25.138184,0.000413,25.010221,-2.3811,0.177,9.61099,9.61099
2371.00,9.60934,25.138023,0.000408,25.010034,-2.3810,0.177,9.61146,9.61146
2372.00,9.60942,25.138152,0.000414,25.010156,-2.3811,0.177,9.61198,9.61198
2373.00,9.60955,25.138115,0.000412,25.010107,-2.3811,0.177,9.61239,9.61239
2374.00,9.60988,25.138259,0.000415,25.010189,-2.3812,0.177,9.61268,9.61268
2375.00,9.61023,25.138357,0.000417,25.010253,-2.3813,0.177,9.61315,9.61315
2376.00,9.61069,25.138560,0.000422,25.010362,-2.3814,0.177,9.61325,9.61325
2377.00,9.61093,25.138543,0.000418,25.010324,-2.3812,0.177,9.61276,9.61276
2378.00,9.61097,25.138636,0.000418,25.010389,-2.3809,0.177,9.61188,9.61188
2379.00,9.61102,25.138603,0.000413,25.010321,-2.3807,0.177,9.61102,9.61102
2380.00,9.61118,25.138635,0.000412,25.010367,-2.3804,0.178,9.61042,9.61042
2381.00,9.61144,25.138685,0.000411,25.010417,-2.3804,0.178,9.61076,9.61076
2382.00,9.61169,25.138639,0.000409,25.010346,-2.3807,0.178,9.61147,9.61147
2383.00,9.61183,25.138597,0.000410,25.010273,-2.3809,0.178,9.61149,9.61149
2384.00,9.61184,25.138610,0.000412,25.010233,-2.3811,0.178,9.61219,9.61219
2385.00,9.61174,25.138637,0.000415,25.010222,-2.3813,0.178,9.61230,9.61230
2386.00,9.61189,25.138686,0.000418,25.010212,-2.3812,0.178,9.61125,9.61125
2387.00,9.61193,25.138858,0.000422,25.010327,-2.3810,0.178,9.61078,9.61078
2388.00,9.61181,25.138981,0.000423,25.010324,-2.3811,0.178,9.61120,9.61120
2389.00,9.61174,25.139157,0.000425,25.010474,-2.3812,0.178,9.61102,9.61102
2390.00,9.61157,25.139233,0.000418,25.010453,-2.3812,0.178,9.60993,9.60993
2391.00,9.61152,25.139279,0.000419,25.010411,-2.3812,0.178,9.61037,9.61037
2392.00,9.61123,25.139301,0.000419,25.010315,-2.3812,0.178,9.60998,9.60998
2393.00,9.61114,25.139266,0.000418,25.010293,-2.3811,0.178,9.61017,9.61017
2394.00,9.61122,25.139232,0.000413,25.010222,-2.3812,0.179,9.61066,9.61066
2395.00,9.61116,25.139208,0.000418,25.010256,-2.3815,0.179,9.61171,9.61171
2396.00,9.61103,25.139150,0.000412,25.010222,-2.3817,0.179,9.61134,9.61134
2397.00,9.61121,25.139093,0.000409,25.010180,-2.3817,0.179,9.61165,9.61165
2398.00,9.61130,25.139257,0.000409,25.010286,-2.3817,0.179,9.61022,9.61022
2399.00,9.61114,25.139314,0.000415,25.010303,-2.3817,0.179,9.60915,9.60915
2400.00,9.61069,25.139401,0.000415,25.010274,-2.3815,0.179,9.60793,9.60793
2401.00,9.61036,25.139497,0.000418,25.010383,-2.3812,0.179,9.60757,9.60757
2402.00,9.61019,25.139645,0.000421,25.010484,-2.3810,0.179,9.60690,9.60690
2403.00,9.60986,25.139665,0.000419,25.010442,-2.3811,0.179,9.60707,9.60707
2404.00,9.60961,25.139694,0.000421,25.010454,-2.3812,0.179,9.60758,9.60758
2405.00,9.60956,25.139745,0.000419,25.010485,-2.3812,0.179,9.60839,9.60839
2406.00,9.60945,25.139737,0.000417,25.010395,-2.3815,0.179,9.60760,9.60760
2407.00,9.60921,25.139742,0.000418,25.010368,-2.3817,0.179,9.60715,9.60715
2408.00,9.60891,25.139687,0.000420,25.010346,-2.3816,0.179,9.60756,9.60756
2409.00,9.60880,25.139731,0.000416,25.010372,-2.3816,0.179,9.60726,9.60726
2410.00,9.60892,25.139718,0.000418,25.010329,-2.3818,0.179,9.60856,9.60856
2411.00,9.60925,25.139742,0.000420,25.010358,-2.3819,0.179,9.61126,9.61126
2412.00,9.60908,25.139711,0.000415,25.010325,-2.3820,0.179,9.61329,9.61329
2413.00,9.60866,25.139817,0.000416,25.010391,-2.3821,0.180,9.61458,9.61458
2414.00,9.60841,25.139807,0.000416,25.010322,-2.3821,0.180,9.61536,9.61536
2415.00,9.60856,25.139760,0.000412,25.010283,-2.3818,0.180,9.61454,9.61454
2416.00,9.60893,25.140012,0.000417,25.010452,-2.3817,0.180,9.61349,9.61349
2417.00,9.60934,25.139990,0.000417,25.010399,-2.3817,0.180,9.61283,9.61283
2418.00,9.60935,25.140037,0.000417,25.010421,-2.3819,0.180,9.61212,9.61212
2419.00,9.61124,25.140056,0.000419,25.010402,-2.3820,0.180,9.61177,9.61177
2420.00,9.61261,25.140119,0.000421,25.010426,-2.3821,0.180,9.61158,9.61158
2421.00,9.61270,25.139981,0.000417,25.010234,-2.3821,0.180,9.61097,9.61097
2422.00,9.61260,25.140200,0.000419,25.010371,-2.3823,0.180,9.61083,9.61083
2423.00,9.61241,25.140192,0.000420,25.010292,-2.3821,0.180,9.61081,9.61081
2424.00,9.61213,25.140246,0.000418,25.010330,-2.3819,0.181,9.61089,9.61089
2425.00,9.61202,25.140357,0.000422,25.010355,-2.3820,0.181,9.61099,9.61099
2426.00,9.61194,25.140356,0.000423,25.010370,-2.3821,0.181,9.61161,9.61161
2427.00,9.61200,25.140439,0.000425,25.010436,-2.3820,0.181,9.61136,9.61136
2428.00,9.61213,25.140430,0.000421,25.010396,-2.3821,0.181,9.61122,9.61122
2429.00,9.61229,25.140495,0.000421,25.010366,-2.3821,0.181,9.61181,9.61181
2430.00,9.61240,25.140519,0.000420,25.010358,-2.3820,0.181,9.61187,9.61187
2431.00,9.61212,25.140502,0.000417,25.010332,-2.3821,0.181,9.61214,9.61214
2432.00,9.61209,25.140293,0.000408,25.010062,-2.3820,0.181,9.61302,9.61302
2433.00,9.61191,25.140341,0.000410,25.010055,-2.3820,0.181,9.61304,9.61304
2434.00,9.61171,25.140392,0.000411,25.010126,-2.3821,0.181,9.61211,9.61211
2435.00,9.61164,25.140420,0.000412,25.010159,-2.3820,0.182,9.61231,9.61231
2436.00,9.61167,25.140509,0.000415,25.010170,-2.3818,0.181,9.61187,9.61187
2437.00,9.61160,25.140597,0.000418,25.010245,-2.3816,0.181,9.61129,9.61129
2438.00,9.61169,25.140674,0.000419,25.010318,-2.3814,0.181,9.61178,9.61178
2439.00,9.61175,25.140833,0.000420,25.010404,-2.3813,0.182,9.61225,9.61225
2440.00,9.61187,25.140919,0.000419,25.010405,-2.3812,0.182,9.61224,9.61224
2441.00,9.61197,25.140931,0.000414,25.010341,-2.3813,0.182,9.61196,9.61196
2442.00,9.61193,25.141046,0.000416,25.010418,-2.3815,0.182,9.61222,9.61222
2443.00,9.61198,25.141000,0.000413,25.010357,-2.3818,0.182,9.61158,9.61158
2444.00,9.61204,25.140937,0.000409,25.010255,-2.3818,0.182,9.61122,9.61122
2445.00,9.61192,25.140936,0.000405,25.010170,-2.3820,0.182,9.61148,9.61148
2446.00,9.61208,25.141082,0.000408,25.010282,-2.3818,0.182,9.61270,9.61270
2447.00,9.61220,25.141164,0.000404,25.010291,-2.3817,0.183,9.61253,9.61253
2448.00,9.61230,25.141279,0.000409,25.010310,-2.3816,0.183,9.61245,9.61245
2449.00,9.61211,25.141381,0.000412,25.010345,-2.3818,0.182,9.61202,9.61202
2450.00,9.61191,25.141385,0.000414,25.010408,-2.3819,0.182,9.61139,9.61139
2451.00,9.61189,25.141443,0.000417,25.010417,-2.3822,0.183,9.61099,9.61099
2452.00,9.61174,25.141365,0.000419,25.010387,-2.3824,0.182,9.61080,9.61080
2453.00,9.61184,25.141370,0.000416,25.010397,-2.3824,0.182,9.61150,9.61150
2454.00,9.61187,25.141241,0.000412,25.010270,-2.3824,0.183,9.61114,9.61114
2455.00,9.61185,25.141316,0.000413,25.010255,-2.3823,0.183,9.60940,9.60940
2456.00,9.61168,25.141447,0.000410,25.010364,-2.3823,0.183,9.60739,9.60739
2457.00,9.61169,25.141661,0.000412,25.010475,-2.3822,0.183,9.60469,9.60469
2458.00,9.61181,25.141586,0.000410,25.010409,-2.3823,0.183,9.60145,9.60145
2459.00,9.61167,25.141654,0.000411,25.010491,-2.3823,0.183,9.59791,9.59791
2460.00,9.61084,25.141669,0.000412,25.010498,-2.3822,0.183,9.59358,9.59358
2461.00,9.61179,25.141562,0.000410,25.010398,-2.3820,0.183,9.58748,9.58748
@17,2.0001,4.0, 2460.004 
2462.00,9.61108,25.141340,0.000406,25.010155,-2.3820,0.183,9.58259,9.58259
2463.00,9.61088,25.141559,0.000408,25.010303,-2.3819,0.184,9.57800,9.57800
2464.00,9.60718,25.141555,0.000406,25.010229,-2.3817,0.184,9.57538,9.57538
2465.00,9.60456,25.141640,0.000404,25.010267,-2.3816,0.184,9.57641,9.57641
2466.00,9.60133,25.141732,0.000410,25.010297,-2.3817,0.184,9.58016,9.58016
2467.00,9.59815,25.141936,0.000416,25.010469,-2.3818,0.184,9.58400,9.58400
2468.00,9.59683,25.141863,0.000416,25.010360,-2.3818,0.184,9.58813,9.58813
2469.00,9.58877,25.141885,0.000415,25.010370,-2.3818,0.184,9.59192,9.59192
2470.00,9.58032,25.141820,0.000414,25.010282,-2.3819,0.184,9.59448,9.59448
2471.00,9.57385,25.141758,0.000407,25.010217,-2.3817,0.184,9.59584,9.59584
2472.00,9.57377,25.141731,0.000402,25.010139,-2.3814,0.184,9.59733,9.59733
2473.00,9.57376,25.141775,0.000400,25.010099,-2.3814,0.185,9.59856,9.59856
2474.00,9.57573,25.141775,0.000403,25.010053,-2.3813,0.185,9.59961,9.59961
2475.00,9.58539,25.141884,0.000406,25.010072,-2.3812,0.185,9.59922,9.59922
2476.00,9.59222,25.141933,0.000404,25.010024,-2.3812,0.185,9.59937,9.59937
2477.00,9.59307,25.142045,0.000406,25.010080,-2.3814,0.185,9.60066,9.60066
2478.00,9.59438,25.142153,0.000406,25.010159,-2.3815,0.185,9.60160,9.60160
2479.00,9.59591,25.142232,0.000404,25.010184,-2.3815,0.185,9.60275,9.60275
2480.00,9.59695,25.142180,0.000399,25.010166,-2.3817,0.185,9.60451,9.60451
2481.00,9.59721,25.142200,0.000399,25.010193,-2.3818,0.185,9.60604,9.60604
2482.00,9.59846,25.142074,0.000394,25.010090,-2.3817,0.185,9.60571,9.60571
2483.00,9.59952,25.142110,0.000395,25.010090,-2.3817,0.185,9.60565,9.60565
2484.00,9.60060,25.142196,0.000397,25.010131,-2.3816,0.185,9.60553,9.60553
2485.00,9.60141,25.142243,0.000399,25.010139,-2.3815,0.185,9.60591,9.60591
2486.00,9.60195,25.142164,0.000399,25.009961,-2.3814,0.185,9.60616,9.60616
2487.00,9.60275,25.142265,0.000400,25.009972,-2.3813,0.185,9.60711,9.60711
2488.00,9.60345,25.142383,0.000399,25.010055,-2.3812,0.186,9.60781,9.60781
2489.00,9.60379,25.142562,0.000402,25.010198,-2.3812,0.186,9.60907,9.60907
2490.00,9.60441,25.142705,0.000402,25.010257,-2.3811,0.186,9.60993,9.60993
2491.00,9.60506,25.142971,0.000407,25.010466,-2.3813,0.186,9.61100,9.61100
2492.00,9.60580,25.143082,0.000412,25.010545,-2.3814,0.186,9.61173,9.61173
2493.00,9.60656,25.142967,0.000410,25.010451,-2.3813,0.186,9.61209,9.61209
2494.00,9.60717,25.142931,0.000409,25.010368,-2.3814,0.186,9.61199,9.61199
2495.00,9.60815,25.142877,0.000406,25.010340,-2.3816,0.186,9.61207,9.61207
2496.00,9.60853,25.142777,0.000405,25.010341,-2.3816,0.187,9.61156,9.61156
2497.00,9.60887,25.142762,0.000403,25.010342,-2.3816,0.187,9.61135,9.61135
2498.00,9.60916,25.142888,0.000407,25.010406,-2.3816,0.187,9.61136,9.61136
2499.00,9.60958,25.142905,0.000409,25.010426,-2.3816,0.187,9.61134,9.61134
2500.00,9.60982,25.142928,0.000410,25.010408,-2.3815,0.187,9.61030,9.61030
2501.00,9.60974,25.142963,0.000411,25.010356,-2.3814,0.187,9.60975,9.60975
2502.00,9.60981,25.143099,0.000413,25.010411,-2.3815,0.187,9.60926,9.60926
2503.00,9.61006,25.143042,0.000411,25.010314,-2.3814,0.187,9.60933,9.60933
2504.00,9.61034,25.142938,0.000408,25.010158,-2.3811,0.187,9.60965,9.60965
2505.00,9.61058,25.143057,0.000411,25.010174,-2.3807,0.187,9.61050,9.61050
2506.00,9.61080,25.143175,0.000412,25.010247,-2.3803,0.187,9.61157,9.61157
2507.00,9.61103,25.143109,0.000410,25.010105,-2.3800,0.187,9.61256,9.61256
2508.00,9.61116,25.143328,0.000414,25.010214,-2.3800,0.187,9.61301,9.61301
2509.00,9.61138,25.143467,0.000416,25.010268,-2.3803,0.187,9.61373,9.61373
2510.00,9.61176,25.143521,0.000413,25.010273,-2.3807,0.187,9.61497,9.61497
2511.00,9.61183,25.143572,0.000411,25.010238,-2.3812,0.187,9.61481,9.61481
2512.00,9.61185,25.143637,0.000411,25.010304,-2.3815,0.188,9.61423,9.61423
2513.00,9.61192,25.143532,0.000411,25.010226,-2.3815,0.188,9.61396,9.61396
2514.00,9.61189,25.143632,0.000411,25.010365,-2.3810,0.188,9.61300,9.61300
2515.00,9.61193,25.143679,0.000414,25.010416,-2.3809,0.188,9.61178,9.61178
2516.00,9.61183,25.143670,0.000414,25.010416,-2.3806,0.188,9.61117,9.61117
2517.00,9.61187,25.143761,0.000415,25.010467,-2.3804,0.188,9.61144,9.61144
2518.00,9.61193,25.143786,0.000412,25.010448,-2.3802,0.188,9.61189,9.61189
2519.00,9.61220,25.143806,0.000411,25.010380,-2.3803,0.188,9.61220,9.61220
2520.00,9.61267,25.143819,0.000412,25.010292,-2.3804,0.188,9.61233,9.61233
2521.00,9.61293,25.143861,0.000415,25.010253,-2.3806,0.188,9.61331,9.61331
2522.00,9.61290,25.143801,0.000413,25.010160,-2.3809,0.188,9.61347,9.61347
2523.00,9.61301,25.143862,0.000410,25.010156,-2.3812,0.189,9.61369,9.61369
2524.00,9.61317,25.143912,0.000411,25.010121,-2.3813,0.188,9.61407,9.61407
2525.00,9.61339,25.143969,0.000408,25.010111,-2.3812,0.189,9.61510,9.61510
2526.00,9.61354,25.143948,0.000405,25.010094,-2.3811,0.189,9.61458,9.61458
2527.00,9.61347,25.144001,0.000403,25.010092,-2.3808,0.189,9.61372,9.61372
2528.00,9.61329,25.144081,0.000406,25.010118,-2.3807,0.189,9.61303,9.61303
2529.00,9.61308,25.144054,0.000407,25.010117,-2.3806,0.189,9.61265,9.61265
2530.00,9.61287,25.144022,0.000412,25.010119,-2.3807,0.189,9.61189,9.61189
2531.00,9.61276,25.144127,0.000417,25.010160,-2.3805,0.189,9.61201,9.61201
2532.00,9.61285,25.144196,0.000418,25.010210,-2.3804,0.189,9.61325,9.61325
2533.00,9.61299,25.144211,0.000419,25.010209,-2.3803,0.189,9.61378,9.61378
2534.00,9.61326,25.144313,0.000418,25.010247,-2.3802,0.189,9.61405,9.61405
2535.00,9.61348,25.144345,0.000413,25.010263,-2.3800,0.189,9.61399,9.61399
2536.00,9.61356,25.144425,0.000410,25.010277,-2.3801,0.189,9.61339,9.61339
2537.00,9.61349,25.144513,0.000412,25.010279,-2.3803,0.189,9.61274,9.61274
2538.00,9.61329,25.144688,0.000411,25.010331,-2.3804,0.189,9.61230,9.61230
2539.00,9.61319,25.144812,0.000411,25.010367,-2.3803,0.190,9.61188,9.61188
2540.00,9.61313,25.145033,0.000414,25.010472,-2.3803,0.190,9.61157,9.61157
2541.00,9.61308,25.145024,0.000414,25.010412,-2.3802,0.190,9.61198,9.61198
2542.00,9.61295,25.144989,0.000412,25.010375,-2.3801,0.190,9.61187,9.61187
2543.00,9.61275,25.144814,0.000408,25.010301,-2.3801,0.190,9.61117,9.61117
2544.00,9.61246,25.144683,0.000407,25.010251,-2.3802,0.190,9.61123,9.61123
2545.00,9.61220,25.144567,0.000404,25.010191,-2.3802,0.190,9.61077,9.61077
2546.00,9.61202,25.144558,0.000404,25.010231,-2.3799,0.190,9.61072,9.61072
2547.00,9.61221,25.144645,0.000405,25.010287,-2.3795,0.190,9.61153,9.61153
2548.00,9.61238,25.144766,0.000410,25.010342,-2.3794,0.190,9.61255,9.61255
2549.00,9.61238,25.144822,0.000406,25.010332,-2.3794,0.190,9.61322,9.61322
2550.00,9.61253,25.144896,0.000406,25.010357,-2.3795,0.191,9.61478,9.61478
2551.00,9.61291,25.145058,0.000408,25.010445,-2.3795,0.191,9.61597,9.61597
2552.00,9.61296,25.145044,0.000414,25.010441,-2.3797,0.190,9.61641,9.61641
2553.00,9.61285,25.145128,0.000415,25.010477,-2.3798,0.190,9.61687,9.61687
2554.00,9.61316,25.145243,0.000419,25.010467,-2.3797,0.190,9.61683,9.61683
2555.00,9.61337,25.145342,0.000424,25.010477,-2.3795,0.190,9.61604,9.61604
2556.00,9.61352,25.145278,0.000421,25.010365,-2.3794,0.190,9.61454,9.61454
2557.00,9.61384,25.145335,0.000414,25.010301,-2.3793,0.191,9.61294,9.61294
2558.00,9.61379,25.145344,0.000410,25.010206,-2.3792,0.191,9.61192,9.61192
2559.00,9.61342,25.145416,0.000412,25.010263,-2.3791,0.191,9.61089,9.61089
2560.00,9.61316,25.145414,0.000406,25.010167,-2.3792,0.191,9.61129,9.61129
2561.00,9.61326,25.145614,0.000409,25.010294,-2.3793,0.191,9.61290,9.61290
2562.00,9.61359,25.145634,0.000411,25.010283,-2.3796,0.192,9.61439,9.61439
2563.00,9.61400,25.145627,0.000411,25.010296,-2.3798,0.192,9.61432,9.61432
2564.00,9.61407,25.145594,0.000408,25.010240,-2.3801,0.192,9.61487,9.61487
2565.00,9.61451,25.145644,0.000414,25.010316,-2.3802,0.192,9.61458,9.61458
2566.00,9.61444,25.145605,0.000413,25.010254,-2.3803,0.192,9.61300,9.61300
2567.00,9.61412,25.145655,0.000416,25.010285,-2.3804,0.192,9.61176,9.61176
2568.00,9.61345,25.145680,0.000419,25.010276,-2.3804,0.192,9.61192,9.61192
2569.00,9.61300,25.145812,0.000423,25.010346,-2.3803,0.192,9.61179,9.61179
2570.00,9.61321,25.145788,0.000417,25.010293,-2.3802,0.192,9.61215,9.61215
2571.00,9.61314,25.145745,0.000415,25.010223,-2.3801,0.192,9.61330,9.61330
2572.00,9.61280,25.145834,0.000413,25.010220,-2.3799,0.192,9.61383,9.61383
2573.00,9.61269,25.145880,0.000414,25.010194,-2.3795,0.192,9.61401,9.61401
2574.00,9.61303,25.145856,0.000417,25.010166,-2.3794,0.192,9.61430,9.61430
2575.00,9.61312,25.145910,0.000420,25.010205,-2.3793,0.192,9.61420,9.61420
2576.00,9.61319,25.146065,0.000425,25.010354,-2.3791,0.192,9.61364,9.61364
2577.00,9.61335,25.146038,0.000422,25.010283,-2.3790,0.192,9.61388,9.61388
2578.00,9.61363,25.146220,0.000423,25.010391,-2.3790,0.193,9.61378,9.61378
2579.00,9.61368,25.146276,0.000422,25.010423,-2.3790,0.193,9.61374,9.61374
2580.00,9.61353,25.146306,0.000420,25.010363,-2.3791,0.193,9.61287,9.61287
2581.00,9.61319,25.146257,0.000415,25.010242,-2.3793,0.193,9.61304,9.61304
2582.00,9.61308,25.146303,0.000417,25.010284,-2.3796,0.193,9.61268,9.61268
2583.00,9.61309,25.146234,0.000410,25.010227,-2.3798,0.193,9.61279,9.61279
2584.00,9.61310,25.146281,0.000412,25.010236,-2.3799,0.193,9.61245,9.61245
2585.00,9.61303,25.146323,0.000412,25.010347,-2.3800,0.194,9.61274,9.61274
2586.00,9.61313,25.146252,0.000413,25.010281,-2.3798,0.194,9.61308,9.61308
2587.00,9.61338,25.146354,0.000416,25.010379,-2.3796,0.194,9.61388,9.61388
2588.00,9.61366,25.146312,0.000421,25.010322,-2.3794,0.193,9.61464,9.61464
2589.00,9.61386,25.146297,0.000418,25.010285,-2.3791,0.193,9.61499,9.61499
2590.00,9.61388,25.146300,0.000416,25.010232,-2.3787,0.194,9.61562,9.61562
2591.00,9.61372,25.146447,0.000419,25.010322,-2.3784,0.194,9.61433,9.61433
2592.00,9.61356,25.146414,0.000419,25.010302,-2.3780,0.194,9.61379,9.61379
2593.00,9.61357,25.146341,0.000416,25.010243,-2.3778,0.194,9.61382,9.61382
2594.00,9.61352,25.146328,0.000418,25.010195,-2.3776,0.194,9.61336,9.61336
2595.00,9.61347,25.146431,0.000420,25.010239,-2.3777,0.194,9.61271,9.61271
2596.00,9.61356,25.146290,0.000413,25.010130,-2.3778,0.194,9.61328,9.61328
2597.00,9.61357,25.146294,0.000410,25.010082,-2.3781,0.194,9.61343,9.61343
2598.00,9.61351,25.146440,0.000410,25.010156,-2.3785,0.194,9.61338,9.61338
2599.00,9.61360,25.146479,0.000408,25.010166,-2.3788,0.194,9.61397,9.61397
2600.00,9.61379,25.146431,0.000408,25.010084,-2.3789,0.194,9.61378,9.61378
2601.00,9.61382,25.146624,0.000413,25.010233,-2.3791,0.194,9.61338,9.61338
2602.00,9.61355,25.146682,0.000416,25.010251,-2.3791,0.194,9.61323,9.61323
2603.00,9.61367,25.146737,0.000415,25.010286,-2.3789,0.194,9.61328,9.61328
2604.00,9.61383,25.146785,0.000414,25.010313,-2.3787,0.194,9.61235,9.61235
2605.00,9.61353,25.146730,0.000408,25.010209,-2.3786,0.195,9.61208,9.61208
2606.00,9.61326,25.146731,0.000404,25.010127,-2.3784,0.195,9.61180,9.61180
2607.00,9.61337,25.146843,0.000403,25.010242,-2.3782,0.195,9.61075,9.61075
2608.00,9.61314,25.147025,0.000404,25.010331,-2.3783,0.195,9.60853,9.60853
2609.00,9.61346,25.147067,0.000402,25.010334,-2.3782,0.195,9.60715,9.60715
2610.00,9.61329,25.147346,0.000409,25.010594,-2.3781,0.195,9.60424,9.60424
2611.00,9.61229,25.147349,0.000408,25.010572,-2.3781,0.196,9.59916,9.59916
2612.00,9.61463,25.147370,0.000406,25.010454,-2.3782,0.196,9.59384,9.59384
@18,2.0001,4.0, 2610.042 
2613.00,9.61501,25.147278,0.000403,25.010341,-2.3780,0.196,9.59019,9.59019
2614.00,9.61193,25.147375,0.000406,25.010377,-2.3781,0.196,9.58785,9.58785
2615.00,9.61073,25.147403,0.000407,25.010301,-2.3782,0.195,9.58837,9.58837
2616.00,9.60872,25.147586,0.000413,25.010461,-2.3782,0.196,9.59089,9.59089
2617.00,9.60783,25.147574,0.000413,25.010449,-2.3781,0.196,9.59417,9.59417
2618.00,9.60529,25.147702,0.000416,25.010562,-2.3781,0.196,9.59686,9.59686
2619.00,9.60273,25.147670,0.000413,25.010486,-2.3778,0.196,9.59844,9.59844
2620.00,9.59439,25.147639,0.000410,25.010437,-2.3776,0.196,9.59907,9.59907
2621.00,9.58382,25.147627,0.000407,25.010375,-2.3777,0.196,9.60086,9.60086
2622.00,9.58410,25.147656,0.000404,25.010343,-2.3778,0.196,9.60231,9.60231
2623.00,9.58688,25.147612,0.000402,25.010292,-2.3777,0.196,9.60376,9.60376
2624.00,9.59130,25.147592,0.000401,25.010256,-2.3777,0.197,9.60486,9.60486
2625.00,9.59514,25.147569,0.000400,25.010219,-2.3777,0.197,9.60570,9.60570
2626.00,9.59691,25.147624,0.000406,25.010235,-2.3775,0.197,9.60586,9.60586
2627.00,9.59787,25.147601,0.000410,25.010204,-2.3774,0.197,9.60645,9.60645
2628.00,9.59954,25.147763,0.000411,25.010295,-2.3774,0.197,9.60657,9.60657
2629.00,9.60081,25.147793,0.000411,25.010308,-2.3774,0.197,9.60699,9.60699
2630.00,9.60197,25.147852,0.000412,25.010379,-2.3774,0.197,9.60790,9.60790
2631.00,9.60301,25.147796,0.000410,25.010296,-2.3773,0.197,9.60851,9.60851
2632.00,9.60389,25.147820,0.000407,25.010299,-2.3772,0.197,9.60855,9.60855
2633.00,9.60447,25.147752,0.000404,25.010245,-2.3773,0.197,9.60934,9.60934
2634.00,9.60506,25.147893,0.000412,25.010335,-2.3773,0.197,9.60944,9.60944
2635.00,9.60576,25.148009,0.000412,25.010331,-2.3773,0.197,9.60911,9.60911
2636.00,9.60636,25.148077,0.000408,25.010311,-2.3772,0.198,9.60885,9.60885
2637.00,9.60652,25.148129,0.000407,25.010349,-2.3771,0.198,9.60857,9.60857
2638.00,9.60672,25.148211,0.000411,25.010377,-2.3769,0.197,9.60794,9.60794
2639.00,9.60715,25.148217,0.000407,25.010316,-2.3768,0.198,9.60854,9.60854
2640.00,9.60771,25.148280,0.000409,25.010295,-2.3767,0.198,9.60910,9.60910
2641.00,9.60815,25.148327,0.000413,25.010314,-2.3767,0.198,9.61046,9.61046
2642.00,9.60856,25.148445,0.000419,25.010365,-2.3767,0.198,9.61116,9.61116
2643.00,9.60874,25.148479,0.000417,25.010305,-2.3769,0.198,9.61136,9.61136
2644.00,9.60908,25.148409,0.000414,25.010218,-2.3770,0.198,9.61123,9.61123
2645.00,9.60937,25.148406,0.000416,25.010268,-2.3771,0.198,9.61102,9.61102
2646.00,9.60941,25.148475,0.000415,25.010319,-2.3772,0.198,9.60977,9.60977
2647.00,9.60939,25.148562,0.000415,25.010398,-2.3771,0.198,9.60934,9.60934
2648.00,9.60949,25.148464,0.000413,25.010320,-2.3768,0.198,9.60934,9.60934
2649.00,9.60966,25.148655,0.000416,25.010479,-2.3766,0.198,9.60977,9.60977
2650.00,9.60974,25.148633,0.000411,25.010428,-2.3764,0.199,9.61046,9.61046
2651.00,9.60994,25.148633,0.000411,25.010398,-2.3762,0.199,9.61144,9.61144
2652.00,9.60992,25.148532,0.000411,25.010230,-2.3761,0.199,9.61258,9.61258
2653.00,9.61021,25.148658,0.000414,25.010239,-2.3759,0.199,9.61344,9.61344
2654.00,9.61070,25.148716,0.000416,25.010225,-2.3758,0.199,9.61378,9.61378
2655.00,9.61106,25.148716,0.000417,25.010147,-2.3758,0.199,9.61454,9.61454
2656.00,9.61142,25.148684,0.000416,25.010046,-2.3761,0.199,9.61442,9.61442
2657.00,9.61158,25.148813,0.000417,25.010160,-2.3764,0.199,9.61344,9.61344
2658.00,9.61182,25.148857,0.000415,25.010176,-2.3769,0.199,9.61382,9.61382
2659.00,9.61207,25.148825,0.000413,25.010105,-2.3770,0.199,9.61363,9.61363
2660.00,9.61215,25.148934,0.000414,25.010194,-2.3768,0.199,9.61326,9.61326
2661.00,9.61222,25.149021,0.000413,25.010291,-2.3766,0.199,9.61419,9.61419
2662.00,9.61261,25.148999,0.000413,25.010195,-2.3763,0.199,9.61567,9.61567
2663.00,9.61294,25.149005,0.000413,25.010154,-2.3760,0.200,9.61574,9.61574
2664.00,9.61325,25.149052,0.000412,25.010202,-2.3760,0.200,9.61656,9.61656
2665.00,9.61364,25.149001,0.000411,25.010151,-2.3761,0.200,9.61714,9.61714
2666.00,9.61408,25.149089,0.000415,25.010202,-2.3761,0.199,9.61723,9.61723
2667.00,9.61445,25.149198,0.000416,25.010298,-2.3761,0.200,9.61655,9.61655
2668.00,9.61475,25.149149,0.000418,25.010291,-2.3760,0.199,9.61657,9.61657
2669.00,9.61508,25.149127,0.000415,25.010213,-2.3758,0.200,9.61649,9.61649
2670.00,9.61525,25.149201,0.000412,25.010216,-2.3758,0.200,9.61699,9.61699
2671.00,9.61534,25.149268,0.000412,25.010239,-2.3759,0.200,9.61691,9.61691
2672.00,9.61565,25.149276,0.000409,25.010210,-2.3759,0.200,9.61772,9.61772
2673.00,9.61590,25.149542,0.000411,25.010406,-2.3760,0.200,9.61783,9.61783
2674.00,9.61608,25.149634,0.000414,25.010442,-2.3760,0.200,9.61785,9.61785
2675.00,9.61624,25.149562,0.000414,25.010413,-2.3760,0.200,9.61778,9.61778
2676.00,9.61657,25.149478,0.000409,25.010322,-2.3759,0.200,9.61761,9.61761
2677.00,9.61692,25.149517,0.000408,25.010342,-2.3760,0.201,9.61745,9.61745
2678.00,9.61726,25.149474,0.000403,25.010279,-2.3758,0.201,9.61721,9.61721
2679.00,9.61723,25.149409,0.000402,25.010266,-2.3757,0.201,9.61721,9.61721
2680.00,9.61715,25.149547,0.000405,25.010306,-2.3755,0.201,9.61665,9.61665
2681.00,9.61715,25.149608,0.000406,25.010300,-2.3754,0.201,9.61680,9.61680
2682.00,9.61706,25.149536,0.000406,25.010212,-2.3752,0.201,9.61649,9.61649
2683.00,9.61706,25.149537,0.000409,25.010193,-2.3753,0.201,9.61662,9.61662
2684.00,9.61706,25.149619,0.000409,25.010141,-2.3755,0.201,9.61674,9.61674
2685.00,9.61705,25.149580,0.000408,25.010054,-2.3757,0.201,9.61660,9.61660
2686.00,9.61699,25.149686,0.000412,25.010112,-2.3757,0.201,9.61666,9.61666
2687.00,9.61705,25.149823,0.000412,25.010210,-2.3757,0.201,9.61706,9.61706
2688.00,9.61723,25.149779,0.000410,25.010160,-2.3755,0.201,9.61744,9.61744
2689.00,9.61728,25.149816,0.000412,25.010194,-2.3754,0.201,9.61693,9.61693
2690.00,9.61700,25.149972,0.000413,25.010267,-2.3751,0.202,9.61643,9.61643
2691.00,9.61678,25.150061,0.000413,25.010332,-2.3751,0.202,9.61566,9.61566
2692.00,9.61655,25.150099,0.000416,25.010321,-2.3750,0.202,9.61474,9.61474
2693.00,9.61633,25.150212,0.000417,25.010343,-2.3749,0.202,9.61374,9.61374
2694.00,9.61618,25.150275,0.000418,25.010374,-2.3749,0.202,9.61372,9.61372
2695.00,9.61602,25.150243,0.000419,25.010420,-2.3748,0.202,9.61392,9.61392
2696.00,9.61585,25.150171,0.000419,25.010339,-2.3747,0.202,9.61349,9.61349
2697.00,9.61574,25.150231,0.000420,25.010390,-2.3744,0.202,9.61304,9.61304
2698.00,9.61554,25.150156,0.000419,25.010320,-2.3742,0.202,9.61330,9.61330
2699.00,9.61530,25.150192,0.000420,25.010332,-2.3739,0.202,9.61413,9.61413
2700.00,9.61506,25.150218,0.000417,25.010265,-2.3737,0.202,9.61473,9.61473
2701.00,9.61530,25.150330,0.000413,25.010256,-2.3738,0.202,9.61567,9.61567
2702.00,9.61541,25.150372,0.000410,25.010162,-2.3742,0.202,9.61676,9.61676
2703.00,9.61543,25.150559,0.000412,25.010220,-2.3747,0.202,9.61732,9.61732
2704.00,9.61542,25.150564,0.000406,25.010176,-2.3752,0.203,9.61722,9.61722
2705.00,9.61527,25.150636,0.000409,25.010224,-2.3755,0.203,9.61674,9.61674
2706.00,9.61489,25.150565,0.000411,25.010231,-2.3756,0.203,9.61638,9.61638
2707.00,9.61496,25.150560,0.000413,25.010273,-2.3756,0.203,9.61596,9.61596
2708.00,9.61518,25.150580,0.000412,25.010295,-2.3754,0.203,9.61566,9.61566
2709.00,9.61535,25.150698,0.000415,25.010356,-2.3750,0.203,9.61582,9.61582
2710.00,9.61525,25.150790,0.000419,25.010412,-2.3748,0.203,9.61583,9.61583
2711.00,9.61546,25.150841,0.000415,25.010469,-2.3746,0.203,9.61609,9.61609
2712.00,9.61552,25.150705,0.000412,25.010346,-2.3744,0.203,9.61654,9.61654
2713.00,9.61563,25.150623,0.000408,25.010279,-2.3742,0.204,9.61637,9.61637
2714.00,9.61576,25.150615,0.000409,25.010272,-2.3743,0.204,9.61543,9.61543
2715.00,9.61585,25.150608,0.000404,25.010262,-2.3742,0.204,9.61568,9.61568
2716.00,9.61613,25.150619,0.000406,25.010153,-2.3741,0.204,9.61556,9.61556
2717.00,9.61628,25.150718,0.000410,25.010185,-2.3741,0.204,9.61622,9.61622
2718.00,9.61639,25.150802,0.000415,25.010205,-2.3741,0.204,9.61699,9.61699
2719.00,9.61662,25.150849,0.000416,25.010213,-2.3741,0.203,9.61795,9.61795
2720.00,9.61662,25.150850,0.000416,25.010146,-2.3741,0.204,9.61833,9.61833
2721.00,9.61673,25.150866,0.000413,25.010177,-2.3743,0.204,9.61949,9.61949
2722.00,9.61704,25.150957,0.000410,25.010219,-2.3744,0.204,9.61976,9.61976
2723.00,9.61712,25.151011,0.000411,25.010271,-2.3744,0.204,9.62007,9.62007
2724.00,9.61715,25.150985,0.000405,25.010244,-2.3745,0.204,9.62003,9.62003
2725.00,9.61746,25.151053,0.000408,25.010230,-2.3745,0.204,9.61904,9.61904
2726.00,9.61778,25.151162,0.000413,25.010273,-2.3744,0.204,9.61802,9.61802
2727.00,9.61762,25.151280,0.000413,25.010319,-2.3742,0.204,9.61744,9.61744
2728.00,9.61744,25.151371,0.000411,25.010355,-2.3741,0.204,9.61677,9.61677
2729.00,9.61753,25.151480,0.000417,25.010391,-2.3741,0.204,9.61715,9.61715
2730.00,9.61772,25.151501,0.000415,25.010393,-2.3739,0.204,9.61888,9.61888
2731.00,9.61798,25.151511,0.000415,25.010352,-2.3737,0.204,9.61968,9.61968
2732.00,9.61842,25.151504,0.000412,25.010376,-2.3736,0.205,9.62062,9.62062
2733.00,9.61851,25.151498,0.000407,25.010304,-2.3734,0.205,9.62147,9.62147
2734.00,9.61863,25.151513,0.000401,25.010283,-2.3732,0.205,9.62230,9.62230
2735.00,9.61901,25.151595,0.000403,25.010351,-2.3732,0.205,9.62235,9.62235
2736.00,9.61947,25.151691,0.000399,25.010369,-2.3732,0.205,9.62229,9.62229
2737.00,9.61988,25.151740,0.000402,25.010338,-2.3733,0.205,9.62188,9.62188
2738.00,9.61999,25.151775,0.000405,25.010348,-2.3734,0.205,9.62199,9.62199
2739.00,9.62013,25.151813,0.000405,25.010363,-2.3736,0.205,9.62049,9.62049
2740.00,9.61998,25.151834,0.000403,25.010340,-2.3737,0.206,9.61947,9.61947
2741.00,9.61980,25.151860,0.000404,25.010357,-2.3737,0.206,9.61868,9.61868
2742.00,9.61955,25.151884,0.000404,25.010325,-2.3737,0.206,9.61831,9.61831
2743.00,9.61949,25.151974,0.000406,25.010351,-2.3737,0.206,9.61829,9.61829
2744.00,9.61961,25.152022,0.000410,25.010429,-2.3737,0.206,9.61889,9.61889
2745.00,9.61991,25.152073,0.000412,25.010453,-2.3736,0.206,9.61983,9.61983
2746.00,9.62031,25.152135,0.000413,25.010418,-2.3734,0.205,9.62112,9.62112
2747.00,9.62059,25.152258,0.000410,25.010456,-2.3733,0.206,9.62149,9.62149
2748.00,9.62062,25.152164,0.000405,25.010364,-2.3730,0.206,9.62133,9.62133
2749.00,9.62061,25.152173,0.000403,25.010249,-2.3728,0.206,9.62091,9.62091
2750.00,9.62047,25.152186,0.000401,25.010291,-2.3728,0.206,9.62063,9.62063
2751.00,9.62040,25.152162,0.000398,25.010318,-2.3726,0.207,9.62037,9.62037
2752.00,9.62018,25.152096,0.000394,25.010282,-2.3725,0.207,9.62070,9.62070
2753.00,9.62022,25.152180,0.000399,25.010389,-2.3726,0.207,9.62050,9.62050
2754.00,9.62027,25.152172,0.000399,25.010414,-2.3725,0.207,9.62008,9.62008
2755.00,9.62020,25.152277,0.000403,25.010448,-2.3723,0.207,9.61800,9.61800
2756.00,9.62021,25.152342,0.000405,25.010464,-2.3721,0.207,9.61585,9.61585
2757.00,9.62083,25.152446,0.000411,25.010511,-2.3721,0.207,9.61262,9.61262
2758.00,9.62105,25.152491,0.000412,25.010498,-2.3720,0.207,9.60974,9.60974
2759.00,9.62106,25.152617,0.000416,25.010535,-2.3719,0.207,9.60724,9.60724
2760.00,9.62075,25.152516,0.000414,25.010378,-2.3719,0.207,9.60464,9.60464
2761.00,9.62115,25.152584,0.000417,25.010408,-2.3719,0.207,9.60100,9.60100
2762.00,9.62240,25.152576,0.000414,25.010342,-2.3719,0.207,9.59764,9.59764
@19,2.0001,4.0, 2760.32 
2763.00,9.62071,25.152682,0.000414,25.010317,-2.3717,0.207,9.59438,9.59438
2764.00,9.61569,25.152673,0.000413,25.010229,-2.3716,0.207,9.59260,9.59260
2765.00,9.61149,25.152765,0.000413,25.010314,-2.3716,0.207,9.59271,9.59271
2766.00,9.60946,25.152751,0.000410,25.010276,-2.3714,0.208,9.59407,9.59407
2767.00,9.60744,25.152722,0.000410,25.010265,-2.3713,0.208,9.59729,9.59729
2768.00,9.60547,25.152739,0.000410,25.010303,-2.3714,0.208,9.60040,9.60040
2769.00,9.60293,25.152774,0.000406,25.010387,-2.3715,0.208,9.60277,9.60277
2770.00,9.59700,25.152728,0.000406,25.010325,-2.3714,0.208,9.60435,9.60435
2771.00,9.59228,25.152734,0.000405,25.010295,-2.3713,0.208,9.60572,9.60572
2772.00,9.59079,25.152761,0.000406,25.010270,-2.3712,0.208,9.60551,9.60551
2773.00,9.59266,25.152695,0.000403,25.010233,-2.3712,0.208,9.60530,9.60530
2774.00,9.59515,25.152750,0.000407,25.010279,-2.3710,0.208,9.60527,9.60527
2775.00,9.59739,25.152832,0.000409,25.010318,-2.3709,0.208,9.60687,9.60687
2776.00,9.60042,25.152890,0.000412,25.010340,-2.3709,0.208,9.60811,9.60811
2777.00,9.60202,25.152985,0.000414,25.010450,-2.3708,0.209,9.60898,9.60898
2778.00,9.60273,25.153047,0.000415,25.010486,-2.3708,0.209,9.61035,9.61035
2779.00,9.60330,25.153040,0.000414,25.010414,-2.3709,0.209,9.61233,9.61233
2780.00,9.60460,25.153056,0.000414,25.010423,-2.3710,0.209,9.61310,9.61310
2781.00,9.60557,25.153147,0.000414,25.010436,-2.3709,0.209,9.61375,9.61375
2782.00,9.60690,25.153129,0.000412,25.010352,-2.3710,0.209,9.61505,9.61505
2783.00,9.60739,25.153181,0.000417,25.010350,-2.3710,0.209,9.61555,9.61555
2784.00,9.60788,25.153205,0.000414,25.010299,-2.3709,0.209,9.61581,9.61581
2785.00,9.60927,25.153301,0.000414,25.010316,-2.3708,0.209,9.61567,9.61567
2786.00,9.61040,25.153239,0.000414,25.010293,-2.3706,0.209,9.61515,9.61515
2787.00,9.61112,25.153316,0.000420,25.010339,-2.3704,0.209,9.61480,9.61480
2788.00,9.61222,25.153404,0.000416,25.010350,-2.3703,0.209,9.61528,9.61528
2789.00,9.61327,25.153504,0.000417,25.010443,-2.3701,0.209,9.61558,9.61558
2790.00,9.61344,25.153473,0.000415,25.010378,-2.3700,0.209,9.61642,9.61642
2791.00,9.61370,25.153607,0.000413,25.010452,-2.3700,0.210,9.61779,9.61779
2792.00,9.61438,25.153634,0.000407,25.010461,-2.3698,0.210,9.61861,9.61861
2793.00,9.61479,25.153682,0.000408,25.010428,-2.3695,0.210,9.61832,9.61832
2794.00,9.61515,25.153761,0.000411,25.010424,-2.3693,0.210,9.61803,9.61803
2795.00,9.61558,25.153872,0.000413,25.010471,-2.3692,0.210,9.61689,9.61689
2796.00,9.61618,25.153817,0.000412,25.010404,-2.3691,0.210,9.61687,9.61687
2797.00,9.61643,25.153841,0.000413,25.010414,-2.3691,0.210,9.61739,9.61739
2798.00,9.61649,25.153770,0.000414,25.010450,-2.3693,0.210,9.61840,9.61840
2799.00,9.61648,25.153648,0.000412,25.010386,-2.3694,0.210,9.61888,9.61888
2800.00,9.61692,25.153607,0.000410,25.010335,-2.3695,0.210,9.61987,9.61987
2801.00,9.61731,25.153722,0.000412,25.010321,-2.3693,0.210,9.62013,9.62013
2802.00,9.61753,25.153812,0.000414,25.010308,-2.3691,0.210,9.62036,9.62036
2803.00,9.61786,25.153931,0.000414,25.010327,-2.3689,0.210,9.62101,9.62101
2804.00,9.61824,25.154023,0.000412,25.010338,-2.3688,0.211,9.62088,9.62088
2805.00,9.61875,25.154175,0.000415,25.010393,-2.3687,0.211,9.62001,9.62001
2806.00,9.61891,25.154134,0.000415,25.010417,-2.3687,0.211,9.61891,9.61891
2807.00,9.61872,25.154191,0.000413,25.010499,-2.3687,0.211,9.61800,9.61800
2808.00,9.61866,25.154153,0.000413,25.010390,-2.3687,0.211,9.61709,9.61709
2809.00,9.61873,25.154146,0.000413,25.010379,-2.3685,0.211,9.61704,9.61704
2810.00,9.61863,25.154116,0.000415,25.010372,-2.3685,0.211,9.61727,9.61727
2811.00,9.61861,25.154098,0.000416,25.010341,-2.3682,0.211,9.61744,9.61744
2812.00,9.61897,25.154162,0.000418,25.010316,-2.3680,0.211,9.61775,9.61775
2813.00,9.61919,25.154280,0.000419,25.010348,-2.3676,0.211,9.61809,9.61809
2814.00,9.61903,25.154363,0.000420,25.010324,-2.3674,0.211,9.61823,9.61823
2815.00,9.61868,25.154443,0.000419,25.010347,-2.3669,0.211,9.61886,9.61886
2816.00,9.61861,25.154593,0.000421,25.010364,-2.3666,0.211,9.61999,9.61999
2817.00,9.61877,25.154558,0.000416,25.010292,-2.3665,0.212,9.62017,9.62017
2818.00,9.61898,25.154505,0.000414,25.010235,-2.3666,0.212,9.61966,9.61966
2819.00,9.61898,25.154642,0.000416,25.010322,-2.3668,0.212,9.62001,9.62001
2820.00,9.61906,25.154610,0.000411,25.010263,-2.3672,0.212,9.62015,9.62015
2821.00,9.61890,25.154580,0.000408,25.010272,-2.3677,0.212,9.61994,9.61994
2822.00,9.61863,25.154587,0.000409,25.010233,-2.3678,0.212,9.62039,9.62039
2823.00,9.61884,25.154657,0.000412,25.010263,-2.3678,0.212,9.62113,9.62113
2824.00,9.61901,25.154631,0.000410,25.010233,-2.3678,0.212,9.62090,9.62090
2825.00,9.61918,25.154620,0.000413,25.010233,-2.3677,0.212,9.62100,9.62100
2826.00,9.61951,25.154759,0.000418,25.010336,-2.3676,0.212,9.62167,9.62167
2827.00,9.61994,25.154720,0.000414,25.010310,-2.3674,0.212,9.62184,9.62184
2828.00,9.62011,25.154827,0.000410,25.010339,-2.3669,0.213,9.62173,9.62173
2829.00,9.62022,25.154813,0.000408,25.010274,-2.3664,0.213,9.62198,9.62198
2830.00,9.62039,25.154995,0.000406,25.010325,-2.3661,0.213,9.62229,9.62229
2831.00,9.62069,25.154925,0.000402,25.010161,-2.3659,0.213,9.62151,9.62151
2832.00,9.62090,25.155089,0.000409,25.010246,-2.3657,0.213,9.62169,9.62169
2833.00,9.62115,25.155059,0.000413,25.010219,-2.3657,0.213,9.62238,9.62238
2834.00,9.62131,25.155194,0.000416,25.010329,-2.3656,0.213,9.62258,9.62258
2835.00,9.62142,25.155200,0.000417,25.010329,-2.3653,0.213,9.62218,9.62218
2836.00,9.62138,25.155302,0.000418,25.010403,-2.3651,0.213,9.62241,9.62241
2837.00,9.62140,25.155309,0.000415,25.010369,-2.3650,0.213,9.62183,9.62183
2838.00,9.62164,25.155456,0.000413,25.010458,-2.3650,0.213,9.62073,9.62073
2839.00,9.62150,25.155435,0.000412,25.010398,-2.3648,0.214,9.62045,9.62045
2840.00,9.62157,25.155406,0.000412,25.010316,-2.3648,0.214,9.62116,9.62116
2841.00,9.62168,25.155520,0.000412,25.010362,-2.3647,0.214,9.62128,9.62128
2842.00,9.62172,25.155440,0.000412,25.010267,-2.3646,0.214,9.62168,9.62168
2843.00,9.62183,25.155374,0.000414,25.010248,-2.3645,0.214,9.62189,9.62189
2844.00,9.62191,25.155432,0.000414,25.010330,-2.3645,0.214,9.62128,9.62128
2845.00,9.62163,25.155567,0.000415,25.010429,-2.3646,0.214,9.62065,9.62065
2846.00,9.62152,25.155525,0.000414,25.010413,-2.3646,0.214,9.62067,9.62067
2847.00,9.62148,25.155672,0.000412,25.010537,-2.3645,0.214,9.62100,9.62100
2848.00,9.62155,25.155594,0.000408,25.010449,-2.3645,0.214,9.62132,9.62132
2849.00,9.62161,25.155590,0.000402,25.010386,-2.3644,0.215,9.62262,9.62262
2850.00,9.62163,25.155517,0.000397,25.010323,-2.3643,0.215,9.62327,9.62327
2851.00,9.62175,25.155506,0.000397,25.010312,-2.3642,0.215,9.62412,9.62412
2852.00,9.62162,25.155643,0.000402,25.010388,-2.3643,0.215,9.62444,9.62444
2853.00,9.62197,25.155832,0.000406,25.010459,-2.3642,0.215,9.62446,9.62446
2854.00,9.62220,25.155884,0.000410,25.010432,-2.3641,0.215,9.62446,9.62446
2855.00,9.62244,25.155918,0.000411,25.010399,-2.3640,0.215,9.62434,9.62434
2856.00,9.62263,25.155872,0.000411,25.010266,-2.3638,0.215,9.62324,9.62324
2857.00,9.62273,25.155832,0.000411,25.010219,-2.3635,0.215,9.62236,9.62236
2858.00,9.62260,25.155816,0.000410,25.010214,-2.3633,0.215,9.62247,9.62247
2859.00,9.62262,25.155867,0.000409,25.010246,-2.3629,0.215,9.62180,9.62180
2860.00,9.62251,25.155947,0.000409,25.010291,-2.3627,0.215,9.62160,9.62160
2861.00,9.62245,25.156045,0.000407,25.010332,-2.3625,0.215,9.62241,9.62241
2862.00,9.62259,25.155915,0.000404,25.010165,-2.3623,0.215,9.62292,9.62292
2863.00,9.62273,25.155947,0.000403,25.010162,-2.3621,0.215,9.62295,9.62295
2864.00,9.62291,25.156007,0.000407,25.010191,-2.3620,0.215,9.62346,9.62346
2865.00,9.62315,25.156070,0.000412,25.010213,-2.3619,0.215,9.62344,9.62344
2866.00,9.62315,25.156060,0.000413,25.010197,-2.3619,0.215,9.62274,9.62274
2867.00,9.62312,25.156216,0.000415,25.010272,-2.3622,0.215,9.62261,9.62261
2868.00,9.62315,25.156369,0.000415,25.010301,-2.3624,0.215,9.62294,9.62294
2869.00,9.62313,25.156388,0.000415,25.010276,-2.3626,0.216,9.62244,9.62244
2870.00,9.62296,25.156415,0.000417,25.010265,-2.3625,0.216,9.62229,9.62229
2871.00,9.62278,25.156533,0.000417,25.010300,-2.3624,0.216,9.62283,9.62283
2872.00,9.62263,25.156697,0.000418,25.010421,-2.3621,0.216,9.62211,9.62211
2873.00,9.62250,25.156613,0.000415,25.010392,-2.3616,0.216,9.62155,9.62155
2874.00,9.62229,25.156565,0.000412,25.010335,-2.3614,0.216,9.62067,9.62067
2875.00,9.62196,25.156529,0.000408,25.010293,-2.3614,0.216,9.62016,9.62016
2876.00,9.62184,25.156630,0.000412,25.010432,-2.3613,0.216,9.61948,9.61948
2877.00,9.62193,25.156683,0.000413,25.010433,-2.3614,0.216,9.62028,9.62028
2878.00,9.62205,25.156737,0.000415,25.010391,-2.3614,0.216,9.62106,9.62106
2879.00,9.62219,25.156794,0.000414,25.010322,-2.3614,0.217,9.62242,9.62242
2880.00,9.62217,25.156833,0.000415,25.010298,-2.3614,0.217,9.62289,9.62289
2881.00,9.62195,25.156770,0.000411,25.010230,-2.3613,0.217,9.62351,9.62351
2882.00,9.62183,25.156682,0.000406,25.010159,-2.3613,0.217,9.62344,9.62344
2883.00,9.62181,25.156686,0.000408,25.010200,-2.3612,0.217,9.62210,9.62210
2884.00,9.62176,25.156776,0.000407,25.010298,-2.3611,0.217,9.62114,9.62114
2885.00,9.62159,25.156803,0.000408,25.010317,-2.3610,0.217,9.62100,9.62100
2886.00,9.62164,25.156869,0.000411,25.010263,-2.3608,0.217,9.62196,9.62196
2887.00,9.62163,25.156981,0.000415,25.010330,-2.3607,0.217,9.62244,9.62244
2888.00,9.62137,25.157141,0.000415,25.010405,-2.3607,0.217,9.62342,9.62342
2889.00,9.62190,25.157211,0.000419,25.010451,-2.3607,0.217,9.62436,9.62436
2890.00,9.62202,25.157229,0.000418,25.010414,-2.3607,0.217,9.62419,9.62419
2891.00,9.62250,25.157267,0.000420,25.010424,-2.3605,0.217,9.62275,9.62275
2892.00,9.62299,25.157271,0.000419,25.010354,-2.3603,0.217,9.62215,9.62215
2893.00,9.62275,25.157176,0.000418,25.010214,-2.3600,0.217,9.62201,9.62201
2894.00,9.62270,25.157232,0.000417,25.010193,-2.3598,0.217,9.62177,9.62177
2895.00,9.62255,25.157338,0.000416,25.010241,-2.3594,0.217,9.62224,9.62224
2896.00,9.62249,25.157402,0.000412,25.010217,-2.3591,0.218,9.62243,9.62243
2897.00,9.62227,25.157416,0.000408,25.010223,-2.3589,0.218,9.62191,9.62191
2898.00,9.62231,25.157483,0.000411,25.010231,-2.3587,0.218,9.62135,9.62135
2899.00,9.62231,25.157522,0.000414,25.010240,-2.3583,0.218,9.62121,9.62121
2900.00,9.62210,25.157594,0.000414,25.010237,-2.3581,0.218,9.62160,9.62160
2901.00,9.62203,25.157603,0.000411,25.010246,-2.3580,0.218,9.62224,9.62224
2902.00,9.62231,25.157721,0.000413,25.010246,-2.3578,0.218,9.62317,9.62317
2903.00,9.62263,25.157755,0.000407,25.010246,-2.3575,0.218,9.62419,9.62419
2904.00,9.62287,25.157846,0.000406,25.010284,-2.3577,0.218,9.62438,9.62438
2905.00,9.62310,25.157832,0.000403,25.010251,-2.3579,0.219,9.62502,9.62502
2906.00,9.62322,25.157948,0.000406,25.010238,-2.3580,0.219,9.62545,9.62545
2907.00,9.62297,25.157980,0.000406,25.010254,-2.3580,0.219,9.62581,9.62581
2908.00,9.62306,25.158083,0.000408,25.010343,-2.3581,0.219,9.62659,9.62659
2909.00,9.62332,25.158021,0.000405,25.010326,-2.3579,0.219,9.62749,9.62749
2910.00,9.62369,25.158105,0.000405,25.010411,-2.3578,0.219,9.62683,9.62683
2911.00,9.62408,25.158072,0.000406,25.010454,-2.3576,0.219,9.62661,9.62661
2912.00,9.62425,25.158028,0.000401,25.010411,-2.3576,0.219,9.62641,9.62641
