# Supplementary material for: HSL1 and BAM1/2 impact epidermal cell development by sensing distinct signaling peptides
Source: Nat Commun. 2022 Feb 15;13:876. doi: 10.1038/s41467-022-28558-4 (PMC8847575; doi:10.1038/s41467-022-28558-4)
Supplement: Supplementary file 4 — Source Data [file 41467_2022_28558_MOESM4_ESM.zip › Source Data/Source Data/Figure S1/S1_GF_HSL1_SERK1_IDA.csv]

Chrom.1		Chrom.1		Chrom.1		Chrom.1		Chrom.1
UV		Injection		Run Log		Fraction		UV_CUT_TEMP@100,BASEM
ml	mAU	ml	Injection	ml	Logbook	ml	Fraction	ml	mAU
-0.513223	0	-0.00038		-0.513223	Method Settings	1.496703	2	0	-1.49874
-0.511979	0.311424			-0.513139	Equilibration	2.496842	3	0.001245	-1.49874
-0.510734	0.309931			-0.009458	Sample Application	3.496776	4	0.00249	-1.49874
-0.509489	0.309194			1.490335	Elution	4.496773	5	0.003734	-1.49874
-0.508244	0.30837					5.496544	6	0.004979	-1.49874
-0.506999	0.307494					6.497671	7	0.006224	-1.49874
-0.505755	0.306748					7.497722	8	0.007469	-1.49874
-0.50451	0.250843					8.49772	9	0.008713	-1.49874
-0.503265	0.057348					9.497372	10	0.009958	-1.49874
-0.50202	0.006211					10.497427	11	0.011203	-1.49874
-0.500776	0.007661					11.498661	12	0.012448	-1.49874
-0.499531	0.007782					12.498551	13	0.013692	-1.49874
-0.498286	0.00622					13.498363	14	0.014937	-1.49874
-0.497041	0.006136					14.498362	15	0.016182	-1.49874
-0.495797	0.006944					15.498272	16	0.017427	-1.49874
-0.494552	0.007012					16.499432	17	0.018671	-1.49874
-0.493307	0.006996					17.499272	18	0.019916	-1.49874
-0.492062	0.006156					18.499213	19	0.021161	-1.49874
-0.490818	0.0073					19.499237	20	0.022406	-1.49874
-0.489573	0.008429					20.500216	21	0.023651	-1.49874
-0.488328	0.009577					21.500166	22	0.024895	-1.49874
-0.487083	0.009631					22.500187	23	0.02614	-1.49874
-0.485838	0.009757					23.500149	24	0.027385	-1.49874
-0.484594	0.009421					24.501114	25	0.02863	-1.49874
-0.483349	0.009831					25.501124	26	0.029874	-1.49874
-0.482104	0.01054					25.519787	Waste	0.031119	-1.49874
-0.480859	0.000278					25.521037	Waste	0.032364	-1.49874
-0.479615	0.00069							0.033609	-1.49874
-0.47837	0.000982							0.034853	-1.49874
-0.477125	0.002217							0.036098	-1.49874
-0.47588	0.003128							0.037343	-1.49874
-0.474636	0.004994							0.038588	-1.49874
-0.473391	0.007227							0.039832	-1.49874
-0.472146	0.008975							0.041077	-1.49874
-0.470901	0.009436							0.042322	-1.49874
-0.469657	0.009114							0.043567	-1.49874
-0.468412	0.006893							0.044812	-1.49874
-0.467167	0.0027							0.046056	-1.49874
-0.465922	-0.001881							0.047301	-1.49874
-0.464677	-0.008535							0.048546	-1.49874
-0.463433	-0.016387							0.049791	-1.49874
-0.462188	-0.026971							0.051035	-1.49874
-0.460943	-0.040301							0.05228	-1.49874
-0.459698	-0.056126							0.053525	-1.49874
-0.458454	-0.073238							0.05477	-1.49874
-0.457209	-0.092558							0.056014	-1.49874
-0.455964	-0.114045							0.057259	-1.49874
-0.454719	-0.137348							0.058504	-1.49874
-0.453475	-0.161738							0.059749	-1.49874
-0.45223	-0.187531							0.060993	-1.49874
-0.450985	-0.215232							0.062238	-1.49874
-0.44974	-0.244555							0.063483	-1.49874
-0.448496	-0.275222							0.064728	-1.49874
-0.447251	-0.306249							0.065973	-1.49874
-0.446006	-0.338367							0.067217	-1.49874
-0.444761	-0.370691							0.068462	-1.49874
-0.443516	-0.404594							0.069707	-1.49874
-0.442272	-0.439715							0.070952	-1.49874
-0.441027	-0.475292							0.072196	-1.49874
-0.439782	-0.510782							0.073441	-1.49874
-0.438537	-0.545911							0.074686	-1.49874
-0.437293	-0.581347							0.075931	-1.49874
-0.436048	-0.616789							0.077175	-1.49874
-0.434803	-0.651987							0.07842	-1.49874
-0.433558	-0.688521							0.079665	-1.49874
-0.432314	-0.724644							0.08091	-1.49874
-0.431069	-0.76027							0.082155	-1.49874
-0.429824	-0.79545							0.083399	-1.49874
-0.428579	-0.830566							0.084644	-1.49874
-0.427334	-0.866068							0.085889	-1.49874
-0.42609	-0.900989							0.087134	-1.49874
-0.424845	-0.934523							0.088378	-1.49874
-0.4236	-0.967933							0.089623	-1.49874
-0.422355	-1.001241							0.090868	-1.49874
-0.421111	-1.034541							0.092113	-1.49874
-0.419866	-1.067649							0.093357	-1.49874
-0.418621	-1.099669							0.094602	-1.49874
-0.417376	-1.131154							0.095847	-1.49874
-0.416132	-1.162908							0.097092	-1.49874
-0.414887	-1.195078							0.098336	-1.49874
-0.413642	-1.227461							0.099581	-1.49874
-0.412397	-1.260361							0.100826	-1.49874
-0.411153	-1.293072							0.102071	-1.49874
-0.409908	-1.324942							0.103315	-1.49874
-0.408663	-1.355829							0.10456	-1.49874
-0.407418	-1.38523							0.105805	-1.49874
-0.406173	-1.412413							0.10705	-1.49874
-0.404929	-1.437414							0.108295	-1.49874
-0.403684	-1.461695							0.109539	-1.49874
-0.402439	-1.484423							0.110784	-1.49874
-0.401194	-1.504886							0.112029	-1.49874
-0.39995	-1.522748							0.113274	-1.49874
-0.398705	-1.538054							0.114518	-1.49874
-0.39746	-1.550203							0.115763	-1.49874
-0.396215	-1.558705							0.117008	-1.49874
-0.394971	-1.564655							0.118253	-1.49874
-0.393726	-1.568295							0.119497	-1.49874
-0.392481	-1.569534							0.120742	-1.49874
-0.391236	-1.56822							0.121987	-1.49874
-0.389992	-1.565481							0.123232	-1.49874
-0.388747	-1.561291							0.124476	-1.49874
-0.387502	-1.555863							0.125721	-1.49874
-0.386257	-1.548668							0.126966	-1.49874
-0.385013	-1.540021							0.128211	-1.49874
-0.383768	-1.530505							0.129456	-1.49874
-0.382523	-1.519525							0.1307	-1.49874
-0.381278	-1.506854							0.131945	-1.49874
-0.380033	-1.49264							0.13319	-1.49874
-0.378789	-1.477942							0.134435	-1.49874
-0.377544	-1.463185							0.135679	-1.49874
-0.376299	-1.448055							0.136924	-1.49874
-0.375054	-1.431826							0.138169	-1.49874
-0.37381	-1.414932							0.139414	-1.49874
-0.372565	-1.398495							0.140658	-1.49874
-0.37132	-1.382416							0.141903	-1.49874
-0.370075	-1.365401							0.143148	-1.49874
-0.368831	-1.346256							0.144393	-1.49874
-0.367586	-1.326462							0.145638	-1.49874
-0.366341	-1.307067							0.146882	-1.49874
-0.365096	-1.286269							0.148127	-1.49874
-0.363851	-1.263075							0.149372	-1.49874
-0.362607	-1.237061							0.150617	-1.49874
-0.361362	-1.208017							0.151861	-1.49874
-0.360117	-1.17584							0.153106	-1.49874
-0.358872	-1.140449							0.154351	-1.49874
-0.357628	-1.102962							0.155596	-1.49874
-0.356383	-1.066087							0.15684	-1.49874
-0.355138	-1.030026							0.158085	-1.49874
-0.353893	-0.994655							0.15933	-1.49874
-0.352649	-0.958675							0.160575	-1.49874
-0.351404	-0.922528							0.161819	-1.49874
-0.350159	-0.885902							0.163064	-1.49874
-0.348914	-0.849705							0.164309	-1.49874
-0.34767	-0.813628							0.165554	-1.49874
-0.346425	-0.776764							0.166799	-1.49874
-0.34518	-0.737675							0.168043	-1.49874
-0.343935	-0.698518							0.169288	-1.49874
-0.34269	-0.659393							0.170533	-1.49874
-0.341446	-0.619023							0.171778	-1.49874
-0.340201	-0.576985							0.173022	-1.49874
-0.338956	-0.533986							0.174267	-1.49874
-0.337711	-0.489957							0.175512	-1.49874
-0.336467	-0.444878							0.176757	-1.49874
-0.335222	-0.398911							0.178001	-1.49874
-0.333977	-0.354074							0.179246	-1.49874
-0.332732	-0.30908							0.180491	-1.49874
-0.331488	-0.262889							0.181736	-1.49874
-0.330243	-0.216805							0.18298	-1.49874
-0.328998	-0.17162							0.184225	-1.49874
-0.327753	-0.126855							0.18547	-1.49874
-0.326509	-0.080968							0.186715	-1.49874
-0.325264	-0.035548							0.187959	-1.49874
-0.324019	0.010182							0.189204	-1.49874
-0.322774	0.056088							0.190449	-1.49874
-0.321529	0.102166							0.191694	-1.49874
-0.320285	0.147218							0.192939	-1.49874
-0.31904	0.190656							0.194183	-1.49874
-0.317795	0.233129							0.195428	-1.49874
-0.31655	0.274852							0.196673	-1.49874
-0.315306	0.316023							0.197918	-1.49874
-0.314061	0.356902							0.199162	-1.49874
-0.312816	0.39818							0.200407	-1.49874
-0.311571	0.437968							0.201652	-1.49874
-0.310327	0.477222							0.202897	-1.49874
-0.309082	0.516696							0.204141	-1.49874
-0.307837	0.554314							0.205386	-1.49874
-0.306592	0.590704							0.206631	-1.49874
-0.305348	0.627439							0.207876	-1.49874
-0.304103	0.665889							0.209121	-1.49874
-0.302858	0.703667							0.210365	-1.49874
-0.301613	0.738271							0.21161	-1.49874
-0.300368	0.770814							0.212855	-1.49874
-0.299124	0.799989							0.2141	-1.49874
-0.297879	0.825198							0.215344	-1.49874
-0.296634	0.846926							0.216589	-1.49874
-0.295389	0.867402							0.217834	-1.49874
-0.294145	0.886496							0.219079	-1.49874
-0.2929	0.905926							0.220323	-1.49874
-0.291655	0.925568							0.221568	-1.49874
-0.29041	0.94441							0.222813	-1.49874
-0.289166	0.963105							0.224058	-1.49874
-0.287921	0.981228							0.225302	-1.49874
-0.286676	0.99836							0.226547	-1.49874
-0.285431	1.015476							0.227792	-1.49874
-0.284187	1.032048							0.229037	-1.49874
-0.282942	1.045931							0.230282	-1.49874
-0.281697	1.059034							0.231526	-1.49874
-0.280452	1.071302							0.232771	-1.49874
-0.279207	1.082541							0.234016	-1.49874
-0.277963	1.09296							0.235261	-1.49874
-0.276718	1.100989							0.236505	-1.49874
-0.275473	1.106663							0.23775	-1.49874
-0.274228	1.11094							0.238995	-1.49874
-0.272984	1.113909							0.24024	-1.49874
-0.271739	1.116342							0.241484	-1.49874
-0.270494	1.119364							0.242729	-1.49874
-0.269249	1.120203							0.243974	-1.49874
-0.268005	1.121016							0.245219	-1.49874
-0.26676	1.122392							0.246463	-1.49874
-0.265515	1.123371							0.247708	-1.49874
-0.26427	1.123437							0.248953	-1.49874
-0.263026	1.123707							0.250198	-1.49874
-0.261781	1.125703							0.251443	-1.49874
-0.260536	1.126798							0.252687	-1.49874
-0.259291	1.128276							0.253932	-1.49874
-0.258046	1.130168							0.255177	-1.49874
-0.256802	1.132505							0.256422	-1.49874
-0.255557	1.134235							0.257666	-1.49874
-0.254312	1.133359							0.258911	-1.49874
-0.253067	1.139557							0.260156	-1.49874
-0.251823	1.14777							0.261401	-1.49874
-0.250578	1.156017							0.262645	-1.49874
-0.249333	1.166322							0.26389	-1.49874
-0.248088	1.176635							0.265135	-1.49874
-0.246844	1.188026							0.26638	-1.49874
-0.245599	1.201689							0.267624	-1.49874
-0.244354	1.215184							0.268869	-1.49874
-0.243109	1.229601							0.270114	-1.49874
-0.241865	1.242812							0.271359	-1.49874
-0.24062	1.255948							0.272604	-1.49874
-0.239375	1.271526							0.273848	-1.49874
-0.23813	1.286699							0.275093	-1.49874
-0.236885	1.302059							0.276338	-1.49874
-0.235641	1.31783							0.277583	-1.49874
-0.234396	1.33585							0.278827	-1.49874
-0.233151	1.35156							0.280072	-1.49874
-0.231906	1.369756							0.281317	-1.49874
-0.230662	1.389509							0.282562	-1.49874
-0.229417	1.41041							0.283806	-1.49874
-0.228172	1.430623							0.285051	-1.49874
-0.226927	1.451956							0.286296	-1.49874
-0.225683	1.473648							0.287541	-1.49874
-0.224438	1.496727							0.288785	-1.49874
-0.223193	1.519171							0.29003	-1.49874
-0.221948	1.54146							0.291275	-1.49874
-0.220704	1.565985							0.29252	-1.49874
-0.219459	1.590113							0.293765	-1.49874
-0.218214	1.614773							0.295009	-1.49874
-0.216969	1.639456							0.296254	-1.49874
-0.215724	1.663637							0.297499	-1.49874
-0.21448	1.688867							0.298744	-1.49874
-0.213235	1.715576							0.299988	-1.49874
-0.21199	1.741408							0.301233	-1.49874
-0.210745	1.764575							0.302478	-1.49874
-0.209501	1.789639							0.303723	-1.49874
-0.208256	1.815172							0.304967	-1.49874
-0.207011	1.841124							0.306212	-1.49874
-0.205766	1.866025							0.307457	-1.49874
-0.204522	1.890625							0.308702	-1.49874
-0.203277	1.916007							0.309946	-1.49874
-0.202032	1.941564							0.311191	-1.49874
-0.200787	1.966738							0.312436	-1.49874
-0.199543	1.991647							0.313681	-1.49874
-0.198298	2.016934							0.314926	-1.49874
-0.197053	2.041264							0.31617	-1.49874
-0.195808	2.064478							0.317415	-1.49874
-0.194563	2.087594							0.31866	-1.49874
-0.193319	2.110719							0.319905	-1.49874
-0.192074	2.133854							0.321149	-1.49874
-0.190829	2.156532							0.322394	-1.49874
-0.189584	2.178123							0.323639	-1.49874
-0.18834	2.198781							0.324884	-1.49874
-0.187095	2.218491							0.326128	-1.49874
-0.18585	2.237558							0.327373	-1.49874
-0.184605	2.255756							0.328618	-1.49874
-0.183361	2.272153							0.329863	-1.49874
-0.182116	2.289988							0.331107	-1.49874
-0.180871	2.306756							0.332352	-1.49874
-0.179626	2.323273							0.333597	-1.49874
-0.178382	2.337653							0.334842	-1.49874
-0.177137	2.351761							0.336087	-1.49874
-0.175892	2.365074							0.337331	-1.49874
-0.174647	2.378517							0.338576	-1.49874
-0.173402	2.392119							0.339821	-1.49874
-0.172158	2.405431							0.341066	-1.49874
-0.170913	2.418305							0.34231	-1.49874
-0.169668	2.429925							0.343555	-1.49874
-0.168423	2.441033							0.3448	-1.49874
-0.167179	2.450202							0.346045	-1.49874
-0.165934	2.460267							0.347289	-1.49874
-0.164689	2.469935							0.348534	-1.49874
-0.163444	2.478408							0.349779	-1.49874
-0.1622	2.486917							0.351024	-1.49874
-0.160955	2.494338							0.352269	-1.49874
-0.15971	2.502615							0.353513	-1.49874
-0.158465	2.507809							0.354758	-1.49874
-0.157221	2.512565							0.356003	-1.49874
-0.155976	2.51759							0.357248	-1.49874
-0.154731	2.522285							0.358492	-1.49874
-0.153486	2.527074							0.359737	-1.49874
-0.152241	2.531809							0.360982	-1.49874
-0.150997	2.535418							0.362227	-1.49874
-0.149752	2.538794							0.363471	-1.49874
-0.148507	2.542559							0.364716	-1.49874
-0.147262	2.546412							0.365961	-1.49874
-0.146018	2.549957							0.367206	-1.49874
-0.144773	2.553318							0.36845	-1.49874
-0.143528	2.557406							0.369695	-1.49874
-0.142283	2.561331							0.37094	-1.49874
-0.141039	2.56508							0.372185	-1.49874
-0.139794	2.568932							0.373429	-1.49874
-0.138549	2.573037							0.374674	-1.49874
-0.137304	2.576228							0.375919	-1.49874
-0.136059	2.577787							0.377164	-1.49874
-0.134815	2.580359							0.378409	-1.49874
-0.13357	2.583736							0.379653	-1.49874
-0.132325	2.586459							0.380898	-1.49874
-0.13108	2.589112							0.382143	-1.49874
-0.129836	2.592223							0.383388	-1.49874
-0.128591	2.594137							0.384632	-1.49874
-0.127346	2.595536							0.385877	-1.49874
-0.126101	2.596418							0.387122	-1.49874
-0.124857	2.596301							0.388367	-1.49874
-0.123612	2.596294							0.389611	-1.49874
-0.122367	2.596867							0.390856	-1.49874
-0.121122	2.597241							0.392101	-1.49874
-0.119878	2.596376							0.393346	-1.49874
-0.118633	2.594972							0.39459	-1.49874
-0.117388	2.593338							0.395835	-1.49874
-0.116143	2.591439							0.39708	-1.49874
-0.114899	2.588709							0.398325	-1.49874
-0.113654	2.585709							0.39957	-1.49874
-0.112409	2.582268							0.400814	-1.49874
-0.111164	2.578167							0.402059	-1.49874
-0.109919	2.573129							0.403304	-1.49874
-0.108675	2.568239							0.404549	-1.49874
-0.10743	2.563841							0.405793	-1.49874
-0.106185	2.558766							0.407038	-1.49874
-0.10494	2.554339							0.408283	-1.49874
-0.103696	2.549834							0.409528	-1.49874
-0.102451	2.544286							0.410772	-1.49874
-0.101206	2.537657							0.412017	-1.49874
-0.099961	2.530668							0.413262	-1.49874
-0.098717	2.524491							0.414507	-1.49874
-0.097472	2.519006							0.415752	-1.49874
-0.096227	2.51357							0.416996	-1.49874
-0.094982	2.508287							0.418241	-1.49874
-0.093737	2.503271							0.419486	-1.49874
-0.092493	2.49879							0.420731	-1.49874
-0.091248	2.493928							0.421975	-1.49874
-0.090003	2.488656							0.42322	-1.49874
-0.088758	2.483743							0.424465	-1.49874
-0.087514	2.478495							0.42571	-1.49874
-0.086269	2.472812							0.426954	-1.49874
-0.085024	2.466623							0.428199	-1.49874
-0.083779	2.460372							0.429444	-1.49874
-0.082535	2.454376							0.430689	-1.49874
-0.08129	2.448079							0.431933	-1.49874
-0.080045	2.441758							0.433178	-1.49874
-0.0788	2.435098							0.434423	-1.49874
-0.077556	2.427794							0.435668	-1.49874
-0.076311	2.42038							0.436913	-1.49874
-0.075066	2.413068							0.438157	-1.49874
-0.073821	2.406494							0.439402	-1.49874
-0.072576	2.399983							0.440647	-1.49874
-0.071332	2.393068							0.441892	-1.49874
-0.070087	2.386803							0.443136	-1.49874
-0.068842	2.38066							0.444381	-1.49874
-0.067597	2.373579							0.445626	-1.49874
-0.066353	2.366871							0.446871	-1.49874
-0.065108	2.360523							0.448115	-1.49874
-0.063863	2.353996							0.44936	-1.49874
-0.062618	2.347697							0.450605	-1.49874
-0.061374	2.341039							0.45185	-1.49874
-0.060129	2.334628							0.453094	-1.49874
-0.058884	2.329046							0.454339	-1.49874
-0.057639	2.32399							0.455584	-1.49874
-0.056395	2.318507							0.456829	-1.49874
-0.05515	2.312856							0.458073	-1.49874
-0.053905	2.307601							0.459318	-1.49874
-0.05266	2.30218							0.460563	-1.49874
-0.051415	2.296927							0.461808	-1.49874
-0.050171	2.291935							0.463053	-1.49874
-0.048926	2.286581							0.464297	-1.49874
-0.047681	2.281284							0.465542	-1.49874
-0.046436	2.275963							0.466787	-1.49874
-0.045192	2.269636							0.468032	-1.49874
-0.043947	2.263297							0.469276	-1.49874
-0.042702	2.257163							0.470521	-1.49874
-0.041457	2.250452							0.471766	-1.49874
-0.040213	2.243917							0.473011	-1.49874
-0.038968	2.238431							0.474255	-1.49874
-0.037723	2.232412							0.4755	-1.49874
-0.036478	2.226181							0.476745	-1.49874
-0.035234	2.21989							0.47799	-1.49874
-0.033989	2.213689							0.479235	-1.49874
-0.032744	2.207449							0.480479	-1.49874
-0.031499	2.200552							0.481724	-1.49874
-0.030254	2.193008							0.482969	-1.49874
-0.02901	2.185583							0.484214	-1.49874
-0.027765	2.178257							0.485458	-1.49874
-0.02652	2.171064							0.486703	-1.49874
-0.025275	2.164922							0.487948	-1.49874
-0.024031	2.159232							0.489193	-1.49874
-0.022786	2.153588							0.490437	-1.49874
-0.021541	2.147877							0.491682	-1.49874
-0.020296	2.141551							0.492927	-1.49874
-0.019052	2.135562							0.494172	-1.49874
-0.017807	2.129111							0.495417	-1.49874
-0.016562	2.122965							0.496661	-1.49874
-0.015317	2.11766							0.497906	-1.49874
-0.014073	2.11208							0.499151	-1.49874
-0.012828	2.106691							0.500396	-1.49874
-0.011583	2.101888							0.50164	-1.49874
-0.010338	1.484542							0.502885	-1.49874
-0.009093	-0.001433							0.50413	-1.49874
-0.007849	-0.006337							0.505375	-1.49874
-0.006604	-0.01093							0.506619	-1.49874
-0.005359	-0.014935							0.507864	-1.49874
-0.004114	-0.020048							0.509109	-1.49874
-0.00287	-0.026029							0.510354	-1.49874
-0.001625	-0.031061							0.511598	-1.49874
-0.00038	-0.045106							0.512843	-1.49874
0.000865	-0.049794							0.514088	-1.49874
0.002109	-0.039817							0.515333	-1.49874
0.003354	-0.035142							0.516577	-1.49874
0.004599	-0.029926							0.517822	-1.49874
0.005844	-0.023782							0.519067	-1.49874
0.007088	-0.019486							0.520312	-1.49874
0.008333	-0.016754							0.521556	-1.49874
0.009578	-0.013019							0.522801	-1.49874
0.010823	-0.009672							0.524046	-1.49874
0.012068	-0.007242							0.525291	-1.49874
0.013312	-0.004129							0.526536	-1.49874
0.014557	-0.000755							0.52778	-1.49874
0.015802	0.001321							0.529025	-1.49874
0.017047	0.002716							0.53027	-1.49874
0.018291	0.00359							0.531515	-1.49874
0.019536	0.00308							0.532759	-1.49874
0.020781	0.002101							0.534004	-1.49874
0.022026	0.000111							0.535249	-1.49874
0.02327	-0.001402							0.536494	-1.49874
0.024515	-0.003074							0.537738	-1.49874
0.02576	-0.005923							0.538983	-1.49874
0.027005	-0.009432							0.540228	-1.49874
0.02825	-0.013147							0.541473	-1.49874
0.029494	-0.017349							0.542718	-1.49874
0.030739	-0.021404							0.543962	-1.49874
0.031984	-0.024148							0.545207	-1.49874
0.033229	-0.027088							0.546452	-1.49874
0.034473	-0.029171							0.547697	-1.49874
0.035718	-0.031553							0.548941	-1.49874
0.036963	-0.032024							0.550186	-1.49874
0.038208	-0.030693							0.551431	-1.49874
0.039452	-0.030254							0.552676	-1.49874
0.040697	-0.029421							0.55392	-1.49874
0.041942	-0.027435							0.555165	-1.49874
0.043187	-0.025673							0.55641	-1.49874
0.044431	-0.02593							0.557655	-1.49874
0.045676	-0.025993							0.5589	-1.49874
0.046921	-0.024635							0.560144	-1.49874
0.048166	-0.02418							0.561389	-1.49874
0.049411	-0.025441							0.562634	-1.49874
0.050655	-0.028214							0.563879	-1.49874
0.0519	-0.032598							0.565123	-1.49874
0.053145	-0.037053							0.566368	-1.49874
0.05439	-0.04129							0.567613	-1.49874
0.055634	-0.044858							0.568858	-1.49874
0.056879	-0.047443							0.570102	-1.49874
0.058124	-0.049558							0.571347	-1.49874
0.059369	-0.050091							0.572592	-1.49874
0.060613	-0.049611							0.573837	-1.49874
0.061858	-0.047441							0.575081	-1.49874
0.063103	-0.043459							0.576326	-1.49874
0.064348	-0.040471							0.577571	-1.49874
0.065592	-0.039113							0.578816	-1.49874
0.066837	-0.038538							0.58006	-1.49874
0.068082	-0.038054							0.581305	-1.49874
0.069327	-0.036625							0.58255	-1.49874
0.070571	-0.035004							0.583795	-1.49874
0.071816	-0.033724							0.585039	-1.49874
0.073061	-0.03201							0.586284	-1.49874
0.074306	-0.029363							0.587529	-1.49874
0.075551	-0.026688							0.588774	-1.49874
0.076795	-0.02453							0.590019	-1.49874
0.07804	-0.022027							0.591263	-1.49874
0.079285	-0.019515							0.592508	-1.49874
0.08053	-0.016653							0.593753	-1.49874
0.081774	-0.012546							0.594998	-1.49874
0.083019	-0.00718							0.596242	-1.49874
0.084264	-0.001044							0.597487	-1.49874
0.085509	0.004801							0.598732	-1.49874
0.086753	0.010515							0.599977	-1.49874
0.087998	0.016349							0.601221	-1.49874
0.089243	0.02292							0.602466	-1.49874
0.090488	0.030241							0.603711	-1.49874
0.091733	0.037599							0.604956	-1.49874
0.092977	0.044474							0.606201	-1.49874
0.094222	0.050781							0.607445	-1.49874
0.095467	0.056119							0.60869	-1.49874
0.096712	0.05974							0.609935	-1.49874
0.097956	0.06218							0.61118	-1.49874
0.099201	0.064485							0.612424	-1.49874
0.100446	0.065854							0.613669	-1.49874
0.101691	0.067628							0.614914	-1.49874
0.102935	0.068945							0.616159	-1.49874
0.10418	0.068975							0.617403	-1.49874
0.105425	0.069634							0.618648	-1.49874
0.10667	0.071392							0.619893	-1.49874
0.107914	0.073305							0.621138	-1.49874
0.109159	0.074537							0.622383	-1.49874
0.110404	0.075622							0.623627	-1.49874
0.111649	0.077142							0.624872	-1.49874
0.112894	0.078811							0.626117	-1.49874
0.114138	0.080527							0.627362	-1.49874
0.115383	0.082114							0.628606	-1.49874
0.116628	0.083105							0.629851	-1.49874
0.117873	0.083289							0.631096	-1.49874
0.119117	0.082224							0.632341	-1.49874
0.120362	0.07961							0.633585	-1.49874
0.121607	0.075706							0.63483	-1.49874
0.122852	0.071401							0.636075	-1.49874
0.124096	0.067094							0.63732	-1.49874
0.125341	0.061443							0.638564	-1.49874
0.126586	0.055698							0.639809	-1.49874
0.127831	0.051185							0.641054	-1.49874
0.129075	0.047816							0.642299	-1.49874
0.13032	0.044735							0.643543	-1.49874
0.131565	0.041454							0.644788	-1.49874
0.13281	0.037614							0.646033	-1.49874
0.134055	0.034275							0.647278	-1.49874
0.135299	0.032016							0.648523	-1.49874
0.136544	0.029465							0.649767	-1.49874
0.137789	0.026514							0.651012	-1.49874
0.139034	0.024231							0.652257	-1.49874
0.140278	0.02219							0.653502	-1.49874
0.141523	0.020812							0.654746	-1.49874
0.142768	0.019217							0.655991	-1.49874
0.144013	0.017252							0.657236	-1.49874
0.145257	0.015767							0.658481	-1.49874
0.146502	0.015253							0.659725	-1.49874
0.147747	0.015308							0.66097	-1.49874
0.148992	0.015704							0.662215	-1.49874
0.150236	0.016781							0.66346	-1.49874
0.151481	0.018958							0.664705	-1.49874
0.152726	0.020575							0.665949	-1.49874
0.153971	0.021873							0.667194	-1.49874
0.155216	0.023389							0.668439	-1.49874
0.15646	0.025263							0.669684	-1.49874
0.157705	0.027512							0.670928	-1.49874
0.15895	0.030799							0.672173	-1.49874
0.160195	0.035007							0.673418	-1.49874
0.161439	0.038547							0.674663	-1.49874
0.162684	0.041784							0.675907	-1.49874
0.163929	0.04568							0.677152	-1.49874
0.165174	0.049808							0.678397	-1.49874
0.166418	0.054725							0.679642	-1.49874
0.167663	0.060021							0.680887	-1.49874
0.168908	0.064223							0.682131	-1.49874
0.170153	0.068135							0.683376	-1.49874
0.171397	0.072065							0.684621	-1.49874
0.172642	0.076305							0.685866	-1.49874
0.173887	0.08099							0.68711	-1.49874
0.175132	0.084992							0.688355	-1.49874
0.176377	0.088823							0.6896	-1.49874
0.177621	0.092036							0.690845	-1.49874
0.178866	0.094652							0.692089	-1.49874
0.180111	0.097738							0.693334	-1.49874
0.181356	0.101535							0.694579	-1.49874
0.1826	0.107067							0.695824	-1.49874
0.183845	0.111836							0.697068	-1.49874
0.18509	0.116563							0.698313	-1.49874
0.186335	0.120946							0.699558	-1.49874
0.187579	0.125049							0.700803	-1.49874
0.188824	0.129089							0.702047	-1.49874
0.190069	0.133745							0.703292	-1.49874
0.191314	0.138353							0.704537	-1.49874
0.192558	0.142628							0.705782	-1.49874
0.193803	0.146994							0.707026	-1.49874
0.195048	0.151512							0.708271	-1.49874
0.196293	0.156403							0.709516	-1.49874
0.197538	0.160281							0.710761	-1.49874
0.198782	0.163618							0.712006	-1.49874
0.200027	0.16776							0.71325	-1.49874
0.201272	0.170952							0.714495	-1.49874
0.202517	0.174609							0.71574	-1.49874
0.203761	0.17846							0.716985	-1.49874
0.205006	0.183091							0.718229	-1.49874
0.206251	0.187969							0.719474	-1.49874
0.207496	0.192254							0.720719	-1.49874
0.20874	0.195376							0.721964	-1.49874
0.209985	0.198132							0.723208	-1.49874
0.21123	0.200874							0.724453	-1.49874
0.212475	0.203685							0.725698	-1.49874
0.213719	0.206067							0.726943	-1.49874
0.214964	0.208652							0.728188	-1.49874
0.216209	0.211666							0.729432	-1.49874
0.217454	0.213675							0.730677	-1.49874
0.218699	0.216143							0.731922	-1.49874
0.219943	0.218334							0.733167	-1.49874
0.221188	0.220499							0.734411	-1.49874
0.222433	0.221721							0.735656	-1.49874
0.223678	0.222976							0.736901	-1.49874
0.224922	0.224023							0.738146	-1.49874
0.226167	0.225297							0.73939	-1.49874
0.227412	0.225511							0.740635	-1.49874
0.228657	0.226043							0.74188	-1.49874
0.229901	0.224689							0.743125	-1.49874
0.231146	0.224144							0.74437	-1.49874
0.232391	0.224982							0.745614	-1.49874
0.233636	0.224421							0.746859	-1.49874
0.234881	0.223356							0.748104	-1.49874
0.236125	0.222505							0.749349	-1.49874
0.23737	0.221434							0.750593	-1.49874
0.238615	0.220966							0.751838	-1.49874
0.23986	0.218874							0.753083	-1.49874
0.241104	0.217326							0.754328	-1.49874
0.242349	0.216647							0.755572	-1.49874
0.243594	0.215506							0.756817	-1.49874
0.244839	0.212609							0.758062	-1.49874
0.246083	0.210775							0.759307	-1.49874
0.247328	0.208479							0.760551	-1.49874
0.248573	0.206086							0.761796	-1.49874
0.249818	0.202979							0.763041	-1.49874
0.251062	0.200659							0.764286	-1.49874
0.252307	0.197554							0.76553	-1.49874
0.253552	0.19334							0.766775	-1.49874
0.254797	0.19015							0.76802	-1.49874
0.256041	0.186724							0.769265	-1.49874
0.257286	0.182568							0.770509	-1.49874
0.258531	0.178636							0.771754	-1.49874
0.259776	0.17422							0.772999	-1.49874
0.261021	0.169852							0.774244	-1.49874
0.262265	0.165595							0.775489	-1.49874
0.26351	0.161864							0.776733	-1.49874
0.264755	0.157187							0.777978	-1.49874
0.266	0.152297							0.779223	-1.49874
0.267244	0.146321							0.780468	-1.49874
0.268489	0.140045							0.781712	-1.49874
0.269734	0.135747							0.782957	-1.49874
0.270979	0.130116							0.784202	-1.49874
0.272223	0.124464							0.785447	-1.49874
0.273468	0.118999							0.786691	-1.49874
0.274713	0.113333							0.787936	-1.49874
0.275958	0.10711							0.789181	-1.49874
0.277202	0.099879							0.790426	-1.49874
0.278447	0.092842							0.791671	-1.49874
0.279692	0.086647							0.792915	-1.49874
0.280937	0.079576							0.79416	-1.49874
0.282182	0.074037							0.795405	-1.49874
0.283426	0.068371							0.79665	-1.49874
0.284671	0.061013							0.797894	-1.49874
0.285916	0.054282							0.799139	-1.49874
0.287161	0.047025							0.800384	-1.49874
0.288405	0.039974							0.801629	-1.49874
0.28965	0.032947							0.802873	-1.49874
0.290895	0.026096							0.804118	-1.49874
0.29214	0.019246							0.805363	-1.49874
0.293384	0.012531							0.806608	-1.49874
0.294629	0.00596							0.807853	-1.49874
0.295874	-0.001025							0.809097	-1.49874
0.297119	-0.007807							0.810342	-1.49874
0.298364	-0.015586							0.811587	-1.49874
0.299608	-0.021678							0.812832	-1.49874
0.300853	-0.028022							0.814076	-1.49874
0.302098	-0.033233							0.815321	-1.49874
0.303343	-0.038868							0.816566	-1.49874
0.304587	-0.045731							0.817811	-1.49874
0.305832	-0.051955							0.819055	-1.49874
0.307077	-0.058401							0.8203	-1.49874
0.308322	-0.064898							0.821545	-1.49874
0.309566	-0.071539							0.82279	-1.49874
0.310811	-0.077834							0.824034	-1.49874
0.312056	-0.083417							0.825279	-1.49874
0.313301	-0.089283							0.826524	-1.49874
0.314545	-0.096302							0.827769	-1.49874
0.31579	-0.102087							0.829013	-1.49874
0.317035	-0.108219							0.830258	-1.49874
0.31828	-0.114732							0.831503	-1.49874
0.319525	-0.11972							0.832748	-1.49874
0.320769	-0.124824							0.833993	-1.49874
0.322014	-0.128839							0.835237	-1.49874
0.323259	-0.132769							0.836482	-1.49874
0.324504	-0.137382							0.837727	-1.49874
0.325748	-0.142937							0.838972	-1.49874
0.326993	-0.147952							0.840216	-1.49874
0.328238	-0.15292							0.841461	-1.49874
0.329483	-0.157531							0.842706	-1.49874
0.330727	-0.162151							0.843951	-1.49874
0.331972	-0.167374							0.845195	-1.49874
0.333217	-0.171759							0.84644	-1.49874
0.334462	-0.174715							0.847685	-1.49874
0.335706	-0.178073							0.84893	-1.49874
0.336951	-0.18164							0.850175	-1.49874
0.338196	-0.185534							0.851419	-1.49874
0.339441	-0.189455							0.852664	-1.49874
0.340685	-0.192956							0.853909	-1.49874
0.34193	-0.195899							0.855154	-1.49874
0.343175	-0.197961							0.856398	-1.49874
0.34442	-0.201289							0.857643	-1.49874
0.345665	-0.204677							0.858888	-1.49874
0.346909	-0.206593							0.860133	-1.49874
0.348154	-0.208386							0.861377	-1.49874
0.349399	-0.209961							0.862622	-1.49874
0.350644	-0.211946							0.863867	-1.49874
0.351888	-0.213975							0.865112	-1.49874
0.353133	-0.216107							0.866356	-1.49874
0.354378	-0.217406							0.867601	-1.49874
0.355623	-0.218337							0.868846	-1.49874
0.356867	-0.219222							0.870091	-1.49874
0.358112	-0.220467							0.871336	-1.49874
0.359357	-0.221761							0.87258	-1.49874
0.360602	-0.223206							0.873825	-1.49874
0.361847	-0.225065							0.87507	-1.49874
0.363091	-0.227503							0.876315	-1.49874
0.364336	-0.22917							0.877559	-1.49874
0.365581	-0.231062							0.878804	-1.49874
0.366826	-0.232668							0.880049	-1.49874
0.36807	-0.2343							0.881294	-1.49874
0.369315	-0.236074							0.882538	-1.49874
0.37056	-0.237483							0.883783	-1.49874
0.371805	-0.237965							0.885028	-1.49874
0.373049	-0.238303							0.886273	-1.49874
0.374294	-0.238167							0.887517	-1.49874
0.375539	-0.238369							0.888762	-1.49874
0.376784	-0.238534							0.890007	-1.49874
0.378028	-0.239063							0.891252	-1.49874
0.379273	-0.24002							0.892496	-1.49874
0.380518	-0.240221							0.893741	-1.49874
0.381763	-0.240132							0.894986	-1.49874
0.383008	-0.240705							0.896231	-1.49874
0.384252	-0.241668							0.897476	-1.49874
0.385497	-0.242558							0.89872	-1.49874
0.386742	-0.242784							0.899965	-1.49874
0.387987	-0.242389							0.90121	-1.49874
0.389231	-0.242108							0.902455	-1.49874
0.390476	-0.241685							0.903699	-1.49874
0.391721	-0.241862							0.904944	-1.49874
0.392966	-0.242237							0.906189	-1.49874
0.39421	-0.242513							0.907434	-1.49874
0.395455	-0.243109							0.908678	-1.49874
0.3967	-0.244458							0.909923	-1.49874
0.397945	-0.245864							0.911168	-1.49874
0.399189	-0.246605							0.912413	-1.49874
0.400434	-0.247081							0.913658	-1.49874
0.401679	-0.246764							0.914902	-1.49874
0.402924	-0.246841							0.916147	-1.49874
0.404169	-0.248384							0.917392	-1.49874
0.405413	-0.249932							0.918637	-1.49874
0.406658	-0.25145							0.919881	-1.49874
0.407903	-0.253036							0.921126	-1.49874
0.409148	-0.254597							0.922371	-1.49874
0.410392	-0.255908							0.923616	-1.49874
0.411637	-0.257234							0.92486	-1.49874
0.412882	-0.259289							0.926105	-1.49874
0.414127	-0.261616							0.92735	-1.49874
0.415371	-0.262986							0.928595	-1.49874
0.416616	-0.264447							0.929839	-1.49874
0.417861	-0.266783							0.931084	-1.49874
0.419106	-0.269503							0.932329	-1.49874
0.42035	-0.272045							0.933574	-1.49874
0.421595	-0.273929							0.934819	-1.49874
0.42284	-0.275594							0.936063	-1.49874
0.424085	-0.277646							0.937308	-1.49874
0.42533	-0.279868							0.938553	-1.49874
0.426574	-0.282359							0.939798	-1.49874
0.427819	-0.284823							0.941042	-1.49874
0.429064	-0.287222							0.942287	-1.49874
0.430309	-0.28934							0.943532	-1.49874
0.431553	-0.291213							0.944777	-1.49874
0.432798	-0.293779							0.946021	-1.49874
0.434043	-0.296567							0.947266	-1.49874
0.435288	-0.299705							0.948511	-1.49874
0.436532	-0.303096							0.949756	-1.49874
0.437777	-0.306694							0.951	-1.49874
0.439022	-0.309991							0.952245	-1.49874
0.440267	-0.312244							0.95349	-1.49874
0.441511	-0.31402							0.954735	-1.49874
0.442756	-0.31604							0.955979	-1.49874
0.444001	-0.317988							0.957224	-1.49874
0.445246	-0.320171							0.958469	-1.49874
0.446491	-0.323229							0.959714	-1.49874
0.447735	-0.326773							0.960959	-1.49874
0.44898	-0.329719							0.962203	-1.49874
0.450225	-0.333102							0.963448	-1.49874
0.45147	-0.336207							0.964693	-1.49874
0.452714	-0.339376							0.965938	-1.49874
0.453959	-0.342806							0.967182	-1.49874
0.455204	-0.345334							0.968427	-1.49874
0.456449	-0.347675							0.969672	-1.49874
0.457693	-0.35004							0.970917	-1.49874
0.458938	-0.352926							0.972161	-1.49874
0.460183	-0.355775							0.973406	-1.49874
0.461428	-0.358713							0.974651	-1.49874
0.462672	-0.361484							0.975896	-1.49874
0.463917	-0.364163							0.977141	-1.49874
0.465162	-0.367598							0.978385	-1.49874
0.466407	-0.370998							0.97963	-1.49874
0.467652	-0.373919							0.980875	-1.49874
0.468896	-0.376842							0.98212	-1.49874
0.470141	-0.37991							0.983364	-1.49874
0.471386	-0.383741							0.984609	-1.49874
0.472631	-0.387994							0.985854	-1.49874
0.473875	-0.392195							0.987099	-1.49874
0.47512	-0.395259							0.988343	-1.49874
0.476365	-0.397359							0.989588	-1.49874
0.47761	-0.400327							0.990833	-1.49874
0.478854	-0.404001							0.992078	-1.49874
0.480099	-0.405917							0.993322	-1.49874
0.481344	-0.407997							0.994567	-1.49874
0.482589	-0.41022							0.995812	-1.49874
0.483833	-0.411938							0.997057	-1.49874
0.485078	-0.413909							0.998302	-1.49874
0.486323	-0.415358							0.999546	-1.49874
0.487568	-0.417477							1.000791	-1.49874
0.488813	-0.41956							1.002036	-1.49874
0.490057	-0.4219							1.003281	-1.49874
0.491302	-0.422567							1.004525	-1.49874
0.492547	-0.424316							1.00577	-1.49874
0.493792	-0.42636							1.007015	-1.49874
0.495036	-0.427968							1.00826	-1.49874
0.496281	-0.429892							1.009504	-1.49874
0.497526	-0.431585							1.010749	-1.49874
0.498771	-0.433128							1.011994	-1.49874
0.500015	-0.434845							1.013239	-1.49874
0.50126	-0.43666							1.014483	-1.49874
0.502505	-0.438201							1.015728	-1.49874
0.50375	-0.440189							1.016973	-1.49874
0.504995	-0.442592							1.018218	-1.49874
0.506239	-0.445782							1.019463	-1.49874
0.507484	-0.449034							1.020707	-1.49874
0.508729	-0.4515							1.021952	-1.49874
0.509974	-0.452186							1.023197	-1.49874
0.511218	-0.453122							1.024442	-1.49874
0.512463	-0.454893							1.025686	-1.49874
0.513708	-0.45603							1.026931	-1.49874
0.514953	-0.457792							1.028176	-1.49874
0.516197	-0.459129							1.029421	-1.49874
0.517442	-0.460282							1.030665	-1.49874
0.518687	-0.462268							1.03191	-1.49874
0.519932	-0.463311							1.033155	-1.49874
0.521176	-0.463926							1.0344	-1.49874
0.522421	-0.46467							1.035645	-1.49874
0.523666	-0.464572							1.036889	-1.49874
0.524911	-0.46524							1.038134	-1.49874
0.526155	-0.465992							1.039379	-1.49874
0.5274	-0.466335							1.040624	-1.49874
0.528645	-0.466704							1.041868	-1.49874
0.52989	-0.465894							1.043113	-1.49874
0.531135	-0.466744							1.044358	-1.49874
0.532379	-0.46741							1.045603	-1.49874
0.533624	-0.467895							1.046847	-1.49874
0.534869	-0.467657							1.048092	-1.49874
0.536114	-0.467961							1.049337	-1.49874
0.537358	-0.468113							1.050582	-1.49874
0.538603	-0.468656							1.051826	-1.49874
0.539848	-0.469279							1.053071	-1.49874
0.541093	-0.468776							1.054316	-1.49874
0.542337	-0.470087							1.055561	-1.49874
0.543582	-0.470523							1.056805	-1.49874
0.544827	-0.470831							1.05805	-1.49874
0.546072	-0.470801							1.059295	-1.49874
0.547317	-0.471907							1.06054	-1.49874
0.548561	-0.47182							1.061785	-1.49874
0.549806	-0.472016							1.063029	-1.49874
0.551051	-0.471597							1.064274	-1.49874
0.552296	-0.47217							1.065519	-1.49874
0.55354	-0.473373							1.066764	-1.49874
0.554785	-0.473851							1.068008	-1.49874
0.55603	-0.475725							1.069253	-1.49874
0.557275	-0.476388							1.070498	-1.49874
0.558519	-0.477052							1.071743	-1.49874
0.559764	-0.47721							1.072987	-1.49874
0.561009	-0.478049							1.074232	-1.49874
0.562254	-0.478941							1.075477	-1.49874
0.563498	-0.479941							1.076722	-1.49874
0.564743	-0.480167							1.077966	-1.49874
0.565988	-0.481442							1.079211	-1.49874
0.567233	-0.481653							1.080456	-1.49874
0.568478	-0.481804							1.081701	-1.49874
0.569722	-0.481163							1.082946	-1.49874
0.570967	-0.479421							1.08419	-1.49874
0.572212	-0.480048							1.085435	-1.49874
0.573457	-0.481022							1.08668	-1.49874
0.574701	-0.481095							1.087925	-1.49874
0.575946	-0.481861							1.089169	-1.49874
0.577191	-0.481906							1.090414	-1.49874
0.578436	-0.482087							1.091659	-1.49874
0.57968	-0.483264							1.092904	-1.49874
0.580925	-0.482929							1.094148	-1.49874
0.58217	-0.4841							1.095393	-1.49874
0.583415	-0.485138							1.096638	-1.49874
0.584659	-0.484253							1.097883	-1.49874
0.585904	-0.486059							1.099128	-1.49874
0.587149	-0.487009							1.100372	-1.49874
0.588394	-0.487988							1.101617	-1.49874
0.589638	-0.489358							1.102862	-1.49874
0.590883	-0.489461							1.104107	-1.49874
0.592128	-0.490981							1.105351	-1.49874
0.593373	-0.492247							1.106596	-1.49874
0.594618	-0.493049							1.107841	-1.49874
0.595862	-0.492182							1.109086	-1.49874
0.597107	-0.492221							1.11033	-1.49874
0.598352	-0.492432							1.111575	-1.49874
0.599597	-0.493362							1.11282	-1.49874
0.600841	-0.493394							1.114065	-1.49874
0.602086	-0.493483							1.115309	-1.49874
0.603331	-0.494299							1.116554	-1.49874
0.604576	-0.49416							1.117799	-1.49874
0.60582	-0.495134							1.119044	-1.49874
0.607065	-0.496386							1.120288	-1.49874
0.60831	-0.498195							1.121533	-1.49874
0.609555	-0.497999							1.122778	-1.49874
0.6108	-0.499526							1.124023	-1.49874
0.612044	-0.50038							1.125268	-1.49874
0.613289	-0.501965							1.126512	-1.49874
0.614534	-0.502113							1.127757	-1.49874
0.615779	-0.502542							1.129002	-1.49874
0.617023	-0.503385							1.130247	-1.49874
0.618268	-0.502929							1.131491	-1.49874
0.619513	-0.502802							1.132736	-1.49874
0.620758	-0.502122							1.133981	-1.49874
0.622002	-0.502267							1.135226	-1.49874
0.623247	-0.502025							1.13647	-1.49874
0.624492	-0.502208							1.137715	-1.49874
0.625737	-0.501033							1.13896	-1.49874
0.626981	-0.500896							1.140205	-1.49874
0.628226	-0.500256							1.14145	-1.49874
0.629471	-0.5003							1.142694	-1.49874
0.630716	-0.49958							1.143939	-1.49874
0.631961	-0.500192							1.145184	-1.49874
0.633205	-0.50161							1.146429	-1.49874
0.63445	-0.501761							1.147673	-1.49874
0.635695	-0.501673							1.148918	-1.49874
0.63694	-0.501031							1.150163	-1.49874
0.638184	-0.500126							1.151408	-1.49874
0.639429	-0.499601							1.152652	-1.49874
0.640674	-0.498478							1.153897	-1.49874
0.641919	-0.496742							1.155142	-1.49874
0.643163	-0.495773							1.156387	-1.49874
0.644408	-0.495351							1.157632	-1.49874
0.645653	-0.494258							1.158876	-1.49874
0.646898	-0.493723							1.160121	-1.49874
0.648142	-0.493829							1.161366	-1.49874
0.649387	-0.493588							1.162611	-1.49874
0.650632	-0.493535							1.163855	-1.49874
0.651877	-0.493641							1.1651	-1.49874
0.653121	-0.49393							1.166345	-1.49874
0.654366	-0.494611							1.16759	-1.49874
0.655611	-0.494375							1.168834	-1.49874
0.656856	-0.493547							1.170079	-1.49874
0.658101	-0.494252							1.171324	-1.49874
0.659345	-0.494743							1.172569	-1.49874
0.66059	-0.494214							1.173813	-1.49874
0.661835	-0.493301							1.175058	-1.49874
0.66308	-0.493092							1.176303	-1.49874
0.664324	-0.492924							1.177548	-1.49874
0.665569	-0.491849							1.178792	-1.49874
0.666814	-0.491231							1.180037	-1.49874
0.668059	-0.491212							1.181282	-1.49874
0.669303	-0.490407							1.182527	-1.49874
0.670548	-0.489831							1.183771	-1.49874
0.671793	-0.489889							1.185016	-1.49874
0.673038	-0.489805							1.186261	-1.49874
0.674283	-0.489114							1.187506	-1.49874
0.675527	-0.48785							1.188751	-1.49874
0.676772	-0.486991							1.189995	-1.49874
0.678017	-0.486927							1.19124	-1.49874
0.679262	-0.486064							1.192485	-1.49874
0.680506	-0.48546							1.19373	-1.49874
0.681751	-0.484425							1.194974	-1.49874
0.682996	-0.483592							1.196219	-1.49874
0.684241	-0.483317							1.197464	-1.49874
0.685485	-0.482729							1.198709	-1.49874
0.68673	-0.481773							1.199953	-1.49874
0.687975	-0.481554							1.201198	-1.49874
0.68922	-0.481268							1.202443	-1.49874
0.690464	-0.481063							1.203688	-1.49874
0.691709	-0.48088							1.204933	-1.49874
0.692954	-0.481268							1.206177	-1.49874
0.694199	-0.480595							1.207422	-1.49874
0.695444	-0.479767							1.208667	-1.49874
0.696688	-0.479414							1.209912	-1.49874
0.697933	-0.479853							1.211156	-1.49874
0.699178	-0.480998							1.212401	-1.49874
0.700423	-0.482528							1.213646	-1.49874
0.701667	-0.484306							1.214891	-1.49874
0.702912	-0.486657							1.216135	-1.49874
0.704157	-0.489							1.21738	-1.49874
0.705402	-0.489884							1.218625	-1.49874
0.706646	-0.489684							1.21987	-1.49874
0.707891	-0.490286							1.221115	-1.49874
0.709136	-0.491792							1.222359	-1.49874
0.710381	-0.49212							1.223604	-1.49874
0.711625	-0.492506							1.224849	-1.49874
0.71287	-0.493144							1.226094	-1.49874
0.714115	-0.493249							1.227338	-1.49874
0.71536	-0.493581							1.228583	-1.49874
0.716605	-0.493609							1.229828	-1.49874
0.717849	-0.493716							1.231073	-1.49874
0.719094	-0.494099							1.232317	-1.49874
0.720339	-0.493956							1.233562	-1.49874
0.721584	-0.493938							1.234807	-1.49874
0.722828	-0.494354							1.236052	-1.49874
0.724073	-0.494578							1.237296	-1.49874
0.725318	-0.494845							1.238541	-1.49874
0.726563	-0.495226							1.239786	-1.49874
0.727807	-0.495851							1.241031	-1.49874
0.729052	-0.496397							1.242275	-1.49874
0.730297	-0.495922							1.24352	-1.49874
0.731542	-0.495701							1.244765	-1.49874
0.732787	-0.495961							1.24601	-1.49874
0.734031	-0.496233							1.247254	-1.49874
0.735276	-0.496425							1.248499	-1.49874
0.736521	-0.496406							1.249744	-1.49874
0.737766	-0.497079							1.250989	-1.49874
0.73901	-0.49747							1.252234	-1.49874
0.740255	-0.497387							1.253478	-1.49874
0.7415	-0.497543							1.254723	-1.49874
0.742745	-0.498013							1.255968	-1.49874
0.743989	-0.498777							1.257213	-1.49874
0.745234	-0.499367							1.258457	-1.49874
0.746479	-0.499502							1.259702	-1.49874
0.747724	-0.499974							1.260947	-1.49874
0.748968	-0.500524							1.262192	-1.49874
0.750213	-0.500612							1.263436	-1.49874
0.751458	-0.500601							1.264681	-1.49874
0.752703	-0.5007							1.265926	-1.49874
0.753947	-0.500592							1.267171	-1.49874
0.755192	-0.500695							1.268416	-1.49874
0.756437	-0.500863							1.26966	-1.49874
0.757682	-0.501067							1.270905	-1.49874
0.758927	-0.500735							1.27215	-1.49874
0.760171	-0.500655							1.273395	-1.49874
0.761416	-0.500214							1.274639	-1.49874
0.762661	-0.499629							1.275884	-1.49874
0.763906	-0.498999							1.277129	-1.49874
0.76515	-0.497573							1.278374	-1.49874
0.766395	-0.495689							1.279618	-1.49874
0.76764	-0.495636							1.280863	-1.49874
0.768885	-0.496998							1.282108	-1.49874
0.770129	-0.497478							1.283353	-1.49874
0.771374	-0.49733							1.284598	-1.49874
0.772619	-0.498312							1.285842	-1.49874
0.773864	-0.499067							1.287087	-1.49874
0.775108	-0.498569							1.288332	-1.49874
0.776353	-0.498983							1.289577	-1.49874
0.777598	-0.499388							1.290821	-1.49874
0.778843	-0.499469							1.292066	-1.49874
0.780088	-0.499837							1.293311	-1.49874
0.781332	-0.500003							1.294556	-1.49874
0.782577	-0.500679							1.2958	-1.49874
0.783822	-0.500601							1.297045	-1.49874
0.785067	-0.500845							1.29829	-1.49874
0.786311	-0.502218							1.299535	-1.49874
0.787556	-0.502952							1.300779	-1.49874
0.788801	-0.50398							1.302024	-1.49874
0.790046	-0.504804							1.303269	-1.49874
0.79129	-0.504867							1.304514	-1.49874
0.792535	-0.506241							1.305758	-1.49874
0.79378	-0.507459							1.307003	-1.49874
0.795025	-0.508117							1.308248	-1.49874
0.79627	-0.50856							1.309493	-1.49874
0.797514	-0.509161							1.310738	-1.49874
0.798759	-0.5103							1.311982	-1.49874
0.800004	-0.510954							1.313227	-1.49874
0.801249	-0.510522							1.314472	-1.49874
0.802493	-0.511092							1.315717	-1.49874
0.803738	-0.511792							1.316961	-1.49874
0.804983	-0.51251							1.318206	-1.49874
0.806228	-0.512668							1.319451	-1.49874
0.807472	-0.513625							1.320696	-1.49874
0.808717	-0.514992							1.32194	-1.49874
0.809962	-0.516041							1.323185	-1.49874
0.811207	-0.517223							1.32443	-1.49874
0.812451	-0.518019							1.325675	-1.49874
0.813696	-0.51935							1.32692	-1.49874
0.814941	-0.520041							1.328164	-1.49874
0.816186	-0.52121							1.329409	-1.49874
0.81743	-0.522647							1.330654	-1.49874
0.818675	-0.524237							1.331899	-1.49874
0.81992	-0.525105							1.333143	-1.49874
0.821165	-0.527381							1.334388	-1.49874
0.82241	-0.528863							1.335633	-1.49874
0.823654	-0.529603							1.336878	-1.49874
0.824899	-0.530807							1.338122	-1.49874
0.826144	-0.531741							1.339367	-1.49874
0.827389	-0.532734							1.340612	-1.49874
0.828633	-0.534056							1.341857	-1.49874
0.829878	-0.535058							1.343102	-1.49874
0.831123	-0.536032							1.344346	-1.49874
0.832368	-0.536848							1.345591	-1.49874
0.833612	-0.537263							1.346836	-1.49874
0.834857	-0.536993							1.348081	-1.49874
0.836102	-0.536977							1.349325	-1.49874
0.837347	-0.538621							1.35057	-1.49874
0.838591	-0.540152							1.351815	-1.49874
0.839836	-0.539966							1.35306	-1.49874
0.841081	-0.540275							1.354304	-1.49874
0.842326	-0.54134							1.355549	-1.49874
0.843571	-0.542247							1.356794	-1.49874
0.844815	-0.542849							1.358039	-1.49874
0.84606	-0.544159							1.359283	-1.49874
0.847305	-0.545474							1.360528	-1.49874
0.84855	-0.545256							1.361773	-1.49874
0.849794	-0.546096							1.363018	-1.49874
0.851039	-0.54643							1.364262	-1.49874
0.852284	-0.547329							1.365507	-1.49874
0.853529	-0.54904							1.366752	-1.49874
0.854773	-0.550593							1.367997	-1.49874
0.856018	-0.551279							1.369241	-1.49874
0.857263	-0.552401							1.370486	-1.49874
0.858508	-0.553688							1.371731	-1.49874
0.859753	-0.554304							1.372976	-1.49874
0.860997	-0.554851							1.374221	-1.49874
0.862242	-0.55648							1.375465	-1.49874
0.863487	-0.559513							1.37671	-1.49874
0.864732	-0.561482							1.377955	-1.49874
0.865976	-0.562972							1.3792	-1.49874
0.867221	-0.564238							1.380444	-1.49874
0.868466	-0.565631							1.381689	-1.49874
0.869711	-0.566792							1.382934	-1.49874
0.870955	-0.566769							1.384179	-1.49874
0.8722	-0.567792							1.385423	-1.49874
0.873445	-0.568749							1.386668	-1.49874
0.87469	-0.569359							1.387913	-1.49874
0.875934	-0.569887							1.389158	-1.49874
0.877179	-0.571826							1.390403	-1.49874
0.878424	-0.572199							1.391647	-1.49874
0.879669	-0.572265							1.392892	-1.49874
0.880913	-0.571779							1.394137	-1.49874
0.882158	-0.57377							1.395382	-1.49874
0.883403	-0.575092							1.396626	-1.49874
0.884648	-0.575204							1.397871	-1.49874
0.885893	-0.575434							1.399116	-1.49874
0.887137	-0.576721							1.400361	-1.49874
0.888382	-0.577018							1.401605	-1.49874
0.889627	-0.577011							1.40285	-1.49874
0.890872	-0.577682							1.404095	-1.49874
0.892116	-0.57837							1.40534	-1.49874
0.893361	-0.578503							1.406585	-1.49874
0.894606	-0.579445							1.407829	-1.49874
0.895851	-0.58059							1.409074	-1.49874
0.897095	-0.582822							1.410319	-1.49874
0.89834	-0.583185							1.411564	-1.49874
0.899585	-0.58297							1.412808	-1.49874
0.90083	-0.582942							1.414053	-1.49874
0.902075	-0.583966							1.415298	-1.49874
0.903319	-0.584555							1.416543	-1.49874
0.904564	-0.583465							1.417787	-1.49874
0.905809	-0.583547							1.419032	-1.49874
0.907054	-0.583516							1.420277	-1.49874
0.908298	-0.58355							1.421522	-1.49874
0.909543	-0.584985							1.422766	-1.49874
0.910788	-0.585371							1.424011	-1.49874
0.912033	-0.586012							1.425256	-1.49874
0.913277	-0.586599							1.426501	-1.49874
0.914522	-0.587081							1.427745	-1.49874
0.915767	-0.588231							1.42899	-1.49874
0.917012	-0.587814							1.430235	-1.49874
0.918257	-0.588224							1.43148	-1.49874
0.919501	-0.588357							1.432724	-1.49874
0.920746	-0.587087							1.433969	-1.49874
0.921991	-0.586527							1.435214	-1.49874
0.923236	-0.586999							1.436459	-1.49874
0.92448	-0.586297							1.437704	-1.49874
0.925725	-0.585725							1.438948	-1.49874
0.92697	-0.586041							1.440193	-1.49874
0.928215	-0.586564							1.441438	-1.49874
0.929459	-0.586738							1.442683	-1.49874
0.930704	-0.586622							1.443927	-1.49874
0.931949	-0.587038							1.445172	-1.49874
0.933194	-0.588832							1.446417	-1.49874
0.934438	-0.589249							1.447662	-1.49874
0.935683	-0.5891							1.448906	-1.49874
0.936928	-0.589854							1.450151	-1.49874
0.938173	-0.589636							1.451396	-1.49874
0.939417	-0.58841							1.452641	-1.49874
0.940662	-0.588771							1.453886	-1.49874
0.941907	-0.588874							1.45513	-1.49874
0.943152	-0.588764							1.456375	-1.49874
0.944396	-0.587744							1.45762	-1.49874
0.945641	-0.587586							1.458865	-1.49874
0.946886	-0.588221							1.460109	-1.49874
0.948131	-0.588922							1.461354	-1.49874
0.949376	-0.588106							1.462599	-1.49874
0.95062	-0.588137							1.463844	-1.49874
0.951865	-0.588676							1.465088	-1.49874
0.95311	-0.58888							1.466333	-1.49874
0.954355	-0.588441							1.467578	-1.49874
0.955599	-0.587304							1.468823	-1.49874
0.956844	-0.586004							1.470068	-1.49874
0.958089	-0.585334							1.471312	-1.49874
0.959334	-0.584584							1.472557	-1.49874
0.960578	-0.584733							1.473802	-1.49874
0.961823	-0.584927							1.475047	-1.49874
0.963068	-0.58583							1.476291	-1.49874
0.964313	-0.585868							1.477536	-1.49874
0.965558	-0.585137							1.478781	-1.49874
0.966802	-0.585091							1.480026	-1.49874
0.968047	-0.585814							1.48127	-1.49874
0.969292	-0.586595							1.482515	-1.49874
0.970537	-0.586772							1.48376	-1.49874
0.971781	-0.585893							1.485005	-1.49874
0.973026	-0.585811							1.486249	-1.49874
0.974271	-0.585263							1.487494	-1.49874
0.975516	-0.584395							1.488739	-1.49874
0.97676	-0.583999							1.489984	-1.49874
0.978005	-0.583404							1.491228	-1.49874
0.97925	-0.582965							1.492473	-1.49874
0.980495	-0.582552							1.493718	-1.49874
0.98174	-0.582246							1.494963	-1.49874
0.982984	-0.582719							1.496208	-1.49874
0.984229	-0.583322							1.497452	-1.49874
0.985474	-0.583095							1.498697	-1.49874
0.986719	-0.582399							1.499942	-1.49874
0.987963	-0.58144							1.501186	-1.49874
0.989208	-0.580791							1.502431	-1.49874
0.990453	-0.58009							1.503676	-1.49874
0.991698	-0.579071							1.504921	-1.49874
0.992942	-0.578646							1.506166	-1.49874
0.994187	-0.578359							1.50741	-1.49874
0.995432	-0.577536							1.508655	-1.49874
0.996677	-0.577004							1.5099	-1.49874
0.997921	-0.577041							1.511145	-1.49874
0.999166	-0.577076							1.51239	-1.49874
1.000411	-0.577114							1.513634	-1.49874
1.001656	-0.577664							1.514879	-1.49874
1.0029	-0.57763							1.516124	-1.49874
1.004145	-0.577432							1.517368	-1.49874
1.00539	-0.577552							1.518613	-1.49874
1.006635	-0.577636							1.519858	-1.49874
1.007879	-0.576173							1.521103	-1.49874
1.009124	-0.574286							1.522348	-1.49874
1.010369	-0.572839							1.523592	-1.49874
1.011614	-0.572155							1.524837	-1.49874
1.012859	-0.571478							1.526082	-1.49874
1.014103	-0.570879							1.527327	-1.49874
1.015348	-0.570795							1.528571	-1.49874
1.016593	-0.570681							1.529816	-1.49874
1.017838	-0.570202							1.531061	-1.49874
1.019082	-0.569603							1.532306	-1.49874
1.020327	-0.569188							1.53355	-1.49874
1.021572	-0.568525							1.534795	-1.49874
1.022817	-0.567752							1.53604	-1.49874
1.024061	-0.56702							1.537285	-1.49874
1.025306	-0.565855							1.53853	-1.49874
1.026551	-0.564936							1.539774	-1.49874
1.027796	-0.56579							1.541019	-1.49874
1.029041	-0.566243							1.542264	-1.49874
1.030285	-0.566353							1.543509	-1.49874
1.03153	-0.565986							1.544753	-1.49874
1.032775	-0.56626							1.545998	-1.49874
1.03402	-0.566793							1.547243	-1.49874
1.035264	-0.566498							1.548488	-1.49874
1.036509	-0.566453							1.549732	-1.49874
1.037754	-0.567054							1.550977	-1.49874
1.038999	-0.567298							1.552222	-1.49874
1.040243	-0.567599							1.553467	-1.49874
1.041488	-0.568408							1.554711	-1.49874
1.042733	-0.568787							1.555956	-1.49874
1.043978	-0.568557							1.557201	-1.49874
1.045223	-0.568693							1.558446	-1.49874
1.046467	-0.56896							1.559691	-1.49874
1.047712	-0.569182							1.560935	-1.49874
1.048957	-0.569757							1.56218	-1.49874
1.050202	-0.570369							1.563425	-1.49874
1.051446	-0.570195							1.56467	-1.49874
1.052691	-0.569593							1.565914	-1.49874
1.053936	-0.56973							1.567159	-1.49874
1.055181	-0.570295							1.568404	-1.49874
1.056425	-0.570157							1.569649	-1.49874
1.05767	-0.570102							1.570893	-1.49874
1.058915	-0.570759							1.572138	-1.49874
1.06016	-0.571074							1.573383	-1.49874
1.061404	-0.571452							1.574628	-1.49874
1.062649	-0.572073							1.575873	-1.49874
1.063894	-0.57298							1.577117	-1.49874
1.065139	-0.573811							1.578362	-1.49874
1.066383	-0.57461							1.579607	-1.49874
1.067628	-0.575402							1.580852	-1.49874
1.068873	-0.576538							1.582096	-1.49874
1.070118	-0.577716							1.583341	-1.49874
1.071363	-0.579201							1.584586	-1.49874
1.072607	-0.581226							1.585831	-1.49874
1.073852	-0.584117							1.587075	-1.49874
1.075097	-0.586047							1.58832	-1.49874
1.076342	-0.588362							1.589565	-1.49874
1.077586	-0.590115							1.59081	-1.49874
1.078831	-0.591018							1.592054	-1.49874
1.080076	-0.593711							1.593299	-1.49874
1.081321	-0.597124							1.594544	-1.49874
1.082565	-0.599368							1.595789	-1.49874
1.08381	-0.601836							1.597034	-1.49874
1.085055	-0.60495							1.598278	-1.49874
1.0863	-0.608373							1.599523	-1.49874
1.087545	-0.611429							1.600768	-1.49874
1.088789	-0.614823							1.602013	-1.49874
1.090034	-0.617398							1.603257	-1.49874
1.091279	-0.621348							1.604502	-1.49874
1.092524	-0.624497							1.605747	-1.49874
1.093768	-0.628183							1.606992	-1.49874
1.095013	-0.631499							1.608236	-1.49874
1.096258	-0.634907							1.609481	-1.49874
1.097503	-0.638267							1.610726	-1.49874
1.098747	-0.641461							1.611971	-1.49874
1.099992	-0.644338							1.613216	-1.49874
1.101237	-0.64702							1.61446	-1.49874
1.102482	-0.649551							1.615705	-1.49874
1.103727	-0.651634							1.61695	-1.49874
1.104971	-0.653817							1.618194	-1.49874
1.106216	-0.657571							1.619439	-1.49874
1.107461	-0.659914							1.620684	-1.49874
1.108706	-0.662601							1.621929	-1.49874
1.10995	-0.66578							1.623174	-1.49874
1.111195	-0.669209							1.624418	-1.49874
1.11244	-0.672138							1.625663	-1.49874
1.113685	-0.676279							1.626908	-1.49874
1.114929	-0.680142							1.628153	-1.49874
1.116174	-0.684281							1.629398	-1.49874
1.117419	-0.68827							1.630642	-1.49874
1.118664	-0.69184							1.631887	-1.49874
1.119908	-0.695709							1.633132	-1.49874
1.121153	-0.698821							1.634376	-1.49874
1.122398	-0.701965							1.635621	-1.49874
1.123643	-0.704501							1.636866	-1.49874
1.124887	-0.707666							1.638111	-1.49874
1.126132	-0.71097							1.639356	-1.49874
1.127377	-0.714074							1.6406	-1.49874
1.128622	-0.717312							1.641845	-1.49874
1.129866	-0.721459							1.64309	-1.49874
1.131111	-0.725597							1.644335	-1.49874
1.132356	-0.728695							1.645579	-1.49874
1.133601	-0.733571							1.646824	-1.49874
1.134846	-0.738144							1.648069	-1.49874
1.13609	-0.741205							1.649314	-1.49874
1.137335	-0.745296							1.650558	-1.49874
1.13858	-0.749417							1.651803	-1.49874
1.139825	-0.754025							1.653048	-1.49874
1.141069	-0.759647							1.654293	-1.49874
1.142314	-0.763934							1.655537	-1.49874
1.143559	-0.767964							1.656782	-1.49874
1.144804	-0.772112							1.658027	-1.49874
1.146048	-0.775758							1.659272	-1.49874
1.147293	-0.779197							1.660517	-1.49874
1.148538	-0.781453							1.661761	-1.49874
1.149783	-0.784419							1.663006	-1.49874
1.151028	-0.786376							1.664251	-1.49874
1.152272	-0.790233							1.665496	-1.49874
1.153517	-0.792455							1.66674	-1.49874
1.154762	-0.795438							1.667985	-1.49874
1.156007	-0.797611							1.66923	-1.49874
1.157251	-0.800208							1.670475	-1.49874
1.158496	-0.802265							1.671719	-1.49874
1.159741	-0.80358							1.672964	-1.49874
1.160986	-0.805372							1.674209	-1.49874
1.16223	-0.808419							1.675454	-1.49874
1.163475	-0.811797							1.676699	-1.49874
1.16472	-0.813904							1.677943	-1.49874
1.165965	-0.815096							1.679188	-1.49874
1.16721	-0.817475							1.680433	-1.49874
1.168454	-0.819361							1.681677	-1.49874
1.169699	-0.823077							1.682922	-1.49874
1.170944	-0.826136							1.684167	-1.49874
1.172189	-0.829579							1.685412	-1.49874
1.173433	-0.832336							1.686657	-1.49874
1.174678	-0.83584							1.687901	-1.49874
1.175923	-0.83887							1.689146	-1.49874
1.177168	-0.841473							1.690391	-1.49874
1.178412	-0.84368							1.691636	-1.49874
1.179657	-0.84631							1.692881	-1.49874
1.180902	-0.84874							1.694125	-1.49874
1.182147	-0.851426							1.69537	-1.49874
1.183391	-0.853253							1.696615	-1.49874
1.184636	-0.855943							1.697859	-1.49874
1.185881	-0.858443							1.699104	-1.49874
1.187126	-0.86074							1.700349	-1.49874
1.18837	-0.862986							1.701594	-1.49874
1.189615	-0.866059							1.702839	-1.49874
1.19086	-0.869929							1.704083	-1.49874
1.192105	-0.872835							1.705328	-1.49874
1.193349	-0.876202							1.706573	-1.49874
1.194594	-0.880878							1.707818	-1.49874
1.195839	-0.883389							1.709062	-1.49874
1.197084	-0.886583							1.710307	-1.49874
1.198329	-0.890576							1.711552	-1.49874
1.199573	-0.89431							1.712797	-1.49874
1.200818	-0.897981							1.714041	-1.49874
1.202063	-0.900941							1.715286	-1.49874
1.203308	-0.902967							1.716531	-1.49874
1.204552	-0.904217							1.717776	-1.49874
1.205797	-0.906446							1.71902	-1.49874
1.207042	-0.9093							1.720265	-1.49874
1.208287	-0.912916							1.72151	-1.49874
1.209531	-0.916242							1.722755	-1.49874
1.210776	-0.920076							1.724	-1.49874
1.212021	-0.923682							1.725244	-1.49874
1.213266	-0.927249							1.726489	-1.49874
1.214511	-0.929062							1.727734	-1.49874
1.215755	-0.932216							1.728979	-1.49874
1.217	-0.935567							1.730223	-1.49874
1.218245	-0.938138							1.731468	-1.49874
1.21949	-0.941459							1.732713	-1.49874
1.220734	-0.944026							1.733958	-1.49874
1.221979	-0.947895							1.735202	-1.49874
1.223224	-0.952748							1.736447	-1.49874
1.224469	-0.955927							1.737692	-1.49874
1.225713	-0.958558							1.738937	-1.49874
1.226958	-0.962614							1.740182	-1.49874
1.228203	-0.967298							1.741426	-1.49874
1.229448	-0.972141							1.742671	-1.49874
1.230693	-0.976263							1.743916	-1.49874
1.231937	-0.979109							1.74516	-1.49874
1.233182	-0.982683							1.746405	-1.49874
1.234427	-0.986681							1.74765	-1.49874
1.235672	-0.990402							1.748895	-1.49874
1.236916	-0.993614							1.75014	-1.49874
1.238161	-0.996439							1.751384	-1.49874
1.239406	-0.999808							1.752629	-1.49874
1.240651	-1.003574							1.753874	-1.49874
1.241895	-1.00696							1.755119	-1.49874
1.24314	-1.011549							1.756364	-1.49874
1.244385	-1.015386							1.757608	-1.49874
1.24563	-1.01939							1.758853	-1.49874
1.246874	-1.023632							1.760098	-1.49874
1.248119	-1.028703							1.761342	-1.49874
1.249364	-1.033126							1.762587	-1.49874
1.250609	-1.036933							1.763832	-1.49874
1.251853	-1.040346							1.765077	-1.49874
1.253098	-1.043437							1.766322	-1.49874
1.254343	-1.046983							1.767566	-1.49874
1.255588	-1.049319							1.768811	-1.49874
1.256833	-1.050333							1.770056	-1.49874
1.258077	-1.052775							1.771301	-1.49874
1.259322	-1.054826							1.772545	-1.49874
1.260567	-1.05581							1.77379	-1.49874
1.261812	-1.057802							1.775035	-1.49874
1.263056	-1.059315							1.77628	-1.49874
1.264301	-1.061645							1.777524	-1.49874
1.265546	-1.064914							1.778769	-1.49874
1.266791	-1.069411							1.780014	-1.49874
1.268035	-1.072351							1.781259	-1.49874
1.26928	-1.07509							1.782503	-1.49874
1.270525	-1.0779							1.783748	-1.49874
1.27177	-1.079574							1.784993	-1.49874
1.273015	-1.081763							1.786238	-1.49874
1.274259	-1.08394							1.787483	-1.49874
1.275504	-1.086586							1.788727	-1.49874
1.276749	-1.08959							1.789972	-1.49874
1.277994	-1.091652							1.791217	-1.49874
1.279238	-1.093888							1.792462	-1.49874
1.280483	-1.096559							1.793706	-1.49874
1.281728	-1.098476							1.794951	-1.49874
1.282973	-1.10093							1.796196	-1.49874
1.284217	-1.103138							1.797441	-1.49874
1.285462	-1.104394							1.798685	-1.49874
1.286707	-1.105952							1.79993	-1.49874
1.287952	-1.108402							1.801175	-1.49874
1.289196	-1.110657							1.80242	-1.49874
1.290441	-1.112305							1.803665	-1.49874
1.291686	-1.113791							1.804909	-1.49874
1.292931	-1.115591							1.806154	-1.49874
1.294176	-1.118715							1.807399	-1.49874
1.29542	-1.121511							1.808643	-1.49874
1.296665	-1.122903							1.809888	-1.49874
1.29791	-1.124682							1.811133	-1.49874
1.299155	-1.127363							1.812378	-1.49874
1.300399	-1.129695							1.813623	-1.49874
1.301644	-1.131954							1.814867	-1.49874
1.302889	-1.13448							1.816112	-1.49874
1.304134	-1.136707							1.817357	-1.49874
1.305378	-1.13802							1.818602	-1.49874
1.306623	-1.139535							1.819847	-1.49874
1.307868	-1.141557							1.821091	-1.49874
1.309113	-1.143293							1.822336	-1.49874
1.310357	-1.144216							1.823581	-1.49874
1.311602	-1.14536							1.824825	-1.49874
1.312847	-1.14691							1.82607	-1.49874
1.314092	-1.148282							1.827315	-1.49874
1.315336	-1.149029							1.82856	-1.49874
1.316581	-1.149279							1.829805	-1.49874
1.317826	-1.149884							1.831049	-1.49874
1.319071	-1.151984							1.832294	-1.49874
1.320316	-1.153971							1.833539	-1.49874
1.32156	-1.156008							1.834784	-1.49874
1.322805	-1.157485							1.836028	-1.49874
1.32405	-1.158252							1.837273	-1.49874
1.325295	-1.159653							1.838518	-1.49874
1.326539	-1.160478							1.839763	-1.49874
1.327784	-1.160648							1.841007	-1.49874
1.329029	-1.16083							1.842252	-1.49874
1.330274	-1.161785							1.843497	-1.49874
1.331518	-1.162342							1.844742	-1.49874
1.332763	-1.162098							1.845986	-1.49874
1.334008	-1.162061							1.847231	-1.49874
1.335253	-1.16239							1.848476	-1.49874
1.336498	-1.163445							1.849721	-1.49874
1.337742	-1.164928							1.850966	-1.49874
1.338987	-1.166374							1.85221	-1.49874
1.340232	-1.1677							1.853455	-1.49874
1.341477	-1.168548							1.8547	-1.49874
1.342721	-1.168677							1.855945	-1.49874
1.343966	-1.168754							1.857189	-1.49874
1.345211	-1.169296							1.858434	-1.49874
1.346456	-1.170089							1.859679	-1.49874
1.3477	-1.170993							1.860924	-1.49874
1.348945	-1.172183							1.862168	-1.49874
1.35019	-1.173183							1.863413	-1.49874
1.351435	-1.173631							1.864658	-1.49874
1.352679	-1.173743							1.865903	-1.49874
1.353924	-1.173839							1.867148	-1.49874
1.355169	-1.173504							1.868392	-1.49874
1.356414	-1.172394							1.869637	-1.49874
1.357659	-1.171484							1.870882	-1.49874
1.358903	-1.171495							1.872126	-1.49874
1.360148	-1.171313							1.873371	-1.49874
1.361393	-1.170583							1.874616	-1.49874
1.362638	-1.169663							1.875861	-1.49874
1.363882	-1.168792							1.877106	-1.49874
1.365127	-1.16766							1.87835	-1.49874
1.366372	-1.166968							1.879595	-1.49874
1.367617	-1.166501							1.88084	-1.49874
1.368861	-1.165205							1.882085	-1.49874
1.370106	-1.164024							1.88333	-1.49874
1.371351	-1.162264							1.884574	-1.49874
1.372596	-1.160666							1.885819	-1.49874
1.37384	-1.159202							1.887064	-1.49874
1.375085	-1.157182							1.888308	-1.49874
1.37633	-1.155876							1.889553	-1.49874
1.377575	-1.155022							1.890798	-1.49874
1.378819	-1.154286							1.892043	-1.49874
1.380064	-1.153679							1.893288	-1.49874
1.381309	-1.15255							1.894532	-1.49874
1.382554	-1.15021							1.895777	-1.49874
1.383799	-1.147191							1.897022	-1.49874
1.385043	-1.144408							1.898267	-1.49874
1.386288	-1.142483							1.899511	-1.49874
1.387533	-1.139507							1.900756	-1.49874
1.388778	-1.136714							1.902001	-1.49874
1.390022	-1.134951							1.903246	-1.49874
1.391267	-1.133083							1.90449	-1.49874
1.392512	-1.130809							1.905735	-1.49874
1.393757	-1.127963							1.90698	-1.49874
1.395001	-1.125274							1.908225	-1.49874
1.396246	-1.124374							1.909469	-1.49874
1.397491	-1.123655							1.910714	-1.49874
1.398736	-1.12156							1.911959	-1.49874
1.399981	-1.117515							1.913204	-1.49874
1.401225	-1.114069							1.914449	-1.49874
1.40247	-1.110638							1.915693	-1.49874
1.403715	-1.10768							1.916938	-1.49874
1.40496	-1.104755							1.918183	-1.49874
1.406204	-1.102202							1.919428	-1.49874
1.407449	-1.099347							1.920672	-1.49874
1.408694	-1.096356							1.921917	-1.49874
1.409939	-1.092895							1.923162	-1.49874
1.411183	-1.089504							1.924407	-1.49874
1.412428	-1.085738							1.925651	-1.49874
1.413673	-1.080943							1.926896	-1.49874
1.414918	-1.077801							1.928141	-1.49874
1.416162	-1.07518							1.929386	-1.49874
1.417407	-1.071184							1.930631	-1.49874
1.418652	-1.06749							1.931875	-1.49874
1.419897	-1.063126							1.93312	-1.49874
1.421142	-1.059094							1.934365	-1.49874
1.422386	-1.05544							1.93561	-1.49874
1.423631	-1.050816							1.936854	-1.49874
1.424876	-1.046246							1.938099	-1.49874
1.426121	-1.042963							1.939344	-1.49874
1.427365	-1.038459							1.940589	-1.49874
1.42861	-1.033777							1.941833	-1.49874
1.429855	-1.028874							1.943078	-1.49874
1.4311	-1.024322							1.944323	-1.49874
1.432344	-1.019067							1.945568	-1.49874
1.433589	-1.014668							1.946813	-1.49874
1.434834	-1.01087							1.948057	-1.49874
1.436079	-1.006445							1.949302	-1.49874
1.437323	-1.003537							1.950547	-1.49874
1.438568	-1.000735							1.951792	-1.49874
1.439813	-0.996566							1.953036	-1.49874
1.441058	-0.992259							1.954281	-1.49874
1.442303	-0.987996							1.955526	-1.49874
1.443547	-0.9837							1.956771	-1.49874
1.444792	-0.980109							1.958015	-1.49874
1.446037	-0.978092							1.95926	-1.49874
1.447282	-0.975141							1.960505	-1.49874
1.448526	-0.972443							1.96175	-1.49874
1.449771	-0.969435							1.962994	-1.49874
1.451016	-0.966664							1.964239	-1.49874
1.452261	-0.962564							1.965484	-1.49874
1.453505	-0.958365							1.966729	-1.49874
1.45475	-0.955298							1.967974	-1.49874
1.455995	-0.952842							1.969218	-1.49874
1.45724	-0.950639							1.970463	-1.49874
1.458485	-0.946606							1.971708	-1.49874
1.459729	-0.942535							1.972952	-1.49874
1.460974	-0.939007							1.974197	-1.49874
1.462219	-0.936677							1.975442	-1.49874
1.463464	-0.933755							1.976687	-1.49874
1.464708	-0.931537							1.977932	-1.49874
1.465953	-0.928111							1.979176	-1.49874
1.467198	-0.925893							1.980421	-1.49874
1.468443	-0.923492							1.981666	-1.49874
1.469687	-0.92187							1.982911	-1.49874
1.470932	-0.919283							1.984156	-1.49874
1.472177	-0.916429							1.9854	-1.49874
1.473422	-0.914173							1.986645	-1.49874
1.474666	-0.91169							1.98789	-1.49874
1.475911	-0.910025							1.989134	-1.49874
1.477156	-0.908055							1.990379	-1.49874
1.478401	-0.905768							1.991624	-1.49874
1.479645	-0.904854							1.992869	-1.49874
1.48089	-0.902475							1.994114	-1.49874
1.482135	-0.902225							1.995358	-1.49874
1.48338	-0.901608							1.996603	-1.49874
1.484625	-0.900574							1.997848	-1.49874
1.485869	-0.90083							1.999093	-1.49874
1.487114	-0.901026							2.000338	-1.49874
1.488359	-0.900192							2.001582	-1.49874
1.489604	-0.900428							2.002827	-1.49874
1.490848	-0.908017							2.004072	-1.49874
1.492093	-0.907321							2.005316	-1.49874
1.493338	-0.906091							2.006561	-1.49874
1.494583	-0.904695							2.007806	-1.49874
1.495827	-0.904353							2.009051	-1.49874
1.497072	-0.898222							2.010295	-1.49874
1.498317	-0.896942							2.01154	-1.49874
1.499562	-0.898128							2.012785	-1.49874
1.500806	-0.898466							2.01403	-1.49874
1.502051	-0.898516							2.015275	-1.49874
1.503296	-0.898794							2.01652	-1.49874
1.504541	-0.899392							2.017764	-1.49874
1.505786	-0.899226							2.019009	-1.49874
1.50703	-0.898672							2.020254	-1.49874
1.508275	-0.897483							2.021498	-1.49874
1.50952	-0.897757							2.022743	-1.49874
1.510765	-0.897376							2.023988	-1.49874
1.512009	-0.896927							2.025233	-1.49874
1.513254	-0.89727							2.026477	-1.49874
1.514499	-0.896226							2.027722	-1.49874
1.515744	-0.89519							2.028967	-1.49874
1.516988	-0.895096							2.030212	-1.49874
1.518233	-0.894781							2.031456	-1.49874
1.519478	-0.893636							2.032701	-1.49874
1.520723	-0.892903							2.033946	-1.49874
1.521968	-0.892707							2.035191	-1.49874
1.523212	-0.893381							2.036436	-1.49874
1.524457	-0.893478							2.03768	-1.49874
1.525702	-0.893643							2.038925	-1.498741
1.526947	-0.894613							2.04017	-1.498741
1.528191	-0.896569							2.041415	-1.498741
1.529436	-0.897814							2.042659	-1.498741
1.530681	-0.899401							2.043904	-1.498741
1.531926	-0.901769							2.045149	-1.498741
1.53317	-0.902891							2.046394	-1.498741
1.534415	-0.904893							2.047638	-1.498741
1.53566	-0.906699							2.048883	-1.498741
1.536905	-0.909897							2.050128	-1.498741
1.538149	-0.912516							2.051373	-1.498741
1.539394	-0.914483							2.052618	-1.498741
1.540639	-0.917953							2.053862	-1.498741
1.541884	-0.92165							2.055107	-1.498741
1.543129	-0.924641							2.056352	-1.498741
1.544373	-0.927719							2.057597	-1.498741
1.545618	-0.930696							2.058841	-1.498741
1.546863	-0.933858							2.060086	-1.498741
1.548108	-0.937315							2.061331	-1.498741
1.549352	-0.940973							2.062576	-1.498741
1.550597	-0.944038							2.06382	-1.498741
1.551842	-0.946668							2.065065	-1.498741
1.553087	-0.949725							2.06631	-1.498741
1.554331	-0.95289							2.067554	-1.498741
1.555576	-0.956342							2.068799	-1.498741
1.556821	-0.959946							2.070044	-1.498741
1.558066	-0.963559							2.071289	-1.498741
1.559311	-0.966176							2.072534	-1.498741
1.560555	-0.969671							2.073779	-1.498741
1.5618	-0.973043							2.075023	-1.498741
1.563045	-0.975886							2.076268	-1.498741
1.564289	-0.979033							2.077513	-1.498741
1.565534	-0.98245							2.078758	-1.498741
1.566779	-0.985149							2.080002	-1.498741
1.568024	-0.987663							2.081247	-1.498741
1.569269	-0.989671							2.082492	-1.498741
1.570513	-0.991684							2.083736	-1.498741
1.571758	-0.993439							2.084981	-1.498741
1.573003	-0.996058							2.086226	-1.498741
1.574248	-0.998469							2.087471	-1.498741
1.575493	-0.999659							2.088716	-1.498741
1.576737	-1.001803							2.089961	-1.498741
1.577982	-1.004496							2.091205	-1.498741
1.579227	-1.006349							2.09245	-1.498741
1.580471	-1.008024							2.093695	-1.498741
1.581716	-1.010751							2.09494	-1.498741
1.582961	-1.013603							2.096184	-1.498741
1.584206	-1.016139							2.097429	-1.498741
1.585451	-1.017726							2.098674	-1.498741
1.586695	-1.019697							2.099918	-1.498741
1.58794	-1.020953							2.101163	-1.498741
1.589185	-1.022986							2.102408	-1.498741
1.59043	-1.025207							2.103653	-1.498741
1.591674	-1.02683							2.104897	-1.498741
1.592919	-1.027888							2.106143	-1.498741
1.594164	-1.02825							2.107387	-1.498741
1.595409	-1.029442							2.108632	-1.498741
1.596653	-1.030662							2.109877	-1.498741
1.597898	-1.031974							2.111122	-1.498741
1.599143	-1.033074							2.112366	-1.498741
1.600388	-1.034711							2.113611	-1.498741
1.601632	-1.036556							2.114856	-1.498742
1.602877	-1.038481							2.1161	-1.498742
1.604122	-1.039181							2.117345	-1.498742
1.605367	-1.039718							2.11859	-1.498742
1.606612	-1.040222							2.119835	-1.498742
1.607856	-1.040165							2.121079	-1.498742
1.609101	-1.040304							2.122324	-1.498742
1.610346	-1.04036							2.123569	-1.498742
1.611591	-1.040699							2.124814	-1.498742
1.612835	-1.041018							2.126059	-1.498742
1.61408	-1.041028							2.127304	-1.498742
1.615325	-1.041346							2.128548	-1.498742
1.61657	-1.041512							2.129793	-1.498742
1.617814	-1.041998							2.131038	-1.498742
1.619059	-1.042558							2.132282	-1.498742
1.620304	-1.042407							2.133527	-1.498742
1.621549	-1.042288							2.134772	-1.498742
1.622794	-1.042996							2.136017	-1.498742
1.624038	-1.043625							2.137261	-1.498742
1.625283	-1.044341							2.138506	-1.498742
1.626528	-1.044951							2.139751	-1.498742
1.627772	-1.045634							2.140996	-1.498742
1.629017	-1.045966							2.142241	-1.498742
1.630262	-1.046302							2.143486	-1.498742
1.631507	-1.047435							2.14473	-1.498742
1.632752	-1.049035							2.145975	-1.498742
1.633996	-1.050519							2.14722	-1.498742
1.635241	-1.051556							2.148464	-1.498742
1.636486	-1.052396							2.149709	-1.498742
1.637731	-1.053344							2.150954	-1.498742
1.638976	-1.054411							2.152199	-1.498742
1.64022	-1.055344							2.153443	-1.498742
1.641465	-1.056738							2.154688	-1.498742
1.64271	-1.058361							2.155933	-1.498742
1.643954	-1.058936							2.157178	-1.498742
1.645199	-1.059427							2.158422	-1.498742
1.646444	-1.06009							2.159667	-1.498742
1.647689	-1.061021							2.160912	-1.498742
1.648934	-1.062157							2.162157	-1.498742
1.650178	-1.063815							2.163402	-1.498742
1.651423	-1.064205							2.164646	-1.498742
1.652668	-1.063878							2.165891	-1.498742
1.653913	-1.064678							2.167136	-1.498743
1.655157	-1.065466							2.168381	-1.498743
1.656402	-1.067448							2.169625	-1.498743
1.657647	-1.068937							2.17087	-1.498743
1.658892	-1.070162							2.172115	-1.498743
1.660136	-1.071689							2.17336	-1.498743
1.661381	-1.073083							2.174604	-1.498743
1.662626	-1.073885							2.175849	-1.498743
1.663871	-1.074245							2.177094	-1.498743
1.665115	-1.074214							2.178339	-1.498743
1.66636	-1.074325							2.179584	-1.498743
1.667605	-1.074759							2.180828	-1.498743
1.66885	-1.075385							2.182073	-1.498743
1.670095	-1.076728							2.183318	-1.498743
1.671339	-1.077886							2.184563	-1.498743
1.672584	-1.078679							2.185807	-1.498743
1.673829	-1.079023							2.187052	-1.498743
1.675074	-1.079641							2.188297	-1.498743
1.676318	-1.080998							2.189542	-1.498743
1.677563	-1.0822							2.190786	-1.498743
1.678808	-1.083034							2.192031	-1.498743
1.680053	-1.083409							2.193276	-1.498743
1.681297	-1.083437							2.19452	-1.498743
1.682542	-1.083817							2.195765	-1.498743
1.683787	-1.084183							2.19701	-1.498743
1.685032	-1.08412							2.198255	-1.498743
1.686277	-1.084157							2.1995	-1.498744
1.687521	-1.084011							2.200745	-1.498744
1.688766	-1.084297							2.201989	-1.498744
1.690011	-1.084892							2.203234	-1.498744
1.691255	-1.084984							2.204479	-1.498744
1.6925	-1.085178							2.205724	-1.498744
1.693745	-1.08557							2.206968	-1.498744
1.69499	-1.085869							2.208213	-1.498744
1.696235	-1.085668							2.209458	-1.498744
1.697479	-1.085268							2.210702	-1.498744
1.698724	-1.084989							2.211947	-1.498744
1.699969	-1.08505							2.213192	-1.498744
1.701214	-1.085336							2.214437	-1.498744
1.702459	-1.085328							2.215682	-1.498744
1.703703	-1.085059							2.216927	-1.498744
1.704948	-1.084895							2.218171	-1.498744
1.706193	-1.084949							2.219416	-1.498744
1.707437	-1.084523							2.220661	-1.498744
1.708682	-1.083575							2.221906	-1.498744
1.709927	-1.083016							2.22315	-1.498744
1.711172	-1.082357							2.224395	-1.498744
1.712417	-1.080908							2.22564	-1.498744
1.713661	-1.079695							2.226884	-1.498744
1.714906	-1.078352							2.228129	-1.498744
1.716151	-1.076119							2.229374	-1.498744
1.717396	-1.073674							2.230619	-1.498744
1.71864	-1.07171							2.231863	-1.498745
1.719885	-1.068689							2.233109	-1.498745
1.72113	-1.06626							2.234353	-1.498745
1.722375	-1.0633							2.235598	-1.498745
1.723619	-1.059346							2.236843	-1.498745
1.724864	-1.055033							2.238088	-1.498745
1.726109	-1.05052							2.239332	-1.498745
1.727354	-1.046152							2.240577	-1.498745
1.728598	-1.041318							2.241822	-1.498745
1.729843	-1.036231							2.243066	-1.498745
1.731088	-1.031493							2.244311	-1.498745
1.732333	-1.025986							2.245556	-1.498745
1.733578	-1.020311							2.246801	-1.498745
1.734822	-1.014212							2.248045	-1.498745
1.736067	-1.008101							2.24929	-1.498745
1.737312	-1.00157							2.250535	-1.498745
1.738557	-0.993448							2.25178	-1.498745
1.739801	-0.984045							2.253025	-1.498745
1.741046	-0.975195							2.25427	-1.498745
1.742291	-0.965679							2.255514	-1.498745
1.743536	-0.955821							2.256759	-1.498745
1.74478	-0.9459							2.258004	-1.498746
1.746025	-0.934093							2.259248	-1.498746
1.74727	-0.922779							2.260493	-1.498746
1.748515	-0.911237							2.261738	-1.498746
1.74976	-0.899292							2.262983	-1.498746
1.751004	-0.886756							2.264227	-1.498746
1.752249	-0.873585							2.265472	-1.498746
1.753494	-0.860615							2.266717	-1.498746
1.754738	-0.847374							2.267962	-1.498746
1.755983	-0.833669							2.269207	-1.498746
1.757228	-0.819233							2.270452	-1.498746
1.758473	-0.805553							2.271696	-1.498746
1.759718	-0.791878							2.272941	-1.498746
1.760962	-0.777363							2.274186	-1.498746
1.762207	-0.763677							2.27543	-1.498746
1.763452	-0.750526							2.276675	-1.498746
1.764697	-0.737433							2.27792	-1.498746
1.765942	-0.722883							2.279165	-1.498746
1.767186	-0.709026							2.280409	-1.498746
1.768431	-0.694238							2.281654	-1.498746
1.769676	-0.680192							2.282899	-1.498746
1.77092	-0.665794							2.284144	-1.498747
1.772165	-0.651883							2.285388	-1.498747
1.77341	-0.6376							2.286633	-1.498747
1.774655	-0.624751							2.287878	-1.498747
1.7759	-0.611082							2.289123	-1.498747
1.777144	-0.597224							2.290368	-1.498747
1.778389	-0.584433							2.291612	-1.498747
1.779634	-0.571857							2.292857	-1.498747
1.780879	-0.558239							2.294102	-1.498747
1.782123	-0.545264							2.295347	-1.498747
1.783368	-0.533128							2.296591	-1.498747
1.784613	-0.520374							2.297836	-1.498747
1.785858	-0.509273							2.299081	-1.498747
1.787102	-0.498234							2.300326	-1.498747
1.788347	-0.487587							2.30157	-1.498747
1.789592	-0.477021							2.302815	-1.498747
1.790837	-0.467361							2.30406	-1.498747
1.792081	-0.456551							2.305305	-1.498747
1.793326	-0.446462							2.30655	-1.498747
1.794571	-0.436898							2.307794	-1.498747
1.795816	-0.427692							2.309039	-1.498748
1.797061	-0.418564							2.310284	-1.498748
1.798305	-0.409772							2.311529	-1.498748
1.79955	-0.40132							2.312773	-1.498748
1.800795	-0.393911							2.314018	-1.498748
1.80204	-0.387908							2.315263	-1.498748
1.803284	-0.381753							2.316508	-1.498748
1.804529	-0.375633							2.317752	-1.498748
1.805774	-0.37061							2.318997	-1.498748
1.807019	-0.365271							2.320242	-1.498748
1.808263	-0.362747							2.321487	-1.498748
1.809508	-0.359518							2.322731	-1.498748
1.810753	-0.356083							2.323976	-1.498748
1.811998	-0.352995							2.325221	-1.498748
1.813243	-0.351374							2.326466	-1.498748
1.814487	-0.349081							2.327711	-1.498748
1.815732	-0.347562							2.328955	-1.498748
1.816977	-0.346977							2.3302	-1.498748
1.818222	-0.345542							2.331445	-1.498748
1.819466	-0.345789							2.33269	-1.498749
1.820711	-0.345397							2.333934	-1.498749
1.821956	-0.345079							2.335179	-1.498749
1.823201	-0.346372							2.336424	-1.498749
1.824445	-0.345944							2.337669	-1.498749
1.82569	-0.345548							2.338913	-1.498749
1.826935	-0.346738							2.340158	-1.498749
1.82818	-0.3488							2.341403	-1.498749
1.829425	-0.348824							2.342648	-1.498749
1.830669	-0.34988							2.343893	-1.498749
1.831914	-0.351236							2.345137	-1.498749
1.833159	-0.353527							2.346382	-1.498749
1.834403	-0.355642							2.347627	-1.498749
1.835648	-0.357143							2.348872	-1.498749
1.836893	-0.358241							2.350116	-1.498749
1.838138	-0.360183							2.351361	-1.498749
1.839383	-0.362653							2.352606	-1.498749
1.840627	-0.364884							2.353851	-1.498749
1.841872	-0.366071							2.355095	-1.498749
1.843117	-0.368254							2.35634	-1.49875
1.844362	-0.370682							2.357585	-1.49875
1.845606	-0.373107							2.358829	-1.49875
1.846851	-0.376255							2.360075	-1.49875
1.848096	-0.378697							2.361319	-1.49875
1.849341	-0.381168							2.362564	-1.49875
1.850585	-0.384391							2.363809	-1.49875
1.85183	-0.386276							2.365054	-1.49875
1.853075	-0.388925							2.366298	-1.498751
1.85432	-0.392688							2.367543	-1.498751
1.855564	-0.395801							2.368788	-1.498751
1.856809	-0.398652							2.370033	-1.498751
1.858054	-0.401741							2.371277	-1.498751
1.859299	-0.40468							2.372522	-1.498751
1.860544	-0.408282							2.373767	-1.498751
1.861788	-0.411191							2.375011	-1.498752
1.863033	-0.414229							2.376256	-1.498752
1.864278	-0.417604							2.377501	-1.498752
1.865523	-0.421334							2.378746	-1.498752
1.866767	-0.425704							2.379991	-1.498752
1.868012	-0.429278							2.381236	-1.498752
1.869257	-0.433658							2.38248	-1.498752
1.870502	-0.437184							2.383725	-1.498752
1.871746	-0.440618							2.38497	-1.498752
1.872991	-0.444777							2.386215	-1.498752
1.874236	-0.449434							2.387459	-1.498752
1.875481	-0.454087							2.388704	-1.498752
1.876726	-0.457874							2.389949	-1.498752
1.87797	-0.462115							2.391193	-1.498752
1.879215	-0.466195							2.392438	-1.498752
1.88046	-0.470992							2.393683	-1.498752
1.881705	-0.474731							2.394928	-1.498752
1.882949	-0.478506							2.396173	-1.498752
1.884194	-0.482121							2.397418	-1.498753
1.885439	-0.485279							2.398662	-1.498753
1.886684	-0.489367							2.399907	-1.498753
1.887928	-0.493032							2.401152	-1.498753
1.889173	-0.496081							2.402397	-1.498753
1.890418	-0.499711							2.403641	-1.498753
1.891663	-0.50302							2.404886	-1.498753
1.892908	-0.506615							2.406131	-1.498753
1.894152	-0.510271							2.407375	-1.498753
1.895397	-0.513833							2.40862	-1.498753
1.896642	-0.517172							2.409865	-1.498753
1.897887	-0.520832							2.41111	-1.498753
1.899131	-0.524679							2.412354	-1.498753
1.900376	-0.528562							2.413599	-1.498753
1.901621	-0.531904							2.414844	-1.498753
1.902866	-0.535413							2.416089	-1.498753
1.90411	-0.539972							2.417334	-1.498754
1.905355	-0.544013							2.418579	-1.498754
1.9066	-0.547885							2.419823	-1.498754
1.907845	-0.550908							2.421068	-1.498754
1.909089	-0.554541							2.422313	-1.498754
1.910334	-0.558205							2.423557	-1.498754
1.911579	-0.561697							2.424802	-1.498754
1.912824	-0.565048							2.426047	-1.498755
1.914069	-0.56897							2.427292	-1.498755
1.915313	-0.572757							2.428536	-1.498755
1.916558	-0.576831							2.429781	-1.498755
1.917803	-0.581226							2.431026	-1.498755
1.919047	-0.585045							2.432271	-1.498755
1.920292	-0.588447							2.433516	-1.498755
1.921537	-0.592349							2.434761	-1.498755
1.922782	-0.59544							2.436005	-1.498755
1.924027	-0.598522							2.43725	-1.498755
1.925271	-0.601615							2.438495	-1.498755
1.926516	-0.604655							2.439739	-1.498755
1.927761	-0.607245							2.440984	-1.498755
1.929006	-0.609963							2.442229	-1.498755
1.930251	-0.612795							2.443474	-1.498755
1.931495	-0.614928							2.444718	-1.498755
1.93274	-0.617237							2.445963	-1.498756
1.933985	-0.619585							2.447208	-1.498756
1.935229	-0.621963							2.448453	-1.498756
1.936474	-0.624297							2.449697	-1.498756
1.937719	-0.626296							2.450943	-1.498756
1.938964	-0.628911							2.452187	-1.498756
1.940209	-0.631494							2.453432	-1.498756
1.941453	-0.633688							2.454677	-1.498756
1.942698	-0.635894							2.455921	-1.498756
1.943943	-0.638528							2.457166	-1.498756
1.945188	-0.641735							2.458411	-1.498756
1.946432	-0.644754							2.459656	-1.498756
1.947677	-0.647609							2.4609	-1.498756
1.948922	-0.650439							2.462145	-1.498756
1.950167	-0.653256							2.46339	-1.498756
1.951411	-0.655996							2.464635	-1.498756
1.952656	-0.658947							2.465879	-1.498757
1.953901	-0.662243							2.467124	-1.498757
1.955146	-0.66488							2.468369	-1.498757
1.956391	-0.667214							2.469614	-1.498757
1.957635	-0.669795							2.470859	-1.498757
1.95888	-0.672662							2.472103	-1.498757
1.960125	-0.674896							2.473348	-1.498758
1.96137	-0.676832							2.474593	-1.498758
1.962614	-0.678903							2.475838	-1.498758
1.963859	-0.681275							2.477082	-1.498758
1.965104	-0.683359							2.478327	-1.498758
1.966349	-0.685122							2.479572	-1.498758
1.967593	-0.687243							2.480817	-1.498758
1.968838	-0.689246							2.482061	-1.498758
1.970083	-0.691489							2.483306	-1.498758
1.971328	-0.693063							2.484551	-1.498758
[truncated: 18,919 more rows]
