# Supplementary material for: HSL1 and BAM1/2 impact epidermal cell development by sensing distinct signaling peptides
Source: Nat Commun. 2022 Feb 15;13:876. doi: 10.1038/s41467-022-28558-4 (PMC8847575; doi:10.1038/s41467-022-28558-4)
Supplement: Supplementary file 4 — Source Data [file 41467_2022_28558_MOESM4_ESM.zip › Source Data/Source Data/Figure S1/S1_GF_HSL1_SERK1.csv]

Chrom.1		Chrom.1		Chrom.1		Chrom.1		Chrom.1
UV		Injection		Run Log		Fraction		UV_CUT_TEMP@100,BASEM
ml	mAU	ml	Injection	ml	Logbook	ml	Fraction	ml	mAU
-0.513472	0	0.000522		-0.513472	Method Settings	1.496659	2	0	-0.422651
-0.512228	1.833807			-0.513405	Equilibration	2.496795	3	0.001245	-0.422644
-0.510983	1.834015			-0.009463	Sample Application	3.496581	4	0.002489	-0.422636
-0.509739	1.835197			1.490341	Elution	4.496527	5	0.003734	-0.422629
-0.508494	1.836047					5.496507	6	0.004978	-0.422621
-0.507249	1.835414					6.497714	7	0.006223	-0.422614
-0.506005	1.835407					7.49747	8	0.007467	-0.422606
-0.50476	1.835524					8.497455	9	0.008712	-0.422599
-0.503516	1.836556					9.497468	10	0.009956	-0.422591
-0.502271	1.837578					10.498429	11	0.011201	-0.422584
-0.501027	1.838208					11.498405	12	0.012445	-0.422576
-0.499782	1.837761					12.498421	13	0.01369	-0.422568
-0.498538	1.838744					13.498363	14	0.014934	-0.42256
-0.497293	1.838972					14.498111	15	0.016179	-0.422552
-0.496049	1.838091					15.499364	16	0.017424	-0.422544
-0.494804	1.83757					16.499298	17	0.018668	-0.422536
-0.49356	1.838011					17.49925	18	0.019913	-0.422528
-0.492315	1.83729					18.499072	19	0.021157	-0.42252
-0.49107	1.837631					19.499002	20	0.022402	-0.422512
-0.489826	1.838005					20.500247	21	0.023646	-0.422504
-0.488581	1.838469					21.50002	22	0.024891	-0.422496
-0.487337	1.839848					22.499937	23	0.026135	-0.422488
-0.486092	1.841372					23.49995	24	0.02738	-0.42248
-0.484848	1.841213					24.499952	25	0.028624	-0.422472
-0.483603	1.842153					25.50089	26	0.029869	-0.422465
-0.482359	1.843252					25.529746	Waste	0.031114	-0.422457
-0.481114	0.457525					25.530996	Waste	0.032358	-0.422449
-0.47987	0.001197							0.033603	-0.422441
-0.478625	0.00414							0.034847	-0.422434
-0.477381	0.006418							0.036092	-0.422426
-0.476136	0.009881							0.037336	-0.422418
-0.474891	0.013213							0.038581	-0.422411
-0.473647	0.018576							0.039825	-0.422404
-0.472402	0.025118							0.04107	-0.422396
-0.471158	0.032269							0.042314	-0.422389
-0.469913	0.039053							0.043559	-0.422382
-0.468669	0.045168							0.044803	-0.422375
-0.467424	0.048428							0.046048	-0.422367
-0.46618	0.041906							0.047292	-0.42236
-0.464935	0.0192							0.048537	-0.422353
-0.463691	-0.018374							0.049782	-0.422346
-0.462446	-0.072178							0.051026	-0.422338
-0.461201	-0.14446							0.052271	-0.42233
-0.459957	-0.230293							0.053515	-0.422322
-0.458712	-0.323264							0.05476	-0.422314
-0.457468	-0.421716							0.056004	-0.422306
-0.456223	-0.522281							0.057249	-0.422298
-0.454979	-0.623175							0.058493	-0.42229
-0.453734	-0.723531							0.059738	-0.422282
-0.45249	-0.823358							0.060982	-0.422274
-0.451245	-0.921482							0.062227	-0.422266
-0.450001	-1.017294							0.063471	-0.422258
-0.448756	-1.110031							0.064716	-0.422251
-0.447512	-1.199839							0.065961	-0.422243
-0.446267	-1.286011							0.067205	-0.422236
-0.445022	-1.369297							0.06845	-0.422228
-0.443778	-1.450978							0.069694	-0.422221
-0.442533	-1.531135							0.070939	-0.422213
-0.441289	-1.608299							0.072183	-0.422206
-0.440044	-1.682184							0.073428	-0.422198
-0.4388	-1.754163							0.074672	-0.422191
-0.437555	-1.823515							0.075917	-0.422183
-0.436311	-1.889904							0.077161	-0.422175
-0.435066	-1.953161							0.078406	-0.422167
-0.433822	-2.012191							0.079651	-0.422159
-0.432577	-2.067884							0.080895	-0.422151
-0.431333	-2.120647							0.08214	-0.422143
-0.430088	-2.169725							0.083384	-0.422135
-0.428843	-2.216488							0.084629	-0.422127
-0.427599	-2.260109							0.085873	-0.42212
-0.426354	-2.300939							0.087118	-0.422112
-0.42511	-2.34126							0.088362	-0.422103
-0.423865	-2.380715							0.089607	-0.422095
-0.422621	-2.419039							0.090851	-0.422087
-0.421376	-2.456302							0.092096	-0.422079
-0.420132	-2.493543							0.09334	-0.422071
-0.418887	-2.531204							0.094585	-0.422063
-0.417643	-2.56883							0.095829	-0.422054
-0.416398	-2.606567							0.097074	-0.422046
-0.415154	-2.644702							0.098319	-0.422038
-0.413909	-2.683281							0.099563	-0.42203
-0.412664	-2.722652							0.100808	-0.422022
-0.41142	-2.762516							0.102052	-0.422015
-0.410175	-2.803867							0.103297	-0.422008
-0.408931	-2.845797							0.104541	-0.422001
-0.407686	-2.887681							0.105786	-0.421993
-0.406442	-2.929098							0.10703	-0.421986
-0.405197	-2.969104							0.108275	-0.421979
-0.403953	-3.001834							0.109519	-0.421971
-0.402708	-3.019134							0.110764	-0.421964
-0.401464	-3.019365							0.112009	-0.421957
-0.400219	-3.004326							0.113253	-0.421948
-0.398975	-2.971368							0.114498	-0.42194
-0.39773	-2.922731							0.115742	-0.421931
-0.396485	-2.864636							0.116987	-0.421923
-0.395241	-2.800785							0.118231	-0.421914
-0.393996	-2.73443							0.119476	-0.421906
-0.392752	-2.669153							0.12072	-0.421897
-0.391507	-2.605674							0.121965	-0.421889
-0.390263	-2.541894							0.123209	-0.42188
-0.389018	-2.478796							0.124454	-0.421872
-0.387774	-2.417884							0.125698	-0.421864
-0.386529	-2.35909							0.126943	-0.421857
-0.385285	-2.303609							0.128188	-0.421849
-0.38404	-2.249971							0.129432	-0.421842
-0.382796	-2.198723							0.130677	-0.421834
-0.381551	-2.149986							0.131921	-0.421827
-0.380306	-2.103784							0.133166	-0.421819
-0.379062	-2.060786							0.13441	-0.421812
-0.377817	-2.020707							0.135655	-0.421804
-0.376573	-1.982888							0.136899	-0.421797
-0.375328	-1.948188							0.138144	-0.421789
-0.374084	-1.915958							0.139388	-0.421782
-0.372839	-1.887027							0.140633	-0.421774
-0.371595	-1.860911							0.141877	-0.421767
-0.37035	-1.838815							0.143122	-0.421759
-0.369106	-1.820131							0.144367	-0.421752
-0.367861	-1.804829							0.145611	-0.421744
-0.366617	-1.791701							0.146856	-0.421737
-0.365372	-1.781732							0.1481	-0.421729
-0.364127	-1.774565							0.149345	-0.421722
-0.362883	-1.769035							0.150589	-0.421713
-0.361638	-1.765733							0.151834	-0.421705
-0.360394	-1.76329							0.153078	-0.421696
-0.359149	-1.760997							0.154323	-0.421688
-0.357905	-1.759085							0.155567	-0.421679
-0.35666	-1.757888							0.156812	-0.421671
-0.355416	-1.757277							0.158056	-0.421662
-0.354171	-1.757447							0.159301	-0.421653
-0.352927	-1.757513							0.160546	-0.421645
-0.351682	-1.757053							0.16179	-0.421636
-0.350438	-1.75679							0.163035	-0.42163
-0.349193	-1.757066							0.164279	-0.421624
-0.347948	-1.757443							0.165524	-0.421617
-0.346704	-1.758257							0.166768	-0.421611
-0.345459	-1.759536							0.168013	-0.421605
-0.344215	-1.760594							0.169257	-0.421598
-0.34297	-1.762048							0.170502	-0.421592
-0.341726	-1.763878							0.171746	-0.421586
-0.340481	-1.764784							0.172991	-0.421579
-0.339237	-1.766243							0.174235	-0.421573
-0.337992	-1.767243							0.17548	-0.421564
-0.336748	-1.768138							0.176725	-0.421556
-0.335503	-1.770607							0.177969	-0.421548
-0.334258	-1.773518							0.179214	-0.421539
-0.333014	-1.775898							0.180458	-0.421531
-0.331769	-1.777789							0.181703	-0.421522
-0.330525	-1.779367							0.182947	-0.421514
-0.32928	-1.78156							0.184192	-0.421506
-0.328036	-1.782968							0.185436	-0.421497
-0.326791	-1.784772							0.186681	-0.421489
-0.325547	-1.787406							0.187925	-0.42148
-0.324302	-1.790563							0.18917	-0.421472
-0.323058	-1.79322							0.190414	-0.421464
-0.321813	-1.796662							0.191659	-0.421456
-0.320569	-1.800371							0.192904	-0.421447
-0.319324	-1.803737							0.194148	-0.421439
-0.31808	-1.80759							0.195393	-0.421431
-0.316835	-1.810558							0.196637	-0.421422
-0.31559	-1.813687							0.197882	-0.421414
-0.314346	-1.817104							0.199126	-0.421406
-0.313101	-1.820434							0.200371	-0.421398
-0.311857	-1.823163							0.201615	-0.42139
-0.310612	-1.825497							0.20286	-0.421382
-0.309368	-1.828328							0.204104	-0.421373
-0.308123	-1.831135							0.205349	-0.421365
-0.306879	-1.833635							0.206593	-0.421357
-0.305634	-1.835525							0.207838	-0.421349
-0.30439	-1.838428							0.209083	-0.421341
-0.303145	-1.840755							0.210327	-0.421333
-0.301901	-1.8434							0.211572	-0.421325
-0.300656	-1.845984							0.212816	-0.421317
-0.299411	-1.848733							0.214061	-0.421309
-0.298167	-1.851323							0.215305	-0.421301
-0.296922	-1.853315							0.21655	-0.421293
-0.295678	-1.856438							0.217794	-0.421285
-0.294433	-1.858505							0.219039	-0.421277
-0.293189	-1.85897							0.220283	-0.421269
-0.291944	-1.858966							0.221528	-0.421261
-0.2907	-1.859694							0.222772	-0.421253
-0.289455	-1.861865							0.224017	-0.421245
-0.288211	-1.863242							0.225262	-0.421238
-0.286966	-1.863685							0.226506	-0.42123
-0.285721	-1.86401							0.227751	-0.421222
-0.284477	-1.863789							0.228995	-0.421215
-0.283232	-1.863669							0.23024	-0.421207
-0.281988	-1.862169							0.231484	-0.421199
-0.280743	-1.860959							0.232729	-0.421192
-0.279499	-1.859298							0.233973	-0.421184
-0.278254	-1.857738							0.235218	-0.421176
-0.27701	-1.855464							0.236462	-0.421168
-0.275765	-1.853185							0.237707	-0.421161
-0.274521	-1.850629							0.238952	-0.421153
-0.273276	-1.84747							0.240196	-0.421146
-0.272032	-1.843514							0.241441	-0.421139
-0.270787	-1.840326							0.242685	-0.421131
-0.269542	-1.836617							0.24393	-0.421124
-0.268298	-1.832146							0.245174	-0.421116
-0.267053	-1.826918							0.246419	-0.421109
-0.265809	-1.822254							0.247663	-0.421101
-0.264564	-1.817683							0.248908	-0.421094
-0.26332	-1.811678							0.250152	-0.421086
-0.262075	-1.805513							0.251397	-0.421079
-0.260831	-1.798927							0.252641	-0.421072
-0.259586	-1.790276							0.253886	-0.421065
-0.258342	-1.781882							0.255131	-0.421058
-0.257097	-1.774086							0.256375	-0.42105
-0.255853	-1.765867							0.25762	-0.421043
-0.254608	-1.758462							0.258864	-0.421036
-0.253363	-1.74951							0.260109	-0.421029
-0.252119	-1.739157							0.261353	-0.421021
-0.250874	-1.729239							0.262598	-0.421013
-0.24963	-1.719468							0.263842	-0.421004
-0.248385	-1.709821							0.265087	-0.420995
-0.247141	-1.700807							0.266331	-0.420986
-0.245896	-1.691408							0.267576	-0.420978
-0.244652	-1.680197							0.26882	-0.420969
-0.243407	-1.670856							0.270065	-0.42096
-0.242163	-1.660326							0.271309	-0.420951
-0.240918	-1.649023							0.272554	-0.420943
-0.239674	-1.638374							0.273799	-0.420934
-0.238429	-1.628195							0.275043	-0.420927
-0.237184	-1.616849							0.276288	-0.42092
-0.23594	-1.604938							0.277532	-0.420914
-0.234695	-1.59407							0.278777	-0.420907
-0.233451	-1.582326							0.280021	-0.4209
-0.232206	-1.570936							0.281266	-0.420894
-0.230962	-1.561035							0.28251	-0.420887
-0.229717	-1.550991							0.283755	-0.420881
-0.228473	-1.539794							0.284999	-0.420874
-0.227228	-1.52779							0.286244	-0.420867
-0.225984	-1.515442							0.287489	-0.420861
-0.224739	-1.503564							0.288733	-0.420854
-0.223495	-1.491989							0.289978	-0.420848
-0.22225	-1.480828							0.291222	-0.420842
-0.221005	-1.469335							0.292467	-0.420835
-0.219761	-1.458767							0.293711	-0.420829
-0.218516	-1.448115							0.294956	-0.420822
-0.217272	-1.437253							0.2962	-0.420816
-0.216027	-1.427509							0.297445	-0.42081
-0.214783	-1.416905							0.298689	-0.420803
-0.213538	-1.406757							0.299934	-0.420794
-0.212294	-1.3973							0.301178	-0.420785
-0.211049	-1.388288							0.302423	-0.420776
-0.209805	-1.379446							0.303668	-0.420766
-0.20856	-1.370309							0.304912	-0.420757
-0.207316	-1.361421							0.306157	-0.420748
-0.206071	-1.354045							0.307401	-0.420739
-0.204826	-1.347585							0.308646	-0.420729
-0.203582	-1.340438							0.30989	-0.42072
-0.202337	-1.333609							0.311135	-0.420711
-0.201093	-1.327756							0.312379	-0.420702
-0.199848	-1.322226							0.313624	-0.420693
-0.198604	-1.316346							0.314868	-0.420685
-0.197359	-1.312217							0.316113	-0.420676
-0.196115	-1.308515							0.317357	-0.420668
-0.19487	-1.305467							0.318602	-0.420659
-0.193626	-1.301934							0.319847	-0.42065
-0.192381	-1.298514							0.321091	-0.420642
-0.191137	-1.295437							0.322336	-0.420633
-0.189892	-1.294229							0.32358	-0.420624
-0.188647	-1.293019							0.324825	-0.420616
-0.187403	-1.29156							0.326069	-0.420608
-0.186158	-1.290567							0.327314	-0.4206
-0.184914	-1.289754							0.328558	-0.420592
-0.183669	-1.289259							0.329803	-0.420584
-0.182425	-1.290004							0.331047	-0.420576
-0.18118	-1.290501							0.332292	-0.420568
-0.179936	-1.291309							0.333536	-0.42056
-0.178691	-1.292675							0.334781	-0.420552
-0.177447	-1.29432							0.336026	-0.420544
-0.176202	-1.295593							0.33727	-0.420536
-0.174958	-1.296907							0.338515	-0.420529
-0.173713	-1.298417							0.339759	-0.420521
-0.172468	-1.300292							0.341004	-0.420514
-0.171224	-1.303026							0.342248	-0.420506
-0.169979	-1.306371							0.343493	-0.420499
-0.168735	-1.310135							0.344737	-0.420492
-0.16749	-1.314116							0.345982	-0.420484
-0.166246	-1.318545							0.347226	-0.420477
-0.165001	-1.322908							0.348471	-0.420469
-0.163757	-1.327683							0.349715	-0.420462
-0.162512	-1.332549							0.35096	-0.420455
-0.161268	-1.337134							0.352205	-0.420448
-0.160023	-1.342094							0.353449	-0.420441
-0.158779	-1.347191							0.354694	-0.420434
-0.157534	-1.351874							0.355938	-0.420428
-0.156289	-1.356294							0.357183	-0.420421
-0.155045	-1.360414							0.358427	-0.420414
-0.1538	-1.364136							0.359672	-0.420407
-0.152556	-1.368905							0.360916	-0.4204
-0.151311	-1.374244							0.362161	-0.420391
-0.150067	-1.379315							0.363405	-0.420383
-0.148822	-1.384422							0.36465	-0.420374
-0.147578	-1.388894							0.365894	-0.420366
-0.146333	-1.393576							0.367139	-0.420357
-0.145089	-1.399283							0.368384	-0.420348
-0.143844	-1.404559							0.369628	-0.42034
-0.142599	-1.409266							0.370873	-0.420331
-0.141355	-1.41455							0.372117	-0.420323
-0.14011	-1.41982							0.373362	-0.420314
-0.138866	-1.425326							0.374606	-0.420307
-0.137621	-1.430625							0.375851	-0.420299
-0.136377	-1.435988							0.377095	-0.420291
-0.135132	-1.441303							0.37834	-0.420283
-0.133888	-1.445692							0.379584	-0.420276
-0.132643	-1.449102							0.380829	-0.420268
-0.131399	-1.453505							0.382073	-0.42026
-0.130154	-1.458503							0.383318	-0.420253
-0.12891	-1.46381							0.384563	-0.420245
-0.127665	-1.468608							0.385807	-0.420237
-0.12642	-1.473064							0.387052	-0.420231
-0.125176	-1.477214							0.388296	-0.420224
-0.123931	-1.48083							0.389541	-0.420217
-0.122687	-1.484764							0.390785	-0.42021
-0.121442	-1.489143							0.39203	-0.420203
-0.120198	-1.492994							0.393274	-0.420196
-0.118953	-1.497039							0.394519	-0.42019
-0.117709	-1.501338							0.395763	-0.420183
-0.116464	-1.50553							0.397008	-0.420176
-0.11522	-1.509702							0.398252	-0.420169
-0.113975	-1.514005							0.399497	-0.42016
-0.112731	-1.518525							0.400742	-0.420151
-0.111486	-1.522815							0.401986	-0.420141
-0.110242	-1.527355							0.403231	-0.420132
-0.108997	-1.531582							0.404475	-0.420123
-0.107752	-1.535484							0.40572	-0.420114
-0.106508	-1.539509							0.406964	-0.420105
-0.105263	-1.542753							0.408209	-0.420096
-0.104019	-1.545842							0.409453	-0.420086
-0.102774	-1.549186							0.410698	-0.420077
-0.10153	-1.55254							0.411942	-0.42007
-0.100285	-1.556041							0.413187	-0.420062
-0.099041	-1.559637							0.414432	-0.420054
-0.097796	-1.562615							0.415676	-0.420047
-0.096552	-1.565721							0.416921	-0.420039
-0.095307	-1.569837							0.418165	-0.420031
-0.094062	-1.574024							0.41941	-0.420024
-0.092818	-1.578054							0.420654	-0.420016
-0.091573	-1.582047							0.421899	-0.420009
-0.090329	-1.586205							0.423143	-0.420001
-0.089084	-1.590013							0.424388	-0.419993
-0.08784	-1.593522							0.425632	-0.419984
-0.086595	-1.596739							0.426877	-0.419976
-0.085351	-1.599787							0.428121	-0.419967
-0.084106	-1.603318							0.429366	-0.419959
-0.082862	-1.606287							0.430611	-0.41995
-0.081617	-1.608812							0.431855	-0.419942
-0.080373	-1.61114							0.4331	-0.419934
-0.079128	-1.613104							0.434344	-0.419925
-0.077883	-1.615528							0.435589	-0.419917
-0.076639	-1.618052							0.436833	-0.41991
-0.075394	-1.620049							0.438078	-0.419904
-0.07415	-1.622667							0.439322	-0.419897
-0.072905	-1.625155							0.440567	-0.419891
-0.071661	-1.626853							0.441811	-0.419885
-0.070416	-1.629044							0.443056	-0.419878
-0.069172	-1.631594							0.4443	-0.419872
-0.067927	-1.633541							0.445545	-0.419865
-0.066683	-1.635655							0.44679	-0.419859
-0.065438	-1.638163							0.448034	-0.419852
-0.064194	-1.640558							0.449279	-0.419845
-0.062949	-1.642886							0.450523	-0.419838
-0.061704	-1.645971							0.451768	-0.41983
-0.06046	-1.648521							0.453012	-0.419823
-0.059215	-1.649643							0.454257	-0.419816
-0.057971	-1.651533							0.455501	-0.419808
-0.056726	-1.653557							0.456746	-0.419801
-0.055482	-1.654836							0.45799	-0.419793
-0.054237	-1.656903							0.459235	-0.419786
-0.052993	-1.658525							0.460479	-0.419779
-0.051748	-1.659949							0.461724	-0.419769
-0.050504	-1.661948							0.462969	-0.41976
-0.049259	-1.664284							0.464213	-0.419751
-0.048015	-1.665663							0.465458	-0.419741
-0.04677	-1.667258							0.466702	-0.419732
-0.045525	-1.66867							0.467947	-0.419722
-0.044281	-1.669728							0.469191	-0.419713
-0.043036	-1.671593							0.470436	-0.419704
-0.041792	-1.672517							0.47168	-0.419694
-0.040547	-1.67364							0.472925	-0.419685
-0.039303	-1.675313							0.474169	-0.419678
-0.038058	-1.676974							0.475414	-0.419671
-0.036814	-1.679395							0.476658	-0.419665
-0.035569	-1.681787							0.477903	-0.419658
-0.034325	-1.683824							0.479148	-0.419651
-0.03308	-1.68427							0.480392	-0.419645
-0.031836	-1.685113							0.481637	-0.419638
-0.030591	-1.687482							0.482881	-0.419631
-0.029346	-1.69026							0.484126	-0.419625
-0.028102	-1.692005							0.48537	-0.419618
-0.026857	-1.693191							0.486615	-0.419611
-0.025613	-1.694248							0.487859	-0.419604
-0.024368	-1.695213							0.489104	-0.419597
-0.023124	-1.696717							0.490348	-0.419589
-0.021879	-1.69866							0.491593	-0.419582
-0.020635	-1.700386							0.492837	-0.419575
-0.01939	-1.700892							0.494082	-0.419568
-0.018146	-1.701862							0.495327	-0.419561
-0.016901	-1.703678							0.496571	-0.419554
-0.015657	-1.704879							0.497816	-0.419547
-0.014412	-1.706677							0.49906	-0.41954
-0.013167	-1.707418							0.500305	-0.419532
-0.011923	-1.708995							0.501549	-0.419525
-0.010678	-1.668462							0.502794	-0.419518
-0.009434	-0.00006							0.504038	-0.419511
-0.008189	-0.002597							0.505283	-0.419504
-0.006945	-0.00419							0.506527	-0.419497
-0.0057	-0.005311							0.507772	-0.41949
-0.004456	-0.006939							0.509016	-0.419482
-0.003211	-0.008219							0.510261	-0.419475
-0.001967	-0.009851							0.511506	-0.419464
-0.000722	-0.012349							0.51275	-0.419453
0.000522	-0.028553							0.513995	-0.419443
0.001767	-0.030797							0.515239	-0.419432
0.003012	-0.032833							0.516484	-0.419421
0.004256	-0.034291							0.517728	-0.41941
0.005501	-0.034457							0.518973	-0.419399
0.006745	-0.033288							0.520217	-0.419388
0.00799	-0.03289							0.521462	-0.419377
0.009234	-0.033684							0.522706	-0.419367
0.010479	-0.034513							0.523951	-0.419359
0.011723	-0.034323							0.525195	-0.419352
0.012968	-0.034173							0.52644	-0.419345
0.014212	-0.034645							0.527685	-0.419337
0.015457	-0.034617							0.528929	-0.41933
0.016702	-0.035001							0.530174	-0.419323
0.017946	-0.03494							0.531418	-0.419316
0.019191	-0.034955							0.532663	-0.419308
0.020435	-0.034344							0.533907	-0.419301
0.02168	-0.034816							0.535152	-0.419294
0.022924	-0.035611							0.536396	-0.419286
0.024169	-0.03593							0.537641	-0.419279
0.025413	-0.03622							0.538885	-0.419272
0.026658	-0.035609							0.54013	-0.419264
0.027902	-0.035198							0.541375	-0.419257
0.029147	-0.03508							0.542619	-0.41925
0.030391	-0.034914							0.543864	-0.419242
0.031636	-0.03383							0.545108	-0.419235
0.03288	-0.033355							0.546353	-0.419228
0.034125	-0.033274							0.547597	-0.41922
0.03537	-0.034355							0.548842	-0.419213
0.036614	-0.035234							0.550086	-0.419206
0.037859	-0.035059							0.551331	-0.419198
0.039103	-0.034906							0.552575	-0.419191
0.040348	-0.035331							0.55382	-0.419184
0.041592	-0.035624							0.555064	-0.419176
0.042837	-0.0362							0.556309	-0.419169
0.044081	-0.037131							0.557553	-0.419161
0.045326	-0.038182							0.558798	-0.419154
0.04657	-0.039413							0.560043	-0.419147
0.047815	-0.040252							0.561287	-0.419139
0.04906	-0.041314							0.562532	-0.419132
0.050304	-0.04269							0.563776	-0.419124
0.051549	-0.044091							0.565021	-0.419117
0.052793	-0.045449							0.566265	-0.41911
0.054038	-0.046254							0.56751	-0.419102
0.055282	-0.047014							0.568754	-0.419095
0.056527	-0.048075							0.569999	-0.419087
0.057771	-0.049682							0.571243	-0.41908
0.059016	-0.051018							0.572488	-0.419073
0.06026	-0.051057							0.573733	-0.419065
0.061505	-0.051796							0.574977	-0.419058
0.062749	-0.054235							0.576222	-0.41905
0.063994	-0.056458							0.577466	-0.419043
0.065239	-0.057881							0.578711	-0.419035
0.066483	-0.059407							0.579955	-0.419028
0.067728	-0.061626							0.5812	-0.41902
0.068972	-0.064175							0.582444	-0.419013
0.070217	-0.066134							0.583689	-0.419005
0.071461	-0.067813							0.584933	-0.418998
0.072706	-0.068724							0.586178	-0.41899
0.07395	-0.069515							0.587422	-0.418983
0.075195	-0.07083							0.588667	-0.418975
0.076439	-0.071662							0.589912	-0.418968
0.077684	-0.073119							0.591156	-0.41896
0.078928	-0.074874							0.592401	-0.418953
0.080173	-0.076717							0.593645	-0.418945
0.081418	-0.079042							0.59489	-0.418938
0.082662	-0.080684							0.596134	-0.41893
0.083907	-0.08202							0.597379	-0.418923
0.085151	-0.083199							0.598623	-0.418915
0.086396	-0.084277							0.599868	-0.418908
0.08764	-0.085265							0.601112	-0.4189
0.088885	-0.086287							0.602357	-0.418893
0.090129	-0.08772							0.603601	-0.418885
0.091374	-0.089478							0.604846	-0.418878
0.092618	-0.091044							0.60609	-0.41887
0.093863	-0.092406							0.607335	-0.418863
0.095107	-0.094277							0.60858	-0.418855
0.096352	-0.0953							0.609824	-0.418848
0.097597	-0.09592							0.611069	-0.41884
0.098841	-0.096551							0.612313	-0.418832
0.100086	-0.097933							0.613558	-0.418825
0.10133	-0.099463							0.614802	-0.418817
0.102575	-0.099761							0.616047	-0.41881
0.103819	-0.100688							0.617291	-0.418802
0.105064	-0.102402							0.618536	-0.418795
0.106308	-0.102881							0.61978	-0.418787
0.107553	-0.103333							0.621025	-0.418779
0.108797	-0.103747							0.62227	-0.418772
0.110042	-0.105024							0.623514	-0.418764
0.111286	-0.106487							0.624759	-0.418757
0.112531	-0.107001							0.626003	-0.418749
0.113776	-0.107608							0.627248	-0.418741
0.11502	-0.107617							0.628492	-0.418734
0.116265	-0.108187							0.629737	-0.418726
0.117509	-0.109444							0.630981	-0.418719
0.118754	-0.110007							0.632226	-0.418711
0.119998	-0.111105							0.63347	-0.418703
0.121243	-0.110849							0.634715	-0.418696
0.122487	-0.111781							0.635959	-0.418684
0.123732	-0.113391							0.637204	-0.418673
0.124976	-0.113689							0.638449	-0.418661
0.126221	-0.112886							0.639693	-0.41865
0.127465	-0.112788							0.640938	-0.418638
0.12871	-0.112971							0.642182	-0.418627
0.129955	-0.112878							0.643427	-0.418615
0.131199	-0.112761							0.644671	-0.418604
0.132444	-0.1134							0.645916	-0.418592
0.133688	-0.114005							0.64716	-0.418581
0.134933	-0.114596							0.648405	-0.418573
0.136177	-0.115351							0.649649	-0.418566
0.137422	-0.115814							0.650894	-0.418558
0.138666	-0.116194							0.652138	-0.41855
0.139911	-0.116726							0.653383	-0.418542
0.141155	-0.117555							0.654628	-0.418535
0.1424	-0.117773							0.655872	-0.418527
0.143644	-0.117376							0.657117	-0.418519
0.144889	-0.117535							0.658361	-0.418512
0.146134	-0.118619							0.659606	-0.418504
0.147378	-0.11959							0.66085	-0.418496
0.148623	-0.120367							0.662095	-0.418489
0.149867	-0.121017							0.663339	-0.418481
0.151112	-0.122064							0.664584	-0.418473
0.152356	-0.122406							0.665828	-0.418465
0.153601	-0.123041							0.667073	-0.418458
0.154845	-0.123599							0.668317	-0.41845
0.15609	-0.124244							0.669562	-0.418442
0.157334	-0.12392							0.670807	-0.418435
0.158579	-0.123252							0.672051	-0.418427
0.159823	-0.125054							0.673296	-0.418419
0.161068	-0.125571							0.67454	-0.418411
0.162313	-0.125955							0.675785	-0.418404
0.163557	-0.126406							0.677029	-0.418396
0.164802	-0.12761							0.678274	-0.418388
0.166046	-0.127966							0.679518	-0.41838
0.167291	-0.127603							0.680763	-0.418373
0.168535	-0.127002							0.682007	-0.418365
0.16978	-0.12659							0.683252	-0.418357
0.171024	-0.126117							0.684496	-0.418349
0.172269	-0.125987							0.685741	-0.418342
0.173513	-0.12564							0.686986	-0.418334
0.174758	-0.12554							0.68823	-0.418326
0.176003	-0.126123							0.689475	-0.418318
0.177247	-0.127074							0.690719	-0.418311
0.178492	-0.128097							0.691964	-0.418303
0.179736	-0.128841							0.693208	-0.418295
0.180981	-0.13013							0.694453	-0.418287
0.182225	-0.129535							0.695697	-0.41828
0.18347	-0.129897							0.696942	-0.418272
0.184714	-0.130089							0.698186	-0.418264
0.185959	-0.130095							0.699431	-0.418256
0.187203	-0.129739							0.700675	-0.418248
0.188448	-0.130409							0.70192	-0.418241
0.189692	-0.130836							0.703165	-0.418233
0.190937	-0.130991							0.704409	-0.418225
0.192182	-0.132493							0.705654	-0.418217
0.193426	-0.13315							0.706898	-0.418209
0.194671	-0.13366							0.708143	-0.418202
0.195915	-0.134009							0.709387	-0.418194
0.19716	-0.134649							0.710632	-0.418186
0.198404	-0.134873							0.711876	-0.418178
0.199649	-0.135826							0.713121	-0.41817
0.200893	-0.136024							0.714365	-0.418163
0.202138	-0.136535							0.71561	-0.418155
0.203382	-0.136709							0.716855	-0.418147
0.204627	-0.137146							0.718099	-0.418139
0.205871	-0.138404							0.719344	-0.418131
0.207116	-0.138805							0.720588	-0.418123
0.20836	-0.138326							0.721833	-0.418116
0.209605	-0.136988							0.723077	-0.418108
0.21085	-0.137647							0.724322	-0.4181
0.212094	-0.138206							0.725566	-0.418092
0.213339	-0.138405							0.726811	-0.418084
0.214583	-0.138452							0.728055	-0.418076
0.215828	-0.138197							0.7293	-0.418069
0.217072	-0.137705							0.730544	-0.418061
0.218317	-0.137644							0.731789	-0.418053
0.219561	-0.137875							0.733033	-0.418045
0.220806	-0.139152							0.734278	-0.418037
0.22205	-0.13819							0.735523	-0.418029
0.223295	-0.13762							0.736767	-0.418022
0.22454	-0.137016							0.738012	-0.418014
0.225784	-0.136556							0.739256	-0.418006
0.227029	-0.13699							0.740501	-0.417998
0.228273	-0.136612							0.741745	-0.41799
0.229518	-0.136699							0.74299	-0.417982
0.230762	-0.137208							0.744234	-0.417974
0.232007	-0.136798							0.745479	-0.417967
0.233251	-0.136374							0.746723	-0.417959
0.234496	-0.135695							0.747968	-0.417951
0.23574	-0.135301							0.749213	-0.417943
0.236985	-0.13404							0.750457	-0.417935
0.238229	-0.132399							0.751702	-0.417927
0.239474	-0.131043							0.752946	-0.417919
0.240719	-0.129332							0.754191	-0.417911
0.241963	-0.12814							0.755435	-0.417904
0.243208	-0.126618							0.75668	-0.417896
0.244452	-0.125214							0.757924	-0.417888
0.245697	-0.125031							0.759169	-0.41788
0.246941	-0.124614							0.760413	-0.417872
0.248186	-0.121661							0.761658	-0.417864
0.24943	-0.120444							0.762902	-0.417856
0.250675	-0.118873							0.764147	-0.417848
0.251919	-0.116981							0.765392	-0.41784
0.253164	-0.116206							0.766636	-0.417832
0.254408	-0.11459							0.767881	-0.417825
0.255653	-0.112916							0.769125	-0.417817
0.256898	-0.111749							0.77037	-0.417809
0.258142	-0.10995							0.771614	-0.417801
0.259387	-0.108534							0.772859	-0.417793
0.260631	-0.10686							0.774103	-0.417785
0.261876	-0.104797							0.775348	-0.417777
0.26312	-0.103286							0.776592	-0.417769
0.264365	-0.101977							0.777837	-0.417761
0.265609	-0.099484							0.779081	-0.417753
0.266854	-0.097793							0.780326	-0.417746
0.268098	-0.095293							0.78157	-0.417738
0.269343	-0.093463							0.782815	-0.41773
0.270587	-0.091843							0.78406	-0.417722
0.271832	-0.089898							0.785304	-0.417714
0.273077	-0.087549							0.786549	-0.417706
0.274321	-0.085349							0.787793	-0.417698
0.275566	-0.083197							0.789038	-0.41769
0.27681	-0.081441							0.790282	-0.417682
0.278055	-0.07983							0.791527	-0.417674
0.279299	-0.078799							0.792771	-0.417666
0.280544	-0.077034							0.794016	-0.417658
0.281788	-0.075118							0.79526	-0.41765
0.283033	-0.073609							0.796505	-0.417642
0.284277	-0.072176							0.79775	-0.417635
0.285522	-0.070083							0.798994	-0.417627
0.286766	-0.068373							0.800239	-0.417619
0.288011	-0.06717							0.801483	-0.417611
0.289256	-0.064437							0.802728	-0.417603
0.2905	-0.062781							0.803972	-0.417595
0.291745	-0.061745							0.805217	-0.417587
0.292989	-0.060394							0.806461	-0.417579
0.294234	-0.059213							0.807706	-0.417571
0.295478	-0.058239							0.80895	-0.417563
0.296723	-0.057875							0.810195	-0.417555
0.297967	-0.05648							0.811439	-0.417547
0.299212	-0.055612							0.812684	-0.417539
0.300456	-0.055763							0.813929	-0.417531
0.301701	-0.055849							0.815173	-0.417523
0.302945	-0.055948							0.816418	-0.417515
0.30419	-0.055965							0.817662	-0.417507
0.305435	-0.05573							0.818907	-0.417499
0.306679	-0.056013							0.820151	-0.417491
0.307924	-0.055883							0.821396	-0.417483
0.309168	-0.055338							0.82264	-0.417475
0.310413	-0.056177							0.823885	-0.417467
0.311657	-0.057113							0.825129	-0.41746
0.312902	-0.05802							0.826374	-0.417452
0.314146	-0.058862							0.827618	-0.417444
0.315391	-0.059297							0.828863	-0.417436
0.316635	-0.059727							0.830108	-0.417428
0.31788	-0.060053							0.831352	-0.41742
0.319124	-0.059945							0.832597	-0.417412
0.320369	-0.060147							0.833841	-0.417404
0.321614	-0.060473							0.835086	-0.417396
0.322858	-0.060628							0.83633	-0.417388
0.324103	-0.060902							0.837575	-0.41738
0.325347	-0.061476							0.838819	-0.417372
0.326592	-0.062602							0.840064	-0.417364
0.327836	-0.064324							0.841308	-0.417356
0.329081	-0.065253							0.842553	-0.417348
0.330325	-0.065871							0.843798	-0.41734
0.33157	-0.066396							0.845042	-0.417332
0.332814	-0.067669							0.846287	-0.417324
0.334059	-0.070028							0.847531	-0.417316
0.335303	-0.07205							0.848776	-0.417308
0.336548	-0.073577							0.85002	-0.4173
0.337793	-0.074812							0.851265	-0.417292
0.339037	-0.076805							0.852509	-0.417284
0.340282	-0.079294							0.853754	-0.417276
0.341526	-0.080814							0.854998	-0.417268
0.342771	-0.082221							0.856243	-0.41726
0.344015	-0.08425							0.857487	-0.417252
0.34526	-0.085907							0.858732	-0.417244
0.346504	-0.087805							0.859976	-0.417236
0.347749	-0.090105							0.861221	-0.417228
0.348993	-0.09235							0.862466	-0.41722
0.350238	-0.094368							0.86371	-0.417212
0.351483	-0.096354							0.864955	-0.417204
0.352727	-0.097698							0.866199	-0.417196
0.353972	-0.098712							0.867444	-0.417188
0.355216	-0.100604							0.868688	-0.41718
0.356461	-0.102963							0.869933	-0.417172
0.357705	-0.105107							0.871177	-0.417164
0.35895	-0.106401							0.872422	-0.417156
0.360194	-0.107739							0.873666	-0.417148
0.361439	-0.110009							0.874911	-0.41714
0.362683	-0.111192							0.876155	-0.417132
0.363928	-0.112357							0.8774	-0.417124
0.365172	-0.113958							0.878645	-0.417116
0.366417	-0.115805							0.879889	-0.417108
0.367661	-0.117056							0.881134	-0.4171
0.368906	-0.117857							0.882378	-0.417092
0.370151	-0.119051							0.883623	-0.417084
0.371395	-0.121246							0.884867	-0.417076
0.37264	-0.122861							0.886112	-0.417068
0.373884	-0.124081							0.887356	-0.41706
0.375129	-0.1252							0.888601	-0.417052
0.376373	-0.126562							0.889845	-0.417044
0.377618	-0.127774							0.89109	-0.417036
0.378862	-0.128172							0.892335	-0.417028
0.380107	-0.128976							0.893579	-0.41702
0.381351	-0.130976							0.894824	-0.417012
0.382596	-0.132695							0.896068	-0.417004
0.383841	-0.133796							0.897313	-0.416992
0.385085	-0.135594							0.898557	-0.41698
0.38633	-0.137284							0.899802	-0.416968
0.387574	-0.138522							0.901046	-0.416956
0.388819	-0.140046							0.902291	-0.416943
0.390063	-0.14153							0.903535	-0.416931
0.391308	-0.143018							0.90478	-0.416919
0.392552	-0.144836							0.906024	-0.416907
0.393797	-0.147118							0.907269	-0.416895
0.395041	-0.148797							0.908513	-0.416883
0.396286	-0.149434							0.909758	-0.416875
0.39753	-0.150554							0.911003	-0.416867
0.398775	-0.152085							0.912247	-0.416859
0.40002	-0.153495							0.913492	-0.416851
0.401264	-0.155071							0.914736	-0.416843
0.402509	-0.155739							0.915981	-0.416835
0.403753	-0.15681							0.917225	-0.416827
0.404998	-0.157973							0.91847	-0.416819
0.406242	-0.158539							0.919714	-0.416811
0.407487	-0.159387							0.920959	-0.416803
0.408731	-0.160649							0.922203	-0.416795
0.409976	-0.161733							0.923448	-0.416787
0.41122	-0.162635							0.924692	-0.416779
0.412465	-0.163365							0.925937	-0.416771
0.413709	-0.163906							0.927182	-0.416763
0.414954	-0.165745							0.928426	-0.416755
0.416199	-0.167506							0.929671	-0.416747
0.417443	-0.168623							0.930915	-0.416739
0.418688	-0.169385							0.93216	-0.416731
0.419932	-0.169925							0.933404	-0.416723
0.421177	-0.170972							0.934649	-0.416715
0.422421	-0.171524							0.935893	-0.416707
0.423666	-0.172034							0.937138	-0.416699
0.42491	-0.174573							0.938382	-0.41669
0.426155	-0.175876							0.939627	-0.416682
0.427399	-0.176796							0.940872	-0.416674
0.428644	-0.177865							0.942116	-0.416666
0.429888	-0.1784							0.943361	-0.416658
0.431133	-0.179209							0.944605	-0.41665
0.432378	-0.18061							0.94585	-0.416642
0.433622	-0.181114							0.947094	-0.416634
0.434867	-0.182229							0.948339	-0.416626
0.436111	-0.183338							0.949583	-0.416618
0.437356	-0.18481							0.950828	-0.41661
0.4386	-0.186078							0.952072	-0.416602
0.439845	-0.18789							0.953317	-0.416594
0.441089	-0.189758							0.954561	-0.416586
0.442334	-0.191546							0.955806	-0.416578
0.443578	-0.192622							0.957051	-0.41657
0.444823	-0.193152							0.958295	-0.416562
0.446067	-0.193928							0.95954	-0.416554
0.447312	-0.194311							0.960784	-0.416546
0.448557	-0.194595							0.962029	-0.416538
0.449801	-0.195679							0.963273	-0.41653
0.451046	-0.195547							0.964518	-0.416522
0.45229	-0.196392							0.965762	-0.416514
0.453535	-0.197577							0.967007	-0.416506
0.454779	-0.199132							0.968251	-0.416498
0.456024	-0.200106							0.969496	-0.41649
0.457268	-0.201176							0.97074	-0.416482
0.458513	-0.202993							0.971985	-0.416474
0.459757	-0.204127							0.97323	-0.416466
0.461002	-0.204715							0.974474	-0.416457
0.462246	-0.2065							0.975719	-0.416449
0.463491	-0.207143							0.976963	-0.416441
0.464736	-0.207936							0.978208	-0.416433
0.46598	-0.208402							0.979452	-0.416425
0.467225	-0.209309							0.980697	-0.416417
0.468469	-0.211135							0.981941	-0.416409
0.469714	-0.212716							0.983186	-0.416401
0.470958	-0.214031							0.98443	-0.416393
0.472203	-0.213437							0.985675	-0.416385
0.473447	-0.214227							0.986919	-0.416377
0.474692	-0.214897							0.988164	-0.416369
0.475936	-0.216035							0.989409	-0.416361
0.477181	-0.217216							0.990653	-0.416353
0.478426	-0.217779							0.991898	-0.416345
0.47967	-0.218663							0.993142	-0.416337
0.480915	-0.219159							0.994387	-0.416329
0.482159	-0.220212							0.995631	-0.416321
0.483404	-0.221087							0.996876	-0.416313
0.484648	-0.222509							0.99812	-0.416305
0.485893	-0.223119							0.999365	-0.416297
0.487137	-0.223769							1.000609	-0.416289
0.488382	-0.225133							1.001854	-0.416281
0.489626	-0.225864							1.003098	-0.416273
0.490871	-0.225743							1.004343	-0.416265
0.492115	-0.226507							1.005588	-0.416257
0.49336	-0.229072							1.006832	-0.416249
0.494605	-0.229077							1.008077	-0.416241
0.495849	-0.229663							1.009321	-0.416233
0.497094	-0.230587							1.010566	-0.416225
0.498338	-0.23196							1.01181	-0.416216
0.499583	-0.232914							1.013055	-0.416208
0.500827	-0.232935							1.014299	-0.4162
0.502072	-0.233869							1.015544	-0.416192
0.503316	-0.233584							1.016788	-0.416184
0.504561	-0.234001							1.018033	-0.416176
0.505805	-0.234677							1.019278	-0.416168
0.50705	-0.235649							1.020522	-0.41616
0.508294	-0.237166							1.021767	-0.416152
0.509539	-0.238372							1.023011	-0.416144
0.510783	-0.23933							1.024256	-0.416136
0.512028	-0.240074							1.0255	-0.416128
0.513273	-0.241801							1.026745	-0.41612
0.514517	-0.242984							1.027989	-0.416112
0.515762	-0.243624							1.029234	-0.416104
0.517006	-0.243211							1.030478	-0.416096
0.518251	-0.243314							1.031723	-0.416088
0.519495	-0.243419							1.032967	-0.41608
0.52074	-0.243108							1.034212	-0.416072
0.521984	-0.243996							1.035456	-0.416064
0.523229	-0.244628							1.036701	-0.416056
0.524473	-0.244673							1.037946	-0.416048
0.525718	-0.24478							1.03919	-0.41604
0.526962	-0.244777							1.040435	-0.416032
0.528207	-0.245495							1.041679	-0.416024
0.529452	-0.245749							1.042924	-0.416016
0.530696	-0.245838							1.044168	-0.416008
0.531941	-0.246047							1.045413	-0.416
0.533185	-0.246062							1.046657	-0.415988
0.53443	-0.246858							1.047902	-0.415976
0.535674	-0.248033							1.049146	-0.415964
0.536919	-0.249368							1.050391	-0.415952
0.538163	-0.250523							1.051636	-0.41594
0.539408	-0.250257							1.05288	-0.415928
0.540652	-0.250897							1.054125	-0.415916
0.541897	-0.250771							1.055369	-0.415904
0.543142	-0.251705							1.056614	-0.415891
0.544386	-0.252506							1.057858	-0.415879
0.545631	-0.253124							1.059103	-0.415871
0.546875	-0.253416							1.060347	-0.415863
0.54812	-0.254278							1.061592	-0.415855
0.549364	-0.254313							1.062836	-0.415847
0.550609	-0.254193							1.064081	-0.415839
0.551853	-0.25492							1.065325	-0.415831
0.553098	-0.256217							1.06657	-0.415823
0.554342	-0.256806							1.067815	-0.415815
0.555587	-0.2562							1.069059	-0.415807
0.556831	-0.257281							1.070304	-0.415799
0.558076	-0.258525							1.071548	-0.415791
0.559321	-0.259332							1.072793	-0.415783
0.560565	-0.259358							1.074037	-0.415775
0.56181	-0.259718							1.075282	-0.415767
0.563054	-0.260947							1.076526	-0.415759
0.564299	-0.261171							1.077771	-0.415751
0.565543	-0.262069							1.079015	-0.415743
0.566788	-0.262989							1.08026	-0.415735
0.568032	-0.263387							1.081504	-0.415727
0.569277	-0.262722							1.082749	-0.415719
0.570521	-0.263102							1.083993	-0.415711
0.571766	-0.263519							1.085238	-0.415703
0.573011	-0.26418							1.086483	-0.415695
0.574255	-0.264911							1.087727	-0.415687
0.575499	-0.265334							1.088972	-0.415679
0.576744	-0.2657							1.090216	-0.415671
0.577989	-0.266425							1.091461	-0.415663
0.579233	-0.267548							1.092705	-0.415655
0.580478	-0.268334							1.09395	-0.415648
0.581722	-0.269227							1.095194	-0.41564
0.582967	-0.26997							1.096439	-0.415632
0.584211	-0.270026							1.097683	-0.415624
0.585456	-0.270066							1.098928	-0.415616
0.5867	-0.270913							1.100173	-0.415608
0.587945	-0.27165							1.101417	-0.4156
0.589189	-0.272442							1.102662	-0.415592
0.590434	-0.27288							1.103906	-0.415584
0.591679	-0.273513							1.105151	-0.415576
0.592923	-0.274517							1.106395	-0.415568
0.594168	-0.275055							1.10764	-0.41556
0.595412	-0.275676							1.108884	-0.415552
0.596657	-0.277131							1.110129	-0.415544
0.597901	-0.278439							1.111373	-0.415536
0.599146	-0.278695							1.112618	-0.415528
0.60039	-0.278947							1.113863	-0.41552
0.601635	-0.279703							1.115107	-0.415512
0.602879	-0.280457							1.116352	-0.415504
0.604124	-0.281385							1.117596	-0.415496
0.605368	-0.281623							1.118841	-0.415488
0.606613	-0.281184							1.120085	-0.41548
0.607858	-0.280819							1.12133	-0.415472
0.609102	-0.281696							1.122574	-0.415464
0.610347	-0.282538							1.123819	-0.415456
0.611591	-0.282995							1.125063	-0.415448
0.612836	-0.283447							1.126308	-0.41544
0.61408	-0.284166							1.127552	-0.415432
0.615325	-0.284427							1.128797	-0.415424
0.616569	-0.284736							1.130041	-0.415416
0.617814	-0.285154							1.131286	-0.415408
0.619058	-0.285827							1.13253	-0.4154
0.620303	-0.287245							1.133775	-0.415388
0.621548	-0.287131							1.13502	-0.415376
0.622792	-0.286932							1.136264	-0.415365
0.624036	-0.287366							1.137509	-0.415353
0.625281	-0.287389							1.138753	-0.415341
0.626526	-0.287567							1.139998	-0.415329
0.62777	-0.288085							1.141242	-0.415317
0.629015	-0.287805							1.142487	-0.415305
0.630259	-0.287562							1.143731	-0.415293
0.631504	-0.288296							1.144976	-0.415281
0.632748	-0.289025							1.14622	-0.415273
0.633993	-0.289239							1.147465	-0.415265
0.635237	-0.289893							1.14871	-0.415257
0.636482	-0.290767							1.149954	-0.415249
0.637726	-0.291689							1.151199	-0.415241
0.638971	-0.292266							1.152443	-0.415233
0.640216	-0.292378							1.153688	-0.415225
0.64146	-0.292586							1.154932	-0.415217
0.642705	-0.293255							1.156177	-0.41521
0.643949	-0.294186							1.157421	-0.415202
0.645194	-0.295096							1.158666	-0.415194
0.646438	-0.295886							1.15991	-0.415186
0.647683	-0.296948							1.161155	-0.415178
0.648927	-0.297446							1.1624	-0.41517
0.650172	-0.297433							1.163644	-0.415162
0.651416	-0.29814							1.164889	-0.415154
0.652661	-0.298484							1.166133	-0.415146
0.653905	-0.298561							1.167378	-0.415138
0.65515	-0.299367							1.168622	-0.41513
0.656395	-0.300593							1.169867	-0.415122
0.657639	-0.301494							1.171111	-0.415115
0.658884	-0.301241							1.172356	-0.415107
0.660128	-0.300198							1.1736	-0.415099
0.661373	-0.2998							1.174845	-0.415091
0.662617	-0.299615							1.176089	-0.415083
0.663862	-0.299553							1.177334	-0.415075
0.665106	-0.299848							1.178578	-0.415067
0.666351	-0.300277							1.179823	-0.415059
0.667595	-0.300834							1.181067	-0.415051
0.66884	-0.301681							1.182312	-0.415043
0.670085	-0.302606							1.183557	-0.415035
0.671329	-0.302507							1.184801	-0.415028
0.672574	-0.302573							1.186046	-0.41502
0.673818	-0.303214							1.18729	-0.415012
0.675063	-0.303747							1.188535	-0.415004
0.676307	-0.304232							1.189779	-0.414996
0.677552	-0.30488							1.191024	-0.414988
0.678796	-0.305775							1.192268	-0.41498
0.680041	-0.306512							1.193513	-0.414972
0.681285	-0.307535							1.194757	-0.414964
0.68253	-0.307684							1.196002	-0.414957
0.683774	-0.307722							1.197247	-0.414949
0.685019	-0.308947							1.198491	-0.414941
0.686264	-0.309586							1.199736	-0.414933
0.687508	-0.309537							1.20098	-0.414925
0.688753	-0.310205							1.202225	-0.414917
0.689997	-0.310138							1.203469	-0.414909
0.691242	-0.310789							1.204714	-0.414901
0.692486	-0.311833							1.205958	-0.414893
0.693731	-0.312084							1.207203	-0.414886
0.694975	-0.311545							1.208447	-0.414878
0.69622	-0.311736							1.209692	-0.41487
0.697464	-0.311707							1.210937	-0.414862
0.698709	-0.311902							1.212181	-0.414854
0.699953	-0.31172							1.213426	-0.414846
0.701198	-0.311591							1.21467	-0.414838
0.702442	-0.311524							1.215915	-0.414831
0.703687	-0.311306							1.217159	-0.414823
0.704932	-0.311125							1.218404	-0.414815
0.706176	-0.311071							1.219648	-0.414807
0.707421	-0.311047							1.220893	-0.414799
0.708665	-0.311252							1.222137	-0.414791
0.70991	-0.311267							1.223382	-0.414783
0.711154	-0.311775							1.224626	-0.414776
0.712399	-0.312334							1.225871	-0.414768
0.713643	-0.31254							1.227115	-0.41476
0.714888	-0.313021							1.22836	-0.414752
0.716132	-0.313715							1.229604	-0.414744
0.717377	-0.313423							1.230849	-0.414736
0.718622	-0.312645							1.232094	-0.414728
0.719866	-0.312173							1.233338	-0.414721
0.721111	-0.312164							1.234583	-0.414713
0.722355	-0.3128							1.235827	-0.414705
0.7236	-0.313469							1.237072	-0.414697
0.724844	-0.314793							1.238316	-0.414689
0.726089	-0.316377							1.239561	-0.414681
0.727333	-0.316743							1.240805	-0.414674
0.728578	-0.317031							1.24205	-0.414666
0.729822	-0.316816							1.243294	-0.414658
0.731067	-0.317384							1.244539	-0.41465
0.732311	-0.318245							1.245784	-0.414634
0.733556	-0.318609							1.247028	-0.414619
0.734801	-0.317958							1.248273	-0.414603
0.736045	-0.317321							1.249517	-0.414587
0.73729	-0.317608							1.250762	-0.414572
0.738534	-0.318234							1.252006	-0.414556
0.739779	-0.318398							1.253251	-0.41454
0.741023	-0.317636							1.254495	-0.414525
0.742268	-0.317505							1.25574	-0.414509
0.743512	-0.318053							1.256984	-0.414493
0.744757	-0.318019							1.258229	-0.414486
0.746001	-0.317475							1.259474	-0.414478
0.747246	-0.317058							1.260718	-0.41447
0.74849	-0.317026							1.261963	-0.414462
0.749735	-0.317454							1.263207	-0.414454
0.750979	-0.31789							1.264452	-0.414447
0.752224	-0.317886							1.265696	-0.414439
0.753469	-0.317642							1.266941	-0.414431
0.754713	-0.317789							1.268185	-0.414423
0.755958	-0.31837							1.26943	-0.414416
0.757202	-0.320094							1.270674	-0.414408
0.758447	-0.320205							1.271919	-0.4144
0.759691	-0.321009							1.273164	-0.414392
0.760936	-0.321052							1.274408	-0.414384
0.76218	-0.32123							1.275652	-0.414377
0.763425	-0.322239							1.276897	-0.414369
0.764669	-0.322164							1.278141	-0.414361
0.765914	-0.322092							1.279386	-0.414353
0.767159	-0.323273							1.280631	-0.414346
0.768403	-0.324014							1.281875	-0.414338
0.769648	-0.323845							1.28312	-0.41433
0.770892	-0.324164							1.284364	-0.414322
0.772137	-0.324731							1.285609	-0.414315
0.773381	-0.323931							1.286853	-0.414307
0.774626	-0.324585							1.288098	-0.414299
0.77587	-0.325584							1.289342	-0.414291
0.777115	-0.325918							1.290587	-0.414284
0.778359	-0.326054							1.291831	-0.414276
0.779604	-0.326488							1.293076	-0.414268
0.780848	-0.326701							1.294321	-0.41426
0.782093	-0.327251							1.295565	-0.414253
0.783338	-0.327421							1.29681	-0.414245
0.784582	-0.328199							1.298054	-0.414237
0.785827	-0.328749							1.299299	-0.414229
0.787071	-0.328735							1.300543	-0.414222
0.788316	-0.328279							1.301788	-0.414214
0.78956	-0.328412							1.303032	-0.414206
0.790805	-0.328301							1.304277	-0.414199
0.792049	-0.328274							1.305521	-0.414191
0.793294	-0.328061							1.306766	-0.414183
0.794538	-0.328125							1.308011	-0.414175
0.795783	-0.32966							1.309255	-0.414168
0.797028	-0.331509							1.3105	-0.41416
0.798272	-0.332926							1.311744	-0.414152
0.799516	-0.334014							1.312989	-0.414145
0.800761	-0.333825							1.314233	-0.414137
0.802006	-0.333327							1.315478	-0.414129
0.80325	-0.333633							1.316722	-0.414121
0.804495	-0.33406							1.317967	-0.414114
0.805739	-0.334586							1.319211	-0.414106
0.806984	-0.334862							1.320456	-0.414091
0.808228	-0.33467							1.321701	-0.414075
0.809473	-0.335439							1.322945	-0.41406
0.810717	-0.335704							1.32419	-0.414044
0.811962	-0.337006							1.325434	-0.414029
0.813206	-0.337175							1.326679	-0.414014
0.814451	-0.33718							1.327923	-0.413998
0.815696	-0.337983							1.329168	-0.413983
0.81694	-0.338467							1.330412	-0.413967
0.818185	-0.338488							1.331657	-0.413952
0.819429	-0.338351							1.332901	-0.413944
0.820674	-0.338719							1.334146	-0.413937
0.821918	-0.339067							1.33539	-0.413929
0.823163	-0.339757							1.336635	-0.413921
0.824407	-0.339792							1.337879	-0.413914
0.825652	-0.339669							1.339124	-0.413906
0.826896	-0.339937							1.340369	-0.413898
0.828141	-0.340599							1.341613	-0.413891
0.829385	-0.341244							1.342858	-0.413883
0.83063	-0.341432							1.344102	-0.413875
0.831875	-0.341532							1.345347	-0.413868
0.833119	-0.3424							1.346591	-0.41386
0.834364	-0.342948							1.347836	-0.413853
0.835608	-0.343232							1.34908	-0.413845
0.836853	-0.34244							1.350325	-0.413837
0.838097	-0.341759							1.351569	-0.41383
0.839342	-0.342242							1.352814	-0.413822
0.840586	-0.342483							1.354059	-0.413814
0.841831	-0.342649							1.355303	-0.413807
0.843075	-0.342796							1.356548	-0.413799
0.84432	-0.343356							1.357792	-0.413792
0.845565	-0.343861							1.359037	-0.413784
0.846809	-0.344049							1.360281	-0.413776
0.848054	-0.344148							1.361526	-0.413769
0.849298	-0.344686							1.36277	-0.413761
0.850543	-0.344214							1.364015	-0.413754
0.851787	-0.344771							1.365259	-0.413746
0.853032	-0.344887							1.366504	-0.413738
0.854276	-0.345621							1.367748	-0.413731
0.855521	-0.345981							1.368993	-0.413723
0.856765	-0.345068							1.370238	-0.413715
0.85801	-0.343986							1.371482	-0.413708
0.859254	-0.343632							1.372727	-0.4137
0.860499	-0.343328							1.373971	-0.413693
0.861744	-0.342555							1.375216	-0.413685
0.862988	-0.342428							1.37646	-0.413678
0.864233	-0.342979							1.377705	-0.41367
0.865477	-0.34392							1.378949	-0.413662
0.866722	-0.344859							1.380194	-0.413655
0.867966	-0.344886							1.381438	-0.413647
0.869211	-0.344675							1.382683	-0.41364
0.870455	-0.345619							1.383927	-0.413632
0.8717	-0.346634							1.385172	-0.413625
0.872944	-0.346945							1.386416	-0.413617
0.874189	-0.346516							1.387661	-0.413609
0.875433	-0.346321							1.388906	-0.413602
0.876678	-0.347063							1.39015	-0.413594
0.877922	-0.347246							1.391395	-0.413587
0.879167	-0.346728							1.392639	-0.413579
0.880412	-0.346979							1.393884	-0.413572
0.881656	-0.34653							1.395128	-0.413557
0.882901	-0.346594							1.396373	-0.413541
0.884145	-0.34645							1.397617	-0.413526
0.88539	-0.345451							1.398862	-0.413511
0.886634	-0.345554							1.400106	-0.413496
0.887879	-0.346163							1.401351	-0.413481
0.889123	-0.346398							1.402596	-0.413466
0.890368	-0.346532							1.40384	-0.413451
0.891612	-0.346598							1.405085	-0.413436
0.892857	-0.345994							1.406329	-0.41342
0.894102	-0.345948							1.407574	-0.413413
0.895346	-0.345921							1.408818	-0.413406
0.896591	-0.345411							1.410063	-0.413398
0.897835	-0.345426							1.411307	-0.413391
0.89908	-0.346062							1.412552	-0.413383
0.900324	-0.346815							1.413796	-0.413376
0.901569	-0.346961							1.415041	-0.413368
0.902813	-0.346998							1.416286	-0.413361
0.904058	-0.347778							1.41753	-0.413353
0.905302	-0.348916							1.418775	-0.413346
0.906547	-0.348878							1.420019	-0.413338
0.907791	-0.348304							1.421264	-0.413331
0.909036	-0.348249							1.422508	-0.413323
0.910281	-0.348722							1.423753	-0.413316
0.911525	-0.348478							1.424997	-0.413308
0.91277	-0.348327							1.426242	-0.413301
0.914014	-0.348736							1.427486	-0.413293
0.915259	-0.349169							1.428731	-0.413286
0.916503	-0.349682							1.429975	-0.413278
0.917748	-0.349841							1.43122	-0.413271
0.918992	-0.350417							1.432464	-0.413263
0.920237	-0.35114							1.433709	-0.413256
0.921481	-0.351725							1.434953	-0.413249
0.922726	-0.352312							1.436198	-0.413241
0.92397	-0.352937							1.437443	-0.413234
0.925215	-0.353535							1.438687	-0.413226
0.926459	-0.353565							1.439932	-0.413219
0.927704	-0.353615							1.441176	-0.413211
0.928949	-0.354085							1.442421	-0.413204
0.930193	-0.354394							1.443665	-0.413196
0.931438	-0.354751							1.44491	-0.413182
0.932682	-0.355067							1.446154	-0.413167
0.933927	-0.354881							1.447399	-0.413152
0.935171	-0.354856							1.448643	-0.413137
0.936416	-0.355319							1.449888	-0.413122
0.93766	-0.355812							1.451133	-0.413107
0.938905	-0.355639							1.452377	-0.413092
0.940149	-0.355836							1.453622	-0.413077
0.941394	-0.35712							1.454866	-0.413063
0.942639	-0.358022							1.456111	-0.413048
0.943883	-0.358693							1.457355	-0.41304
0.945128	-0.359466							1.4586	-0.413033
0.946372	-0.359453							1.459844	-0.413026
0.947617	-0.359568							1.461089	-0.413018
0.948861	-0.360189							1.462333	-0.413011
0.950106	-0.35996							1.463578	-0.413003
0.95135	-0.359687							1.464823	-0.412996
0.952595	-0.360326							1.466067	-0.412989
0.953839	-0.360435							1.467312	-0.412981
0.955084	-0.3601							1.468556	-0.412974
0.956328	-0.360329							1.469801	-0.412967
0.957573	-0.36024							1.471045	-0.412959
0.958818	-0.360718							1.47229	-0.412952
0.960062	-0.361802							1.473534	-0.412945
0.961307	-0.36229							1.474779	-0.412937
0.962551	-0.362674							1.476023	-0.41293
0.963796	-0.36259							1.477268	-0.412923
0.96504	-0.36227							1.478512	-0.412915
0.966285	-0.362367							1.479757	-0.412908
0.967529	-0.361991							1.481001	-0.412901
0.968774	-0.362057							1.482246	-0.412893
0.970018	-0.362657							1.48349	-0.412886
0.971263	-0.363382							1.484735	-0.412879
0.972508	-0.362494							1.48598	-0.412871
0.973752	-0.362549							1.487224	-0.412864
0.974997	-0.363584							1.488469	-0.412857
0.976241	-0.3638							1.489713	-0.412849
0.977486	-0.36336							1.490958	-0.412842
0.97873	-0.362955							1.492202	-0.412835
0.979975	-0.362212							1.493447	-0.412827
0.981219	-0.362897							1.494691	-0.412813
0.982464	-0.36345							1.495936	-0.412798
0.983708	-0.363707							1.49718	-0.412783
0.984953	-0.36324							1.498425	-0.412769
0.986197	-0.362483							1.49967	-0.412754
0.987442	-0.362439							1.500914	-0.41274
0.988687	-0.362718							1.502159	-0.412725
0.989931	-0.36273							1.503403	-0.41271
0.991176	-0.362313							1.504648	-0.412696
0.99242	-0.362205							1.505892	-0.412681
0.993665	-0.361895							1.507137	-0.412674
0.994909	-0.361724							1.508381	-0.412667
0.996154	-0.36197							1.509626	-0.412659
0.997398	-0.362732							1.51087	-0.412652
0.998643	-0.363126							1.512115	-0.412645
0.999887	-0.363206							1.51336	-0.412638
1.001132	-0.363519							1.514604	-0.41263
1.002376	-0.36382							1.515849	-0.412623
1.003621	-0.363259							1.517093	-0.412616
1.004865	-0.362416							1.518338	-0.412609
1.00611	-0.36269							1.519582	-0.412602
1.007354	-0.36319							1.520827	-0.412594
1.008599	-0.362973							1.522071	-0.412587
1.009844	-0.363921							1.523316	-0.41258
1.011088	-0.364302							1.52456	-0.412573
1.012333	-0.364808							1.525805	-0.412565
1.013577	-0.365441							1.52705	-0.412558
1.014822	-0.364955							1.528294	-0.412551
1.016066	-0.364866							1.529539	-0.412544
1.017311	-0.36612							1.530783	-0.412537
1.018555	-0.367108							1.532028	-0.412522
1.0198	-0.367293							1.533272	-0.412508
1.021044	-0.367252							1.534517	-0.412493
1.022289	-0.367653							1.535761	-0.412479
1.023534	-0.368169							1.537006	-0.412464
1.024778	-0.368687							1.53825	-0.41245
1.026023	-0.369016							1.539495	-0.412436
1.027267	-0.370147							1.540739	-0.412421
1.028512	-0.37018							1.541984	-0.412407
1.029756	-0.370411							1.543228	-0.412392
1.031001	-0.370794							1.544473	-0.412385
1.032245	-0.371612							1.545717	-0.412378
1.03349	-0.370949							1.546962	-0.412371
1.034734	-0.371935							1.548207	-0.412364
1.035979	-0.372412							1.549451	-0.412357
1.037224	-0.371935							1.550696	-0.41235
1.038468	-0.371874							1.55194	-0.412343
1.039713	-0.371171							1.553185	-0.412335
1.040957	-0.371467							1.554429	-0.412328
1.042202	-0.373327							1.555674	-0.412321
1.043446	-0.373323							1.556918	-0.412314
1.044691	-0.373533							1.558163	-0.412307
1.045935	-0.372957							1.559407	-0.4123
1.04718	-0.372926							1.560652	-0.412293
1.048424	-0.373371							1.561897	-0.412286
1.049669	-0.373966							1.563141	-0.412278
1.050913	-0.373652							1.564386	-0.412271
1.052158	-0.374065							1.56563	-0.412264
1.053402	-0.373689							1.566875	-0.412257
1.054647	-0.372764							1.568119	-0.41225
1.055892	-0.373635							1.569364	-0.412236
1.057136	-0.373858							1.570608	-0.412222
1.058381	-0.373963							1.571853	-0.412207
1.059625	-0.373434							1.573097	-0.412193
1.06087	-0.373988							1.574342	-0.412179
1.062114	-0.373065							1.575587	-0.412165
1.063359	-0.372129							1.576831	-0.412151
1.064603	-0.372949							1.578076	-0.412137
1.065848	-0.37316							1.57932	-0.412122
1.067092	-0.372358							1.580565	-0.412108
1.068337	-0.371434							1.581809	-0.413116
1.069582	-0.370348							1.583054	-0.414318
1.070826	-0.370283							1.584298	-0.415735
1.072071	-0.370198							1.585543	-0.41721
1.073315	-0.370706							1.586787	-0.418656
1.07456	-0.370948							1.588032	-0.420604
1.075804	-0.370324							1.589276	-0.421298
1.077049	-0.371366							1.590521	-0.421971
1.078293	-0.371596							1.591765	-0.422651
1.079538	-0.371786							1.59301	-0.423167
1.080782	-0.370907							1.594254	-0.423187
1.082027	-0.371185							1.595499	-0.422864
1.083272	-0.371566							1.596744	-0.42278
1.084516	-0.370752							1.597988	-0.422637
1.085761	-0.3704							1.599233	-0.422458
1.087005	-0.370235							1.600477	-0.421887
1.08825	-0.370718							1.601722	-0.421869
1.089494	-0.369644							1.602966	-0.421668
1.090739	-0.370157							1.604211	-0.420376
1.091983	-0.370641							1.605455	-0.419777
1.093228	-0.370863							1.6067	-0.419581
1.094472	-0.370827							1.607944	-0.419829
1.095717	-0.371641							1.609189	-0.419827
1.096961	-0.371806							1.610434	-0.419609
1.098206	-0.371494							1.611678	-0.419873
1.09945	-0.37243							1.612923	-0.419191
1.100695	-0.37221							1.614167	-0.419026
1.101939	-0.373721							1.615412	-0.419035
1.103184	-0.374196							1.616656	-0.419376
1.104429	-0.373664							1.617901	-0.419251
1.105673	-0.374832							1.619145	-0.418586
1.106918	-0.37507							1.62039	-0.418376
1.108162	-0.375092							1.621634	-0.418566
1.109407	-0.375617							1.622879	-0.41897
1.110651	-0.376203							1.624124	-0.41891
1.111896	-0.375631							1.625368	-0.418747
1.11314	-0.376095							1.626613	-0.418696
1.114385	-0.375897							1.627857	-0.417837
1.115629	-0.375798							1.629102	-0.417096
1.116874	-0.376664							1.630346	-0.416887
1.118119	-0.37684							1.631591	-0.416436
1.119363	-0.377021							1.632835	-0.416003
1.120608	-0.377148							1.63408	-0.416144
1.121852	-0.377152							1.635324	-0.416697
1.123097	-0.37631							1.636569	-0.417472
1.124341	-0.376553							1.637813	-0.417668
1.125586	-0.377678							1.639058	-0.416957
1.12683	-0.378082							1.640302	-0.416921
1.128075	-0.378802							1.641547	-0.41662
1.129319	-0.380335							1.642792	-0.416307
1.130564	-0.381518							1.644036	-0.415809
1.131809	-0.383226							1.645281	-0.416228
1.133053	-0.384696							1.646525	-0.41566
1.134298	-0.385887							1.64777	-0.414981
1.135542	-0.385588							1.649014	-0.414667
1.136787	-0.385909							1.650259	-0.413223
1.138031	-0.386423							1.651503	-0.412523
1.139276	-0.386127							1.652748	-0.412144
1.14052	-0.38701							1.653992	-0.412498
1.141765	-0.386951							1.655237	-0.412598
1.143009	-0.387624							1.656482	-0.412763
1.144254	-0.387121							1.657726	-0.413078
1.145499	-0.386761							1.658971	-0.414118
1.146743	-0.386534							1.660215	-0.414314
1.147988	-0.387399							1.66146	-0.41362
1.149232	-0.38764							1.662704	-0.413771
1.150476	-0.387398							1.663949	-0.41463
1.151721	-0.387972							1.665193	-0.414609
1.152966	-0.389019							1.666438	-0.415122
1.15421	-0.388493							1.667682	-0.415373
1.155455	-0.387976							1.668927	-0.415307
1.156699	-0.388305							1.670171	-0.415143
1.157944	-0.387776							1.671416	-0.415196
1.159188	-0.38757							1.672661	-0.416064
1.160433	-0.387741							1.673905	-0.416029
1.161677	-0.387834							1.67515	-0.416559
1.162922	-0.387468							1.676394	-0.416817
1.164166	-0.387283							1.677639	-0.417002
1.165411	-0.387662							1.678883	-0.417103
1.166656	-0.388157							1.680128	-0.416248
1.1679	-0.387799							1.681372	-0.416758
1.169145	-0.387016							1.682617	-0.415759
1.170389	-0.387721							1.683861	-0.415769
1.171634	-0.388357							1.685106	-0.415583
1.172878	-0.388395							1.686351	-0.415168
1.174123	-0.388866							1.687595	-0.414663
1.175367	-0.388814							1.688839	-0.413393
1.176612	-0.389415							1.690084	-0.412905
1.177856	-0.390874							1.691329	-0.413959
1.179101	-0.391411							1.692573	-0.414587
1.180346	-0.391483							1.693818	-0.415225
1.18159	-0.391195							1.695062	-0.41618
1.182835	-0.391069							1.696307	-0.415187
1.184079	-0.391382							1.697551	-0.414895
1.185324	-0.39152							1.698796	-0.414248
1.186568	-0.392018							1.70004	-0.41352
1.187813	-0.392141							1.701285	-0.414716
1.189057	-0.392039							1.702529	-0.415028
1.190302	-0.391505							1.703774	-0.415635
1.191546	-0.391581							1.705019	-0.416298
1.192791	-0.39133							1.706263	-0.416051
1.194036	-0.390832							1.707508	-0.41549
1.19528	-0.390511							1.708752	-0.416006
1.196525	-0.389692							1.709997	-0.416506
1.197769	-0.389887							1.711241	-0.416083
1.199013	-0.389936							1.712486	-0.416637
1.200258	-0.389773							1.71373	-0.417459
1.201503	-0.389647							1.714975	-0.417525
1.202747	-0.389533							1.716219	-0.416118
1.203992	-0.389752							1.717464	-0.416023
1.205236	-0.390065							1.718709	-0.416104
1.206481	-0.390781							1.719953	-0.414746
1.207725	-0.391685							1.721198	-0.413517
1.20897	-0.392639							1.722442	-0.412082
1.210214	-0.392461							1.723687	-0.412318
1.211459	-0.3921							1.724931	-0.412129
1.212703	-0.392337							1.726176	-0.411362
1.213948	-0.392039							1.72742	-0.410977
1.215193	-0.391036							1.728665	-0.410964
1.216437	-0.390811							1.729909	-0.410951
1.217682	-0.391452							1.731154	-0.410944
1.218926	-0.391837							1.732399	-0.410938
1.220171	-0.391911							1.733643	-0.410931
1.221415	-0.392026							1.734888	-0.410925
1.22266	-0.392483							1.736132	-0.410918
1.223904	-0.392844							1.737376	-0.410912
1.225149	-0.39335							1.738621	-0.410905
1.226393	-0.39383							1.739866	-0.410898
1.227638	-0.393589							1.74111	-0.410892
1.228883	-0.393392							1.742355	-0.410885
1.230127	-0.39351							1.743599	-0.410872
1.231372	-0.394159							1.744844	-0.410859
1.232616	-0.394382							1.746088	-0.410846
1.233861	-0.394057							1.747333	-0.410833
1.235105	-0.394433							1.748577	-0.41082
1.23635	-0.394609							1.749822	-0.410807
1.237594	-0.394892							1.751066	-0.410794
1.238839	-0.395216							1.752311	-0.410781
1.240083	-0.39448							1.753556	-0.410768
1.241328	-0.393638							1.7548	-0.410755
1.242573	-0.39348							1.756045	-0.410749
1.243817	-0.394156							1.757289	-0.410742
1.245062	-0.394874							1.758534	-0.410736
1.246306	-0.394708							1.759778	-0.410729
1.247551	-0.394614							1.761023	-0.410723
1.248795	-0.394785							1.762267	-0.410717
1.25004	-0.394314							1.763512	-0.41071
1.251284	-0.394085							1.764756	-0.410704
1.252529	-0.394289							1.766001	-0.410697
1.253773	-0.394239							1.767246	-0.410691
1.255018	-0.393987							1.76849	-0.410678
1.256262	-0.394104							1.769735	-0.410665
1.257507	-0.393981							1.770979	-0.410652
1.258751	-0.394304							1.772224	-0.41064
1.259996	-0.394192							1.773468	-0.410627
1.26124	-0.394141							1.774713	-0.410614
1.262485	-0.394622							1.775957	-0.410601
1.26373	-0.39487							1.777202	-0.410588
1.264974	-0.395142							1.778446	-0.410575
1.266219	-0.39467							1.779691	-0.410563
1.267463	-0.394503							1.780936	-0.410556
1.268708	-0.394533							1.78218	-0.41055
1.269952	-0.394518							1.783425	-0.410544
1.271197	-0.394321							1.784669	-0.410537
1.272441	-0.394421							1.785914	-0.410531
1.273686	-0.395313							1.787158	-0.410525
1.27493	-0.395528							1.788403	-0.410518
1.276175	-0.395598							1.789647	-0.410512
1.27742	-0.395992							1.790892	-0.410506
1.278664	-0.395879							1.792136	-0.410499
1.279909	-0.396756							1.793381	-0.410487
1.281153	-0.396926							1.794625	-0.410474
1.282398	-0.397377							1.79587	-0.410461
1.283642	-0.398775							1.797114	-0.410449
1.284887	-0.398935							1.798359	-0.410436
1.286131	-0.398228							1.799603	-0.410423
1.287376	-0.39886							1.800848	-0.410411
1.28862	-0.399555							1.802093	-0.410398
1.289865	-0.40025							1.803337	-0.410385
1.29111	-0.399641							1.804582	-0.410373
1.292354	-0.399504							1.805826	-0.41036
1.293599	-0.399322							1.807071	-0.410348
1.294843	-0.398941							1.808315	-0.410335
1.296088	-0.398661							1.80956	-0.410323
1.297332	-0.39862							1.810804	-0.41031
1.298577	-0.399052							1.812049	-0.410298
1.299821	-0.39879							1.813293	-0.410285
1.301066	-0.398324							1.814538	-0.410273
1.30231	-0.398234							1.815783	-0.41026
1.303555	-0.39864							1.817027	-0.410248
1.304799	-0.398988							1.818272	-0.410241
1.306044	-0.39851							1.819516	-0.410235
1.307288	-0.397778							1.820761	-0.410229
1.308533	-0.397993							1.822005	-0.410223
1.309777	-0.398821							1.82325	-0.410217
1.311022	-0.399343							1.824494	-0.41021
1.312267	-0.399432							1.825739	-0.410204
1.313511	-0.400336							1.826983	-0.410198
1.314756	-0.400863							1.828228	-0.410192
1.316	-0.401016							1.829473	-0.410186
1.317245	-0.40134							1.830717	-0.410173
1.318489	-0.401776							1.831962	-0.410161
1.319734	-0.402301							1.833206	-0.410149
1.320978	-0.402277							1.834451	-0.410136
1.322223	-0.402997							1.835695	-0.410124
1.323467	-0.40397							1.83694	-0.410112
1.324712	-0.403252							1.838184	-0.410099
1.325957	-0.403501							1.839429	-0.410087
1.327201	-0.404465							1.840673	-0.410075
1.328446	-0.404946							1.841918	-0.410062
1.32969	-0.404797							1.843162	-0.41005
1.330935	-0.405309							1.844407	-0.410038
1.332179	-0.405912							1.845651	-0.410026
1.333424	-0.405917							1.846896	-0.410013
1.334668	-0.405803							1.84814	-0.410001
1.335913	-0.405441							1.849385	-0.409989
1.337157	-0.405355							1.85063	-0.409977
1.338402	-0.405152							1.851874	-0.409965
1.339647	-0.405425							1.853119	-0.409952
1.340891	-0.406699							1.854363	-0.40994
1.342136	-0.406154							1.855608	-0.409934
1.34338	-0.405953							1.856852	-0.409928
1.344625	-0.404503							1.858097	-0.409922
1.345869	-0.402983							1.859341	-0.409916
1.347114	-0.403343							1.860586	-0.40991
1.348358	-0.404197							1.86183	-0.409904
1.349603	-0.403841							1.863075	-0.409898
1.350847	-0.403838							1.86432	-0.409892
1.352092	-0.40297							1.865564	-0.409886
1.353336	-0.404426							1.866809	-0.40988
1.354581	-0.404594							1.868053	-0.409868
1.355825	-0.405066							1.869298	-0.409856
1.35707	-0.40516							1.870542	-0.409844
1.358315	-0.405666							1.871787	-0.409832
1.359559	-0.405659							1.873031	-0.40982
1.360804	-0.40518							1.874276	-0.409808
1.362048	-0.405662							1.87552	-0.409796
1.363293	-0.406425							1.876765	-0.409784
1.364537	-0.406483							1.87801	-0.409772
1.365782	-0.407033							1.879254	-0.409759
1.367026	-0.406593							1.880499	-0.409748
1.368271	-0.406449							1.881743	-0.409736
1.369515	-0.407288							1.882988	-0.409724
1.37076	-0.407604							1.884232	-0.409712
1.372005	-0.407983							1.885477	-0.4097
1.373249	-0.407175							1.886721	-0.409688
1.374494	-0.407483							1.887966	-0.409676
1.375738	-0.40704							1.88921	-0.409664
1.376983	-0.406281							1.890455	-0.409652
1.378227	-0.406034							1.891699	-0.40964
1.379472	-0.406368							1.892944	-0.409635
1.380716	-0.406054							1.894188	-0.409629
1.381961	-0.40618							1.895433	-0.409623
1.383205	-0.406644							1.896677	-0.409617
1.38445	-0.406643							1.897922	-0.409611
1.385695	-0.405888							1.899167	-0.409605
1.386939	-0.406242							1.900411	-0.409599
1.388184	-0.407047							1.901656	-0.409593
1.389428	-0.407036							1.9029	-0.409588
1.390673	-0.407223							1.904145	-0.409582
1.391917	-0.407366							1.905389	-0.40957
1.393162	-0.406873							1.906634	-0.409558
1.394406	-0.406035							1.907878	-0.409547
1.395651	-0.405605							1.909123	-0.409535
1.396895	-0.405283							1.910367	-0.409523
1.39814	-0.405389							1.911612	-0.409511
1.399384	-0.405267							1.912857	-0.4095
1.400629	-0.406853							1.914101	-0.409488
1.401873	-0.407311							1.915346	-0.409476
1.403118	-0.40661							1.91659	-0.409465
1.404362	-0.406386							1.917835	-0.409453
1.405607	-0.406574							1.919079	-0.409441
1.406852	-0.407792							1.920324	-0.40943
1.408096	-0.408415							1.921568	-0.409418
1.409341	-0.407892							1.922813	-0.409407
1.410585	-0.407555							1.924057	-0.409395
1.41183	-0.407541							1.925302	-0.409383
1.413074	-0.407577							1.926547	-0.409372
1.414319	-0.407691							1.927791	-0.40936
1.415563	-0.407798							1.929036	-0.409349
1.416808	-0.407989							1.93028	-0.409337
1.418052	-0.408026							1.931525	-0.409326
1.419297	-0.408485							1.932769	-0.409314
1.420542	-0.4085							1.934014	-0.409303
1.421786	-0.408857							1.935258	-0.409291
1.423031	-0.408813							1.936503	-0.40928
1.424275	-0.408718							1.937747	-0.409268
1.42552	-0.407856							1.938992	-0.409257
1.426764	-0.407487							1.940236	-0.409245
1.428009	-0.406945							1.941481	-0.409234
1.429253	-0.407277							1.942725	-0.409223
1.430498	-0.407946							1.94397	-0.409211
1.431742	-0.408124							1.945215	-0.4092
1.432987	-0.40842							1.946459	-0.409189
1.434232	-0.407822							1.947704	-0.409177
1.435476	-0.407806							1.948948	-0.409166
1.436721	-0.408463							1.950193	-0.409154
1.437965	-0.409361							1.951437	-0.409143
1.43921	-0.410007							1.952682	-0.409132
1.440454	-0.410265							1.953926	-0.40912
1.441699	-0.410047							1.955171	-0.409115
1.442943	-0.409932							1.956415	-0.409109
1.444188	-0.409368							1.95766	-0.409104
1.445432	-0.408462							1.958905	-0.409098
1.446677	-0.407876							1.960149	-0.409092
1.447922	-0.407937							1.961394	-0.409087
1.449166	-0.408154							1.962638	-0.409081
1.45041	-0.407328							1.963883	-0.409076
1.451655	-0.406837							1.965127	-0.40907
1.452899	-0.406723							1.966372	-0.409064
1.454144	-0.407023							1.967616	-0.409053
1.455389	-0.407321							1.968861	-0.409042
1.456633	-0.407904							1.970105	-0.409031
1.457878	-0.408929							1.97135	-0.40902
1.459122	-0.409739							1.972594	-0.409009
1.460367	-0.409314							1.973839	-0.408997
1.461611	-0.409207							1.975084	-0.408986
1.462856	-0.40916							1.976328	-0.408975
1.4641	-0.409184							1.977573	-0.408964
1.465345	-0.409878							1.978817	-0.408953
1.466589	-0.410227							1.980062	-0.408942
1.467834	-0.410198							1.981306	-0.408931
1.469079	-0.409551							1.982551	-0.40892
1.470323	-0.40994							1.983795	-0.408909
1.471568	-0.410812							1.98504	-0.408898
1.472812	-0.41163							1.986284	-0.408887
1.474057	-0.411651							1.987529	-0.408876
1.475301	-0.41122							1.988773	-0.408865
1.476546	-0.410544							1.990018	-0.408853
1.47779	-0.409738							1.991262	-0.408842
1.479035	-0.409024							1.992507	-0.408832
1.480279	-0.408498							1.993752	-0.408821
1.481524	-0.407943							1.994996	-0.40881
1.482769	-0.407761							1.996241	-0.408799
1.484013	-0.407442							1.997485	-0.408788
1.485258	-0.407377							1.99873	-0.408777
1.486502	-0.408214							1.999974	-0.408766
1.487747	-0.408845							2.001219	-0.408755
1.488991	-0.409226							2.002463	-0.408744
1.490236	-0.410374							2.003708	-0.408733
1.49148	-0.408181							2.004952	-0.408723
1.492725	-0.407161							2.006197	-0.408712
1.493969	-0.405489							2.007442	-0.408701
1.495214	-0.404444							2.008686	-0.40869
1.496459	-0.401026							2.009931	-0.408679
1.497703	-0.393589							2.011175	-0.408669
1.498948	-0.390529							2.01242	-0.408658
1.500192	-0.388556							2.013664	-0.408647
1.501437	-0.388507							2.014909	-0.408636
1.502681	-0.388356							2.016153	-0.408625
1.503926	-0.387533							2.017398	-0.408615
1.50517	-0.387094							2.018642	-0.408604
1.506415	-0.386944							2.019887	-0.408593
1.507659	-0.386016							2.021132	-0.408583
1.508904	-0.384226							2.022376	-0.408572
1.510149	-0.383003							2.023621	-0.408561
1.511393	-0.381987							2.024865	-0.408551
1.512637	-0.380684							2.02611	-0.40854
1.513882	-0.379186							2.027354	-0.408644
1.515126	-0.378114							2.028599	-0.408727
1.516371	-0.377626							2.029843	-0.408939
1.517616	-0.37635							2.031088	-0.409109
1.51886	-0.374707							2.032332	-0.409165
1.520105	-0.373569							2.033577	-0.40919
1.521349	-0.372488							2.034822	-0.40905
1.522594	-0.371416							2.036066	-0.409458
1.523838	-0.371196							2.03731	-0.410194
1.525083	-0.3704							2.038555	-0.410268
1.526327	-0.369295							2.039799	-0.409596
1.527572	-0.369249							2.041044	-0.409188
1.528816	-0.369715							2.042289	-0.408673
1.530061	-0.369555							2.043533	-0.408798
1.531306	-0.369521							2.044778	-0.408958
1.53255	-0.370543							2.046022	-0.408862
1.533795	-0.371925							2.047267	-0.408808
1.535039	-0.372885							2.048511	-0.40985
1.536284	-0.373402							2.049756	-0.410578
1.537528	-0.374443							2.051	-0.410304
1.538773	-0.375514							2.052245	-0.410376
1.540017	-0.375813							2.053489	-0.410682
1.541262	-0.3768							2.054734	-0.409802
1.542506	-0.377969							2.055979	-0.40939
1.543751	-0.378877							2.057223	-0.409233
1.544996	-0.379953							2.058468	-0.409253
1.54624	-0.380589							2.059712	-0.409606
1.547485	-0.38138							2.060957	-0.410289
1.548729	-0.382142							2.062201	-0.411746
1.549974	-0.382136							2.063446	-0.411444
1.551218	-0.381894							2.06469	-0.411346
1.552463	-0.382421							2.065935	-0.411269
1.553707	-0.383271							2.067179	-0.410847
1.554952	-0.384339							2.068424	-0.410545
1.556196	-0.385481							2.069669	-0.410426
1.557441	-0.386534							2.070913	-0.410575
1.558686	-0.388306							2.072158	-0.41094
1.55993	-0.38949							2.073402	-0.410574
1.561174	-0.390118							2.074647	-0.410205
1.562419	-0.391398							2.075891	-0.41031
1.563663	-0.392408							2.077136	-0.410174
1.564908	-0.393669							2.07838	-0.408999
1.566153	-0.39557							2.079625	-0.408614
1.567397	-0.396432							2.080869	-0.408834
1.568642	-0.39725							2.082114	-0.408415
1.569886	-0.39864							2.083359	-0.408257
1.571131	-0.400434							2.084603	-0.408348
1.572375	-0.402081							2.085848	-0.408184
1.57362	-0.403113							2.087092	-0.408033
1.574864	-0.404258							2.088336	-0.408023
1.576109	-0.405587							2.089581	-0.408013
1.577353	-0.406696							2.090826	-0.408003
1.578598	-0.407439							2.09207	-0.407993
1.579843	-0.408953							2.093315	-0.407983
1.581087	-0.411299							2.094559	-0.407973
1.582332	-0.413116							2.095804	-0.407963
1.583576	-0.414318							2.097048	-0.407953
1.584821	-0.415735							2.098293	-0.407943
1.586065	-0.41721							2.099537	-0.407934
1.58731	-0.418656							2.100782	-0.407924
1.588554	-0.420604							2.102026	-0.407914
1.589799	-0.421298							2.103271	-0.407904
1.591043	-0.421971							2.104516	-0.407894
1.592288	-0.422651							2.10576	-0.407884
1.593533	-0.423167							2.107005	-0.407874
1.594777	-0.423187							2.108249	-0.407864
1.596022	-0.422864							2.109494	-0.407854
1.597266	-0.42278							2.110738	-0.407845
1.598511	-0.422637							2.111983	-0.407835
1.599755	-0.422458							2.113227	-0.407825
1.601	-0.421887							2.114472	-0.407815
1.602244	-0.421869							2.115716	-0.408119
1.603489	-0.421668							2.116961	-0.409268
1.604733	-0.420376							2.118206	-0.410158
1.605978	-0.419777							2.11945	-0.410668
1.607223	-0.419581							2.120695	-0.410282
1.608467	-0.419829							2.121939	-0.409399
1.609712	-0.419827							2.123184	-0.408726
1.610956	-0.419609							2.124428	-0.408196
1.6122	-0.419873							2.125673	-0.408232
1.613445	-0.419191							2.126917	-0.408353
1.61469	-0.419026							2.128162	-0.408234
1.615934	-0.419035							2.129406	-0.408947
1.617179	-0.419376							2.130651	-0.409971
1.618423	-0.419251							2.131896	-0.410915
1.619668	-0.418586							2.13314	-0.411246
1.620912	-0.418376							2.134385	-0.410454
1.622157	-0.418566							2.135629	-0.410056
1.623401	-0.41897							2.136873	-0.410084
1.624646	-0.41891							2.138118	-0.409496
1.62589	-0.418747							2.139363	-0.40915
1.627135	-0.418696							2.140607	-0.409202
1.62838	-0.417837							2.141852	-0.408863
1.629624	-0.417096							2.143096	-0.408255
1.630869	-0.416887							2.144341	-0.407555
1.632113	-0.416436							2.145585	-0.407536
1.633358	-0.416003							2.14683	-0.407517
1.634602	-0.416144							2.148074	-0.407498
1.635847	-0.416697							2.149319	-0.407479
1.637091	-0.417472							2.150563	-0.40746
1.638336	-0.417668							2.151808	-0.407441
1.63958	-0.416957							2.153053	-0.407422
1.640825	-0.416921							2.154297	-0.407413
1.64207	-0.41662							2.155542	-0.407403
1.643314	-0.416307							2.156786	-0.407394
1.644559	-0.415809							2.158031	-0.407385
1.645803	-0.416228							2.159275	-0.407376
1.647048	-0.41566							2.16052	-0.407366
1.648292	-0.414981							2.161764	-0.407357
1.649537	-0.414667							2.163009	-0.407348
1.650781	-0.413223							2.164253	-0.407339
1.652026	-0.412523							2.165498	-0.407329
1.65327	-0.412144							2.166743	-0.408098
1.654515	-0.412498							2.167987	-0.409653
1.65576	-0.412598							2.169232	-0.410914
1.657004	-0.412763							2.170476	-0.410678
1.658249	-0.413078							2.171721	-0.410516
1.659493	-0.414118							2.172965	-0.410565
1.660738	-0.414314							2.17421	-0.409475
1.661982	-0.41362							2.175454	-0.409307
1.663227	-0.413771							2.176699	-0.409389
1.664471	-0.41463							2.177943	-0.409288
1.665716	-0.414609							2.179188	-0.409115
1.66696	-0.415122							2.180433	-0.408381
1.668205	-0.415373							2.181677	-0.408107
1.669449	-0.415307							2.182922	-0.408125
1.670694	-0.415143							2.184166	-0.408564
1.671938	-0.415196							2.185411	-0.408531
1.673183	-0.416064							2.186655	-0.409202
1.674428	-0.416029							2.1879	-0.409511
1.675672	-0.416559							2.189144	-0.409242
1.676917	-0.416817							2.190389	-0.409257
1.678161	-0.417002							2.191633	-0.409018
1.679406	-0.417103							2.192878	-0.40804
1.68065	-0.416248							2.194122	-0.407577
1.681895	-0.416758							2.195367	-0.407076
1.683139	-0.415759							2.196611	-0.407322
1.684384	-0.415769							2.197856	-0.40747
1.685628	-0.415583							2.1991	-0.407886
1.686873	-0.415168							2.200345	-0.4085
1.688118	-0.414663							2.20159	-0.409228
1.689362	-0.413393							2.202834	-0.409414
1.690607	-0.412905							2.204079	-0.409713
1.691851	-0.413959							2.205323	-0.410582
1.693096	-0.414587							2.206568	-0.41138
1.69434	-0.415225							2.207812	-0.411594
1.695585	-0.41618							2.209057	-0.411263
1.696829	-0.415187							2.210301	-0.41157
1.698074	-0.414895							2.211546	-0.412097
1.699318	-0.414248							2.21279	-0.412828
1.700563	-0.41352							2.214035	-0.414411
1.701807	-0.414716							2.21528	-0.414883
1.703052	-0.415028							2.216524	-0.415032
1.704297	-0.415635							2.217769	-0.414801
1.705541	-0.416298							2.219013	-0.415416
1.706786	-0.416051							2.220258	-0.415793
1.70803	-0.41549							2.221502	-0.415769
1.709275	-0.416006							2.222747	-0.415517
1.710519	-0.416506							2.223991	-0.414949
1.711764	-0.416083							2.225236	-0.415509
1.713008	-0.416637							2.22648	-0.416465
1.714253	-0.417459							2.227725	-0.416173
1.715497	-0.417525							2.22897	-0.416371
1.716742	-0.416118							2.230214	-0.415892
1.717986	-0.416023							2.231459	-0.414771
1.719231	-0.416104							2.232703	-0.414428
1.720475	-0.414746							2.233948	-0.415206
1.72172	-0.413517							2.235192	-0.414614
1.722965	-0.412082							2.236437	-0.414506
1.724209	-0.412318							2.237681	-0.414571
1.725454	-0.412129							2.238926	-0.413724
1.726698	-0.411362							2.24017	-0.413761
1.727943	-0.410318							2.241415	-0.413488
1.729187	-0.409303							2.242659	-0.413172
1.730432	-0.408562							2.243904	-0.412541
1.731676	-0.407724							2.245148	-0.412429
1.732921	-0.406822							2.246393	-0.411705
1.734165	-0.406467							2.247638	-0.41227
1.73541	-0.404278							2.248882	-0.411734
1.736655	-0.402974							2.250127	-0.412385
1.737899	-0.402191							2.251371	-0.413093
1.739144	-0.401265							2.252616	-0.412912
1.740388	-0.400145							2.25386	-0.413256
1.741633	-0.398873							2.255105	-0.413231
1.742877	-0.398057							2.256349	-0.41374
1.744122	-0.397643							2.257594	-0.413544
1.745366	-0.397495							2.258838	-0.413422
1.746611	-0.396157							2.260083	-0.413226
1.747855	-0.39542							2.261328	-0.412742
1.7491	-0.395121							2.262572	-0.411904
1.750345	-0.394233							2.263817	-0.411387
1.751589	-0.393649							2.265061	-0.410437
1.752834	-0.392862							2.266306	-0.41112
1.754078	-0.39181							2.26755	-0.410279
1.755323	-0.390342							2.268795	-0.410945
1.756567	-0.388054							2.270039	-0.410611
1.757812	-0.385206							2.271284	-0.41043
1.759056	-0.383679							2.272528	-0.409984
1.760301	-0.38234							2.273773	-0.409101
1.761545	-0.381554							2.275017	-0.408811
1.76279	-0.380167							2.276262	-0.407579
1.764034	-0.378488							2.277507	-0.40752
1.765279	-0.376897							2.278751	-0.40819
1.766523	-0.375208							2.279996	-0.408467
1.767768	-0.373152							2.28124	-0.408229
1.769012	-0.371011							2.282485	-0.407808
1.770257	-0.36986							2.283729	-0.40738
1.771502	-0.368301							2.284974	-0.407143
1.772746	-0.367209							2.286218	-0.406758
1.773991	-0.36649							2.287463	-0.406238
1.775235	-0.364868							2.288707	-0.40623
1.77648	-0.362707							2.289952	-0.406222
1.777724	-0.361345							2.291196	-0.406214
1.778969	-0.361001							2.292441	-0.406207
1.780213	-0.360443							2.293685	-0.406199
1.781458	-0.358726							2.29493	-0.406191
1.782702	-0.358114							2.296175	-0.406183
1.783947	-0.357363							2.297419	-0.406176
1.785192	-0.356331							2.298664	-0.406168
1.786436	-0.355033							2.299908	-0.40616
1.787681	-0.353578							2.301153	-0.406152
1.788925	-0.353118							2.302397	-0.406145
1.79017	-0.352951							2.303642	-0.406129
1.791414	-0.352953							2.304886	-0.406114
1.792659	-0.352408							2.306131	-0.406099
1.793903	-0.352347							2.307375	-0.406083
1.795148	-0.351432							2.30862	-0.406068
1.796392	-0.350608							2.309865	-0.406053
1.797637	-0.350538							2.311109	-0.406037
1.798882	-0.350041							2.312354	-0.406022
1.800126	-0.350184							2.313598	-0.406007
1.801371	-0.350581							2.314843	-0.405991
1.802615	-0.350749							2.316087	-0.405977
1.80386	-0.350598							2.317332	-0.405962
1.805104	-0.350662							2.318576	-0.405947
1.806349	-0.350406							2.319821	-0.405932
1.807593	-0.349695							2.321065	-0.405917
1.808838	-0.348936							2.32231	-0.405902
1.810082	-0.34858							2.323555	-0.405887
1.811327	-0.34851							2.324799	-0.405872
1.812571	-0.349096							2.326044	-0.405857
1.813816	-0.349216							2.327288	-0.405842
1.81506	-0.349084							2.328533	-0.405835
1.816305	-0.349062							2.329777	-0.405828
1.817549	-0.348982							2.331022	-0.405821
1.818794	-0.349683							2.332266	-0.405813
1.820039	-0.35092							2.333511	-0.405806
1.821283	-0.351897							2.334755	-0.405799
1.822528	-0.35244							2.336	-0.405792
1.823772	-0.352585							2.337244	-0.405784
1.825017	-0.353313							2.338489	-0.405777
1.826261	-0.354265							2.339733	-0.40577
1.827506	-0.355612							2.340978	-0.405755
1.82875	-0.356557							2.342222	-0.405741
1.829995	-0.35685							2.343467	-0.405727
1.831239	-0.357903							2.344712	-0.405712
1.832484	-0.358523							2.345956	-0.405698
1.833729	-0.358941							2.347201	-0.405684
1.834973	-0.359351							2.348445	-0.405669
1.836218	-0.359845							2.34969	-0.405655
1.837462	-0.360838							2.350934	-0.405641
1.838707	-0.361834							2.352179	-0.405626
1.839951	-0.362293							2.353423	-0.405619
1.841196	-0.362501							2.354668	-0.405613
1.84244	-0.362929							2.355912	-0.405606
1.843685	-0.364038							2.357157	-0.405599
1.844929	-0.365017							2.358402	-0.406
1.846174	-0.365099							2.359646	-0.405585
1.847419	-0.365996							2.360891	-0.405578
1.848663	-0.367909							2.362135	-0.405571
1.849908	-0.369448							2.36338	-0.405564
1.851152	-0.370219							2.364624	-0.405557
1.852397	-0.370625							2.365869	-0.405543
1.853641	-0.370538							2.367113	-0.405529
1.854886	-0.370453							2.368358	-0.405516
1.85613	-0.370932							2.369602	-0.405833
1.857375	-0.371639							2.370847	-0.406047
1.858619	-0.372666							2.372092	-0.405474
1.859864	-0.373012							2.373336	-0.40546
1.861108	-0.374026							2.374581	-0.405447
1.862353	-0.374886							2.375825	-0.405433
1.863597	-0.375104							2.37707	-0.405419
1.864842	-0.375786							2.378314	-0.405406
1.866086	-0.376712							2.379559	-0.405392
1.867331	-0.377604							2.380803	-0.405379
1.868576	-0.378081							2.382048	-0.405366
1.86982	-0.37888							2.383292	-0.405352
1.871065	-0.380021							2.384537	-0.405339
1.872309	-0.381001							2.385782	-0.405325
1.873554	-0.380967							2.387026	-0.405312
1.874798	-0.380388							2.38827	-0.405299
1.876043	-0.380274							2.389515	-0.405285
1.877287	-0.38155							2.390759	-0.405272
1.878532	-0.382518							2.392004	-0.405259
1.879776	-0.383197							2.393249	-0.405246
1.881021	-0.383489							2.394493	-0.405233
1.882266	-0.383748							2.395738	-0.40522
1.88351	-0.384153							2.396982	-0.405207
1.884755	-0.384402							2.398227	-0.405194
1.885999	-0.38475							2.399471	-0.405181
1.887244	-0.384101							2.400716	-0.405168
1.888488	-0.38335							2.40196	-0.405155
1.889733	-0.382546							2.403205	-0.405155
1.890977	-0.382182							2.404449	-0.405155
1.892222	-0.382438							2.405694	-0.405155
1.893466	-0.383332							2.406939	-0.405155
1.894711	-0.383759							2.408183	-0.405155
1.895956	-0.382976							2.409428	-0.405155
1.8972	-0.382654							2.410672	-0.405155
1.898445	-0.382643							2.411917	-0.405155
1.899689	-0.382188							2.413161	-0.405155
1.900934	-0.382408							2.414406	-0.405155
1.902178	-0.383404							2.41565	-0.405142
1.903423	-0.383901							2.416895	-0.40513
1.904667	-0.384115							2.418139	-0.405117
1.905912	-0.384533							2.419384	-0.405104
1.907156	-0.385204							2.420629	-0.405092
1.908401	-0.385506							2.421873	-0.405079
1.909646	-0.386485							2.423118	-0.405066
1.91089	-0.387168							2.424362	-0.405053
1.912134	-0.387484							2.425607	-0.405041
1.913379	-0.387574							2.426851	-0.405028
1.914623	-0.38719							2.428096	-0.405016
1.915868	-0.387405							2.42934	-0.405003
1.917113	-0.388297							2.430585	-0.404991
1.918357	-0.388102							2.431829	-0.404979
1.919602	-0.387725							2.433074	-0.404966
1.920846	-0.388091							2.434319	-0.404954
1.922091	-0.388949							2.435563	-0.404942
1.923335	-0.389327							2.436807	-0.404929
1.92458	-0.389537							2.438052	-0.404917
1.925824	-0.389097							2.439296	-0.404905
1.927069	-0.389571							2.440541	-0.404893
1.928313	-0.390148							2.441786	-0.404881
1.929558	-0.3895							2.44303	-0.404869
1.930803	-0.389041							2.444275	-0.404857
1.932047	-0.38875							2.445519	-0.405425
1.933292	-0.388777							2.446764	-0.406343
1.934536	-0.388818							2.448008	-0.407099
1.935781	-0.389202							2.449253	-0.40741
1.937025	-0.389298							2.450497	-0.406803
1.93827	-0.389751							2.451742	-0.40656
1.939514	-0.389971							2.452986	-0.406036
1.940759	-0.390022							2.454231	-0.405617
1.942003	-0.389496							2.455476	-0.405672
1.943248	-0.38915							2.45672	-0.405192
1.944493	-0.389696							2.457965	-0.404957
1.945737	-0.38981							2.459209	-0.404715
1.946982	-0.389583							2.460454	-0.404703
1.948226	-0.389364							2.461698	-0.405065
1.949471	-0.390188							2.462943	-0.405037
1.950715	-0.391359							2.464187	-0.404697
1.95196	-0.392507							2.465432	-0.404657
1.953204	-0.392723							2.466676	-0.404646
1.954449	-0.393729							2.467921	-0.404634
1.955693	-0.394248							2.469166	-0.405731
1.956938	-0.393265							2.47041	-0.4062
1.958183	-0.393795							2.471655	-0.406145
1.959427	-0.394223							2.472899	-0.406383
1.960671	-0.394641							2.474144	-0.406567
1.961916	-0.395317							2.475388	-0.406222
1.963161	-0.396139							2.476633	-0.405839
1.964405	-0.395998							2.477877	-0.406022
1.96565	-0.39598							2.479122	-0.406427
1.966894	-0.396724							2.480366	-0.40693
1.968139	-0.396934							2.481611	-0.406509
1.969383	-0.396714							2.482856	-0.406094
1.970628	-0.396668							2.4841	-0.405791
[truncated: 18,931 more rows]
