# Supplementary material for: HSL1 and BAM1/2 impact epidermal cell development by sensing distinct signaling peptides
Source: Nat Commun. 2022 Feb 15;13:876. doi: 10.1038/s41467-022-28558-4 (PMC8847575; doi:10.1038/s41467-022-28558-4)
Supplement: Supplementary file 4 — Source Data [file 41467_2022_28558_MOESM4_ESM.zip › Source Data/Source Data/Figure S1/S1_GF_HSL1_SERK1_IDL4.csv]

Chrom.1		Chrom.1		Chrom.1		Chrom.1		Chrom.1
UV		Injection		Run Log		Fraction		UV_CUT_TEMP@100,BASEM
ml	mAU	ml	Injection	ml	Logbook	ml	Fraction	ml	mAU
-0.50402	0	0.00001		-0.50402	Method Settings	1.496652	2	0	-1.474968
-0.502775	-1.3977			-0.504013	Equilibration	2.496818	3	0.001245	-1.474968
-0.501531	-1.398169			-0.009463	Sample Application	3.496753	4	0.002489	-1.474967
-0.500286	-1.399386			1.490334	Elution	4.496772	5	0.003734	-1.474967
-0.499042	-1.399911					5.496525	6	0.004978	-1.474967
-0.497797	-1.400468					6.497744	7	0.006223	-1.474967
-0.496553	-1.399404					7.497728	8	0.007467	-1.474966
-0.495308	-1.397167					8.497696	9	0.008712	-1.474966
-0.494064	-1.397429					9.497443	10	0.009956	-1.474966
-0.492819	-1.397602					10.498669	11	0.011201	-1.474966
-0.491575	-1.397665					11.498641	12	0.012445	-1.474965
-0.49033	-1.397876					12.498624	13	0.01369	-1.474965
-0.489086	-1.398826					13.498377	14	0.014934	-1.474965
-0.487841	-1.399368					14.499591	15	0.016179	-1.474965
-0.486597	-1.399524					15.499574	16	0.017423	-1.474964
-0.485352	-1.400298					16.499318	17	0.018668	-1.474964
-0.484108	-1.400324					17.499307	18	0.019912	-1.474964
-0.482863	-1.399605					18.500524	19	0.021157	-1.474964
-0.481618	-1.39862					19.500487	20	0.022401	-1.474963
-0.480374	-1.398747					20.500237	21	0.023646	-1.474963
-0.479129	-1.39911					21.500226	22	0.02489	-1.474963
-0.477885	-1.399012					22.500192	23	0.026135	-1.474963
-0.47664	-1.399094					23.501416	24	0.027379	-1.474962
-0.475396	-1.399027					24.501174	25	0.028624	-1.474962
-0.474151	-1.111424					25.50114	26	0.029868	-1.474962
-0.472907	-0.000108					25.528792	Waste	0.031113	-1.474962
-0.471662	-0.000581					25.530036	Waste	0.032357	-1.474961
-0.470418	-0.000618							0.033602	-1.474961
-0.469173	-0.001442							0.034846	-1.474961
-0.467929	-0.001776							0.036091	-1.47496
-0.466684	-0.001217							0.037336	-1.47496
-0.46544	-0.002063							0.03858	-1.47496
-0.464195	-0.002539							0.039825	-1.474959
-0.462951	-0.002395							0.041069	-1.474959
-0.461706	-0.002199							0.042314	-1.474959
-0.460462	-0.002619							0.043558	-1.474959
-0.459217	-0.003479							0.044803	-1.474958
-0.457973	-0.0041							0.046047	-1.474958
-0.456728	-0.003948							0.047292	-1.474958
-0.455484	-0.004499							0.048536	-1.474958
-0.454239	-0.005963							0.049781	-1.474957
-0.452995	-0.00617							0.051025	-1.474957
-0.45175	-0.007762							0.05227	-1.474957
-0.450506	-0.008445							0.053514	-1.474957
-0.449261	-0.008289							0.054759	-1.474956
-0.448017	-0.009661							0.056003	-1.474956
-0.446772	-0.010828							0.057248	-1.474956
-0.445527	-0.011535							0.058492	-1.474956
-0.444283	-0.013203							0.059737	-1.474955
-0.443038	-0.013762							0.060981	-1.474955
-0.441794	-0.014791							0.062226	-1.474955
-0.440549	-0.017344							0.06347	-1.474955
-0.439305	-0.019237							0.064715	-1.474954
-0.43806	-0.02101							0.065959	-1.474954
-0.436816	-0.022312							0.067204	-1.474954
-0.435571	-0.023641							0.068448	-1.474954
-0.434327	-0.025846							0.069693	-1.474953
-0.433082	-0.027358							0.070938	-1.474953
-0.431838	-0.028278							0.072182	-1.474953
-0.430593	-0.029943							0.073427	-1.474952
-0.429349	-0.031391							0.074671	-1.474952
-0.428104	-0.031943							0.075916	-1.474952
-0.42686	-0.033481							0.07716	-1.474952
-0.425615	-0.035569							0.078405	-1.474952
-0.424371	-0.037005							0.079649	-1.474951
-0.423126	-0.037879							0.080894	-1.474951
-0.421882	-0.038945							0.082138	-1.474951
-0.420637	-0.040093							0.083383	-1.474951
-0.419393	-0.042024							0.084627	-1.47495
-0.418148	-0.043804							0.085872	-1.47495
-0.416904	-0.045973							0.087116	-1.47495
-0.415659	-0.047948							0.088361	-1.47495
-0.414415	-0.049932							0.089605	-1.474949
-0.41317	-0.051443							0.09085	-1.474949
-0.411926	-0.052763							0.092094	-1.474949
-0.410681	-0.053915							0.093339	-1.474948
-0.409436	-0.05472							0.094583	-1.474948
-0.408192	-0.056362							0.095828	-1.474948
-0.406947	-0.056545							0.097072	-1.474947
-0.405703	-0.057878							0.098317	-1.474947
-0.404458	-0.059479							0.099561	-1.474947
-0.403214	-0.060321							0.100806	-1.474947
-0.401969	-0.061316							0.10205	-1.474946
-0.400725	-0.0625							0.103295	-1.474946
-0.39948	-0.063621							0.104539	-1.474946
-0.398236	-0.066054							0.105784	-1.474946
-0.396991	-0.065827							0.107028	-1.474945
-0.395747	-0.066709							0.108273	-1.474945
-0.394502	-0.067827							0.109518	-1.474945
-0.393258	-0.067685							0.110762	-1.474944
-0.392013	-0.067432							0.112007	-1.474944
-0.390769	-0.067303							0.113251	-1.474944
-0.389524	-0.068298							0.114496	-1.474944
-0.38828	-0.069863							0.11574	-1.474943
-0.387035	-0.070925							0.116985	-1.474943
-0.385791	-0.071011							0.118229	-1.474943
-0.384546	-0.071087							0.119474	-1.474943
-0.383302	-0.070875							0.120718	-1.474942
-0.382057	-0.070593							0.121963	-1.474942
-0.380813	-0.070208							0.123207	-1.474942
-0.379568	-0.069805							0.124452	-1.474942
-0.378324	-0.069119							0.125696	-1.474941
-0.377079	-0.068436							0.126941	-1.474941
-0.375835	-0.068164							0.128185	-1.474941
-0.37459	-0.067478							0.12943	-1.47494
-0.373345	-0.067666							0.130674	-1.47494
-0.372101	-0.066637							0.131919	-1.47494
-0.370856	-0.065448							0.133163	-1.47494
-0.369612	-0.065145							0.134408	-1.474939
-0.368367	-0.064751							0.135652	-1.474939
-0.367123	-0.063665							0.136897	-1.474939
-0.365878	-0.064076							0.138141	-1.474939
-0.364634	-0.063811							0.139386	-1.474938
-0.363389	-0.062422							0.14063	-1.474938
-0.362145	-0.061956							0.141875	-1.474938
-0.3609	-0.061737							0.14312	-1.474938
-0.359656	-0.06136							0.144364	-1.474937
-0.358411	-0.060737							0.145609	-1.474937
-0.357167	-0.060433							0.146853	-1.474937
-0.355922	-0.059914							0.148098	-1.474937
-0.354678	-0.058623							0.149342	-1.474936
-0.353433	-0.056837							0.150587	-1.474936
-0.352189	-0.054879							0.151831	-1.474936
-0.350944	-0.053786							0.153076	-1.474936
-0.3497	-0.052929							0.15432	-1.474935
-0.348455	-0.051953							0.155565	-1.474935
-0.347211	-0.051754							0.156809	-1.474935
-0.345966	-0.051361							0.158054	-1.474934
-0.344722	-0.051229							0.159298	-1.474934
-0.343477	-0.050838							0.160543	-1.474934
-0.342233	-0.050236							0.161787	-1.474934
-0.340988	-0.049452							0.163032	-1.474933
-0.339743	-0.048368							0.164276	-1.474933
-0.338499	-0.047586							0.165521	-1.474933
-0.337254	-0.047899							0.166765	-1.474933
-0.33601	-0.046855							0.16801	-1.474932
-0.334765	-0.046595							0.169254	-1.474932
-0.333521	-0.045582							0.170499	-1.474932
-0.332276	-0.045341							0.171743	-1.474932
-0.331032	-0.045217							0.172988	-1.474932
-0.329787	-0.044912							0.174232	-1.474931
-0.328543	-0.045756							0.175477	-1.474931
-0.327298	-0.04565							0.176721	-1.474931
-0.326054	-0.04493							0.177966	-1.474931
-0.324809	-0.043856							0.17921	-1.47493
-0.323565	-0.043221							0.180455	-1.47493
-0.32232	-0.042945							0.1817	-1.47493
-0.321076	-0.043068							0.182944	-1.474929
-0.319831	-0.043252							0.184189	-1.474929
-0.318587	-0.043233							0.185433	-1.474929
-0.317342	-0.043864							0.186678	-1.474928
-0.316098	-0.043898							0.187922	-1.474928
-0.314853	-0.043669							0.189167	-1.474928
-0.313609	-0.043471							0.190411	-1.474928
-0.312364	-0.043115							0.191656	-1.474927
-0.31112	-0.042185							0.1929	-1.474927
-0.309875	-0.041062							0.194145	-1.474927
-0.308631	-0.040782							0.195389	-1.474927
-0.307386	-0.040512							0.196634	-1.474926
-0.306142	-0.04033							0.197878	-1.474926
-0.304897	-0.040768							0.199123	-1.474926
-0.303653	-0.040059							0.200367	-1.474926
-0.302408	-0.039093							0.201612	-1.474925
-0.301163	-0.039345							0.202856	-1.474925
-0.299919	-0.039167							0.204101	-1.474925
-0.298674	-0.037984							0.205345	-1.474925
-0.29743	-0.036231							0.20659	-1.474924
-0.296185	-0.034675							0.207834	-1.474924
-0.294941	-0.033059							0.209079	-1.474924
-0.293696	-0.031396							0.210323	-1.474924
-0.292452	-0.030334							0.211568	-1.474923
-0.291207	-0.028631							0.212812	-1.474923
-0.289963	-0.026274							0.214057	-1.474923
-0.288718	-0.023061							0.215302	-1.474923
-0.287474	-0.018535							0.216546	-1.474922
-0.286229	-0.013442							0.217791	-1.474922
-0.284985	-0.00676							0.219035	-1.474922
-0.28374	0.001196							0.22028	-1.474921
-0.282496	0.00908							0.221524	-1.474921
-0.281251	0.017777							0.222769	-1.474921
-0.280007	0.027445							0.224013	-1.474921
-0.278762	0.038581							0.225258	-1.47492
-0.277518	0.04989							0.226502	-1.47492
-0.276273	0.061546							0.227747	-1.47492
-0.275029	0.075238							0.228991	-1.47492
-0.273784	0.08997							0.230236	-1.474919
-0.27254	0.10513							0.23148	-1.474919
-0.271295	0.120927							0.232725	-1.474919
-0.270051	0.137705							0.233969	-1.474918
-0.268806	0.15509							0.235214	-1.474918
-0.267561	0.173332							0.236458	-1.474918
-0.266317	0.194145							0.237703	-1.474918
-0.265072	0.216092							0.238947	-1.474917
-0.263828	0.237102							0.240192	-1.474917
-0.262583	0.25885							0.241436	-1.474917
-0.261339	0.283577							0.242681	-1.474916
-0.260094	0.31046							0.243925	-1.474916
-0.25885	0.338211							0.24517	-1.474916
-0.257605	0.367214							0.246414	-1.474916
-0.256361	0.398039							0.247659	-1.474915
-0.255116	0.431145							0.248903	-1.474915
-0.253872	0.465909							0.250148	-1.474915
-0.252627	0.501437							0.251392	-1.474915
-0.251383	0.539612							0.252637	-1.474914
-0.250138	0.580349							0.253882	-1.474914
-0.248894	0.622615							0.255126	-1.474914
-0.247649	0.666809							0.256371	-1.474913
-0.246405	0.712552							0.257615	-1.474913
-0.24516	0.760209							0.25886	-1.474913
-0.243916	0.811112							0.260104	-1.474913
-0.242671	0.863508							0.261349	-1.474913
-0.241427	0.917814							0.262593	-1.474912
-0.240182	0.973965							0.263838	-1.474912
-0.238938	1.032069							0.265082	-1.474912
-0.237693	1.091975							0.266327	-1.474912
-0.236449	1.152622							0.267571	-1.474911
-0.235204	1.21423							0.268816	-1.474911
-0.23396	1.276996							0.27006	-1.474911
-0.232715	1.340817							0.271305	-1.474911
-0.231471	1.406155							0.272549	-1.47491
-0.230226	1.473037							0.273794	-1.47491
-0.228981	1.540537							0.275038	-1.47491
-0.227737	1.607081							0.276283	-1.47491
-0.226492	1.673959							0.277527	-1.474909
-0.225248	1.740826							0.278772	-1.474909
-0.224003	1.808143							0.280016	-1.474909
-0.222759	1.875407							0.281261	-1.474909
-0.221514	1.942143							0.282505	-1.474908
-0.22027	2.009879							0.28375	-1.474908
-0.219025	2.076894							0.284994	-1.474908
-0.217781	2.143089							0.286239	-1.474908
-0.216536	2.209095							0.287484	-1.474908
-0.215292	2.273298							0.288728	-1.474907
-0.214047	2.338094							0.289973	-1.474907
-0.212803	2.402097							0.291217	-1.474907
-0.211558	2.464727							0.292462	-1.474906
-0.210314	2.523898							0.293706	-1.474906
-0.209069	2.581907							0.294951	-1.474906
-0.207825	2.644221							0.296195	-1.474906
-0.20658	2.705917							0.29744	-1.474905
-0.205336	2.767232							0.298684	-1.474905
-0.204091	2.827269							0.299929	-1.474905
-0.202847	2.886209							0.301173	-1.474905
-0.201602	2.944035							0.302418	-1.474904
-0.200358	3.00004							0.303662	-1.474904
-0.199113	3.05427							0.304907	-1.474903
-0.197869	3.10705							0.306151	-1.474903
-0.196624	3.158918							0.307396	-1.474903
-0.19538	3.209278							0.30864	-1.474902
-0.194135	3.257562							0.309885	-1.474902
-0.19289	3.303764							0.311129	-1.474902
-0.191646	3.347942							0.312374	-1.474901
-0.190401	3.391374							0.313618	-1.474901
-0.189157	3.432526							0.314863	-1.474901
-0.187912	3.469593							0.316107	-1.474901
-0.186668	3.50476							0.317352	-1.4749
-0.185423	3.536841							0.318596	-1.4749
-0.184179	3.56679							0.319841	-1.4749
-0.182934	3.594777							0.321085	-1.4749
-0.18169	3.618582							0.32233	-1.4749
-0.180445	3.641024							0.323574	-1.474899
-0.179201	3.661648							0.324819	-1.474899
-0.177956	3.679158							0.326064	-1.474899
-0.176712	3.695035							0.327308	-1.474899
-0.175467	3.708332							0.328553	-1.474898
-0.174223	3.71984							0.329797	-1.474898
-0.172978	3.728739							0.331042	-1.474898
-0.171734	3.735786							0.332286	-1.474898
-0.170489	3.742061							0.333531	-1.474898
-0.169245	3.746069							0.334775	-1.474897
-0.168	3.748877							0.33602	-1.474897
-0.166756	3.750735							0.337264	-1.474897
-0.165511	3.751804							0.338509	-1.474897
-0.164267	3.750842							0.339753	-1.474896
-0.163022	3.748516							0.340998	-1.474896
-0.161778	3.745178							0.342242	-1.474896
-0.160533	3.739427							0.343487	-1.474896
-0.159289	3.733037							0.344731	-1.474895
-0.158044	3.724182							0.345976	-1.474895
-0.156799	3.715401							0.34722	-1.474895
-0.155555	3.705936							0.348465	-1.474895
-0.15431	3.693182							0.349709	-1.474894
-0.153066	3.681512							0.350954	-1.474894
-0.151821	3.669338							0.352198	-1.474894
-0.150577	3.656							0.353443	-1.474893
-0.149332	3.640034							0.354687	-1.474893
-0.148088	3.623521							0.355932	-1.474893
-0.146843	3.605079							0.357176	-1.474892
-0.145599	3.585629							0.358421	-1.474892
-0.144354	3.566854							0.359666	-1.474892
-0.14311	3.546947							0.36091	-1.474891
-0.141865	3.526363							0.362155	-1.474891
-0.140621	3.503803							0.363399	-1.474891
-0.139376	3.481028							0.364644	-1.47489
-0.138132	3.458225							0.365888	-1.47489
-0.136887	3.434792							0.367133	-1.47489
-0.135643	3.411644							0.368377	-1.47489
-0.134398	3.387297							0.369622	-1.47489
-0.133154	3.362363							0.370866	-1.474889
-0.131909	3.338593							0.372111	-1.474889
-0.130665	3.3146							0.373355	-1.474889
-0.12942	3.290738							0.3746	-1.474889
-0.128176	3.265993							0.375844	-1.474888
-0.126931	3.240075							0.377089	-1.474888
-0.125687	3.214751							0.378333	-1.474888
-0.124442	3.189426							0.379578	-1.474888
-0.123197	3.162877							0.380822	-1.474888
-0.121953	3.136486							0.382067	-1.474887
-0.120708	3.110403							0.383311	-1.474887
-0.119464	3.086109							0.384556	-1.474887
-0.118219	3.060414							0.3858	-1.474887
-0.116975	3.033871							0.387045	-1.474886
-0.11573	3.008461							0.388289	-1.474886
-0.114486	2.983113							0.389534	-1.474886
-0.113241	2.957836							0.390778	-1.474885
-0.111997	2.932381							0.392023	-1.474885
-0.110752	2.906032							0.393267	-1.474885
-0.109508	2.881673							0.394512	-1.474884
-0.108263	2.856161							0.395756	-1.474884
-0.107019	2.831028							0.397001	-1.474884
-0.105774	2.805552							0.398246	-1.474883
-0.10453	2.779201							0.39949	-1.474883
-0.103285	2.755704							0.400735	-1.474883
-0.102041	2.730584							0.401979	-1.474883
-0.100796	2.704761							0.403224	-1.474883
-0.099552	2.677972							0.404468	-1.474882
-0.098307	2.652615							0.405713	-1.474882
-0.097063	2.626912							0.406957	-1.474882
-0.095818	2.60137							0.408202	-1.474882
-0.094574	2.576874							0.409446	-1.474882
-0.093329	2.553199							0.410691	-1.474881
-0.092085	2.530315							0.411935	-1.474881
-0.09084	2.506675							0.41318	-1.474881
-0.089596	2.48235							0.414424	-1.47488
-0.088351	2.458366							0.415669	-1.47488
-0.087106	2.434891							0.416913	-1.47488
-0.085862	2.411219							0.418158	-1.474879
-0.084617	2.388341							0.419402	-1.474879
-0.083373	2.365678							0.420647	-1.474879
-0.082128	2.343184							0.421891	-1.474878
-0.080884	2.320769							0.423136	-1.474878
-0.079639	2.298842							0.42438	-1.474878
-0.078395	2.277603							0.425625	-1.474878
-0.07715	2.256664							0.426869	-1.474877
-0.075906	2.236447							0.428114	-1.474877
-0.074661	2.216627							0.429358	-1.474877
-0.073417	2.19679							0.430603	-1.474877
-0.072172	2.177093							0.431848	-1.474877
-0.070928	2.158303							0.433092	-1.474876
-0.069683	2.138718							0.434337	-1.474876
-0.068439	2.118904							0.435581	-1.474876
-0.067194	2.099088							0.436826	-1.474876
-0.06595	2.079804							0.43807	-1.474875
-0.064705	2.061042							0.439315	-1.474875
-0.063461	2.042516							0.440559	-1.474875
-0.062216	2.024304							0.441804	-1.474874
-0.060972	2.007059							0.443048	-1.474874
-0.059727	1.989431							0.444293	-1.474874
-0.058483	1.971887							0.445537	-1.474874
-0.057238	1.953466							0.446782	-1.474873
-0.055994	1.936386							0.448026	-1.474873
-0.054749	1.919197							0.449271	-1.474873
-0.053505	1.901238							0.450515	-1.474872
-0.05226	1.883941							0.45176	-1.474872
-0.051015	1.867897							0.453004	-1.474872
-0.049771	1.853299							0.454249	-1.474872
-0.048526	1.8384							0.455493	-1.474871
-0.047282	1.822168							0.456738	-1.474871
-0.046037	1.805447							0.457982	-1.474871
-0.044793	1.789557							0.459227	-1.47487
-0.043548	1.773673							0.460471	-1.47487
-0.042304	1.758532							0.461716	-1.47487
-0.041059	1.743467							0.46296	-1.47487
-0.039815	1.728711							0.464205	-1.474869
-0.03857	1.714465							0.465449	-1.474869
-0.037326	1.700654							0.466694	-1.474869
-0.036081	1.685984							0.467938	-1.474869
-0.034837	1.671789							0.469183	-1.474869
-0.033592	1.658375							0.470428	-1.474868
-0.032348	1.644674							0.471672	-1.474868
-0.031103	1.63017							0.472917	-1.474868
-0.029859	1.615266							0.474161	-1.474868
-0.028614	1.601499							0.475406	-1.474867
-0.02737	1.589089							0.47665	-1.474867
-0.026125	1.576298							0.477895	-1.474867
-0.024881	1.563505							0.479139	-1.474867
-0.023636	1.551784							0.480384	-1.474866
-0.022392	1.539452							0.481628	-1.474866
-0.021147	1.527769							0.482873	-1.474866
-0.019903	1.5166							0.484117	-1.474866
-0.018658	1.505471							0.485362	-1.474865
-0.017414	1.49439							0.486606	-1.474865
-0.016169	1.483555							0.487851	-1.474865
-0.014924	1.472487							0.489095	-1.474865
-0.01368	1.461014							0.49034	-1.474865
-0.012435	1.449073							0.491584	-1.474864
-0.011191	1.437345							0.492829	-1.474864
-0.009946	0.556401							0.494073	-1.474864
-0.008702	-0.006476							0.495318	-1.474864
-0.007457	-0.017307							0.496562	-1.474864
-0.006213	-0.028106							0.497807	-1.474863
-0.004968	-0.039065							0.499051	-1.474863
-0.003724	-0.049474							0.500296	-1.474863
-0.002479	-0.060238							0.50154	-1.474862
-0.001235	-0.070732							0.502785	-1.474862
0.00001	-0.13081							0.504029	-1.474862
0.001254	-0.195603							0.505274	-1.474861
0.002499	-0.212919							0.506519	-1.474861
0.003743	-0.223355							0.507763	-1.474861
0.004988	-0.232345							0.509008	-1.47486
0.006232	-0.240512							0.510252	-1.47486
0.007477	-0.247104							0.511497	-1.47486
0.008721	-0.252917							0.512741	-1.474859
0.009966	-0.257775							0.513986	-1.474859
0.01121	-0.260637							0.51523	-1.474859
0.012455	-0.264805							0.516475	-1.474859
0.013699	-0.26919							0.517719	-1.474859
0.014944	-0.272598							0.518964	-1.474859
0.016188	-0.274033							0.520208	-1.474859
0.017433	-0.27612							0.521453	-1.474858
0.018677	-0.279237							0.522697	-1.474858
0.019922	-0.280119							0.523942	-1.474858
0.021167	-0.281103							0.525186	-1.474857
0.022411	-0.283393							0.526431	-1.474857
0.023656	-0.284572							0.527675	-1.474857
0.0249	-0.285454							0.52892	-1.474856
0.026145	-0.287182							0.530164	-1.474856
0.027389	-0.2883							0.531409	-1.474856
0.028634	-0.288786							0.532653	-1.474855
0.029878	-0.28958							0.533898	-1.474855
0.031123	-0.290212							0.535142	-1.474855
0.032367	-0.290447							0.536387	-1.474854
0.033612	-0.291613							0.537631	-1.474854
0.034856	-0.293608							0.538876	-1.474854
0.036101	-0.297185							0.540121	-1.474853
0.037345	-0.301472							0.541365	-1.474853
0.03859	-0.307454							0.54261	-1.474853
0.039834	-0.312594							0.543854	-1.474852
0.041079	-0.3184							0.545099	-1.474852
0.042323	-0.323345							0.546343	-1.474852
0.043568	-0.328265							0.547588	-1.474851
0.044812	-0.333805							0.548832	-1.474851
0.046057	-0.339148							0.550077	-1.474851
0.047301	-0.343239							0.551321	-1.474851
0.048546	-0.346315							0.552566	-1.474851
0.04979	-0.348766							0.55381	-1.474851
0.051035	-0.353316							0.555055	-1.474851
0.052279	-0.357919							0.556299	-1.47485
0.053524	-0.363401							0.557544	-1.47485
0.054768	-0.36974							0.558788	-1.47485
0.056013	-0.37589							0.560033	-1.47485
0.057257	-0.381777							0.561277	-1.47485
0.058502	-0.388975							0.562522	-1.474849
0.059747	-0.395773							0.563766	-1.474849
0.060991	-0.402276							0.565011	-1.474849
0.062236	-0.40924							0.566255	-1.474849
0.06348	-0.41693							0.5675	-1.474848
0.064725	-0.424217							0.568744	-1.474848
0.065969	-0.430951							0.569989	-1.474848
0.067214	-0.437873							0.571233	-1.474847
0.068458	-0.44595							0.572478	-1.474847
0.069703	-0.453507							0.573722	-1.474847
0.070947	-0.460932							0.574967	-1.474846
0.072192	-0.46888							0.576212	-1.474846
0.073436	-0.477658							0.577456	-1.474846
0.074681	-0.485762							0.5787	-1.474846
0.075925	-0.493437							0.579945	-1.474845
0.07717	-0.501546							0.58119	-1.474845
0.078414	-0.510493							0.582434	-1.474845
0.079659	-0.518879							0.583679	-1.474844
0.080903	-0.527117							0.584923	-1.474844
0.082148	-0.536918							0.586168	-1.474844
0.083392	-0.546964							0.587412	-1.474844
0.084637	-0.556096							0.588657	-1.474843
0.085881	-0.566358							0.589901	-1.474843
0.087126	-0.575675							0.591146	-1.474843
0.08837	-0.583727							0.59239	-1.474842
0.089615	-0.591513							0.593635	-1.474842
0.090859	-0.599123							0.594879	-1.474842
0.092104	-0.606485							0.596124	-1.474842
0.093349	-0.614188							0.597368	-1.474841
0.094593	-0.622699							0.598613	-1.474841
0.095838	-0.630857							0.599857	-1.474841
0.097082	-0.637687							0.601102	-1.474841
0.098327	-0.643346							0.602346	-1.47484
0.099571	-0.646992							0.603591	-1.47484
0.100816	-0.650298							0.604835	-1.47484
0.10206	-0.65292							0.60608	-1.47484
0.103305	-0.655568							0.607324	-1.474839
0.104549	-0.659462							0.608569	-1.474839
0.105794	-0.663255							0.609814	-1.474839
0.107038	-0.666544							0.611058	-1.474838
0.108283	-0.66824							0.612302	-1.474838
0.109527	-0.6711							0.613547	-1.474838
0.110772	-0.674919							0.614792	-1.474838
0.112016	-0.679187							0.616036	-1.474838
0.113261	-0.683341							0.617281	-1.474837
0.114505	-0.686637							0.618525	-1.474837
0.11575	-0.689161							0.61977	-1.474837
0.116994	-0.690986							0.621014	-1.474837
0.118239	-0.692746							0.622259	-1.474836
0.119483	-0.693638							0.623503	-1.474836
0.120728	-0.694534							0.624748	-1.474836
0.121972	-0.695723							0.625992	-1.474835
0.123217	-0.696685							0.627237	-1.474835
0.124461	-0.697885							0.628481	-1.474835
0.125706	-0.698842							0.629726	-1.474834
0.12695	-0.699949							0.63097	-1.474834
0.128195	-0.702189							0.632215	-1.474833
0.129439	-0.704588							0.633459	-1.474833
0.130684	-0.70645							0.634704	-1.474833
0.131929	-0.707732							0.635948	-1.474833
0.133173	-0.709804							0.637193	-1.474832
0.134418	-0.711828							0.638437	-1.474832
0.135662	-0.713249							0.639682	-1.474832
0.136907	-0.714511							0.640926	-1.474832
0.138151	-0.716794							0.642171	-1.474831
0.139396	-0.719635							0.643415	-1.474831
0.14064	-0.723144							0.64466	-1.474831
0.141885	-0.726749							0.645904	-1.474831
0.143129	-0.72943							0.647149	-1.474831
0.144374	-0.731639							0.648393	-1.47483
0.145618	-0.734277							0.649638	-1.47483
0.146863	-0.736448							0.650883	-1.47483
0.148107	-0.738879							0.652127	-1.47483
0.149352	-0.742354							0.653372	-1.47483
0.150596	-0.745815							0.654616	-1.474829
0.151841	-0.749101							0.655861	-1.474829
0.153085	-0.753415							0.657105	-1.474829
0.15433	-0.757378							0.65835	-1.474829
0.155574	-0.761536							0.659594	-1.474829
0.156819	-0.764918							0.660839	-1.474828
0.158063	-0.76844							0.662083	-1.474828
0.159308	-0.772072							0.663328	-1.474828
0.160552	-0.775872							0.664572	-1.474828
0.161797	-0.779318							0.665817	-1.474828
0.163041	-0.782896							0.667061	-1.474827
0.164286	-0.786025							0.668306	-1.474827
0.165531	-0.789094							0.66955	-1.474827
0.166775	-0.792171							0.670795	-1.474827
0.16802	-0.794758							0.672039	-1.474827
0.169264	-0.797574							0.673284	-1.474826
0.170509	-0.801741							0.674528	-1.474826
0.171753	-0.806412							0.675773	-1.474826
0.172998	-0.809898							0.677017	-1.474825
0.174242	-0.812917							0.678262	-1.474825
0.175487	-0.816285							0.679506	-1.474824
0.176731	-0.820291							0.680751	-1.474824
0.177976	-0.824089							0.681995	-1.474824
0.17922	-0.827084							0.68324	-1.474823
0.180465	-0.83035							0.684485	-1.474823
0.181709	-0.834495							0.685729	-1.474823
0.182954	-0.83932							0.686974	-1.474822
0.184198	-0.843618							0.688218	-1.474822
0.185443	-0.847309							0.689463	-1.474822
0.186687	-0.851184							0.690707	-1.474821
0.187932	-0.854848							0.691952	-1.474821
0.189176	-0.858368							0.693196	-1.474821
0.190421	-0.861486							0.694441	-1.47482
0.191665	-0.864322							0.695685	-1.47482
0.19291	-0.867167							0.69693	-1.47482
0.194154	-0.870655							0.698174	-1.47482
0.195399	-0.874063							0.699419	-1.474819
0.196643	-0.876987							0.700663	-1.474819
0.197888	-0.880383							0.701908	-1.474819
0.199132	-0.883628							0.703152	-1.474819
0.200377	-0.886399							0.704397	-1.474819
0.201621	-0.889001							0.705641	-1.474819
0.202866	-0.890809							0.706886	-1.474818
0.204111	-0.892648							0.70813	-1.474818
0.205355	-0.894948							0.709375	-1.474818
0.2066	-0.897002							0.710619	-1.474818
0.207844	-0.899639							0.711864	-1.474818
0.209089	-0.902826							0.713108	-1.474817
0.210333	-0.90517							0.714353	-1.474817
0.211578	-0.906948							0.715597	-1.474817
0.212822	-0.908926							0.716842	-1.474817
0.214067	-0.911086							0.718086	-1.474816
0.215311	-0.913326							0.719331	-1.474816
0.216556	-0.915406							0.720576	-1.474816
0.2178	-0.917193							0.72182	-1.474815
0.219045	-0.918942							0.723064	-1.474815
0.220289	-0.921067							0.724309	-1.474815
0.221534	-0.922586							0.725554	-1.474814
0.222778	-0.923994							0.726798	-1.474814
0.224023	-0.924626							0.728043	-1.474814
0.225267	-0.925588							0.729287	-1.474813
0.226512	-0.925899							0.730532	-1.474813
0.227756	-0.926504							0.731776	-1.474813
0.229001	-0.927378							0.733021	-1.474812
0.230245	-0.927488							0.734265	-1.474812
0.23149	-0.927191							0.73551	-1.474812
0.232734	-0.926949							0.736754	-1.474812
0.233979	-0.925851							0.737999	-1.474811
0.235223	-0.924472							0.739243	-1.474811
0.236468	-0.923571							0.740488	-1.474811
0.237713	-0.922							0.741732	-1.474811
0.238957	-0.918637							0.742977	-1.47481
0.240202	-0.91589							0.744221	-1.47481
0.241446	-0.91363							0.745466	-1.47481
0.242691	-0.910466							0.74671	-1.47481
0.243935	-0.906635							0.747955	-1.47481
0.24518	-0.901637							0.749199	-1.474809
0.246424	-0.895606							0.750444	-1.474809
0.247669	-0.890599							0.751688	-1.474808
0.248913	-0.884629							0.752933	-1.474808
0.250158	-0.87855							0.754178	-1.474808
0.251402	-0.872426							0.755422	-1.474808
0.252647	-0.866076							0.756666	-1.474807
0.253891	-0.85892							0.757911	-1.474807
0.255136	-0.851981							0.759156	-1.474806
0.25638	-0.844156							0.7604	-1.474806
0.257625	-0.834939							0.761645	-1.474806
0.258869	-0.826264							0.762889	-1.474806
0.260114	-0.817163							0.764134	-1.474805
0.261358	-0.807208							0.765378	-1.474805
0.262603	-0.796534							0.766623	-1.474805
0.263847	-0.785265							0.767867	-1.474805
0.265092	-0.773565							0.769112	-1.474804
0.266336	-0.760971							0.770356	-1.474804
0.267581	-0.747313							0.771601	-1.474804
0.268825	-0.734458							0.772845	-1.474803
0.27007	-0.720814							0.77409	-1.474803
0.271314	-0.706225							0.775334	-1.474803
0.272559	-0.689539							0.776579	-1.474803
0.273803	-0.673611							0.777823	-1.474803
0.275048	-0.656612							0.779068	-1.474802
0.276293	-0.640768							0.780312	-1.474802
0.277537	-0.624282							0.781557	-1.474802
0.278782	-0.606691							0.782801	-1.474802
0.280026	-0.589633							0.784046	-1.474802
0.281271	-0.572843							0.78529	-1.474801
0.282515	-0.554732							0.786535	-1.474801
0.28376	-0.536098							0.787779	-1.474801
0.285004	-0.517732							0.789024	-1.4748
0.286249	-0.500057							0.790268	-1.4748
0.287493	-0.481942							0.791513	-1.4748
0.288738	-0.464018							0.792757	-1.4748
0.289982	-0.445683							0.794002	-1.474799
0.291227	-0.426098							0.795247	-1.474799
0.292471	-0.408296							0.796491	-1.474799
0.293716	-0.391049							0.797736	-1.474798
0.29496	-0.372294							0.79898	-1.474798
0.296205	-0.353852							0.800225	-1.474798
0.297449	-0.337035							0.801469	-1.474798
0.298694	-0.320014							0.802714	-1.474798
0.299938	-0.302767							0.803958	-1.474798
0.301183	-0.286843							0.805203	-1.474797
0.302427	-0.270722							0.806447	-1.474797
0.303672	-0.254339							0.807692	-1.474797
0.304916	-0.239228							0.808936	-1.474797
0.306161	-0.224517							0.810181	-1.474797
0.307405	-0.209452							0.811425	-1.474796
0.30865	-0.195891							0.81267	-1.474796
0.309895	-0.181638							0.813914	-1.474796
0.311139	-0.168881							0.815159	-1.474795
0.312384	-0.156046							0.816403	-1.474795
0.313628	-0.144176							0.817648	-1.474795
0.314873	-0.131408							0.818892	-1.474794
0.316117	-0.119508							0.820137	-1.474794
0.317362	-0.107803							0.821381	-1.474793
0.318606	-0.095921							0.822626	-1.474793
0.319851	-0.086187							0.82387	-1.474793
0.321095	-0.07672							0.825115	-1.474793
0.32234	-0.067541							0.826359	-1.474793
0.323584	-0.059617							0.827604	-1.474792
0.324829	-0.052794							0.828849	-1.474792
0.326073	-0.045972							0.830093	-1.474792
0.327318	-0.039738							0.831338	-1.474792
0.328562	-0.034022							0.832582	-1.474792
0.329807	-0.029985							0.833827	-1.474791
0.331051	-0.025847							0.835071	-1.474791
0.332296	-0.021304							0.836316	-1.474791
0.33354	-0.018662							0.83756	-1.474791
0.334785	-0.018344							0.838805	-1.474791
0.336029	-0.018054							0.840049	-1.47479
0.337274	-0.018152							0.841294	-1.47479
0.338518	-0.017342							0.842538	-1.47479
0.339763	-0.017207							0.843783	-1.47479
0.341007	-0.018252							0.845027	-1.47479
0.342252	-0.019152							0.846272	-1.474789
0.343496	-0.020351							0.847516	-1.474789
0.344741	-0.02237							0.848761	-1.474789
0.345986	-0.025301							0.850005	-1.474788
0.34723	-0.028421							0.85125	-1.474788
0.348475	-0.031257							0.852494	-1.474787
0.349719	-0.035103							0.853739	-1.474787
0.350964	-0.038931							0.854983	-1.474787
0.352208	-0.044192							0.856228	-1.474786
0.353453	-0.049501							0.857472	-1.474786
0.354697	-0.053407							0.858717	-1.474785
0.355942	-0.058927							0.859961	-1.474785
0.357186	-0.065742							0.861206	-1.474785
0.358431	-0.072063							0.86245	-1.474785
0.359675	-0.077598							0.863695	-1.474784
0.36092	-0.083776							0.86494	-1.474784
0.362164	-0.09012							0.866184	-1.474784
0.363409	-0.096743							0.867429	-1.474784
0.364653	-0.103178							0.868673	-1.474784
0.365898	-0.110523							0.869918	-1.474783
0.367142	-0.116475							0.871162	-1.474783
0.368387	-0.123279							0.872407	-1.474783
0.369631	-0.130397							0.873651	-1.474783
0.370876	-0.137333							0.874896	-1.474783
0.37212	-0.145559							0.87614	-1.474782
0.373365	-0.152515							0.877385	-1.474782
0.374609	-0.160317							0.878629	-1.474782
0.375854	-0.167408							0.879874	-1.474782
0.377098	-0.175201							0.881118	-1.474782
0.378343	-0.183106							0.882363	-1.474781
0.379587	-0.190535							0.883607	-1.474781
0.380832	-0.198535							0.884852	-1.474781
0.382077	-0.206304							0.886096	-1.474781
0.383321	-0.214096							0.887341	-1.47478
0.384566	-0.221815							0.888585	-1.47478
0.38581	-0.230399							0.88983	-1.47478
0.387055	-0.2386							0.891074	-1.47478
0.388299	-0.247448							0.892319	-1.47478
0.389544	-0.255518							0.893563	-1.474779
0.390788	-0.263921							0.894808	-1.474779
0.392033	-0.272014							0.896052	-1.474779
0.393277	-0.279853							0.897297	-1.474779
0.394522	-0.28857							0.898542	-1.474778
0.395766	-0.29709							0.899786	-1.474778
0.397011	-0.304624							0.90103	-1.474777
0.398255	-0.3118							0.902275	-1.474777
0.3995	-0.318989							0.90352	-1.474776
0.400744	-0.327105							0.904764	-1.474776
0.401989	-0.335013							0.906009	-1.474776
0.403233	-0.342468							0.907253	-1.474775
0.404478	-0.35126							0.908498	-1.474775
0.405722	-0.359456							0.909742	-1.474774
0.406967	-0.367146							0.910987	-1.474774
0.408211	-0.375203							0.912231	-1.474774
0.409456	-0.382672							0.913476	-1.474774
0.4107	-0.390569							0.91472	-1.474774
0.411945	-0.398424							0.915965	-1.474773
0.413189	-0.406042							0.917209	-1.474773
0.414434	-0.41335							0.918454	-1.474773
0.415678	-0.421096							0.919698	-1.474773
0.416923	-0.429266							0.920943	-1.474773
0.418168	-0.435535							0.922187	-1.474772
0.419412	-0.441729							0.923432	-1.474772
0.420657	-0.448753							0.924676	-1.474772
0.421901	-0.455925							0.925921	-1.474772
0.423146	-0.463242							0.927165	-1.474771
0.42439	-0.470476							0.92841	-1.474771
0.425635	-0.477597							0.929654	-1.474771
0.426879	-0.484756							0.930899	-1.474771
0.428124	-0.491678							0.932143	-1.474771
0.429368	-0.49891							0.933388	-1.47477
0.430613	-0.504403							0.934632	-1.47477
0.431857	-0.510672							0.935877	-1.47477
0.433102	-0.517903							0.937121	-1.47477
0.434346	-0.52433							0.938366	-1.47477
0.435591	-0.531027							0.939611	-1.474769
0.436835	-0.537431							0.940855	-1.474769
0.43808	-0.543506							0.9421	-1.474769
0.439324	-0.54913							0.943344	-1.474769
0.440569	-0.554956							0.944589	-1.474769
0.441813	-0.560675							0.945833	-1.474768
0.443058	-0.567139							0.947078	-1.474768
0.444302	-0.573855							0.948322	-1.474767
0.445547	-0.579839							0.949567	-1.474767
0.446791	-0.585433							0.950811	-1.474766
0.448036	-0.590858							0.952056	-1.474766
0.44928	-0.596382							0.9533	-1.474766
0.450525	-0.601555							0.954545	-1.474765
0.451769	-0.607306							0.955789	-1.474765
0.453014	-0.61347							0.957034	-1.474764
0.454259	-0.619319							0.958278	-1.474764
0.455503	-0.625073							0.959523	-1.474764
0.456748	-0.63134							0.960767	-1.474763
0.457992	-0.637701							0.962012	-1.474763
0.459237	-0.643755							0.963256	-1.474763
0.460481	-0.649334							0.964501	-1.474763
0.461726	-0.65493							0.965745	-1.474763
0.46297	-0.660935							0.96699	-1.474762
0.464215	-0.666239							0.968234	-1.474762
0.465459	-0.670957							0.969479	-1.474762
0.466704	-0.675184							0.970723	-1.474762
0.467948	-0.679426							0.971968	-1.474761
0.469193	-0.684179							0.973213	-1.474761
0.470437	-0.688747							0.974457	-1.474761
0.471682	-0.69324							0.975702	-1.474761
0.472926	-0.698051							0.976946	-1.474761
0.474171	-0.702532							0.978191	-1.47476
0.475415	-0.707082							0.979435	-1.47476
0.47666	-0.711667							0.98068	-1.47476
0.477904	-0.716373							0.981924	-1.47476
0.479149	-0.721798							0.983169	-1.474759
0.480393	-0.72701							0.984413	-1.474759
0.481638	-0.731951							0.985658	-1.474759
0.482882	-0.736924							0.986902	-1.474759
0.484127	-0.741354							0.988147	-1.474759
0.485371	-0.745663							0.989391	-1.474758
0.486616	-0.750276							0.990636	-1.474758
0.487861	-0.754554							0.99188	-1.474758
0.489105	-0.758675							0.993125	-1.474758
0.49035	-0.763043							0.994369	-1.474758
0.491594	-0.767799							0.995614	-1.474757
0.492839	-0.773029							0.996858	-1.474757
0.494083	-0.77745							0.998103	-1.474756
0.495328	-0.780521							0.999347	-1.474756
0.496572	-0.783799							1.000592	-1.474756
0.497817	-0.788003							1.001836	-1.474755
0.499061	-0.792313							1.003081	-1.474755
0.500306	-0.796865							1.004325	-1.474754
0.50155	-0.801198							1.00557	-1.474754
0.502795	-0.805259							1.006814	-1.474753
0.504039	-0.809365							1.008059	-1.474753
0.505284	-0.813089							1.009304	-1.474753
0.506528	-0.816477							1.010548	-1.474752
0.507773	-0.820844							1.011793	-1.474752
0.509017	-0.825134							1.013037	-1.474752
0.510262	-0.82897							1.014282	-1.474752
0.511506	-0.832681							1.015526	-1.474751
0.512751	-0.836745							1.016771	-1.474751
0.513995	-0.840123							1.018015	-1.474751
0.51524	-0.842599							1.01926	-1.474751
0.516484	-0.84547							1.020504	-1.474751
0.517729	-0.848884							1.021749	-1.47475
0.518973	-0.851919							1.022993	-1.47475
0.520218	-0.854652							1.024238	-1.47475
0.521462	-0.857322							1.025482	-1.47475
0.522707	-0.860259							1.026727	-1.474749
0.523951	-0.864242							1.027971	-1.474749
0.525196	-0.867924							1.029216	-1.474749
0.526441	-0.871189							1.03046	-1.474749
0.527685	-0.875129							1.031705	-1.474748
0.52893	-0.879056							1.032949	-1.474748
0.530174	-0.882447							1.034194	-1.474748
0.531419	-0.885993							1.035438	-1.474748
0.532663	-0.889345							1.036683	-1.474747
0.533908	-0.893004							1.037927	-1.474747
0.535152	-0.896835							1.039172	-1.474747
0.536397	-0.900271							1.040416	-1.474747
0.537641	-0.903732							1.041661	-1.474747
0.538886	-0.906674							1.042906	-1.474746
0.54013	-0.909256							1.04415	-1.474746
0.541375	-0.912032							1.045394	-1.474746
0.542619	-0.914966							1.046639	-1.474745
0.543864	-0.918428							1.047884	-1.474745
0.545108	-0.921007							1.049128	-1.474744
0.546353	-0.92359							1.050373	-1.474744
0.547597	-0.926887							1.051617	-1.474744
0.548842	-0.929324							1.052862	-1.474743
0.550086	-0.932669							1.054106	-1.474743
0.551331	-0.935238							1.055351	-1.474742
0.552575	-0.937096							1.056595	-1.474742
0.55382	-0.938871							1.05784	-1.474741
0.555064	-0.941092							1.059084	-1.474741
0.556309	-0.944803							1.060329	-1.474741
0.557553	-0.948122							1.061573	-1.474741
0.558798	-0.951541							1.062818	-1.47474
0.560042	-0.953963							1.064062	-1.47474
0.561287	-0.955644							1.065307	-1.47474
0.562532	-0.957412							1.066551	-1.47474
0.563776	-0.959293							1.067796	-1.474739
0.565021	-0.962024							1.06904	-1.474739
0.566265	-0.965132							1.070285	-1.474739
0.56751	-0.968106							1.071529	-1.474739
0.568754	-0.971119							1.072774	-1.474738
0.569999	-0.973395							1.074018	-1.474738
0.571243	-0.976185							1.075263	-1.474738
0.572488	-0.979071							1.076507	-1.474738
0.573732	-0.982042							1.077752	-1.474737
0.574977	-0.984732							1.078996	-1.474737
0.576221	-0.987482							1.080241	-1.474737
0.577466	-0.991571							1.081486	-1.474737
0.57871	-0.995287							1.08273	-1.474736
0.579955	-0.998144							1.083975	-1.474736
0.581199	-1.001515							1.085219	-1.474736
0.582444	-1.004277							1.086464	-1.474736
0.583688	-1.007625							1.087708	-1.474735
0.584933	-1.01112							1.088953	-1.474735
0.586177	-1.012824							1.090197	-1.474735
0.587422	-1.015003							1.091442	-1.474735
0.588666	-1.017088							1.092686	-1.474735
0.589911	-1.019052							1.093931	-1.474734
0.591155	-1.020259							1.095175	-1.474734
0.5924	-1.022375							1.09642	-1.474734
0.593644	-1.024786							1.097664	-1.474734
0.594889	-1.02729							1.098909	-1.474733
0.596134	-1.029816							1.100153	-1.474733
0.597378	-1.032582							1.101398	-1.474733
0.598623	-1.034936							1.102642	-1.474733
0.599867	-1.037548							1.103887	-1.474732
0.601112	-1.039182							1.105131	-1.474732
0.602356	-1.042371							1.106376	-1.474732
0.603601	-1.044443							1.10762	-1.474732
0.604845	-1.04587							1.108865	-1.474731
0.60609	-1.047915							1.110109	-1.474731
0.607334	-1.051084							1.111354	-1.47473
0.608579	-1.053839							1.112598	-1.47473
0.609823	-1.055799							1.113843	-1.474729
0.611068	-1.057898							1.115088	-1.474729
0.612312	-1.05871							1.116332	-1.474728
0.613557	-1.060583							1.117577	-1.474728
0.614801	-1.06312							1.118821	-1.474727
0.616046	-1.065791							1.120065	-1.474727
0.61729	-1.068036							1.12131	-1.474727
0.618535	-1.068626							1.122555	-1.474726
0.619779	-1.070135							1.123799	-1.474726
0.621024	-1.071626							1.125044	-1.474726
0.622268	-1.073101							1.126288	-1.474725
0.623513	-1.076996							1.127533	-1.474725
0.624757	-1.078167							1.128777	-1.474725
0.626002	-1.080714							1.130022	-1.474725
0.627246	-1.083229							1.131266	-1.474725
0.628491	-1.084831							1.132511	-1.474724
0.629735	-1.086816							1.133755	-1.474724
0.63098	-1.089178							1.135	-1.474724
0.632225	-1.091001							1.136244	-1.474724
0.633469	-1.092327							1.137489	-1.474723
0.634713	-1.094117							1.138733	-1.474723
0.635958	-1.096086							1.139978	-1.474723
0.637203	-1.097015							1.141222	-1.474723
0.638447	-1.09798							1.142467	-1.474722
0.639692	-1.099032							1.143711	-1.474722
0.640936	-1.099673							1.144956	-1.474722
0.642181	-1.101326							1.1462	-1.474722
0.643425	-1.101453							1.147445	-1.474721
0.64467	-1.102829							1.14869	-1.474721
0.645914	-1.102814							1.149934	-1.474721
0.647159	-1.103587							1.151179	-1.474721
0.648403	-1.105891							1.152423	-1.47472
0.649648	-1.107082							1.153667	-1.47472
0.650892	-1.10812							1.154912	-1.47472
0.652137	-1.109668							1.156157	-1.47472
0.653381	-1.111625							1.157401	-1.474719
0.654626	-1.113268							1.158646	-1.474719
0.65587	-1.114051							1.15989	-1.474718
0.657115	-1.115143							1.161135	-1.474718
0.658359	-1.116202							1.162379	-1.474717
0.659604	-1.117313							1.163624	-1.474717
0.660848	-1.119104							1.164868	-1.474716
0.662093	-1.1199							1.166113	-1.474716
0.663337	-1.122173							1.167357	-1.474715
0.664582	-1.123405							1.168602	-1.474715
0.665826	-1.125554							1.169846	-1.474714
0.667071	-1.127528							1.171091	-1.474714
0.668315	-1.129586							1.172335	-1.474714
0.66956	-1.130483							1.17358	-1.474714
0.670805	-1.13209							1.174824	-1.474713
0.672049	-1.133678							1.176069	-1.474713
0.673294	-1.135604							1.177313	-1.474713
0.674538	-1.137476							1.178558	-1.474712
0.675783	-1.139768							1.179802	-1.474712
0.677027	-1.142145							1.181047	-1.474712
0.678272	-1.143983							1.182292	-1.474712
0.679516	-1.145819							1.183536	-1.474712
0.680761	-1.147654							1.18478	-1.474711
0.682005	-1.150036							1.186025	-1.474711
0.68325	-1.151831							1.187269	-1.474711
0.684494	-1.154196							1.188514	-1.47471
0.685739	-1.155157							1.189759	-1.47471
0.686983	-1.157184							1.191003	-1.47471
0.688228	-1.159485							1.192248	-1.47471
0.689472	-1.159349							1.193492	-1.474709
0.690717	-1.160343							1.194736	-1.474709
0.691961	-1.160631							1.195981	-1.474709
0.693206	-1.161321							1.197226	-1.474709
0.69445	-1.161917							1.19847	-1.474708
0.695695	-1.163323							1.199715	-1.474708
0.696939	-1.165251							1.200959	-1.474708
0.698184	-1.166187							1.202204	-1.474708
0.699428	-1.167612							1.203448	-1.474707
0.700673	-1.169453							1.204693	-1.474707
0.701917	-1.170723							1.205937	-1.474707
0.703162	-1.171926							1.207182	-1.474707
0.704406	-1.172851							1.208426	-1.474706
0.705651	-1.174602							1.209671	-1.474706
0.706896	-1.176291							1.210915	-1.474706
0.70814	-1.17805							1.21216	-1.474706
0.709385	-1.179263							1.213404	-1.474705
0.710629	-1.180388							1.214649	-1.474705
0.711874	-1.181424							1.215893	-1.474705
0.713118	-1.182661							1.217138	-1.474705
0.714363	-1.184518							1.218382	-1.474704
0.715607	-1.186738							1.219627	-1.474704
0.716852	-1.188767							1.220871	-1.474704
0.718096	-1.190574							1.222116	-1.474703
0.719341	-1.192385							1.223361	-1.474702
0.720585	-1.193587							1.224605	-1.474702
0.72183	-1.194429							1.22585	-1.474701
0.723074	-1.195142							1.227094	-1.474701
0.724319	-1.196212							1.228338	-1.4747
0.725563	-1.196868							1.229583	-1.4747
0.726808	-1.197923							1.230828	-1.474699
0.728052	-1.198583							1.232072	-1.474699
0.729297	-1.199043							1.233317	-1.474698
0.730541	-1.199326							1.234561	-1.474698
0.731786	-1.200302							1.235806	-1.474698
0.73303	-1.200994							1.23705	-1.474698
0.734275	-1.201678							1.238295	-1.474697
0.735519	-1.202883							1.239539	-1.474697
0.736764	-1.20406							1.240784	-1.474697
0.738008	-1.204779							1.242028	-1.474697
0.739253	-1.205188							1.243273	-1.474696
0.740498	-1.205724							1.244517	-1.474696
0.741742	-1.206617							1.245762	-1.474696
0.742987	-1.20771							1.247006	-1.474695
0.744231	-1.208384							1.248251	-1.474695
0.745476	-1.209047							1.249495	-1.474695
0.74672	-1.209445							1.25074	-1.474695
0.747965	-1.209831							1.251984	-1.474694
0.749209	-1.210322							1.253229	-1.474694
0.750454	-1.210614							1.254473	-1.474694
0.751698	-1.212388							1.255718	-1.474694
0.752943	-1.214423							1.256963	-1.474693
0.754187	-1.215721							1.258207	-1.474693
0.755432	-1.217027							1.259451	-1.474693
0.756676	-1.218675							1.260696	-1.474692
0.757921	-1.220898							1.26194	-1.474692
0.759165	-1.222156							1.263185	-1.474692
0.76041	-1.222651							1.26443	-1.474692
0.761654	-1.223519							1.265674	-1.474692
0.762899	-1.224405							1.266919	-1.474691
0.764143	-1.225492							1.268163	-1.474691
0.765388	-1.226981							1.269408	-1.474691
0.766632	-1.228497							1.270652	-1.47469
0.767877	-1.230114							1.271897	-1.47469
0.769121	-1.230861							1.273141	-1.474689
0.770366	-1.231352							1.274386	-1.474689
0.77161	-1.232862							1.27563	-1.474688
0.772855	-1.233784							1.276875	-1.474687
0.774099	-1.234418							1.278119	-1.474687
0.775344	-1.235936							1.279364	-1.474686
0.776588	-1.237169							1.280608	-1.474686
0.777833	-1.237696							1.281853	-1.474685
0.779077	-1.237816							1.283097	-1.474685
0.780322	-1.238235							1.284342	-1.474685
0.781567	-1.238693							1.285586	-1.474684
0.782811	-1.239408							1.286831	-1.474684
0.784056	-1.240417							1.288075	-1.474684
0.7853	-1.240801							1.28932	-1.474684
0.786545	-1.241493							1.290564	-1.474683
0.787789	-1.242361							1.291809	-1.474683
0.789034	-1.243042							1.293053	-1.474683
0.790278	-1.243958							1.294298	-1.474682
0.791523	-1.244946							1.295542	-1.474682
0.792767	-1.245879							1.296787	-1.474682
0.794012	-1.246257							1.298032	-1.474681
0.795256	-1.24629							1.299276	-1.474681
0.796501	-1.247061							1.300521	-1.474681
0.797745	-1.248109							1.301765	-1.474681
0.79899	-1.249043							1.30301	-1.47468
0.800234	-1.24999							1.304254	-1.47468
0.801479	-1.251004							1.305499	-1.47468
0.802723	-1.252156							1.306743	-1.47468
0.803968	-1.252764							1.307988	-1.474679
0.805212	-1.2532							1.309232	-1.474679
0.806457	-1.254158							1.310477	-1.474679
0.807701	-1.255477							1.311721	-1.474678
0.808946	-1.257454							1.312966	-1.474678
0.81019	-1.258396							1.31421	-1.474678
0.811435	-1.259131							1.315455	-1.474678
0.812679	-1.26045							1.316699	-1.474677
0.813924	-1.261245							1.317944	-1.474677
0.815169	-1.261896							1.319188	-1.474677
0.816413	-1.262768							1.320433	-1.474676
0.817658	-1.263927							1.321677	-1.474676
0.818902	-1.264459							1.322922	-1.474676
0.820147	-1.26395							1.324166	-1.474676
0.821391	-1.263359							1.325411	-1.474675
0.822636	-1.263657							1.326655	-1.474675
0.82388	-1.264264							1.3279	-1.474675
0.825125	-1.265064							1.329144	-1.474675
0.826369	-1.266295							1.330389	-1.474674
0.827614	-1.266735							1.331634	-1.474674
0.828858	-1.2674							1.332878	-1.474673
0.830103	-1.267487							1.334122	-1.474673
0.831347	-1.267932							1.335367	-1.474672
0.832592	-1.269475							1.336612	-1.474672
0.833836	-1.27008							1.337856	-1.474671
0.835081	-1.270987							1.339101	-1.474671
0.836325	-1.273175							1.340345	-1.47467
0.83757	-1.274617							1.34159	-1.474669
0.838814	-1.274814							1.342834	-1.474669
0.840059	-1.275494							1.344079	-1.474668
0.841303	-1.277233							1.345323	-1.474668
0.842548	-1.278368							1.346568	-1.474668
0.843792	-1.279675							1.347812	-1.474667
0.845037	-1.281655							1.349057	-1.474667
0.846281	-1.28251							1.350301	-1.474667
0.847526	-1.283201							1.351546	-1.474667
0.84877	-1.284187							1.35279	-1.474666
0.850015	-1.285185							1.354035	-1.474666
0.85126	-1.286026							1.355279	-1.474666
0.852504	-1.285934							1.356524	-1.474665
0.853749	-1.286907							1.357768	-1.474665
0.854993	-1.28767							1.359013	-1.474665
0.856238	-1.288945							1.360257	-1.474664
0.857482	-1.290609							1.361502	-1.474664
0.858727	-1.291069							1.362746	-1.474664
0.859971	-1.291204							1.363991	-1.474664
0.861216	-1.291386							1.365236	-1.474663
0.86246	-1.292581							1.36648	-1.474663
0.863705	-1.293261							1.367724	-1.474663
0.864949	-1.293078							1.368969	-1.474662
0.866194	-1.292879							1.370214	-1.474662
0.867438	-1.293749							1.371458	-1.474662
0.868683	-1.294481							1.372703	-1.474662
0.869927	-1.294881							1.373947	-1.474661
0.871172	-1.294605							1.375192	-1.474661
0.872416	-1.294913							1.376436	-1.474661
0.873661	-1.296546							1.377681	-1.47466
0.874905	-1.297328							1.378925	-1.47466
0.87615	-1.298096							1.38017	-1.47466
0.877394	-1.297921							1.381414	-1.47466
0.878639	-1.299202							1.382659	-1.474659
0.879883	-1.299574							1.383903	-1.474659
0.881128	-1.299734							1.385148	-1.474659
0.882372	-1.301148							1.386392	-1.474658
0.883617	-1.301835							1.387637	-1.474658
0.884862	-1.30284							1.388881	-1.474658
0.886106	-1.303254							1.390126	-1.474658
0.88735	-1.304366							1.39137	-1.474657
0.888595	-1.304156							1.392615	-1.474657
0.88984	-1.305193							1.393859	-1.474657
0.891084	-1.304647							1.395104	-1.474656
0.892329	-1.306033							1.396348	-1.474655
0.893573	-1.306978							1.397593	-1.474655
0.894818	-1.306622							1.398837	-1.474654
0.896062	-1.307474							1.400082	-1.474654
0.897307	-1.308645							1.401326	-1.474653
0.898551	-1.308143							1.402571	-1.474652
0.899796	-1.307871							1.403816	-1.474652
0.90104	-1.30862							1.40506	-1.474651
0.902285	-1.309814							1.406305	-1.474651
0.903529	-1.309849							1.407549	-1.47465
0.904774	-1.310014							1.408793	-1.47465
0.906018	-1.309574							1.410038	-1.47465
0.907263	-1.308865							1.411283	-1.474649
0.908507	-1.309139							1.412527	-1.474649
0.909752	-1.310539							1.413772	-1.474649
0.910996	-1.311422							1.415016	-1.474648
0.912241	-1.311728							1.416261	-1.474648
0.913485	-1.311878							1.417505	-1.474648
0.91473	-1.313589							1.41875	-1.474648
0.915974	-1.313934							1.419994	-1.474647
0.917219	-1.315073							1.421239	-1.474647
0.918463	-1.316296							1.422483	-1.474647
0.919708	-1.316515							1.423728	-1.474646
0.920952	-1.317173							1.424972	-1.474646
0.922197	-1.317909							1.426217	-1.474646
0.923441	-1.319297							1.427461	-1.474645
0.924686	-1.318875							1.428706	-1.474645
0.925931	-1.318938							1.42995	-1.474645
0.927175	-1.319166							1.431195	-1.474645
0.92842	-1.321069							1.432439	-1.474644
0.929664	-1.321837							1.433684	-1.474644
0.930909	-1.322191							1.434928	-1.474644
0.932153	-1.321895							1.436173	-1.474643
0.933398	-1.322859							1.437418	-1.474643
0.934642	-1.323299							1.438662	-1.474643
0.935887	-1.323412							1.439907	-1.474643
0.937131	-1.323878							1.441151	-1.474642
0.938376	-1.323624							1.442395	-1.474642
0.93962	-1.324361							1.44364	-1.474642
0.940865	-1.324905							1.444885	-1.474641
0.942109	-1.325341							1.446129	-1.47464
0.943354	-1.32624							1.447374	-1.47464
0.944598	-1.326161							1.448618	-1.474639
0.945843	-1.327898							1.449863	-1.474638
0.947087	-1.329096							1.451107	-1.474638
0.948332	-1.330192							1.452352	-1.474637
0.949576	-1.330564							1.453596	-1.474637
0.950821	-1.330878							1.454841	-1.474636
0.952065	-1.33096							1.456085	-1.474635
0.95331	-1.332414							1.45733	-1.474635
0.954554	-1.332189							1.458574	-1.474635
0.955799	-1.332345							1.459819	-1.474634
0.957043	-1.333812							1.461063	-1.474634
0.958288	-1.334225							1.462308	-1.474634
0.959533	-1.33495							1.463552	-1.474633
0.960777	-1.335822							1.464797	-1.474633
0.962022	-1.335699							1.466041	-1.474633
0.963266	-1.335819							1.467286	-1.474633
0.964511	-1.335467							1.46853	-1.474632
0.965755	-1.334947							1.469775	-1.474632
0.967	-1.335279							1.47102	-1.474632
0.968244	-1.336673							1.472264	-1.474631
0.969489	-1.337303							1.473508	-1.474631
0.970733	-1.337197							1.474753	-1.474631
0.971978	-1.337014							1.475997	-1.47463
0.973222	-1.337193							1.477242	-1.47463
0.974467	-1.337654							1.478487	-1.47463
0.975711	-1.337763							1.479731	-1.47463
0.976956	-1.337933							1.480976	-1.474629
0.9782	-1.338607							1.48222	-1.474629
0.979445	-1.338572							1.483464	-1.474629
0.980689	-1.337556							1.484709	-1.474628
0.981934	-1.337549							1.485954	-1.474628
0.983178	-1.338436							1.487198	-1.474627
0.984423	-1.338984							1.488443	-1.474627
0.985667	-1.338954							1.489687	-1.474627
0.986912	-1.33913							1.490932	-1.474627
0.988156	-1.339646							1.492176	-1.474626
0.989401	-1.340793							1.493421	-1.474626
0.990645	-1.340669							1.494665	-1.474626
0.99189	-1.340234							1.49591	-1.474625
0.993134	-1.340131							1.497154	-1.474625
0.994379	-1.341712							1.498399	-1.474625
0.995624	-1.342156							1.499643	-1.474624
0.996868	-1.343535							1.500888	-1.474624
0.998112	-1.344461							1.502132	-1.474624
0.999357	-1.344656							1.503377	-1.474623
1.000602	-1.344898							1.504622	-1.474623
1.001846	-1.344261							1.505866	-1.474623
1.003091	-1.343829							1.507111	-1.474622
1.004335	-1.344328							1.508355	-1.474622
1.00558	-1.345173							1.509599	-1.474621
1.006824	-1.345607							1.510844	-1.47462
1.008069	-1.345155							1.512089	-1.47462
1.009313	-1.345195							1.513333	-1.474619
1.010558	-1.345498							1.514578	-1.474618
1.011802	-1.345675							1.515822	-1.474618
1.013047	-1.346293							1.517067	-1.474617
1.014291	-1.346891							1.518311	-1.474616
1.015536	-1.346831							1.519556	-1.474616
1.01678	-1.347324							1.5208	-1.474616
1.018025	-1.347621							1.522045	-1.474615
1.019269	-1.348153							1.523289	-1.474615
1.020514	-1.348897							1.524534	-1.474615
1.021758	-1.348423							1.525778	-1.474615
1.023003	-1.347261							1.527023	-1.474614
1.024247	-1.347312							1.528267	-1.474614
1.025492	-1.348127							1.529512	-1.474614
1.026736	-1.348813							1.530756	-1.474613
1.027981	-1.349125							1.532001	-1.474613
1.029226	-1.3494							1.533245	-1.474613
1.03047	-1.348956							1.53449	-1.474612
1.031714	-1.348342							1.535734	-1.474612
1.032959	-1.349381							1.536979	-1.474612
1.034204	-1.350904							1.538224	-1.474611
1.035448	-1.351619							1.539468	-1.474611
1.036693	-1.351654							1.540712	-1.474611
1.037937	-1.351949							1.541957	-1.47461
1.039182	-1.352441							1.543201	-1.47461
1.040426	-1.352634							1.544446	-1.47461
1.041671	-1.353329							1.545691	-1.474609
1.042915	-1.354104							1.546935	-1.474609
1.04416	-1.354723							1.54818	-1.474609
1.045404	-1.355249							1.549424	-1.474608
1.046649	-1.355701							1.550668	-1.474608
1.047893	-1.355817							1.551913	-1.474608
1.049138	-1.356294							1.553158	-1.474607
1.050382	-1.356642							1.554402	-1.474607
1.051627	-1.356445							1.555647	-1.474607
1.052871	-1.35677							1.556891	-1.474606
1.054116	-1.3577							1.558136	-1.474605
1.05536	-1.358354							1.55938	-1.474605
1.056605	-1.358652							1.560625	-1.474604
1.057849	-1.359049							1.561869	-1.474603
1.059094	-1.358714							1.563114	-1.474603
1.060338	-1.358503							1.564358	-1.474602
1.061583	-1.358853							1.565603	-1.474601
1.062827	-1.359588							1.566847	-1.474601
1.064072	-1.360735							1.568092	-1.4746
1.065316	-1.361177							1.569336	-1.4746
1.066561	-1.360907							1.570581	-1.474599
1.067806	-1.360387							1.571825	-1.474599
1.06905	-1.360673							1.57307	-1.474599
1.070295	-1.361269							1.574314	-1.474598
1.071539	-1.360851							1.575559	-1.474598
1.072784	-1.360331							1.576803	-1.474598
1.074028	-1.360688							1.578048	-1.474597
1.075273	-1.360801							1.579293	-1.474597
1.076517	-1.360484							1.580537	-1.474597
1.077762	-1.360095							1.581782	-1.474596
1.079006	-1.36029							1.583026	-1.474596
1.080251	-1.360503							1.58427	-1.474596
1.081495	-1.360675							1.585515	-1.474595
1.08274	-1.360165							1.58676	-1.474595
1.083984	-1.360647							1.588004	-1.474595
1.085229	-1.361691							1.589249	-1.474594
1.086473	-1.362615							1.590493	-1.474594
1.087718	-1.362635							1.591738	-1.474594
1.088962	-1.363318							1.592982	-1.474593
1.090207	-1.363984							1.594227	-1.474593
1.091451	-1.364619							1.595471	-1.474593
1.092696	-1.364746							1.596716	-1.474592
1.09394	-1.365692							1.59796	-1.474592
1.095185	-1.366372							1.599205	-1.474592
1.096429	-1.365568							1.600449	-1.474591
1.097674	-1.365305							1.601694	-1.474591
1.098918	-1.365699							1.602938	-1.474591
1.100163	-1.366098							1.604183	-1.47459
1.101408	-1.366555							1.605427	-1.47459
1.102652	-1.366972							1.606672	-1.474589
1.103897	-1.366775							1.607916	-1.474589
1.105141	-1.367453							1.609161	-1.474588
1.106385	-1.368184							1.610405	-1.474587
1.10763	-1.368371							1.61165	-1.474587
1.108875	-1.368731							1.612895	-1.474586
1.110119	-1.369156							1.614139	-1.474585
1.111364	-1.369723							1.615383	-1.474585
1.112608	-1.371064							1.616628	-1.474584
1.113853	-1.372447							1.617872	-1.474583
1.115097	-1.372855							1.619117	-1.474583
1.116342	-1.37313							1.620362	-1.474583
1.117586	-1.372823							1.621606	-1.474582
1.118831	-1.372493							1.622851	-1.474582
1.120075	-1.37202							1.624095	-1.474581
1.12132	-1.372386							1.62534	-1.474581
1.122564	-1.373031							1.626584	-1.474581
1.123809	-1.373449							1.627829	-1.474581
1.125053	-1.374147							1.629073	-1.47458
1.126298	-1.374299							1.630318	-1.47458
1.127542	-1.374923							1.631562	-1.474579
1.128787	-1.375423							1.632807	-1.474579
1.130031	-1.375652							1.634051	-1.474579
1.131276	-1.376045							1.635296	-1.474578
1.13252	-1.375638							1.63654	-1.474578
1.133765	-1.375631							1.637785	-1.474578
1.13501	-1.376234							1.639029	-1.474577
1.136254	-1.376037							1.640274	-1.474577
1.137498	-1.376437							1.641518	-1.474577
1.138743	-1.37635							1.642763	-1.474576
1.139987	-1.376888							1.644007	-1.474576
1.141232	-1.377303							1.645252	-1.474576
1.142477	-1.378045							1.646497	-1.474575
1.143721	-1.377882							1.647741	-1.474575
1.144966	-1.379006							1.648985	-1.474575
1.14621	-1.378368							1.65023	-1.474574
1.147455	-1.379285							1.651474	-1.474574
1.148699	-1.380174							1.652719	-1.474574
1.149944	-1.3811							1.653964	-1.474573
1.151188	-1.380641							1.655208	-1.474573
1.152433	-1.380966							1.656453	-1.474572
1.153677	-1.381656							1.657697	-1.474571
1.154922	-1.382418							1.658942	-1.474571
1.156166	-1.383405							1.660186	-1.47457
1.157411	-1.383097							1.661431	-1.474569
1.158655	-1.382947							1.662675	-1.474569
1.1599	-1.382734							1.66392	-1.474568
1.161144	-1.382708							1.665164	-1.474567
1.162389	-1.382895							1.666409	-1.474567
1.163633	-1.383008							1.667653	-1.474566
1.164878	-1.382762							1.668898	-1.474566
1.166122	-1.383414							1.670142	-1.474565
1.167367	-1.383284							1.671387	-1.474565
1.168612	-1.383419							1.672631	-1.474565
1.169856	-1.383012							1.673876	-1.474564
1.1711	-1.382972							1.67512	-1.474564
1.172345	-1.382646							1.676365	-1.474563
1.173589	-1.383098							1.677609	-1.474563
1.174834	-1.382145							1.678854	-1.474563
1.176079	-1.381694							1.680098	-1.474562
1.177323	-1.382479							1.681343	-1.474562
1.178568	-1.382412							1.682587	-1.474562
1.179812	-1.383291							1.683832	-1.474561
1.181056	-1.384474							1.685076	-1.474561
1.182301	-1.383947							1.686321	-1.474561
1.183546	-1.38487							1.687566	-1.47456
1.18479	-1.385766							1.68881	-1.47456
1.186035	-1.386092							1.690054	-1.47456
1.187279	-1.384983							1.691299	-1.474559
1.188524	-1.385492							1.692544	-1.474559
1.189768	-1.385363							1.693788	-1.474558
1.191013	-1.386533							1.695033	-1.474558
1.192257	-1.387792							1.696277	-1.474558
1.193502	-1.387694							1.697522	-1.474557
1.194746	-1.388401							1.698766	-1.474557
1.195991	-1.389416							1.700011	-1.474557
1.197235	-1.389883							1.701255	-1.474556
1.19848	-1.391315							1.7025	-1.474556
1.199724	-1.390792							1.703744	-1.474556
1.200969	-1.392016							1.704989	-1.474555
1.202213	-1.392975							1.706233	-1.474555
1.203458	-1.392518							1.707478	-1.474554
1.204702	-1.392554							1.708722	-1.474553
1.205947	-1.392539							1.709967	-1.474553
1.207191	-1.392383							1.711211	-1.474552
1.208436	-1.394031							1.712456	-1.474551
1.209681	-1.393891							1.7137	-1.47455
1.210925	-1.393438							1.714945	-1.47455
1.212169	-1.392861							1.716189	-1.474549
1.213414	-1.394249							1.717434	-1.474548
1.214658	-1.3946							1.718678	-1.474548
1.215903	-1.39371							1.719923	-1.474547
1.217148	-1.393744							1.721168	-1.474547
1.218392	-1.394113							1.722412	-1.474547
1.219637	-1.393844							1.723656	-1.474546
1.220881	-1.394485							1.724901	-1.474546
1.222126	-1.395712							1.726146	-1.474546
1.22337	-1.396201							1.72739	-1.474545
1.224615	-1.396987							1.728635	-1.474545
1.225859	-1.397866							1.729879	-1.474545
1.227104	-1.397816							1.731124	-1.474544
1.228348	-1.397413							1.732368	-1.474544
1.229593	-1.397293							1.733613	-1.474543
1.230837	-1.397527							1.734857	-1.474543
1.232082	-1.397489							1.736102	-1.474543
1.233326	-1.397178							1.737346	-1.474542
1.234571	-1.39773							1.738591	-1.474542
1.235815	-1.398207							1.739835	-1.474542
1.23706	-1.39838							1.74108	-1.474541
1.238304	-1.398097							1.742324	-1.474541
1.239549	-1.397806							1.743569	-1.47454
1.240793	-1.397762							1.744813	-1.47454
1.242038	-1.396877							1.746058	-1.474539
1.243283	-1.396696							1.747302	-1.474538
1.244527	-1.397832							1.748547	-1.474537
1.245771	-1.397613							1.749791	-1.474537
1.247016	-1.396731							1.751036	-1.474536
1.24826	-1.396618							1.75228	-1.474535
1.249505	-1.396626							1.753525	-1.474534
1.25075	-1.39676							1.754769	-1.474534
1.251994	-1.39734							1.756014	-1.474533
1.253239	-1.397461							1.757258	-1.474533
1.254483	-1.397001							1.758503	-1.474532
1.255728	-1.397104							1.759748	-1.474532
1.256972	-1.397221							1.760992	-1.474532
1.258217	-1.397084							1.762237	-1.474531
1.259461	-1.397535							1.763481	-1.474531
1.260706	-1.397301							1.764725	-1.474531
1.26195	-1.398099							1.76597	-1.47453
1.263195	-1.398417							1.767215	-1.47453
1.264439	-1.398704							1.768459	-1.47453
1.265684	-1.399852							1.769704	-1.474529
1.266928	-1.400772							1.770948	-1.474529
1.268173	-1.401892							1.772193	-1.474528
1.269417	-1.402887							1.773437	-1.474528
1.270662	-1.402875							1.774682	-1.474528
1.271906	-1.402741							1.775926	-1.474527
1.273151	-1.402797							1.777171	-1.474527
1.274395	-1.404075							1.778415	-1.474527
1.27564	-1.403225							1.77966	-1.474526
1.276884	-1.402892							1.780904	-1.474526
1.278129	-1.403811							1.782149	-1.474525
1.279373	-1.405336							1.783393	-1.474525
1.280618	-1.405542							1.784638	-1.474525
1.281862	-1.406917							1.785882	-1.474524
1.283107	-1.407822							1.787127	-1.474524
1.284352	-1.408294							1.788371	-1.474524
1.285596	-1.407987							1.789616	-1.474523
1.286841	-1.40825							1.79086	-1.474523
1.288085	-1.408317							1.792105	-1.474522
1.28933	-1.408567							1.79335	-1.474522
1.290574	-1.409581							1.794594	-1.474521
1.291819	-1.410292							1.795839	-1.47452
1.293063	-1.410483							1.797083	-1.474519
1.294308	-1.411393							1.798327	-1.474519
1.295552	-1.412214							1.799572	-1.474518
1.296797	-1.412798							1.800817	-1.474517
1.298041	-1.412722							1.802061	-1.474517
1.299286	-1.41284							1.803306	-1.474516
1.30053	-1.413808							1.80455	-1.474515
1.301775	-1.414274							1.805795	-1.474515
1.303019	-1.414595							1.807039	-1.474514
1.304264	-1.41556							1.808284	-1.474514
1.305508	-1.416047							1.809528	-1.474514
1.306753	-1.415989							1.810773	-1.474513
1.307997	-1.4163							1.812017	-1.474513
1.309242	-1.416306							1.813262	-1.474512
1.310486	-1.416198							1.814506	-1.474512
1.311731	-1.417381							1.815751	-1.474512
1.312975	-1.418122							1.816995	-1.474511
1.31422	-1.418699							1.81824	-1.474511
1.315464	-1.418698							1.819484	-1.474511
1.316709	-1.418941							1.820729	-1.47451
1.317954	-1.419607							1.821973	-1.47451
1.319198	-1.420189							1.823218	-1.474509
1.320442	-1.420792							1.824462	-1.474509
1.321687	-1.421038							1.825707	-1.474509
1.322932	-1.421023							1.826952	-1.474508
1.324176	-1.421421							1.828196	-1.474508
1.325421	-1.421841							1.82944	-1.474507
1.326665	-1.422307							1.830685	-1.474507
1.32791	-1.422759							1.831929	-1.474506
1.329154	-1.422889							1.833174	-1.474505
1.330399	-1.422551							1.834419	-1.474504
1.331643	-1.422026							1.835663	-1.474504
1.332888	-1.422113							1.836908	-1.474503
1.334132	-1.422147							1.838152	-1.474502
1.335377	-1.422063							1.839396	-1.474501
1.336621	-1.421089							1.840641	-1.474501
1.337866	-1.421196							1.841886	-1.4745
1.33911	-1.421804							1.84313	-1.474499
1.340355	-1.421759							1.844375	-1.474499
1.341599	-1.421565							1.845619	-1.474499
1.342844	-1.421299							1.846864	-1.474498
1.344088	-1.420787							1.848108	-1.474498
1.345333	-1.420558							1.849353	-1.474498
1.346577	-1.420487							1.850597	-1.474497
1.347822	-1.420627							1.851842	-1.474497
1.349066	-1.420516							1.853086	-1.474496
1.350311	-1.419778							1.854331	-1.474496
1.351555	-1.419985							1.855575	-1.474496
1.3528	-1.420454							1.85682	-1.474495
1.354044	-1.420923							1.858064	-1.474495
1.355289	-1.421664							1.859309	-1.474494
1.356534	-1.422005							1.860554	-1.474494
1.357778	-1.422261							1.861798	-1.474494
1.359023	-1.422358							1.863042	-1.474493
1.360267	-1.422381							1.864287	-1.474493
1.361512	-1.422466							1.865531	-1.474492
1.362756	-1.421752							1.866776	-1.474492
1.364001	-1.421562							1.868021	-1.474492
1.365245	-1.421859							1.869265	-1.474491
1.36649	-1.421982							1.87051	-1.474491
1.367734	-1.422443							1.871754	-1.474491
1.368979	-1.423419							1.872998	-1.47449
1.370223	-1.42409							1.874243	-1.47449
1.371468	-1.424175							1.875488	-1.474489
1.372712	-1.424566							1.876732	-1.474489
1.373957	-1.424504							1.877977	-1.474489
1.375201	-1.423906							1.879221	-1.474488
1.376446	-1.423079							1.880466	-1.474487
1.37769	-1.422032							1.88171	-1.474487
1.378935	-1.421505							1.882955	-1.474486
1.380179	-1.42115							1.884199	-1.474485
1.381424	-1.420939							1.885444	-1.474484
1.382668	-1.420511							1.886688	-1.474483
1.383913	-1.420362							1.887933	-1.474483
1.385157	-1.420544							1.889177	-1.474482
1.386402	-1.420436							1.890422	-1.474481
1.387646	-1.419976							1.891666	-1.47448
1.388891	-1.418934							1.892911	-1.47448
1.390136	-1.418277							1.894155	-1.47448
1.39138	-1.418101							1.8954	-1.474479
1.392625	-1.417904							1.896644	-1.474479
1.393869	-1.417877							1.897889	-1.474478
1.395113	-1.417594							1.899133	-1.474478
1.396358	-1.417255							1.900378	-1.474478
1.397603	-1.417765							1.901623	-1.474477
1.398847	-1.418056							1.902867	-1.474477
1.400092	-1.418799							1.904111	-1.474476
1.401336	-1.418581							1.905356	-1.474476
1.402581	-1.418108							1.9066	-1.474476
1.403825	-1.417814							1.907845	-1.474475
1.40507	-1.418054							1.90909	-1.474475
1.406314	-1.419091							1.910334	-1.474474
1.407559	-1.419424							1.911579	-1.474474
1.408803	-1.419765							1.912823	-1.474474
1.410048	-1.419829							1.914068	-1.474473
1.411292	-1.419169							1.915312	-1.474473
1.412537	-1.420036							1.916557	-1.474473
1.413781	-1.420559							1.917801	-1.474472
1.415026	-1.419905							1.919046	-1.474471
1.41627	-1.419691							1.92029	-1.47447
1.417515	-1.419203							1.921535	-1.474469
1.418759	-1.418697							1.922779	-1.474469
1.420004	-1.418279							1.924024	-1.474468
1.421248	-1.418364							1.925268	-1.474467
1.422493	-1.418178							1.926513	-1.474466
1.423738	-1.417939							1.927757	-1.474465
1.424982	-1.418654							1.929002	-1.474465
1.426227	-1.419177							1.930246	-1.474464
1.427471	-1.419208							1.931491	-1.474464
1.428715	-1.419969							1.932735	-1.474463
1.42996	-1.420915							1.93398	-1.474463
1.431205	-1.420606							1.935225	-1.474463
1.432449	-1.41934							1.936469	-1.474462
1.433694	-1.419254							1.937713	-1.474462
1.434938	-1.419756							1.938958	-1.474461
1.436183	-1.419802							1.940202	-1.474461
1.437427	-1.419991							1.941447	-1.474461
1.438672	-1.420887							1.942692	-1.47446
1.439916	-1.42171							1.943936	-1.47446
1.441161	-1.422389							1.945181	-1.474459
1.442405	-1.422903							1.946425	-1.474459
1.44365	-1.423159							1.94767	-1.474459
1.444894	-1.423194							1.948914	-1.474458
1.446139	-1.422885							1.950159	-1.474458
1.447383	-1.422366							1.951403	-1.474458
1.448628	-1.422813							1.952648	-1.474457
1.449872	-1.421914							1.953892	-1.474457
1.451117	-1.422096							1.955137	-1.474456
1.452361	-1.422133							1.956381	-1.474455
1.453606	-1.421616							1.957626	-1.474454
1.45485	-1.421237							1.95887	-1.474453
1.456095	-1.422488							1.960115	-1.474453
1.45734	-1.422664							1.961359	-1.474452
1.458584	-1.4237							1.962604	-1.474451
1.459828	-1.424084							1.963848	-1.47445
1.461073	-1.423791							1.965093	-1.474449
1.462317	-1.423994							1.966337	-1.474449
1.463562	-1.424432							1.967582	-1.474449
1.464807	-1.425009							1.968826	-1.474449
1.466051	-1.425563							1.970071	-1.474449
1.467296	-1.425445							1.971315	-1.474449
1.46854	-1.425291							1.97256	-1.474449
1.469784	-1.426003							1.973804	-1.474449
1.471029	-1.425206							1.975049	-1.474449
1.472274	-1.424776							1.976294	-1.474449
1.473518	-1.426528							1.977538	-1.474449
1.474763	-1.426526							1.978782	-1.474449
1.476007	-1.426328							1.980027	-1.474448
1.477252	-1.427236							1.981272	-1.474447
1.478496	-1.427573							1.982516	-1.474446
1.479741	-1.428269							1.983761	-1.474445
1.480985	-1.42757							1.985005	-1.474445
1.48223	-1.427663							1.98625	-1.474444
1.483474	-1.428036							1.987494	-1.474443
1.484719	-1.428235							1.988739	-1.474442
1.485963	-1.427734							1.989983	-1.474441
1.487208	-1.427338							1.991228	-1.47444
1.488452	-1.427447							1.992472	-1.47444
1.489697	-1.427791							1.993717	-1.474439
1.490941	-1.422714							1.994961	-1.474438
1.492186	-1.422034							1.996206	-1.474437
1.49343	-1.4216							1.99745	-1.474436
1.494675	-1.4212							1.998695	-1.474436
1.495919	-1.420929							1.999939	-1.474435
1.497164	-1.413292							2.001184	-1.474434
1.498409	-1.409705							2.002428	-1.474433
1.499653	-1.407							2.003673	-1.474432
1.500898	-1.405434							2.004917	-1.474432
1.502142	-1.404337							2.006162	-1.474432
1.503387	-1.402624							2.007406	-1.474432
1.504631	-1.402925							2.008651	-1.474432
1.505876	-1.401887							2.009896	-1.474432
1.50712	-1.400611							2.01114	-1.474432
1.508365	-1.400758							2.012384	-1.474432
1.509609	-1.400619							2.013629	-1.474432
1.510854	-1.399882							2.014874	-1.474432
1.512098	-1.398194							2.016118	-1.474432
1.513343	-1.397542							2.017363	-1.474431
1.514587	-1.396528							2.018607	-1.474431
1.515832	-1.395792							2.019852	-1.47443
1.517076	-1.394902							2.021096	-1.474429
1.518321	-1.39462							2.022341	-1.474428
1.519565	-1.393761							2.023585	-1.474427
1.52081	-1.393307							2.02483	-1.474427
1.522054	-1.392732							2.026074	-1.474426
1.523299	-1.391288							2.027319	-1.474425
1.524544	-1.390998							2.028563	-1.474424
1.525788	-1.391599							2.029808	-1.474423
1.527032	-1.391691							2.031052	-1.474422
1.528277	-1.391415							2.032297	-1.474422
1.529521	-1.392202							2.033541	-1.474421
1.530766	-1.392097							2.034786	-1.47442
1.532011	-1.392237							2.03603	-1.474419
1.533255	-1.392146							2.037275	-1.474418
1.5345	-1.393031							2.038519	-1.474417
1.535744	-1.39349							2.039764	-1.474416
1.536988	-1.394674							2.041008	-1.474416
1.538233	-1.395551							2.042253	-1.474416
1.539478	-1.395286							2.043497	-1.474416
1.540722	-1.39613							2.044742	-1.474416
1.541967	-1.3973							2.045986	-1.474416
1.543211	-1.398519							2.047231	-1.474416
1.544456	-1.39895							2.048476	-1.474416
1.5457	-1.399302							2.04972	-1.474416
1.546945	-1.401131							2.050965	-1.474416
1.548189	-1.403122							2.052209	-1.474416
1.549434	-1.403999							2.053454	-1.474416
1.550678	-1.404264							2.054698	-1.474415
1.551923	-1.40479							2.055943	-1.474414
1.553167	-1.404653							2.057187	-1.474413
1.554412	-1.405506							2.058432	-1.474412
1.555656	-1.40657							2.059676	-1.474411
1.556901	-1.408296							2.060921	-1.474411
1.558145	-1.409826							2.062165	-1.47441
1.55939	-1.411478							2.06341	-1.474409
1.560634	-1.41275							2.064654	-1.474408
1.561879	-1.413978							2.065899	-1.474407
1.563123	-1.414712							2.067143	-1.474406
1.564368	-1.4158							2.068388	-1.474406
1.565613	-1.417295							2.069632	-1.474405
1.566857	-1.416766							2.070877	-1.474404
1.568102	-1.417192							2.072121	-1.474403
1.569346	-1.418317							2.073366	-1.474402
1.57059	-1.419315							2.07461	-1.474401
1.571835	-1.420978							2.075855	-1.474401
1.57308	-1.421733							2.077099	-1.4744
1.574324	-1.423599							2.078344	-1.474399
1.575569	-1.423893							2.079588	-1.474399
1.576813	-1.425049							2.080833	-1.474399
1.578058	-1.426627							2.082078	-1.474399
1.579302	-1.427888							2.083322	-1.474399
1.580547	-1.428728							2.084567	-1.474399
1.581791	-1.42952							2.085811	-1.474399
1.583036	-1.430541							2.087055	-1.474399
1.58428	-1.431635							2.0883	-1.474399
1.585525	-1.433252							2.089545	-1.474399
1.586769	-1.434735							2.090789	-1.474399
1.588014	-1.435371							2.092034	-1.474398
1.589258	-1.436785							2.093278	-1.474397
1.590503	-1.437989							2.094523	-1.474396
1.591747	-1.438107							2.095767	-1.474396
1.592992	-1.438257							2.097012	-1.474395
1.594236	-1.439193							2.098256	-1.474394
1.595481	-1.440289							2.099501	-1.474393
1.596725	-1.439823							2.100745	-1.474392
1.59797	-1.439936							2.10199	-1.474391
1.599215	-1.440619							2.103234	-1.47439
1.600459	-1.439917							2.104479	-1.47439
1.601703	-1.440635							2.105723	-1.474389
1.602948	-1.441175							2.106968	-1.474388
1.604192	-1.441657							2.108212	-1.474387
1.605437	-1.441396							2.109457	-1.474386
1.606682	-1.440689							2.110701	-1.474385
1.607926	-1.439621							2.111946	-1.474384
1.609171	-1.439347							2.11319	-1.474384
1.610415	-1.438606							2.114435	-1.474383
1.61166	-1.438096							2.11568	-1.474382
1.612904	-1.438575							2.116924	-1.474381
1.614149	-1.438164							2.118168	-1.47438
1.615393	-1.438176							2.119413	-1.474379
1.616638	-1.438133							2.120657	-1.474378
1.617882	-1.438431							2.121902	-1.474378
1.619127	-1.438357							2.123147	-1.474377
1.620371	-1.437243							2.124391	-1.474376
1.621616	-1.436816							2.125636	-1.474375
1.62286	-1.436312							2.12688	-1.474374
1.624105	-1.435826							2.128125	-1.474373
1.625349	-1.435174							2.129369	-1.474373
1.626594	-1.434535							2.130614	-1.474373
1.627838	-1.434051							2.131858	-1.474373
1.629083	-1.434354							2.133103	-1.474373
1.630327	-1.434597							2.134347	-1.474373
1.631572	-1.43541							2.135592	-1.474373
1.632816	-1.435521							2.136836	-1.474373
1.634061	-1.435166							2.138081	-1.474373
1.635305	-1.435417							2.139325	-1.474373
1.63655	-1.435068							2.14057	-1.474373
1.637794	-1.43527							2.141814	-1.474373
1.639039	-1.435717							2.143059	-1.474372
1.640284	-1.43493							2.144303	-1.474371
1.641528	-1.434355							2.145548	-1.47437
1.642773	-1.433481							2.146792	-1.474369
1.644017	-1.433456							2.148037	-1.474368
1.645262	-1.433863							2.149282	-1.474367
1.646506	-1.433774							2.150526	-1.474366
1.647751	-1.432984							2.15177	-1.474366
1.648995	-1.432024							2.153015	-1.474365
1.65024	-1.431722							2.154259	-1.474364
1.651484	-1.431369							2.155504	-1.474363
1.652729	-1.431247							2.156749	-1.474362
1.653973	-1.43144							2.157993	-1.474361
1.655218	-1.432292							2.159238	-1.47436
1.656462	-1.43302							2.160482	-1.47436
1.657707	-1.43338							2.161726	-1.474359
1.658951	-1.433453							2.162971	-1.474358
1.660196	-1.433456							2.164216	-1.474357
1.66144	-1.433137							2.16546	-1.474356
1.662685	-1.433231							2.166705	-1.474356
1.663929	-1.433363							2.167949	-1.474356
1.665174	-1.432802							2.169194	-1.474356
1.666418	-1.432041							2.170438	-1.474356
1.667663	-1.431458							2.171683	-1.474356
1.668907	-1.431638							2.172927	-1.474356
1.670152	-1.432331							2.174172	-1.474356
1.671396	-1.432431							2.175416	-1.474356
1.672641	-1.431936							2.176661	-1.474356
1.673886	-1.431655							2.177905	-1.474356
1.67513	-1.430968							2.17915	-1.474355
1.676374	-1.430659							2.180394	-1.474354
1.677619	-1.430957							2.181639	-1.474353
1.678864	-1.431288							2.182883	-1.474352
1.680108	-1.431281							2.184128	-1.474352
1.681353	-1.430628							2.185372	-1.474351
1.682597	-1.430388							2.186617	-1.47435
1.683842	-1.430417							2.187861	-1.474349
1.685086	-1.43089							2.189106	-1.474348
1.686331	-1.431428							2.190351	-1.474347
1.687575	-1.431068							2.191595	-1.474346
1.68882	-1.430924							2.192839	-1.474345
1.690064	-1.43117							2.194084	-1.474345
1.691309	-1.431337							2.195328	-1.474344
1.692553	-1.431303							2.196573	-1.474343
1.693798	-1.430925							2.197818	-1.474342
1.695042	-1.430637							2.199062	-1.474341
1.696287	-1.430434							2.200307	-1.47434
1.697531	-1.430182							2.201551	-1.474339
1.698776	-1.429844							2.202796	-1.474339
1.70002	-1.42925							2.20404	-1.474338
1.701265	-1.428272							2.205285	-1.474337
1.702509	-1.427808							2.206529	-1.474336
1.703754	-1.427499							2.207774	-1.474335
1.704998	-1.427606							2.209018	-1.474334
1.706243	-1.4276							2.210263	-1.474333
1.707487	-1.426364							2.211507	-1.474332
1.708732	-1.424725							2.212752	-1.474331
1.709976	-1.423503							2.213996	-1.474331
1.711221	-1.422704							2.215241	-1.47433
1.712466	-1.421606							2.216485	-1.47433
1.71371	-1.41995							2.21773	-1.47433
1.714955	-1.417963							2.218974	-1.47433
1.716199	-1.416125							2.220219	-1.47433
1.717444	-1.414129							2.221463	-1.47433
1.718688	-1.411085							2.222708	-1.47433
1.719933	-1.40802							2.223953	-1.47433
1.721177	-1.405508							2.225197	-1.47433
1.722422	-1.403116							2.226441	-1.47433
1.723666	-1.400915							2.227686	-1.47433
1.724911	-1.398268							2.22893	-1.474329
1.726155	-1.394926							2.230175	-1.474328
1.7274	-1.391583							2.23142	-1.474327
1.728644	-1.388108							2.232664	-1.474326
1.729889	-1.385027							2.233909	-1.474325
1.731133	-1.381053							2.235153	-1.474324
1.732378	-1.376546							2.236398	-1.474324
1.733622	-1.372528							2.237642	-1.474323
1.734867	-1.368293							2.238887	-1.474322
1.736111	-1.363782							2.240131	-1.474321
1.737356	-1.359133							2.241376	-1.47432
1.7386	-1.354736							2.24262	-1.474319
1.739845	-1.349629							2.243865	-1.474318
1.741089	-1.344406							2.245109	-1.474317
1.742334	-1.339013							2.246354	-1.474316
1.743578	-1.33309							2.247598	-1.474316
1.744823	-1.327373							2.248843	-1.474315
1.746068	-1.321072							2.250087	-1.474314
1.747312	-1.313619							2.251332	-1.474313
1.748557	-1.305864							2.252576	-1.474312
1.749801	-1.298494							2.253821	-1.474312
1.751045	-1.290808							2.255065	-1.474312
1.75229	-1.282866							2.25631	-1.474312
1.753535	-1.275224							2.257554	-1.474312
1.754779	-1.267346							2.258799	-1.474312
1.756024	-1.258879							2.260043	-1.474312
1.757268	-1.250187							2.261288	-1.474312
1.758513	-1.241905							2.262532	-1.474312
1.759757	-1.232926							2.263777	-1.474312
1.761002	-1.223315							2.265022	-1.474312
1.762246	-1.214929							2.266266	-1.474311
1.763491	-1.206816							2.267511	-1.47431
1.764735	-1.19873							2.268755	-1.474309
1.76598	-1.190354							2.27	-1.474308
1.767224	-1.18134							2.271244	-1.474308
1.768469	-1.170783							2.272489	-1.474307
1.769713	-1.161172							2.273733	-1.474306
1.770958	-1.15284							2.274978	-1.474305
1.772202	-1.145509							2.276222	-1.474304
1.773447	-1.136868							2.277467	-1.474303
1.774691	-1.128273							2.278711	-1.474302
1.775936	-1.119534							2.279956	-1.474301
1.77718	-1.110702							2.2812	-1.4743
1.778425	-1.102305							2.282445	-1.474299
1.77967	-1.094036							2.283689	-1.474298
1.780914	-1.08615							2.284934	-1.474298
1.782159	-1.078514							2.286178	-1.474297
1.783403	-1.070577							2.287423	-1.474296
1.784647	-1.06279							2.288667	-1.474295
1.785892	-1.055073							2.289912	-1.474294
1.787137	-1.047628							2.291156	-1.474293
1.788381	-1.040465							2.292401	-1.474292
1.789626	-1.034169							2.293645	-1.474291
1.79087	-1.027843							2.29489	-1.47429
1.792115	-1.020539							2.296134	-1.474289
1.793359	-1.014605							2.297379	-1.474288
1.794604	-1.008916							2.298624	-1.474288
1.795848	-1.003263							2.299868	-1.474287
1.797093	-0.996988							2.301112	-1.474286
1.798337	-0.991664							2.302357	-1.474285
1.799582	-0.987463							2.303602	-1.474285
1.800826	-0.982787							2.304846	-1.474285
1.802071	-0.977715							2.306091	-1.474285
1.803315	-0.97361							2.307335	-1.474285
1.80456	-0.969847							2.30858	-1.474285
1.805804	-0.966417							2.309824	-1.474285
1.807049	-0.963274							2.311069	-1.474285
1.808293	-0.960884							2.312313	-1.474285
1.809538	-0.959131							2.313558	-1.474285
1.810782	-0.957206							2.314802	-1.474285
1.812027	-0.955065							2.316047	-1.474284
1.813272	-0.953821							2.317291	-1.474283
1.814516	-0.953503							2.318536	-1.474282
1.81576	-0.952722							2.31978	-1.474281
1.817005	-0.950959							2.321025	-1.47428
1.818249	-0.950968							2.322269	-1.474279
1.819494	-0.950833							2.323514	-1.474279
1.820739	-0.950922							2.324758	-1.474278
1.821983	-0.950279							2.326003	-1.474277
1.823228	-0.951							2.327247	-1.474276
1.824472	-0.952178							2.328492	-1.474275
1.825716	-0.952243							2.329736	-1.474274
1.826961	-0.952612							2.330981	-1.474273
1.828206	-0.953932							2.332225	-1.474272
1.82945	-0.954631							2.33347	-1.474271
1.830695	-0.957064							2.334714	-1.47427
1.831939	-0.959732							2.335959	-1.47427
1.833184	-0.961305							2.337204	-1.474269
1.834428	-0.962224							2.338448	-1.474268
1.835673	-0.964061							2.339693	-1.474267
1.836917	-0.965496							2.340937	-1.474266
1.838162	-0.968873							2.342182	-1.474265
1.839406	-0.971321							2.343426	-1.474264
1.840651	-0.973706							2.344671	-1.474263
1.841895	-0.975497							2.345915	-1.474262
1.84314	-0.977812							2.34716	-1.474261
1.844384	-0.98037							2.348404	-1.47426
1.845629	-0.982603							2.349649	-1.474259
1.846873	-0.985214							2.350893	-1.474259
1.848118	-0.988888							2.352138	-1.474258
1.849362	-0.991584							2.353382	-1.474258
1.850607	-0.995688							2.354627	-1.474258
1.851851	-0.999596							2.355871	-1.474258
1.853096	-1.003214							2.357116	-1.474258
1.854341	-1.007071							2.35836	-1.474258
1.855585	-1.010451							2.359605	-1.474258
1.85683	-1.014301							2.360849	-1.474258
1.858074	-1.018251							2.362094	-1.474258
1.859318	-1.022844							2.363338	-1.474258
1.860563	-1.026472							2.364583	-1.474258
1.861808	-1.029634							2.365827	-1.474257
1.863052	-1.033106							2.367072	-1.474256
1.864297	-1.036484							2.368316	-1.474255
1.865541	-1.039813							2.369561	-1.474254
1.866786	-1.042464							2.370806	-1.474253
1.86803	-1.045745							2.37205	-1.474252
1.869275	-1.04947							2.373295	-1.474251
1.870519	-1.050996							2.374539	-1.47425
1.871764	-1.053398							2.375783	-1.474249
1.873008	-1.056329							2.377028	-1.474248
1.874253	-1.059598							2.378273	-1.474247
1.875497	-1.063091							2.379517	-1.474247
1.876742	-1.066254							2.380762	-1.474246
1.877986	-1.068867							2.382006	-1.474245
1.879231	-1.072071							2.383251	-1.474244
1.880475	-1.074804							2.384495	-1.474243
1.88172	-1.077579							2.38574	-1.474242
1.882964	-1.079905							2.386984	-1.474241
1.884209	-1.082478							2.388229	-1.47424
1.885453	-1.085792							2.389473	-1.474239
1.886698	-1.088022							2.390718	-1.474238
1.887943	-1.090662							2.391962	-1.474237
1.889187	-1.09374							2.393207	-1.474236
1.890431	-1.097201							2.394451	-1.474235
1.891676	-1.101032							2.395696	-1.474235
1.89292	-1.104288							2.39694	-1.474234
1.894165	-1.106367							2.398185	-1.474233
1.89541	-1.108879							2.399429	-1.474232
1.896654	-1.111603							2.400674	-1.474231
1.897899	-1.114173							2.401918	-1.47423
1.899143	-1.117334							2.403163	-1.47423
1.900388	-1.119615							2.404408	-1.47423
1.901632	-1.122769							2.405652	-1.47423
1.902877	-1.125602							2.406896	-1.47423
1.904121	-1.128914							2.408141	-1.47423
1.905366	-1.131381							2.409385	-1.47423
1.90661	-1.134744							2.41063	-1.47423
1.907855	-1.137645							2.411875	-1.47423
1.909099	-1.140499							2.413119	-1.47423
1.910344	-1.142657							2.414364	-1.47423
1.911588	-1.144553							2.415608	-1.474229
1.912833	-1.146242							2.416853	-1.474228
1.914077	-1.147437							2.418097	-1.474227
1.915322	-1.148777							2.419342	-1.474226
1.916566	-1.150379							2.420586	-1.474225
1.917811	-1.152194							2.421831	-1.474224
1.919055	-1.154465							2.423075	-1.474223
1.9203	-1.155739							2.42432	-1.474223
1.921545	-1.158069							2.425564	-1.474222
1.922789	-1.160463							2.426809	-1.474221
1.924033	-1.162262							2.428053	-1.47422
1.925278	-1.163897							2.429298	-1.474219
1.926522	-1.166308							2.430542	-1.474218
1.927767	-1.168474							2.431787	-1.474217
1.929012	-1.171038							2.433031	-1.474216
1.930256	-1.173156							2.434276	-1.474215
1.931501	-1.174793							2.43552	-1.474214
1.932745	-1.177354							2.436765	-1.474213
1.93399	-1.179617							2.43801	-1.474212
1.935234	-1.181041							2.439254	-1.474211
1.936479	-1.182535							2.440498	-1.47421
1.937723	-1.184687							2.441743	-1.474209
1.938968	-1.186459							2.442987	-1.474208
1.940212	-1.188476							2.444232	-1.474208
1.941457	-1.191228							2.445477	-1.474207
1.942701	-1.193446							2.446721	-1.474206
1.943946	-1.194961							2.447966	-1.474205
1.94519	-1.196891							2.44921	-1.474204
1.946435	-1.199345							2.450454	-1.474203
1.947679	-1.201364							2.451699	-1.474202
1.948924	-1.204047							2.452944	-1.474201
1.950168	-1.206708							2.454188	-1.4742
1.951413	-1.208598							2.455433	-1.474199
1.952657	-1.210333							2.456677	-1.474198
1.953902	-1.212517							2.457922	-1.474197
1.955146	-1.214644							2.459166	-1.474196
1.956391	-1.216787							2.460411	-1.474195
1.957635	-1.218758							2.461655	-1.474195
1.95888	-1.220923							2.4629	-1.474194
1.960124	-1.222867							2.464144	-1.474193
1.961369	-1.224648							2.465389	-1.474193
1.962614	-1.226182							2.466633	-1.474193
1.963858	-1.22732							2.467878	-1.474193
1.965102	-1.228351							2.469122	-1.474193
1.966347	-1.22995							2.470367	-1.474193
1.967592	-1.231904							2.471611	-1.474193
1.968836	-1.232955							2.472856	-1.474193
1.970081	-1.234096							2.4741	-1.474193
1.971325	-1.235704							2.475345	-1.474193
1.97257	-1.236813							2.476589	-1.474193
1.973814	-1.238201							2.477834	-1.474192
1.975059	-1.239145							2.479079	-1.474191
1.976303	-1.24008							2.480323	-1.47419
1.977548	-1.241717							2.481568	-1.474189
1.978792	-1.243456							2.482812	-1.474188
1.980037	-1.244777							2.484056	-1.474187
[truncated: 18,923 more rows]
