# Supplementary material for: HSL1 and BAM1/2 impact epidermal cell development by sensing distinct signaling peptides
Source: Nat Commun. 2022 Feb 15;13:876. doi: 10.1038/s41467-022-28558-4 (PMC8847575; doi:10.1038/s41467-022-28558-4)
Supplement: Supplementary file 4 — Source Data [file 41467_2022_28558_MOESM4_ESM.zip › Source Data/Source Data/Figure S1/S1_GF_HSL1_SERK1_IDL1.csv]

Chrom.1		Chrom.1		Chrom.1		Chrom.1		Chrom.1
UV		Injection		Run Log		Fraction		UV_CUT_TEMP@100,BASEM
ml	mAU	ml	Injection	ml	Logbook	ml	Fraction	ml	mAU
-0.504048	-1.799867	-0.000072		-0.504048	Method Settings	1.49664	2	0	-2.823903
-0.502804	-1.761873			-0.503958	Equilibration	2.496818	3	0.001244	-2.823903
-0.501559	-1.761993			-0.009467	Sample Application	3.496586	4	0.002489	-2.823903
-0.500315	-1.763647			1.49032	Elution	4.496505	5	0.003733	-2.823903
-0.49907	-1.763634					5.496519	6	0.004978	-2.823903
-0.497826	-1.768503					6.496517	7	0.006222	-2.823903
-0.496582	-1.78171					7.497419	8	0.007466	-2.823903
-0.495337	-1.780102					8.497466	9	0.008711	-2.823903
-0.494093	-1.779933					9.497463	10	0.009955	-2.823903
-0.492848	-1.779118					10.497365	11	0.011199	-2.823903
-0.491604	-1.779756					11.498408	12	0.012444	-2.823903
-0.49036	-1.7806					12.498412	13	0.013688	-2.823903
-0.489115	-1.780928					13.498319	14	0.014933	-2.823903
-0.487871	-1.78139					14.498106	15	0.016177	-2.823903
-0.486627	-1.780948					15.498073	16	0.017421	-2.823903
-0.485382	-1.780586					16.499265	17	0.018666	-2.823903
-0.484138	-1.780596					17.499284	18	0.01991	-2.823903
-0.482893	-1.780681					18.499021	19	0.021155	-2.823903
-0.481649	-1.779494					19.498954	20	0.022399	-2.823903
-0.480405	-1.778479					20.49899	21	0.023643	-2.823903
-0.47916	-1.777376					21.5002	22	0.024888	-2.823903
-0.477916	-1.776463					22.49991	23	0.026132	-2.823903
-0.476671	-1.774632					23.499925	24	0.027376	-2.823903
-0.475427	-1.308966					24.49991	25	0.028621	-2.823903
-0.474183	0.002667					25.499835	26	0.029865	-2.823903
-0.472938	0.013799					25.528478	Waste	0.03111	-2.823903
-0.471694	0.028523					25.529735	Waste	0.032354	-2.823903
-0.47045	0.046223							0.033598	-2.823903
-0.469205	0.067487							0.034843	-2.823903
-0.467961	0.089193							0.036087	-2.823903
-0.466716	0.108998							0.037332	-2.823903
-0.465472	0.127307							0.038576	-2.823903
-0.464228	0.143173							0.03982	-2.823903
-0.462983	0.156185							0.041065	-2.823903
-0.461739	0.167101							0.042309	-2.823903
-0.460494	0.177225							0.043553	-2.823903
-0.45925	0.185234							0.044798	-2.823903
-0.458006	0.192489							0.046042	-2.823903
-0.456761	0.197428							0.047287	-2.823903
-0.455517	0.202431							0.048531	-2.823903
-0.454273	0.205696							0.049775	-2.823903
-0.453028	0.208188							0.05102	-2.823903
-0.451784	0.210143							0.052264	-2.823903
-0.450539	0.212019							0.053509	-2.823903
-0.449295	0.213796							0.054753	-2.823903
-0.448051	0.216237							0.055997	-2.823903
-0.446806	0.219741							0.057242	-2.823903
-0.445562	0.223331							0.058486	-2.823903
-0.444317	0.227864							0.05973	-2.823903
-0.443073	0.232013							0.060975	-2.823903
-0.441829	0.237672							0.062219	-2.823903
-0.440584	0.242759							0.063464	-2.823903
-0.43934	0.24711							0.064708	-2.823903
-0.438096	0.250319							0.065952	-2.823903
-0.436851	0.252673							0.067197	-2.823903
-0.435607	0.255342							0.068441	-2.823903
-0.434362	0.258013							0.069686	-2.823903
-0.433118	0.259707							0.07093	-2.823903
-0.431874	0.261633							0.072174	-2.823903
-0.430629	0.263443							0.073419	-2.823903
-0.429385	0.266413							0.074663	-2.823903
-0.42814	0.270861							0.075908	-2.823903
-0.426896	0.275942							0.077152	-2.823903
-0.425652	0.282524							0.078396	-2.823903
-0.424407	0.290083							0.079641	-2.823903
-0.423163	0.296858							0.080885	-2.823903
-0.421919	0.304836							0.082129	-2.823903
-0.420674	0.313065							0.083374	-2.823903
-0.41943	0.320013							0.084618	-2.823903
-0.418185	0.327355							0.085863	-2.823903
-0.416941	0.332307							0.087107	-2.823903
-0.415697	0.33704							0.088351	-2.823903
-0.414452	0.342546							0.089596	-2.823903
-0.413208	0.344943							0.09084	-2.823903
-0.411963	0.344572							0.092085	-2.823903
-0.410719	0.339902							0.093329	-2.823903
-0.409475	0.330226							0.094573	-2.823903
-0.40823	0.317664							0.095818	-2.823903
-0.406986	0.301752							0.097062	-2.823903
-0.405742	0.283716							0.098306	-2.823903
-0.404497	0.267231							0.099551	-2.823903
-0.403253	0.252056							0.100795	-2.823903
-0.402008	0.239921							0.10204	-2.823903
-0.400764	0.229407							0.103284	-2.823903
-0.39952	0.221315							0.104528	-2.823903
-0.398275	0.214244							0.105773	-2.823903
-0.397031	0.208515							0.107017	-2.823903
-0.395786	0.203918							0.108262	-2.823903
-0.394542	0.201555							0.109506	-2.823903
-0.393298	0.199482							0.11075	-2.823903
-0.392053	0.197982							0.111995	-2.823903
-0.390809	0.197718							0.113239	-2.823903
-0.389564	0.197603							0.114483	-2.823903
-0.38832	0.198129							0.115728	-2.823903
-0.387076	0.198459							0.116972	-2.823903
-0.385831	0.198664							0.118217	-2.823903
-0.384587	0.197435							0.119461	-2.823903
-0.383343	0.19608							0.120705	-2.823903
-0.382098	0.193238							0.12195	-2.823903
-0.380854	0.190676							0.123194	-2.823903
-0.379609	0.186333							0.124439	-2.823903
-0.378365	0.182063							0.125683	-2.823903
-0.377121	0.179462							0.126927	-2.823903
-0.375876	0.177885							0.128172	-2.823903
-0.374632	0.177933							0.129416	-2.823903
-0.373387	0.17715							0.13066	-2.823903
-0.372143	0.17587							0.131905	-2.823903
-0.370899	0.17483							0.133149	-2.823903
-0.369654	0.173465							0.134394	-2.823903
-0.36841	0.171321							0.135638	-2.823903
-0.367166	0.168225							0.136882	-2.823903
-0.365921	0.164345							0.138127	-2.823903
-0.364677	0.159565							0.139371	-2.823903
-0.363432	0.155049							0.140616	-2.823903
-0.362188	0.148332							0.14186	-2.823903
-0.360944	0.141026							0.143104	-2.823903
-0.359699	0.133747							0.144349	-2.823903
-0.358455	0.126962							0.145593	-2.823903
-0.35721	0.119934							0.146837	-2.823903
-0.355966	0.113032							0.148082	-2.823903
-0.354722	0.107978							0.149326	-2.823903
-0.353477	0.102942							0.150571	-2.823903
-0.352233	0.097578							0.151815	-2.823903
-0.350989	0.092601							0.153059	-2.823903
-0.349744	0.08858							0.154304	-2.823903
-0.3485	0.084574							0.155548	-2.823903
-0.347255	0.081292							0.156793	-2.823903
-0.346011	0.07778							0.158037	-2.823903
-0.344767	0.074486							0.159281	-2.823903
-0.343522	0.070622							0.160526	-2.823903
-0.342278	0.06707							0.16177	-2.823903
-0.341033	0.063276							0.163014	-2.823903
-0.339789	0.058828							0.164259	-2.823903
-0.338545	0.054813							0.165503	-2.823903
-0.3373	0.051156							0.166748	-2.823903
-0.336056	0.047357							0.167992	-2.823903
-0.334812	0.044326							0.169236	-2.823903
-0.333567	0.041247							0.170481	-2.823903
-0.332323	0.037569							0.171725	-2.823903
-0.331078	0.034523							0.17297	-2.823903
-0.329834	0.032279							0.174214	-2.823903
-0.32859	0.029649							0.175458	-2.823903
-0.327345	0.027196							0.176703	-2.823903
-0.326101	0.025225							0.177947	-2.823903
-0.324856	0.022767							0.179191	-2.823903
-0.323612	0.020521							0.180436	-2.823903
-0.322368	0.017785							0.18168	-2.823903
-0.321123	0.015327							0.182925	-2.823903
-0.319879	0.013721							0.184169	-2.823903
-0.318635	0.011581							0.185413	-2.823903
-0.31739	0.009947							0.186658	-2.823903
-0.316146	0.008569							0.187902	-2.823903
-0.314901	0.006111							0.189147	-2.823903
-0.313657	0.00363							0.190391	-2.823903
-0.312413	0.000591							0.191635	-2.823903
-0.311168	-0.001925							0.19288	-2.823903
-0.309924	-0.003981							0.194124	-2.823903
-0.308679	-0.006191							0.195368	-2.823903
-0.307435	-0.007583							0.196613	-2.823903
-0.306191	-0.007301							0.197857	-2.823903
-0.304946	-0.007375							0.199102	-2.823903
-0.303702	-0.007566							0.200346	-2.823903
-0.302458	-0.007538							0.20159	-2.823903
-0.301213	-0.008417							0.202835	-2.823903
-0.299969	-0.009112							0.204079	-2.823903
-0.298724	-0.009113							0.205324	-2.823903
-0.29748	-0.008562							0.206568	-2.823903
-0.296236	-0.008352							0.207812	-2.823903
-0.294991	-0.007992							0.209057	-2.823903
-0.293747	-0.007491							0.210301	-2.823903
-0.292502	-0.006441							0.211545	-2.823903
-0.291258	-0.005738							0.21279	-2.823903
-0.290014	-0.00514							0.214034	-2.823903
-0.288769	-0.004214							0.215279	-2.823903
-0.287525	-0.003005							0.216523	-2.823903
-0.286281	-0.001153							0.217767	-2.823903
-0.285036	0.001212							0.219012	-2.823903
-0.283792	0.004275							0.220256	-2.823903
-0.282547	0.008196							0.221501	-2.823903
-0.281303	0.012822							0.222745	-2.823903
-0.280059	0.018566							0.223989	-2.823903
-0.278814	0.025235							0.225234	-2.823903
-0.27757	0.033054							0.226478	-2.823903
-0.276325	0.042386							0.227723	-2.823903
-0.275081	0.053057							0.228967	-2.823903
-0.273837	0.064592							0.230211	-2.823903
-0.272592	0.076576							0.231456	-2.823903
-0.271348	0.089036							0.2327	-2.823903
-0.270104	0.10346							0.233944	-2.823903
-0.268859	0.119216							0.235189	-2.823903
-0.267615	0.135385							0.236433	-2.823903
-0.26637	0.152524							0.237678	-2.823903
-0.265126	0.170405							0.238922	-2.823903
-0.263882	0.188981							0.240166	-2.823903
-0.262637	0.208898							0.241411	-2.823903
-0.261393	0.229773							0.242655	-2.823903
-0.260148	0.251381							0.2439	-2.823903
-0.258904	0.274044							0.245144	-2.823903
-0.25766	0.297272							0.246388	-2.823903
-0.256415	0.321759							0.247633	-2.823903
-0.255171	0.347828							0.248877	-2.823903
-0.253926	0.375777							0.250121	-2.823903
-0.252682	0.40588							0.251366	-2.823903
-0.251438	0.438175							0.25261	-2.823903
-0.250193	0.472798							0.253855	-2.823903
-0.248949	0.509876							0.255099	-2.823903
-0.247705	0.548767							0.256343	-2.823903
-0.24646	0.590512							0.257588	-2.823903
-0.245216	0.634605							0.258832	-2.823903
-0.243971	0.68019							0.260077	-2.823903
-0.242727	0.728183							0.261321	-2.823903
-0.241483	0.779355							0.262565	-2.823903
-0.240238	0.834133							0.26381	-2.823903
-0.238994	0.891549							0.265054	-2.823903
-0.237749	0.951129							0.266298	-2.823903
-0.236505	1.0106							0.267543	-2.823903
-0.235261	1.069814							0.268787	-2.823903
-0.234016	1.133518							0.270032	-2.823903
-0.232772	1.202018							0.271276	-2.823903
-0.231528	1.271963							0.27252	-2.823903
-0.230283	1.343484							0.273765	-2.823903
-0.229039	1.415692							0.275009	-2.823903
-0.227794	1.490877							0.276254	-2.823903
-0.22655	1.566865							0.277498	-2.823903
-0.225306	1.644836							0.278742	-2.823903
-0.224061	1.723735							0.279987	-2.823903
-0.222817	1.801821							0.281231	-2.823903
-0.221572	1.880817							0.282475	-2.823903
-0.220328	1.960362							0.28372	-2.823903
-0.219084	2.041099							0.284964	-2.823903
-0.217839	2.122112							0.286209	-2.823903
-0.216595	2.20282							0.287453	-2.823903
-0.215351	2.283744							0.288697	-2.823903
-0.214106	2.364119							0.289942	-2.823903
-0.212862	2.443479							0.291186	-2.823903
-0.211617	2.524048							0.292431	-2.823903
-0.210373	2.602852							0.293675	-2.823903
-0.209129	2.681716							0.294919	-2.823903
-0.207884	2.759705							0.296164	-2.823903
-0.20664	2.836349							0.297408	-2.823903
-0.205395	2.913309							0.298652	-2.823903
-0.204151	2.988691							0.299897	-2.823903
-0.202907	3.063663							0.301141	-2.823903
-0.201662	3.138987							0.302386	-2.823903
-0.200418	3.213147							0.30363	-2.823903
-0.199174	3.286157							0.304874	-2.823903
-0.197929	3.35838							0.306119	-2.823903
-0.196685	3.43023							0.307363	-2.823903
-0.19544	3.501767							0.308608	-2.823903
-0.194196	3.571585							0.309852	-2.823903
-0.192952	3.639787							0.311096	-2.823903
-0.191707	3.706337							0.312341	-2.823903
-0.190463	3.770499							0.313585	-2.823903
-0.189218	3.832894							0.314829	-2.823903
-0.187974	3.89304							0.316074	-2.823903
-0.18673	3.950279							0.317318	-2.823903
-0.185485	4.005129							0.318563	-2.823903
-0.184241	4.058064							0.319807	-2.823903
-0.182997	4.10673							0.321051	-2.823903
-0.181752	4.151511							0.322296	-2.823903
-0.180508	4.195727							0.32354	-2.823903
-0.179263	4.239383							0.324785	-2.823903
-0.178019	4.279271							0.326029	-2.823903
-0.176775	4.314765							0.327273	-2.823903
-0.17553	4.347477							0.328518	-2.823903
-0.174286	4.377264							0.329762	-2.823903
-0.173041	4.40459							0.331006	-2.823903
-0.171797	4.430027							0.332251	-2.823903
-0.170553	4.453325							0.333495	-2.823903
-0.169308	4.474674							0.33474	-2.823903
-0.168064	4.49352							0.335984	-2.823903
-0.16682	4.511705							0.337228	-2.823903
-0.165575	4.526737							0.338473	-2.823903
-0.164331	4.538996							0.339717	-2.823903
-0.163086	4.548982							0.340962	-2.823903
-0.161842	4.55757							0.342206	-2.823903
-0.160598	4.564947							0.34345	-2.823903
-0.159353	4.571874							0.344695	-2.823903
-0.158109	4.576933							0.345939	-2.823903
-0.156864	4.579258							0.347183	-2.823903
-0.15562	4.579577							0.348428	-2.823903
-0.154376	4.580271							0.349672	-2.823903
-0.153131	4.578322							0.350917	-2.823903
-0.151887	4.575752							0.352161	-2.823903
-0.150643	4.57236							0.353405	-2.823903
-0.149398	4.566174							0.35465	-2.823903
-0.148154	4.559832							0.355894	-2.823903
-0.146909	4.553346							0.357139	-2.823903
-0.145665	4.546343							0.358383	-2.823903
-0.144421	4.538259							0.359627	-2.823903
-0.143176	4.529634							0.360872	-2.823903
-0.141932	4.521							0.362116	-2.823903
-0.140687	4.511029							0.363361	-2.823903
-0.139443	4.500006							0.364605	-2.823903
-0.138199	4.487168							0.365849	-2.823903
-0.136954	4.474614							0.367094	-2.823903
-0.13571	4.462282							0.368338	-2.823903
-0.134466	4.448831							0.369582	-2.823903
-0.133221	4.432732							0.370827	-2.823903
-0.131977	4.416815							0.372071	-2.823903
-0.130732	4.401066							0.373316	-2.823903
-0.129488	4.385403							0.37456	-2.823903
-0.128244	4.371225							0.375804	-2.823903
-0.126999	4.35528							0.377049	-2.823903
-0.125755	4.337965							0.378293	-2.823903
-0.12451	4.319652							0.379538	-2.823903
-0.123266	4.301992							0.380782	-2.823903
-0.122022	4.282631							0.382026	-2.823903
-0.120777	4.26411							0.383271	-2.823903
-0.119533	4.244792							0.384515	-2.823903
-0.118288	4.226207							0.385759	-2.823903
-0.117044	4.206487							0.387004	-2.823903
-0.1158	4.186059							0.388248	-2.823903
-0.114555	4.166648							0.389493	-2.823903
-0.113311	4.14711							0.390737	-2.823903
-0.112067	4.127221							0.391981	-2.823903
-0.110822	4.105675							0.393226	-2.823903
-0.109578	4.083344							0.39447	-2.823903
-0.108333	4.061359							0.395715	-2.823903
-0.107089	4.038893							0.396959	-2.823903
-0.105845	4.017158							0.398203	-2.823903
-0.1046	3.994425							0.399448	-2.823903
-0.103356	3.971622							0.400692	-2.823903
-0.102111	3.950298							0.401936	-2.823903
-0.100867	3.929872							0.403181	-2.823903
-0.099623	3.90959							0.404425	-2.823903
-0.098378	3.888737							0.40567	-2.823903
-0.097134	3.867581							0.406914	-2.823903
-0.09589	3.845727							0.408158	-2.823903
-0.094645	3.825539							0.409403	-2.823903
-0.093401	3.804748							0.410647	-2.823903
-0.092156	3.782455							0.411892	-2.823903
-0.090912	3.761824							0.413136	-2.823903
-0.089668	3.741552							0.41438	-2.823903
-0.088423	3.721181							0.415625	-2.823903
-0.087179	3.70076							0.416869	-2.823903
-0.085934	3.680981							0.418113	-2.823903
-0.08469	3.661969							0.419358	-2.823903
-0.083446	3.641659							0.420602	-2.823903
-0.082201	3.62246							0.421847	-2.823903
-0.080957	3.602794							0.423091	-2.823903
-0.079713	3.582367							0.424335	-2.823903
-0.078468	3.563452							0.42558	-2.823903
-0.077224	3.544738							0.426824	-2.823903
-0.075979	3.52798							0.428069	-2.823903
-0.074735	3.510097							0.429313	-2.823903
-0.073491	3.490674							0.430557	-2.823903
-0.072246	3.471425							0.431802	-2.823903
-0.071002	3.453632							0.433046	-2.823903
-0.069757	3.43603							0.43429	-2.823903
-0.068513	3.418992							0.435535	-2.823903
-0.067269	3.400999							0.436779	-2.823903
-0.066024	3.382259							0.438024	-2.823903
-0.06478	3.363462							0.439268	-2.823903
-0.063536	3.345253							0.440512	-2.823903
-0.062291	3.328276							0.441757	-2.823903
-0.061047	3.311056							0.443001	-2.823903
-0.059802	3.295233							0.444246	-2.823903
-0.058558	3.278435							0.44549	-2.823903
-0.057314	3.261245							0.446734	-2.823903
-0.056069	3.245353							0.447979	-2.823903
-0.054825	3.229901							0.449223	-2.823903
-0.05358	3.214303							0.450467	-2.823903
-0.052336	3.197751							0.451712	-2.823903
-0.051092	3.182231							0.452956	-2.823903
-0.049847	3.167154							0.454201	-2.823903
-0.048603	3.152457							0.455445	-2.823903
-0.047359	3.138074							0.456689	-2.823903
-0.046114	3.123946							0.457934	-2.823903
-0.04487	3.109455							0.459178	-2.823903
-0.043625	3.094608							0.460423	-2.823903
-0.042381	3.080103							0.461667	-2.823903
-0.041137	3.067008							0.462911	-2.823903
-0.039892	3.053929							0.464156	-2.823903
-0.038648	3.04007							0.4654	-2.823903
-0.037403	3.025496							0.466644	-2.823903
-0.036159	3.012289							0.467889	-2.823903
-0.034915	2.998811							0.469133	-2.823903
-0.03367	2.985019							0.470378	-2.823903
-0.032426	2.97046							0.471622	-2.823903
-0.031182	2.95686							0.472866	-2.823903
-0.029937	2.94447							0.474111	-2.823903
-0.028693	2.931675							0.475355	-2.823903
-0.027448	2.917979							0.4766	-2.823903
-0.026204	2.90372							0.477844	-2.823903
-0.02496	2.890025							0.479088	-2.823903
-0.023715	2.876878							0.480333	-2.823903
-0.022471	2.86376							0.481577	-2.823903
-0.021226	2.850954							0.482821	-2.823903
-0.019982	2.837315							0.484066	-2.823903
-0.018738	2.823429							0.48531	-2.823903
-0.017493	2.81061							0.486555	-2.823903
-0.016249	2.798306							0.487799	-2.823903
-0.015005	2.785707							0.489043	-2.823903
-0.01376	2.773004							0.490288	-2.823903
-0.012516	2.761175							0.491532	-2.823903
-0.011271	2.749074							0.492777	-2.823903
-0.010027	1.233446							0.494021	-2.823903
-0.008783	-0.006184							0.495265	-2.823903
-0.007538	-0.017541							0.49651	-2.823903
-0.006294	-0.029238							0.497754	-2.823903
-0.005049	-0.040334							0.498998	-2.823903
-0.003805	-0.050665							0.500243	-2.823903
-0.002561	-0.06102							0.501487	-2.823903
-0.001316	-0.071087							0.502732	-2.823903
-0.000072	-0.120245							0.503976	-2.823903
0.001172	-0.215201							0.50522	-2.823903
0.002417	-0.233412							0.506465	-2.823903
0.003661	-0.247633							0.507709	-2.823903
0.004906	-0.25806							0.508954	-2.823903
0.00615	-0.266684							0.510198	-2.823903
0.007394	-0.274888							0.511442	-2.823903
0.008639	-0.280792							0.512687	-2.823903
0.009883	-0.286461							0.513931	-2.823903
0.011128	-0.290762							0.515176	-2.823903
0.012372	-0.29471							0.51642	-2.823903
0.013616	-0.298423							0.517664	-2.823903
0.014861	-0.30136							0.518909	-2.823903
0.016105	-0.3039							0.520153	-2.823903
0.017349	-0.306383							0.521397	-2.823903
0.018594	-0.308425							0.522642	-2.823903
0.019838	-0.310603							0.523886	-2.823903
0.021083	-0.31317							0.525131	-2.823903
0.022327	-0.315685							0.526375	-2.823903
0.023571	-0.317349							0.527619	-2.823903
0.024816	-0.319413							0.528864	-2.823903
0.02606	-0.321343							0.530108	-2.823903
0.027305	-0.322042							0.531352	-2.823903
0.028549	-0.322185							0.532597	-2.823903
0.029793	-0.322285							0.533841	-2.823903
0.031038	-0.322816							0.535086	-2.823903
0.032282	-0.325357							0.53633	-2.823903
0.033526	-0.329975							0.537574	-2.823903
0.034771	-0.335726							0.538819	-2.823903
0.036015	-0.342311							0.540063	-2.823903
0.03726	-0.348012							0.541308	-2.823903
0.038504	-0.354739							0.542552	-2.823903
0.039748	-0.361728							0.543796	-2.823903
0.040993	-0.368761							0.545041	-2.823903
0.042237	-0.374066							0.546285	-2.823903
0.043482	-0.379414							0.54753	-2.823903
0.044726	-0.383975							0.548774	-2.823903
0.04597	-0.390097							0.550018	-2.823903
0.047215	-0.395269							0.551263	-2.823903
0.048459	-0.401178							0.552507	-2.823903
0.049704	-0.407758							0.553751	-2.823903
0.050948	-0.41537							0.554996	-2.823903
0.052192	-0.42298							0.55624	-2.823903
0.053437	-0.431332							0.557485	-2.823903
0.054681	-0.440844							0.558729	-2.823903
0.055925	-0.450466							0.559973	-2.823903
0.05717	-0.460433							0.561218	-2.823903
0.058414	-0.470501							0.562462	-2.823903
0.059659	-0.479717							0.563707	-2.823903
0.060903	-0.489564							0.564951	-2.823903
0.062147	-0.499707							0.566195	-2.823903
0.063392	-0.510017							0.56744	-2.823903
0.064636	-0.518866							0.568684	-2.823903
0.065881	-0.528901							0.569928	-2.823903
0.067125	-0.537452							0.571173	-2.823903
0.068369	-0.548108							0.572417	-2.823903
0.069614	-0.557624							0.573662	-2.823903
0.070858	-0.568395							0.574906	-2.823903
0.072102	-0.578687							0.57615	-2.823903
0.073347	-0.590711							0.577395	-2.823903
0.074591	-0.602914							0.578639	-2.823903
0.075836	-0.614558							0.579884	-2.823903
0.07708	-0.626103							0.581128	-2.823903
0.078324	-0.637417							0.582372	-2.823903
0.079569	-0.648668							0.583617	-2.823903
0.080813	-0.659225							0.584861	-2.823903
0.082058	-0.669041							0.586105	-2.823903
0.083302	-0.678614							0.58735	-2.823903
0.084546	-0.685519							0.588594	-2.823903
0.085791	-0.694423							0.589839	-2.823903
0.087035	-0.704194							0.591083	-2.823903
0.088279	-0.713771							0.592327	-2.823903
0.089524	-0.723956							0.593572	-2.823903
0.090768	-0.734189							0.594816	-2.823903
0.092013	-0.745039							0.596061	-2.823903
0.093257	-0.754516							0.597305	-2.823903
0.094501	-0.762415							0.598549	-2.823903
0.095746	-0.769514							0.599794	-2.823903
0.09699	-0.774949							0.601038	-2.823903
0.098235	-0.779961							0.602282	-2.823903
0.099479	-0.783781							0.603527	-2.823903
0.100723	-0.787381							0.604771	-2.823903
0.101968	-0.790504							0.606016	-2.823903
0.103212	-0.793108							0.60726	-2.823903
0.104456	-0.79683							0.608504	-2.823903
0.105701	-0.801014							0.609749	-2.823903
0.106945	-0.805652							0.610993	-2.823903
0.10819	-0.809219							0.612238	-2.823903
0.109434	-0.812655							0.613482	-2.823903
0.110678	-0.816414							0.614726	-2.823903
0.111923	-0.819807							0.615971	-2.823903
0.113167	-0.821696							0.617215	-2.823903
0.114412	-0.824599							0.61846	-2.823903
0.115656	-0.826594							0.619704	-2.823903
0.1169	-0.827955							0.620948	-2.823903
0.118145	-0.829553							0.622193	-2.823903
0.119389	-0.83073							0.623437	-2.823903
0.120633	-0.832639							0.624681	-2.823903
0.121878	-0.834689							0.625926	-2.823903
0.123122	-0.836837							0.62717	-2.823903
0.124367	-0.838829							0.628415	-2.823903
0.125611	-0.8402							0.629659	-2.823903
0.126855	-0.843224							0.630903	-2.823903
0.1281	-0.845161							0.632148	-2.823903
0.129344	-0.849249							0.633392	-2.823903
0.130589	-0.8525							0.634636	-2.823903
0.131833	-0.855568							0.635881	-2.823903
0.133077	-0.858757							0.637125	-2.823903
0.134322	-0.861069							0.63837	-2.823903
0.135566	-0.862516							0.639614	-2.823903
0.13681	-0.864511							0.640858	-2.823903
0.138055	-0.867017							0.642103	-2.823903
0.139299	-0.86999							0.643347	-2.823903
0.140544	-0.873401							0.644592	-2.823903
0.141788	-0.877243							0.645836	-2.823903
0.143032	-0.881741							0.64708	-2.823903
0.144277	-0.886591							0.648325	-2.823903
0.145521	-0.891503							0.649569	-2.823903
0.146766	-0.897228							0.650814	-2.823903
0.14801	-0.9032							0.652058	-2.823903
0.149254	-0.908667							0.653302	-2.823903
0.150499	-0.914108							0.654547	-2.823903
0.151743	-0.920232							0.655791	-2.823903
0.152987	-0.926692							0.657035	-2.823903
0.154232	-0.932872							0.65828	-2.823903
0.155476	-0.939548							0.659524	-2.823903
0.156721	-0.946005							0.660769	-2.823903
0.157965	-0.951571							0.662013	-2.823903
0.159209	-0.957554							0.663257	-2.823903
0.160454	-0.962639							0.664502	-2.823903
0.161698	-0.9688							0.665746	-2.823903
0.162943	-0.9753							0.66699	-2.823903
0.164187	-0.981295							0.668235	-2.823903
0.165431	-0.987954							0.669479	-2.823903
0.166676	-0.994577							0.670724	-2.823903
0.16792	-1.000357							0.671968	-2.823903
0.169164	-1.006175							0.673212	-2.823903
0.170409	-1.012205							0.674457	-2.823903
0.171653	-1.018198							0.675701	-2.823903
0.172898	-1.02424							0.676946	-2.823903
0.174142	-1.029866							0.67819	-2.823903
0.175386	-1.03574							0.679434	-2.823903
0.176631	-1.041432							0.680679	-2.823903
0.177875	-1.047375							0.681923	-2.823903
0.17912	-1.052891							0.683168	-2.823903
0.180364	-1.058145							0.684412	-2.823903
0.181608	-1.063577							0.685656	-2.823903
0.182853	-1.068554							0.686901	-2.823903
0.184097	-1.073674							0.688145	-2.823903
0.185341	-1.078765							0.689389	-2.823903
0.186586	-1.084098							0.690634	-2.823903
0.18783	-1.09037							0.691878	-2.823903
0.189075	-1.095905							0.693123	-2.823903
0.190319	-1.101319							0.694367	-2.823903
0.191563	-1.106481							0.695611	-2.823903
0.192808	-1.110913							0.696856	-2.823903
0.194052	-1.115212							0.6981	-2.823903
0.195297	-1.119737							0.699345	-2.823903
0.196541	-1.12459							0.700589	-2.823903
0.197785	-1.130104							0.701833	-2.823903
0.19903	-1.135612							0.703078	-2.823903
0.200274	-1.140806							0.704322	-2.823903
0.201519	-1.145533							0.705566	-2.823903
0.202763	-1.14959							0.706811	-2.823903
0.204007	-1.15364							0.708055	-2.823903
0.205252	-1.157956							0.7093	-2.823903
0.206496	-1.162374							0.710544	-2.823903
0.20774	-1.166949							0.711788	-2.823903
0.208985	-1.171006							0.713033	-2.823903
0.210229	-1.175027							0.714277	-2.823903
0.211474	-1.179345							0.715522	-2.823903
0.212718	-1.183245							0.716766	-2.823903
0.213962	-1.186911							0.71801	-2.823903
0.215207	-1.190539							0.719255	-2.823903
0.216451	-1.194147							0.720499	-2.823903
0.217696	-1.196855							0.721743	-2.823903
0.21894	-1.199094							0.722988	-2.823903
0.220184	-1.201986							0.724232	-2.823903
0.221429	-1.204697							0.725477	-2.823903
0.222673	-1.207274							0.726721	-2.823903
0.223917	-1.209793							0.727965	-2.823903
0.225162	-1.211471							0.72921	-2.823903
0.226406	-1.212759							0.730454	-2.823903
0.227651	-1.213319							0.731699	-2.823903
0.228895	-1.213397							0.732943	-2.823903
0.230139	-1.213809							0.734187	-2.823903
0.231384	-1.213866							0.735432	-2.823903
0.232628	-1.213361							0.736676	-2.823903
0.233873	-1.213183							0.73792	-2.823903
0.235117	-1.212572							0.739165	-2.823903
0.236361	-1.212024							0.740409	-2.823903
0.237606	-1.211371							0.741654	-2.823903
0.23885	-1.209329							0.742898	-2.823903
0.240094	-1.207428							0.744142	-2.823903
0.241339	-1.20575							0.745387	-2.823903
0.242583	-1.204114							0.746631	-2.823903
0.243828	-1.201545							0.747876	-2.823903
0.245072	-1.198235							0.74912	-2.823903
0.246316	-1.195132							0.750364	-2.823903
0.247561	-1.190585							0.751609	-2.823903
0.248805	-1.185303							0.752853	-2.823903
0.25005	-1.179158							0.754098	-2.823903
0.251294	-1.172632							0.755342	-2.823903
0.252538	-1.165474							0.756586	-2.823903
0.253783	-1.157725							0.757831	-2.823903
0.255027	-1.148786							0.759075	-2.823903
0.256271	-1.140029							0.760319	-2.823903
0.257516	-1.129755							0.761564	-2.823903
0.25876	-1.118622							0.762808	-2.823903
0.260005	-1.106949							0.764053	-2.823903
0.261249	-1.093899							0.765297	-2.823903
0.262493	-1.080599							0.766541	-2.823903
0.263738	-1.065849							0.767786	-2.823903
0.264982	-1.051486							0.76903	-2.823903
0.266227	-1.03616							0.770274	-2.823903
0.267471	-1.019629							0.771519	-2.823903
0.268715	-1.003407							0.772763	-2.823903
0.26996	-0.986052							0.774008	-2.823903
0.271204	-0.968294							0.775252	-2.823903
0.272448	-0.950242							0.776496	-2.823903
0.273693	-0.930537							0.777741	-2.823903
0.274937	-0.911469							0.778985	-2.823903
0.276182	-0.893238							0.78023	-2.823903
0.277426	-0.872976							0.781474	-2.823903
0.27867	-0.853211							0.782718	-2.823903
0.279915	-0.834182							0.783963	-2.823903
0.281159	-0.81531							0.785207	-2.823903
0.282404	-0.795993							0.786452	-2.823903
0.283648	-0.776053							0.787696	-2.823903
0.284892	-0.756138							0.78894	-2.823903
0.286137	-0.736118							0.790185	-2.823903
0.287381	-0.71663							0.791429	-2.823903
0.288625	-0.69794							0.792673	-2.823903
0.28987	-0.679344							0.793918	-2.823903
0.291114	-0.661015							0.795162	-2.823903
0.292359	-0.642558							0.796407	-2.823903
0.293603	-0.624144							0.797651	-2.823903
0.294847	-0.606276							0.798895	-2.823903
0.296092	-0.5882							0.80014	-2.823903
0.297336	-0.571574							0.801384	-2.823903
0.298581	-0.5559							0.802628	-2.823903
0.299825	-0.53849							0.803873	-2.823903
0.301069	-0.521938							0.805117	-2.823903
0.302314	-0.506256							0.806362	-2.823903
0.303558	-0.488666							0.807606	-2.823903
0.304802	-0.472041							0.80885	-2.823903
0.306047	-0.456281							0.810095	-2.823903
0.307291	-0.442087							0.811339	-2.823903
0.308536	-0.427964							0.812584	-2.823903
0.30978	-0.413605							0.813828	-2.823903
0.311024	-0.400299							0.815072	-2.823903
0.312269	-0.389273							0.816317	-2.823903
0.313513	-0.377468							0.817561	-2.823903
0.314758	-0.366579							0.818806	-2.823903
0.316002	-0.355668							0.82005	-2.823903
0.317246	-0.345482							0.821294	-2.823903
0.318491	-0.336322							0.822539	-2.823903
0.319735	-0.32822							0.823783	-2.823903
0.320979	-0.322704							0.825027	-2.823903
0.322224	-0.316293							0.826272	-2.823903
0.323468	-0.311785							0.827516	-2.823903
0.324713	-0.306446							0.828761	-2.823903
0.325957	-0.302926							0.830005	-2.823903
0.327201	-0.299732							0.831249	-2.823903
0.328446	-0.297937							0.832494	-2.823903
0.32969	-0.297525							0.833738	-2.823903
0.330935	-0.296822							0.834982	-2.823903
0.332179	-0.296742							0.836227	-2.823903
0.333423	-0.297368							0.837471	-2.823903
0.334668	-0.297489							0.838716	-2.823903
0.335912	-0.300573							0.83996	-2.823903
0.337157	-0.304223							0.841204	-2.823903
0.338401	-0.306794							0.842449	-2.823903
0.339645	-0.312673							0.843693	-2.823903
0.34089	-0.317589							0.844938	-2.823903
0.342134	-0.321596							0.846182	-2.823903
0.343378	-0.325426							0.847426	-2.823903
0.344623	-0.330236							0.848671	-2.823903
0.345867	-0.33568							0.849915	-2.823903
0.347112	-0.341588							0.85116	-2.823903
0.348356	-0.347575							0.852404	-2.823903
0.3496	-0.353331							0.853648	-2.823903
0.350845	-0.359345							0.854893	-2.823903
0.352089	-0.365556							0.856137	-2.823903
0.353334	-0.372364							0.857381	-2.823903
0.354578	-0.379994							0.858626	-2.823903
0.355822	-0.387806							0.85987	-2.823903
0.357067	-0.395889							0.861115	-2.823903
0.358311	-0.403952							0.862359	-2.823903
0.359555	-0.411614							0.863603	-2.823903
0.3608	-0.418701							0.864848	-2.823903
0.362044	-0.426638							0.866092	-2.823903
0.363289	-0.43568							0.867337	-2.823903
0.364533	-0.443483							0.868581	-2.823903
0.365777	-0.453013							0.869825	-2.823903
0.367022	-0.462532							0.87107	-2.823903
0.368266	-0.471219							0.872314	-2.823903
0.369511	-0.480059							0.873558	-2.823903
0.370755	-0.488732							0.874803	-2.823903
0.371999	-0.498424							0.876047	-2.823903
0.373244	-0.508247							0.877292	-2.823903
0.374488	-0.516074							0.878536	-2.823903
0.375732	-0.524179							0.87978	-2.823903
0.376977	-0.533378							0.881025	-2.823903
0.378221	-0.543165							0.882269	-2.823903
0.379466	-0.553694							0.883514	-2.823903
0.38071	-0.564107							0.884758	-2.823903
0.381954	-0.574608							0.886002	-2.823903
0.383199	-0.583708							0.887247	-2.823903
0.384443	-0.592775							0.888491	-2.823903
0.385688	-0.601222							0.889736	-2.823903
0.386932	-0.610722							0.89098	-2.823903
0.388176	-0.620756							0.892224	-2.823903
0.389421	-0.629952							0.893469	-2.823903
0.390665	-0.639795							0.894713	-2.823903
0.391909	-0.649183							0.895957	-2.823903
0.393154	-0.657876							0.897202	-2.823903
0.394398	-0.667273							0.898446	-2.823903
0.395643	-0.676861							0.899691	-2.823903
0.396887	-0.687142							0.900935	-2.823903
0.398131	-0.695752							0.902179	-2.823903
0.399376	-0.704059							0.903424	-2.823903
0.40062	-0.712631							0.904668	-2.823903
0.401865	-0.720354							0.905912	-2.823903
0.403109	-0.727727							0.907157	-2.823903
0.404353	-0.735822							0.908401	-2.823903
0.405598	-0.744392							0.909646	-2.823903
0.406842	-0.753844							0.91089	-2.823903
0.408086	-0.762981							0.912134	-2.823903
0.409331	-0.771702							0.913379	-2.823903
0.410575	-0.779969							0.914623	-2.823903
0.41182	-0.789246							0.915868	-2.823903
0.413064	-0.797834							0.917112	-2.823903
0.414308	-0.806223							0.918356	-2.823903
0.415553	-0.814845							0.919601	-2.823903
0.416797	-0.823034							0.920845	-2.823903
0.418042	-0.831065							0.92209	-2.823903
0.419286	-0.839629							0.923334	-2.823903
0.42053	-0.848348							0.924578	-2.823903
0.421775	-0.856288							0.925823	-2.823903
0.423019	-0.864572							0.927067	-2.823903
0.424263	-0.872602							0.928311	-2.823903
0.425508	-0.879919							0.929556	-2.823903
0.426752	-0.887691							0.9308	-2.823903
0.427997	-0.894753							0.932045	-2.823903
0.429241	-0.902178							0.933289	-2.823903
0.430485	-0.909676							0.934533	-2.823903
0.43173	-0.916713							0.935778	-2.823903
0.432974	-0.92322							0.937022	-2.823903
0.434219	-0.929778							0.938266	-2.823903
0.435463	-0.936913							0.939511	-2.823903
0.436707	-0.944023							0.940755	-2.823903
0.437952	-0.95179							0.942	-2.823903
0.439196	-0.959267							0.943244	-2.823903
0.44044	-0.966699							0.944488	-2.823903
0.441685	-0.974075							0.945733	-2.823903
0.442929	-0.981141							0.946977	-2.823903
0.444174	-0.98823							0.948222	-2.823903
0.445418	-0.994813							0.949466	-2.823903
0.446662	-1.001867							0.95071	-2.823903
0.447907	-1.009613							0.951955	-2.823903
0.449151	-1.01726							0.953199	-2.823903
0.450396	-1.024174							0.954444	-2.823903
0.45164	-1.031863							0.955688	-2.823903
0.452884	-1.039551							0.956932	-2.823903
0.454129	-1.046596							0.958177	-2.823903
0.455373	-1.054285							0.959421	-2.823903
0.456617	-1.061846							0.960665	-2.823903
0.457862	-1.068489							0.96191	-2.823903
0.459106	-1.075393							0.963154	-2.823903
0.460351	-1.082819							0.964399	-2.823903
0.461595	-1.089766							0.965643	-2.823903
0.462839	-1.096377							0.966887	-2.823903
0.464084	-1.103176							0.968132	-2.823903
0.465328	-1.110415							0.969376	-2.823903
0.466573	-1.117568							0.97062	-2.823903
0.467817	-1.123959							0.971865	-2.823903
0.469061	-1.130353							0.973109	-2.823903
0.470306	-1.13713							0.974354	-2.823903
0.47155	-1.144036							0.975598	-2.823903
0.472794	-1.150994							0.976842	-2.823903
0.474039	-1.157516							0.978087	-2.823903
0.475283	-1.163229							0.979331	-2.823903
0.476528	-1.168947							0.980576	-2.823903
0.477772	-1.17493							0.98182	-2.823903
0.479016	-1.180951							0.983064	-2.823903
0.480261	-1.187049							0.984309	-2.823903
0.481505	-1.193202							0.985553	-2.823903
0.48275	-1.198728							0.986798	-2.823903
0.483994	-1.205112							0.988042	-2.823903
0.485238	-1.212394							0.989286	-2.823903
0.486483	-1.219928							0.990531	-2.823903
0.487727	-1.227085							0.991775	-2.823903
0.488972	-1.233038							0.993019	-2.823903
0.490216	-1.238915							0.994264	-2.823903
0.49146	-1.244573							0.995508	-2.823903
0.492705	-1.249693							0.996753	-2.823903
0.493949	-1.255512							0.997997	-2.823903
0.495193	-1.261779							0.999241	-2.823903
0.496438	-1.268069							1.000486	-2.823903
0.497682	-1.274188							1.00173	-2.823903
0.498927	-1.280215							1.002975	-2.823903
0.500171	-1.285888							1.004219	-2.823903
0.501415	-1.291126							1.005463	-2.823903
0.50266	-1.296501							1.006708	-2.823903
0.503904	-1.301295							1.007952	-2.823903
0.505148	-1.306165							1.009197	-2.823903
0.506393	-1.311322							1.010441	-2.823903
0.507637	-1.316569							1.011685	-2.823903
0.508882	-1.321912							1.01293	-2.823903
0.510126	-1.32709							1.014174	-2.823903
0.51137	-1.331869							1.015418	-2.823903
0.512615	-1.336221							1.016663	-2.823903
0.513859	-1.340826							1.017907	-2.823903
0.515104	-1.344814							1.019151	-2.823903
0.516348	-1.349559							1.020396	-2.823903
0.517592	-1.354886							1.02164	-2.823903
0.518837	-1.359332							1.022885	-2.823903
0.520081	-1.363834							1.024129	-2.823903
0.521326	-1.36793							1.025373	-2.823903
0.52257	-1.371811							1.026618	-2.823903
0.523814	-1.376323							1.027862	-2.823903
0.525059	-1.381288							1.029107	-2.823903
0.526303	-1.385574							1.030351	-2.823903
0.527547	-1.390041							1.031595	-2.823903
0.528792	-1.394626							1.03284	-2.823903
0.530036	-1.399558							1.034084	-2.823903
0.531281	-1.404216							1.035329	-2.823903
0.532525	-1.408223							1.036573	-2.823903
0.533769	-1.412392							1.037817	-2.823903
0.535014	-1.416553							1.039062	-2.823903
0.536258	-1.421285							1.040306	-2.823903
0.537503	-1.426516							1.04155	-2.823903
0.538747	-1.43196							1.042795	-2.823903
0.539991	-1.436411							1.044039	-2.823903
0.541236	-1.441208							1.045284	-2.823903
0.54248	-1.445851							1.046528	-2.823903
0.543724	-1.449964							1.047772	-2.823903
0.544969	-1.454565							1.049017	-2.823903
0.546213	-1.459379							1.050261	-2.823903
0.547458	-1.463042							1.051506	-2.823903
0.548702	-1.466432							1.05275	-2.823903
0.549946	-1.470558							1.053994	-2.823903
0.551191	-1.475794							1.055239	-2.823903
0.552435	-1.480668							1.056483	-2.823903
0.55368	-1.485443							1.057728	-2.823903
0.554924	-1.490778							1.058972	-2.823903
0.556168	-1.496164							1.060216	-2.823903
0.557413	-1.501237							1.061461	-2.823903
0.558657	-1.505788							1.062705	-2.823903
0.559901	-1.509941							1.063949	-2.823903
0.561146	-1.513657							1.065194	-2.823903
0.56239	-1.517304							1.066438	-2.823903
0.563635	-1.521876							1.067683	-2.823903
0.564879	-1.526325							1.068927	-2.823903
0.566123	-1.530502							1.070171	-2.823903
0.567368	-1.534313							1.071416	-2.823903
0.568612	-1.538026							1.07266	-2.823903
0.569857	-1.542157							1.073905	-2.823903
0.571101	-1.545696							1.075149	-2.823903
0.572345	-1.550149							1.076393	-2.823903
0.57359	-1.55452							1.077638	-2.823903
0.574834	-1.559567							1.078882	-2.823903
0.576078	-1.564127							1.080127	-2.823903
0.577323	-1.568141							1.081371	-2.823903
0.578567	-1.572527							1.082615	-2.823903
0.579812	-1.575922							1.083859	-2.823903
0.581056	-1.579677							1.085104	-2.823903
0.5823	-1.583208							1.086348	-2.823903
0.583545	-1.587166							1.087593	-2.823903
0.584789	-1.590955							1.088837	-2.823903
0.586034	-1.595489							1.090081	-2.823903
0.587278	-1.599913							1.091326	-2.823903
0.588522	-1.604031							1.09257	-2.823903
0.589767	-1.607938							1.093815	-2.823903
0.591011	-1.611637							1.095059	-2.823903
0.592256	-1.614773							1.096303	-2.823903
0.5935	-1.619086							1.097548	-2.823903
0.594744	-1.623915							1.098792	-2.823903
0.595989	-1.628446							1.100037	-2.823903
0.597233	-1.631577							1.101281	-2.823903
0.598477	-1.63578							1.102525	-2.823903
0.599722	-1.639786							1.10377	-2.823903
0.600966	-1.64292							1.105014	-2.823903
0.602211	-1.647127							1.106258	-2.823903
0.603455	-1.650133							1.107503	-2.823903
0.604699	-1.6546							1.108747	-2.823903
0.605944	-1.658667							1.109992	-2.823903
0.607188	-1.663157							1.111236	-2.823903
0.608432	-1.667348							1.11248	-2.823903
0.609677	-1.670928							1.113725	-2.823903
0.610921	-1.67462							1.114969	-2.823903
0.612166	-1.677009							1.116214	-2.823903
0.61341	-1.67994							1.117458	-2.823903
0.614654	-1.683484							1.118702	-2.823903
0.615899	-1.686957							1.119947	-2.823903
0.617143	-1.690745							1.121191	-2.823903
0.618388	-1.694157							1.122436	-2.823903
0.619632	-1.69628							1.12368	-2.823903
0.620876	-1.700341							1.124924	-2.823903
0.622121	-1.703484							1.126169	-2.823903
0.623365	-1.707086							1.127413	-2.823903
0.62461	-1.711937							1.128657	-2.823903
0.625854	-1.715217							1.129902	-2.823903
0.627098	-1.717542							1.131146	-2.823903
0.628343	-1.720245							1.13239	-2.823903
0.629587	-1.72405							1.133635	-2.823903
0.630831	-1.727442							1.134879	-2.823903
0.632076	-1.730191							1.136124	-2.823903
0.63332	-1.733667							1.137368	-2.823903
0.634565	-1.737068							1.138613	-2.823903
0.635809	-1.739989							1.139857	-2.823903
0.637053	-1.742645							1.141101	-2.823903
0.638298	-1.74386							1.142346	-2.823903
0.639542	-1.747523							1.14359	-2.823903
0.640786	-1.749523							1.144835	-2.823903
0.642031	-1.752866							1.146079	-2.823903
0.643275	-1.755696							1.147323	-2.823903
0.64452	-1.758785							1.148568	-2.823903
0.645764	-1.762119							1.149812	-2.823903
0.647008	-1.766086							1.151056	-2.823903
0.648253	-1.768976							1.152301	-2.823903
0.649497	-1.771235							1.153545	-2.823903
0.650742	-1.77432							1.154789	-2.823903
0.651986	-1.776715							1.156034	-2.823903
0.65323	-1.779202							1.157278	-2.823903
0.654475	-1.782743							1.158523	-2.823903
0.655719	-1.785888							1.159767	-2.823903
0.656964	-1.788161							1.161011	-2.823903
0.658208	-1.790022							1.162256	-2.823903
0.659452	-1.793478							1.1635	-2.823903
0.660697	-1.795854							1.164745	-2.823903
0.661941	-1.798125							1.165989	-2.823903
0.663185	-1.800622							1.167233	-2.823903
0.66443	-1.803108							1.168478	-2.823903
0.665674	-1.805952							1.169722	-2.823903
0.666919	-1.808196							1.170967	-2.823903
0.668163	-1.811047							1.172211	-2.823903
0.669407	-1.812446							1.173455	-2.823903
0.670652	-1.814222							1.1747	-2.823903
0.671896	-1.815983							1.175944	-2.823903
0.673141	-1.818611							1.177188	-2.823903
0.674385	-1.821497							1.178433	-2.823903
0.675629	-1.824093							1.179677	-2.823903
0.676874	-1.826162							1.180922	-2.823903
0.678118	-1.829366							1.182166	-2.823903
0.679362	-1.832808							1.18341	-2.823903
0.680607	-1.834942							1.184655	-2.823903
0.681851	-1.837492							1.185899	-2.823903
0.683096	-1.838934							1.187144	-2.823903
0.68434	-1.841989							1.188388	-2.823903
0.685584	-1.844731							1.189632	-2.823903
0.686829	-1.846934							1.190877	-2.823903
0.688073	-1.849573							1.192121	-2.823903
0.689318	-1.852867							1.193366	-2.823903
0.690562	-1.856249							1.19461	-2.823903
0.691806	-1.859185							1.195854	-2.823903
0.693051	-1.861895							1.197099	-2.823903
0.694295	-1.864941							1.198343	-2.823903
0.695539	-1.868113							1.199587	-2.823903
0.696784	-1.869985							1.200832	-2.823903
0.698028	-1.872162							1.202076	-2.823903
0.699273	-1.874069							1.203321	-2.823903
0.700517	-1.878303							1.204565	-2.823903
0.701761	-1.881603							1.205809	-2.823903
0.703006	-1.88495							1.207054	-2.823903
0.70425	-1.88766							1.208298	-2.823903
0.705495	-1.890637							1.209543	-2.823903
0.706739	-1.893586							1.210787	-2.823903
0.707983	-1.896714							1.212031	-2.823903
0.709228	-1.899446							1.213276	-2.823903
0.710472	-1.902095							1.21452	-2.823903
0.711716	-1.904695							1.215764	-2.823903
0.712961	-1.907544							1.217009	-2.823903
0.714205	-1.91144							1.218253	-2.823903
0.71545	-1.915706							1.219497	-2.823903
0.716694	-1.918512							1.220742	-2.823903
0.717938	-1.920797							1.221986	-2.823903
0.719183	-1.923187							1.223231	-2.823903
0.720427	-1.925586							1.224475	-2.823903
0.721672	-1.928394							1.225719	-2.823903
0.722916	-1.931124							1.226964	-2.823903
0.72416	-1.933563							1.228208	-2.823903
0.725405	-1.936137							1.229453	-2.823903
0.726649	-1.939051							1.230697	-2.823903
0.727894	-1.941883							1.231941	-2.823903
0.729138	-1.944854							1.233186	-2.823903
0.730382	-1.947084							1.23443	-2.823903
0.731627	-1.949233							1.235675	-2.823903
0.732871	-1.951681							1.236919	-2.823903
0.734115	-1.954571							1.238163	-2.823903
0.73536	-1.957486							1.239408	-2.823903
0.736604	-1.959835							1.240652	-2.823903
0.737849	-1.96222							1.241896	-2.823903
0.739093	-1.964933							1.243141	-2.823903
0.740337	-1.967142							1.244385	-2.823903
0.741582	-1.969045							1.24563	-2.823903
0.742826	-1.971137							1.246874	-2.823903
0.74407	-1.973177							1.248118	-2.823903
0.745315	-1.975726							1.249363	-2.823903
0.746559	-1.97786							1.250607	-2.823903
0.747804	-1.979212							1.251852	-2.823903
0.749048	-1.98105							1.253096	-2.823903
0.750292	-1.983749							1.25434	-2.823903
0.751537	-1.986108							1.255585	-2.823903
0.752781	-1.987906							1.256829	-2.823903
0.754026	-1.990158							1.258074	-2.823903
0.75527	-1.99271							1.259318	-2.823903
0.756514	-1.99523							1.260562	-2.823903
0.757759	-1.997845							1.261807	-2.823903
0.759003	-2.000726							1.263051	-2.823903
0.760248	-2.003633							1.264295	-2.823903
0.761492	-2.006502							1.26554	-2.823903
0.762736	-2.008442							1.266784	-2.823903
0.763981	-2.010247							1.268028	-2.823903
0.765225	-2.012484							1.269273	-2.823903
0.766469	-2.014858							1.270517	-2.823903
0.767714	-2.017394							1.271762	-2.823903
0.768958	-2.020026							1.273006	-2.823903
0.770203	-2.021772							1.274251	-2.823903
0.771447	-2.023144							1.275495	-2.823903
0.772691	-2.025135							1.276739	-2.823903
0.773936	-2.027672							1.277984	-2.823903
0.77518	-2.029819							1.279228	-2.823903
0.776424	-2.031334							1.280473	-2.823903
0.777669	-2.032503							1.281717	-2.823903
0.778913	-2.034375							1.282961	-2.823903
0.780158	-2.036603							1.284206	-2.823903
0.781402	-2.038539							1.28545	-2.823903
0.782646	-2.040856							1.286694	-2.823903
0.783891	-2.043515							1.287939	-2.823903
0.785135	-2.04647							1.289183	-2.823903
0.78638	-2.049027							1.290427	-2.823903
0.787624	-2.051672							1.291672	-2.823903
0.788868	-2.054117							1.292916	-2.823903
0.790113	-2.055892							1.294161	-2.823903
0.791357	-2.057549							1.295405	-2.823903
0.792602	-2.059232							1.296649	-2.823903
0.793846	-2.061701							1.297894	-2.823903
0.79509	-2.063911							1.299138	-2.823903
0.796335	-2.066332							1.300383	-2.823903
0.797579	-2.068839							1.301627	-2.823903
0.798823	-2.071088							1.302871	-2.823903
0.800068	-2.073434							1.304116	-2.823903
0.801312	-2.075801							1.30536	-2.823903
0.802557	-2.078048							1.306605	-2.823903
0.803801	-2.079834							1.307849	-2.823903
0.805045	-2.081567							1.309093	-2.823903
0.80629	-2.083908							1.310338	-2.823903
0.807534	-2.086357							1.311582	-2.823903
0.808778	-2.088539							1.312826	-2.823903
0.810023	-2.090518							1.314071	-2.823903
0.811267	-2.093126							1.315315	-2.823903
0.812512	-2.094421							1.31656	-2.823903
0.813756	-2.095332							1.317804	-2.823903
0.815	-2.097422							1.319048	-2.823903
0.816245	-2.099267							1.320293	-2.823903
0.817489	-2.100849							1.321537	-2.823903
0.818734	-2.1022							1.322782	-2.823903
0.819978	-2.103616							1.324026	-2.823903
0.821222	-2.105944							1.32527	-2.823903
0.822467	-2.107644							1.326515	-2.823903
0.823711	-2.109774							1.327759	-2.823903
0.824956	-2.112423							1.329004	-2.823903
0.8262	-2.11461							1.330248	-2.823903
0.827444	-2.116385							1.331492	-2.823903
0.828689	-2.117983							1.332737	-2.823903
0.829933	-2.119456							1.333981	-2.823903
0.831177	-2.120926							1.335225	-2.823903
0.832422	-2.123182							1.33647	-2.823903
0.833666	-2.126479							1.337714	-2.823903
0.834911	-2.128798							1.338959	-2.823903
0.836155	-2.129925							1.340203	-2.823903
0.837399	-2.132181							1.341447	-2.823903
0.838644	-2.13437							1.342692	-2.823903
0.839888	-2.136276							1.343936	-2.823903
0.841133	-2.137849							1.345181	-2.823903
0.842377	-2.139859							1.346425	-2.823903
0.843621	-2.141766							1.347669	-2.823903
0.844866	-2.143074							1.348914	-2.823903
0.84611	-2.145132							1.350158	-2.823903
0.847354	-2.146672							1.351402	-2.823903
0.848599	-2.148154							1.352647	-2.823903
0.849843	-2.149972							1.353891	-2.823903
0.851088	-2.151274							1.355135	-2.823903
0.852332	-2.153473							1.35638	-2.823903
0.853576	-2.155685							1.357624	-2.823903
0.854821	-2.158335							1.358869	-2.823903
0.856065	-2.160357							1.360113	-2.823903
0.85731	-2.162637							1.361357	-2.823903
0.858554	-2.164268							1.362602	-2.823903
0.859798	-2.16477							1.363846	-2.823903
0.861043	-2.165669							1.365091	-2.823903
0.862287	-2.168075							1.366335	-2.823903
0.863532	-2.169832							1.367579	-2.823903
0.864776	-2.172141							1.368824	-2.823903
0.86602	-2.173949							1.370068	-2.823903
0.867265	-2.176259							1.371313	-2.823903
0.868509	-2.178529							1.372557	-2.823903
0.869753	-2.180319							1.373801	-2.823903
0.870998	-2.181613							1.375046	-2.823903
0.872242	-2.184303							1.37629	-2.823903
0.873487	-2.18663							1.377534	-2.823903
0.874731	-2.189054							1.378779	-2.823903
0.875975	-2.192304							1.380023	-2.823903
0.87722	-2.19331							1.381268	-2.823903
0.878464	-2.195366							1.382512	-2.823903
0.879708	-2.197837							1.383756	-2.823903
0.880953	-2.20047							1.385001	-2.823903
0.882197	-2.203235							1.386245	-2.823903
0.883442	-2.203788							1.38749	-2.823903
0.884686	-2.204915							1.388734	-2.823903
0.88593	-2.2059							1.389978	-2.823903
0.887175	-2.207128							1.391223	-2.823903
0.888419	-2.208141							1.392467	-2.823903
0.889664	-2.209798							1.393712	-2.823903
0.890908	-2.211141							1.394956	-2.823903
0.892152	-2.213851							1.3962	-2.823903
0.893397	-2.21524							1.397445	-2.823903
0.894641	-2.216545							1.398689	-2.823903
0.895886	-2.217302							1.399933	-2.823903
0.89713	-2.218428							1.401178	-2.823903
0.898374	-2.220489							1.402422	-2.823903
0.899619	-2.221733							1.403666	-2.823903
0.900863	-2.223648							1.404911	-2.823903
0.902107	-2.225247							1.406155	-2.823903
0.903352	-2.227115							1.4074	-2.823903
0.904596	-2.228204							1.408644	-2.823903
0.905841	-2.22933							1.409889	-2.823903
0.907085	-2.230837							1.411133	-2.823903
0.908329	-2.232749							1.412377	-2.823903
0.909574	-2.233135							1.413622	-2.823903
0.910818	-2.234842							1.414866	-2.823903
0.912062	-2.236577							1.416111	-2.823903
0.913307	-2.23861							1.417355	-2.823903
0.914551	-2.239357							1.418599	-2.823903
0.915796	-2.240511							1.419844	-2.823903
0.91704	-2.240974							1.421088	-2.823903
0.918284	-2.242502							1.422332	-2.823903
0.919529	-2.244278							1.423577	-2.823903
0.920773	-2.245947							1.424821	-2.823903
0.922018	-2.247169							1.426065	-2.823903
0.923262	-2.249433							1.42731	-2.823903
0.924506	-2.250938							1.428554	-2.823903
0.925751	-2.252475							1.429799	-2.823903
0.926995	-2.253156							1.431043	-2.823903
0.92824	-2.254748							1.432287	-2.823903
0.929484	-2.256087							1.433532	-2.823903
0.930728	-2.257337							1.434776	-2.823903
0.931973	-2.258724							1.436021	-2.823903
0.933217	-2.260512							1.437265	-2.823903
0.934461	-2.262012							1.438509	-2.823903
0.935706	-2.262991							1.439754	-2.823903
0.93695	-2.263658							1.440998	-2.823903
0.938195	-2.263463							1.442243	-2.823903
0.939439	-2.265315							1.443487	-2.823903
0.940683	-2.266159							1.444731	-2.823903
0.941928	-2.267061							1.445976	-2.823903
0.943172	-2.267951							1.44722	-2.823903
0.944416	-2.269168							1.448464	-2.823903
0.945661	-2.270598							1.449709	-2.823903
0.946905	-2.272775							1.450953	-2.823903
0.94815	-2.274399							1.452198	-2.823903
0.949394	-2.275856							1.453442	-2.823903
0.950638	-2.277537							1.454686	-2.823903
0.951883	-2.279304							1.455931	-2.823903
0.953127	-2.280738							1.457175	-2.823903
0.954372	-2.281678							1.45842	-2.823903
0.955616	-2.283295							1.459664	-2.823903
0.95686	-2.285484							1.460908	-2.823903
0.958105	-2.286721							1.462153	-2.823903
0.959349	-2.287558							1.463397	-2.823903
0.960594	-2.289393							1.464642	-2.823903
0.961838	-2.291107							1.465886	-2.823903
0.963082	-2.292411							1.46713	-2.823903
0.964327	-2.293339							1.468374	-2.823903
0.965571	-2.294118							1.469619	-2.823903
0.966815	-2.295309							1.470863	-2.823903
0.96806	-2.29683							1.472108	-2.823903
0.969304	-2.299304							1.473352	-2.823903
0.970549	-2.301432							1.474597	-2.823903
0.971793	-2.303334							1.475841	-2.823903
0.973037	-2.304787							1.477085	-2.823903
0.974282	-2.304881							1.47833	-2.823903
0.975526	-2.305811							1.479574	-2.823903
0.976771	-2.307203							1.480819	-2.823903
0.978015	-2.30945							1.482063	-2.823903
0.979259	-2.311496							1.483307	-2.823903
0.980504	-2.31332							1.484552	-2.823903
0.981748	-2.3148							1.485796	-2.823903
0.982992	-2.315639							1.48704	-2.823903
0.984237	-2.31785							1.488285	-2.823903
0.985481	-2.31968							1.489529	-2.823903
0.986726	-2.320359							1.490773	-2.823903
0.98797	-2.321653							1.492018	-2.823903
0.989214	-2.323015							1.493262	-2.823903
0.990459	-2.324528							1.494507	-2.823903
0.991703	-2.32527							1.495751	-2.823903
0.992948	-2.326038							1.496995	-2.823903
0.994192	-2.32653							1.49824	-2.823903
0.995436	-2.327542							1.499484	-2.823903
0.996681	-2.328904							1.500729	-2.823903
0.997925	-2.33068							1.501973	-2.823903
0.999169	-2.332606							1.503217	-2.823903
1.000414	-2.334579							1.504462	-2.823903
1.001658	-2.3363							1.505706	-2.823903
1.002903	-2.338235							1.506951	-2.823903
1.004147	-2.339843							1.508195	-2.823903
1.005391	-2.341569							1.509439	-2.823903
1.006636	-2.342538							1.510684	-2.823903
1.00788	-2.343478							1.511928	-2.823903
1.009125	-2.344564							1.513173	-2.823903
1.010369	-2.345562							1.514417	-2.823903
1.011613	-2.346351							1.515661	-2.823903
1.012858	-2.347571							1.516906	-2.823903
1.014102	-2.349267							1.51815	-2.823903
1.015347	-2.350869							1.519394	-2.823903
1.016591	-2.351948							1.520639	-2.823903
1.017835	-2.353383							1.521883	-2.823903
1.01908	-2.354638							1.523128	-2.823903
1.020324	-2.356078							1.524372	-2.823903
1.021568	-2.357781							1.525616	-2.823903
1.022813	-2.359126							1.526861	-2.823903
1.024057	-2.360356							1.528105	-2.823903
1.025301	-2.361309							1.52935	-2.823903
1.026546	-2.362213							1.530594	-2.823903
1.02779	-2.364026							1.531838	-2.823903
1.029035	-2.365965							1.533083	-2.823903
1.030279	-2.367425							1.534327	-2.823903
1.031523	-2.368115							1.535572	-2.823903
1.032768	-2.368016							1.536816	-2.823903
1.034012	-2.368362							1.53806	-2.823903
1.035257	-2.369641							1.539305	-2.823903
1.036501	-2.371686							1.540549	-2.823903
1.037745	-2.373046							1.541793	-2.823903
1.03899	-2.37373							1.543038	-2.823903
1.040234	-2.37372							1.544282	-2.823903
1.041479	-2.374028							1.545527	-2.823903
1.042723	-2.374411							1.546771	-2.823903
1.043967	-2.374642							1.548015	-2.823903
1.045212	-2.37555							1.54926	-2.823903
1.046456	-2.376025							1.550504	-2.823903
1.0477	-2.376135							1.551749	-2.823903
1.048945	-2.37735							1.552993	-2.823903
1.050189	-2.378263							1.554237	-2.823903
1.051434	-2.379055							1.555482	-2.823903
1.052678	-2.380332							1.556726	-2.823903
1.053922	-2.380861							1.557971	-2.823903
1.055167	-2.381732							1.559215	-2.823903
1.056411	-2.383302							1.560459	-2.823903
1.057656	-2.385498							1.561703	-2.823903
1.0589	-2.386966							1.562948	-2.823903
1.060144	-2.387408							1.564192	-2.823903
1.061389	-2.387769							1.565437	-2.823903
1.062633	-2.388228							1.566681	-2.823903
1.063878	-2.388702							1.567925	-2.823903
1.065122	-2.388802							1.56917	-2.823903
1.066366	-2.389277							1.570414	-2.823903
1.067611	-2.3896							1.571659	-2.823903
1.068855	-2.390061							1.572903	-2.823903
1.070099	-2.391092							1.574147	-2.823903
1.071344	-2.392037							1.575392	-2.823903
1.072588	-2.393464							1.576636	-2.823903
1.073833	-2.39501							1.577881	-2.823903
1.075077	-2.396423							1.579125	-2.823903
1.076321	-2.396935							1.580369	-2.823903
1.077566	-2.397254							1.581614	-2.823903
1.07881	-2.398144							1.582858	-2.823903
1.080055	-2.398631							1.584102	-2.823903
1.081299	-2.398827							1.585347	-2.823903
1.082543	-2.399618							1.586591	-2.823903
1.083788	-2.400715							1.587836	-2.823903
1.085032	-2.4016							1.58908	-2.823903
1.086277	-2.402221							1.590324	-2.823903
1.087521	-2.402952							1.591569	-2.823903
1.088765	-2.40425							1.592813	-2.823903
1.09001	-2.405721							1.594058	-2.823903
1.091254	-2.407084							1.595302	-2.823903
1.092498	-2.40827							1.596546	-2.823903
1.093743	-2.409457							1.597791	-2.823903
1.094987	-2.41081							1.599035	-2.823903
1.096231	-2.411965							1.60028	-2.823903
1.097476	-2.412792							1.601524	-2.823903
1.09872	-2.413461							1.602768	-2.823903
1.099965	-2.414178							1.604013	-2.823903
1.101209	-2.414888							1.605257	-2.823903
1.102453	-2.416911							1.606501	-2.823903
1.103698	-2.418854							1.607746	-2.823903
1.104942	-2.420446							1.60899	-2.823903
1.106187	-2.421822							1.610234	-2.823903
1.107431	-2.422451							1.611479	-2.823903
1.108675	-2.423434							1.612723	-2.823903
1.10992	-2.424522							1.613968	-2.823903
1.111164	-2.424447							1.615212	-2.823903
1.112409	-2.425023							1.616457	-2.823903
1.113653	-2.426207							1.617701	-2.823903
1.114897	-2.426444							1.618945	-2.823903
1.116142	-2.427982							1.62019	-2.823903
1.117386	-2.429458							1.621434	-2.823903
1.11863	-2.429813							1.622679	-2.823903
1.119875	-2.430473							1.623923	-2.823903
1.121119	-2.430302							1.625167	-2.823903
1.122364	-2.431681							1.626412	-2.823903
1.123608	-2.43254							1.627656	-2.823903
1.124852	-2.433742							1.6289	-2.823903
1.126097	-2.434814							1.630145	-2.823903
1.127341	-2.436534							1.631389	-2.823903
1.128586	-2.43766							1.632633	-2.823903
1.12983	-2.439461							1.633878	-2.823903
1.131074	-2.441207							1.635122	-2.823903
1.132319	-2.442466							1.636367	-2.823903
1.133563	-2.443801							1.637611	-2.823903
1.134807	-2.444786							1.638855	-2.823903
1.136052	-2.445521							1.6401	-2.823903
1.137296	-2.445717							1.641344	-2.823903
1.138541	-2.445728							1.642589	-2.823903
1.139785	-2.446556							1.643833	-2.823903
1.141029	-2.447142							1.645077	-2.823903
1.142274	-2.447737							1.646322	-2.823903
1.143518	-2.449596							1.647566	-2.823903
1.144763	-2.450419							1.648811	-2.823903
1.146007	-2.451078							1.650055	-2.823903
1.147251	-2.451653							1.651299	-2.823903
1.148496	-2.452495							1.652544	-2.823903
1.14974	-2.4539							1.653788	-2.823903
1.150985	-2.4546							1.655032	-2.823903
1.152229	-2.454921							1.656277	-2.823903
1.153473	-2.455052							1.657521	-2.823903
1.154718	-2.455071							1.658766	-2.823903
1.155962	-2.455257							1.66001	-2.823903
1.157206	-2.455364							1.661254	-2.823903
1.158451	-2.455815							1.662499	-2.823903
1.159695	-2.457051							1.663743	-2.823903
1.160939	-2.457973							1.664988	-2.823903
1.162184	-2.458288							1.666232	-2.823903
1.163428	-2.460052							1.667476	-2.823903
1.164673	-2.461664							1.668721	-2.823903
1.165917	-2.461482							1.669965	-2.823903
1.167161	-2.461131							1.67121	-2.823903
1.168406	-2.461488							1.672454	-2.823903
1.16965	-2.462567							1.673698	-2.823903
1.170895	-2.463546							1.674943	-2.823903
1.172139	-2.464215							1.676187	-2.823903
1.173383	-2.466752							1.677431	-2.823903
1.174628	-2.468534							1.678676	-2.823903
1.175872	-2.468799							1.67992	-2.823903
1.177117	-2.470586							1.681165	-2.823903
1.178361	-2.471763							1.682409	-2.823903
1.179605	-2.471935							1.683653	-2.823903
1.18085	-2.474083							1.684898	-2.823903
1.182094	-2.473974							1.686142	-2.823903
1.183338	-2.474268							1.687387	-2.823903
1.184583	-2.474548							1.688631	-2.823903
1.185827	-2.475162							1.689875	-2.823903
1.187072	-2.475565							1.69112	-2.823903
1.188316	-2.477082							1.692364	-2.823903
1.18956	-2.476901							1.693608	-2.823903
1.190805	-2.477513							1.694853	-2.823903
1.192049	-2.477571							1.696097	-2.823903
1.193294	-2.476772							1.697341	-2.823903
1.194538	-2.477283							1.698586	-2.823903
1.195782	-2.477563							1.69983	-2.823903
1.197027	-2.477859							1.701075	-2.823903
1.198271	-2.478411							1.702319	-2.823903
1.199516	-2.479681							1.703563	-2.823903
1.20076	-2.481027							1.704808	-2.823903
1.202004	-2.482481							1.706052	-2.823903
1.203249	-2.483567							1.707297	-2.823903
1.204493	-2.484329							1.708541	-2.823903
1.205737	-2.484483							1.709785	-2.823903
1.206982	-2.485479							1.71103	-2.823903
1.208226	-2.486011							1.712274	-2.823903
1.209471	-2.487374							1.713519	-2.823903
1.210715	-2.488537							1.714763	-2.823903
1.211959	-2.488789							1.716007	-2.823903
1.213204	-2.489698							1.717252	-2.823903
1.214448	-2.491195							1.718496	-2.823903
1.215693	-2.491872							1.71974	-2.823903
1.216937	-2.492529							1.720985	-2.823903
1.218181	-2.493462							1.722229	-2.823903
1.219426	-2.494465							1.723474	-2.823903
1.22067	-2.495485							1.724718	-2.823903
1.221915	-2.495553							1.725962	-2.823903
1.223159	-2.495418							1.727207	-2.823903
1.224403	-2.496019							1.728451	-2.823903
1.225648	-2.496391							1.729696	-2.823903
1.226892	-2.49627							1.73094	-2.823903
1.228136	-2.496866							1.732184	-2.823903
1.229381	-2.498283							1.733429	-2.823903
1.230625	-2.499773							1.734673	-2.823903
1.231869	-2.501188							1.735918	-2.823903
1.233114	-2.50172							1.737162	-2.823903
1.234358	-2.503479							1.738406	-2.823903
1.235603	-2.503924							1.739651	-2.823903
1.236847	-2.504453							1.740895	-2.823903
1.238091	-2.505901							1.742139	-2.823903
1.239336	-2.505846							1.743384	-2.823903
1.24058	-2.505433							1.744628	-2.823903
1.241825	-2.505989							1.745872	-2.823903
1.243069	-2.506038							1.747117	-2.823903
1.244313	-2.50686							1.748361	-2.823903
1.245558	-2.507827							1.749606	-2.823903
1.246802	-2.508328							1.75085	-2.823903
1.248047	-2.509102							1.752095	-2.823903
1.249291	-2.510134							1.753339	-2.823903
1.250535	-2.508986							1.754583	-2.823903
1.25178	-2.510098							1.755828	-2.823903
1.253024	-2.510983							1.757072	-2.823903
1.254268	-2.511812							1.758317	-2.823903
1.255513	-2.512582							1.759561	-2.823903
1.256757	-2.5134							1.760805	-2.823903
1.258002	-2.51443							1.76205	-2.823903
1.259246	-2.515245							1.763294	-2.823903
1.26049	-2.515459							1.764538	-2.823903
1.261735	-2.51599							1.765783	-2.823903
1.262979	-2.51743							1.767027	-2.823903
1.264224	-2.518745							1.768271	-2.823903
1.265468	-2.519977							1.769516	-2.823903
1.266712	-2.521372							1.77076	-2.823903
1.267957	-2.522393							1.772005	-2.823903
1.269201	-2.523031							1.773249	-2.823903
1.270445	-2.523329							1.774493	-2.823903
1.27169	-2.523068							1.775738	-2.823903
1.272934	-2.523694							1.776982	-2.823903
1.274179	-2.52483							1.778227	-2.823903
1.275423	-2.525304							1.779471	-2.823903
1.276667	-2.525374							1.780715	-2.823903
1.277912	-2.525936							1.78196	-2.823903
1.279156	-2.526024							1.783204	-2.823903
1.280401	-2.525746							1.784449	-2.823903
1.281645	-2.525633							1.785693	-2.823903
1.282889	-2.525386							1.786937	-2.823903
1.284134	-2.526076							1.788182	-2.823903
1.285378	-2.527639							1.789426	-2.823903
1.286623	-2.528749							1.79067	-2.823903
1.287867	-2.529446							1.791915	-2.823903
1.289111	-2.529681							1.793159	-2.823903
1.290356	-2.530759							1.794404	-2.823903
1.2916	-2.532024							1.795648	-2.823903
1.292844	-2.532651							1.796892	-2.823903
1.294089	-2.532825							1.798137	-2.823903
1.295333	-2.533354							1.799381	-2.823903
1.296577	-2.534159							1.800626	-2.823903
1.297822	-2.535188							1.80187	-2.823903
1.299066	-2.535261							1.803114	-2.823903
1.300311	-2.535065							1.804359	-2.823903
1.301555	-2.535704							1.805603	-2.823903
1.302799	-2.536797							1.806848	-2.823903
1.304044	-2.538188							1.808092	-2.823903
1.305288	-2.539162							1.809336	-2.823903
1.306533	-2.540137							1.810581	-2.823903
1.307777	-2.541399							1.811825	-2.823903
1.309021	-2.542437							1.813069	-2.823903
1.310266	-2.542998							1.814314	-2.823903
1.31151	-2.544101							1.815558	-2.823903
1.312755	-2.545846							1.816803	-2.823903
1.313999	-2.547096							1.818047	-2.823903
1.315243	-2.547513							1.819291	-2.823903
1.316488	-2.547758							1.820536	-2.823903
1.317732	-2.54834							1.82178	-2.823903
1.318976	-2.548901							1.823025	-2.823903
1.320221	-2.549083							1.824269	-2.823903
1.321465	-2.54927							1.825513	-2.823903
1.32271	-2.550081							1.826758	-2.823903
1.323954	-2.550782							1.828002	-2.823903
1.325198	-2.550453							1.829246	-2.823903
1.326443	-2.550061							1.830491	-2.823903
1.327687	-2.549912							1.831735	-2.823903
1.328932	-2.550146							1.832979	-2.823903
1.330176	-2.549653							1.834224	-2.823903
1.33142	-2.549281							1.835468	-2.823903
1.332665	-2.550046							1.836713	-2.823903
1.333909	-2.551078							1.837957	-2.823903
1.335154	-2.551699							1.839201	-2.823903
1.336398	-2.55216							1.840446	-2.823903
1.337642	-2.553381							1.84169	-2.823903
1.338887	-2.554806							1.842935	-2.823903
1.340131	-2.555521							1.844179	-2.823903
1.341375	-2.556162							1.845423	-2.823903
1.34262	-2.558096							1.846668	-2.823903
1.343864	-2.559921							1.847912	-2.823903
1.345109	-2.56102							1.849157	-2.823903
1.346353	-2.561837							1.850401	-2.823903
1.347597	-2.562303							1.851645	-2.823903
1.348842	-2.563089							1.85289	-2.823903
1.350086	-2.564042							1.854134	-2.823903
1.351331	-2.564955							1.855378	-2.823903
1.352575	-2.565577							1.856623	-2.823903
1.353819	-2.565778							1.857867	-2.823903
1.355064	-2.566589							1.859112	-2.823903
1.356308	-2.567472							1.860356	-2.823903
1.357553	-2.567733							1.8616	-2.823903
1.358797	-2.567558							1.862845	-2.823903
1.360041	-2.567388							1.864089	-2.823903
1.361286	-2.568192							1.865334	-2.823903
1.36253	-2.569607							1.866578	-2.823903
1.363774	-2.570075							1.867822	-2.823903
1.365019	-2.570237							1.869067	-2.823903
1.366263	-2.57027							1.870311	-2.823903
1.367507	-2.57005							1.871556	-2.823903
1.368752	-2.570576							1.8728	-2.823903
1.369996	-2.570986							1.874044	-2.823903
1.371241	-2.571516							1.875289	-2.823903
1.372485	-2.572146							1.876533	-2.823903
1.373729	-2.57201							1.877777	-2.823903
1.374974	-2.571628							1.879022	-2.823903
1.376218	-2.572217							1.880266	-2.823903
1.377463	-2.572843							1.88151	-2.823903
1.378707	-2.573742							1.882755	-2.823903
1.379951	-2.574657							1.883999	-2.823903
1.381196	-2.575684							1.885244	-2.823903
1.38244	-2.577135							1.886488	-2.823903
1.383684	-2.578292							1.887733	-2.823903
1.384929	-2.578604							1.888977	-2.823903
1.386173	-2.579012							1.890221	-2.823903
1.387418	-2.579386							1.891466	-2.823903
1.388662	-2.580073							1.89271	-2.823903
1.389906	-2.580562							1.893955	-2.823903
1.391151	-2.580932							1.895199	-2.823903
1.392395	-2.582066							1.896443	-2.823903
1.39364	-2.583096							1.897688	-2.823903
1.394884	-2.583303							1.898932	-2.823903
1.396128	-2.58409							1.900176	-2.823903
1.397373	-2.584264							1.901421	-2.823903
1.398617	-2.584583							1.902665	-2.823903
1.399862	-2.58443							1.903909	-2.823903
1.401106	-2.584645							1.905154	-2.823903
1.40235	-2.58433							1.906398	-2.823903
1.403595	-2.584885							1.907643	-2.823903
1.404839	-2.584488							1.908887	-2.823903
1.406083	-2.58403							1.910131	-2.823903
1.407328	-2.584784							1.911376	-2.823903
1.408572	-2.585882							1.91262	-2.823903
1.409817	-2.586878							1.913865	-2.823903
1.411061	-2.587136							1.915109	-2.823903
1.412305	-2.587463							1.916353	-2.823903
1.41355	-2.587986							1.917598	-2.823903
1.414794	-2.588412							1.918842	-2.823903
1.416039	-2.589317							1.920087	-2.823903
1.417283	-2.589204							1.921331	-2.823903
1.418527	-2.589461							1.922575	-2.823903
1.419772	-2.589726							1.92382	-2.823903
1.421016	-2.591632							1.925064	-2.823903
1.422261	-2.591895							1.926308	-2.823903
1.423505	-2.593118							1.927553	-2.823903
1.424749	-2.593526							1.928797	-2.823903
1.425994	-2.595007							1.930042	-2.823903
1.427238	-2.596038							1.931286	-2.823903
1.428482	-2.596287							1.93253	-2.823903
1.429727	-2.596483							1.933775	-2.823903
1.430971	-2.59717							1.935019	-2.823903
1.432215	-2.597576							1.936264	-2.823903
1.43346	-2.597837							1.937508	-2.823903
1.434704	-2.598167							1.938752	-2.823903
1.435949	-2.599518							1.939997	-2.823903
1.437193	-2.600529							1.941241	-2.823903
1.438437	-2.6007							1.942486	-2.823903
1.439682	-2.601297							1.94373	-2.823903
1.440926	-2.602612							1.944974	-2.823903
1.442171	-2.603051							1.946218	-2.823903
1.443415	-2.604138							1.947463	-2.823903
1.444659	-2.605097							1.948707	-2.823903
1.445904	-2.605442							1.949952	-2.823903
1.447148	-2.606582							1.951196	-2.823903
1.448393	-2.607349							1.952441	-2.823903
1.449637	-2.608614							1.953685	-2.823903
1.450881	-2.609001							1.954929	-2.823903
1.452126	-2.60922							1.956174	-2.823903
1.45337	-2.609776							1.957418	-2.823903
1.454614	-2.610171							1.958663	-2.823903
1.455859	-2.611334							1.959907	-2.823903
1.457103	-2.611979							1.961151	-2.823903
1.458348	-2.611773							1.962396	-2.823903
1.459592	-2.612647							1.96364	-2.823903
1.460836	-2.613465							1.964884	-2.823903
1.462081	-2.614399							1.966129	-2.823903
1.463325	-2.614531							1.967373	-2.823903
1.46457	-2.615408							1.968617	-2.823903
1.465814	-2.616418							1.969862	-2.823903
1.467058	-2.617766							1.971106	-2.823903
1.468303	-2.618037							1.972351	-2.823903
1.469547	-2.618071							1.973595	-2.823903
1.470792	-2.618392							1.974839	-2.823903
1.472036	-2.618351							1.976084	-2.823903
1.47328	-2.61868							1.977328	-2.823903
1.474525	-2.618956							1.978573	-2.823903
1.475769	-2.61938							1.979817	-2.823903
1.477013	-2.619704							1.981061	-2.823903
1.478258	-2.620643							1.982306	-2.823903
1.479502	-2.621886							1.98355	-2.823903
1.480747	-2.621603							1.984795	-2.823903
1.481991	-2.622521							1.986039	-2.823903
1.483235	-2.622707							1.987283	-2.823903
1.48448	-2.623127							1.988528	-2.823903
1.485724	-2.62236							1.989772	-2.823903
1.486969	-2.622565							1.991016	-2.823903
1.488213	-2.622298							1.992261	-2.823903
1.489457	-2.623302							1.993505	-2.823903
1.490702	-2.624738							1.99475	-2.823903
1.491946	-2.622746							1.995994	-2.823903
1.493191	-2.621828							1.997238	-2.823903
1.494435	-2.620827							1.998483	-2.823903
1.495679	-2.620171							1.999727	-2.823903
1.496924	-2.607418							2.000972	-2.823903
1.498168	-2.605746							2.002216	-2.823903
1.499412	-2.60449							2.00346	-2.823903
1.500657	-2.604215							2.004705	-2.823903
1.501901	-2.602036							2.005949	-2.823903
1.503145	-2.601176							2.007194	-2.823903
1.50439	-2.600716							2.008438	-2.823903
1.505634	-2.599361							2.009682	-2.823903
1.506879	-2.597791							2.010927	-2.823903
1.508123	-2.598438							2.012171	-2.823903
1.509367	-2.598305							2.013415	-2.823903
1.510612	-2.597569							2.01466	-2.823903
1.511856	-2.596189							2.015904	-2.823903
1.513101	-2.596231							2.017148	-2.823903
1.514345	-2.59653							2.018393	-2.823903
1.515589	-2.596557							2.019637	-2.823903
1.516834	-2.596803							2.020882	-2.823903
1.518078	-2.596047							2.022126	-2.823903
1.519323	-2.595233							2.023371	-2.823903
1.520567	-2.593879							2.024615	-2.823903
1.521811	-2.594134							2.025859	-2.823903
1.523056	-2.593953							2.027104	-2.823903
1.5243	-2.593355							2.028348	-2.823903
1.525544	-2.59324							2.029593	-2.823903
1.526789	-2.592768							2.030837	-2.823903
1.528033	-2.592813							2.032081	-2.823903
1.529278	-2.592551							2.033326	-2.823903
1.530522	-2.592785							2.03457	-2.823903
1.531766	-2.594084							2.035814	-2.823903
1.533011	-2.595087							2.037059	-2.823903
1.534255	-2.595824							2.038303	-2.823903
1.5355	-2.597389							2.039547	-2.823903
1.536744	-2.598302							2.040792	-2.823903
1.537988	-2.600111							2.042036	-2.823903
1.539233	-2.601784							2.043281	-2.823903
1.540477	-2.603867							2.044525	-2.823903
1.541722	-2.606084							2.045769	-2.823903
1.542966	-2.607668							2.047014	-2.823903
1.54421	-2.60939							2.048258	-2.823903
1.545455	-2.611655							2.049503	-2.823903
1.546699	-2.614333							2.050747	-2.823903
1.547943	-2.615537							2.051991	-2.823903
1.549188	-2.617387							2.053236	-2.823903
1.550432	-2.619258							2.05448	-2.823903
1.551677	-2.622763							2.055725	-2.823903
1.552921	-2.625494							2.056969	-2.823903
1.554165	-2.626298							2.058213	-2.823903
1.55541	-2.627245							2.059458	-2.823903
1.556654	-2.628569							2.060702	-2.823903
1.557899	-2.629866							2.061946	-2.823903
1.559143	-2.631345							2.063191	-2.823903
1.560387	-2.632782							2.064435	-2.823903
1.561632	-2.633961							2.06568	-2.823903
1.562876	-2.635704							2.066924	-2.823903
1.564121	-2.63664							2.068168	-2.823903
1.565365	-2.638078							2.069413	-2.823903
1.566609	-2.639731							2.070657	-2.823903
1.567854	-2.641675							2.071902	-2.823903
1.569098	-2.644157							2.073146	-2.823903
1.570342	-2.644646							2.07439	-2.823903
1.571587	-2.644595							2.075635	-2.823903
1.572831	-2.645495							2.076879	-2.823903
1.574075	-2.64681							2.078123	-2.823903
1.57532	-2.64789							2.079368	-2.823903
1.576564	-2.648756							2.080612	-2.823903
1.577809	-2.649666							2.081856	-2.823903
1.579053	-2.64969							2.083101	-2.823903
1.580297	-2.650301							2.084345	-2.823903
1.581542	-2.6515							2.08559	-2.823903
1.582786	-2.652684							2.086834	-2.823903
1.584031	-2.653042							2.088078	-2.823903
1.585275	-2.654012							2.089323	-2.823903
1.586519	-2.655642							2.090567	-2.823903
1.587764	-2.65675							2.091812	-2.823903
1.589008	-2.658249							2.093056	-2.823903
1.590253	-2.659207							2.094301	-2.823903
1.591497	-2.659861							2.095545	-2.823903
1.592741	-2.660635							2.096789	-2.823903
1.593986	-2.660598							2.098034	-2.823903
1.59523	-2.660613							2.099278	-2.823903
1.596474	-2.660668							2.100522	-2.823903
1.597719	-2.660695							2.101767	-2.823903
1.598963	-2.661371							2.103011	-2.823903
1.600208	-2.660738							2.104255	-2.823903
1.601452	-2.659902							2.1055	-2.823903
1.602696	-2.660036							2.106744	-2.823903
1.603941	-2.660097							2.107989	-2.823903
1.605185	-2.660453							2.109233	-2.823903
1.60643	-2.659922							2.110477	-2.823903
1.607674	-2.659221							2.111722	-2.823903
1.608918	-2.658689							2.112966	-2.823903
1.610163	-2.659249							2.114211	-2.823903
1.611407	-2.658857							2.115455	-2.823903
1.612651	-2.658374							2.116699	-2.823903
1.613896	-2.657326							2.117944	-2.823903
1.61514	-2.656549							2.119188	-2.823903
1.616385	-2.656351							2.120433	-2.823903
1.617629	-2.656152							2.121677	-2.823903
1.618873	-2.655627							2.122921	-2.823903
1.620118	-2.655293							2.124166	-2.823903
1.621362	-2.654819							2.12541	-2.823903
1.622607	-2.654418							2.126654	-2.823903
1.623851	-2.654209							2.127899	-2.823903
1.625095	-2.653261							2.129143	-2.823903
1.62634	-2.653253							2.130388	-2.823903
1.627584	-2.653487							2.131632	-2.823903
1.628829	-2.653361							2.132876	-2.823903
1.630073	-2.652492							2.134121	-2.823903
1.631317	-2.652409							2.135365	-2.823903
1.632562	-2.652946							2.13661	-2.823903
1.633806	-2.653384							2.137854	-2.823903
1.63505	-2.653399							2.139098	-2.823903
1.636295	-2.653323							2.140343	-2.823903
1.637539	-2.653156							2.141587	-2.823903
1.638783	-2.652879							2.142832	-2.823903
1.640028	-2.653179							2.144076	-2.823903
1.641272	-2.653727							2.14532	-2.823903
1.642517	-2.654435							2.146565	-2.823903
1.643761	-2.655876							2.147809	-2.823903
1.645005	-2.657173							2.149053	-2.823903
1.64625	-2.658504							2.150298	-2.823903
1.647494	-2.659538							2.151542	-2.823903
1.648739	-2.659502							2.152786	-2.823903
1.649983	-2.659752							2.154031	-2.823903
1.651227	-2.660091							2.155275	-2.823903
1.652472	-2.660102							2.15652	-2.823903
1.653716	-2.660651							2.157764	-2.823903
1.654961	-2.661168							2.159009	-2.823903
1.656205	-2.661263							2.160253	-2.823903
1.657449	-2.661411							2.161497	-2.823903
1.658694	-2.661587							2.162742	-2.823903
1.659938	-2.661677							2.163986	-2.823903
1.661182	-2.661872							2.165231	-2.823903
1.662427	-2.662594							2.166475	-2.823903
1.663671	-2.663595							2.167719	-2.823903
1.664916	-2.66375							2.168964	-2.823903
1.66616	-2.663563							2.170208	-2.823903
1.667404	-2.663571							2.171452	-2.823903
1.668649	-2.663775							2.172697	-2.823903
1.669893	-2.663987							2.173941	-2.823903
1.671138	-2.664125							2.175185	-2.823903
1.672382	-2.664079							2.17643	-2.823903
1.673626	-2.663942							2.177674	-2.823903
1.674871	-2.66447							2.178919	-2.823903
1.676115	-2.665147							2.180163	-2.823903
1.67736	-2.665448							2.181407	-2.823903
1.678604	-2.665923							2.182652	-2.823903
1.679848	-2.666612							2.183896	-2.823903
1.681093	-2.667078							2.185141	-2.823903
1.682337	-2.667552							2.186385	-2.823903
1.683581	-2.668628							2.187629	-2.823903
1.684826	-2.669623							2.188874	-2.823903
1.68607	-2.670277							2.190118	-2.823903
1.687315	-2.671129							2.191363	-2.823903
1.688559	-2.671699							2.192607	-2.823903
1.689803	-2.671644							2.193851	-2.823903
1.691048	-2.671772							2.195096	-2.823903
1.692292	-2.672631							2.19634	-2.823903
1.693537	-2.673262							2.197584	-2.823903
1.694781	-2.672483							2.198829	-2.823903
1.696025	-2.672201							2.200073	-2.823903
1.69727	-2.67263							2.201318	-2.823903
1.698514	-2.672664							2.202562	-2.823903
1.699759	-2.673174							2.203806	-2.823903
1.701003	-2.674359							2.205051	-2.823903
1.702247	-2.674899							2.206295	-2.823903
1.703492	-2.674304							2.20754	-2.823903
1.704736	-2.673983							2.208784	-2.823903
1.70598	-2.673093							2.210028	-2.823903
1.707225	-2.671844							2.211273	-2.823903
1.708469	-2.670638							2.212517	-2.823903
1.709713	-2.668705							2.213761	-2.823903
1.710958	-2.666991							2.215006	-2.823903
1.712202	-2.665747							2.21625	-2.823903
1.713447	-2.663785							2.217494	-2.823903
1.714691	-2.661251							2.218739	-2.823903
1.715935	-2.659014							2.219983	-2.823903
1.71718	-2.656396							2.221228	-2.823903
1.718424	-2.654424							2.222472	-2.823903
1.719669	-2.65263							2.223716	-2.823903
1.720913	-2.650744							2.224961	-2.823903
1.722157	-2.648604							2.226205	-2.823903
1.723402	-2.645481							2.22745	-2.823903
1.724646	-2.64199							2.228694	-2.823903
1.725891	-2.63835							2.229939	-2.823903
1.727135	-2.635225							2.231183	-2.823903
1.728379	-2.631533							2.232427	-2.823903
1.729624	-2.62732							2.233672	-2.823903
1.730868	-2.622688							2.234916	-2.823903
1.732112	-2.618001							2.23616	-2.823903
1.733357	-2.613029							2.237405	-2.823903
1.734601	-2.606736							2.238649	-2.823903
1.735846	-2.600793							2.239893	-2.823903
1.73709	-2.594778							2.241138	-2.823903
1.738334	-2.587882							2.242382	-2.823903
1.739579	-2.581243							2.243627	-2.823903
1.740823	-2.574572							2.244871	-2.823903
1.742068	-2.566654							2.246115	-2.823903
1.743312	-2.558782							2.24736	-2.823903
1.744556	-2.549981							2.248604	-2.823903
1.745801	-2.540585							2.249849	-2.823903
1.747045	-2.530468							2.251093	-2.823903
1.748289	-2.520137							2.252337	-2.823903
1.749534	-2.509802							2.253582	-2.823903
1.750778	-2.500522							2.254826	-2.823903
1.752023	-2.489658							2.256071	-2.823903
1.753267	-2.478472							2.257315	-2.823903
1.754511	-2.466971							2.258559	-2.823903
1.755756	-2.454976							2.259804	-2.823903
1.757	-2.444248							2.261048	-2.823903
1.758245	-2.432641							2.262292	-2.823903
1.759489	-2.420408							2.263537	-2.823903
1.760733	-2.408609							2.264781	-2.823903
1.761978	-2.396293							2.266026	-2.823903
1.763222	-2.383362							2.26727	-2.823903
1.764467	-2.370173							2.268514	-2.823903
1.765711	-2.358229							2.269759	-2.823903
1.766955	-2.346354							2.271003	-2.823903
1.7682	-2.333595							2.272248	-2.823903
1.769444	-2.320094							2.273492	-2.823903
1.770688	-2.307103							2.274736	-2.823903
1.771933	-2.294726							2.275981	-2.823903
1.773177	-2.283353							2.277225	-2.823903
1.774421	-2.271128							2.27847	-2.823903
1.775666	-2.259157							2.279714	-2.823903
1.77691	-2.249035							2.280958	-2.823903
1.778155	-2.238492							2.282203	-2.823903
1.779399	-2.227445							2.283447	-2.823903
1.780643	-2.215546							2.284691	-2.823903
1.781888	-2.204103							2.285936	-2.823903
1.783132	-2.193274							2.28718	-2.823903
1.784377	-2.182319							2.288424	-2.823903
1.785621	-2.172266							2.289669	-2.823903
1.786865	-2.162847							2.290913	-2.823903
1.78811	-2.153499							2.292158	-2.823903
1.789354	-2.142982							2.293402	-2.823903
1.790599	-2.133429							2.294647	-2.823903
1.791843	-2.12512							2.295891	-2.823903
1.793087	-2.117563							2.297135	-2.823903
1.794332	-2.109893							2.29838	-2.823903
1.795576	-2.101557							2.299624	-2.823903
1.79682	-2.094101							2.300869	-2.823903
1.798065	-2.086636							2.302113	-2.823903
1.799309	-2.079654							2.303357	-2.823903
1.800554	-2.073858							2.304602	-2.823903
1.801798	-2.068436							2.305846	-2.823903
1.803042	-2.062832							2.30709	-2.823903
1.804287	-2.058047							2.308335	-2.823903
1.805531	-2.052415							2.309579	-2.823903
1.806776	-2.049519							2.310823	-2.823903
1.80802	-2.046613							2.312068	-2.823903
1.809264	-2.042685							2.313312	-2.823903
1.810509	-2.040045							2.314557	-2.823903
1.811753	-2.036882							2.315801	-2.823903
1.812998	-2.034326							2.317045	-2.823903
1.814242	-2.032852							2.31829	-2.823903
1.815486	-2.031763							2.319534	-2.823903
1.816731	-2.030273							2.320779	-2.823903
1.817975	-2.030263							2.322023	-2.823903
1.819219	-2.030007							2.323267	-2.823903
1.820464	-2.029783							2.324512	-2.823903
1.821708	-2.029951							2.325756	-2.823903
1.822953	-2.029917							2.327	-2.823903
1.824197	-2.029491							2.328245	-2.823903
1.825441	-2.030105							2.329489	-2.823903
1.826686	-2.03101							2.330734	-2.823903
1.82793	-2.031301							2.331978	-2.823903
1.829175	-2.031632							2.333222	-2.823903
1.830419	-2.033218							2.334467	-2.823903
1.831663	-2.035482							2.335711	-2.823903
1.832908	-2.036928							2.336956	-2.823903
1.834152	-2.037876							2.3382	-2.823903
1.835397	-2.038783							2.339444	-2.823903
1.836641	-2.041147							2.340689	-2.823903
1.837885	-2.043139							2.341933	-2.823903
1.83913	-2.044611							2.343178	-2.823903
1.840374	-2.046534							2.344422	-2.823903
1.841618	-2.049474							2.345666	-2.823903
1.842863	-2.053493							2.346911	-2.823903
1.844107	-2.056103							2.348155	-2.823903
1.845351	-2.057991							2.349399	-2.823903
1.846596	-2.060971							2.350644	-2.823903
1.84784	-2.063262							2.351888	-2.823903
1.849085	-2.065116							2.353132	-2.823903
1.850329	-2.067647							2.354377	-2.823903
1.851573	-2.070955							2.355621	-2.823903
1.852818	-2.073372							2.356866	-2.823903
1.854062	-2.075691							2.35811	-2.823903
1.855307	-2.077999							2.359354	-2.823903
1.856551	-2.081435							2.360599	-2.823903
1.857795	-2.084909							2.361843	-2.823903
1.85904	-2.089027							2.363088	-2.823903
1.860284	-2.092435							2.364332	-2.823903
1.861528	-2.095715							2.365577	-2.823903
1.862773	-2.099014							2.366821	-2.823903
1.864017	-2.101603							2.368065	-2.823903
1.865262	-2.104737							2.36931	-2.823903
1.866506	-2.107825							2.370554	-2.823903
1.86775	-2.111544							2.371798	-2.823903
1.868995	-2.113971							2.373043	-2.823903
1.870239	-2.116452							2.374287	-2.823903
1.871484	-2.119766							2.375531	-2.823903
1.872728	-2.122613							2.376776	-2.823903
1.873972	-2.126406							2.37802	-2.823903
1.875217	-2.129457							2.379265	-2.823903
1.876461	-2.132819							2.380509	-2.823903
1.877706	-2.136241							2.381753	-2.823903
1.87895	-2.139304							2.382998	-2.823903
1.880194	-2.142698							2.384242	-2.823903
1.881439	-2.145579							2.385487	-2.823903
1.882683	-2.148958							2.386731	-2.823903
1.883927	-2.152648							2.387975	-2.823903
1.885172	-2.156663							2.38922	-2.823903
1.886416	-2.160705							2.390464	-2.823903
1.887661	-2.164467							2.391709	-2.823903
1.888905	-2.167539							2.392953	-2.823903
1.890149	-2.171918							2.394197	-2.823903
1.891394	-2.176289							2.395442	-2.823903
1.892638	-2.179723							2.396686	-2.823903
1.893883	-2.183121							2.39793	-2.823903
1.895127	-2.187211							2.399175	-2.823903
1.896371	-2.191001							2.400419	-2.823903
1.897616	-2.193941							2.401664	-2.823903
1.89886	-2.196658							2.402908	-2.823903
1.900105	-2.199041							2.404152	-2.823903
1.901349	-2.201787							2.405397	-2.823903
1.902593	-2.204737							2.406641	-2.823903
1.903838	-2.207296							2.407886	-2.823903
1.905082	-2.209526							2.40913	-2.823903
1.906326	-2.212533							2.410374	-2.823903
1.907571	-2.216064							2.411619	-2.823903
1.908815	-2.218963							2.412863	-2.823903
1.910059	-2.222433							2.414108	-2.823903
1.911304	-2.226252							2.415352	-2.823903
1.912548	-2.228947							2.416596	-2.823903
1.913793	-2.232138							2.417841	-2.823903
1.915037	-2.235814							2.419085	-2.823903
1.916281	-2.239129							2.420329	-2.823903
1.917526	-2.242517							2.421574	-2.823903
1.91877	-2.244937							2.422818	-2.823903
1.920015	-2.246889							2.424062	-2.823903
1.921259	-2.248809							2.425307	-2.823903
1.922503	-2.251009							2.426551	-2.823903
1.923748	-2.253664							2.427796	-2.823903
1.924992	-2.256703							2.42904	-2.823903
1.926237	-2.259761							2.430285	-2.823903
1.927481	-2.262492							2.431529	-2.823903
1.928725	-2.264864							2.432773	-2.823904
1.92997	-2.26698							2.434018	-2.823904
1.931214	-2.269275							2.435262	-2.823904
1.932458	-2.271521							2.436507	-2.823904
1.933703	-2.273634							2.437751	-2.823904
1.934947	-2.27644							2.438995	-2.823904
1.936192	-2.279243							2.44024	-2.823904
1.937436	-2.281549							2.441484	-2.823904
1.93868	-2.283858							2.442728	-2.823904
1.939925	-2.285889							2.443973	-2.823904
1.941169	-2.288118							2.445217	-2.823904
1.942414	-2.290722							2.446461	-2.823904
1.943658	-2.293467							2.447706	-2.823904
1.944902	-2.296085							2.44895	-2.823904
1.946147	-2.297947							2.450195	-2.823904
1.947391	-2.299732							2.451439	-2.823904
1.948636	-2.302028							2.452683	-2.823904
1.94988	-2.303828							2.453928	-2.823904
1.951124	-2.305949							2.455172	-2.823904
1.952369	-2.30799							2.456417	-2.823904
1.953613	-2.30962							2.457661	-2.823904
1.954857	-2.311597							2.458905	-2.823904
1.956102	-2.313475							2.46015	-2.823904
1.957346	-2.315266							2.461394	-2.823904
1.958591	-2.317183							2.462638	-2.823904
1.959835	-2.319762							2.463883	-2.823904
1.961079	-2.322629							2.465127	-2.823904
1.962324	-2.324747							2.466372	-2.823904
1.963568	-2.327288							2.467616	-2.823904
1.964813	-2.330224							2.46886	-2.823904
1.966057	-2.332834							2.470105	-2.823904
1.967301	-2.334822							2.471349	-2.823904
1.968546	-2.336501							2.472594	-2.823904
1.96979	-2.337765							2.473838	-2.823904
1.971035	-2.339164							2.475082	-2.823904
1.972279	-2.340578							2.476327	-2.823904
1.973523	-2.342294							2.477571	-2.823904
1.974768	-2.344412							2.478816	-2.823904
1.976012	-2.345832							2.48006	-2.823904
1.977256	-2.346251							2.481304	-2.823904
1.978501	-2.348013							2.482549	-2.823904
1.979745	-2.34938							2.483793	-2.823904
[truncated: 18,925 more rows]
