# Supplementary material for: HSL1 and BAM1/2 impact epidermal cell development by sensing distinct signaling peptides
Source: Nat Commun. 2022 Feb 15;13:876. doi: 10.1038/s41467-022-28558-4 (PMC8847575; doi:10.1038/s41467-022-28558-4)
Supplement: Supplementary file 4 — Source Data [file 41467_2022_28558_MOESM4_ESM.zip › Source Data/Source Data/Figure S1/S1_GF_HSL1_SERK1_IDL2.csv]

Chrom.1		Chrom.1		Chrom.1		Chrom.1		Chrom.1
UV		Injection		Run Log		Fraction		UV_CUT_TEMP@100,BASEM
ml	mAU	ml	Injection	ml	Logbook	ml	Fraction	ml	mAU
-0.514427	0	-0.000439		-0.514427	Method Settings	1.495408	2	0	-2.194802
-0.513183	-2.805937			-0.514342	Equilibration	2.495273	3	0.001245	-2.194802
-0.511938	-2.805909			-0.009463	Sample Application	3.495296	4	0.002489	-2.194802
-0.510693	-2.805551			1.489089	Elution	4.495295	5	0.003734	-2.194802
-0.509449	-2.805637					5.495186	6	0.004978	-2.194802
-0.508204	-2.805357					6.496243	7	0.006223	-2.194802
-0.50696	-2.804436					7.496208	8	0.007467	-2.194802
-0.505715	-2.692937					8.49615	9	0.008712	-2.194802
-0.504471	-2.38122					9.496175	10	0.009956	-2.194802
-0.503226	-2.316895					10.497152	11	0.011201	-2.194802
-0.501982	-2.318983					11.497082	12	0.012445	-2.194802
-0.500737	-2.320337					12.497117	13	0.01369	-2.194802
-0.499493	-2.321441					13.497092	14	0.014934	-2.194802
-0.498248	-2.321949					14.4968	15	0.016179	-2.194802
-0.497004	-2.32221					15.498066	16	0.017423	-2.194802
-0.495759	-2.321118					16.498036	17	0.018668	-2.194802
-0.494515	-2.321851					17.497805	18	0.019912	-2.194802
-0.49327	-2.321578					18.497757	19	0.021157	-2.194802
-0.492026	-2.321327					19.497738	20	0.022401	-2.194802
-0.490781	-2.321851					20.498911	21	0.023646	-2.194802
-0.489537	-2.323044					21.498699	22	0.02489	-2.194802
-0.488292	-2.32444					22.498682	23	0.026135	-2.194802
-0.487048	-2.325985					23.498617	24	0.02738	-2.194802
-0.485803	-2.327917					24.498629	25	0.028624	-2.194802
-0.484558	-2.330034					25.499628	26	0.029869	-2.194802
-0.483314	-2.332981					25.518519	Waste	0.031113	-2.194802
-0.482069	-0.121232					25.519762	Waste	0.032358	-2.194802
-0.480825	-0.003434							0.033602	-2.194802
-0.47958	-0.006135							0.034847	-2.194802
-0.478336	-0.009433							0.036091	-2.194802
-0.477091	-0.013376							0.037336	-2.194802
-0.475847	-0.016204							0.03858	-2.194802
-0.474602	-0.020462							0.039825	-2.194802
-0.473358	-0.024838							0.041069	-2.194802
-0.472113	-0.030878							0.042314	-2.194802
-0.470869	-0.036572							0.043558	-2.194802
-0.469624	-0.043994							0.044803	-2.194802
-0.46838	-0.049753							0.046047	-2.194802
-0.467135	-0.05612							0.047292	-2.194802
-0.465891	-0.063286							0.048536	-2.194802
-0.464646	-0.070556							0.049781	-2.194802
-0.463402	-0.078608							0.051025	-2.194802
-0.462157	-0.086426							0.05227	-2.194802
-0.460913	-0.094288							0.053515	-2.194802
-0.459668	-0.101996							0.054759	-2.194802
-0.458423	-0.111121							0.056004	-2.194802
-0.457179	-0.119749							0.057248	-2.194802
-0.455934	-0.128058							0.058493	-2.194802
-0.45469	-0.136419							0.059737	-2.194802
-0.453445	-0.145307							0.060982	-2.194802
-0.452201	-0.154688							0.062226	-2.194802
-0.450956	-0.163792							0.063471	-2.194802
-0.449712	-0.173959							0.064715	-2.194802
-0.448467	-0.184112							0.06596	-2.194802
-0.447223	-0.194665							0.067204	-2.194802
-0.445978	-0.204778							0.068449	-2.194802
-0.444734	-0.215427							0.069693	-2.194802
-0.443489	-0.225721							0.070938	-2.194802
-0.442245	-0.236546							0.072182	-2.194802
-0.441	-0.246614							0.073427	-2.194802
-0.439756	-0.256482							0.074671	-2.194802
-0.438511	-0.267252							0.075916	-2.194802
-0.437267	-0.276969							0.07716	-2.194802
-0.436022	-0.286491							0.078405	-2.194802
-0.434778	-0.296899							0.07965	-2.194802
-0.433533	-0.307126							0.080894	-2.194802
-0.432289	-0.316563							0.082139	-2.194802
-0.431044	-0.32606							0.083383	-2.194802
-0.429799	-0.335374							0.084628	-2.194802
-0.428555	-0.34513							0.085872	-2.194802
-0.42731	-0.354593							0.087117	-2.194802
-0.426066	-0.362895							0.088361	-2.194802
-0.424821	-0.370501							0.089606	-2.194802
-0.423577	-0.377912							0.09085	-2.194802
-0.422332	-0.385621							0.092095	-2.194802
-0.421088	-0.392754							0.093339	-2.194802
-0.419843	-0.399288							0.094584	-2.194802
-0.418599	-0.405304							0.095828	-2.194802
-0.417354	-0.411529							0.097073	-2.194802
-0.41611	-0.418311							0.098317	-2.194802
-0.414865	-0.424735							0.099562	-2.194802
-0.413621	-0.430917							0.100806	-2.194802
-0.412376	-0.436129							0.102051	-2.194802
-0.411132	-0.440987							0.103295	-2.194802
-0.409887	-0.445659							0.10454	-2.194802
-0.408643	-0.449327							0.105784	-2.194802
-0.407398	-0.452932							0.107029	-2.194802
-0.406154	-0.455711							0.108274	-2.194802
-0.404909	-0.458085							0.109518	-2.194802
-0.403664	-0.460478							0.110763	-2.194802
-0.40242	-0.462894							0.112007	-2.194802
-0.401175	-0.464566							0.113252	-2.194802
-0.399931	-0.466494							0.114496	-2.194802
-0.398686	-0.467817							0.115741	-2.194802
-0.397442	-0.46918							0.116985	-2.194802
-0.396197	-0.469411							0.11823	-2.194802
-0.394953	-0.469642							0.119474	-2.194802
-0.393708	-0.470144							0.120719	-2.194802
-0.392464	-0.471036							0.121963	-2.194802
-0.391219	-0.471491							0.123208	-2.194802
-0.389975	-0.471518							0.124452	-2.194802
-0.38873	-0.472262							0.125697	-2.194802
-0.387486	-0.472959							0.126941	-2.194802
-0.386241	-0.473116							0.128186	-2.194802
-0.384997	-0.472445							0.12943	-2.194802
-0.383752	-0.471229							0.130675	-2.194802
-0.382508	-0.469645							0.13192	-2.194802
-0.381263	-0.468136							0.133164	-2.194802
-0.380019	-0.467062							0.134409	-2.194802
-0.378774	-0.46654							0.135653	-2.194802
-0.377529	-0.466115							0.136898	-2.194802
-0.376285	-0.465146							0.138142	-2.194802
-0.37504	-0.464607							0.139387	-2.194802
-0.373796	-0.464442							0.140631	-2.194802
-0.372551	-0.464349							0.141876	-2.194802
-0.371307	-0.463828							0.14312	-2.194802
-0.370062	-0.463708							0.144365	-2.194802
-0.368818	-0.464232							0.145609	-2.194802
-0.367573	-0.464877							0.146854	-2.194802
-0.366329	-0.464733							0.148098	-2.194802
-0.365084	-0.464174							0.149343	-2.194802
-0.36384	-0.464652							0.150587	-2.194802
-0.362595	-0.465602							0.151832	-2.194802
-0.361351	-0.466041							0.153076	-2.194802
-0.360106	-0.466299							0.154321	-2.194802
-0.358862	-0.466848							0.155565	-2.194802
-0.357617	-0.467625							0.15681	-2.194802
-0.356373	-0.468417							0.158054	-2.194802
-0.355128	-0.469269							0.159299	-2.194802
-0.353884	-0.469881							0.160544	-2.194802
-0.352639	-0.47032							0.161788	-2.194802
-0.351394	-0.471319							0.163033	-2.194802
-0.35015	-0.471976							0.164277	-2.194802
-0.348905	-0.472241							0.165522	-2.194802
-0.347661	-0.473286							0.166766	-2.194802
-0.346416	-0.474168							0.168011	-2.194802
-0.345172	-0.474362							0.169255	-2.194802
-0.343927	-0.475165							0.1705	-2.194802
-0.342683	-0.476716							0.171744	-2.194802
-0.341438	-0.477944							0.172989	-2.194802
-0.340194	-0.478971							0.174233	-2.194802
-0.338949	-0.479672							0.175478	-2.194802
-0.337705	-0.480345							0.176722	-2.194802
-0.33646	-0.481771							0.177967	-2.194802
-0.335216	-0.482943							0.179211	-2.194802
-0.333971	-0.484564							0.180456	-2.194802
-0.332727	-0.486216							0.1817	-2.194802
-0.331482	-0.486956							0.182945	-2.194802
-0.330238	-0.487319							0.184189	-2.194802
-0.328993	-0.48817							0.185434	-2.194802
-0.327749	-0.489572							0.186679	-2.194802
-0.326504	-0.489837							0.187923	-2.194802
-0.325259	-0.489139							0.189168	-2.194802
-0.324015	-0.488531							0.190412	-2.194802
-0.32277	-0.488085							0.191657	-2.194802
-0.321526	-0.488587							0.192901	-2.194802
-0.320281	-0.48984							0.194146	-2.194802
-0.319037	-0.49098							0.19539	-2.194802
-0.317792	-0.491521							0.196635	-2.194802
-0.316548	-0.491464							0.197879	-2.194802
-0.315303	-0.492025							0.199124	-2.194802
-0.314059	-0.492998							0.200368	-2.194802
-0.312814	-0.494112							0.201613	-2.194802
-0.31157	-0.495578							0.202857	-2.194802
-0.310325	-0.496376							0.204102	-2.194802
-0.309081	-0.496577							0.205346	-2.194802
-0.307836	-0.497133							0.206591	-2.194802
-0.306592	-0.497465							0.207835	-2.194802
-0.305347	-0.497885							0.20908	-2.194802
-0.304103	-0.498349							0.210324	-2.194802
-0.302858	-0.498437							0.211569	-2.194802
-0.301614	-0.497298							0.212814	-2.194802
-0.300369	-0.495545							0.214058	-2.194802
-0.299124	-0.494086							0.215303	-2.194802
-0.29788	-0.492042							0.216547	-2.194802
-0.296635	-0.488321							0.217792	-2.194802
-0.295391	-0.483654							0.219036	-2.194802
-0.294146	-0.47814							0.220281	-2.194802
-0.292902	-0.472248							0.221525	-2.194802
-0.291657	-0.464603							0.22277	-2.194802
-0.290413	-0.455999							0.224014	-2.194802
-0.289168	-0.446844							0.225259	-2.194802
-0.287924	-0.436736							0.226503	-2.194802
-0.286679	-0.426834							0.227748	-2.194802
-0.285435	-0.415342							0.228992	-2.194802
-0.28419	-0.402154							0.230237	-2.194802
-0.282946	-0.388919							0.231481	-2.194802
-0.281701	-0.374876							0.232726	-2.194802
-0.280457	-0.361056							0.23397	-2.194802
-0.279212	-0.346783							0.235215	-2.194802
-0.277968	-0.33042							0.236459	-2.194802
-0.276723	-0.313284							0.237704	-2.194802
-0.275479	-0.294841							0.238949	-2.194802
-0.274234	-0.273952							0.240193	-2.194802
-0.27299	-0.252425							0.241438	-2.194802
-0.271745	-0.230152							0.242682	-2.194802
-0.2705	-0.206277							0.243927	-2.194802
-0.269256	-0.180825							0.245171	-2.194802
-0.268011	-0.154123							0.246416	-2.194802
-0.266767	-0.12552							0.24766	-2.194802
-0.265522	-0.094585							0.248905	-2.194802
-0.264278	-0.06342							0.250149	-2.194802
-0.263033	-0.030186							0.251394	-2.194802
-0.261789	0.005994							0.252638	-2.194802
-0.260544	0.0452							0.253883	-2.194802
-0.2593	0.086482							0.255127	-2.194802
-0.258055	0.132229							0.256372	-2.194802
-0.256811	0.180452							0.257616	-2.194802
-0.255566	0.230957							0.258861	-2.194802
-0.254322	0.283319							0.260105	-2.194802
-0.253077	0.338943							0.26135	-2.194802
-0.251833	0.398015							0.262594	-2.194802
-0.250588	0.460003							0.263839	-2.194802
-0.249344	0.526011							0.265083	-2.194802
-0.248099	0.593404							0.266328	-2.194802
-0.246855	0.661238							0.267573	-2.194802
-0.24561	0.731922							0.268817	-2.194802
-0.244365	0.806217							0.270062	-2.194802
-0.243121	0.882031							0.271306	-2.194802
-0.241876	0.959161							0.272551	-2.194802
-0.240632	1.038001							0.273795	-2.194802
-0.239387	1.116757							0.27504	-2.194802
-0.238143	1.195706							0.276284	-2.194802
-0.236898	1.276796							0.277529	-2.194802
-0.235654	1.35877							0.278773	-2.194802
-0.234409	1.44023							0.280018	-2.194802
-0.233165	1.523341							0.281262	-2.194802
-0.23192	1.604903							0.282507	-2.194802
-0.230676	1.687593							0.283751	-2.194802
-0.229431	1.769477							0.284996	-2.194802
-0.228187	1.849857							0.28624	-2.194802
-0.226942	1.924974							0.287485	-2.194802
-0.225698	1.99707							0.288729	-2.194802
-0.224453	2.07599							0.289974	-2.194802
-0.223209	2.155041							0.291219	-2.194802
-0.221964	2.233524							0.292463	-2.194802
-0.22072	2.310835							0.293708	-2.194802
-0.219475	2.386954							0.294952	-2.194802
-0.21823	2.464744							0.296197	-2.194802
-0.216986	2.541951							0.297441	-2.194802
-0.215741	2.617641							0.298686	-2.194802
-0.214497	2.693669							0.29993	-2.194802
-0.213252	2.767822							0.301175	-2.194802
-0.212008	2.840146							0.302419	-2.194802
-0.210763	2.912256							0.303664	-2.194802
-0.209519	2.983016							0.304908	-2.194802
-0.208274	3.052895							0.306153	-2.194802
-0.20703	3.120847							0.307397	-2.194802
-0.205785	3.18702							0.308642	-2.194802
-0.204541	3.251825							0.309886	-2.194802
-0.203296	3.314807							0.311131	-2.194802
-0.202052	3.376936							0.312375	-2.194802
-0.200807	3.436548							0.31362	-2.194802
-0.199563	3.49192							0.314864	-2.194802
-0.198318	3.543101							0.316109	-2.194802
-0.197074	3.59345							0.317353	-2.194802
-0.195829	3.641001							0.318598	-2.194802
-0.194585	3.684399							0.319843	-2.194802
-0.19334	3.7251							0.321087	-2.194802
-0.192095	3.763751							0.322332	-2.194802
-0.190851	3.799417							0.323576	-2.194802
-0.189606	3.831234							0.324821	-2.194802
-0.188362	3.858966							0.326065	-2.194802
-0.187117	3.882308							0.32731	-2.194802
-0.185873	3.904531							0.328554	-2.194802
-0.184628	3.92458							0.329799	-2.194802
-0.183384	3.943751							0.331043	-2.194802
-0.182139	3.957649							0.332288	-2.194802
-0.180895	3.970044							0.333532	-2.194802
-0.17965	3.980793							0.334777	-2.194802
-0.178406	3.988384							0.336021	-2.194802
-0.177161	3.995095							0.337266	-2.194802
-0.175917	4.000702							0.33851	-2.194802
-0.174672	4.003492							0.339755	-2.194802
-0.173428	4.004866							0.340999	-2.194802
-0.172183	4.004989							0.342244	-2.194802
-0.170939	4.002646							0.343489	-2.194802
-0.169694	3.999823							0.344733	-2.194802
-0.16845	3.995259							0.345978	-2.194802
-0.167205	3.988965							0.347222	-2.194802
-0.16596	3.982164							0.348467	-2.194802
-0.164716	3.974949							0.349711	-2.194802
-0.163471	3.96589							0.350956	-2.194802
-0.162227	3.957792							0.3522	-2.194802
-0.160982	3.947795							0.353445	-2.194802
-0.159738	3.936424							0.354689	-2.194802
-0.158493	3.925282							0.355934	-2.194802
-0.157249	3.913238							0.357178	-2.194802
-0.156004	3.900158							0.358423	-2.194802
-0.15476	3.886003							0.359667	-2.194802
-0.153515	3.871742							0.360912	-2.194802
-0.152271	3.855776							0.362156	-2.194802
-0.151026	3.838839							0.363401	-2.194802
-0.149782	3.820882							0.364645	-2.194802
-0.148537	3.802984							0.36589	-2.194802
-0.147293	3.784378							0.367134	-2.194802
-0.146048	3.765128							0.368379	-2.194802
-0.144804	3.74579							0.369623	-2.194802
-0.143559	3.725463							0.370868	-2.194802
-0.142315	3.704893							0.372113	-2.194802
-0.14107	3.682777							0.373357	-2.194802
-0.139825	3.661508							0.374602	-2.194802
-0.138581	3.639623							0.375846	-2.194802
-0.137336	3.617494							0.377091	-2.194802
-0.136092	3.596078							0.378335	-2.194802
-0.134847	3.573875							0.37958	-2.194802
-0.133603	3.550471							0.380824	-2.194802
-0.132358	3.527758							0.382069	-2.194802
-0.131114	3.505129							0.383313	-2.194802
-0.129869	3.481743							0.384558	-2.194802
-0.128625	3.45768							0.385802	-2.194802
-0.12738	3.43363							0.387047	-2.194802
-0.126136	3.410676							0.388291	-2.194802
-0.124891	3.387769							0.389536	-2.194802
-0.123647	3.36317							0.39078	-2.194802
-0.122402	3.339727							0.392025	-2.194802
-0.121158	3.315424							0.393269	-2.194802
-0.119913	3.29297							0.394514	-2.194802
-0.118669	3.269239							0.395759	-2.194802
-0.117424	3.244853							0.397003	-2.194802
-0.11618	3.220602							0.398248	-2.194802
-0.114935	3.195772							0.399492	-2.194802
-0.11369	3.171006							0.400737	-2.194802
-0.112446	3.146442							0.401981	-2.194802
-0.111201	3.12206							0.403226	-2.194802
-0.109957	3.096914							0.40447	-2.194802
-0.108712	3.071758							0.405715	-2.194802
-0.107468	3.046953							0.406959	-2.194802
-0.106223	3.022354							0.408204	-2.194802
-0.104979	2.999002							0.409448	-2.194802
-0.103734	2.976225							0.410693	-2.194802
-0.10249	2.953482							0.411937	-2.194802
-0.101245	2.930936							0.413182	-2.194802
-0.100001	2.908019							0.414426	-2.194802
-0.098756	2.885085							0.415671	-2.194802
-0.097512	2.862397							0.416915	-2.194802
-0.096267	2.839938							0.41816	-2.194802
-0.095023	2.817766							0.419404	-2.194802
-0.093778	2.795199							0.420649	-2.194802
-0.092534	2.772092							0.421893	-2.194802
-0.091289	2.74881							0.423138	-2.194802
-0.090045	2.726761							0.424383	-2.194802
-0.0888	2.705167							0.425627	-2.194802
-0.087555	2.68476							0.426872	-2.194802
-0.086311	2.664017							0.428116	-2.194802
-0.085066	2.642481							0.429361	-2.194802
-0.083822	2.621234							0.430605	-2.194802
-0.082577	2.600589							0.43185	-2.194802
-0.081333	2.580277							0.433094	-2.194802
-0.080088	2.560214							0.434339	-2.194802
-0.078844	2.540579							0.435583	-2.194802
-0.077599	2.520552							0.436828	-2.194802
-0.076355	2.500165							0.438072	-2.194802
-0.07511	2.480992							0.439317	-2.194802
-0.073866	2.461854							0.440561	-2.194802
-0.072621	2.443184							0.441806	-2.194802
-0.071377	2.425169							0.44305	-2.194802
-0.070132	2.406829							0.444295	-2.194802
-0.068888	2.388273							0.445539	-2.194802
-0.067643	2.369967							0.446784	-2.194802
-0.066399	2.352997							0.448029	-2.194802
-0.065154	2.336041							0.449273	-2.194802
-0.06391	2.3175							0.450518	-2.194802
-0.062665	2.299328							0.451762	-2.194802
-0.061421	2.282781							0.453007	-2.194802
-0.060176	2.26572							0.454251	-2.194802
-0.058931	2.247507							0.455496	-2.194802
-0.057687	2.230284							0.45674	-2.194802
-0.056442	2.213655							0.457985	-2.194802
-0.055198	2.1961							0.459229	-2.194802
-0.053953	2.17889							0.460474	-2.194802
-0.052709	2.162274							0.461718	-2.194802
-0.051464	2.145049							0.462963	-2.194802
-0.05022	2.128256							0.464207	-2.194802
-0.048975	2.111714							0.465452	-2.194802
-0.047731	2.095831							0.466696	-2.194802
-0.046486	2.08149							0.467941	-2.194802
-0.045242	2.066949							0.469185	-2.194802
-0.043997	2.052101							0.47043	-2.194802
-0.042753	2.036833							0.471674	-2.194802
-0.041508	2.020945							0.472919	-2.194802
-0.040264	2.00462							0.474163	-2.194802
-0.039019	1.989368							0.475408	-2.194802
-0.037775	1.974525							0.476653	-2.194802
-0.03653	1.959784							0.477897	-2.194802
-0.035286	1.945607							0.479142	-2.194802
-0.034041	1.931579							0.480386	-2.194802
-0.032796	1.91694							0.481631	-2.194802
-0.031552	1.902245							0.482875	-2.194802
-0.030307	1.88825							0.48412	-2.194802
-0.029063	1.87486							0.485364	-2.194802
-0.027818	1.86135							0.486609	-2.194802
-0.026574	1.847991							0.487853	-2.194802
-0.025329	1.834581							0.489098	-2.194802
-0.024085	1.821355							0.490342	-2.194802
-0.02284	1.809048							0.491587	-2.194802
-0.021596	1.797049							0.492831	-2.194802
-0.020351	1.784259							0.494076	-2.194802
-0.019107	1.770896							0.49532	-2.194802
-0.017862	1.758025							0.496565	-2.194802
-0.016618	1.745417							0.497809	-2.194802
-0.015373	1.73322							0.499054	-2.194802
-0.014129	1.721382							0.500299	-2.194802
-0.012884	1.71007							0.501543	-2.194802
-0.01164	1.698513							0.502787	-2.194802
-0.010395	1.264657							0.504032	-2.194802
-0.009151	-0.003007							0.505277	-2.194802
-0.007906	-0.014938							0.506521	-2.194802
-0.006661	-0.026865							0.507766	-2.194802
-0.005417	-0.038885							0.50901	-2.194802
-0.004172	-0.049944							0.510255	-2.194802
-0.002928	-0.060797							0.511499	-2.194802
-0.001683	-0.071418							0.512744	-2.194802
-0.000439	-0.099661							0.513988	-2.194802
0.000806	-0.208943							0.515233	-2.194802
0.00205	-0.233402							0.516477	-2.194802
0.003295	-0.249043							0.517722	-2.194802
0.004539	-0.260652							0.518966	-2.194802
0.005784	-0.270845							0.520211	-2.194802
0.007028	-0.279314							0.521455	-2.194802
0.008273	-0.287551							0.5227	-2.194802
0.009517	-0.293931							0.523944	-2.194802
0.010762	-0.299698							0.525189	-2.194802
0.012006	-0.304362							0.526433	-2.194802
0.013251	-0.308531							0.527678	-2.194802
0.014495	-0.314185							0.528923	-2.194802
0.01574	-0.318591							0.530167	-2.194802
0.016985	-0.323028							0.531412	-2.194802
0.018229	-0.327452							0.532656	-2.194802
0.019474	-0.329976							0.533901	-2.194802
0.020718	-0.332313							0.535145	-2.194802
0.021963	-0.333427							0.53639	-2.194802
0.023207	-0.334183							0.537634	-2.194802
0.024452	-0.335225							0.538879	-2.194802
0.025696	-0.337414							0.540123	-2.194802
0.026941	-0.339045							0.541368	-2.194802
0.028185	-0.340197							0.542612	-2.194802
0.02943	-0.341072							0.543857	-2.194802
0.030674	-0.341776							0.545101	-2.194802
0.031919	-0.343133							0.546346	-2.194802
0.033163	-0.34372							0.54759	-2.194802
0.034408	-0.344433							0.548835	-2.194802
0.035652	-0.345363							0.550079	-2.194802
0.036897	-0.347372							0.551324	-2.194802
0.038141	-0.351366							0.552568	-2.194802
0.039386	-0.355299							0.553813	-2.194802
0.04063	-0.359957							0.555058	-2.194802
0.041875	-0.364933							0.556302	-2.194802
0.043119	-0.370896							0.557546	-2.194802
0.044364	-0.37717							0.558791	-2.194802
0.045609	-0.383169							0.560036	-2.194802
0.046853	-0.388036							0.56128	-2.194802
0.048098	-0.392553							0.562525	-2.194802
0.049342	-0.39677							0.563769	-2.194802
0.050587	-0.401336							0.565014	-2.194802
0.051831	-0.406159							0.566258	-2.194802
0.053076	-0.411023							0.567503	-2.194802
0.05432	-0.417056							0.568747	-2.194802
0.055565	-0.423572							0.569992	-2.194802
0.056809	-0.429694							0.571236	-2.194802
0.058054	-0.437212							0.572481	-2.194802
0.059298	-0.445673							0.573725	-2.194802
0.060543	-0.453875							0.57497	-2.194802
0.061787	-0.461718							0.576214	-2.194802
0.063032	-0.470129							0.577459	-2.194802
0.064276	-0.479374							0.578703	-2.194802
0.065521	-0.488167							0.579948	-2.194802
0.066765	-0.496043							0.581192	-2.194802
0.06801	-0.504826							0.582437	-2.194802
0.069254	-0.514205							0.583682	-2.194802
0.070499	-0.523082							0.584926	-2.194802
0.071744	-0.532103							0.586171	-2.194802
0.072988	-0.541075							0.587415	-2.194802
0.074233	-0.550196							0.58866	-2.194802
0.075477	-0.55975							0.589904	-2.194802
0.076722	-0.568298							0.591149	-2.194802
0.077966	-0.577143							0.592393	-2.194802
0.079211	-0.586618							0.593638	-2.194802
0.080455	-0.596477							0.594882	-2.194802
0.0817	-0.60751							0.596127	-2.194802
0.082944	-0.61867							0.597371	-2.194802
0.084189	-0.63097							0.598616	-2.194802
0.085433	-0.64278							0.59986	-2.194802
0.086678	-0.653547							0.601105	-2.194802
0.087922	-0.664192							0.602349	-2.194802
0.089167	-0.674852							0.603594	-2.194802
0.090411	-0.685053							0.604838	-2.194802
0.091656	-0.695472							0.606083	-2.194802
0.0929	-0.704695							0.607327	-2.194802
0.094145	-0.712621							0.608572	-2.194802
0.095389	-0.721435							0.609817	-2.194802
0.096634	-0.730635							0.611061	-2.194802
0.097879	-0.739008							0.612306	-2.194802
0.099123	-0.746474							0.61355	-2.194802
0.100368	-0.752069							0.614795	-2.194802
0.101612	-0.75687							0.616039	-2.194802
0.102857	-0.760967							0.617284	-2.194802
0.104101	-0.764199							0.618528	-2.194802
0.105346	-0.766785							0.619773	-2.194802
0.10659	-0.769009							0.621017	-2.194802
0.107835	-0.771868							0.622262	-2.194802
0.109079	-0.775148							0.623506	-2.194802
0.110324	-0.779152							0.624751	-2.194802
0.111568	-0.784079							0.625995	-2.194802
0.112813	-0.788509							0.62724	-2.194802
0.114057	-0.792556							0.628484	-2.194802
0.115302	-0.796637							0.629729	-2.194802
0.116546	-0.800097							0.630973	-2.194802
0.117791	-0.802739							0.632218	-2.194802
0.119035	-0.805214							0.633463	-2.194802
0.12028	-0.806931							0.634707	-2.194802
0.121524	-0.808253							0.635952	-2.194802
0.122769	-0.809944							0.637196	-2.194802
0.124014	-0.812774							0.638441	-2.194802
0.125258	-0.815508							0.639685	-2.194802
0.126503	-0.817474							0.64093	-2.194802
0.127747	-0.820368							0.642174	-2.194802
0.128992	-0.823543							0.643419	-2.194802
0.130236	-0.825619							0.644663	-2.194802
0.131481	-0.827505							0.645908	-2.194802
0.132725	-0.82987							0.647152	-2.194802
0.13397	-0.831799							0.648397	-2.194802
0.135214	-0.834217							0.649641	-2.194802
0.136459	-0.837359							0.650886	-2.194802
0.137703	-0.840149							0.65213	-2.194802
0.138948	-0.843131							0.653375	-2.194802
0.140192	-0.846026							0.654619	-2.194802
0.141437	-0.848532							0.655864	-2.194802
0.142681	-0.851217							0.657108	-2.194802
0.143926	-0.853231							0.658353	-2.194802
0.14517	-0.855307							0.659598	-2.194802
0.146415	-0.85747							0.660842	-2.194802
0.147659	-0.860257							0.662086	-2.194802
0.148904	-0.864314							0.663331	-2.194802
0.150149	-0.868349							0.664576	-2.194802
0.151393	-0.871737							0.66582	-2.194802
0.152638	-0.874721							0.667065	-2.194802
0.153882	-0.878461							0.668309	-2.194802
0.155127	-0.883006							0.669554	-2.194802
0.156371	-0.888307							0.670798	-2.194802
0.157616	-0.893545							0.672043	-2.194802
0.15886	-0.898953							0.673287	-2.194802
0.160105	-0.904993							0.674532	-2.194802
0.161349	-0.910808							0.675776	-2.194802
0.162594	-0.916711							0.677021	-2.194802
0.163838	-0.922375							0.678265	-2.194802
0.165083	-0.927942							0.67951	-2.194802
0.166327	-0.933558							0.680754	-2.194802
0.167572	-0.939063							0.681999	-2.194802
0.168816	-0.94489							0.683243	-2.194802
0.170061	-0.950398							0.684488	-2.194802
0.171305	-0.955681							0.685732	-2.194802
0.17255	-0.960637							0.686977	-2.194802
0.173794	-0.965164							0.688222	-2.194802
0.175039	-0.97034							0.689466	-2.194802
0.176284	-0.975858							0.690711	-2.194801
0.177528	-0.980663							0.691955	-2.194801
0.178773	-0.985631							0.6932	-2.194801
0.180017	-0.990653							0.694444	-2.194801
0.181262	-0.995937							0.695689	-2.194801
0.182506	-1.001261							0.696933	-2.194801
0.183751	-1.006697							0.698178	-2.194801
0.184995	-1.011618							0.699422	-2.194801
0.18624	-1.015851							0.700667	-2.194801
0.187484	-1.019896							0.701911	-2.194801
0.188729	-1.024478							0.703156	-2.194801
0.189973	-1.029217							0.7044	-2.194801
0.191218	-1.033773							0.705645	-2.194801
0.192462	-1.038765							0.706889	-2.194801
0.193707	-1.043585							0.708134	-2.194801
0.194951	-1.048174							0.709378	-2.194801
0.196196	-1.052728							0.710623	-2.194801
0.19744	-1.057695							0.711867	-2.194801
0.198685	-1.062265							0.713112	-2.194801
0.199929	-1.067165							0.714357	-2.194801
0.201174	-1.071646							0.715601	-2.194801
0.202419	-1.076297							0.716846	-2.194801
0.203663	-1.081173							0.71809	-2.194801
0.204908	-1.08656							0.719335	-2.194801
0.206152	-1.090385							0.720579	-2.194801
0.207397	-1.095631							0.721824	-2.194801
0.208641	-1.100385							0.723068	-2.194801
0.209886	-1.104553							0.724313	-2.194801
0.21113	-1.108975							0.725557	-2.194801
0.212375	-1.113608							0.726802	-2.194801
0.213619	-1.117345							0.728046	-2.194801
0.214864	-1.122091							0.729291	-2.194801
0.216108	-1.126338							0.730535	-2.194801
0.217353	-1.130232							0.73178	-2.194801
0.218597	-1.134004							0.733024	-2.194801
0.219842	-1.137855							0.734269	-2.194801
0.221086	-1.141003							0.735513	-2.194801
0.222331	-1.143085							0.736758	-2.194801
0.223575	-1.145626							0.738002	-2.194801
0.22482	-1.148038							0.739247	-2.194801
0.226064	-1.150114							0.740492	-2.194801
0.227309	-1.151683							0.741736	-2.194801
0.228553	-1.15262							0.742981	-2.194801
0.229798	-1.154171							0.744225	-2.194801
0.231043	-1.154324							0.74547	-2.194801
0.232287	-1.153902							0.746714	-2.194801
0.233532	-1.154168							0.747959	-2.194801
0.234776	-1.154519							0.749203	-2.194801
0.236021	-1.154049							0.750448	-2.194801
0.237265	-1.154055							0.751692	-2.194801
0.23851	-1.153849							0.752937	-2.194801
0.239754	-1.153608							0.754181	-2.194801
0.240999	-1.152867							0.755426	-2.194801
0.242243	-1.151524							0.75667	-2.194801
0.243488	-1.150355							0.757915	-2.194801
0.244732	-1.148052							0.759159	-2.194801
0.245977	-1.145485							0.760404	-2.194801
0.247221	-1.142505							0.761648	-2.194801
0.248466	-1.139008							0.762893	-2.194801
0.24971	-1.134747							0.764138	-2.194801
0.250955	-1.129712							0.765382	-2.194801
0.252199	-1.123694							0.766626	-2.194801
0.253444	-1.116967							0.767871	-2.194801
0.254689	-1.11021							0.769116	-2.194801
0.255933	-1.10187							0.77036	-2.194801
0.257178	-1.092367							0.771605	-2.194801
0.258422	-1.081949							0.772849	-2.194801
0.259667	-1.070483							0.774094	-2.194801
0.260911	-1.058604							0.775338	-2.194801
0.262156	-1.044636							0.776583	-2.194801
0.2634	-1.031792							0.777827	-2.1948
0.264645	-1.017421							0.779072	-2.1948
0.265889	-1.002026							0.780316	-2.1948
0.267134	-0.984742							0.781561	-2.1948
0.268378	-0.968519							0.782805	-2.1948
0.269623	-0.95125							0.78405	-2.1948
0.270867	-0.933145							0.785294	-2.1948
0.272112	-0.914095							0.786539	-2.1948
0.273356	-0.893777							0.787783	-2.1948
0.274601	-0.872757							0.789028	-2.1948
0.275845	-0.851721							0.790272	-2.1948
0.27709	-0.831046							0.791517	-2.1948
0.278334	-0.809425							0.792762	-2.1948
0.279579	-0.78711							0.794006	-2.1948
0.280823	-0.764688							0.795251	-2.1948
0.282068	-0.742895							0.796495	-2.1948
0.283313	-0.721149							0.79774	-2.1948
0.284557	-0.700334							0.798984	-2.1948
0.285802	-0.677694							0.800229	-2.1948
0.287046	-0.655479							0.801473	-2.1948
0.288291	-0.633474							0.802718	-2.1948
0.289535	-0.611251							0.803962	-2.1948
0.29078	-0.590436							0.805207	-2.1948
0.292024	-0.568806							0.806451	-2.1948
0.293269	-0.548382							0.807696	-2.1948
0.294513	-0.528204							0.80894	-2.1948
0.295758	-0.507525							0.810185	-2.1948
0.297002	-0.486256							0.811429	-2.1948
0.298247	-0.465782							0.812674	-2.1948
0.299491	-0.444445							0.813918	-2.1948
0.300736	-0.423415							0.815163	-2.1948
0.30198	-0.403239							0.816407	-2.1948
0.303225	-0.383672							0.817652	-2.1948
0.304469	-0.364498							0.818897	-2.1948
0.305714	-0.34456							0.820141	-2.1948
0.306958	-0.326821							0.821386	-2.1948
0.308203	-0.310345							0.82263	-2.1948
0.309448	-0.292134							0.823875	-2.1948
0.310692	-0.274393							0.825119	-2.1948
0.311937	-0.25661							0.826364	-2.1948
0.313181	-0.239444							0.827608	-2.1948
0.314426	-0.223132							0.828853	-2.1948
0.31567	-0.207895							0.830097	-2.1948
0.316915	-0.194125							0.831342	-2.1948
0.318159	-0.181737							0.832586	-2.1948
0.319404	-0.169277							0.833831	-2.1948
0.320648	-0.15848							0.835075	-2.1948
0.321893	-0.149256							0.83632	-2.1948
0.323137	-0.139674							0.837564	-2.1948
0.324382	-0.131518							0.838809	-2.1948
0.325626	-0.123875							0.840053	-2.194799
0.326871	-0.116989							0.841298	-2.194799
0.328115	-0.111793							0.842542	-2.194799
0.32936	-0.107434							0.843787	-2.194799
0.330604	-0.103035							0.845031	-2.194799
0.331849	-0.099886							0.846276	-2.194799
0.333093	-0.097419							0.847521	-2.194799
0.334338	-0.095754							0.848765	-2.194799
0.335583	-0.095688							0.85001	-2.194799
0.336827	-0.0955							0.851254	-2.194799
0.338072	-0.096449							0.852499	-2.194799
0.339316	-0.097647							0.853743	-2.194799
0.340561	-0.099659							0.854988	-2.194799
0.341805	-0.102478							0.856232	-2.194799
0.34305	-0.105166							0.857477	-2.194799
0.344294	-0.10717							0.858721	-2.194799
0.345539	-0.10996							0.859966	-2.194799
0.346783	-0.113338							0.86121	-2.194799
0.348028	-0.117719							0.862455	-2.194799
0.349272	-0.122641							0.863699	-2.194799
0.350517	-0.128251							0.864944	-2.194799
0.351761	-0.134367							0.866188	-2.194799
0.353006	-0.139391							0.867433	-2.194799
0.35425	-0.144556							0.868677	-2.194799
0.355495	-0.150173							0.869922	-2.194799
0.356739	-0.156181							0.871166	-2.194799
0.357984	-0.162685							0.872411	-2.194799
0.359228	-0.169571							0.873656	-2.194799
0.360473	-0.176013							0.8749	-2.194799
0.361718	-0.182596							0.876145	-2.194799
0.362962	-0.190193							0.877389	-2.194799
0.364207	-0.197951							0.878634	-2.194799
0.365451	-0.205373							0.879878	-2.194799
0.366696	-0.212513							0.881123	-2.194799
0.36794	-0.219717							0.882367	-2.194799
0.369185	-0.227523							0.883612	-2.194799
0.370429	-0.236006							0.884856	-2.194799
0.371674	-0.244519							0.886101	-2.194799
0.372918	-0.252628							0.887345	-2.194799
0.374163	-0.26124							0.88859	-2.194799
0.375407	-0.270798							0.889834	-2.194798
0.376652	-0.280612							0.891079	-2.194798
0.377896	-0.290023							0.892323	-2.194798
0.379141	-0.29884							0.893568	-2.194798
0.380385	-0.307817							0.894812	-2.194798
0.38163	-0.317435							0.896057	-2.194798
0.382874	-0.327419							0.897301	-2.194798
0.384119	-0.336459							0.898546	-2.194798
0.385363	-0.345166							0.899791	-2.194798
0.386608	-0.354515							0.901035	-2.194798
0.387852	-0.363262							0.90228	-2.194798
0.389097	-0.372025							0.903524	-2.194798
0.390342	-0.380797							0.904769	-2.194798
0.391586	-0.390185							0.906013	-2.194798
0.392831	-0.399735							0.907258	-2.194798
0.394075	-0.409343							0.908502	-2.194798
0.39532	-0.419248							0.909747	-2.194798
0.396564	-0.429428							0.910991	-2.194798
0.397809	-0.438837							0.912236	-2.194798
0.399053	-0.448465							0.91348	-2.194798
0.400298	-0.457896							0.914725	-2.194798
0.401542	-0.467673							0.915969	-2.194798
0.402787	-0.47749							0.917214	-2.194798
0.404031	-0.487356							0.918458	-2.194798
0.405276	-0.49725							0.919703	-2.194798
0.40652	-0.507269							0.920947	-2.194798
0.407765	-0.517405							0.922192	-2.194798
0.409009	-0.527348							0.923437	-2.194798
0.410254	-0.536456							0.924681	-2.194798
0.411498	-0.544746							0.925925	-2.194798
0.412743	-0.552955							0.92717	-2.194798
0.413988	-0.560887							0.928415	-2.194798
0.415232	-0.569018							0.929659	-2.194798
0.416477	-0.577772							0.930904	-2.194798
0.417721	-0.586214							0.932148	-2.194798
0.418966	-0.594544							0.933393	-2.194798
0.42021	-0.60304							0.934637	-2.194798
0.421455	-0.61145							0.935882	-2.194798
0.422699	-0.61989							0.937126	-2.194798
0.423944	-0.628473							0.938371	-2.194798
0.425188	-0.636833							0.939615	-2.194798
0.426433	-0.644681							0.94086	-2.194797
0.427677	-0.653069							0.942104	-2.194797
0.428922	-0.661673							0.943349	-2.194797
0.430166	-0.67037							0.944593	-2.194797
0.431411	-0.678094							0.945838	-2.194797
0.432655	-0.685741							0.947082	-2.194797
0.4339	-0.693901							0.948327	-2.194797
0.435144	-0.70238							0.949571	-2.194797
0.436389	-0.710815							0.950816	-2.194797
0.437633	-0.719477							0.952061	-2.194797
0.438878	-0.727046							0.953305	-2.194797
0.440122	-0.734031							0.95455	-2.194797
0.441367	-0.741726							0.955794	-2.194797
0.442612	-0.74928							0.957039	-2.194797
0.443856	-0.756198							0.958283	-2.194797
0.445101	-0.762293							0.959528	-2.194797
0.446345	-0.768803							0.960772	-2.194797
0.44759	-0.776071							0.962017	-2.194797
0.448834	-0.783543							0.963261	-2.194797
0.450079	-0.791125							0.964506	-2.194797
0.451323	-0.798215							0.96575	-2.194797
0.452568	-0.804868							0.966995	-2.194797
0.453812	-0.811601							0.968239	-2.194797
0.455057	-0.8186							0.969484	-2.194797
0.456301	-0.825832							0.970728	-2.194797
0.457546	-0.831992							0.971973	-2.194797
0.45879	-0.838053							0.973217	-2.194797
0.460035	-0.844505							0.974462	-2.194796
0.461279	-0.850534							0.975706	-2.194796
0.462524	-0.856862							0.976951	-2.194796
0.463768	-0.863308							0.978196	-2.194796
0.465013	-0.869223							0.97944	-2.194796
0.466258	-0.874746							0.980685	-2.194796
0.467502	-0.880029							0.981929	-2.194796
0.468747	-0.885928							0.983174	-2.194796
0.469991	-0.89255							0.984418	-2.194796
0.471236	-0.898106							0.985663	-2.194796
0.47248	-0.904185							0.986907	-2.194796
0.473725	-0.910762							0.988152	-2.194796
0.474969	-0.917338							0.989396	-2.194796
0.476214	-0.923							0.990641	-2.194796
0.477458	-0.929088							0.991885	-2.194796
0.478703	-0.935888							0.99313	-2.194796
0.479947	-0.942475							0.994374	-2.194796
0.481192	-0.949441							0.995619	-2.194796
0.482436	-0.95505							0.996863	-2.194796
0.483681	-0.961157							0.998108	-2.194796
0.484925	-0.96723							0.999352	-2.194796
0.48617	-0.973507							1.000597	-2.194796
0.487414	-0.979104							1.001841	-2.194796
0.488659	-0.984911							1.003086	-2.194795
0.489903	-0.989935							1.004331	-2.194795
0.491148	-0.995384							1.005575	-2.194795
0.492393	-1.000843							1.00682	-2.194795
0.493637	-1.007032							1.008064	-2.194795
0.494882	-1.013067							1.009309	-2.194795
0.496126	-1.017896							1.010553	-2.194795
0.497371	-1.022579							1.011798	-2.194795
0.498615	-1.027286							1.013042	-2.194795
0.49986	-1.031963							1.014287	-2.194795
0.501104	-1.03725							1.015531	-2.194795
0.502349	-1.042851							1.016776	-2.194795
0.503593	-1.04802							1.01802	-2.194795
0.504838	-1.053091							1.019265	-2.194795
0.506082	-1.057989							1.020509	-2.194795
0.507327	-1.063201							1.021754	-2.194795
0.508571	-1.069572							1.022998	-2.194795
0.509816	-1.074988							1.024243	-2.194795
0.51106	-1.07991							1.025487	-2.194795
0.512305	-1.084312							1.026732	-2.194795
0.513549	-1.088819							1.027977	-2.194795
0.514794	-1.094638							1.029221	-2.194795
0.516038	-1.09969							1.030465	-2.194794
0.517283	-1.104256							1.03171	-2.194794
0.518528	-1.108991							1.032955	-2.194794
0.519772	-1.114253							1.034199	-2.194794
0.521016	-1.119898							1.035444	-2.194794
0.522261	-1.12405							1.036688	-2.194794
0.523506	-1.12972							1.037933	-2.194794
0.52475	-1.134795							1.039177	-2.194794
0.525995	-1.139219							1.040422	-2.194794
0.527239	-1.143834							1.041666	-2.194794
0.528484	-1.148211							1.042911	-2.194794
0.529728	-1.152933							1.044155	-2.194794
0.530973	-1.157059							1.0454	-2.194794
0.532217	-1.160656							1.046644	-2.194794
0.533462	-1.165053							1.047889	-2.194794
0.534706	-1.169026							1.049133	-2.194794
0.535951	-1.17333							1.050378	-2.194794
0.537195	-1.176985							1.051622	-2.194794
0.53844	-1.18165							1.052867	-2.194794
0.539684	-1.186045							1.054111	-2.194794
0.540929	-1.189957							1.055356	-2.194794
0.542173	-1.193797							1.0566	-2.194794
0.543418	-1.197723							1.057845	-2.194794
0.544662	-1.202368							1.05909	-2.194794
0.545907	-1.206895							1.060334	-2.194794
0.547152	-1.210819							1.061579	-2.194793
0.548396	-1.215594							1.062823	-2.194793
0.549641	-1.219422							1.064068	-2.194793
0.550885	-1.223538							1.065312	-2.194793
0.55213	-1.227377							1.066557	-2.194793
0.553374	-1.231411							1.067801	-2.194793
0.554619	-1.235103							1.069046	-2.194793
0.555863	-1.23933							1.07029	-2.194793
0.557108	-1.242597							1.071535	-2.194793
0.558352	-1.246458							1.072779	-2.194793
0.559597	-1.249992							1.074024	-2.194793
0.560841	-1.254155							1.075268	-2.194793
0.562086	-1.258158							1.076513	-2.194793
0.56333	-1.260716							1.077757	-2.194793
0.564575	-1.264687							1.079002	-2.194793
0.565819	-1.268733							1.080246	-2.194793
0.567064	-1.273428							1.081491	-2.194793
0.568308	-1.277506							1.082736	-2.194793
0.569553	-1.281865							1.08398	-2.194793
0.570797	-1.285076							1.085225	-2.194793
0.572042	-1.288997							1.086469	-2.194793
0.573287	-1.293086							1.087714	-2.194793
0.574531	-1.296692							1.088958	-2.194793
0.575776	-1.301839							1.090203	-2.194793
0.57702	-1.305678							1.091447	-2.194793
0.578265	-1.309875							1.092692	-2.194792
0.579509	-1.313955							1.093936	-2.194792
0.580754	-1.31748							1.095181	-2.194792
0.581998	-1.320368							1.096425	-2.194792
0.583243	-1.323067							1.09767	-2.194792
0.584487	-1.326857							1.098914	-2.194792
0.585732	-1.330678							1.100159	-2.194792
0.586976	-1.335283							1.101403	-2.194792
0.588221	-1.339426							1.102648	-2.194792
0.589465	-1.342685							1.103892	-2.194792
0.59071	-1.346465							1.105137	-2.194792
0.591954	-1.350056							1.106381	-2.194792
0.593199	-1.353775							1.107626	-2.194792
0.594443	-1.357634							1.108871	-2.194792
0.595688	-1.361271							1.110115	-2.194792
0.596933	-1.365166							1.11136	-2.194792
0.598177	-1.368968							1.112604	-2.194792
0.599422	-1.372735							1.113849	-2.194791
0.600666	-1.375359							1.115093	-2.194791
0.601911	-1.37883							1.116338	-2.194791
0.603155	-1.382399							1.117582	-2.194791
0.6044	-1.386121							1.118827	-2.194791
0.605644	-1.389855							1.120071	-2.194791
0.606889	-1.393572							1.121316	-2.194791
0.608133	-1.39659							1.12256	-2.194791
0.609378	-1.400835							1.123805	-2.194791
0.610622	-1.403607							1.125049	-2.194791
0.611867	-1.407027							1.126294	-2.194791
0.613111	-1.410045							1.127538	-2.194791
0.614356	-1.413661							1.128783	-2.194791
0.6156	-1.416952							1.130027	-2.194791
0.616845	-1.42062							1.131272	-2.194791
0.618089	-1.424119							1.132516	-2.194791
0.619334	-1.426955							1.133761	-2.194791
0.620578	-1.429603							1.135005	-2.194791
0.621823	-1.432996							1.13625	-2.19479
0.623067	-1.436515							1.137495	-2.19479
0.624312	-1.439347							1.138739	-2.19479
0.625556	-1.442798							1.139984	-2.19479
0.626801	-1.445441							1.141228	-2.19479
0.628046	-1.447969							1.142473	-2.19479
0.62929	-1.451054							1.143717	-2.19479
0.630535	-1.453567							1.144962	-2.19479
0.631779	-1.456858							1.146206	-2.19479
0.633024	-1.459405							1.147451	-2.19479
0.634268	-1.461483							1.148695	-2.19479
0.635513	-1.464164							1.14994	-2.19479
0.636757	-1.466933							1.151184	-2.19479
0.638002	-1.469543							1.152429	-2.19479
0.639246	-1.472245							1.153673	-2.19479
0.640491	-1.474818							1.154918	-2.19479
0.641735	-1.477777							1.156162	-2.19479
0.64298	-1.479901							1.157407	-2.19479
0.644224	-1.482677							1.158651	-2.19479
0.645469	-1.485661							1.159896	-2.194789
0.646713	-1.487992							1.16114	-2.194789
0.647958	-1.489691							1.162385	-2.194789
0.649202	-1.491098							1.16363	-2.194789
0.650447	-1.493911							1.164874	-2.194789
0.651692	-1.497122							1.166119	-2.194789
0.652936	-1.5006							1.167363	-2.194789
0.654181	-1.503464							1.168608	-2.194789
0.655425	-1.50721							1.169852	-2.194789
0.65667	-1.510324							1.171097	-2.194789
0.657914	-1.513389							1.172341	-2.194789
0.659159	-1.516018							1.173586	-2.194789
0.660403	-1.518144							1.17483	-2.194789
0.661648	-1.519889							1.176075	-2.194789
0.662892	-1.522863							1.177319	-2.194789
0.664137	-1.525822							1.178564	-2.194789
0.665381	-1.528189							1.179808	-2.194788
0.666626	-1.5309							1.181053	-2.194788
0.66787	-1.533628							1.182297	-2.194788
0.669115	-1.53596							1.183542	-2.194788
0.670359	-1.538176							1.184786	-2.194788
0.671604	-1.540136							1.186031	-2.194788
0.672848	-1.542902							1.187276	-2.194788
0.674093	-1.545604							1.18852	-2.194788
0.675337	-1.548503							1.189764	-2.194788
0.676582	-1.550986							1.191009	-2.194788
0.677827	-1.553753							1.192254	-2.194788
0.679071	-1.555562							1.193498	-2.194788
0.680316	-1.557027							1.194743	-2.194788
0.68156	-1.559291							1.195987	-2.194788
0.682805	-1.562631							1.197232	-2.194788
0.684049	-1.56573							1.198476	-2.194788
0.685294	-1.568071							1.199721	-2.194788
0.686538	-1.570473							1.200965	-2.194788
0.687783	-1.572976							1.20221	-2.194788
0.689027	-1.575609							1.203454	-2.194788
0.690272	-1.57812							1.204699	-2.194788
0.691516	-1.579996							1.205943	-2.194787
0.692761	-1.581655							1.207188	-2.194787
0.694005	-1.583722							1.208432	-2.194787
0.69525	-1.586551							1.209677	-2.194787
0.696494	-1.589746							1.210921	-2.194787
0.697739	-1.592252							1.212166	-2.194787
0.698983	-1.594959							1.21341	-2.194787
0.700228	-1.597394							1.214655	-2.194787
0.701472	-1.599458							1.215899	-2.194787
0.702717	-1.601546							1.217144	-2.194787
0.703961	-1.603384							1.218389	-2.194787
0.705206	-1.606046							1.219633	-2.194787
0.706451	-1.608773							1.220878	-2.194787
0.707695	-1.611083							1.222122	-2.194787
0.70894	-1.613372							1.223367	-2.194787
0.710184	-1.616147							1.224611	-2.194787
0.711429	-1.619239							1.225856	-2.194787
0.712673	-1.621231							1.2271	-2.194786
0.713918	-1.622747							1.228345	-2.194786
0.715162	-1.624775							1.229589	-2.194786
0.716407	-1.62689							1.230834	-2.194786
0.717651	-1.62847							1.232078	-2.194786
0.718896	-1.630118							1.233323	-2.194786
0.72014	-1.631809							1.234567	-2.194786
0.721385	-1.633466							1.235812	-2.194786
0.722629	-1.635724							1.237056	-2.194786
0.723874	-1.638164							1.238301	-2.194786
0.725118	-1.640531							1.239545	-2.194786
0.726363	-1.642752							1.24079	-2.194786
0.727607	-1.644574							1.242035	-2.194786
0.728852	-1.646501							1.243279	-2.194786
0.730096	-1.648508							1.244524	-2.194786
0.731341	-1.650017							1.245768	-2.194786
0.732586	-1.652135							1.247013	-2.194785
0.73383	-1.65426							1.248257	-2.194785
0.735075	-1.655606							1.249502	-2.194785
0.736319	-1.656931							1.250746	-2.194785
0.737564	-1.658719							1.251991	-2.194785
0.738808	-1.661089							1.253235	-2.194785
0.740053	-1.662949							1.25448	-2.194785
0.741297	-1.664618							1.255724	-2.194785
0.742542	-1.667206							1.256969	-2.194785
0.743786	-1.669878							1.258213	-2.194785
0.745031	-1.671489							1.259458	-2.194785
0.746275	-1.672976							1.260702	-2.194785
0.74752	-1.67523							1.261947	-2.194784
0.748764	-1.676991							1.263191	-2.194784
0.750009	-1.678776							1.264436	-2.194784
0.751253	-1.680705							1.26568	-2.194784
0.752498	-1.682663							1.266925	-2.194784
0.753742	-1.684696							1.26817	-2.194784
0.754987	-1.686839							1.269414	-2.194784
0.756232	-1.688833							1.270659	-2.194784
0.757476	-1.689927							1.271903	-2.194783
0.758721	-1.691611							1.273148	-2.194783
0.759965	-1.693813							1.274392	-2.194783
0.76121	-1.695019							1.275637	-2.194783
0.762454	-1.696208							1.276881	-2.194783
0.763699	-1.698135							1.278126	-2.194783
0.764943	-1.70035							1.27937	-2.194783
0.766188	-1.702911							1.280615	-2.194783
0.767432	-1.70447							1.281859	-2.194783
0.768677	-1.706669							1.283104	-2.194783
0.769921	-1.708357							1.284348	-2.194783
0.771166	-1.709807							1.285593	-2.194783
0.77241	-1.711095							1.286837	-2.194783
0.773655	-1.711775							1.288082	-2.194783
0.774899	-1.71329							1.289326	-2.194782
0.776144	-1.714817							1.290571	-2.194782
0.777388	-1.716402							1.291815	-2.194782
0.778633	-1.718253							1.29306	-2.194782
0.779877	-1.720238							1.294304	-2.194782
0.781122	-1.721895							1.295549	-2.194782
0.782367	-1.723847							1.296794	-2.194782
0.783611	-1.725893							1.298038	-2.194782
0.784855	-1.72741							1.299283	-2.194782
0.7861	-1.729131							1.300527	-2.194782
0.787345	-1.730901							1.301772	-2.194782
0.788589	-1.732141							1.303016	-2.194782
0.789834	-1.733029							1.304261	-2.194782
0.791078	-1.735075							1.305505	-2.194782
0.792323	-1.736073							1.30675	-2.194782
0.793567	-1.73816							1.307994	-2.194782
0.794812	-1.740745							1.309239	-2.194782
0.796056	-1.741706							1.310483	-2.194782
0.797301	-1.744025							1.311728	-2.194782
0.798545	-1.745573							1.312972	-2.194781
0.79979	-1.746924							1.314217	-2.194781
0.801034	-1.747822							1.315461	-2.194781
0.802279	-1.749396							1.316706	-2.194781
0.803523	-1.751628							1.31795	-2.194781
0.804768	-1.752687							1.319195	-2.194781
0.806012	-1.754085							1.320439	-2.194781
0.807257	-1.756427							1.321684	-2.194781
0.808501	-1.757824							1.322929	-2.194781
0.809746	-1.758819							1.324173	-2.194781
0.810991	-1.760617							1.325418	-2.194781
0.812235	-1.762725							1.326662	-2.194781
0.81348	-1.764391							1.327907	-2.194781
0.814724	-1.766225							1.329151	-2.194781
0.815969	-1.767881							1.330396	-2.19478
0.817213	-1.769889							1.33164	-2.19478
0.818458	-1.771722							1.332885	-2.19478
0.819702	-1.773744							1.334129	-2.19478
0.820947	-1.775332							1.335374	-2.19478
0.822191	-1.776599							1.336618	-2.19478
0.823436	-1.778251							1.337863	-2.19478
0.82468	-1.779893							1.339107	-2.19478
0.825925	-1.780676							1.340352	-2.19478
0.827169	-1.781724							1.341596	-2.19478
0.828414	-1.782821							1.342841	-2.19478
0.829658	-1.784735							1.344085	-2.19478
0.830903	-1.785489							1.34533	-2.194779
0.832147	-1.787023							1.346575	-2.194779
0.833392	-1.788562							1.347819	-2.194779
0.834636	-1.790325							1.349064	-2.194779
0.835881	-1.793054							1.350308	-2.194779
0.837126	-1.795609							1.351553	-2.194779
0.83837	-1.798536							1.352797	-2.194779
0.839615	-1.799897							1.354042	-2.194778
0.840859	-1.801131							1.355286	-2.194778
0.842104	-1.802108							1.356531	-2.194778
0.843348	-1.803064							1.357775	-2.194778
0.844593	-1.805009							1.35902	-2.194778
0.845837	-1.80642							1.360264	-2.194778
0.847082	-1.807384							1.361509	-2.194778
0.848326	-1.80819							1.362753	-2.194778
0.849571	-1.809708							1.363998	-2.194778
0.850815	-1.811426							1.365242	-2.194778
0.85206	-1.813495							1.366487	-2.194778
0.853304	-1.814976							1.367731	-2.194777
0.854549	-1.816362							1.368976	-2.194777
0.855793	-1.817536							1.37022	-2.194777
0.857038	-1.81758							1.371465	-2.194777
0.858282	-1.820099							1.37271	-2.194777
0.859527	-1.820689							1.373954	-2.194777
0.860771	-1.822581							1.375198	-2.194777
0.862016	-1.824846							1.376443	-2.194777
0.863261	-1.826696							1.377688	-2.194777
0.864505	-1.827952							1.378932	-2.194777
0.86575	-1.828218							1.380177	-2.194777
0.866994	-1.830086							1.381421	-2.194777
0.868239	-1.831688							1.382666	-2.194777
0.869483	-1.832862							1.38391	-2.194777
0.870728	-1.834712							1.385155	-2.194777
0.871972	-1.836619							1.386399	-2.194777
0.873217	-1.837649							1.387644	-2.194777
0.874461	-1.838755							1.388888	-2.194776
0.875706	-1.839768							1.390133	-2.194776
0.87695	-1.841227							1.391377	-2.194776
0.878195	-1.842355							1.392622	-2.194776
0.879439	-1.842636							1.393866	-2.194776
0.880684	-1.843408							1.395111	-2.194776
0.881928	-1.844544							1.396355	-2.194776
0.883173	-1.845223							1.3976	-2.194776
0.884417	-1.846109							1.398844	-2.194776
0.885662	-1.847435							1.400089	-2.194776
0.886907	-1.848448							1.401334	-2.194776
0.888151	-1.850034							1.402578	-2.194776
0.889395	-1.85137							1.403823	-2.194776
0.89064	-1.851959							1.405067	-2.194775
0.891885	-1.852493							1.406312	-2.194775
0.893129	-1.854001							1.407556	-2.194775
0.894374	-1.854079							1.408801	-2.194775
0.895618	-1.854904							1.410045	-2.194775
0.896863	-1.855982							1.41129	-2.194775
0.898107	-1.856469							1.412534	-2.194775
0.899352	-1.857612							1.413779	-2.194775
0.900596	-1.858082							1.415023	-2.194775
0.901841	-1.858719							1.416268	-2.194775
0.903085	-1.859244							1.417512	-2.194775
0.90433	-1.85955							1.418757	-2.194775
0.905574	-1.860549							1.420001	-2.194774
0.906819	-1.861004							1.421246	-2.194774
0.908063	-1.861494							1.42249	-2.194774
0.909308	-1.862914							1.423735	-2.194774
0.910552	-1.8647							1.424979	-2.194774
0.911797	-1.865842							1.426224	-2.194774
0.913041	-1.867148							1.427469	-2.194773
0.914286	-1.869078							1.428713	-2.194773
0.915531	-1.870752							1.429958	-2.194773
0.916775	-1.871773							1.431202	-2.194773
0.91802	-1.872799							1.432447	-2.194773
0.919264	-1.875018							1.433691	-2.194773
0.920509	-1.876777							1.434936	-2.194773
0.921753	-1.877915							1.43618	-2.194773
0.922998	-1.879172							1.437425	-2.194773
0.924242	-1.879762							1.438669	-2.194772
0.925487	-1.881218							1.439914	-2.194772
0.926731	-1.883429							1.441158	-2.194772
0.927976	-1.885102							1.442403	-2.194772
0.92922	-1.886712							1.443647	-2.194772
0.930465	-1.887173							1.444892	-2.194772
0.931709	-1.887303							1.446136	-2.194772
0.932954	-1.887875							1.447381	-2.194772
0.934198	-1.888576							1.448625	-2.194772
0.935443	-1.889769							1.44987	-2.194772
0.936687	-1.890213							1.451114	-2.194772
0.937932	-1.89065							1.452359	-2.194772
0.939176	-1.891602							1.453604	-2.194772
0.940421	-1.892481							1.454848	-2.194772
0.941666	-1.893999							1.456093	-2.194772
0.94291	-1.895985							1.457337	-2.194772
0.944155	-1.89669							1.458582	-2.194771
0.945399	-1.897614							1.459826	-2.194771
0.946644	-1.89783							1.461071	-2.194771
0.947888	-1.899172							1.462315	-2.194771
0.949133	-1.900387							1.46356	-2.194771
0.950377	-1.901654							1.464804	-2.194771
0.951622	-1.902652							1.466049	-2.194771
0.952866	-1.90367							1.467293	-2.194771
0.954111	-1.90465							1.468538	-2.194771
0.955355	-1.905282							1.469782	-2.194771
0.9566	-1.90623							1.471027	-2.194771
0.957844	-1.907256							1.472271	-2.19477
0.959089	-1.908348							1.473516	-2.19477
0.960333	-1.909818							1.47476	-2.19477
0.961578	-1.910242							1.476005	-2.19477
0.962822	-1.910308							1.47725	-2.19477
0.964067	-1.911197							1.478494	-2.194769
0.965311	-1.912134							1.479738	-2.194769
0.966556	-1.913554							1.480983	-2.194769
0.9678	-1.914935							1.482228	-2.194769
0.969045	-1.916271							1.483472	-2.194769
0.97029	-1.917456							1.484717	-2.194769
0.971534	-1.918362							1.485961	-2.194769
0.972779	-1.919382							1.487206	-2.194769
0.974023	-1.920435							1.48845	-2.194769
0.975268	-1.921186							1.489695	-2.194769
0.976512	-1.921655							1.490939	-2.194769
0.977757	-1.922167							1.492184	-2.194768
0.979001	-1.923364							1.493428	-2.194768
0.980246	-1.92427							1.494673	-2.194768
0.98149	-1.924509							1.495917	-2.194768
0.982735	-1.924187							1.497162	-2.194768
0.983979	-1.92461							1.498406	-2.194768
0.985224	-1.925663							1.499651	-2.194768
0.986468	-1.927197							1.500895	-2.194768
0.987713	-1.928291							1.50214	-2.194768
0.988957	-1.928481							1.503384	-2.194768
0.990202	-1.929337							1.504629	-2.194767
0.991446	-1.929894							1.505874	-2.194767
0.992691	-1.93067							1.507118	-2.194767
0.993935	-1.931711							1.508363	-2.194767
0.99518	-1.93285							1.509607	-2.194767
0.996425	-1.933981							1.510852	-2.194767
0.997669	-1.934895							1.512096	-2.194767
0.998914	-1.93609							1.513341	-2.194767
1.000158	-1.937269							1.514585	-2.194767
1.001403	-1.937431							1.51583	-2.194767
1.002647	-1.937603							1.517074	-2.194767
1.003892	-1.938058							1.518319	-2.194767
1.005136	-1.93786							1.519563	-2.194767
1.006381	-1.938252							1.520808	-2.194767
1.007625	-1.939559							1.522052	-2.194766
1.00887	-1.940738							1.523297	-2.194766
1.010114	-1.941163							1.524541	-2.194766
1.011359	-1.941071							1.525786	-2.194766
1.012603	-1.941794							1.52703	-2.194766
1.013848	-1.942937							1.528275	-2.194765
1.015092	-1.943984							1.529519	-2.194765
1.016337	-1.945221							1.530764	-2.194765
1.017581	-1.946635							1.532009	-2.194765
1.018826	-1.948417							1.533253	-2.194765
1.02007	-1.94973							1.534498	-2.194765
1.021315	-1.950753							1.535742	-2.194765
1.02256	-1.951964							1.536987	-2.194765
1.023804	-1.952984							1.538231	-2.194765
1.025049	-1.954554							1.539476	-2.194764
1.026293	-1.955875							1.54072	-2.194764
1.027538	-1.957054							1.541965	-2.194764
1.028782	-1.958069							1.543209	-2.194764
1.030027	-1.958788							1.544454	-2.194764
1.031271	-1.959279							1.545698	-2.194764
1.032516	-1.959988							1.546943	-2.194764
1.03376	-1.961394							1.548187	-2.194764
1.035005	-1.962204							1.549432	-2.194764
1.036249	-1.962934							1.550676	-2.194764
1.037494	-1.963856							1.551921	-2.194764
1.038738	-1.96393							1.553165	-2.194764
1.039983	-1.963633							1.55441	-2.194763
1.041227	-1.963102							1.555654	-2.194763
1.042472	-1.963406							1.556899	-2.194763
1.043716	-1.96414							1.558143	-2.194763
1.044961	-1.96479							1.559388	-2.194763
1.046206	-1.965663							1.560633	-2.194763
1.04745	-1.965936							1.561877	-2.194763
1.048694	-1.965916							1.563122	-2.194763
1.049939	-1.965274							1.564366	-2.194763
1.051184	-1.965234							1.565611	-2.194763
1.052428	-1.965999							1.566855	-2.194762
1.053673	-1.966812							1.5681	-2.194762
1.054917	-1.968228							1.569344	-2.194762
1.056162	-1.968936							1.570589	-2.194762
1.057406	-1.969672							1.571833	-2.194762
1.058651	-1.970048							1.573078	-2.194762
1.059895	-1.970475							1.574322	-2.194762
1.06114	-1.971466							1.575567	-2.194762
1.062384	-1.972648							1.576811	-2.194761
1.063629	-1.974172							1.578056	-2.194761
1.064873	-1.975691							1.5793	-2.194761
1.066118	-1.975987							1.580545	-2.194761
1.067362	-1.976225							1.581789	-2.194761
1.068607	-1.97682							1.583034	-2.194761
1.069851	-1.977263							1.584278	-2.194761
1.071096	-1.977172							1.585523	-2.19476
1.07234	-1.977629							1.586768	-2.19476
1.073585	-1.978787							1.588012	-2.19476
1.07483	-1.980014							1.589257	-2.19476
1.076074	-1.980418							1.590501	-2.19476
1.077319	-1.981153							1.591746	-2.19476
1.078563	-1.981814							1.59299	-2.19476
1.079808	-1.982339							1.594235	-2.19476
1.081052	-1.983134							1.595479	-2.19476
1.082297	-1.983248							1.596724	-2.19476
1.083541	-1.98382							1.597968	-2.19476
1.084786	-1.98345							1.599213	-2.194759
1.08603	-1.984047							1.600457	-2.194759
1.087275	-1.984336							1.601702	-2.194759
1.088519	-1.984122							1.602946	-2.194759
1.089764	-1.983896							1.604191	-2.194759
1.091008	-1.984625							1.605435	-2.194759
1.092253	-1.98557							1.60668	-2.194759
1.093497	-1.986824							1.607924	-2.194759
1.094742	-1.988005							1.609169	-2.194759
1.095986	-1.988218							1.610413	-2.194758
1.097231	-1.988491							1.611658	-2.194758
1.098475	-1.989717							1.612903	-2.194758
1.09972	-1.990004							1.614147	-2.194758
1.100965	-1.991092							1.615392	-2.194758
1.102209	-1.991737							1.616636	-2.194757
1.103454	-1.993061							1.617881	-2.194757
1.104698	-1.994412							1.619125	-2.194757
1.105943	-1.995413							1.62037	-2.194757
1.107187	-1.996247							1.621614	-2.194757
1.108432	-1.99648							1.622859	-2.194757
1.109676	-1.997617							1.624103	-2.194757
1.110921	-1.99869							1.625348	-2.194757
1.112165	-1.999872							1.626592	-2.194757
1.11341	-2.001356							1.627837	-2.194757
1.114654	-2.001056							1.629081	-2.194756
1.115899	-2.002005							1.630326	-2.194756
1.117143	-2.001878							1.63157	-2.194756
1.118388	-2.003598							1.632815	-2.194756
1.119632	-2.004884							1.63406	-2.194756
1.120877	-2.004803							1.635304	-2.194756
1.122121	-2.005807							1.636548	-2.194756
1.123366	-2.006294							1.637793	-2.194756
1.12461	-2.006517							1.639037	-2.194756
1.125855	-2.006588							1.640282	-2.194756
1.1271	-2.006467							1.641527	-2.194756
1.128344	-2.007503							1.642771	-2.194756
1.129589	-2.008572							1.644016	-2.194755
1.130833	-2.009637							1.64526	-2.194755
1.132078	-2.010138							1.646505	-2.194755
1.133322	-2.011211							1.647749	-2.194755
1.134567	-2.012365							1.648994	-2.194755
1.135811	-2.012993							1.650238	-2.194754
1.137056	-2.012618							1.651483	-2.194754
1.1383	-2.013217							1.652727	-2.194754
1.139545	-2.013734							1.653972	-2.194754
1.140789	-2.014124							1.655216	-2.194754
1.142034	-2.014904							1.656461	-2.194754
1.143278	-2.015718							1.657705	-2.194753
1.144523	-2.016495							1.65895	-2.194753
1.145767	-2.017468							1.660195	-2.194753
1.147012	-2.017829							1.661439	-2.194753
1.148256	-2.018422							1.662683	-2.194753
1.149501	-2.018097							1.663928	-2.194753
1.150746	-2.01795							1.665172	-2.194753
1.15199	-2.018854							1.666417	-2.194753
1.153234	-2.018759							1.667662	-2.194753
1.154479	-2.0194							1.668906	-2.194752
1.155724	-2.019226							1.670151	-2.194752
1.156968	-2.019799							1.671395	-2.194752
1.158213	-2.021183							1.67264	-2.194752
1.159457	-2.022409							1.673884	-2.194752
1.160702	-2.022272							1.675129	-2.194752
1.161946	-2.023098							1.676373	-2.194752
1.163191	-2.023147							1.677618	-2.194751
1.164435	-2.023985							1.678862	-2.194751
1.16568	-2.025326							1.680107	-2.194751
1.166924	-2.025216							1.681351	-2.194751
1.168169	-2.024684							1.682596	-2.194751
1.169413	-2.024604							1.68384	-2.194751
1.170658	-2.025698							1.685085	-2.194751
1.171902	-2.026135							1.686329	-2.194751
1.173147	-2.025449							1.687574	-2.194751
1.174391	-2.02539							1.688819	-2.19475
1.175636	-2.026282							1.690063	-2.19475
1.17688	-2.026904							1.691307	-2.19475
1.178125	-2.026727							1.692552	-2.19475
1.179369	-2.026767							1.693797	-2.19475
1.180614	-2.026136							1.695041	-2.19475
1.181859	-2.026461							1.696286	-2.19475
1.183103	-2.027623							1.69753	-2.19475
1.184348	-2.027228							1.698775	-2.19475
1.185592	-2.027457							1.700019	-2.19475
1.186837	-2.028144							1.701264	-2.194749
1.188081	-2.028971							1.702508	-2.194749
1.189326	-2.029291							1.703753	-2.194749
1.19057	-2.029924							1.704997	-2.194749
1.191815	-2.030817							1.706242	-2.194749
1.193059	-2.031629							1.707486	-2.194749
1.194304	-2.031916							1.708731	-2.194749
1.195548	-2.032309							1.709975	-2.194748
1.196793	-2.033206							1.71122	-2.194748
1.198037	-2.033602							1.712464	-2.194748
1.199282	-2.035585							1.713709	-2.194748
1.200526	-2.035622							1.714954	-2.194748
1.201771	-2.036179							1.716198	-2.194747
1.203015	-2.03696							1.717443	-2.194747
1.20426	-2.037225							1.718687	-2.194747
1.205505	-2.036844							1.719931	-2.194747
1.206749	-2.036567							1.721176	-2.194747
1.207994	-2.036128							1.722421	-2.194747
1.209238	-2.036875							1.723665	-2.194747
1.210483	-2.036868							1.72491	-2.194747
1.211727	-2.036963							1.726154	-2.194746
1.212972	-2.037229							1.727399	-2.194746
1.214216	-2.037846							1.728643	-2.194746
1.215461	-2.037649							1.729888	-2.194746
1.216705	-2.037547							1.731132	-2.194746
1.21795	-2.037912							1.732377	-2.194746
1.219194	-2.037544							1.733621	-2.194746
1.220439	-2.037049							1.734866	-2.194746
1.221683	-2.036558							1.73611	-2.194745
1.222928	-2.036973							1.737355	-2.194745
1.224172	-2.037499							1.738599	-2.194745
1.225417	-2.037986							1.739844	-2.194745
1.226661	-2.038059							1.741089	-2.194745
1.227906	-2.038358							1.742333	-2.194744
1.22915	-2.03961							1.743578	-2.194744
1.230395	-2.04049							1.744822	-2.194744
1.23164	-2.041242							1.746066	-2.194744
1.232884	-2.041551							1.747311	-2.194744
1.234129	-2.041877							1.748556	-2.194744
1.235373	-2.043216							1.7498	-2.194744
1.236618	-2.044518							1.751045	-2.194744
1.237862	-2.044463							1.752289	-2.194744
1.239107	-2.044339							1.753534	-2.194743
1.240351	-2.044921							1.754778	-2.194743
1.241596	-2.045099							1.756023	-2.194743
1.24284	-2.045058							1.757267	-2.194743
1.244085	-2.044802							1.758512	-2.194743
1.245329	-2.044814							1.759756	-2.194743
1.246574	-2.045602							1.761001	-2.194743
1.247818	-2.046287							1.762245	-2.194742
1.249063	-2.046239							1.76349	-2.194742
1.250307	-2.045956							1.764734	-2.194742
1.251552	-2.046504							1.765979	-2.194742
1.252796	-2.046971							1.767223	-2.194742
1.254041	-2.047442							1.768468	-2.194742
1.255285	-2.047492							1.769713	-2.194741
1.25653	-2.048192							1.770957	-2.194741
1.257774	-2.048964							1.772202	-2.194741
1.259019	-2.049064							1.773446	-2.194741
1.260264	-2.04932							1.774691	-2.194741
1.261508	-2.048459							1.775935	-2.194741
1.262753	-2.048835							1.77718	-2.194741
1.263997	-2.049121							1.778424	-2.194741
1.265242	-2.04905							1.779669	-2.194741
1.266486	-2.049337							1.780913	-2.194741
1.267731	-2.049767							1.782158	-2.19474
1.268975	-2.050619							1.783402	-2.19474
1.27022	-2.051589							1.784647	-2.19474
1.271464	-2.052209							1.785891	-2.19474
1.272709	-2.052742							1.787136	-2.19474
1.273953	-2.053754							1.78838	-2.194739
1.275198	-2.055128							1.789625	-2.194739
1.276442	-2.056114							1.790869	-2.194739
1.277687	-2.056968							1.792114	-2.194739
1.278931	-2.058117							1.793358	-2.194739
1.280176	-2.058845							1.794603	-2.194739
1.28142	-2.059647							1.795848	-2.194739
1.282665	-2.060503							1.797092	-2.194738
1.283909	-2.06096							1.798337	-2.194738
1.285154	-2.061147							1.799581	-2.194738
1.286399	-2.061162							1.800825	-2.194738
1.287643	-2.061291							1.80207	-2.194738
1.288888	-2.061806							1.803315	-2.194738
1.290132	-2.061827							1.804559	-2.194738
1.291377	-2.061289							1.805804	-2.194738
1.292621	-2.061539							1.807048	-2.194737
1.293866	-2.061832							1.808293	-2.194737
1.29511	-2.061918							1.809537	-2.194737
1.296355	-2.061906							1.810782	-2.194737
1.297599	-2.061844							1.812026	-2.194737
1.298844	-2.06151							1.813271	-2.194736
1.300088	-2.061369							1.814515	-2.194736
1.301333	-2.062258							1.81576	-2.194736
1.302577	-2.062984							1.817004	-2.194736
1.303822	-2.063489							1.818249	-2.194736
1.305066	-2.064668							1.819493	-2.194736
1.306311	-2.065957							1.820738	-2.194736
1.307555	-2.066767							1.821983	-2.194736
1.3088	-2.067113							1.823227	-2.194736
1.310045	-2.06728							1.824472	-2.194736
1.311289	-2.067829							1.825716	-2.194735
1.312533	-2.068594							1.826961	-2.194735
1.313778	-2.068887							1.828205	-2.194735
1.315023	-2.069026							1.82945	-2.194735
1.316267	-2.069166							1.830694	-2.194735
1.317512	-2.069713							1.831939	-2.194735
1.318756	-2.070197							1.833183	-2.194734
1.320001	-2.070655							1.834428	-2.194734
1.321245	-2.071785							1.835672	-2.194734
1.32249	-2.072614							1.836917	-2.194734
1.323734	-2.072888							1.838161	-2.194734
1.324979	-2.073407							1.839406	-2.194733
1.326223	-2.073628							1.84065	-2.194733
1.327468	-2.074567							1.841895	-2.194733
1.328712	-2.075253							1.843139	-2.194733
1.329957	-2.075555							1.844384	-2.194732
1.331201	-2.075362							1.845628	-2.194732
1.332446	-2.075476							1.846873	-2.194732
1.33369	-2.075622							1.848117	-2.194732
1.334935	-2.075983							1.849362	-2.194732
1.336179	-2.076597							1.850607	-2.194731
1.337424	-2.0769							1.851851	-2.194731
1.338668	-2.077242							1.853096	-2.194731
1.339913	-2.077753							1.85434	-2.194731
1.341158	-2.078097							1.855585	-2.194731
1.342402	-2.077663							1.856829	-2.194731
1.343647	-2.077827							1.858074	-2.194731
1.344891	-2.078534							1.859318	-2.194731
1.346136	-2.079458							1.860563	-2.194731
1.34738	-2.079704							1.861807	-2.194731
1.348625	-2.080182							1.863052	-2.19473
1.349869	-2.080685							1.864296	-2.19473
1.351114	-2.08102							1.865541	-2.19473
1.352358	-2.081995							1.866785	-2.19473
1.353603	-2.083212							1.86803	-2.19473
1.354847	-2.083677							1.869274	-2.19473
1.356092	-2.084338							1.870519	-2.19473
1.357336	-2.084682							1.871763	-2.194729
1.358581	-2.084527							1.873008	-2.194729
1.359825	-2.084322							1.874252	-2.194729
1.36107	-2.084164							1.875497	-2.194729
1.362314	-2.084335							1.876742	-2.194729
1.363559	-2.084766							1.877986	-2.194728
1.364804	-2.084624							1.879231	-2.194728
1.366048	-2.085349							1.880475	-2.194728
1.367293	-2.085688							1.88172	-2.194728
1.368537	-2.085622							1.882964	-2.194728
1.369782	-2.085413							1.884209	-2.194728
1.371026	-2.085752							1.885453	-2.194728
1.372271	-2.085729							1.886698	-2.194728
1.373515	-2.08544							1.887942	-2.194727
1.37476	-2.086093							1.889187	-2.194727
1.376004	-2.086909							1.890431	-2.194727
1.377249	-2.088974							1.891676	-2.194727
1.378493	-2.089349							1.89292	-2.194727
1.379738	-2.089463							1.894165	-2.194727
1.380982	-2.089049							1.895409	-2.194727
1.382227	-2.089768							1.896654	-2.194726
1.383471	-2.089508							1.897898	-2.194726
1.384716	-2.08973							1.899143	-2.194726
1.38596	-2.090383							1.900387	-2.194726
1.387205	-2.090418							1.901632	-2.194726
1.388449	-2.090372							1.902876	-2.194726
1.389694	-2.090377							1.904121	-2.194725
1.390939	-2.090529							1.905366	-2.194725
1.392183	-2.090673							1.90661	-2.194725
1.393428	-2.092278							1.907855	-2.194725
1.394672	-2.09235							1.909099	-2.194725
1.395917	-2.092293							1.910344	-2.194724
1.397161	-2.092363							1.911588	-2.194724
1.398406	-2.092551							1.912833	-2.194724
1.39965	-2.093395							1.914077	-2.194724
1.400895	-2.09447							1.915322	-2.194724
1.402139	-2.094064							1.916566	-2.194723
1.403384	-2.094218							1.917811	-2.194723
1.404628	-2.094797							1.919055	-2.194723
1.405873	-2.095846							1.9203	-2.194723
1.407117	-2.095361							1.921544	-2.194723
1.408362	-2.094491							1.922789	-2.194722
1.409606	-2.094382							1.924034	-2.194722
1.410851	-2.095012							1.925278	-2.194722
1.412095	-2.093635							1.926522	-2.194722
1.41334	-2.093504							1.927767	-2.194722
1.414584	-2.09319							1.929011	-2.194721
1.415829	-2.092718							1.930256	-2.194721
1.417073	-2.092999							1.931501	-2.194721
1.418318	-2.09366							1.932745	-2.194721
1.419563	-2.094107							1.93399	-2.194721
1.420807	-2.0953							1.935234	-2.194721
1.422052	-2.096451							1.936479	-2.194721
1.423296	-2.09669							1.937723	-2.194721
1.424541	-2.097367							1.938968	-2.194721
1.425785	-2.097062							1.940212	-2.194721
1.42703	-2.097201							1.941457	-2.194721
1.428274	-2.097697							1.942701	-2.19472
1.429519	-2.097461							1.943946	-2.19472
1.430763	-2.097059							1.94519	-2.19472
1.432008	-2.097903							1.946435	-2.19472
1.433252	-2.097528							1.947679	-2.194719
1.434497	-2.09848							1.948924	-2.194719
1.435741	-2.100401							1.950168	-2.194719
1.436986	-2.100353							1.951413	-2.194719
1.43823	-2.100586							1.952658	-2.194719
1.439475	-2.099155							1.953902	-2.194718
1.440719	-2.098824							1.955146	-2.194718
1.441964	-2.099018							1.956391	-2.194718
1.443208	-2.099711							1.957636	-2.194718
1.444453	-2.099822							1.95888	-2.194718
1.445698	-2.100683							1.960125	-2.194717
1.446942	-2.100885							1.961369	-2.194717
1.448187	-2.100722							1.962614	-2.194717
1.449431	-2.100453							1.963858	-2.194717
1.450676	-2.101209							1.965103	-2.194717
1.45192	-2.100665							1.966347	-2.194716
1.453165	-2.100838							1.967592	-2.194716
1.454409	-2.10091							1.968836	-2.194716
1.455654	-2.099348							1.970081	-2.194716
1.456898	-2.100115							1.971325	-2.194716
1.458143	-2.101025							1.97257	-2.194715
1.459387	-2.101558							1.973814	-2.194715
1.460632	-2.101269							1.975059	-2.194715
1.461876	-2.100427							1.976303	-2.194715
1.463121	-2.099184							1.977548	-2.194715
1.464365	-2.099423							1.978793	-2.194715
1.46561	-2.099571							1.980037	-2.194715
1.466854	-2.099964							1.981281	-2.194714
1.468099	-2.099851							1.982526	-2.194714
1.469344	-2.099349							1.98377	-2.194714
1.470588	-2.099128							1.985015	-2.194714
1.471833	-2.09919							1.98626	-2.194714
1.473077	-2.099297							1.987504	-2.194714
1.474322	-2.100784							1.988749	-2.194714
1.475566	-2.102063							1.989993	-2.194714
1.476811	-2.102026							1.991238	-2.194714
1.478055	-2.102397							1.992482	-2.194713
1.4793	-2.10273							1.993727	-2.194713
1.480544	-2.102236							1.994971	-2.194713
1.481789	-2.103028							1.996216	-2.194713
1.483033	-2.103381							1.99746	-2.194713
1.484278	-2.103136							1.998705	-2.194712
1.485522	-2.103624							1.999949	-2.194712
1.486767	-2.103736							2.001194	-2.194712
1.488011	-2.104504							2.002439	-2.194712
1.489256	-2.104546							2.003683	-2.194712
1.4905	-2.10126							2.004928	-2.194711
1.491745	-2.098926							2.006172	-2.194711
1.492989	-2.097831							2.007417	-2.194711
1.494234	-2.097299							2.008661	-2.194711
1.495479	-2.091582							2.009905	-2.194711
1.496723	-2.088744							2.01115	-2.19471
1.497968	-2.087142							2.012394	-2.19471
1.499212	-2.086241							2.013639	-2.19471
1.500457	-2.085282							2.014884	-2.19471
1.501701	-2.083269							2.016128	-2.19471
1.502946	-2.082012							2.017373	-2.19471
1.50419	-2.079781							2.018617	-2.194709
1.505435	-2.078634							2.019862	-2.194709
1.506679	-2.078864							2.021106	-2.194709
1.507924	-2.077355							2.022351	-2.194709
1.509168	-2.076861							2.023595	-2.194709
1.510413	-2.075871							2.02484	-2.194708
1.511657	-2.075302							2.026084	-2.194708
1.512902	-2.074857							2.027329	-2.194708
1.514146	-2.073659							2.028574	-2.194708
1.515391	-2.071764							2.029818	-2.194707
1.516635	-2.070891							2.031063	-2.194707
1.51788	-2.070081							2.032307	-2.194707
1.519124	-2.069758							2.033552	-2.194707
1.520369	-2.069208							2.034796	-2.194707
1.521613	-2.068656							2.036041	-2.194706
1.522858	-2.069191							2.037285	-2.194706
1.524103	-2.067972							2.038529	-2.194706
1.525347	-2.067816							2.039774	-2.194706
1.526592	-2.069301							2.041018	-2.194706
1.527836	-2.070213							2.042263	-2.194705
1.529081	-2.071734							2.043508	-2.194705
1.530325	-2.072							2.044752	-2.194705
1.53157	-2.072721							2.045997	-2.194705
1.532814	-2.074127							2.047241	-2.194705
1.534059	-2.075428							2.048486	-2.194705
1.535303	-2.076698							2.04973	-2.194704
1.536548	-2.076833							2.050975	-2.194704
1.537792	-2.07751							2.052219	-2.194704
1.539037	-2.078547							2.053464	-2.194704
1.540281	-2.080786							2.054708	-2.194704
1.541526	-2.082548							2.055953	-2.194703
1.54277	-2.083818							2.057198	-2.194703
1.544015	-2.085644							2.058442	-2.194703
1.545259	-2.086546							2.059687	-2.194703
1.546504	-2.087539							2.060931	-2.194703
1.547748	-2.089073							2.062176	-2.194702
1.548993	-2.090741							2.06342	-2.194702
1.550238	-2.092255							2.064664	-2.194702
1.551482	-2.093683							2.065909	-2.194702
1.552727	-2.094699							2.067153	-2.194702
1.553971	-2.09572							2.068398	-2.194701
1.555216	-2.097617							2.069643	-2.194701
1.55646	-2.100065							2.070887	-2.194701
1.557705	-2.10155							2.072132	-2.194701
1.558949	-2.103206							2.073376	-2.194701
1.560194	-2.10457							2.074621	-2.1947
1.561438	-2.106402							2.075865	-2.1947
1.562683	-2.108835							2.07711	-2.1947
1.563927	-2.110414							2.078354	-2.1947
1.565172	-2.111465							2.079599	-2.1947
1.566416	-2.113131							2.080843	-2.1947
1.567661	-2.114766							2.082088	-2.1947
1.568905	-2.115324							2.083333	-2.194699
1.57015	-2.116852							2.084577	-2.194699
1.571394	-2.118615							2.085822	-2.194699
1.572639	-2.11942							2.087066	-2.194699
1.573883	-2.120653							2.088311	-2.194699
1.575128	-2.12155							2.089555	-2.194698
1.576373	-2.12266							2.0908	-2.194698
1.577617	-2.12509							2.092044	-2.194698
1.578862	-2.12743							2.093288	-2.194698
1.580106	-2.129018							2.094533	-2.194698
1.581351	-2.130101							2.095778	-2.194697
1.582595	-2.130495							2.097022	-2.194697
1.58384	-2.131592							2.098267	-2.194697
1.585084	-2.132629							2.099511	-2.194697
1.586329	-2.134472							2.100756	-2.194697
1.587573	-2.136299							2.102	-2.194696
1.588818	-2.136602							2.103245	-2.194696
1.590062	-2.136513							2.104489	-2.194696
1.591307	-2.13707							2.105734	-2.194696
1.592551	-2.137545							2.106978	-2.194696
1.593796	-2.138082							2.108223	-2.194695
1.59504	-2.138721							2.109468	-2.194695
1.596285	-2.13965							2.110712	-2.194695
1.59753	-2.140352							2.111957	-2.194695
1.598774	-2.140639							2.113201	-2.194695
1.600018	-2.14048							2.114446	-2.194695
1.601263	-2.13996							2.11569	-2.194694
1.602507	-2.139066							2.116935	-2.194694
1.603752	-2.138779							2.118179	-2.194694
1.604997	-2.138962							2.119423	-2.194694
1.606241	-2.13853							2.120668	-2.194694
1.607486	-2.138074							2.121912	-2.194693
1.60873	-2.137716							2.123157	-2.194693
1.609975	-2.137681							2.124402	-2.194693
1.611219	-2.13748							2.125646	-2.194693
1.612464	-2.136818							2.126891	-2.194693
1.613708	-2.136351							2.128135	-2.194692
1.614953	-2.136178							2.12938	-2.194692
1.616197	-2.135758							2.130624	-2.194692
1.617442	-2.134778							2.131869	-2.194692
1.618686	-2.133486							2.133113	-2.194692
1.619931	-2.132244							2.134358	-2.194691
1.621175	-2.130976							2.135602	-2.194691
1.62242	-2.130008							2.136847	-2.194691
1.623664	-2.129556							2.138092	-2.194691
1.624909	-2.129187							2.139336	-2.194691
1.626153	-2.128863							2.140581	-2.19469
1.627398	-2.128663							2.141825	-2.19469
1.628642	-2.128326							2.14307	-2.19469
1.629887	-2.128341							2.144314	-2.19469
1.631132	-2.128304							2.145559	-2.19469
1.632376	-2.127729							2.146803	-2.19469
1.633621	-2.12655							2.148047	-2.194689
1.634865	-2.126108							2.149292	-2.194689
1.63611	-2.126071							2.150537	-2.194689
1.637354	-2.126178							2.151781	-2.194689
1.638599	-2.126366							2.153026	-2.194689
1.639843	-2.125978							2.15427	-2.194688
1.641088	-2.125432							2.155515	-2.194688
1.642332	-2.125551							2.156759	-2.194688
1.643577	-2.126105							2.158004	-2.194688
1.644821	-2.126747							2.159248	-2.194688
1.646066	-2.127331							2.160493	-2.194688
1.64731	-2.126674							2.161737	-2.194687
1.648555	-2.125525							2.162982	-2.194687
1.649799	-2.124813							2.164227	-2.194687
1.651044	-2.124336							2.165471	-2.194687
1.652289	-2.124236							2.166716	-2.194687
1.653533	-2.124334							2.16796	-2.194686
1.654777	-2.124474							2.169205	-2.194686
1.656022	-2.123957							2.170449	-2.194686
1.657266	-2.122934							2.171694	-2.194686
1.658511	-2.121958							2.172938	-2.194686
1.659756	-2.120604							2.174183	-2.194685
1.661	-2.12014							2.175427	-2.194685
1.662245	-2.120669							2.176672	-2.194685
1.663489	-2.121756							2.177916	-2.194685
1.664734	-2.122848							2.179161	-2.194685
1.665978	-2.122973							2.180405	-2.194685
1.667223	-2.122338							2.18165	-2.194685
1.668467	-2.122758							2.182894	-2.194684
1.669712	-2.123352							2.184139	-2.194684
1.670956	-2.123698							2.185383	-2.194684
1.672201	-2.12406							2.186628	-2.194684
1.673445	-2.124387							2.187872	-2.194684
1.67469	-2.125165							2.189117	-2.194683
1.675934	-2.125313							2.190361	-2.194683
1.677179	-2.124869							2.191606	-2.194683
1.678424	-2.125157							2.192851	-2.194683
1.679668	-2.125809							2.194095	-2.194683
1.680913	-2.126271							2.19534	-2.194682
1.682157	-2.12693							2.196584	-2.194682
1.683401	-2.127136							2.197829	-2.194682
1.684646	-2.126775							2.199073	-2.194682
1.685891	-2.12643							2.200318	-2.194682
1.687135	-2.125874							2.201562	-2.194681
1.68838	-2.125974							2.202806	-2.194681
1.689624	-2.12598							2.204051	-2.194681
1.690869	-2.125629							2.205296	-2.19468
1.692113	-2.125155							2.20654	-2.19468
1.693358	-2.124833							2.207785	-2.19468
1.694602	-2.125266							2.209029	-2.194679
1.695847	-2.125199							2.210274	-2.194679
1.697091	-2.125493							2.211518	-2.194679
1.698336	-2.125086							2.212763	-2.194678
1.69958	-2.125251							2.214007	-2.194678
1.700825	-2.124966							2.215252	-2.194678
1.702069	-2.12464							2.216496	-2.194677
1.703314	-2.12335							2.217741	-2.194677
1.704558	-2.121395							2.218986	-2.194677
1.705803	-2.118813							2.22023	-2.194677
1.707048	-2.116958							2.221475	-2.194677
1.708292	-2.115294							2.222719	-2.194676
1.709536	-2.114596							2.223964	-2.194676
1.710781	-2.114126							2.225208	-2.194676
1.712026	-2.111911							2.226453	-2.194676
1.71327	-2.110184							2.227697	-2.194676
1.714515	-2.108083							2.228942	-2.194675
1.715759	-2.105463							2.230186	-2.194675
1.717004	-2.102742							2.231431	-2.194675
1.718248	-2.101384							2.232675	-2.194675
1.719493	-2.09979							2.23392	-2.194675
1.720737	-2.096955							2.235164	-2.194675
1.721982	-2.093981							2.236409	-2.194674
1.723226	-2.091104							2.237653	-2.194674
1.724471	-2.088632							2.238898	-2.194674
1.725715	-2.08535							2.240142	-2.194674
1.72696	-2.080519							2.241387	-2.194674
1.728204	-2.076217							2.242631	-2.194674
1.729449	-2.072737							2.243876	-2.194674
1.730693	-2.068207							2.245121	-2.194673
1.731938	-2.063377							2.246365	-2.194673
1.733183	-2.058296							2.24761	-2.194673
1.734427	-2.05272							2.248854	-2.194673
1.735672	-2.046844							2.250099	-2.194673
1.736916	-2.041131							2.251343	-2.194672
1.73816	-2.03455							2.252588	-2.194672
1.739405	-2.028148							2.253832	-2.194672
1.74065	-2.02105							2.255077	-2.194671
1.741894	-2.014337							2.256321	-2.194671
1.743139	-2.006614							2.257566	-2.194671
1.744383	-1.997774							2.25881	-2.19467
1.745628	-1.989016							2.260055	-2.19467
1.746872	-1.980993							2.261299	-2.19467
1.748117	-1.972861							2.262544	-2.194669
1.749361	-1.965088							2.263788	-2.194669
1.750606	-1.956019							2.265033	-2.194669
1.75185	-1.945791							2.266277	-2.194668
1.753095	-1.936386							2.267522	-2.194668
1.754339	-1.927242							2.268766	-2.194668
1.755584	-1.915972							2.270011	-2.194668
1.756828	-1.904645							2.271255	-2.194668
1.758073	-1.893784							2.2725	-2.194668
1.759318	-1.883019							2.273745	-2.194667
1.760562	-1.872055							2.274989	-2.194667
1.761807	-1.860579							2.276234	-2.194667
1.763051	-1.849947							2.277478	-2.194667
1.764295	-1.838484							2.278723	-2.194667
1.76554	-1.827829							2.279967	-2.194667
1.766785	-1.817685							2.281212	-2.194666
1.768029	-1.807991							2.282456	-2.194666
1.769274	-1.798588							2.283701	-2.194666
1.770518	-1.787833							2.284945	-2.194666
1.771763	-1.776471							2.28619	-2.194666
1.773007	-1.764338							2.287434	-2.194665
1.774252	-1.755236							2.288679	-2.194665
1.775496	-1.74579							2.289923	-2.194665
1.776741	-1.736509							2.291168	-2.194665
1.777985	-1.727964							2.292412	-2.194664
1.77923	-1.718641							2.293657	-2.194664
1.780474	-1.709033							2.294901	-2.194664
1.781719	-1.700515							2.296146	-2.194664
1.782963	-1.692235							2.29739	-2.194663
1.784208	-1.683939							2.298635	-2.194663
1.785452	-1.676262							2.29988	-2.194662
1.786697	-1.668149							2.301124	-2.194662
1.787942	-1.659845							2.302369	-2.194662
1.789186	-1.65218							2.303613	-2.194661
1.790431	-1.644279							2.304858	-2.194661
1.791675	-1.636794							2.306102	-2.194661
1.79292	-1.630379							2.307347	-2.194661
1.794164	-1.623107							2.308591	-2.194661
1.795409	-1.61664							2.309836	-2.194661
1.796653	-1.611087							2.31108	-2.19466
1.797898	-1.605331							2.312325	-2.19466
1.799142	-1.599905							2.313569	-2.19466
1.800387	-1.595659							2.314814	-2.19466
1.801631	-1.590722							2.316058	-2.19466
1.802876	-1.587228							2.317303	-2.19466
1.80412	-1.58289							2.318547	-2.194659
1.805365	-1.579195							2.319792	-2.194659
1.806609	-1.577623							2.321036	-2.194659
1.807854	-1.576349							2.322281	-2.194659
1.809098	-1.574443							2.323525	-2.194659
1.810343	-1.571934							2.32477	-2.194659
1.811587	-1.571096							2.326015	-2.194659
1.812832	-1.569649							2.327259	-2.194658
1.814077	-1.570402							2.328504	-2.194658
1.815321	-1.570445							2.329748	-2.194658
1.816566	-1.57025							2.330993	-2.194657
1.81781	-1.570559							2.332237	-2.194657
1.819055	-1.57047							2.333482	-2.194657
1.820299	-1.5716							2.334726	-2.194656
1.821544	-1.572514							2.335971	-2.194656
1.822788	-1.573958							2.337215	-2.194656
1.824033	-1.575238							2.33846	-2.194655
1.825277	-1.576146							2.339705	-2.194655
1.826522	-1.577166							2.340949	-2.194655
1.827766	-1.578624							2.342193	-2.194655
1.829011	-1.58031							2.343438	-2.194654
1.830255	-1.58168							2.344682	-2.194654
1.8315	-1.582174							2.345927	-2.194654
1.832744	-1.5834							2.347171	-2.194654
1.833989	-1.585937							2.348416	-2.194654
1.835233	-1.59011							2.34966	-2.194654
1.836478	-1.592845							2.350905	-2.194654
1.837722	-1.594842							2.352149	-2.194653
1.838967	-1.597128							2.353394	-2.194653
1.840212	-1.599718							2.354639	-2.194653
1.841456	-1.601984							2.355883	-2.194652
1.842701	-1.604023							2.357128	-2.194652
1.843945	-1.605525							2.358372	-2.194652
1.84519	-1.607877							2.359617	-2.194651
1.846434	-1.61061							2.360861	-2.194651
1.847679	-1.613383							2.362106	-2.194651
1.848923	-1.615369							2.36335	-2.19465
1.850168	-1.618244							2.364595	-2.19465
1.851412	-1.621906							2.365839	-2.19465
1.852657	-1.625097							2.367084	-2.19465
1.853901	-1.628597							2.368329	-2.19465
1.855146	-1.631534							2.369573	-2.194649
1.85639	-1.634694							2.370817	-2.194649
1.857635	-1.637913							2.372062	-2.194649
1.858879	-1.64082							2.373306	-2.194649
1.860124	-1.644424							2.374551	-2.194649
1.861368	-1.647932							2.375795	-2.194649
1.862613	-1.650602							2.37704	-2.194649
1.863857	-1.653566							2.378284	-2.194648
1.865102	-1.656656							2.379529	-2.194648
1.866346	-1.660002							2.380774	-2.194648
1.867591	-1.66348							2.382018	-2.194647
1.868836	-1.666533							2.383263	-2.194647
1.87008	-1.669107							2.384507	-2.194647
1.871325	-1.672419							2.385752	-2.194646
1.872569	-1.676149							2.386996	-2.194646
1.873814	-1.679307							2.388241	-2.194645
1.875058	-1.682773							2.389485	-2.194645
1.876303	-1.685821							2.39073	-2.194645
1.877547	-1.689451							2.391974	-2.194645
1.878792	-1.692974							2.393219	-2.194645
1.880036	-1.697014							2.394464	-2.194645
1.881281	-1.701527							2.395708	-2.194644
1.882525	-1.705671							2.396952	-2.194644
1.88377	-1.70948							2.398197	-2.194644
1.885014	-1.712107							2.399441	-2.194644
1.886259	-1.715318							2.400686	-2.194644
1.887504	-1.718785							2.40193	-2.194644
1.888748	-1.722546							2.403175	-2.194643
1.889992	-1.726119							2.404419	-2.194643
1.891237	-1.728663							2.405664	-2.194643
1.892481	-1.731474							2.406909	-2.194643
1.893726	-1.735397							2.408153	-2.194642
1.894971	-1.739247							2.409398	-2.194642
1.896215	-1.742589							2.410642	-2.194642
1.89746	-1.745227							2.411887	-2.194641
1.898704	-1.747604							2.413131	-2.194641
1.899949	-1.750061							2.414376	-2.194641
1.901193	-1.752608							2.41562	-2.19464
1.902438	-1.755353							2.416865	-2.19464
1.903682	-1.759247							2.418109	-2.19464
1.904927	-1.762609							2.419354	-2.194639
1.906171	-1.765782							2.420599	-2.194639
1.907416	-1.76884							2.421843	-2.194639
1.90866	-1.771763							2.423088	-2.194638
1.909905	-1.773869							2.424332	-2.194638
1.911149	-1.77565							2.425576	-2.194638
1.912394	-1.777742							2.426821	-2.194638
1.913638	-1.779321							2.428065	-2.194637
1.914883	-1.781461							2.42931	-2.194637
1.916128	-1.783929							2.430554	-2.194637
1.917372	-1.785977							2.431799	-2.194636
1.918616	-1.78854							2.433043	-2.194636
1.919861	-1.791541							2.434288	-2.194636
1.921106	-1.794799							2.435533	-2.194636
1.92235	-1.797239							2.436777	-2.194635
1.923595	-1.798533							2.438022	-2.194635
1.924839	-1.800519							2.439266	-2.194635
1.926084	-1.803859							2.440511	-2.194635
1.927328	-1.806919							2.441755	-2.194635
1.928573	-1.809016							2.443	-2.194635
1.929817	-1.810747							2.444244	-2.194635
1.931062	-1.812345							2.445489	-2.194635
1.932306	-1.814171							2.446733	-2.194635
1.933551	-1.816367							2.447978	-2.194635
1.934795	-1.818222							2.449223	-2.194635
1.93604	-1.81948							2.450467	-2.194635
1.937284	-1.820338							2.451712	-2.194635
1.938529	-1.8212							2.452956	-2.194634
1.939773	-1.822072							2.4542	-2.194634
1.941018	-1.823197							2.455445	-2.194634
1.942263	-1.824361							2.456689	-2.194633
1.943507	-1.825762							2.457934	-2.194633
1.944751	-1.827627							2.459178	-2.194633
1.945996	-1.829178							2.460423	-2.194633
1.94724	-1.831237							2.461668	-2.194632
1.948485	-1.833452							2.462912	-2.194632
1.94973	-1.834921							2.464157	-2.194632
1.950974	-1.836832							2.465401	-2.194631
1.952219	-1.838688							2.466646	-2.194631
1.953463	-1.840667							2.46789	-2.194631
1.954708	-1.842523							2.469135	-2.19463
1.955952	-1.844118							2.470379	-2.19463
1.957197	-1.845759							2.471624	-2.19463
1.958441	-1.847043							2.472868	-2.19463
1.959686	-1.847981							2.474113	-2.194629
1.96093	-1.849573							2.475358	-2.194629
1.962175	-1.851374							2.476602	-2.194629
1.963419	-1.852721							2.477847	-2.194628
1.964664	-1.854123							2.479091	-2.194628
1.965908	-1.855363							2.480335	-2.194628
1.967153	-1.856012							2.48158	-2.194628
1.968397	-1.85768							2.482824	-2.194627
1.969642	-1.859053							2.484069	-2.194627
[truncated: 18,923 more rows]
