# Supplementary material for: HSL1 and BAM1/2 impact epidermal cell development by sensing distinct signaling peptides
Source: Nat Commun. 2022 Feb 15;13:876. doi: 10.1038/s41467-022-28558-4 (PMC8847575; doi:10.1038/s41467-022-28558-4)
Supplement: Supplementary file 4 — Source Data [file 41467_2022_28558_MOESM4_ESM.zip › Source Data/Source Data/Figure S1/S1_GF_HSL1_SERK1_IDL3.csv]

Chrom.1		Chrom.1		Chrom.1		Chrom.1		Chrom.1
UV		Injection		Run Log		Fraction		UV_CUT_TEMP@100,BASEM
ml	mAU	ml	Injection	ml	Logbook	ml	Fraction	ml	mAU
-0.504125	-2.160873	-0.000123		-0.504125	Method Settings	1.496651	2	0	-1.931257
-0.50288	-2.137111			-0.504041	Equilibration	2.496828	3	0.001244	-1.931257
-0.501636	-2.137475			-0.00946	Sample Application	3.496716	4	0.002489	-1.931256
-0.500391	-2.139416			1.490338	Elution	4.496526	5	0.003733	-1.931256
-0.499147	-2.095349					5.496485	6	0.004978	-1.931255
-0.497902	-1.996891					6.497659	7	0.006222	-1.931255
-0.496658	-2.000637					7.497692	8	0.007467	-1.931255
-0.495413	-2.00049					8.497433	9	0.008711	-1.931254
-0.494169	-1.999285					9.497371	10	0.009956	-1.931254
-0.492925	-1.999644					10.497397	11	0.0112	-1.931253
-0.49168	-1.999531					11.498604	12	0.012444	-1.931253
-0.490436	-1.998665					12.498319	13	0.013689	-1.931252
-0.489191	-1.998441					13.498346	14	0.014933	-1.931252
-0.487947	-1.999302					14.498313	15	0.016178	-1.931251
-0.486702	-1.999496					15.498235	16	0.017422	-1.931251
-0.485458	-1.999619					16.499284	17	0.018667	-1.93125
-0.484213	-1.999771					17.49927	18	0.019911	-1.93125
-0.482969	-2.000539					18.499183	19	0.021156	-1.931249
-0.481725	-2.001179					19.498984	20	0.0224	-1.931249
-0.48048	-2.000726					20.50022	21	0.023645	-1.931248
-0.479236	-2.00134					21.500146	22	0.024889	-1.931248
-0.477991	-2.002244					22.500173	23	0.026133	-1.931247
-0.476747	-2.003956					23.499917	24	0.027378	-1.931247
-0.475502	-0.000008					24.50114	25	0.028622	-1.931246
-0.474258	-0.001166					25.501117	26	0.029867	-1.931246
-0.473013	-0.000303					25.528497	Waste	0.031111	-1.931245
-0.471769	0.001391					25.529746	Waste	0.032356	-1.931245
-0.470524	0.000932							0.0336	-1.931244
-0.46928	0.001265							0.034845	-1.931244
-0.468036	0.001441							0.036089	-1.931243
-0.466791	0.001714							0.037333	-1.931243
-0.465547	0.001488							0.038578	-1.931242
-0.464302	0.000789							0.039822	-1.931242
-0.463058	-0.001019							0.041067	-1.931241
-0.461813	-0.002204							0.042311	-1.931241
-0.460569	-0.003731							0.043556	-1.93124
-0.459324	-0.005814							0.0448	-1.93124
-0.45808	-0.008185							0.046045	-1.931239
-0.456836	-0.011145							0.047289	-1.931239
-0.455591	-0.014221							0.048533	-1.931238
-0.454347	-0.016619							0.049778	-1.931237
-0.453102	-0.019517							0.051022	-1.931237
-0.451858	-0.021568							0.052267	-1.931237
-0.450613	-0.023807							0.053511	-1.931236
-0.449369	-0.027169							0.054756	-1.931236
-0.448124	-0.030192							0.056	-1.931235
-0.44688	-0.033007							0.057245	-1.931235
-0.445635	-0.037381							0.058489	-1.931234
-0.444391	-0.040945							0.059734	-1.931234
-0.443147	-0.044591							0.060978	-1.931233
-0.441902	-0.048366							0.062222	-1.931233
-0.440658	-0.052485							0.063467	-1.931232
-0.439413	-0.053026							0.064711	-1.931232
-0.438169	-0.055884							0.065956	-1.931231
-0.436924	-0.059623							0.0672	-1.931231
-0.43568	-0.064842							0.068445	-1.93123
-0.434435	-0.069165							0.069689	-1.93123
-0.433191	-0.073361							0.070934	-1.931229
-0.431947	-0.077157							0.072178	-1.931229
-0.430702	-0.080308							0.073422	-1.931228
-0.429458	-0.0849							0.074667	-1.931228
-0.428213	-0.089004							0.075911	-1.931227
-0.426969	-0.092982							0.077156	-1.931227
-0.425724	-0.095147							0.0784	-1.931226
-0.42448	-0.098606							0.079645	-1.931226
-0.423235	-0.10194							0.080889	-1.931225
-0.421991	-0.105328							0.082134	-1.931225
-0.420747	-0.109201							0.083378	-1.931224
-0.419502	-0.11318							0.084623	-1.931224
-0.418258	-0.117743							0.085867	-1.931224
-0.417013	-0.121823							0.087111	-1.931223
-0.415769	-0.124844							0.088356	-1.931223
-0.414524	-0.128415							0.0896	-1.931222
-0.41328	-0.132462							0.090845	-1.931222
-0.412035	-0.135231							0.092089	-1.931221
-0.410791	-0.139389							0.093334	-1.931221
-0.409546	-0.14371							0.094578	-1.93122
-0.408302	-0.148454							0.095823	-1.93122
-0.407058	-0.152889							0.097067	-1.931219
-0.405813	-0.156053							0.098311	-1.931219
-0.404569	-0.15958							0.099556	-1.931218
-0.403324	-0.162694							0.1008	-1.931218
-0.40208	-0.16563							0.102045	-1.931217
-0.400835	-0.167316							0.103289	-1.931217
-0.399591	-0.169616							0.104534	-1.931216
-0.398346	-0.17131							0.105778	-1.931216
-0.397102	-0.172258							0.107023	-1.931215
-0.395858	-0.173738							0.108267	-1.931215
-0.394613	-0.1747							0.109511	-1.931214
-0.393369	-0.176064							0.110756	-1.931214
-0.392124	-0.177734							0.112	-1.931213
-0.39088	-0.178672							0.113245	-1.931213
-0.389635	-0.179688							0.114489	-1.931212
-0.388391	-0.181179							0.115734	-1.931212
-0.387146	-0.182883							0.116978	-1.931211
-0.385902	-0.183208							0.118223	-1.931211
-0.384658	-0.183413							0.119467	-1.93121
-0.383413	-0.183271							0.120712	-1.93121
-0.382169	-0.182789							0.121956	-1.931209
-0.380924	-0.183019							0.1232	-1.931208
-0.37968	-0.183274							0.124445	-1.931208
-0.378435	-0.183077							0.125689	-1.931208
-0.377191	-0.185542							0.126934	-1.931207
-0.375946	-0.187543							0.128178	-1.931207
-0.374702	-0.187447							0.129423	-1.931206
-0.373457	-0.185842							0.130667	-1.931206
-0.372213	-0.184833							0.131912	-1.931205
-0.370969	-0.184184							0.133156	-1.931205
-0.369724	-0.183517							0.1344	-1.931205
-0.36848	-0.182848							0.135645	-1.931204
-0.367235	-0.181167							0.136889	-1.931204
-0.365991	-0.180016							0.138134	-1.931203
-0.364746	-0.17963							0.139378	-1.931203
-0.363502	-0.180288							0.140623	-1.931202
-0.362257	-0.180135							0.141867	-1.931202
-0.361013	-0.179158							0.143112	-1.931201
-0.359769	-0.178251							0.144356	-1.9312
-0.358524	-0.177305							0.1456	-1.9312
-0.35728	-0.176141							0.146845	-1.931199
-0.356035	-0.174791							0.148089	-1.931199
-0.354791	-0.174076							0.149334	-1.931198
-0.353546	-0.173658							0.150578	-1.931198
-0.352302	-0.172894							0.151823	-1.931197
-0.351057	-0.171758							0.153067	-1.931197
-0.349813	-0.171288							0.154312	-1.931196
-0.348568	-0.171335							0.155556	-1.931196
-0.347324	-0.171838							0.156801	-1.931195
-0.34608	-0.171331							0.158045	-1.931195
-0.344835	-0.170281							0.159289	-1.931195
-0.343591	-0.170232							0.160534	-1.931194
-0.342346	-0.170601							0.161778	-1.931194
-0.341102	-0.170965							0.163023	-1.931193
-0.339857	-0.171272							0.164267	-1.931193
-0.338613	-0.171652							0.165512	-1.931192
-0.337368	-0.17165							0.166756	-1.931191
-0.336124	-0.171531							0.168001	-1.931191
-0.33488	-0.172301							0.169245	-1.93119
-0.333635	-0.172796							0.170489	-1.93119
-0.332391	-0.172835							0.171734	-1.931189
-0.331146	-0.173425							0.172978	-1.931189
-0.329902	-0.174123							0.174223	-1.931188
-0.328657	-0.173922							0.175467	-1.931188
-0.327413	-0.173828							0.176712	-1.931187
-0.326168	-0.173978							0.177956	-1.931187
-0.324924	-0.173774							0.179201	-1.931186
-0.32368	-0.174024							0.180445	-1.931186
-0.322435	-0.174736							0.18169	-1.931185
-0.321191	-0.174708							0.182934	-1.931185
-0.319946	-0.174669							0.184178	-1.931184
-0.318702	-0.174454							0.185423	-1.931184
-0.317457	-0.17406							0.186667	-1.931183
-0.316213	-0.173574							0.187912	-1.931183
-0.314968	-0.173489							0.189156	-1.931182
-0.313724	-0.172678							0.190401	-1.931182
-0.312479	-0.172509							0.191645	-1.931181
-0.311235	-0.172997							0.19289	-1.931181
-0.309991	-0.173911							0.194134	-1.931181
-0.308746	-0.17384							0.195378	-1.93118
-0.307502	-0.173607							0.196623	-1.93118
-0.306257	-0.173817							0.197867	-1.931179
-0.305013	-0.174358							0.199112	-1.931179
-0.303768	-0.17458							0.200356	-1.931178
-0.302524	-0.174196							0.201601	-1.931178
-0.301279	-0.173711							0.202845	-1.931177
-0.300035	-0.173573							0.20409	-1.931177
-0.298791	-0.174155							0.205334	-1.931176
-0.297546	-0.174313							0.206579	-1.931176
-0.296302	-0.173623							0.207823	-1.931175
-0.295057	-0.173127							0.209067	-1.931175
-0.293813	-0.171655							0.210312	-1.931174
-0.292568	-0.169009							0.211556	-1.931174
-0.291324	-0.166737							0.212801	-1.931173
-0.290079	-0.164214							0.214045	-1.931173
-0.288835	-0.161034							0.21529	-1.931172
-0.28759	-0.15663							0.216534	-1.931172
-0.286346	-0.150684							0.217779	-1.931171
-0.285102	-0.14364							0.219023	-1.93117
-0.283857	-0.135589							0.220267	-1.93117
-0.282613	-0.126941							0.221512	-1.931169
-0.281368	-0.117264							0.222756	-1.931169
-0.280124	-0.106945							0.224001	-1.931168
-0.278879	-0.095782							0.225245	-1.931167
-0.277635	-0.083929							0.22649	-1.931167
-0.27639	-0.071673							0.227734	-1.931167
-0.275146	-0.058242							0.228979	-1.931166
-0.273902	-0.043643							0.230223	-1.931166
-0.272657	-0.02895							0.231467	-1.931165
-0.271413	-0.013115							0.232712	-1.931165
-0.270168	0.003733							0.233956	-1.931164
-0.268924	0.02171							0.235201	-1.931164
-0.267679	0.041264							0.236445	-1.931163
-0.266435	0.061488							0.23769	-1.931163
-0.26519	0.083078							0.238934	-1.931162
-0.263946	0.106021							0.240179	-1.931162
-0.262701	0.130488							0.241423	-1.931161
-0.261457	0.156232							0.242668	-1.931161
-0.260213	0.18332							0.243912	-1.93116
-0.258968	0.212784							0.245156	-1.93116
-0.257724	0.244179							0.246401	-1.931159
-0.256479	0.277349							0.247645	-1.931159
-0.255235	0.313243							0.24889	-1.931158
-0.25399	0.35139							0.250134	-1.931158
-0.252746	0.389764							0.251379	-1.931157
-0.251501	0.427964							0.252623	-1.931157
-0.250257	0.468563							0.253868	-1.931157
-0.249013	0.514901							0.255112	-1.931156
-0.247768	0.564629							0.256356	-1.931156
-0.246524	0.616596							0.257601	-1.931155
-0.245279	0.670613							0.258845	-1.931155
-0.244035	0.726977							0.26009	-1.931154
-0.24279	0.784867							0.261334	-1.931154
-0.241546	0.844547							0.262579	-1.931153
-0.240301	0.906599							0.263823	-1.931153
-0.239057	0.970888							0.265068	-1.931152
-0.237813	1.03737							0.266312	-1.931152
-0.236568	1.105519							0.267557	-1.931151
-0.235324	1.175329							0.268801	-1.931151
-0.234079	1.246086							0.270045	-1.93115
-0.232835	1.318741							0.27129	-1.93115
-0.23159	1.392908							0.272534	-1.931149
-0.230346	1.466291							0.273779	-1.931149
-0.229101	1.540698							0.275023	-1.931148
-0.227857	1.615916							0.276268	-1.931148
-0.226612	1.691296							0.277512	-1.931147
-0.225368	1.766321							0.278757	-1.931147
-0.224124	1.841567							0.280001	-1.931147
-0.222879	1.916319							0.281245	-1.931146
-0.221635	1.990979							0.28249	-1.931146
-0.22039	2.064936							0.283734	-1.931145
-0.219146	2.138618							0.284979	-1.931145
-0.217901	2.211725							0.286223	-1.931144
-0.216657	2.284407							0.287468	-1.931144
-0.215412	2.35734							0.288712	-1.931143
-0.214168	2.429338							0.289957	-1.931143
-0.212924	2.499511							0.291201	-1.931142
-0.211679	2.568811							0.292445	-1.931142
-0.210435	2.638273							0.29369	-1.931141
-0.20919	2.707592							0.294934	-1.931141
-0.207946	2.776151							0.296179	-1.93114
-0.206701	2.843824							0.297423	-1.93114
-0.205457	2.910691							0.298668	-1.931139
-0.204212	2.977304							0.299912	-1.931139
-0.202968	3.042069							0.301157	-1.931139
-0.201723	3.106265							0.302401	-1.931138
-0.200479	3.168967							0.303646	-1.931138
-0.199235	3.228097							0.30489	-1.931137
-0.19799	3.283104							0.306134	-1.931137
-0.196746	3.337973							0.307379	-1.931136
-0.195501	3.393469							0.308623	-1.931136
-0.194257	3.446468							0.309868	-1.931135
-0.193012	3.497833							0.311112	-1.931135
-0.191768	3.546667							0.312357	-1.931134
-0.190523	3.593292							0.313601	-1.931134
-0.189279	3.637779							0.314846	-1.931133
-0.188035	3.678919							0.31609	-1.931133
-0.18679	3.718284							0.317334	-1.931132
-0.185546	3.754091							0.318579	-1.931132
-0.184301	3.787478							0.319823	-1.931131
-0.183057	3.817306							0.321068	-1.931131
-0.181812	3.844508							0.322312	-1.931131
-0.180568	3.869985							0.323557	-1.93113
-0.179323	3.892757							0.324801	-1.93113
-0.178079	3.913379							0.326046	-1.931129
-0.176835	3.931217							0.32729	-1.931129
-0.17559	3.94702							0.328535	-1.931128
-0.174346	3.96047							0.329779	-1.931128
-0.173101	3.972093							0.331023	-1.931127
-0.171857	3.980969							0.332268	-1.931127
-0.170612	3.987104							0.333512	-1.931126
-0.169368	3.991182							0.334757	-1.931126
-0.168123	3.993936							0.336001	-1.931125
-0.166879	3.995457							0.337246	-1.931125
-0.165634	3.995435							0.33849	-1.931124
-0.16439	3.994047							0.339735	-1.931123
-0.163146	3.991157							0.340979	-1.931123
-0.161901	3.985366							0.342223	-1.931122
-0.160657	3.980256							0.343468	-1.931121
-0.159412	3.973099							0.344712	-1.931121
-0.158168	3.964537							0.345957	-1.93112
-0.156923	3.955069							0.347201	-1.931119
-0.155679	3.945445							0.348446	-1.931118
-0.154434	3.935203							0.34969	-1.931118
-0.15319	3.923277							0.350935	-1.931117
-0.151946	3.910984							0.352179	-1.931117
-0.150701	3.898441							0.353423	-1.931117
-0.149457	3.885535							0.354668	-1.931116
-0.148212	3.871677							0.355912	-1.931116
-0.146968	3.857089							0.357157	-1.931115
-0.145723	3.842592							0.358401	-1.931115
-0.144479	3.828365							0.359646	-1.931114
-0.143234	3.811524							0.36089	-1.931114
-0.14199	3.792373							0.362135	-1.931113
-0.140745	3.77351							0.363379	-1.931113
-0.139501	3.754315							0.364624	-1.931113
-0.138257	3.733547							0.365868	-1.931112
-0.137012	3.713544							0.367112	-1.931112
-0.135768	3.693168							0.368357	-1.931111
-0.134523	3.671453							0.369601	-1.931111
-0.133279	3.649885							0.370846	-1.93111
-0.132034	3.627658							0.37209	-1.93111
-0.13079	3.604747							0.373335	-1.931109
-0.129545	3.580732							0.374579	-1.931109
-0.128301	3.558458							0.375824	-1.931108
-0.127057	3.536051							0.377068	-1.931108
-0.125812	3.511452							0.378312	-1.931108
-0.124568	3.486439							0.379557	-1.931107
-0.123323	3.461244							0.380801	-1.931107
-0.122079	3.436743							0.382046	-1.931106
-0.120834	3.411308							0.38329	-1.931106
-0.11959	3.387018							0.384535	-1.931105
-0.118345	3.361233							0.385779	-1.931105
-0.117101	3.336718							0.387024	-1.931104
-0.115856	3.311851							0.388268	-1.931104
-0.114612	3.28696							0.389513	-1.931103
-0.113368	3.260986							0.390757	-1.931102
-0.112123	3.235676							0.392001	-1.931102
-0.110879	3.209563							0.393246	-1.931101
-0.109634	3.183976							0.39449	-1.9311
-0.10839	3.159976							0.395735	-1.9311
-0.107145	3.1338							0.396979	-1.931099
-0.105901	3.107914							0.398224	-1.931098
-0.104656	3.082368							0.399468	-1.931098
-0.103412	3.058017							0.400713	-1.931097
-0.102168	3.033147							0.401957	-1.931097
-0.100923	3.008844							0.403201	-1.931097
-0.099679	2.985721							0.404446	-1.931096
-0.098434	2.962174							0.40569	-1.931096
-0.09719	2.938894							0.406935	-1.931095
-0.095945	2.914664							0.408179	-1.931095
-0.094701	2.891229							0.409424	-1.931094
-0.093456	2.867442							0.410668	-1.931094
-0.092212	2.845194							0.411913	-1.931093
-0.090968	2.824445							0.413157	-1.931093
-0.089723	2.803206							0.414401	-1.931093
-0.088479	2.781409							0.415646	-1.931092
-0.087234	2.759683							0.41689	-1.931092
-0.08599	2.737482							0.418135	-1.931091
-0.084745	2.716294							0.419379	-1.931091
-0.083501	2.694229							0.420624	-1.931091
-0.082256	2.672633							0.421868	-1.93109
-0.081012	2.651617							0.423113	-1.93109
-0.079767	2.631767							0.424357	-1.931089
-0.078523	2.611819							0.425602	-1.931088
-0.077279	2.591412							0.426846	-1.931088
-0.076034	2.571223							0.42809	-1.931087
-0.07479	2.550958							0.429335	-1.931087
-0.073545	2.530023							0.430579	-1.931086
-0.072301	2.510378							0.431824	-1.931085
-0.071056	2.490699							0.433068	-1.931085
-0.069812	2.471451							0.434313	-1.931084
-0.068567	2.452327							0.435557	-1.931083
-0.067323	2.433649							0.436802	-1.931083
-0.066079	2.414799							0.438046	-1.931083
-0.064834	2.395464							0.43929	-1.931082
-0.06359	2.376849							0.440535	-1.931082
-0.062345	2.359329							0.441779	-1.931081
-0.061101	2.342362							0.443024	-1.931081
-0.059856	2.324183							0.444268	-1.931081
-0.058612	2.306744							0.445513	-1.93108
-0.057367	2.290123							0.446757	-1.93108
-0.056123	2.273311							0.448002	-1.931079
-0.054879	2.25637							0.449246	-1.931079
-0.053634	2.239647							0.450491	-1.931079
-0.05239	2.222996							0.451735	-1.931078
-0.051145	2.206305							0.452979	-1.931078
-0.049901	2.190079							0.454224	-1.931077
-0.048656	2.174762							0.455468	-1.931077
-0.047412	2.159536							0.456713	-1.931077
-0.046167	2.143832							0.457957	-1.931076
-0.044923	2.129094							0.459202	-1.931076
-0.043678	2.114238							0.460446	-1.931075
-0.042434	2.099176							0.461691	-1.931075
-0.04119	2.083591							0.462935	-1.931074
-0.039945	2.069098							0.464179	-1.931074
-0.038701	2.055662							0.465424	-1.931073
-0.037456	2.042668							0.466668	-1.931072
-0.036212	2.028589							0.467913	-1.931072
-0.034967	2.013402							0.469157	-1.931071
-0.033723	1.999569							0.470402	-1.931071
-0.032478	1.986135							0.471646	-1.93107
-0.031234	1.972345							0.472891	-1.931069
-0.02999	1.958972							0.474135	-1.931069
-0.028745	1.945319							0.475379	-1.931068
-0.027501	1.930614							0.476624	-1.931068
-0.026256	1.916174							0.477868	-1.931067
-0.025012	1.90306							0.479113	-1.931067
-0.023767	1.890222							0.480357	-1.931066
-0.022523	1.876995							0.481602	-1.931065
-0.021278	1.863526							0.482846	-1.931065
-0.020034	1.84983							0.484091	-1.931064
-0.018789	1.836583							0.485335	-1.931064
-0.017545	1.823279							0.48658	-1.931063
-0.016301	1.809135							0.487824	-1.931063
-0.015056	1.79528							0.489068	-1.931062
-0.013812	1.782786							0.490313	-1.931062
-0.012567	1.770428							0.491557	-1.931062
-0.011323	1.757668							0.492802	-1.931061
-0.010078	0.872058							0.494046	-1.931061
-0.008834	-0.006043							0.495291	-1.931061
-0.007589	-0.017782							0.496535	-1.93106
-0.006345	-0.029823							0.49778	-1.93106
-0.005101	-0.041868							0.499024	-1.931059
-0.003856	-0.053567							0.500269	-1.931059
-0.002612	-0.065387							0.501513	-1.931058
-0.001367	-0.076142							0.502757	-1.931058
-0.000123	-0.123225							0.504002	-1.931057
0.001122	-0.227162							0.505246	-1.931056
0.002366	-0.247997							0.506491	-1.931056
0.003611	-0.260628							0.507735	-1.931055
0.004855	-0.271652							0.50898	-1.931055
0.006099	-0.279144							0.510224	-1.931054
0.007344	-0.284587							0.511468	-1.931054
0.008588	-0.289933							0.512713	-1.931054
0.009833	-0.293401							0.513957	-1.931053
0.011077	-0.296072							0.515202	-1.931053
0.012322	-0.29831							0.516446	-1.931053
0.013566	-0.3003							0.517691	-1.931052
0.014811	-0.302068							0.518935	-1.931052
0.016055	-0.303987							0.52018	-1.931051
0.0173	-0.307561							0.521424	-1.931051
0.018544	-0.310107							0.522669	-1.931051
0.019788	-0.312536							0.523913	-1.93105
0.021033	-0.3136							0.525158	-1.931049
0.022277	-0.314899							0.526402	-1.931049
0.023522	-0.317021							0.527646	-1.931048
0.024766	-0.317894							0.528891	-1.931047
0.026011	-0.318582							0.530135	-1.931047
0.027255	-0.321197							0.53138	-1.931046
0.0285	-0.325942							0.532624	-1.931045
0.029744	-0.329615							0.533869	-1.931044
0.030988	-0.334671							0.535113	-1.931044
0.032233	-0.340086							0.536357	-1.931043
0.033477	-0.346549							0.537602	-1.931043
0.034722	-0.353295							0.538846	-1.931043
0.035966	-0.35904							0.540091	-1.931042
0.037211	-0.3654							0.541335	-1.931042
0.038455	-0.373086							0.54258	-1.931042
0.0397	-0.378897							0.543824	-1.931041
0.040944	-0.384545							0.545069	-1.931041
0.042189	-0.38984							0.546313	-1.931041
0.043433	-0.39461							0.547558	-1.93104
0.044677	-0.40081							0.548802	-1.93104
0.045922	-0.407694							0.550046	-1.931039
0.047166	-0.414622							0.551291	-1.931038
0.048411	-0.423471							0.552535	-1.931038
0.049655	-0.430492							0.55378	-1.931037
0.0509	-0.438044							0.555024	-1.931036
0.052144	-0.446275							0.556269	-1.931036
0.053389	-0.45353							0.557513	-1.931035
0.054633	-0.462085							0.558758	-1.931035
0.055877	-0.469761							0.560002	-1.931034
0.057122	-0.478732							0.561246	-1.931033
0.058366	-0.486126							0.562491	-1.931033
0.059611	-0.494555							0.563735	-1.931033
0.060855	-0.503077							0.56498	-1.931033
0.0621	-0.51176							0.566224	-1.931032
0.063344	-0.519966							0.567469	-1.931032
0.064589	-0.528974							0.568713	-1.931032
0.065833	-0.538082							0.569958	-1.931031
0.067077	-0.548269							0.571202	-1.931031
0.068322	-0.559819							0.572447	-1.931031
0.069566	-0.569812							0.573691	-1.93103
0.070811	-0.580596							0.574935	-1.93103
0.072055	-0.591845							0.57618	-1.931029
0.0733	-0.603258							0.577424	-1.931028
0.074544	-0.615262							0.578669	-1.931028
0.075789	-0.627473							0.579913	-1.931027
0.077033	-0.638635							0.581158	-1.931026
0.078278	-0.65009							0.582402	-1.931026
0.079522	-0.660622							0.583647	-1.931025
0.080766	-0.670733							0.584891	-1.931025
0.082011	-0.680487							0.586135	-1.931024
0.083255	-0.690441							0.58738	-1.931023
0.0845	-0.699547							0.588624	-1.931023
0.085744	-0.708987							0.589869	-1.931022
0.086989	-0.718657							0.591113	-1.931022
0.088233	-0.72824							0.592358	-1.931021
0.089478	-0.736664							0.593602	-1.93102
0.090722	-0.743349							0.594847	-1.93102
0.091966	-0.749931							0.596091	-1.931019
0.093211	-0.755807							0.597336	-1.931019
0.094455	-0.760861							0.59858	-1.931018
0.0957	-0.764576							0.599824	-1.931018
0.096944	-0.767701							0.601069	-1.931018
0.098189	-0.770556							0.602313	-1.931018
0.099433	-0.773518							0.603558	-1.931017
0.100678	-0.776319							0.604802	-1.931017
0.101922	-0.779807							0.606047	-1.931017
0.103167	-0.784144							0.607291	-1.931017
0.104411	-0.788756							0.608536	-1.931016
0.105655	-0.792827							0.60978	-1.931016
0.1069	-0.795926							0.611024	-1.931015
0.108144	-0.798757							0.612269	-1.931015
0.109389	-0.800754							0.613513	-1.931014
0.110633	-0.801434							0.614758	-1.931014
0.111878	-0.802693							0.616002	-1.931013
0.113122	-0.804411							0.617247	-1.931013
0.114367	-0.805663							0.618491	-1.931012
0.115611	-0.80733							0.619736	-1.931012
0.116855	-0.807796							0.62098	-1.931011
0.1181	-0.808546							0.622225	-1.93101
0.119344	-0.810491							0.623469	-1.93101
0.120589	-0.813093							0.624713	-1.931009
0.121833	-0.814673							0.625958	-1.931009
0.123078	-0.816299							0.627202	-1.931008
0.124322	-0.817961							0.628447	-1.931008
0.125567	-0.820899							0.629691	-1.931007
0.126811	-0.823856							0.630936	-1.931007
0.128055	-0.826038							0.63218	-1.931006
0.1293	-0.828634							0.633424	-1.931006
0.130544	-0.830352							0.634669	-1.931005
0.131789	-0.831736							0.635913	-1.931005
0.133033	-0.833973							0.637158	-1.931004
0.134278	-0.836298							0.638402	-1.931004
0.135522	-0.838745							0.639647	-1.931003
0.136767	-0.841024							0.640891	-1.931003
0.138011	-0.842694							0.642136	-1.931002
0.139256	-0.845231							0.64338	-1.931002
0.1405	-0.84879							0.644625	-1.931001
0.141744	-0.852894							0.645869	-1.931001
0.142989	-0.857071							0.647114	-1.931
0.144233	-0.862142							0.648358	-1.931
0.145478	-0.867122							0.649602	-1.931
0.146722	-0.872388							0.650847	-1.930999
0.147967	-0.877292							0.652091	-1.930999
0.149211	-0.882006							0.653336	-1.930998
0.150456	-0.886999							0.65458	-1.930998
0.1517	-0.891978							0.655825	-1.930997
0.152944	-0.897							0.657069	-1.930997
0.154189	-0.901591							0.658313	-1.930996
0.155433	-0.905783							0.659558	-1.930996
0.156678	-0.910214							0.660802	-1.930995
0.157922	-0.915519							0.662047	-1.930995
0.159167	-0.921611							0.663291	-1.930994
0.160411	-0.927377							0.664536	-1.930993
0.161656	-0.932883							0.66578	-1.930992
0.1629	-0.938462							0.667025	-1.930992
0.164145	-0.944178							0.668269	-1.930991
0.165389	-0.949756							0.669514	-1.93099
0.166633	-0.954926							0.670758	-1.93099
0.167878	-0.96031							0.672002	-1.930989
0.169122	-0.965698							0.673247	-1.930989
0.170367	-0.969975							0.674491	-1.930988
0.171611	-0.974341							0.675736	-1.930988
0.172856	-0.979399							0.67698	-1.930987
0.1741	-0.984424							0.678225	-1.930987
0.175345	-0.988857							0.679469	-1.930987
0.176589	-0.99283							0.680714	-1.930986
0.177833	-0.996954							0.681958	-1.930986
0.179078	-1.001426							0.683202	-1.930985
0.180322	-1.00585							0.684447	-1.930985
0.181567	-1.009537							0.685691	-1.930985
0.182811	-1.012409							0.686936	-1.930984
0.184056	-1.016247							0.68818	-1.930984
0.1853	-1.020415							0.689425	-1.930984
0.186545	-1.023901							0.690669	-1.930983
0.187789	-1.027987							0.691914	-1.930983
0.189033	-1.032167							0.693158	-1.930982
0.190278	-1.036526							0.694403	-1.930982
0.191522	-1.040282							0.695647	-1.930982
0.192767	-1.043397							0.696891	-1.930981
0.194011	-1.046395							0.698136	-1.930981
0.195256	-1.049631							0.69938	-1.93098
0.1965	-1.052662							0.700625	-1.93098
0.197745	-1.0562							0.701869	-1.93098
0.198989	-1.059744							0.703114	-1.930979
0.200234	-1.062919							0.704358	-1.930979
0.201478	-1.065923							0.705603	-1.930979
0.202722	-1.06864							0.706847	-1.930978
0.203967	-1.071112							0.708091	-1.930978
0.205211	-1.073696							0.709336	-1.930978
0.206456	-1.076297							0.71058	-1.930977
0.2077	-1.078148							0.711825	-1.930976
0.208945	-1.080656							0.713069	-1.930975
0.210189	-1.083234							0.714314	-1.930975
0.211434	-1.086349							0.715558	-1.930974
0.212678	-1.089405							0.716803	-1.930973
0.213922	-1.091295							0.718047	-1.930973
0.215167	-1.093057							0.719292	-1.930972
0.216411	-1.09522							0.720536	-1.930971
0.217656	-1.09757							0.72178	-1.930971
0.2189	-1.09892							0.723025	-1.93097
0.220145	-1.09996							0.724269	-1.930969
0.221389	-1.100656							0.725514	-1.930969
0.222634	-1.101635							0.726758	-1.930968
0.223878	-1.102827							0.728003	-1.930968
0.225123	-1.103354							0.729247	-1.930967
0.226367	-1.103059							0.730492	-1.930966
0.227611	-1.102627							0.731736	-1.930966
0.228856	-1.10227							0.73298	-1.930965
0.2301	-1.101838							0.734225	-1.930964
0.231345	-1.101611							0.735469	-1.930964
0.232589	-1.100862							0.736714	-1.930964
0.233834	-1.101583							0.737958	-1.930964
0.235078	-1.10182							0.739203	-1.930963
0.236323	-1.101329							0.740447	-1.930963
0.237567	-1.099714							0.741692	-1.930963
0.238811	-1.098284							0.742936	-1.930963
0.240056	-1.098171							0.744181	-1.930962
0.2413	-1.096213							0.745425	-1.930962
0.242545	-1.093888							0.746669	-1.930962
0.243789	-1.09073							0.747914	-1.930961
0.245034	-1.088567							0.749158	-1.930961
0.246278	-1.084589							0.750403	-1.93096
0.247523	-1.08029							0.751647	-1.93096
0.248767	-1.07544							0.752892	-1.930959
0.250012	-1.07037							0.754136	-1.930959
0.251256	-1.064129							0.75538	-1.930958
0.2525	-1.057208							0.756625	-1.930958
0.253745	-1.050469							0.757869	-1.930957
0.254989	-1.043281							0.759114	-1.930957
0.256234	-1.036285							0.760358	-1.930956
0.257478	-1.027998							0.761603	-1.930956
0.258723	-1.019826							0.762847	-1.930955
0.259967	-1.010852							0.764092	-1.930955
0.261212	-1.00162							0.765336	-1.930954
0.262456	-0.991498							0.766581	-1.930954
0.2637	-0.980954							0.767825	-1.930953
0.264945	-0.96946							0.769069	-1.930953
0.266189	-0.957149							0.770314	-1.930953
0.267434	-0.945467							0.771558	-1.930952
0.268678	-0.933304							0.772803	-1.930952
0.269923	-0.921805							0.774047	-1.930951
0.271167	-0.909606							0.775292	-1.930951
0.272412	-0.89669							0.776536	-1.93095
0.273656	-0.883033							0.777781	-1.93095
0.2749	-0.868448							0.779025	-1.93095
0.276145	-0.855603							0.780269	-1.930949
0.277389	-0.842358							0.781514	-1.930949
0.278634	-0.829322							0.782758	-1.930948
0.279878	-0.815585							0.784003	-1.930948
0.281123	-0.803284							0.785247	-1.930947
0.282367	-0.792284							0.786492	-1.930947
0.283612	-0.780907							0.787736	-1.930946
0.284856	-0.767287							0.788981	-1.930945
0.286101	-0.754075							0.790225	-1.930944
0.287345	-0.7409							0.79147	-1.930944
0.288589	-0.729122							0.792714	-1.930943
0.289834	-0.717025							0.793958	-1.930942
0.291078	-0.705885							0.795203	-1.930942
0.292323	-0.693633							0.796447	-1.930941
0.293567	-0.68061							0.797692	-1.93094
0.294812	-0.668967							0.798936	-1.93094
0.296056	-0.657041							0.800181	-1.930939
0.297301	-0.644407							0.801425	-1.930939
0.298545	-0.631526							0.80267	-1.930938
0.299789	-0.621252							0.803914	-1.930938
0.301034	-0.609971							0.805158	-1.930937
0.302278	-0.597584							0.806403	-1.930937
0.303523	-0.587897							0.807647	-1.930936
0.304767	-0.578263							0.808892	-1.930936
0.306012	-0.569914							0.810136	-1.930935
0.307256	-0.560132							0.811381	-1.930935
0.308501	-0.552328							0.812625	-1.930934
0.309745	-0.544578							0.81387	-1.930934
0.310989	-0.538372							0.815114	-1.930933
0.312234	-0.531047							0.816359	-1.930933
0.313478	-0.524721							0.817603	-1.930933
0.314723	-0.519711							0.818847	-1.930932
0.315967	-0.514845							0.820092	-1.930932
0.317212	-0.510174							0.821336	-1.930931
0.318456	-0.507092							0.822581	-1.930931
0.319701	-0.505291							0.823825	-1.93093
0.320945	-0.503327							0.82507	-1.930929
0.32219	-0.501788							0.826314	-1.930929
0.323434	-0.499938							0.827559	-1.930928
0.324678	-0.499551							0.828803	-1.930928
0.325923	-0.499331							0.830047	-1.930927
0.327167	-0.500026							0.831292	-1.930926
0.328412	-0.501516							0.832536	-1.930926
0.329656	-0.501513							0.833781	-1.930925
0.330901	-0.502347							0.835025	-1.930925
0.332145	-0.503852							0.83627	-1.930925
0.33339	-0.50477							0.837514	-1.930924
0.334634	-0.506896							0.838759	-1.930924
0.335878	-0.509377							0.840003	-1.930924
0.337123	-0.512724							0.841247	-1.930923
0.338367	-0.515978							0.842492	-1.930923
0.339612	-0.519023							0.843736	-1.930923
0.340856	-0.522987							0.844981	-1.930922
0.342101	-0.52755							0.846225	-1.930922
0.343345	-0.531745							0.84747	-1.930921
0.34459	-0.534727							0.848714	-1.930921
0.345834	-0.538763							0.849959	-1.93092
0.347079	-0.543738							0.851203	-1.930919
0.348323	-0.547906							0.852448	-1.930918
0.349567	-0.553093							0.853692	-1.930918
0.350812	-0.558055							0.854936	-1.930917
0.352056	-0.562942							0.856181	-1.930916
0.353301	-0.567716							0.857425	-1.930916
0.354545	-0.573589							0.85867	-1.930915
0.35579	-0.579792							0.859914	-1.930915
0.357034	-0.586134							0.861159	-1.930914
0.358279	-0.592017							0.862403	-1.930914
0.359523	-0.598395							0.863648	-1.930913
0.360767	-0.605518							0.864892	-1.930913
0.362012	-0.610895							0.866136	-1.930912
0.363256	-0.618487							0.867381	-1.930912
0.364501	-0.626349							0.868625	-1.930912
0.365745	-0.633216							0.86987	-1.930911
0.36699	-0.639499							0.871114	-1.930911
0.368234	-0.646374							0.872359	-1.93091
0.369479	-0.65295							0.873603	-1.93091
0.370723	-0.660121							0.874848	-1.93091
0.371967	-0.666457							0.876092	-1.930909
0.373212	-0.672536							0.877337	-1.930909
0.374456	-0.67962							0.878581	-1.930908
0.375701	-0.685863							0.879825	-1.930908
0.376945	-0.692184							0.88107	-1.930908
0.37819	-0.698947							0.882314	-1.930907
0.379434	-0.706284							0.883559	-1.930907
0.380679	-0.712314							0.884803	-1.930907
0.381923	-0.717547							0.886048	-1.930906
0.383168	-0.723989							0.887292	-1.930906
0.384412	-0.72973							0.888537	-1.930905
0.385656	-0.736634							0.889781	-1.930905
0.386901	-0.743519							0.891025	-1.930905
0.388145	-0.75109							0.89227	-1.930904
0.38939	-0.757588							0.893514	-1.930904
0.390634	-0.763547							0.894759	-1.930903
0.391879	-0.770026							0.896003	-1.930903
0.393123	-0.77713							0.897248	-1.930902
0.394368	-0.783797							0.898492	-1.930901
0.395612	-0.790752							0.899737	-1.9309
0.396856	-0.797618							0.900981	-1.9309
0.398101	-0.804746							0.902225	-1.930899
0.399345	-0.811631							0.90347	-1.930898
0.40059	-0.818137							0.904714	-1.930897
0.401834	-0.825248							0.905959	-1.930896
0.403079	-0.831754							0.907203	-1.930895
0.404323	-0.838551							0.908448	-1.930895
0.405568	-0.845893							0.909692	-1.930894
0.406812	-0.854272							0.910937	-1.930894
0.408056	-0.861858							0.912181	-1.930893
0.409301	-0.868195							0.913426	-1.930893
0.410545	-0.875032							0.91467	-1.930893
0.41179	-0.88211							0.915914	-1.930892
0.413034	-0.88867							0.917159	-1.930892
0.414279	-0.895129							0.918403	-1.930891
0.415523	-0.901324							0.919648	-1.930891
0.416768	-0.907007							0.920892	-1.930891
0.418012	-0.913634							0.922137	-1.93089
0.419257	-0.919889							0.923381	-1.93089
0.420501	-0.925427							0.924626	-1.930889
0.421745	-0.931353							0.92587	-1.930889
0.42299	-0.937458							0.927114	-1.930888
0.424234	-0.943881							0.928359	-1.930888
0.425479	-0.949844							0.929603	-1.930888
0.426723	-0.954759							0.930848	-1.930887
0.427968	-0.959824							0.932092	-1.930887
0.429212	-0.965349							0.933337	-1.930886
0.430457	-0.970701							0.934581	-1.930886
0.431701	-0.976597							0.935826	-1.930886
0.432945	-0.981916							0.93707	-1.930885
0.43419	-0.987443							0.938314	-1.930885
0.435434	-0.992676							0.939559	-1.930884
0.436679	-0.998016							0.940803	-1.930884
0.437923	-1.004004							0.942048	-1.930883
0.439168	-1.009103							0.943292	-1.930883
0.440412	-1.013668							0.944537	-1.930883
0.441657	-1.017788							0.945781	-1.930882
0.442901	-1.022079							0.947026	-1.930882
0.444146	-1.02754							0.94827	-1.930881
0.44539	-1.033165							0.949515	-1.930881
0.446634	-1.037968							0.950759	-1.930881
0.447879	-1.042737							0.952003	-1.93088
0.449123	-1.047181							0.953248	-1.93088
0.450368	-1.051073							0.954492	-1.930879
0.451612	-1.055268							0.955737	-1.930879
0.452857	-1.05979							0.956981	-1.930878
0.454101	-1.064582							0.958226	-1.930878
0.455346	-1.06963							0.95947	-1.930877
0.45659	-1.073947							0.960715	-1.930876
0.457834	-1.078482							0.961959	-1.930876
0.459079	-1.08378							0.963203	-1.930875
0.460323	-1.088549							0.964448	-1.930874
0.461568	-1.093199							0.965692	-1.930873
0.462812	-1.098302							0.966937	-1.930872
0.464057	-1.102786							0.968181	-1.930871
0.465301	-1.107301							0.969426	-1.93087
0.466546	-1.111191							0.97067	-1.93087
0.46779	-1.114305							0.971915	-1.930869
0.469034	-1.117011							0.973159	-1.930869
0.470279	-1.118901							0.974404	-1.930868
0.471523	-1.122372							0.975648	-1.930868
0.472768	-1.127058							0.976892	-1.930867
0.474012	-1.131112							0.978137	-1.930867
0.475257	-1.134977							0.979381	-1.930867
0.476501	-1.139307							0.980626	-1.930866
0.477746	-1.143201							0.98187	-1.930866
0.47899	-1.146953							0.983115	-1.930865
0.480235	-1.150028							0.984359	-1.930865
0.481479	-1.152977							0.985604	-1.930864
0.482723	-1.157314							0.986848	-1.930864
0.483968	-1.161302							0.988092	-1.930864
0.485212	-1.164539							0.989337	-1.930863
0.486457	-1.167709							0.990581	-1.930863
0.487701	-1.170716							0.991826	-1.930862
0.488946	-1.174454							0.99307	-1.930862
0.49019	-1.178374							0.994315	-1.930861
0.491435	-1.181819							0.995559	-1.930861
0.492679	-1.185088							0.996804	-1.930861
0.493923	-1.188526							0.998048	-1.93086
0.495168	-1.192381							0.999293	-1.93086
0.496412	-1.195902							1.000537	-1.930859
0.497657	-1.199015							1.001781	-1.930859
0.498901	-1.202303							1.003026	-1.930858
0.500146	-1.204848							1.00427	-1.930858
0.50139	-1.207771							1.005515	-1.930858
0.502635	-1.211781							1.006759	-1.930857
0.503879	-1.215657							1.008004	-1.930857
0.505124	-1.219983							1.009248	-1.930856
0.506368	-1.223949							1.010493	-1.930856
0.507612	-1.226931							1.011737	-1.930855
0.508857	-1.230068							1.012981	-1.930855
0.510101	-1.233477							1.014226	-1.930855
0.511346	-1.237058							1.01547	-1.930854
0.51259	-1.240963							1.016715	-1.930854
0.513835	-1.244121							1.017959	-1.930853
0.515079	-1.247095							1.019204	-1.930853
0.516324	-1.251165							1.020448	-1.930852
0.517568	-1.254788							1.021693	-1.930851
0.518812	-1.258863							1.022937	-1.930851
0.520057	-1.262516							1.024181	-1.93085
0.521301	-1.265281							1.025426	-1.930849
0.522546	-1.26758							1.02667	-1.930848
0.52379	-1.270211							1.027915	-1.930847
0.525035	-1.272615							1.029159	-1.930846
0.526279	-1.274982							1.030404	-1.930845
0.527524	-1.277933							1.031648	-1.930844
0.528768	-1.281189							1.032893	-1.930843
0.530012	-1.284767							1.034137	-1.930843
0.531257	-1.287799							1.035382	-1.930843
0.532501	-1.291495							1.036626	-1.930842
0.533746	-1.294998							1.03787	-1.930842
0.53499	-1.297534							1.039115	-1.930841
0.536235	-1.299695							1.040359	-1.930841
0.537479	-1.302121							1.041604	-1.93084
0.538724	-1.304478							1.042848	-1.93084
0.539968	-1.306834							1.044093	-1.93084
0.541212	-1.309145							1.045337	-1.930839
0.542457	-1.311255							1.046582	-1.930839
0.543701	-1.31331							1.047826	-1.930838
0.544946	-1.315726							1.04907	-1.930838
0.54619	-1.318676							1.050315	-1.930837
0.547435	-1.321766							1.051559	-1.930837
0.548679	-1.324201							1.052804	-1.930836
0.549924	-1.326565							1.054048	-1.930836
0.551168	-1.329268							1.055293	-1.930835
0.552413	-1.331481							1.056537	-1.930835
0.553657	-1.334361							1.057782	-1.930835
0.554901	-1.337226							1.059026	-1.930834
0.556146	-1.340104							1.060271	-1.930834
0.55739	-1.342902							1.061515	-1.930833
0.558635	-1.345498							1.062759	-1.930833
0.559879	-1.347898							1.064004	-1.930832
0.561124	-1.351424							1.065248	-1.930832
0.562368	-1.354444							1.066493	-1.930831
0.563613	-1.357897							1.067737	-1.930831
0.564857	-1.360015							1.068982	-1.93083
0.566101	-1.362525							1.070226	-1.93083
0.567346	-1.364424							1.07147	-1.93083
0.56859	-1.366533							1.072715	-1.930829
0.569835	-1.368929							1.073959	-1.930829
0.571079	-1.37171							1.075204	-1.930828
0.572324	-1.374548							1.076448	-1.930828
0.573568	-1.376577							1.077693	-1.930827
0.574813	-1.378311							1.078937	-1.930827
0.576057	-1.380752							1.080182	-1.930826
0.577302	-1.383954							1.081426	-1.930826
0.578546	-1.387007							1.082671	-1.930825
0.57979	-1.389244							1.083915	-1.930825
0.581035	-1.391273							1.08516	-1.930824
0.582279	-1.393447							1.086404	-1.930824
0.583524	-1.395467							1.087648	-1.930823
0.584768	-1.397374							1.088893	-1.930823
0.586013	-1.400016							1.090137	-1.930823
0.587257	-1.402556							1.091382	-1.930822
0.588502	-1.405048							1.092626	-1.930822
0.589746	-1.40683							1.093871	-1.930821
0.59099	-1.40836							1.095115	-1.930821
0.592235	-1.410767							1.096359	-1.93082
0.593479	-1.413231							1.097604	-1.930819
0.594724	-1.416253							1.098848	-1.930818
0.595968	-1.419467							1.100093	-1.930817
0.597213	-1.421613							1.101337	-1.930816
0.598457	-1.424561							1.102582	-1.930815
0.599702	-1.427646							1.103826	-1.930814
0.600946	-1.429821							1.105071	-1.930813
0.602191	-1.43135							1.106315	-1.930812
0.603435	-1.434062							1.107559	-1.930811
0.604679	-1.437115							1.108804	-1.930811
0.605924	-1.440288							1.110049	-1.93081
0.607168	-1.442533							1.111293	-1.93081
0.608413	-1.444351							1.112537	-1.930809
0.609657	-1.446521							1.113782	-1.930809
0.610902	-1.447848							1.115026	-1.930809
0.612146	-1.450288							1.116271	-1.930808
0.613391	-1.453315							1.117515	-1.930808
0.614635	-1.455698							1.11876	-1.930807
0.615879	-1.45722							1.120004	-1.930807
0.617124	-1.459198							1.121248	-1.930806
0.618368	-1.462273							1.122493	-1.930806
0.619613	-1.464121							1.123737	-1.930805
0.620857	-1.466286							1.124982	-1.930805
0.622102	-1.468814							1.126226	-1.930804
0.623346	-1.471034							1.127471	-1.930804
0.624591	-1.473311							1.128715	-1.930803
0.625835	-1.475202							1.12996	-1.930803
0.62708	-1.477635							1.131204	-1.930802
0.628324	-1.479465							1.132448	-1.930802
0.629568	-1.481581							1.133693	-1.930801
0.630813	-1.482322							1.134938	-1.930801
0.632057	-1.48486							1.136182	-1.9308
0.633302	-1.486377							1.137426	-1.9308
0.634546	-1.488693							1.138671	-1.930799
0.635791	-1.491597							1.139915	-1.930799
0.637035	-1.493859							1.14116	-1.930798
0.638279	-1.495912							1.142404	-1.930798
0.639524	-1.497985							1.143649	-1.930797
0.640768	-1.499521							1.144893	-1.930797
0.642013	-1.501225							1.146137	-1.930797
0.643257	-1.502356							1.147382	-1.930796
0.644502	-1.504321							1.148626	-1.930796
0.645746	-1.505791							1.149871	-1.930795
0.646991	-1.508094							1.151115	-1.930794
0.648235	-1.510404							1.15236	-1.930794
0.64948	-1.511152							1.153604	-1.930794
0.650724	-1.51272							1.154849	-1.930793
0.651969	-1.515343							1.156093	-1.930793
0.653213	-1.517854							1.157337	-1.930792
0.654457	-1.519329							1.158582	-1.930792
0.655702	-1.521017							1.159827	-1.930791
0.656946	-1.522911							1.161071	-1.930791
0.658191	-1.523833							1.162315	-1.93079
0.659435	-1.524991							1.16356	-1.93079
0.66068	-1.526327							1.164804	-1.930789
0.661924	-1.527262							1.166049	-1.930789
0.663168	-1.528769							1.167293	-1.930788
0.664413	-1.530999							1.168538	-1.930788
0.665657	-1.532974							1.169782	-1.930787
0.666902	-1.534351							1.171026	-1.930787
0.668146	-1.536095							1.172271	-1.930786
0.669391	-1.538291							1.173515	-1.930786
0.670635	-1.540341							1.17476	-1.930785
0.67188	-1.541986							1.176004	-1.930785
0.673124	-1.544023							1.177249	-1.930784
0.674369	-1.545904							1.178493	-1.930784
0.675613	-1.54765							1.179738	-1.930783
0.676857	-1.549022							1.180982	-1.930783
0.678102	-1.550707							1.182226	-1.930782
0.679346	-1.552781							1.183471	-1.930781
0.680591	-1.554228							1.184716	-1.93078
0.681835	-1.555259							1.18596	-1.930779
0.68308	-1.555463							1.187204	-1.930778
0.684324	-1.556727							1.188449	-1.930777
0.685569	-1.557222							1.189693	-1.930776
0.686813	-1.55858							1.190938	-1.930775
0.688057	-1.56031							1.192182	-1.930774
0.689302	-1.561331							1.193427	-1.930773
0.690546	-1.563509							1.194671	-1.930772
0.691791	-1.565302							1.195915	-1.930772
0.693035	-1.567508							1.19716	-1.930771
0.69428	-1.569037							1.198404	-1.930771
0.695524	-1.570941							1.199649	-1.93077
0.696769	-1.571402							1.200893	-1.93077
0.698013	-1.571369							1.202138	-1.930769
0.699258	-1.571922							1.203382	-1.930769
0.700502	-1.572827							1.204627	-1.930768
0.701746	-1.574221							1.205871	-1.930768
0.702991	-1.575473							1.207115	-1.930767
0.704235	-1.576676							1.20836	-1.930767
0.70548	-1.577684							1.209604	-1.930766
0.706724	-1.579328							1.210849	-1.930766
0.707969	-1.581054							1.212093	-1.930765
0.709213	-1.583059							1.213338	-1.930764
0.710458	-1.584477							1.214582	-1.930764
0.711702	-1.586024							1.215827	-1.930763
0.712946	-1.587783							1.217071	-1.930763
0.714191	-1.588747							1.218316	-1.930762
0.715435	-1.589483							1.21956	-1.930762
0.71668	-1.591037							1.220804	-1.930761
0.717924	-1.592778							1.222049	-1.930761
0.719169	-1.59363							1.223293	-1.93076
0.720413	-1.594764							1.224538	-1.93076
0.721658	-1.596582							1.225782	-1.930759
0.722902	-1.598651							1.227027	-1.930759
0.724147	-1.600383							1.228271	-1.930758
0.725391	-1.602176							1.229516	-1.930758
0.726635	-1.603852							1.23076	-1.930757
0.72788	-1.605212							1.232004	-1.930757
0.729124	-1.606696							1.233249	-1.930756
0.730369	-1.608586							1.234493	-1.930756
0.731613	-1.610284							1.235738	-1.930755
0.732858	-1.611695							1.236982	-1.930755
0.734102	-1.612908							1.238227	-1.930754
0.735347	-1.614141							1.239471	-1.930754
0.736591	-1.615357							1.240716	-1.930753
0.737835	-1.615983							1.24196	-1.930753
0.73908	-1.616617							1.243205	-1.930752
0.740324	-1.61771							1.244449	-1.930751
0.741569	-1.619209							1.245693	-1.930751
0.742813	-1.619995							1.246938	-1.93075
0.744058	-1.621258							1.248182	-1.93075
0.745302	-1.623256							1.249427	-1.930749
0.746547	-1.625018							1.250671	-1.930749
0.747791	-1.626926							1.251916	-1.930748
0.749036	-1.628581							1.25316	-1.930748
0.75028	-1.630002							1.254405	-1.930747
0.751524	-1.631862							1.255649	-1.930747
0.752769	-1.632295							1.256893	-1.930746
0.754013	-1.632463							1.258138	-1.930746
0.755258	-1.634108							1.259382	-1.930745
0.756502	-1.636094							1.260627	-1.930745
0.757747	-1.637672							1.261871	-1.930744
0.758991	-1.639829							1.263116	-1.930743
0.760235	-1.642135							1.26436	-1.930743
0.76148	-1.644112							1.265604	-1.930742
0.762724	-1.645695							1.266849	-1.930742
0.763969	-1.646608							1.268094	-1.930741
0.765213	-1.647348							1.269338	-1.930741
0.766458	-1.648172							1.270582	-1.93074
0.767702	-1.649865							1.271827	-1.930739
0.768947	-1.651247							1.273071	-1.930738
0.770191	-1.651822							1.274316	-1.930737
0.771436	-1.652915							1.27556	-1.930735
0.77268	-1.653585							1.276805	-1.930734
0.773925	-1.654775							1.278049	-1.930733
0.775169	-1.656529							1.279294	-1.930732
0.776413	-1.658674							1.280538	-1.930731
0.777658	-1.660733							1.281782	-1.93073
0.778902	-1.661484							1.283027	-1.930729
0.780147	-1.662217							1.284271	-1.930729
0.781391	-1.663269							1.285516	-1.930728
0.782636	-1.664077							1.28676	-1.930728
0.78388	-1.66479							1.288005	-1.930727
0.785124	-1.665391							1.289249	-1.930727
0.786369	-1.666624							1.290493	-1.930726
0.787613	-1.667413							1.291738	-1.930726
0.788858	-1.667431							1.292982	-1.930725
0.790102	-1.668162							1.294227	-1.930725
0.791347	-1.668872							1.295471	-1.930724
0.792591	-1.669685							1.296716	-1.930723
0.793836	-1.66977							1.29796	-1.930723
0.79508	-1.670079							1.299205	-1.930722
0.796325	-1.6708							1.300449	-1.930722
0.797569	-1.672276							1.301694	-1.930721
0.798813	-1.674158							1.302938	-1.930721
0.800058	-1.67554							1.304183	-1.93072
0.801302	-1.676511							1.305427	-1.930719
0.802547	-1.677857							1.306671	-1.930719
0.803791	-1.67934							1.307916	-1.930718
0.805036	-1.680745							1.30916	-1.930718
0.80628	-1.682496							1.310405	-1.930717
0.807525	-1.683528							1.311649	-1.930717
0.808769	-1.684606							1.312894	-1.930716
0.810013	-1.685299							1.314138	-1.930716
0.811258	-1.68595							1.315382	-1.930715
0.812502	-1.68656							1.316627	-1.930714
0.813747	-1.688122							1.317871	-1.930714
0.814991	-1.689941							1.319116	-1.930713
0.816236	-1.692092							1.32036	-1.930713
0.81748	-1.693304							1.321605	-1.930712
0.818725	-1.693519							1.322849	-1.930712
0.819969	-1.693722							1.324094	-1.930711
0.821214	-1.693372							1.325338	-1.930711
0.822458	-1.695079							1.326583	-1.93071
0.823702	-1.696353							1.327827	-1.930709
0.824947	-1.69694							1.329072	-1.930709
0.826191	-1.697589							1.330316	-1.930708
0.827436	-1.699094							1.33156	-1.930708
0.82868	-1.69985							1.332805	-1.930707
0.829925	-1.700465							1.334049	-1.930707
0.831169	-1.701325							1.335294	-1.930706
0.832414	-1.702155							1.336538	-1.930705
0.833658	-1.702139							1.337783	-1.930705
0.834902	-1.702517							1.339027	-1.930704
0.836147	-1.70365							1.340271	-1.930704
0.837391	-1.703335							1.341516	-1.930703
0.838636	-1.703993							1.34276	-1.930703
0.83988	-1.703802							1.344005	-1.930702
0.841125	-1.70596							1.345249	-1.930701
0.842369	-1.706945							1.346494	-1.930701
0.843614	-1.708075							1.347738	-1.9307
0.844858	-1.709102							1.348983	-1.9307
0.846103	-1.709667							1.350227	-1.930699
0.847347	-1.710592							1.351472	-1.930699
0.848591	-1.710314							1.352716	-1.930698
0.849836	-1.711239							1.353961	-1.930697
0.85108	-1.712686							1.355205	-1.930697
0.852325	-1.713775							1.356449	-1.930696
0.853569	-1.714668							1.357694	-1.930696
0.854814	-1.715112							1.358938	-1.930695
0.856058	-1.716079							1.360183	-1.930694
0.857303	-1.717167							1.361427	-1.930694
0.858547	-1.718068							1.362672	-1.930693
0.859791	-1.71909							1.363916	-1.930693
0.861036	-1.719433							1.36516	-1.930692
0.86228	-1.720202							1.366405	-1.930692
0.863525	-1.720003							1.367649	-1.930691
0.864769	-1.720498							1.368894	-1.93069
0.866014	-1.720214							1.370138	-1.930689
0.867258	-1.719896							1.371383	-1.930688
0.868503	-1.72012							1.372627	-1.930687
0.869747	-1.719508							1.373872	-1.930686
0.870992	-1.720457							1.375116	-1.930685
0.872236	-1.720927							1.37636	-1.930683
0.87348	-1.721583							1.377605	-1.930682
0.874725	-1.722983							1.37885	-1.930681
0.875969	-1.722664							1.380094	-1.93068
0.877214	-1.721168							1.381338	-1.930679
0.878458	-1.720696							1.382583	-1.930678
0.879703	-1.720989							1.383827	-1.930678
0.880947	-1.722369							1.385072	-1.930677
0.882191	-1.722222							1.386316	-1.930676
0.883436	-1.723757							1.387561	-1.930676
0.88468	-1.722889							1.388805	-1.930675
0.885925	-1.723473							1.390049	-1.930675
0.887169	-1.724595							1.391294	-1.930674
0.888414	-1.726011							1.392538	-1.930673
0.889658	-1.725424							1.393783	-1.930673
0.890903	-1.726198							1.395027	-1.930672
0.892147	-1.726048							1.396272	-1.930672
0.893392	-1.726024							1.397516	-1.930671
0.894636	-1.726961							1.398761	-1.93067
0.895881	-1.728243							1.400005	-1.93067
0.897125	-1.730324							1.401249	-1.930669
0.898369	-1.730514							1.402494	-1.930669
0.899614	-1.732126							1.403738	-1.930668
0.900858	-1.733271							1.404983	-1.930667
0.902103	-1.734419							1.406227	-1.930667
0.903347	-1.73378							1.407472	-1.930666
0.904592	-1.734593							1.408716	-1.930666
0.905836	-1.734526							1.409961	-1.930665
0.90708	-1.735153							1.411205	-1.930664
0.908325	-1.736357							1.41245	-1.930664
0.909569	-1.737046							1.413694	-1.930663
0.910814	-1.738452							1.414938	-1.930663
0.912058	-1.739067							1.416183	-1.930662
0.913303	-1.738907							1.417427	-1.930661
0.914547	-1.739384							1.418672	-1.930661
0.915792	-1.739973							1.419916	-1.93066
0.917036	-1.741293							1.421161	-1.93066
0.918281	-1.741927							1.422405	-1.930659
0.919525	-1.741497							1.42365	-1.930658
0.92077	-1.74181							1.424894	-1.930658
0.922014	-1.741792							1.426138	-1.930657
0.923258	-1.741626							1.427383	-1.930656
0.924503	-1.741804							1.428627	-1.930656
0.925747	-1.743249							1.429872	-1.930655
0.926992	-1.744371							1.431116	-1.930655
0.928236	-1.74462							1.432361	-1.930654
0.929481	-1.745631							1.433605	-1.930653
0.930725	-1.746238							1.43485	-1.930653
0.931969	-1.748099							1.436094	-1.930652
0.933214	-1.748725							1.437339	-1.930652
0.934458	-1.749328							1.438583	-1.930651
0.935703	-1.74995							1.439827	-1.93065
0.936947	-1.749547							1.441072	-1.93065
0.938192	-1.750271							1.442316	-1.930649
0.939436	-1.751684							1.443561	-1.930648
0.940681	-1.753108							1.444805	-1.930648
0.941925	-1.753528							1.44605	-1.930647
0.94317	-1.753389							1.447294	-1.930647
0.944414	-1.753996							1.448539	-1.930646
0.945658	-1.754044							1.449783	-1.930645
0.946903	-1.754348							1.451027	-1.930645
0.948147	-1.755011							1.452272	-1.930644
0.949392	-1.755332							1.453516	-1.930643
0.950636	-1.755949							1.454761	-1.930643
0.951881	-1.7573							1.456005	-1.930642
0.953125	-1.758601							1.45725	-1.930642
0.95437	-1.760432							1.458494	-1.930641
0.955614	-1.761896							1.459738	-1.93064
0.956858	-1.762658							1.460983	-1.93064
0.958103	-1.763077							1.462228	-1.930639
0.959347	-1.763016							1.463472	-1.930638
0.960592	-1.763844							1.464716	-1.930638
0.961836	-1.764092							1.465961	-1.930637
0.963081	-1.763585							1.467205	-1.930637
0.964325	-1.763168							1.46845	-1.930636
0.96557	-1.764125							1.469694	-1.930635
0.966814	-1.764753							1.470939	-1.930635
0.968059	-1.765236							1.472183	-1.930634
0.969303	-1.766026							1.473428	-1.930633
0.970547	-1.766197							1.474672	-1.930633
0.971792	-1.767053							1.475916	-1.930632
0.973036	-1.767743							1.477161	-1.930632
0.974281	-1.767842							1.478405	-1.930631
0.975525	-1.768219							1.47965	-1.93063
0.97677	-1.768273							1.480894	-1.93063
0.978014	-1.768249							1.482139	-1.930628
0.979259	-1.76814							1.483383	-1.930627
0.980503	-1.767956							1.484627	-1.930626
0.981747	-1.769325							1.485872	-1.930624
0.982992	-1.770497							1.487117	-1.930623
0.984236	-1.771566							1.488361	-1.930622
0.985481	-1.772893							1.489605	-1.930621
0.986725	-1.773526							1.49085	-1.930619
0.98797	-1.774492							1.492094	-1.930618
0.989214	-1.775914							1.493339	-1.930617
0.990459	-1.777501							1.494583	-1.930616
0.991703	-1.777894							1.495828	-1.930616
0.992948	-1.777896							1.497072	-1.930615
0.994192	-1.777746							1.498317	-1.930614
0.995436	-1.777668							1.499561	-1.930614
0.996681	-1.7778							1.500805	-1.930613
0.997925	-1.778159							1.50205	-1.930612
0.99917	-1.779156							1.503294	-1.930612
1.000414	-1.779631							1.504539	-1.930611
1.001659	-1.780352							1.505783	-1.93061
1.002903	-1.781639							1.507028	-1.93061
1.004148	-1.782723							1.508272	-1.930609
1.005392	-1.783429							1.509516	-1.930609
1.006636	-1.783534							1.510761	-1.930608
1.007881	-1.784313							1.512005	-1.930607
1.009125	-1.785676							1.51325	-1.930606
1.01037	-1.786678							1.514494	-1.930606
1.011614	-1.787167							1.515739	-1.930605
1.012859	-1.787571							1.516983	-1.930604
1.014103	-1.787598							1.518228	-1.930604
1.015347	-1.788511							1.519472	-1.930603
1.016592	-1.78946							1.520716	-1.930603
1.017837	-1.789614							1.521961	-1.930602
1.019081	-1.78966							1.523206	-1.930601
1.020325	-1.790442							1.52445	-1.930601
1.02157	-1.79108							1.525694	-1.9306
1.022814	-1.791014							1.526939	-1.930599
1.024059	-1.791576							1.528183	-1.930599
1.025303	-1.792468							1.529428	-1.930598
1.026548	-1.793537							1.530672	-1.930597
1.027792	-1.79376							1.531917	-1.930597
1.029037	-1.793913							1.533161	-1.930596
1.030281	-1.794619							1.534405	-1.930595
1.031525	-1.79501							1.53565	-1.930595
1.03277	-1.795509							1.536894	-1.930594
1.034014	-1.796057							1.538139	-1.930593
1.035259	-1.795493							1.539383	-1.930593
1.036503	-1.795774							1.540628	-1.930592
1.037748	-1.79693							1.541872	-1.930591
1.038992	-1.79847							1.543117	-1.930591
1.040236	-1.799894							1.544361	-1.93059
1.041481	-1.800485							1.545605	-1.930589
1.042726	-1.801109							1.54685	-1.930589
1.04397	-1.80175							1.548095	-1.930588
1.045214	-1.801917							1.549339	-1.930587
1.046459	-1.801988							1.550583	-1.930587
1.047703	-1.801988							1.551828	-1.930586
1.048948	-1.802655							1.553072	-1.930585
1.050192	-1.802896							1.554317	-1.930585
1.051437	-1.803064							1.555561	-1.930584
1.052681	-1.803585							1.556806	-1.930583
1.053926	-1.804156							1.55805	-1.930583
1.05517	-1.805097							1.559294	-1.930582
1.056414	-1.805549							1.560539	-1.930581
1.057659	-1.806463							1.561783	-1.930581
1.058903	-1.807465							1.563028	-1.93058
1.060148	-1.808209							1.564272	-1.930579
1.061392	-1.80898							1.565517	-1.930579
1.062637	-1.809655							1.566761	-1.930578
1.063881	-1.809531							1.568006	-1.930577
1.065125	-1.80903							1.56925	-1.930577
1.06637	-1.809002							1.570494	-1.930576
1.067614	-1.80961							1.571739	-1.930575
1.068859	-1.810208							1.572984	-1.930575
1.070103	-1.811208							1.574228	-1.930574
1.071348	-1.812335							1.575472	-1.930573
1.072592	-1.81217							1.576717	-1.930573
1.073837	-1.811852							1.577961	-1.930572
1.075081	-1.812123							1.579206	-1.930571
1.076326	-1.812114							1.58045	-1.93057
1.07757	-1.811895							1.581695	-1.93057
1.078815	-1.811157							1.582939	-1.930569
1.080059	-1.810998							1.584183	-1.930568
1.081303	-1.811257							1.585428	-1.930568
1.082548	-1.811335							1.586672	-1.930567
1.083792	-1.811255							1.587917	-1.930566
1.085037	-1.811538							1.589161	-1.930566
1.086281	-1.811731							1.590406	-1.930565
1.087526	-1.811622							1.59165	-1.930564
1.08877	-1.812521							1.592895	-1.930564
1.090014	-1.812601							1.594139	-1.930563
1.091259	-1.81269							1.595383	-1.930562
1.092503	-1.812459							1.596628	-1.930562
1.093748	-1.812958							1.597872	-1.930561
1.094992	-1.81384							1.599117	-1.93056
1.096237	-1.813982							1.600361	-1.930559
1.097481	-1.815538							1.601606	-1.930559
1.098726	-1.816474							1.60285	-1.930558
1.09997	-1.816721							1.604095	-1.930557
1.101215	-1.816974							1.605339	-1.930557
1.102459	-1.817271							1.606584	-1.930555
1.103703	-1.817616							1.607828	-1.930554
1.104948	-1.817917							1.609072	-1.930552
1.106192	-1.817827							1.610317	-1.930551
1.107437	-1.818209							1.611561	-1.93055
1.108681	-1.818547							1.612806	-1.930548
1.109926	-1.818954							1.61405	-1.930547
1.11117	-1.818491							1.615295	-1.930545
1.112415	-1.819034							1.616539	-1.930544
1.113659	-1.819383							1.617784	-1.930543
1.114903	-1.81941							1.619028	-1.930542
1.116148	-1.819808							1.620272	-1.930541
1.117392	-1.820021							1.621517	-1.930541
1.118637	-1.820866							1.622761	-1.93054
1.119881	-1.820411							1.624006	-1.930539
1.121126	-1.820086							1.62525	-1.930539
1.12237	-1.819638							1.626495	-1.930538
1.123615	-1.819642							1.627739	-1.930537
1.124859	-1.819841							1.628983	-1.930536
1.126104	-1.820969							1.630228	-1.930536
1.127348	-1.82181							1.631473	-1.930535
1.128592	-1.822015							1.632717	-1.930534
1.129837	-1.821754							1.633961	-1.930534
1.131081	-1.822022							1.635206	-1.930533
1.132326	-1.82243							1.63645	-1.930532
1.13357	-1.821984							1.637695	-1.930531
1.134815	-1.822364							1.638939	-1.930531
1.136059	-1.822762							1.640184	-1.93053
1.137304	-1.822387							1.641428	-1.930529
1.138548	-1.822692							1.642673	-1.930529
1.139792	-1.823099							1.643917	-1.930528
1.141037	-1.823099							1.645161	-1.930527
1.142281	-1.823822							1.646406	-1.930526
1.143526	-1.824514							1.64765	-1.930526
1.14477	-1.825427							1.648895	-1.930525
1.146015	-1.825942							1.650139	-1.930524
1.147259	-1.826319							1.651384	-1.930524
1.148504	-1.826502							1.652628	-1.930523
1.149748	-1.827603							1.653872	-1.930522
1.150992	-1.826946							1.655117	-1.930521
1.152237	-1.827758							1.656362	-1.930521
1.153481	-1.828266							1.657606	-1.93052
1.154726	-1.82924							1.65885	-1.930519
1.15597	-1.828392							1.660095	-1.930519
1.157215	-1.828925							1.661339	-1.930518
1.158459	-1.828811							1.662584	-1.930517
1.159704	-1.827713							1.663828	-1.930516
1.160948	-1.827993							1.665073	-1.930516
1.162193	-1.82762							1.666317	-1.930515
1.163437	-1.827684							1.667562	-1.930514
1.164681	-1.825948							1.668806	-1.930514
1.165926	-1.826413							1.67005	-1.930513
1.16717	-1.825808							1.671295	-1.930512
1.168415	-1.826131							1.672539	-1.930511
1.169659	-1.826299							1.673784	-1.930511
1.170904	-1.826035							1.675028	-1.93051
1.172148	-1.825758							1.676273	-1.930509
1.173393	-1.827707							1.677517	-1.930508
1.174637	-1.828062							1.678761	-1.930508
1.175881	-1.827445							1.680006	-1.930507
1.177126	-1.826656							1.681251	-1.930506
1.17837	-1.826289							1.682495	-1.930506
1.179615	-1.827528							1.683739	-1.930505
1.180859	-1.827446							1.684984	-1.930504
1.182104	-1.828429							1.686228	-1.930503
1.183348	-1.828249							1.687473	-1.930503
1.184593	-1.828496							1.688717	-1.930502
1.185837	-1.828995							1.689962	-1.930501
1.187082	-1.828856							1.691206	-1.9305
1.188326	-1.828629							1.692451	-1.9305
1.18957	-1.828399							1.693695	-1.930499
1.190815	-1.829268							1.694939	-1.930498
1.192059	-1.829633							1.696184	-1.930497
1.193304	-1.829332							1.697428	-1.930497
1.194548	-1.828434							1.698673	-1.930496
1.195793	-1.828845							1.699917	-1.930495
1.197037	-1.828563							1.701162	-1.930494
1.198282	-1.829646							1.702406	-1.930494
1.199526	-1.830952							1.70365	-1.930493
1.20077	-1.831122							1.704895	-1.930492
1.202015	-1.831883							1.706139	-1.930492
1.203259	-1.832353							1.707384	-1.930491
1.204504	-1.831919							1.708628	-1.93049
1.205748	-1.831935							1.709873	-1.930489
1.206993	-1.831684							1.711117	-1.930489
1.208237	-1.832132							1.712362	-1.930488
1.209482	-1.832655							1.713606	-1.930487
1.210726	-1.833292							1.714851	-1.930486
1.211971	-1.833638							1.716095	-1.930485
1.213215	-1.834596							1.71734	-1.930485
1.214459	-1.835108							1.718584	-1.930484
1.215704	-1.834941							1.719828	-1.930483
1.216948	-1.834684							1.721073	-1.930483
1.218193	-1.835461							1.722317	-1.930482
1.219437	-1.835359							1.723562	-1.930481
1.220682	-1.835635							1.724806	-1.93048
1.221926	-1.83616							1.726051	-1.93048
1.223171	-1.836787							1.727295	-1.930479
1.224415	-1.837467							1.728539	-1.930478
1.225659	-1.837976							1.729784	-1.930477
1.226904	-1.839251							1.731028	-1.930476
1.228148	-1.839679							1.732273	-1.930474
1.229393	-1.840964							1.733517	-1.930473
1.230637	-1.842123							1.734762	-1.930471
1.231882	-1.842182							1.736006	-1.93047
1.233126	-1.843083							1.737251	-1.930468
1.23437	-1.843657							1.738495	-1.930467
1.235615	-1.842706							1.73974	-1.930465
1.23686	-1.841746							1.740984	-1.930464
1.238104	-1.842342							1.742229	-1.930462
1.239348	-1.842421							1.743473	-1.930462
1.240593	-1.842799							1.744717	-1.930461
1.241837	-1.842646							1.745962	-1.93046
1.243082	-1.842728							1.747206	-1.930459
1.244326	-1.842756							1.748451	-1.930458
1.245571	-1.843155							1.749695	-1.930458
1.246815	-1.84426							1.75094	-1.930457
1.24806	-1.844772							1.752184	-1.930456
1.249304	-1.845027							1.753428	-1.930455
1.250548	-1.844867							1.754673	-1.930455
1.251793	-1.84505							1.755917	-1.930454
1.253037	-1.844471							1.757162	-1.930453
1.254282	-1.844633							1.758406	-1.930452
1.255526	-1.844943							1.759651	-1.930452
1.256771	-1.845699							1.760895	-1.930451
1.258015	-1.845666							1.76214	-1.93045
1.259259	-1.846259							1.763384	-1.930449
1.260504	-1.846317							1.764629	-1.930448
1.261749	-1.845724							1.765873	-1.930448
1.262993	-1.846276							1.767118	-1.930447
1.264237	-1.846017							1.768362	-1.930446
1.265482	-1.846294							1.769606	-1.930445
1.266726	-1.847098							1.770851	-1.930444
1.267971	-1.848029							1.772095	-1.930444
1.269215	-1.848118							1.77334	-1.930443
1.27046	-1.848533							1.774584	-1.930442
1.271704	-1.848864							1.775829	-1.930441
1.272949	-1.849125							1.777073	-1.930441
1.274193	-1.84967							1.778317	-1.93044
1.275437	-1.849744							1.779562	-1.930439
1.276682	-1.849683							1.780806	-1.930438
1.277926	-1.85018							1.782051	-1.930438
1.279171	-1.850593							1.783295	-1.930437
1.280415	-1.850835							1.78454	-1.930436
1.28166	-1.850986							1.785784	-1.930435
1.282904	-1.851199							1.787029	-1.930434
1.284148	-1.851527							1.788273	-1.930434
1.285393	-1.851249							1.789517	-1.930433
1.286638	-1.851163							1.790762	-1.930432
1.287882	-1.85073							1.792006	-1.930431
1.289126	-1.85095							1.793251	-1.930431
1.290371	-1.851275							1.794495	-1.93043
1.291615	-1.851015							1.79574	-1.930429
1.29286	-1.850414							1.796984	-1.930428
1.294104	-1.850113							1.798229	-1.930427
1.295349	-1.849945							1.799473	-1.930427
1.296593	-1.849252							1.800718	-1.930426
1.297837	-1.849308							1.801962	-1.930425
1.299082	-1.849558							1.803206	-1.930424
1.300326	-1.849558							1.804451	-1.930423
1.301571	-1.850074							1.805695	-1.930423
1.302815	-1.850464							1.80694	-1.930422
1.30406	-1.851157							1.808184	-1.930421
1.305304	-1.851462							1.809429	-1.93042
1.306549	-1.851169							1.810673	-1.93042
1.307793	-1.851248							1.811918	-1.930419
1.309037	-1.850934							1.813162	-1.930418
1.310282	-1.850564							1.814406	-1.930417
1.311527	-1.850866							1.815651	-1.930416
1.312771	-1.851745							1.816895	-1.930416
1.314015	-1.852402							1.81814	-1.930415
1.31526	-1.852536							1.819384	-1.930414
1.316504	-1.852804							1.820629	-1.930413
1.317749	-1.852935							1.821873	-1.930413
1.318993	-1.852974							1.823118	-1.930412
1.320238	-1.853165							1.824362	-1.930411
1.321482	-1.852473							1.825607	-1.93041
1.322726	-1.851969							1.826851	-1.930409
1.323971	-1.852245							1.828095	-1.930409
1.325215	-1.852479							1.82934	-1.930408
1.32646	-1.852992							1.830584	-1.930407
1.327704	-1.853224							1.831829	-1.930406
1.328949	-1.853073							1.833073	-1.930405
1.330193	-1.852942							1.834318	-1.930405
1.331438	-1.853232							1.835562	-1.930404
1.332682	-1.853346							1.836807	-1.930403
1.333926	-1.85322							1.838051	-1.930402
1.335171	-1.853535							1.839295	-1.930401
1.336415	-1.853224							1.84054	-1.930401
1.33766	-1.852529							1.841784	-1.9304
1.338904	-1.852537							1.843029	-1.930399
1.340149	-1.85307							1.844273	-1.930398
1.341393	-1.853516							1.845518	-1.930397
1.342638	-1.853853							1.846762	-1.930397
1.343882	-1.854248							1.848007	-1.930396
1.345127	-1.854781							1.849251	-1.930395
1.346371	-1.855195							1.850496	-1.930394
1.347615	-1.855376							1.85174	-1.930393
1.34886	-1.855595							1.852984	-1.930393
1.350104	-1.856308							1.854229	-1.930392
1.351349	-1.857372							1.855473	-1.93039
1.352593	-1.857765							1.856718	-1.930388
1.353838	-1.857961							1.857962	-1.930387
1.355082	-1.858628							1.859207	-1.930385
1.356327	-1.860029							1.860451	-1.930384
1.357571	-1.860916							1.861696	-1.930382
1.358815	-1.862036							1.86294	-1.93038
1.36006	-1.862815							1.864184	-1.930379
1.361304	-1.86271							1.865429	-1.930377
1.362549	-1.863027							1.866673	-1.930375
1.363793	-1.862594							1.867918	-1.930375
1.365038	-1.862592							1.869162	-1.930374
1.366282	-1.86182							1.870407	-1.930373
1.367527	-1.860773							1.871651	-1.930372
1.368771	-1.860735							1.872895	-1.930371
1.370016	-1.860939							1.87414	-1.930371
1.37126	-1.861176							1.875385	-1.93037
1.372504	-1.861407							1.876629	-1.930369
1.373749	-1.861414							1.877873	-1.930368
1.374993	-1.860932							1.879118	-1.930367
1.376238	-1.860042							1.880362	-1.930367
1.377482	-1.860405							1.881607	-1.930366
1.378727	-1.860779							1.882851	-1.930365
1.379971	-1.860969							1.884096	-1.930364
1.381216	-1.86199							1.88534	-1.930363
1.38246	-1.862645							1.886585	-1.930362
1.383704	-1.863383							1.887829	-1.930362
1.384949	-1.863636							1.889073	-1.930361
1.386193	-1.863591							1.890318	-1.93036
1.387438	-1.863943							1.891562	-1.930359
1.388682	-1.863687							1.892807	-1.930358
1.389927	-1.863463							1.894051	-1.930357
1.391171	-1.863317							1.895296	-1.930357
1.392416	-1.863776							1.89654	-1.930356
1.39366	-1.864198							1.897784	-1.930355
1.394905	-1.864146							1.899029	-1.930354
1.396149	-1.864426							1.900274	-1.930353
1.397393	-1.864472							1.901518	-1.930352
1.398638	-1.864576							1.902762	-1.930352
1.399882	-1.864694							1.904007	-1.930351
1.401127	-1.864809							1.905251	-1.93035
1.402371	-1.865007							1.906496	-1.930349
1.403616	-1.864652							1.90774	-1.930348
1.40486	-1.864743							1.908985	-1.930347
1.406105	-1.8646							1.910229	-1.930347
1.407349	-1.863838							1.911474	-1.930346
1.408593	-1.864534							1.912718	-1.930345
1.409838	-1.865257							1.913962	-1.930344
1.411082	-1.865586							1.915207	-1.930343
1.412327	-1.865753							1.916451	-1.930342
1.413571	-1.86551							1.917696	-1.930342
1.414816	-1.865414							1.91894	-1.930341
1.41606	-1.865441							1.920185	-1.93034
1.417305	-1.866569							1.921429	-1.930339
1.418549	-1.866379							1.922673	-1.930338
1.419793	-1.865849							1.923918	-1.930337
1.421038	-1.865485							1.925163	-1.930337
1.422282	-1.865064							1.926407	-1.930336
1.423527	-1.865938							1.927651	-1.930335
1.424771	-1.866314							1.928896	-1.930334
1.426016	-1.867611							1.93014	-1.930333
1.42726	-1.868697							1.931385	-1.930332
1.428505	-1.869437							1.932629	-1.930332
1.429749	-1.870335							1.933874	-1.930331
1.430994	-1.871423							1.935118	-1.93033
1.432238	-1.871172							1.936363	-1.930329
1.433482	-1.871482							1.937607	-1.930328
1.434727	-1.872933							1.938851	-1.930327
1.435971	-1.87322							1.940096	-1.930326
1.437216	-1.873486							1.94134	-1.930326
1.43846	-1.874879							1.942585	-1.930325
1.439705	-1.875675							1.943829	-1.930324
1.440949	-1.876201							1.945074	-1.930323
1.442194	-1.876739							1.946318	-1.930322
1.443438	-1.876823							1.947562	-1.930321
1.444682	-1.877968							1.948807	-1.930321
1.445927	-1.878236							1.950052	-1.93032
1.447171	-1.878753							1.951296	-1.930319
1.448416	-1.878243							1.95254	-1.930318
1.44966	-1.878935							1.953785	-1.930317
1.450905	-1.879426							1.955029	-1.930316
1.452149	-1.879782							1.956274	-1.930315
1.453394	-1.880042							1.957518	-1.930315
1.454638	-1.879928							1.958763	-1.930314
1.455883	-1.879776							1.960007	-1.930313
1.457127	-1.880095							1.961251	-1.930312
1.458371	-1.880199							1.962496	-1.930311
1.459616	-1.88033							1.96374	-1.93031
1.46086	-1.880585							1.964985	-1.93031
1.462105	-1.880818							1.966229	-1.930309
1.463349	-1.881564							1.967474	-1.930308
1.464594	-1.880931							1.968718	-1.930307
1.465838	-1.881362							1.969963	-1.930306
1.467083	-1.881803							1.971207	-1.930305
1.468327	-1.881776							1.972451	-1.930304
1.469571	-1.882399							1.973696	-1.930304
1.470816	-1.881852							1.97494	-1.930303
1.47206	-1.881875							1.976185	-1.930302
1.473305	-1.881674							1.977429	-1.930301
1.474549	-1.881498							1.978674	-1.9303
1.475794	-1.881713							1.979918	-1.930298
1.477038	-1.8816							1.981163	-1.930297
1.478283	-1.881623							1.982407	-1.930295
1.479527	-1.880586							1.983652	-1.930293
1.480772	-1.880257							1.984896	-1.930291
1.482016	-1.881198							1.98614	-1.93029
1.48326	-1.881221							1.987385	-1.930288
1.484505	-1.882073							1.988629	-1.930286
1.485749	-1.881529							1.989874	-1.930285
1.486994	-1.880916							1.991118	-1.930283
1.488238	-1.880619							1.992363	-1.930282
1.489483	-1.879989							1.993607	-1.930281
1.490727	-1.878991							1.994852	-1.93028
1.491971	-1.875468							1.996096	-1.930279
1.493216	-1.875044							1.99734	-1.930279
1.49446	-1.873315							1.998585	-1.930278
1.495705	-1.872673							1.999829	-1.930277
1.496949	-1.861062							2.001074	-1.930276
1.498194	-1.856987							2.002318	-1.930275
1.499438	-1.855154							2.003563	-1.930274
1.500683	-1.853797							2.004807	-1.930273
1.501927	-1.85301							2.006052	-1.930272
1.503171	-1.852758							2.007296	-1.930272
1.504416	-1.850697							2.008541	-1.930271
1.50566	-1.849521							2.009785	-1.93027
1.506905	-1.849009							2.011029	-1.930269
1.508149	-1.849207							2.012274	-1.930268
1.509394	-1.850313							2.013518	-1.930267
1.510638	-1.849589							2.014763	-1.930266
1.511883	-1.848409							2.016007	-1.930265
1.513127	-1.847798							2.017252	-1.930264
1.514372	-1.846873							2.018496	-1.930264
1.515616	-1.846937							2.019741	-1.930263
1.51686	-1.845738							2.020985	-1.930262
1.518105	-1.844595							2.022229	-1.930261
1.519349	-1.842237							2.023474	-1.93026
1.520594	-1.840589							2.024718	-1.930259
1.521838	-1.838551							2.025963	-1.930258
1.523083	-1.836839							2.027207	-1.930257
1.524327	-1.836586							2.028452	-1.930256
1.525572	-1.835831							2.029696	-1.930256
1.526816	-1.835623							2.030941	-1.930255
1.52806	-1.835481							2.032185	-1.930254
1.529305	-1.834476							2.03343	-1.930253
1.530549	-1.835409							2.034674	-1.930252
1.531794	-1.83536							2.035918	-1.930251
1.533038	-1.836039							2.037163	-1.93025
1.534283	-1.836693							2.038407	-1.930249
1.535527	-1.837816							2.039652	-1.930248
1.536772	-1.839775							2.040896	-1.930248
1.538016	-1.84028							2.042141	-1.930247
1.539261	-1.841426							2.043385	-1.930246
1.540505	-1.842764							2.04463	-1.930245
1.541749	-1.843801							2.045874	-1.930244
1.542994	-1.845108							2.047118	-1.930243
1.544238	-1.846995							2.048363	-1.930242
1.545483	-1.849332							2.049607	-1.930241
1.546727	-1.850715							2.050852	-1.930241
1.547972	-1.852787							2.052096	-1.93024
1.549216	-1.853768							2.053341	-1.930239
1.550461	-1.855857							2.054585	-1.930238
1.551705	-1.857865							2.05583	-1.930237
1.552949	-1.860378							2.057074	-1.930236
1.554194	-1.862057							2.058318	-1.930235
1.555438	-1.86344							2.059563	-1.930234
1.556683	-1.864712							2.060807	-1.930233
1.557927	-1.866274							2.062052	-1.930233
1.559172	-1.867368							2.063296	-1.930232
1.560416	-1.868583							2.064541	-1.930231
1.561661	-1.870242							2.065785	-1.93023
1.562905	-1.871345							2.06703	-1.930229
1.564149	-1.872249							2.068274	-1.930228
1.565394	-1.873305							2.069519	-1.930227
1.566638	-1.874943							2.070763	-1.930226
1.567883	-1.876796							2.072007	-1.930225
1.569127	-1.877547							2.073252	-1.930224
1.570372	-1.878089							2.074496	-1.930224
1.571616	-1.878399							2.075741	-1.930223
1.572861	-1.879804							2.076985	-1.930222
1.574105	-1.882028							2.07823	-1.930221
1.57535	-1.883832							2.079474	-1.93022
1.576594	-1.885691							2.080719	-1.930219
1.577838	-1.886787							2.081963	-1.930218
1.579083	-1.889126							2.083207	-1.930217
1.580327	-1.891318							2.084452	-1.930216
1.581572	-1.893228							2.085696	-1.930215
1.582816	-1.894738							2.086941	-1.930215
1.584061	-1.895432							2.088185	-1.930214
1.585305	-1.896465							2.08943	-1.930213
1.58655	-1.897217							2.090674	-1.930212
1.587794	-1.898764							2.091919	-1.93021
1.589038	-1.900276							2.093163	-1.930208
1.590283	-1.900504							2.094408	-1.930206
1.591527	-1.901592							2.095652	-1.930205
1.592772	-1.901903							2.096896	-1.930203
1.594016	-1.901914							2.098141	-1.930201
1.595261	-1.901946							2.099385	-1.930199
1.596505	-1.902104							2.10063	-1.930197
1.59775	-1.902519							2.101874	-1.930195
1.598994	-1.902987							2.103119	-1.930194
1.600239	-1.903314							2.104363	-1.930194
1.601483	-1.903738							2.105608	-1.930194
1.602727	-1.903704							2.106852	-1.930194
1.603972	-1.903088							2.108096	-1.930194
1.605216	-1.902457							2.109341	-1.930194
1.606461	-1.901688							2.110585	-1.930194
1.607705	-1.900615							2.11183	-1.930194
1.60895	-1.900259							2.113074	-1.930194
1.610194	-1.899149							2.114319	-1.930194
1.611439	-1.898103							2.115563	-1.930194
1.612683	-1.898352							2.116808	-1.930192
1.613927	-1.89798							2.118052	-1.93019
1.615172	-1.897149							2.119297	-1.930188
1.616416	-1.896449							2.120541	-1.930186
1.617661	-1.896668							2.121785	-1.930184
1.618905	-1.897292							2.12303	-1.930183
1.62015	-1.897601							2.124274	-1.930181
1.621394	-1.89788							2.125519	-1.930179
1.622639	-1.897685							2.126763	-1.930177
1.623883	-1.896456							2.128008	-1.930175
1.625128	-1.895838							2.129252	-1.930175
1.626372	-1.895555							2.130497	-1.930175
1.627616	-1.895493							2.131741	-1.930175
1.628861	-1.895323							2.132985	-1.930175
1.630105	-1.894815							2.13423	-1.930175
1.63135	-1.89495							2.135474	-1.930175
1.632594	-1.895445							2.136719	-1.930175
1.633839	-1.895388							2.137963	-1.930175
1.635083	-1.894714							2.139208	-1.930175
1.636328	-1.894071							2.140452	-1.930175
1.637572	-1.893296							2.141696	-1.930173
1.638816	-1.89268							2.142941	-1.930172
1.640061	-1.892142							2.144186	-1.93017
1.641305	-1.891103							2.14543	-1.930168
1.64255	-1.890088							2.146674	-1.930166
1.643794	-1.889623							2.147919	-1.930164
1.645039	-1.889465							2.149163	-1.930162
1.646283	-1.8896							2.150408	-1.93016
1.647528	-1.890301							2.151652	-1.930159
1.648772	-1.891172							2.152897	-1.930157
1.650017	-1.891227							2.154141	-1.930157
1.651261	-1.890533							2.155385	-1.930157
1.652505	-1.890232							2.15663	-1.930157
1.65375	-1.890194							2.157874	-1.930157
1.654994	-1.890584							2.159119	-1.930157
1.656239	-1.891571							2.160363	-1.930157
1.657483	-1.891813							2.161608	-1.930157
1.658728	-1.892118							2.162852	-1.930157
1.659972	-1.891945							2.164097	-1.930157
1.661216	-1.890929							2.165341	-1.930157
1.662461	-1.890644							2.166585	-1.930155
1.663705	-1.890578							2.16783	-1.930153
1.66495	-1.889949							2.169075	-1.930151
1.666194	-1.889435							2.170319	-1.930149
1.667439	-1.888772							2.171563	-1.930147
1.668683	-1.888178							2.172808	-1.930146
1.669928	-1.88786							2.174052	-1.930144
1.671172	-1.887518							2.175297	-1.930142
1.672416	-1.887625							2.176541	-1.93014
1.673661	-1.888108							2.177786	-1.930138
1.674906	-1.88863							2.17903	-1.930138
1.67615	-1.888599							2.180274	-1.930138
1.677394	-1.889089							2.181519	-1.930138
1.678639	-1.889314							2.182763	-1.930138
1.679883	-1.889591							2.184008	-1.930138
1.681128	-1.88893							2.185252	-1.930138
1.682372	-1.888204							2.186497	-1.930138
1.683617	-1.887358							2.187741	-1.930138
1.684861	-1.886645							2.188986	-1.930138
1.686105	-1.886879							2.19023	-1.930138
1.68735	-1.887608							2.191474	-1.930136
1.688594	-1.88799							2.192719	-1.930134
1.689839	-1.888183							2.193964	-1.930132
1.691083	-1.888221							2.195208	-1.93013
1.692328	-1.888346							2.196452	-1.930129
1.693572	-1.888237							2.197697	-1.930127
1.694817	-1.888114							2.198941	-1.930125
1.696061	-1.887787							2.200186	-1.930123
1.697305	-1.887906							2.20143	-1.930121
1.69855	-1.887887							2.202675	-1.930119
1.699795	-1.887882							2.203919	-1.930117
1.701039	-1.888436							2.205163	-1.930115
1.702283	-1.888023							2.206408	-1.930113
1.703528	-1.887976							2.207652	-1.930112
1.704772	-1.88755							2.208897	-1.93011
1.706017	-1.887338							2.210141	-1.930108
1.707261	-1.886879							2.211386	-1.930106
1.708506	-1.886468							2.21263	-1.930104
1.70975	-1.885838							2.213875	-1.930102
1.710994	-1.884648							2.215119	-1.9301
1.712239	-1.883475							2.216363	-1.9301
1.713483	-1.882706							2.217608	-1.9301
1.714728	-1.881659							2.218853	-1.9301
1.715972	-1.880163							2.220097	-1.9301
1.717217	-1.879139							2.221341	-1.9301
1.718461	-1.877436							2.222586	-1.9301
1.719706	-1.87592							2.22383	-1.9301
1.72095	-1.873558							2.225075	-1.9301
1.722194	-1.871102							2.226319	-1.9301
1.723439	-1.869005							2.227564	-1.9301
1.724684	-1.866407							2.228808	-1.930098
1.725928	-1.863813							2.230052	-1.930096
1.727172	-1.861031							2.231297	-1.930094
1.728417	-1.859819							2.232541	-1.930092
1.729661	-1.857905							2.233786	-1.93009
1.730906	-1.856291							2.23503	-1.930089
1.73215	-1.852687							2.236275	-1.930087
1.733395	-1.849291							2.237519	-1.930085
1.734639	-1.845378							2.238764	-1.930083
1.735883	-1.840877							2.240008	-1.930081
1.737128	-1.836426							2.241252	-1.930081
1.738372	-1.831719							2.242497	-1.930081
1.739617	-1.827148							2.243741	-1.930081
1.740861	-1.822168							2.244986	-1.930081
1.742106	-1.816548							2.24623	-1.930081
1.74335	-1.810694							2.247475	-1.930081
1.744595	-1.804351							2.248719	-1.930081
1.745839	-1.798917							2.249964	-1.930081
1.747083	-1.793034							2.251208	-1.930081
1.748328	-1.787125							2.252453	-1.930081
1.749572	-1.780511							2.253697	-1.930079
1.750817	-1.773436							2.254941	-1.930077
1.752061	-1.765958							2.256186	-1.930075
1.753306	-1.757775							2.25743	-1.930073
1.75455	-1.750598							2.258675	-1.930071
1.755795	-1.743133							2.259919	-1.930069
1.757039	-1.73459							2.261164	-1.930067
1.758284	-1.726739							2.262408	-1.930065
1.759528	-1.718621							2.263653	-1.930063
1.760772	-1.7106							2.264897	-1.930061
1.762017	-1.701817							2.266141	-1.930061
1.763261	-1.693034							2.267386	-1.930061
1.764506	-1.684909							2.26863	-1.930061
1.76575	-1.676508							2.269875	-1.930061
1.766995	-1.668703							2.271119	-1.930061
1.768239	-1.661108							2.272364	-1.930061
1.769484	-1.65351							2.273608	-1.930061
1.770728	-1.64615							2.274853	-1.930061
1.771972	-1.638383							2.276097	-1.930061
1.773217	-1.630882							2.277342	-1.930061
1.774461	-1.622795							2.278586	-1.93006
1.775706	-1.614321							2.27983	-1.930058
1.77695	-1.606675							2.281075	-1.930056
1.778195	-1.600551							2.282319	-1.930054
1.779439	-1.593227							2.283564	-1.930052
1.780684	-1.585708							2.284808	-1.93005
1.781928	-1.577686							2.286053	-1.930048
1.783173	-1.571678							2.287297	-1.930046
1.784417	-1.565174							2.288542	-1.930044
1.785661	-1.558857							2.289786	-1.930042
1.786906	-1.553098							2.29103	-1.930042
1.78815	-1.546486							2.292275	-1.930042
1.789395	-1.540365							2.293519	-1.930042
1.790639	-1.534202							2.294764	-1.930042
1.791884	-1.528445							2.296008	-1.930042
1.793128	-1.521993							2.297253	-1.930042
1.794373	-1.517858							2.298497	-1.930042
1.795617	-1.513967							2.299742	-1.930042
1.796861	-1.509729							2.300986	-1.930042
1.798106	-1.505432							2.302231	-1.930042
1.79935	-1.501015							2.303475	-1.93004
1.800595	-1.496653							2.304719	-1.930038
1.801839	-1.492246							2.305964	-1.930036
1.803084	-1.488585							2.307208	-1.930034
1.804328	-1.485679							2.308453	-1.930032
1.805573	-1.483952							2.309697	-1.93003
1.806817	-1.481781							2.310942	-1.930028
1.808062	-1.479534							2.312186	-1.930026
1.809306	-1.47872							2.313431	-1.930024
1.81055	-1.47779							2.314675	-1.930022
1.811795	-1.476904							2.315919	-1.93002
1.813039	-1.475584							2.317164	-1.930018
1.814284	-1.476432							2.318408	-1.930016
1.815528	-1.476862							2.319653	-1.930014
1.816773	-1.476719							2.320897	-1.930012
1.818017	-1.47632							2.322142	-1.93001
1.819262	-1.477378							2.323386	-1.930008
1.820506	-1.477523							2.32463	-1.930006
1.82175	-1.478023							2.325875	-1.930004
1.822995	-1.478352							2.327119	-1.930002
1.824239	-1.480409							2.328364	-1.930002
1.825484	-1.481724							2.329608	-1.930002
1.826728	-1.482927							2.330853	-1.930002
1.827973	-1.484341							2.332097	-1.930002
1.829217	-1.485356							2.333342	-1.930002
1.830462	-1.486464							2.334586	-1.930002
1.831706	-1.487652							2.335831	-1.930002
1.83295	-1.488688							2.337075	-1.930002
1.834195	-1.490695							2.33832	-1.930002
1.835439	-1.492578							2.339564	-1.930002
1.836684	-1.49453							2.340808	-1.93
1.837928	-1.497249							2.342053	-1.929999
1.839173	-1.500044							2.343297	-1.929996
1.840417	-1.502071							2.344542	-1.929994
1.841662	-1.503874							2.345786	-1.929992
1.842906	-1.505386							2.347031	-1.929991
1.844151	-1.507478							2.348275	-1.929989
1.845395	-1.509318							2.349519	-1.929986
1.846639	-1.511551							2.350764	-1.929985
1.847884	-1.514119							2.352008	-1.929983
1.849128	-1.516							2.353253	-1.929983
1.850373	-1.518414							2.354497	-1.929983
1.851617	-1.521255							2.355742	-1.929983
1.852862	-1.523349							2.356986	-1.929983
1.854106	-1.525397							2.358231	-1.929983
1.85535	-1.52775							2.359475	-1.929983
1.856595	-1.52972							2.36072	-1.929983
1.857839	-1.531941							2.361964	-1.929983
1.859084	-1.53418							2.363209	-1.929983
1.860328	-1.537517							2.364453	-1.929983
1.861573	-1.540377							2.365697	-1.929981
1.862817	-1.542862							2.366942	-1.929978
1.864062	-1.545476							2.368186	-1.929976
1.865306	-1.547909							2.369431	-1.929974
1.866551	-1.550797							2.370675	-1.929972
1.867795	-1.553573							2.37192	-1.929971
1.86904	-1.557268							2.373164	-1.929968
1.870284	-1.560265							2.374408	-1.929966
1.871528	-1.562582							2.375653	-1.929964
1.872773	-1.564525							2.376897	-1.929962
1.874017	-1.565567							2.378142	-1.929962
1.875262	-1.568457							2.379386	-1.929962
1.876506	-1.569924							2.380631	-1.929962
1.877751	-1.571915							2.381875	-1.929962
1.878995	-1.574699							2.38312	-1.929962
1.880239	-1.577629							2.384364	-1.929962
1.881484	-1.580052							2.385609	-1.929962
1.882728	-1.58261							2.386853	-1.929962
1.883973	-1.584878							2.388098	-1.929962
1.885217	-1.587364							2.389342	-1.929962
1.886462	-1.589881							2.390586	-1.92996
1.887706	-1.592287							2.391831	-1.929958
1.888951	-1.595565							2.393075	-1.929956
1.890195	-1.598503							2.39432	-1.929954
1.89144	-1.600761							2.395564	-1.929952
1.892684	-1.60294							2.396809	-1.92995
1.893929	-1.604874							2.398053	-1.929948
1.895173	-1.607255							2.399297	-1.929946
1.896417	-1.609723							2.400542	-1.929944
1.897662	-1.611704							2.401786	-1.929942
1.898906	-1.613695							2.403031	-1.92994
1.900151	-1.615951							2.404275	-1.929938
1.901395	-1.618319							2.40552	-1.929936
1.90264	-1.62108							2.406764	-1.929934
1.903884	-1.623734							2.408009	-1.929932
1.905128	-1.62624							2.409253	-1.92993
1.906373	-1.628607							2.410497	-1.929928
1.907617	-1.631638							2.411742	-1.929926
1.908862	-1.633939							2.412987	-1.929924
1.910106	-1.635628							2.414231	-1.929922
1.911351	-1.637146							2.415475	-1.929922
1.912595	-1.639388							2.41672	-1.929922
1.91384	-1.641626							2.417964	-1.929922
1.915084	-1.643554							2.419209	-1.929922
1.916328	-1.645634							2.420453	-1.929922
1.917573	-1.647715							2.421698	-1.929922
1.918818	-1.649803							2.422942	-1.929922
1.920062	-1.651378							2.424186	-1.929922
1.921306	-1.653109							2.425431	-1.929922
1.922551	-1.654632							2.426675	-1.929922
1.923795	-1.656045							2.42792	-1.92992
1.92504	-1.657773							2.429164	-1.929918
1.926284	-1.65996							2.430409	-1.929916
1.927529	-1.661982							2.431653	-1.929914
1.928773	-1.663453							2.432898	-1.929911
1.930017	-1.664559							2.434142	-1.929909
1.931262	-1.665835							2.435386	-1.929907
1.932506	-1.666915							2.436631	-1.929905
1.933751	-1.66836							2.437876	-1.929903
1.934995	-1.670217							2.43912	-1.929901
1.93624	-1.672085							2.440364	-1.929901
1.937484	-1.672987							2.441609	-1.929901
1.938729	-1.673665							2.442853	-1.929901
1.939973	-1.674958							2.444098	-1.929901
1.941217	-1.675931							2.445342	-1.929901
1.942462	-1.676555							2.446587	-1.929901
1.943707	-1.677447							2.447831	-1.929901
1.944951	-1.678966							2.449075	-1.929901
1.946195	-1.680641							2.45032	-1.929901
1.94744	-1.681984							2.451564	-1.929901
1.948684	-1.683299							2.452809	-1.929899
1.949929	-1.68478							2.454053	-1.929897
1.951173	-1.685796							2.455298	-1.929895
1.952418	-1.686727							2.456542	-1.929893
1.953662	-1.688429							2.457787	-1.929891
1.954906	-1.689978							2.459031	-1.929889
1.956151	-1.69162							2.460275	-1.929887
1.957395	-1.693123							2.46152	-1.929885
1.95864	-1.693388							2.462765	-1.929883
1.959884	-1.694272							2.464009	-1.929881
1.961129	-1.695939							2.465253	-1.929881
1.962373	-1.697344							2.466498	-1.929881
1.963618	-1.698109							2.467742	-1.929881
1.964862	-1.698355							2.468987	-1.929881
1.966106	-1.698922							2.470231	-1.929881
1.967351	-1.700036							2.471476	-1.929881
1.968596	-1.702108							2.47272	-1.929881
1.96984	-1.703409							2.473964	-1.929881
1.971084	-1.704527							2.475209	-1.929881
1.972329	-1.706212							2.476453	-1.929881
1.973573	-1.708358							2.477698	-1.929879
1.974818	-1.709829							2.478942	-1.929876
1.976062	-1.710622							2.480187	-1.929874
1.977307	-1.712039							2.481431	-1.929872
1.978551	-1.71333							2.482676	-1.92987
1.979795	-1.715087							2.48392	-1.929868
[truncated: 18,924 more rows]
