# Supplementary material for: HSL1 and BAM1/2 impact epidermal cell development by sensing distinct signaling peptides
Source: Nat Commun. 2022 Feb 15;13:876. doi: 10.1038/s41467-022-28558-4 (PMC8847575; doi:10.1038/s41467-022-28558-4)
Supplement: Supplementary file 4 — Source Data [file 41467_2022_28558_MOESM4_ESM.zip › Source Data/Source Data/Figure S9/S9_GF_BAM1.csv]

Chrom.1		Chrom.1		Chrom.1		Chrom.1		Chrom.1
UV		Injection		Run Log		Fraction		UV_CUT_TEMP@100,BASEM
ml	mAU	ml	Injection	ml	Logbook	ml	Fraction	ml	mAU
-0.283961	0.056267	-0.000127		-0.283961	Method Settings	3.996487	2	0	-0.187703
-0.282716	0.027484			-0.283895	Equilibration	4.996661	3	0.001245	-0.187703
-0.281471	0.029304			-0.009463	Sample Application	5.9966	4	0.00249	-0.187703
-0.280226	0.030103			3.990159	Elution	6.99636	5	0.003735	-0.187703
-0.278981	0.030177					7.996357	6	0.00498	-0.187702
-0.277736	0.030667					8.996299	7	0.006224	-0.187702
-0.276491	0.031128					9.997522	8	0.007469	-0.187702
-0.275247	0.180942					10.997291	9	0.008714	-0.187702
-0.274002	0.432589					11.997222	10	0.009959	-0.187701
-0.272757	0.432714					12.997224	11	0.011204	-0.187701
-0.271512	0.433585					13.997207	12	0.012449	-0.187701
-0.270267	0.433011					14.998156	13	0.013694	-0.187701
-0.269022	0.432007					15.998157	14	0.014939	-0.187701
-0.267777	0.431694					16.998146	15	0.016184	-0.1877
-0.266532	0.431493					17.998077	16	0.017428	-0.1877
-0.265287	0.429271					18.999099	17	0.018673	-0.1877
-0.264043	0.428582					19.999055	18	0.019918	-0.1877
-0.262798	0.427769					20.999017	19	0.021163	-0.1877
-0.261553	0.427634					21.999015	20	0.022408	-0.187699
-0.260308	0.427537					22.999992	21	0.023653	-0.187699
-0.259063	0.427104					23.99996	22	0.024898	-0.187699
-0.257818	0.426265					24.999948	23	0.026143	-0.187699
-0.256573	0.425554					25.999914	24	0.027387	-0.187699
-0.255328	0.424066					27.00089	25	0.028632	-0.187698
-0.254083	0.424486					28.000875	26	0.029877	-0.187698
-0.252839	0.422858					28.029729	Waste	0.031122	-0.187698
-0.251594	0.013212					28.030973	Waste	0.032367	-0.187698
-0.250349	-0.000202							0.033612	-0.187697
-0.249104	-0.000629							0.034857	-0.187697
-0.247859	0.000102							0.036102	-0.187697
-0.246614	0.000192							0.037347	-0.187697
-0.245369	-0.000859							0.038591	-0.187697
-0.244124	-0.00131							0.039836	-0.187696
-0.24288	-0.002135							0.041081	-0.187696
-0.241635	-0.003794							0.042326	-0.187696
-0.24039	-0.006415							0.043571	-0.187696
-0.239145	-0.008858							0.044816	-0.187696
-0.2379	-0.011477							0.046061	-0.187695
-0.236655	-0.015499							0.047306	-0.187695
-0.23541	-0.019018							0.048551	-0.187695
-0.234165	-0.02098							0.049795	-0.187695
-0.23292	-0.019989							0.05104	-0.187694
-0.231676	-0.016102							0.052285	-0.187694
-0.230431	-0.008317							0.05353	-0.187694
-0.229186	0.002703							0.054775	-0.187694
-0.227941	0.017259							0.05602	-0.187694
-0.226696	0.034992							0.057265	-0.187693
-0.225451	0.055655							0.05851	-0.187693
-0.224206	0.080355							0.059755	-0.187693
-0.222961	0.107742							0.060999	-0.187693
-0.221716	0.13604							0.062244	-0.187693
-0.220472	0.162963							0.063489	-0.187692
-0.219227	0.187149							0.064734	-0.187692
-0.217982	0.206417							0.065979	-0.187692
-0.216737	0.221472							0.067224	-0.187692
-0.215492	0.234844							0.068469	-0.187692
-0.214247	0.245467							0.069714	-0.187691
-0.213002	0.254082							0.070958	-0.187691
-0.211757	0.260952							0.072203	-0.187691
-0.210512	0.266577							0.073448	-0.187691
-0.209268	0.270895							0.074693	-0.187691
-0.208023	0.27408							0.075938	-0.18769
-0.206778	0.276281							0.077183	-0.18769
-0.205533	0.277276							0.078428	-0.18769
-0.204288	0.278751							0.079673	-0.18769
-0.203043	0.280847							0.080918	-0.18769
-0.201798	0.281362							0.082162	-0.187689
-0.200553	0.281124							0.083407	-0.187689
-0.199309	0.280604							0.084652	-0.187689
-0.198064	0.280515							0.085897	-0.187689
-0.196819	0.280907							0.087142	-0.187689
-0.195574	0.280909							0.088387	-0.187688
-0.194329	0.280262							0.089632	-0.187688
-0.193084	0.279986							0.090877	-0.187688
-0.191839	0.278939							0.092122	-0.187688
-0.190594	0.277525							0.093366	-0.187687
-0.189349	0.276286							0.094611	-0.187687
-0.188105	0.27404							0.095856	-0.187687
-0.18686	0.272713							0.097101	-0.187687
-0.185615	0.270431							0.098346	-0.187687
-0.18437	0.26744							0.099591	-0.187686
-0.183125	0.267097							0.100836	-0.187686
-0.18188	0.264942							0.102081	-0.187686
-0.180635	0.262664							0.103326	-0.187686
-0.17939	0.261839							0.10457	-0.187685
-0.178145	0.262907							0.105815	-0.187685
-0.176901	0.264712							0.10706	-0.187685
-0.175656	0.265998							0.108305	-0.187685
-0.174411	0.268324							0.10955	-0.187684
-0.173166	0.270672							0.110795	-0.187684
-0.171921	0.271392							0.11204	-0.187684
-0.170676	0.269494							0.113285	-0.187684
-0.169431	0.264878							0.11453	-0.187684
-0.168186	0.25574							0.115774	-0.187683
-0.166941	0.244343							0.117019	-0.187683
-0.165697	0.230436							0.118264	-0.187683
-0.164452	0.212301							0.119509	-0.187683
-0.163207	0.19047							0.120754	-0.187683
-0.161962	0.164394							0.121999	-0.187682
-0.160717	0.136158							0.123244	-0.187682
-0.159472	0.106804							0.124489	-0.187682
-0.158227	0.080132							0.125733	-0.187682
-0.156982	0.055664							0.126978	-0.187682
-0.155737	0.034583							0.128223	-0.187682
-0.154493	0.01787							0.129468	-0.187681
-0.153248	0.003433							0.130713	-0.187681
-0.152003	-0.009125							0.131958	-0.187681
-0.150758	-0.01772							0.133203	-0.187681
-0.149513	-0.025132							0.134448	-0.187681
-0.148268	-0.032389							0.135693	-0.18768
-0.147023	-0.038196							0.136937	-0.18768
-0.145778	-0.041677							0.138182	-0.18768
-0.144534	-0.044558							0.139427	-0.18768
-0.143289	-0.047295							0.140672	-0.18768
-0.142044	-0.050902							0.141917	-0.187679
-0.140799	-0.054515							0.143162	-0.187679
-0.139554	-0.056654							0.144407	-0.187679
-0.138309	-0.057873							0.145652	-0.187679
-0.137064	-0.05888							0.146897	-0.187679
-0.135819	-0.061553							0.148141	-0.187678
-0.134574	-0.063457							0.149386	-0.187678
-0.13333	-0.065951							0.150631	-0.187678
-0.132085	-0.067733							0.151876	-0.187678
-0.13084	-0.069454							0.153121	-0.187677
-0.129595	-0.070969							0.154366	-0.187677
-0.12835	-0.071885							0.155611	-0.187677
-0.127105	-0.073019							0.156856	-0.187677
-0.12586	-0.074217							0.158101	-0.187677
-0.124615	-0.075712							0.159345	-0.187676
-0.12337	-0.076586							0.16059	-0.187676
-0.122126	-0.076528							0.161835	-0.187676
-0.120881	-0.079042							0.16308	-0.187676
-0.119636	-0.080853							0.164325	-0.187676
-0.118391	-0.082591							0.16557	-0.187675
-0.117146	-0.085091							0.166815	-0.187675
-0.115901	-0.087366							0.16806	-0.187675
-0.114656	-0.089548							0.169305	-0.187675
-0.113411	-0.093078							0.170549	-0.187675
-0.112166	-0.09701							0.171794	-0.187674
-0.110922	-0.100997							0.173039	-0.187674
-0.109677	-0.103635							0.174284	-0.187674
-0.108432	-0.107163							0.175529	-0.187674
-0.107187	-0.111211							0.176774	-0.187674
-0.105942	-0.115432							0.178019	-0.187673
-0.104697	-0.120358							0.179264	-0.187673
-0.103452	-0.125712							0.180508	-0.187673
-0.102207	-0.130493							0.181753	-0.187673
-0.100963	-0.135308							0.182998	-0.187672
-0.099718	-0.140299							0.184243	-0.187672
-0.098473	-0.145809							0.185488	-0.187672
-0.097228	-0.149626							0.186733	-0.187672
-0.095983	-0.154754							0.187978	-0.187672
-0.094738	-0.160547							0.189223	-0.187671
-0.093493	-0.165167							0.190468	-0.187671
-0.092248	-0.170211							0.191712	-0.187671
-0.091003	-0.175384							0.192957	-0.187671
-0.089759	-0.180108							0.194202	-0.18767
-0.088514	-0.18584							0.195447	-0.18767
-0.087269	-0.192543							0.196692	-0.18767
-0.086024	-0.19828							0.197937	-0.18767
-0.084779	-0.203466							0.199182	-0.18767
-0.083534	-0.209649							0.200427	-0.187669
-0.082289	-0.215801							0.201672	-0.187669
-0.081044	-0.221755							0.202916	-0.187669
-0.079799	-0.226464							0.204161	-0.187669
-0.078555	-0.231407							0.205406	-0.187669
-0.07731	-0.236917							0.206651	-0.187668
-0.076065	-0.24231							0.207896	-0.187668
-0.07482	-0.248116							0.209141	-0.187668
-0.073575	-0.25365							0.210386	-0.187668
-0.07233	-0.259019							0.211631	-0.187667
-0.071085	-0.263875							0.212876	-0.187667
-0.06984	-0.268524							0.21412	-0.187667
-0.068595	-0.273559							0.215365	-0.187667
-0.067351	-0.278203							0.21661	-0.187667
-0.066106	-0.282009							0.217855	-0.187666
-0.064861	-0.285593							0.2191	-0.187666
-0.063616	-0.289353							0.220345	-0.187666
-0.062371	-0.292699							0.22159	-0.187666
-0.061126	-0.296919							0.222835	-0.187665
-0.059881	-0.301004							0.224079	-0.187665
-0.058636	-0.304551							0.225324	-0.187665
-0.057391	-0.30779							0.226569	-0.187665
-0.056147	-0.310784							0.227814	-0.187665
-0.054902	-0.313184							0.229059	-0.187664
-0.053657	-0.316343							0.230304	-0.187664
-0.052412	-0.319622							0.231549	-0.187664
-0.051167	-0.321412							0.232794	-0.187664
-0.049922	-0.322774							0.234039	-0.187663
-0.048677	-0.324454							0.235283	-0.187663
-0.047432	-0.326966							0.236528	-0.187663
-0.046188	-0.329255							0.237773	-0.187663
-0.044943	-0.330762							0.239018	-0.187662
-0.043698	-0.331706							0.240263	-0.187662
-0.042453	-0.332665							0.241508	-0.187662
-0.041208	-0.333687							0.242753	-0.187662
-0.039963	-0.334326							0.243998	-0.187662
-0.038718	-0.334855							0.245243	-0.187661
-0.037473	-0.335481							0.246487	-0.187661
-0.036228	-0.336059							0.247732	-0.187661
-0.034984	-0.337174							0.248977	-0.187661
-0.033739	-0.33844							0.250222	-0.187661
-0.032494	-0.338875							0.251467	-0.18766
-0.031249	-0.33941							0.252712	-0.18766
-0.030004	-0.339718							0.253957	-0.18766
-0.028759	-0.339756							0.255202	-0.18766
-0.027514	-0.339911							0.256447	-0.18766
-0.026269	-0.339165							0.257691	-0.18766
-0.025024	-0.33784							0.258936	-0.187659
-0.02378	-0.336714							0.260181	-0.187659
-0.022535	-0.335637							0.261426	-0.187659
-0.02129	-0.334764							0.262671	-0.187659
-0.020045	-0.334064							0.263916	-0.187659
-0.0188	-0.332806							0.265161	-0.187658
-0.017555	-0.332176							0.266406	-0.187658
-0.01631	-0.331579							0.26765	-0.187658
-0.015065	-0.330425							0.268895	-0.187658
-0.01382	-0.328869							0.27014	-0.187657
-0.012576	-0.326483							0.271385	-0.187657
-0.011331	-0.324123							0.27263	-0.187657
-0.010086	-0.160558							0.273875	-0.187657
-0.008841	0.00085							0.27512	-0.187657
-0.007596	0.002144							0.276365	-0.187656
-0.006351	0.003507							0.27761	-0.187656
-0.005106	0.004977							0.278854	-0.187656
-0.003861	0.005949							0.280099	-0.187656
-0.002616	0.006791							0.281344	-0.187655
-0.001372	0.008417							0.282589	-0.187655
-0.000127	0.01565							0.283834	-0.187655
0.001118	0.026641							0.285079	-0.187655
0.002363	0.028986							0.286324	-0.187654
0.003608	0.030921							0.287569	-0.187654
0.004853	0.032011							0.288814	-0.187654
0.006098	0.034108							0.290058	-0.187654
0.007343	0.035472							0.291303	-0.187654
0.008587	0.036724							0.292548	-0.187653
0.009832	0.037563							0.293793	-0.187653
0.011077	0.037813							0.295038	-0.187653
0.012322	0.038001							0.296283	-0.187653
0.013567	0.037788							0.297528	-0.187652
0.014812	0.037333							0.298773	-0.187652
0.016057	0.037915							0.300018	-0.187652
0.017302	0.038323							0.301262	-0.187652
0.018547	0.038661							0.302507	-0.187652
0.019791	0.038618							0.303752	-0.187652
0.021036	0.039972							0.304997	-0.187652
0.022281	0.04041							0.306242	-0.187652
0.023526	0.040718							0.307487	-0.187651
0.024771	0.042519							0.308732	-0.187651
0.026016	0.042871							0.309977	-0.187651
0.027261	0.043615							0.311222	-0.187651
0.028506	0.042858							0.312466	-0.187651
0.029751	0.04226							0.313711	-0.187651
0.030995	0.042289							0.314956	-0.18765
0.03224	0.04186							0.316201	-0.18765
0.033485	0.042454							0.317446	-0.18765
0.03473	0.041886							0.318691	-0.18765
0.035975	0.040944							0.319936	-0.18765
0.03722	0.040685							0.321181	-0.187649
0.038465	0.040177							0.322425	-0.187649
0.03971	0.038876							0.32367	-0.187649
0.040955	0.036495							0.324915	-0.187649
0.042199	0.033296							0.32616	-0.187648
0.043444	0.031515							0.327405	-0.187648
0.044689	0.029584							0.32865	-0.187648
0.045934	0.028094							0.329895	-0.187648
0.047179	0.025614							0.33114	-0.187647
0.048424	0.024085							0.332385	-0.187647
0.049669	0.02202							0.333629	-0.187647
0.050914	0.020063							0.334874	-0.187647
0.052158	0.017778							0.336119	-0.187647
0.053403	0.015233							0.337364	-0.187646
0.054648	0.013593							0.338609	-0.187646
0.055893	0.011656							0.339854	-0.187646
0.057138	0.009495							0.341099	-0.187646
0.058383	0.006432							0.342344	-0.187645
0.059628	0.004037							0.343589	-0.187645
0.060873	0.002225							0.344833	-0.187645
0.062118	-0.000904							0.346078	-0.187645
0.063362	-0.003105							0.347323	-0.187645
0.064607	-0.0055							0.348568	-0.187644
0.065852	-0.007631							0.349813	-0.187644
0.067097	-0.01028							0.351058	-0.187644
0.068342	-0.012982							0.352303	-0.187644
0.069587	-0.015319							0.353548	-0.187643
0.070832	-0.017245							0.354793	-0.187643
0.072077	-0.019815							0.356037	-0.187643
0.073322	-0.021417							0.357282	-0.187643
0.074566	-0.02434							0.358527	-0.187643
0.075811	-0.02653							0.359772	-0.187642
0.077056	-0.027915							0.361017	-0.187642
0.078301	-0.029611							0.362262	-0.187642
0.079546	-0.030951							0.363507	-0.187642
0.080791	-0.033095							0.364752	-0.187641
0.082036	-0.035077							0.365996	-0.187641
0.083281	-0.038041							0.367241	-0.187641
0.084526	-0.04048							0.368486	-0.187641
0.08577	-0.042444							0.369731	-0.187641
0.087015	-0.045552							0.370976	-0.18764
0.08826	-0.047273							0.372221	-0.18764
0.089505	-0.049492							0.373466	-0.18764
0.09075	-0.052278							0.374711	-0.18764
0.091995	-0.054092							0.375956	-0.187639
0.09324	-0.056741							0.3772	-0.187639
0.094485	-0.058813							0.378445	-0.187639
0.09573	-0.061786							0.37969	-0.187639
0.096974	-0.063047							0.380935	-0.187639
0.098219	-0.064304							0.38218	-0.187638
0.099464	-0.065746							0.383425	-0.187638
0.100709	-0.067944							0.38467	-0.187638
0.101954	-0.06899							0.385915	-0.187638
0.103199	-0.069114							0.38716	-0.187638
0.104444	-0.069647							0.388404	-0.187637
0.105689	-0.069749							0.389649	-0.187637
0.106933	-0.070014							0.390894	-0.187637
0.108178	-0.071242							0.392139	-0.187637
0.109423	-0.071564							0.393384	-0.187636
0.110668	-0.072446							0.394629	-0.187636
0.111913	-0.073301							0.395874	-0.187636
0.113158	-0.073704							0.397119	-0.187636
0.114403	-0.074091							0.398364	-0.187636
0.115648	-0.074773							0.399608	-0.187635
0.116893	-0.075687							0.400853	-0.187635
0.118137	-0.077082							0.402098	-0.187635
0.119382	-0.07786							0.403343	-0.187635
0.120627	-0.07778							0.404588	-0.187634
0.121872	-0.077982							0.405833	-0.187634
0.123117	-0.078606							0.407078	-0.187634
0.124362	-0.078771							0.408323	-0.187634
0.125607	-0.078949							0.409568	-0.187634
0.126852	-0.07967							0.410812	-0.187633
0.128097	-0.08089							0.412057	-0.187633
0.129341	-0.081387							0.413302	-0.187633
0.130586	-0.081808							0.414547	-0.187633
0.131831	-0.081569							0.415792	-0.187633
0.133076	-0.08207							0.417037	-0.187632
0.134321	-0.083209							0.418282	-0.187632
0.135566	-0.084299							0.419527	-0.187632
0.136811	-0.08439							0.420771	-0.187632
0.138056	-0.084614							0.422016	-0.187631
0.1393	-0.085627							0.423261	-0.187631
0.140545	-0.087298							0.424506	-0.187631
0.14179	-0.089021							0.425751	-0.187631
0.143035	-0.090564							0.426996	-0.187631
0.14428	-0.091425							0.428241	-0.18763
0.145525	-0.091815							0.429486	-0.18763
0.14677	-0.091994							0.430731	-0.18763
0.148015	-0.093589							0.431975	-0.18763
0.14926	-0.094286							0.43322	-0.18763
0.150504	-0.095231							0.434465	-0.187629
0.151749	-0.096323							0.43571	-0.187629
0.152994	-0.09641							0.436955	-0.187629
0.154239	-0.097224							0.4382	-0.187629
0.155484	-0.097937							0.439445	-0.187629
0.156729	-0.097862							0.44069	-0.187628
0.157974	-0.098139							0.441935	-0.187628
0.159219	-0.098584							0.443179	-0.187628
0.160464	-0.098756							0.444424	-0.187628
0.161708	-0.099413							0.445669	-0.187628
0.162953	-0.099417							0.446914	-0.187627
0.164198	-0.099243							0.448159	-0.187627
0.165443	-0.099515							0.449404	-0.187627
0.166688	-0.099936							0.450649	-0.187627
0.167933	-0.10062							0.451894	-0.187627
0.169178	-0.101164							0.453139	-0.187626
0.170423	-0.101182							0.454383	-0.187626
0.171668	-0.101431							0.455628	-0.187626
0.172912	-0.101844							0.456873	-0.187626
0.174157	-0.101658							0.458118	-0.187625
0.175402	-0.101932							0.459363	-0.187625
0.176647	-0.10225							0.460608	-0.187625
0.177892	-0.101681							0.461853	-0.187625
0.179137	-0.101121							0.463098	-0.187625
0.180382	-0.100556							0.464343	-0.187624
0.181627	-0.100203							0.465587	-0.187624
0.182872	-0.100852							0.466832	-0.187624
0.184116	-0.101486							0.468077	-0.187624
0.185361	-0.101441							0.469322	-0.187624
0.186606	-0.100991							0.470567	-0.187623
0.187851	-0.101147							0.471812	-0.187623
0.189096	-0.100982							0.473057	-0.187623
0.190341	-0.100228							0.474302	-0.187623
0.191586	-0.099913							0.475546	-0.187623
0.192831	-0.099985							0.476791	-0.187622
0.194075	-0.100551							0.478036	-0.187622
0.19532	-0.101244							0.479281	-0.187622
0.196565	-0.101109							0.480526	-0.187622
0.19781	-0.100707							0.481771	-0.187622
0.199055	-0.100397							0.483016	-0.187622
0.2003	-0.100469							0.484261	-0.187621
0.201545	-0.100438							0.485506	-0.187621
0.20279	-0.10022							0.48675	-0.187621
0.204035	-0.099849							0.487995	-0.187621
0.205279	-0.099102							0.48924	-0.187621
0.206524	-0.098742							0.490485	-0.18762
0.207769	-0.099267							0.49173	-0.18762
0.209014	-0.099708							0.492975	-0.18762
0.210259	-0.099386							0.49422	-0.18762
0.211504	-0.098925							0.495465	-0.18762
0.212749	-0.09926							0.49671	-0.187619
0.213994	-0.099268							0.497954	-0.187619
0.215239	-0.09923							0.499199	-0.187619
0.216483	-0.09946							0.500444	-0.187619
0.217728	-0.099389							0.501689	-0.187618
0.218973	-0.099178							0.502934	-0.187618
0.220218	-0.098913							0.504179	-0.187618
0.221463	-0.09848							0.505424	-0.187617
0.222708	-0.098891							0.506669	-0.187617
0.223953	-0.099234							0.507914	-0.187617
0.225198	-0.099503							0.509158	-0.187617
0.226443	-0.100267							0.510403	-0.187616
0.227687	-0.100633							0.511648	-0.187616
0.228932	-0.101061							0.512893	-0.187616
0.230177	-0.101376							0.514138	-0.187616
0.231422	-0.101299							0.515383	-0.187616
0.232667	-0.100861							0.516628	-0.187615
0.233912	-0.101019							0.517873	-0.187615
0.235157	-0.100204							0.519117	-0.187615
0.236402	-0.100109							0.520362	-0.187615
0.237647	-0.100504							0.521607	-0.187615
0.238891	-0.100479							0.522852	-0.187614
0.240136	-0.101231							0.524097	-0.187614
0.241381	-0.101918							0.525342	-0.187614
0.242626	-0.102							0.526587	-0.187614
0.243871	-0.102351							0.527832	-0.187614
0.245116	-0.102226							0.529077	-0.187613
0.246361	-0.101815							0.530321	-0.187613
0.247606	-0.101603							0.531566	-0.187613
0.24885	-0.102159							0.532811	-0.187613
0.250095	-0.101957							0.534056	-0.187613
0.25134	-0.101575							0.535301	-0.187613
0.252585	-0.101491							0.536546	-0.187612
0.25383	-0.101707							0.537791	-0.187612
0.255075	-0.101974							0.539036	-0.187612
0.25632	-0.101565							0.540281	-0.187611
0.257565	-0.101475							0.541525	-0.187611
0.25881	-0.101166							0.54277	-0.187611
0.260054	-0.101071							0.544015	-0.187611
0.261299	-0.102286							0.54526	-0.18761
0.262544	-0.102074							0.546505	-0.18761
0.263789	-0.101406							0.54775	-0.18761
0.265034	-0.100955							0.548995	-0.18761
0.266279	-0.100597							0.55024	-0.187609
0.267524	-0.100836							0.551485	-0.187609
0.268769	-0.100768							0.552729	-0.187609
0.270014	-0.100433							0.553974	-0.187609
0.271258	-0.099831							0.555219	-0.187609
0.272503	-0.099547							0.556464	-0.187609
0.273748	-0.100171							0.557709	-0.187608
0.274993	-0.1003							0.558954	-0.187608
0.276238	-0.099506							0.560199	-0.187608
0.277483	-0.09892							0.561444	-0.187608
0.278728	-0.099744							0.562689	-0.187608
0.279973	-0.099911							0.563933	-0.187607
0.281218	-0.101114							0.565178	-0.187607
0.282462	-0.101153							0.566423	-0.187607
0.283707	-0.101319							0.567668	-0.187607
0.284952	-0.101398							0.568913	-0.187606
0.286197	-0.101564							0.570158	-0.187606
0.287442	-0.101149							0.571403	-0.187606
0.288687	-0.101245							0.572648	-0.187606
0.289932	-0.100934							0.573892	-0.187605
0.291177	-0.100678							0.575137	-0.187605
0.292422	-0.100619							0.576382	-0.187605
0.293666	-0.100246							0.577627	-0.187605
0.294911	-0.100661							0.578872	-0.187605
0.296156	-0.100982							0.580117	-0.187605
0.297401	-0.101219							0.581362	-0.187604
0.298646	-0.101228							0.582607	-0.187604
0.299891	-0.101123							0.583852	-0.187604
0.301136	-0.10155							0.585096	-0.187604
0.302381	-0.100949							0.586341	-0.187604
0.303625	-0.100351							0.587586	-0.187604
0.30487	-0.100773							0.588831	-0.187603
0.306115	-0.101081							0.590076	-0.187603
0.30736	-0.100279							0.591321	-0.187603
0.308605	-0.100485							0.592566	-0.187603
0.30985	-0.1021							0.593811	-0.187603
0.311095	-0.102203							0.595056	-0.187603
0.31234	-0.101843							0.5963	-0.187602
0.313585	-0.102777							0.597545	-0.187602
0.314829	-0.103244							0.59879	-0.187602
0.316074	-0.103728							0.600035	-0.187602
0.317319	-0.103565							0.60128	-0.187602
0.318564	-0.104707							0.602525	-0.187602
0.319809	-0.104788							0.60377	-0.187601
0.321054	-0.105254							0.605015	-0.187601
0.322299	-0.105677							0.60626	-0.187601
0.323544	-0.104635							0.607504	-0.187601
0.324789	-0.10469							0.608749	-0.187601
0.326033	-0.105737							0.609994	-0.187601
0.327278	-0.106552							0.611239	-0.1876
0.328523	-0.107084							0.612484	-0.1876
0.329768	-0.107191							0.613729	-0.1876
0.331013	-0.107464							0.614974	-0.187599
0.332258	-0.108573							0.616219	-0.187599
0.333503	-0.109242							0.617463	-0.187599
0.334748	-0.109647							0.618708	-0.187598
0.335993	-0.109103							0.619953	-0.187598
0.337237	-0.108881							0.621198	-0.187598
0.338482	-0.109929							0.622443	-0.187597
0.339727	-0.11044							0.623688	-0.187597
0.340972	-0.109793							0.624933	-0.187597
0.342217	-0.109824							0.626178	-0.187597
0.343462	-0.109349							0.627423	-0.187597
0.344707	-0.109762							0.628667	-0.187597
0.345952	-0.109987							0.629912	-0.187597
0.347196	-0.110531							0.631157	-0.187596
0.348441	-0.109958							0.632402	-0.187596
0.349686	-0.109737							0.633647	-0.187596
0.350931	-0.109279							0.634892	-0.187596
0.352176	-0.10908							0.636137	-0.187596
0.353421	-0.110463							0.637382	-0.187595
0.354666	-0.11051							0.638627	-0.187595
0.355911	-0.111371							0.639871	-0.187595
0.357156	-0.111731							0.641116	-0.187595
0.3584	-0.111416							0.642361	-0.187594
0.359645	-0.112072							0.643606	-0.187594
0.36089	-0.112562							0.644851	-0.187594
0.362135	-0.11243							0.646096	-0.187593
0.36338	-0.112867							0.647341	-0.187593
0.364625	-0.113762							0.648586	-0.187593
0.36587	-0.114594							0.649831	-0.187593
0.367115	-0.115314							0.651075	-0.187593
0.36836	-0.115894							0.65232	-0.187592
0.369604	-0.117267							0.653565	-0.187592
0.370849	-0.117261							0.65481	-0.187592
0.372094	-0.115658							0.656055	-0.187592
0.373339	-0.116978							0.6573	-0.187592
0.374584	-0.118348							0.658545	-0.187592
0.375829	-0.118398							0.65979	-0.187592
0.377074	-0.118554							0.661035	-0.187591
0.378319	-0.119843							0.662279	-0.187591
0.379564	-0.120521							0.663524	-0.187591
0.380808	-0.119997							0.664769	-0.187591
0.382053	-0.120895							0.666014	-0.18759
0.383298	-0.121065							0.667259	-0.18759
0.384543	-0.121508							0.668504	-0.18759
0.385788	-0.122351							0.669749	-0.187589
0.387033	-0.123247							0.670994	-0.187589
0.388278	-0.12412							0.672238	-0.187589
0.389523	-0.124722							0.673483	-0.187589
0.390768	-0.125146							0.674728	-0.187589
0.392012	-0.12522							0.675973	-0.187589
0.393257	-0.126645							0.677218	-0.187588
0.394502	-0.12651							0.678463	-0.187588
0.395747	-0.126163							0.679708	-0.187588
0.396992	-0.126578							0.680953	-0.187588
0.398237	-0.127219							0.682198	-0.187588
0.399482	-0.127825							0.683442	-0.187588
0.400727	-0.128049							0.684687	-0.187588
0.401971	-0.128907							0.685932	-0.187587
0.403216	-0.129535							0.687177	-0.187587
0.404461	-0.129091							0.688422	-0.187587
0.405706	-0.12904							0.689667	-0.187587
0.406951	-0.128805							0.690912	-0.187586
0.408196	-0.129451							0.692157	-0.187586
0.409441	-0.130119							0.693402	-0.187586
0.410686	-0.130827							0.694646	-0.187586
0.411931	-0.132022							0.695891	-0.187585
0.413175	-0.132645							0.697136	-0.187585
0.41442	-0.134179							0.698381	-0.187585
0.415665	-0.134428							0.699626	-0.187585
0.41691	-0.134954							0.700871	-0.187584
0.418155	-0.135095							0.702116	-0.187584
0.4194	-0.135953							0.703361	-0.187584
0.420645	-0.136037							0.704606	-0.187584
0.42189	-0.13622							0.70585	-0.187583
0.423135	-0.136865							0.707095	-0.187583
0.424379	-0.137216							0.70834	-0.187583
0.425624	-0.137148							0.709585	-0.187583
0.426869	-0.137113							0.71083	-0.187582
0.428114	-0.137044							0.712075	-0.187582
0.429359	-0.136534							0.71332	-0.187582
0.430604	-0.135724							0.714565	-0.187582
0.431849	-0.135341							0.71581	-0.187582
0.433094	-0.135688							0.717054	-0.187581
0.434339	-0.136212							0.718299	-0.187581
0.435583	-0.135469							0.719544	-0.187581
0.436828	-0.135405							0.720789	-0.187581
0.438073	-0.135493							0.722034	-0.18758
0.439318	-0.135792							0.723279	-0.18758
0.440563	-0.135141							0.724524	-0.18758
0.441808	-0.134227							0.725769	-0.18758
0.443053	-0.133979							0.727014	-0.18758
0.444298	-0.133724							0.728258	-0.187579
0.445542	-0.133769							0.729503	-0.187579
0.446787	-0.134225							0.730748	-0.187579
0.448032	-0.134366							0.731993	-0.187579
0.449277	-0.13396							0.733238	-0.187578
0.450522	-0.132947							0.734483	-0.187578
0.451767	-0.132533							0.735728	-0.187578
0.453012	-0.132517							0.736973	-0.187578
0.454257	-0.132626							0.738217	-0.187578
0.455502	-0.132858							0.739462	-0.187577
0.456746	-0.132657							0.740707	-0.187577
0.457991	-0.132264							0.741952	-0.187577
0.459236	-0.131922							0.743197	-0.187577
0.460481	-0.131745							0.744442	-0.187577
0.461726	-0.130918							0.745687	-0.187576
0.462971	-0.13046							0.746932	-0.187576
0.464216	-0.130356							0.748177	-0.187576
0.465461	-0.13083							0.749421	-0.187576
0.466706	-0.131517							0.750666	-0.187576
0.46795	-0.131621							0.751911	-0.187575
0.469195	-0.1319							0.753156	-0.187575
0.47044	-0.131399							0.754401	-0.187575
0.471685	-0.131084							0.755646	-0.187575
0.47293	-0.131124							0.756891	-0.187575
0.474175	-0.130186							0.758136	-0.187574
0.47542	-0.129663							0.759381	-0.187574
0.476665	-0.129359							0.760625	-0.187574
0.47791	-0.129265							0.76187	-0.187574
0.479154	-0.129314							0.763115	-0.187574
0.480399	-0.129141							0.76436	-0.187573
0.481644	-0.1291							0.765605	-0.187573
0.482889	-0.129974							0.76685	-0.187573
0.484134	-0.130561							0.768095	-0.187573
0.485379	-0.130928							0.76934	-0.187573
0.486624	-0.131482							0.770585	-0.187573
0.487869	-0.13196							0.771829	-0.187572
0.489114	-0.131621							0.773074	-0.187572
0.490358	-0.131505							0.774319	-0.187572
0.491603	-0.132146							0.775564	-0.187572
0.492848	-0.132532							0.776809	-0.187572
0.494093	-0.13289							0.778054	-0.187571
0.495338	-0.133572							0.779299	-0.187571
0.496583	-0.134349							0.780544	-0.187571
0.497828	-0.1349							0.781788	-0.187571
0.499073	-0.13521							0.783033	-0.187571
0.500317	-0.135021							0.784278	-0.187571
0.501562	-0.135101							0.785523	-0.18757
0.502807	-0.135625							0.786768	-0.18757
0.504052	-0.136187							0.788013	-0.18757
0.505297	-0.136227							0.789258	-0.187569
0.506542	-0.135649							0.790503	-0.187569
0.507787	-0.136305							0.791748	-0.187569
0.509032	-0.137001							0.792992	-0.187568
0.510277	-0.137283							0.794237	-0.187568
0.511521	-0.137934							0.795482	-0.187568
0.512766	-0.138446							0.796727	-0.187567
0.514011	-0.138685							0.797972	-0.187567
0.515256	-0.138449							0.799217	-0.187567
0.516501	-0.138182							0.800462	-0.187567
0.517746	-0.137611							0.801707	-0.187567
0.518991	-0.137546							0.802952	-0.187567
0.520236	-0.138007							0.804196	-0.187566
0.521481	-0.138332							0.805441	-0.187566
0.522725	-0.139122							0.806686	-0.187566
0.52397	-0.140199							0.807931	-0.187566
0.525215	-0.141004							0.809176	-0.187566
0.52646	-0.141177							0.810421	-0.187565
0.527705	-0.141028							0.811666	-0.187565
0.52895	-0.140966							0.812911	-0.187565
0.530195	-0.141604							0.814156	-0.187565
0.53144	-0.142613							0.8154	-0.187564
0.532685	-0.143762							0.816645	-0.187564
0.533929	-0.144811							0.81789	-0.187564
0.535174	-0.144675							0.819135	-0.187564
0.536419	-0.145242							0.82038	-0.187563
0.537664	-0.146155							0.821625	-0.187563
0.538909	-0.146259							0.82287	-0.187563
0.540154	-0.146411							0.824115	-0.187563
0.541399	-0.146655							0.82536	-0.187563
0.542644	-0.147278							0.826604	-0.187562
0.543889	-0.147823							0.827849	-0.187562
0.545133	-0.147714							0.829094	-0.187562
0.546378	-0.146786							0.830339	-0.187562
0.547623	-0.146325							0.831584	-0.187562
0.548868	-0.146093							0.832829	-0.187562
0.550113	-0.145946							0.834074	-0.187562
0.551358	-0.145252							0.835319	-0.187562
0.552603	-0.145269							0.836563	-0.187561
0.553848	-0.144922							0.837808	-0.187561
0.555092	-0.145145							0.839053	-0.187561
0.556337	-0.145623							0.840298	-0.187561
0.557582	-0.145356							0.841543	-0.18756
0.558827	-0.145221							0.842788	-0.18756
0.560072	-0.145431							0.844033	-0.18756
0.561317	-0.145618							0.845278	-0.18756
0.562562	-0.145749							0.846523	-0.187559
0.563807	-0.146122							0.847767	-0.187559
0.565052	-0.145691							0.849012	-0.187559
0.566296	-0.145925							0.850257	-0.187559
0.567541	-0.146493							0.851502	-0.187559
0.568786	-0.148021							0.852747	-0.187558
0.570031	-0.147988							0.853992	-0.187558
0.571276	-0.146829							0.855237	-0.187558
0.572521	-0.145897							0.856482	-0.187558
0.573766	-0.145308							0.857727	-0.187558
0.575011	-0.145519							0.858971	-0.187557
0.576256	-0.145735							0.860216	-0.187557
0.5775	-0.145632							0.861461	-0.187557
0.578745	-0.146168							0.862706	-0.187557
0.57999	-0.146704							0.863951	-0.187557
0.581235	-0.146561							0.865196	-0.187556
0.58248	-0.146119							0.866441	-0.187556
0.583725	-0.146157							0.867686	-0.187556
0.58497	-0.145649							0.868931	-0.187556
0.586215	-0.144478							0.870175	-0.187556
0.58746	-0.143757							0.87142	-0.187556
0.588704	-0.143667							0.872665	-0.187555
0.589949	-0.144005							0.87391	-0.187555
0.591194	-0.143684							0.875155	-0.187555
0.592439	-0.143416							0.8764	-0.187555
0.593684	-0.143089							0.877645	-0.187555
0.594929	-0.143313							0.87889	-0.187555
0.596174	-0.142927							0.880134	-0.187554
0.597419	-0.142697							0.881379	-0.187554
0.598663	-0.143757							0.882624	-0.187554
0.599908	-0.143488							0.883869	-0.187554
0.601153	-0.144451							0.885114	-0.187554
0.602398	-0.144674							0.886359	-0.187553
0.603643	-0.144468							0.887604	-0.187553
0.604888	-0.144024							0.888849	-0.187553
0.606133	-0.143227							0.890094	-0.187553
0.607378	-0.143095							0.891338	-0.187552
0.608623	-0.143934							0.892583	-0.187552
0.609867	-0.143657							0.893828	-0.187552
0.611112	-0.143054							0.895073	-0.187551
0.612357	-0.143717							0.896318	-0.187551
0.613602	-0.143396							0.897563	-0.187551
0.614847	-0.144153							0.898808	-0.187551
0.616092	-0.144875							0.900053	-0.18755
0.617337	-0.144498							0.901298	-0.18755
0.618582	-0.144149							0.902542	-0.18755
0.619827	-0.143688							0.903787	-0.18755
0.621071	-0.143641							0.905032	-0.18755
0.622316	-0.142803							0.906277	-0.187549
0.623561	-0.143382							0.907522	-0.187549
0.624806	-0.143151							0.908767	-0.187549
0.626051	-0.143868							0.910012	-0.187549
0.627296	-0.144134							0.911257	-0.187549
0.628541	-0.144032							0.912502	-0.187548
0.629786	-0.144186							0.913746	-0.187548
0.63103	-0.143323							0.914991	-0.187548
0.632275	-0.142547							0.916236	-0.187548
0.63352	-0.143169							0.917481	-0.187548
0.634765	-0.143766							0.918726	-0.187548
0.63601	-0.144347							0.919971	-0.187547
0.637255	-0.144757							0.921216	-0.187547
0.6385	-0.145214							0.922461	-0.187547
0.639745	-0.145991							0.923706	-0.187547
0.64099	-0.146832							0.92495	-0.187547
0.642235	-0.147007							0.926195	-0.187546
0.643479	-0.146308							0.92744	-0.187546
0.644724	-0.147623							0.928685	-0.187546
0.645969	-0.14861							0.92993	-0.187546
0.647214	-0.14889							0.931175	-0.187545
0.648459	-0.148785							0.93242	-0.187545
0.649704	-0.150091							0.933665	-0.187545
0.650949	-0.149742							0.934909	-0.187545
0.652194	-0.149242							0.936154	-0.187544
0.653438	-0.149469							0.937399	-0.187544
0.654683	-0.149937							0.938644	-0.187544
0.655928	-0.149573							0.939889	-0.187544
0.657173	-0.148601							0.941134	-0.187543
0.658418	-0.147952							0.942379	-0.187543
0.659663	-0.14827							0.943624	-0.187543
0.660908	-0.14696							0.944869	-0.187543
0.662153	-0.14672							0.946113	-0.187542
0.663398	-0.145903							0.947358	-0.187542
0.664642	-0.145299							0.948603	-0.187542
0.665887	-0.145345							0.949848	-0.187542
0.667132	-0.144602							0.951093	-0.187542
0.668377	-0.144725							0.952338	-0.187541
0.669622	-0.144838							0.953583	-0.187541
0.670867	-0.144299							0.954828	-0.187541
0.672112	-0.144729							0.956073	-0.187541
0.673357	-0.145176							0.957317	-0.187541
0.674601	-0.144952							0.958562	-0.18754
0.675846	-0.145728							0.959807	-0.18754
0.677091	-0.146313							0.961052	-0.18754
0.678336	-0.145455							0.962297	-0.18754
0.679581	-0.145623							0.963542	-0.18754
0.680826	-0.146361							0.964787	-0.18754
0.682071	-0.14705							0.966032	-0.187539
0.683316	-0.146892							0.967277	-0.187539
0.684561	-0.147996							0.968521	-0.187539
0.685805	-0.1475							0.969766	-0.187539
0.68705	-0.147646							0.971011	-0.187539
0.688295	-0.147258							0.972256	-0.187538
0.68954	-0.147779							0.973501	-0.187538
0.690785	-0.147176							0.974746	-0.187538
0.69203	-0.146241							0.975991	-0.187538
0.693275	-0.146723							0.977236	-0.187538
0.69452	-0.146659							0.978481	-0.187537
0.695765	-0.145548							0.979725	-0.187537
0.697009	-0.145127							0.98097	-0.187537
0.698254	-0.145176							0.982215	-0.187537
0.699499	-0.144479							0.98346	-0.187537
0.700744	-0.144525							0.984705	-0.187536
0.701989	-0.144805							0.98595	-0.187536
0.703234	-0.144844							0.987195	-0.187536
0.704479	-0.145008							0.98844	-0.187536
0.705724	-0.145239							0.989684	-0.187535
0.706969	-0.145252							0.990929	-0.187535
0.708213	-0.144771							0.992174	-0.187535
0.709458	-0.144531							0.993419	-0.187535
0.710703	-0.145286							0.994664	-0.187535
0.711948	-0.14543							0.995909	-0.187534
0.713193	-0.145147							0.997154	-0.187534
0.714438	-0.145369							0.998399	-0.187534
0.715683	-0.145283							0.999644	-0.187534
0.716928	-0.145289							1.000888	-0.187534
0.718172	-0.145261							1.002133	-0.187533
0.719417	-0.144691							1.003378	-0.187533
0.720662	-0.144921							1.004623	-0.187533
0.721907	-0.144491							1.005868	-0.187533
0.723152	-0.144575							1.007113	-0.187532
0.724397	-0.144466							1.008358	-0.187532
0.725642	-0.143984							1.009603	-0.187532
0.726887	-0.144479							1.010848	-0.187532
0.728132	-0.144694							1.012092	-0.187532
0.729376	-0.145065							1.013337	-0.187531
0.730621	-0.14544							1.014582	-0.187531
0.731866	-0.145702							1.015827	-0.187531
0.733111	-0.14526							1.017072	-0.187531
0.734356	-0.145135							1.018317	-0.18753
0.735601	-0.14567							1.019562	-0.18753
0.736846	-0.145808							1.020807	-0.18753
0.738091	-0.145799							1.022052	-0.187529
0.739336	-0.14585							1.023296	-0.187529
0.74058	-0.146362							1.024541	-0.187528
0.741825	-0.14633							1.025786	-0.187528
0.74307	-0.145071							1.027031	-0.187527
0.744315	-0.144412							1.028276	-0.187527
0.74556	-0.144475							1.029521	-0.187526
0.746805	-0.144787							1.030766	-0.187526
0.74805	-0.144726							1.032011	-0.187525
0.749295	-0.144364							1.033255	-0.187525
0.75054	-0.14368							1.0345	-0.187524
0.751785	-0.142741							1.035745	-0.187524
0.753029	-0.143356							1.03699	-0.187524
0.754274	-0.143995							1.038235	-0.187523
0.755519	-0.143432							1.03948	-0.187523
0.756764	-0.143321							1.040725	-0.187523
0.758009	-0.143881							1.04197	-0.187522
0.759254	-0.14455							1.043215	-0.187522
0.760499	-0.144117							1.044459	-0.187522
0.761744	-0.143738							1.045704	-0.187522
0.762988	-0.143375							1.046949	-0.187521
0.764233	-0.142259							1.048194	-0.187521
0.765478	-0.141555							1.049439	-0.187521
0.766723	-0.141423							1.050684	-0.18752
0.767968	-0.141714							1.051929	-0.18752
0.769213	-0.14126							1.053174	-0.18752
0.770458	-0.140646							1.054419	-0.187519
0.771703	-0.140489							1.055663	-0.187519
0.772947	-0.140032							1.056908	-0.187519
0.774192	-0.139684							1.058153	-0.187518
0.775437	-0.139727							1.059398	-0.187518
0.776682	-0.139698							1.060643	-0.187518
0.777927	-0.139495							1.061888	-0.187517
0.779172	-0.139482							1.063133	-0.187517
0.780417	-0.139903							1.064378	-0.187517
0.781662	-0.1405							1.065623	-0.187516
0.782907	-0.140753							1.066867	-0.187516
0.784151	-0.141124							1.068112	-0.187515
0.785396	-0.14135							1.069357	-0.187515
0.786641	-0.141501							1.070602	-0.187515
0.787886	-0.142372							1.071847	-0.187514
0.789131	-0.142316							1.073092	-0.187514
0.790376	-0.141899							1.074337	-0.187514
0.791621	-0.141914							1.075582	-0.187513
0.792866	-0.141935							1.076827	-0.187513
0.794111	-0.141985							1.078071	-0.187512
0.795355	-0.142453							1.079316	-0.187512
0.7966	-0.142896							1.080561	-0.187512
0.797845	-0.143018							1.081806	-0.187511
0.79909	-0.142529							1.083051	-0.187511
0.800335	-0.14215							1.084296	-0.18751
0.80158	-0.141884							1.085541	-0.18751
0.802825	-0.141249							1.086786	-0.18751
0.80407	-0.140945							1.08803	-0.187509
0.805315	-0.14094							1.089275	-0.187509
0.80656	-0.141149							1.09052	-0.187508
0.807804	-0.141371							1.091765	-0.187508
0.809049	-0.141079							1.09301	-0.187508
0.810294	-0.140941							1.094255	-0.187507
0.811539	-0.141232							1.0955	-0.187507
0.812784	-0.141568							1.096745	-0.187506
0.814029	-0.141904							1.09799	-0.187506
0.815274	-0.142181							1.099234	-0.187505
0.816518	-0.142426							1.100479	-0.187505
0.817763	-0.14279							1.101724	-0.187504
0.819008	-0.143362							1.102969	-0.187504
0.820253	-0.143625							1.104214	-0.187504
0.821498	-0.143271							1.105459	-0.187503
0.822743	-0.142846							1.106704	-0.187503
0.823988	-0.143308							1.107949	-0.187502
0.825233	-0.143528							1.109194	-0.187502
0.826478	-0.143961							1.110438	-0.187501
0.827722	-0.144313							1.111683	-0.187501
0.828967	-0.144014							1.112928	-0.1875
0.830212	-0.144231							1.114173	-0.1875
0.831457	-0.144614							1.115418	-0.187499
0.832702	-0.144724							1.116663	-0.187499
0.833947	-0.145001							1.117908	-0.187498
0.835192	-0.145673							1.119153	-0.187498
0.836437	-0.145575							1.120398	-0.187497
0.837682	-0.14536							1.121642	-0.187497
0.838926	-0.145671							1.122887	-0.187496
0.840171	-0.145774							1.124132	-0.187496
0.841416	-0.145657							1.125377	-0.187495
0.842661	-0.144819							1.126622	-0.187495
0.843906	-0.144226							1.127867	-0.187494
0.845151	-0.144235							1.129112	-0.187494
0.846396	-0.1438							1.130357	-0.187493
0.847641	-0.143279							1.131601	-0.187493
0.848886	-0.143151							1.132846	-0.187492
0.85013	-0.142577							1.134091	-0.187491
0.851375	-0.14157							1.135336	-0.187491
0.85262	-0.141507							1.136581	-0.18749
0.853865	-0.141015							1.137826	-0.18749
0.85511	-0.140996							1.139071	-0.187489
0.856355	-0.140974							1.140316	-0.187489
0.8576	-0.140855							1.141561	-0.187488
0.858845	-0.140594							1.142805	-0.187487
0.86009	-0.139779							1.14405	-0.187487
0.861334	-0.139015							1.145295	-0.187486
0.862579	-0.138687							1.14654	-0.187486
0.863824	-0.138892							1.147785	-0.187485
0.865069	-0.139467							1.14903	-0.187484
0.866314	-0.140212							1.150275	-0.187484
0.867559	-0.14029							1.15152	-0.187483
0.868804	-0.141136							1.152765	-0.187483
0.870049	-0.141526							1.154009	-0.187482
0.871293	-0.141657							1.155254	-0.187481
0.872538	-0.141602							1.156499	-0.187481
0.873783	-0.141297							1.157744	-0.18748
0.875028	-0.141879							1.158989	-0.18748
0.876273	-0.142067							1.160234	-0.187479
0.877518	-0.141623							1.161479	-0.187478
0.878763	-0.141457							1.162724	-0.187478
0.880008	-0.141265							1.163969	-0.187477
0.881253	-0.141699							1.165213	-0.187476
0.882497	-0.141357							1.166458	-0.187476
0.883742	-0.140264							1.167703	-0.187475
0.884987	-0.140224							1.168948	-0.187474
0.886232	-0.139938							1.170193	-0.187474
0.887477	-0.140049							1.171438	-0.187473
0.888722	-0.139752							1.172683	-0.187472
0.889967	-0.139611							1.173928	-0.187471
0.891212	-0.140092							1.175173	-0.187471
0.892457	-0.139617							1.176417	-0.18747
0.893701	-0.13978							1.177662	-0.187469
0.894946	-0.140432							1.178907	-0.187469
0.896191	-0.140383							1.180152	-0.187468
0.897436	-0.139741							1.181397	-0.187467
0.898681	-0.139381							1.182642	-0.187467
0.899926	-0.139493							1.183887	-0.187466
0.901171	-0.139306							1.185132	-0.187465
0.902416	-0.139097							1.186376	-0.187464
0.903661	-0.13976							1.187621	-0.187463
0.904905	-0.139959							1.188866	-0.187463
0.90615	-0.14027							1.190111	-0.187462
0.907395	-0.140059							1.191356	-0.187461
0.90864	-0.140355							1.192601	-0.18746
0.909885	-0.140928							1.193846	-0.18746
0.91113	-0.140972							1.195091	-0.187459
0.912375	-0.141053							1.196336	-0.187457
0.91362	-0.142219							1.19758	-0.187456
0.914864	-0.142827							1.198825	-0.187454
0.916109	-0.143615							1.20007	-0.187452
0.917354	-0.144554							1.201315	-0.187451
0.918599	-0.143841							1.20256	-0.187449
0.919844	-0.143841							1.203805	-0.187447
0.921089	-0.143905							1.20505	-0.187446
0.922334	-0.145067							1.206295	-0.187444
0.923579	-0.144571							1.20754	-0.187442
0.924824	-0.145302							1.208784	-0.187441
0.926068	-0.14442							1.210029	-0.18744
0.927313	-0.14313							1.211274	-0.187439
0.928558	-0.142541							1.212519	-0.187439
0.929803	-0.142985							1.213764	-0.187438
0.931048	-0.142144							1.215009	-0.187437
0.932293	-0.141698							1.216254	-0.187436
0.933538	-0.141037							1.217499	-0.187435
0.934783	-0.140838							1.218744	-0.187434
0.936028	-0.140534							1.219988	-0.187433
0.937272	-0.139909							1.221233	-0.187432
0.938517	-0.139688							1.222478	-0.187431
0.939762	-0.139983							1.223723	-0.18743
0.941007	-0.139619							1.224968	-0.187429
0.942252	-0.139617							1.226213	-0.187428
0.943497	-0.138858							1.227458	-0.187427
0.944742	-0.139049							1.228703	-0.187426
0.945987	-0.139692							1.229947	-0.187425
0.947232	-0.140251							1.231192	-0.187424
0.948476	-0.140114							1.232437	-0.187423
0.949721	-0.139578							1.233682	-0.187422
0.950966	-0.139525							1.234927	-0.187421
0.952211	-0.138969							1.236172	-0.18742
0.953456	-0.138265							1.237417	-0.187419
0.954701	-0.138342							1.238662	-0.187418
0.955946	-0.13844							1.239907	-0.187417
0.957191	-0.138109							1.241151	-0.187416
0.958436	-0.138408							1.242396	-0.187415
0.95968	-0.138052							1.243641	-0.187414
0.960925	-0.138414							1.244886	-0.187413
0.96217	-0.138588							1.246131	-0.187412
0.963415	-0.13833							1.247376	-0.187411
0.96466	-0.138176							1.248621	-0.18741
0.965905	-0.136904							1.249866	-0.187409
0.96715	-0.136666							1.251111	-0.187408
0.968395	-0.136454							1.252355	-0.187406
0.969639	-0.136635							1.2536	-0.187405
0.970884	-0.135748							1.254845	-0.187404
0.972129	-0.135297							1.25609	-0.187403
0.973374	-0.135704							1.257335	-0.187402
0.974619	-0.136342							1.25858	-0.187401
0.975864	-0.136302							1.259825	-0.1874
0.977109	-0.135766							1.26107	-0.187399
0.978354	-0.135254							1.262315	-0.187398
0.979599	-0.134406							1.263559	-0.187396
0.980843	-0.134192							1.264804	-0.187395
0.982088	-0.13367							1.266049	-0.187394
0.983333	-0.133564							1.267294	-0.187393
0.984578	-0.132978							1.268539	-0.187392
0.985823	-0.133848							1.269784	-0.187391
0.987068	-0.134358							1.271029	-0.187389
0.988313	-0.135136							1.272274	-0.187388
0.989558	-0.135717							1.273519	-0.187387
0.990803	-0.136473							1.274763	-0.187386
0.992047	-0.136747							1.276008	-0.187385
0.993292	-0.137358							1.277253	-0.187383
0.994537	-0.136534							1.278498	-0.187382
0.995782	-0.136282							1.279743	-0.187381
0.997027	-0.13594							1.280988	-0.18738
0.998272	-0.136204							1.282233	-0.187378
0.999517	-0.136209							1.283478	-0.187377
1.000762	-0.135969							1.284722	-0.187376
1.002007	-0.135916							1.285967	-0.187375
1.003252	-0.135227							1.287212	-0.187373
1.004496	-0.135399							1.288457	-0.187372
1.005741	-0.135489							1.289702	-0.187371
1.006986	-0.134238							1.290947	-0.18737
1.008231	-0.134079							1.292192	-0.187368
1.009476	-0.134592							1.293437	-0.187367
1.010721	-0.135128							1.294682	-0.187366
1.011966	-0.135401							1.295926	-0.187364
1.013211	-0.135705							1.297171	-0.187363
1.014455	-0.135972							1.298416	-0.187362
1.0157	-0.136226							1.299661	-0.18736
1.016945	-0.135801							1.300906	-0.187359
1.01819	-0.135018							1.302151	-0.187358
1.019435	-0.135015							1.303396	-0.187356
1.02068	-0.135053							1.304641	-0.187355
1.021925	-0.13584							1.305886	-0.187354
1.02317	-0.13563							1.30713	-0.187352
1.024415	-0.135956							1.308375	-0.187351
1.025659	-0.135935							1.30962	-0.187349
1.026904	-0.136151							1.310865	-0.187348
1.028149	-0.136435							1.31211	-0.187347
1.029394	-0.136795							1.313355	-0.187345
1.030639	-0.137999							1.3146	-0.187344
1.031884	-0.138327							1.315845	-0.187342
1.033129	-0.138756							1.31709	-0.187341
1.034374	-0.138875							1.318334	-0.18734
1.035619	-0.138735							1.319579	-0.187338
1.036863	-0.138505							1.320824	-0.187337
1.038108	-0.137913							1.322069	-0.187335
1.039353	-0.138407							1.323314	-0.187334
1.040598	-0.139197							1.324559	-0.187332
1.041843	-0.138507							1.325804	-0.187331
1.043088	-0.138166							1.327049	-0.187329
1.044333	-0.138853							1.328294	-0.187328
1.045578	-0.138648							1.329538	-0.187326
1.046823	-0.138319							1.330783	-0.187325
1.048067	-0.138409							1.332028	-0.187323
1.049312	-0.13814							1.333273	-0.187322
1.050557	-0.138047							1.334518	-0.18732
1.051802	-0.138402							1.335763	-0.187319
1.053047	-0.138105							1.337008	-0.187317
1.054292	-0.137537							1.338253	-0.187316
1.055537	-0.137014							1.339497	-0.187314
1.056782	-0.137813							1.340742	-0.187313
1.058027	-0.139104							1.341987	-0.187311
1.059271	-0.139742							1.343232	-0.187309
1.060516	-0.140296							1.344477	-0.187308
1.061761	-0.14098							1.345722	-0.187306
1.063006	-0.141209							1.346967	-0.187305
1.064251	-0.14103							1.348212	-0.187303
1.065496	-0.141338							1.349457	-0.187301
1.066741	-0.141275							1.350701	-0.1873
1.067986	-0.142144							1.351946	-0.187298
1.06923	-0.143712							1.353191	-0.187297
1.070475	-0.144351							1.354436	-0.187295
1.07172	-0.144325							1.355681	-0.187293
1.072965	-0.14509							1.356926	-0.187292
1.07421	-0.145118							1.358171	-0.18729
1.075455	-0.144418							1.359416	-0.187288
1.0767	-0.144427							1.360661	-0.187287
1.077945	-0.144464							1.361905	-0.187285
1.07919	-0.144746							1.36315	-0.187283
1.080434	-0.145838							1.364395	-0.187282
1.081679	-0.14652							1.36564	-0.18728
1.082924	-0.146467							1.366885	-0.187278
1.084169	-0.14627							1.36813	-0.187276
1.085414	-0.146534							1.369375	-0.187275
1.086659	-0.1465							1.37062	-0.187273
1.087904	-0.146483							1.371865	-0.187271
1.089149	-0.146532							1.373109	-0.18727
1.090394	-0.146754							1.374354	-0.187268
1.091638	-0.147258							1.375599	-0.187266
1.092883	-0.146784							1.376844	-0.187264
1.094128	-0.14604							1.378089	-0.187262
1.095373	-0.146201							1.379334	-0.187261
1.096618	-0.145919							1.380579	-0.187259
1.097863	-0.145625							1.381824	-0.187257
1.099108	-0.145196							1.383068	-0.187255
1.100353	-0.145089							1.384313	-0.187253
1.101598	-0.144809							1.385558	-0.187252
1.102842	-0.144277							1.386803	-0.18725
1.104087	-0.14483							1.388048	-0.187248
1.105332	-0.14555							1.389293	-0.187246
1.106577	-0.145404							1.390538	-0.187244
1.107822	-0.145696							1.391783	-0.187242
1.109067	-0.146384							1.393028	-0.187241
1.110312	-0.145888							1.394272	-0.187239
1.111557	-0.145319							1.395517	-0.187237
1.112801	-0.14514							1.396762	-0.187235
1.114046	-0.144656							1.398007	-0.187233
1.115291	-0.144319							1.399252	-0.187231
1.116536	-0.144663							1.400497	-0.187229
1.117781	-0.145383							1.401742	-0.187227
1.119026	-0.145291							1.402987	-0.187225
1.120271	-0.144518							1.404232	-0.187224
1.121516	-0.143881							1.405476	-0.187222
1.122761	-0.143439							1.406721	-0.18722
1.124005	-0.142911							1.407966	-0.187218
1.12525	-0.142902							1.409211	-0.187216
1.126495	-0.14301							1.410456	-0.187214
1.12774	-0.14264							1.411701	-0.187212
1.128985	-0.143002							1.412946	-0.18721
1.13023	-0.142993							1.414191	-0.187208
1.131475	-0.142298							1.415436	-0.187206
1.13272	-0.142238							1.41668	-0.187204
1.133965	-0.14178							1.417925	-0.187202
1.135209	-0.140824							1.41917	-0.1872
1.136454	-0.139982							1.420415	-0.187198
1.137699	-0.140097							1.42166	-0.187196
1.138944	-0.140544							1.422905	-0.187194
1.140189	-0.140428							1.42415	-0.187192
1.141434	-0.139984							1.425395	-0.187189
1.142679	-0.139482							1.42664	-0.187187
1.143924	-0.138173							1.427884	-0.187185
1.145169	-0.137505							1.429129	-0.187183
1.146413	-0.137162							1.430374	-0.187181
1.147658	-0.136881							1.431619	-0.187179
1.148903	-0.136915							1.432864	-0.187177
1.150148	-0.136864							1.434109	-0.187175
1.151393	-0.136915							1.435354	-0.187173
1.152638	-0.137253							1.436599	-0.187171
1.153883	-0.136961							1.437843	-0.187168
1.155128	-0.136337							1.439088	-0.187166
1.156373	-0.136719							1.440333	-0.187164
1.157617	-0.137325							1.441578	-0.187162
1.158862	-0.137713							1.442823	-0.18716
1.160107	-0.138585							1.444068	-0.187158
1.161352	-0.138832							1.445313	-0.187155
1.162597	-0.139113							1.446558	-0.187153
1.163842	-0.138918							1.447803	-0.187151
1.165087	-0.138549							1.449047	-0.187149
1.166332	-0.137566							1.450292	-0.187147
1.167576	-0.137461							1.451537	-0.187144
1.168821	-0.137785							1.452782	-0.187142
1.170066	-0.138348							1.454027	-0.18714
1.171311	-0.138577							1.455272	-0.187138
1.172556	-0.139137							1.456517	-0.187135
1.173801	-0.140243							1.457762	-0.187133
1.175046	-0.140188							1.459007	-0.187131
1.176291	-0.139642							1.460251	-0.187129
1.177536	-0.138819							1.461496	-0.187126
1.17878	-0.138169							1.462741	-0.187124
1.180025	-0.137763							1.463986	-0.187122
1.18127	-0.137072							1.465231	-0.187119
1.182515	-0.137118							1.466476	-0.187117
1.18376	-0.137044							1.467721	-0.187115
1.185005	-0.137651							1.468966	-0.187112
1.18625	-0.137699							1.470211	-0.18711
1.187495	-0.138263							1.471455	-0.187108
1.18874	-0.138475							1.4727	-0.187105
1.189984	-0.138954							1.473945	-0.187103
1.191229	-0.139034							1.47519	-0.187101
1.192474	-0.138915							1.476435	-0.187098
1.193719	-0.138693							1.47768	-0.187096
1.194964	-0.138695							1.478925	-0.187093
1.196209	-0.138733							1.48017	-0.187091
1.197454	-0.138448							1.481414	-0.187089
1.198699	-0.138987							1.482659	-0.187086
1.199944	-0.139731							1.483904	-0.187084
1.201188	-0.139881							1.485149	-0.187081
1.202433	-0.139945							1.486394	-0.187079
1.203678	-0.140852							1.487639	-0.187076
1.204923	-0.14074							1.488884	-0.187074
1.206168	-0.140585							1.490129	-0.187071
1.207413	-0.140214							1.491374	-0.187069
1.208658	-0.140225							1.492618	-0.187066
1.209903	-0.140443							1.493863	-0.187064
1.211147	-0.140308							1.495108	-0.187061
1.212392	-0.140216							1.496353	-0.187059
1.213637	-0.139495							1.497598	-0.187056
1.214882	-0.138815							1.498843	-0.187054
1.216127	-0.138421							1.500088	-0.187051
1.217372	-0.139265							1.501333	-0.187049
1.218617	-0.139533							1.502578	-0.187046
1.219862	-0.139194							1.503822	-0.187044
1.221107	-0.139576							1.505067	-0.187041
1.222351	-0.13964							1.506312	-0.187038
1.223596	-0.139315							1.507557	-0.187036
1.224841	-0.139724							1.508802	-0.187033
1.226086	-0.140088							1.510047	-0.187031
1.227331	-0.139938							1.511292	-0.187028
1.228576	-0.140163							1.512537	-0.187025
1.229821	-0.140159							1.513782	-0.187023
1.231066	-0.138987							1.515026	-0.18702
1.232311	-0.13854							1.516271	-0.187017
1.233555	-0.138396							1.517516	-0.187015
1.2348	-0.13904							1.518761	-0.187012
1.236045	-0.138649							1.520006	-0.187009
1.23729	-0.138383							1.521251	-0.187007
1.238535	-0.138268							1.522496	-0.187004
1.23978	-0.139325							1.523741	-0.187001
1.241025	-0.14088							1.524986	-0.186999
1.24227	-0.140197							1.52623	-0.186996
1.243515	-0.141695							1.527475	-0.186993
1.244759	-0.141337							1.52872	-0.18699
1.246004	-0.141226							1.529965	-0.186988
1.247249	-0.140414							1.53121	-0.186985
1.248494	-0.140875							1.532455	-0.186982
1.249739	-0.139654							1.5337	-0.186979
1.250984	-0.138492							1.534945	-0.186977
1.252229	-0.138663							1.536189	-0.186974
1.253474	-0.138453							1.537434	-0.186971
1.254719	-0.137815							1.538679	-0.186968
1.255963	-0.138476							1.539924	-0.186965
1.257208	-0.137784							1.541169	-0.186963
1.258453	-0.137934							1.542414	-0.18696
1.259698	-0.138667							1.543659	-0.186957
1.260943	-0.138081							1.544904	-0.186954
1.262188	-0.137193							1.546149	-0.186951
1.263433	-0.136249							1.547393	-0.186948
1.264678	-0.136238							1.548638	-0.186946
1.265922	-0.135659							1.549883	-0.186943
1.267167	-0.135312							1.551128	-0.18694
1.268412	-0.135879							1.552373	-0.186937
1.269657	-0.136484							1.553618	-0.186934
1.270902	-0.137199							1.554863	-0.186931
1.272147	-0.137806							1.556108	-0.186928
1.273392	-0.137807							1.557353	-0.186925
1.274637	-0.138032							1.558597	-0.186922
1.275882	-0.138431							1.559842	-0.186919
1.277126	-0.139519							1.561087	-0.186916
1.278371	-0.13924							1.562332	-0.186913
1.279616	-0.13847							1.563577	-0.18691
1.280861	-0.138564							1.564822	-0.186907
1.282106	-0.13828							1.566067	-0.186904
1.283351	-0.138024							1.567312	-0.186902
1.284596	-0.138228							1.568557	-0.186899
1.285841	-0.138557							1.569801	-0.186895
1.287086	-0.138407							1.571046	-0.186892
1.28833	-0.139582							1.572291	-0.186889
1.289575	-0.139272							1.573536	-0.186886
1.29082	-0.140184							1.574781	-0.186883
1.292065	-0.140277							1.576026	-0.18688
1.29331	-0.141212							1.577271	-0.186877
1.294555	-0.140551							1.578516	-0.186874
1.2958	-0.139608							1.579761	-0.186871
1.297045	-0.138547							1.581005	-0.186868
1.29829	-0.137656							1.58225	-0.186865
1.299534	-0.137789							1.583495	-0.186862
1.300779	-0.138266							1.58474	-0.186859
1.302024	-0.138151							1.585985	-0.186855
1.303269	-0.138055							1.58723	-0.186852
1.304514	-0.138405							1.588475	-0.186849
1.305759	-0.137372							1.58972	-0.186846
1.307004	-0.137687							1.590964	-0.186843
1.308249	-0.138016							1.592209	-0.18684
1.309493	-0.138202							1.593454	-0.186837
1.310738	-0.138063							1.594699	-0.186833
1.311983	-0.138483							1.595944	-0.18683
1.313228	-0.138879							1.597189	-0.186827
1.314473	-0.138459							1.598434	-0.186824
1.315718	-0.139223							1.599679	-0.18682
1.316963	-0.139106							1.600924	-0.186817
1.318208	-0.13783							1.602168	-0.186814
1.319453	-0.137933							1.603413	-0.186811
1.320697	-0.138101							1.604658	-0.186807
1.321942	-0.138215							1.605903	-0.186804
1.323187	-0.139271							1.607148	-0.186801
1.324432	-0.140397							1.608393	-0.186798
1.325677	-0.141155							1.609638	-0.186794
1.326922	-0.141203							1.610883	-0.186791
1.328167	-0.140533							1.612128	-0.186788
1.329412	-0.140144							1.613372	-0.186784
1.330657	-0.140049							1.614617	-0.186781
1.331901	-0.141199							1.615862	-0.186778
1.333146	-0.141627							1.617107	-0.186774
1.334391	-0.14093							1.618352	-0.186771
1.335636	-0.140726							1.619597	-0.186768
1.336881	-0.14036							1.620842	-0.186764
1.338126	-0.141144							1.622087	-0.186761
1.339371	-0.140931							1.623332	-0.186757
1.340616	-0.14117							1.624576	-0.186754
1.341861	-0.141633							1.625821	-0.186751
1.343105	-0.141937							1.627066	-0.186747
1.34435	-0.142366							1.628311	-0.186744
1.345595	-0.141859							1.629556	-0.18674
1.34684	-0.14098							1.630801	-0.186737
1.348085	-0.140668							1.632046	-0.186734
1.34933	-0.140922							1.633291	-0.18673
1.350575	-0.140503							1.634535	-0.186727
1.35182	-0.140426							1.63578	-0.186723
1.353065	-0.140033							1.637025	-0.18672
1.354309	-0.140063							1.63827	-0.186716
1.355554	-0.13998							1.639515	-0.186713
1.356799	-0.14092							1.64076	-0.186709
1.358044	-0.141711							1.642005	-0.186706
1.359289	-0.14168							1.64325	-0.186702
1.360534	-0.141701							1.644495	-0.186698
1.361779	-0.141526							1.645739	-0.186695
1.363024	-0.141257							1.646984	-0.186691
1.364268	-0.141464							1.648229	-0.186688
1.365513	-0.141298							1.649474	-0.186684
1.366758	-0.14058							1.650719	-0.186681
1.368003	-0.141196							1.651964	-0.186677
1.369248	-0.141312							1.653209	-0.186673
1.370493	-0.141358							1.654454	-0.18667
1.371738	-0.141681							1.655699	-0.186666
1.372983	-0.14173							1.656943	-0.186663
1.374228	-0.141816							1.658188	-0.186659
1.375472	-0.141511							1.659433	-0.186655
1.376717	-0.141927							1.660678	-0.186652
1.377962	-0.142506							1.661923	-0.186648
1.379207	-0.142488							1.663168	-0.186644
1.380452	-0.143554							1.664413	-0.186641
1.381697	-0.144213							1.665658	-0.186637
1.382942	-0.144385							1.666903	-0.186633
1.384187	-0.144512							1.668147	-0.186629
1.385432	-0.144004							1.669392	-0.186626
1.386676	-0.143191							1.670637	-0.186622
1.387921	-0.142364							1.671882	-0.186618
1.389166	-0.141613							1.673127	-0.186614
1.390411	-0.141943							1.674372	-0.186611
1.391656	-0.142112							1.675617	-0.186607
1.392901	-0.142307							1.676862	-0.186603
1.394146	-0.141717							1.678107	-0.186599
1.395391	-0.140673							1.679351	-0.186596
1.396636	-0.14038							1.680596	-0.186592
1.39788	-0.140712							1.681841	-0.186588
1.399125	-0.141089							1.683086	-0.186584
1.40037	-0.140733							1.684331	-0.18658
1.401615	-0.140553							1.685576	-0.186576
1.40286	-0.140778							1.686821	-0.186573
1.404105	-0.14076							1.688066	-0.186569
1.40535	-0.140671							1.68931	-0.186565
1.406595	-0.140378							1.690555	-0.186561
1.40784	-0.140226							1.6918	-0.186557
1.409084	-0.140486							1.693045	-0.186553
1.410329	-0.140502							1.69429	-0.186549
1.411574	-0.139711							1.695535	-0.186545
1.412819	-0.139369							1.69678	-0.186541
1.414064	-0.139712							1.698025	-0.186538
1.415309	-0.14031							1.69927	-0.186534
1.416554	-0.14118							1.700514	-0.18653
1.417799	-0.141979							1.701759	-0.186526
1.419043	-0.141757							1.703004	-0.186522
1.420288	-0.141011							1.704249	-0.186518
1.421533	-0.140617							1.705494	-0.186514
1.422778	-0.140557							1.706739	-0.18651
1.424023	-0.140651							1.707984	-0.186506
1.425268	-0.140922							1.709229	-0.186502
1.426513	-0.140972							1.710474	-0.186498
1.427758	-0.140606							1.711718	-0.186494
1.429003	-0.14057							1.712963	-0.18649
1.430247	-0.140631							1.714208	-0.186486
1.431492	-0.140593							1.715453	-0.186482
1.432737	-0.1405							1.716698	-0.186477
1.433982	-0.140337							1.717943	-0.186473
1.435227	-0.13996							1.719187	-0.186469
1.436472	-0.139688							1.720433	-0.186465
1.437717	-0.140014							1.721677	-0.186461
1.438962	-0.140067							1.722922	-0.186457
1.440207	-0.139368							1.724167	-0.186453
1.441451	-0.138769							1.725412	-0.186449
1.442696	-0.138451							1.726657	-0.186445
1.443941	-0.138023							1.727902	-0.18644
1.445186	-0.13785							1.729147	-0.186436
1.446431	-0.138151							1.730392	-0.186432
1.447676	-0.138573							1.731637	-0.186428
1.448921	-0.138955							1.732881	-0.186424
1.450166	-0.139426							1.734126	-0.18642
1.451411	-0.140209							1.735371	-0.186415
1.452655	-0.141293							1.736616	-0.186411
1.4539	-0.142133							1.737861	-0.186407
1.455145	-0.142058							1.739106	-0.186403
1.45639	-0.141118							1.740351	-0.186398
1.457635	-0.141814							1.741596	-0.186394
1.45888	-0.14266							1.742841	-0.18639
1.460125	-0.142256							1.744085	-0.186386
1.46137	-0.141854							1.74533	-0.186381
1.462614	-0.141673							1.746575	-0.186377
1.463859	-0.140865							1.74782	-0.186373
1.465104	-0.140154							1.749065	-0.186368
1.466349	-0.140198							1.75031	-0.186364
1.467594	-0.139616							1.751555	-0.18636
1.468839	-0.139065							1.7528	-0.186356
1.470084	-0.139418							1.754045	-0.186351
1.471328	-0.140152							1.755289	-0.186347
1.472574	-0.140203							1.756534	-0.186342
1.473818	-0.139978							1.757779	-0.186338
1.475063	-0.139989							1.759024	-0.186334
1.476308	-0.139249							1.760269	-0.186329
1.477553	-0.138771							1.761514	-0.186325
1.478798	-0.138001							1.762759	-0.18632
1.480043	-0.137071							1.764004	-0.186316
1.481288	-0.136813							1.765248	-0.186312
1.482533	-0.137155							1.766493	-0.186307
1.483778	-0.13744							1.767738	-0.186303
1.485022	-0.137818							1.768983	-0.186298
1.486267	-0.137465							1.770228	-0.186294
1.487512	-0.138015							1.771473	-0.186289
1.488757	-0.138164							1.772718	-0.186285
1.490002	-0.138684							1.773962	-0.18628
1.491247	-0.139107							1.775208	-0.186276
1.492492	-0.13881							1.776452	-0.186271
1.493737	-0.138241							1.777697	-0.186267
1.494982	-0.138191							1.778942	-0.186262
1.496226	-0.138327							1.780187	-0.186258
1.497471	-0.138656							1.781432	-0.186253
1.498716	-0.139056							1.782677	-0.186249
1.499961	-0.138443							1.783922	-0.186244
1.501206	-0.138285							1.785167	-0.18624
1.502451	-0.138937							1.786412	-0.186235
1.503696	-0.139762							1.787656	-0.18623
1.504941	-0.140577							1.788901	-0.186226
1.506186	-0.141436							1.790146	-0.186221
1.50743	-0.141302							1.791391	-0.186217
1.508675	-0.141091							1.792636	-0.186212
1.50992	-0.140675							1.793881	-0.186207
1.511165	-0.140173							1.795126	-0.186203
1.51241	-0.139535							1.796371	-0.186198
1.513655	-0.139734							1.797616	-0.186193
1.5149	-0.13965							1.79886	-0.186189
1.516145	-0.139844							1.800105	-0.186184
1.517389	-0.140059							1.80135	-0.186179
1.518634	-0.140383							1.802595	-0.186175
1.519879	-0.139747							1.80384	-0.18617
1.521124	-0.138939							1.805085	-0.186165
1.522369	-0.139614							1.80633	-0.18616
1.523614	-0.139803							1.807575	-0.186156
1.524859	-0.139646							1.80882	-0.186151
1.526103	-0.140395							1.810064	-0.186146
1.527349	-0.141798							1.811309	-0.186141
1.528593	-0.142308							1.812554	-0.186137
1.529838	-0.143442							1.813799	-0.186132
1.531083	-0.143699							1.815044	-0.186127
1.532328	-0.143815							1.816289	-0.186122
1.533573	-0.142956							1.817534	-0.186117
1.534818	-0.143094							1.818779	-0.186113
1.536063	-0.144218							1.820023	-0.186108
1.537308	-0.143859							1.821268	-0.186103
1.538553	-0.14376							1.822513	-0.186098
1.539797	-0.144184							1.823758	-0.186093
1.541042	-0.144964							1.825003	-0.186088
1.542287	-0.144419							1.826248	-0.186083
1.543532	-0.145022							1.827493	-0.186079
1.544777	-0.14475							1.828737	-0.186074
1.546022	-0.145012							1.829983	-0.186069
1.547267	-0.14445							1.831227	-0.186064
1.548512	-0.145257							1.832472	-0.186059
1.549757	-0.144914							1.833717	-0.186054
1.551001	-0.145383							1.834962	-0.186049
1.552246	-0.145399							1.836207	-0.186044
1.553491	-0.14515							1.837452	-0.186039
1.554736	-0.145034							1.838697	-0.186034
1.555981	-0.145709							1.839942	-0.186029
1.557226	-0.145664							1.841187	-0.186024
1.558471	-0.14515							1.842431	-0.186019
1.559716	-0.144959							1.843676	-0.186014
1.56096	-0.144232							1.844921	-0.186009
1.562205	-0.145423							1.846166	-0.186004
1.56345	-0.146516							1.847411	-0.185999
1.564695	-0.145367							1.848656	-0.185994
1.56594	-0.14466							1.849901	-0.185989
1.567185	-0.14465							1.851146	-0.185984
1.56843	-0.14361							1.852391	-0.185979
1.569675	-0.143614							1.853635	-0.185974
1.57092	-0.143957							1.85488	-0.185969
1.572164	-0.144246							1.856125	-0.185964
1.573409	-0.144433							1.85737	-0.185958
1.574654	-0.144623							1.858615	-0.185953
1.575899	-0.144583							1.85986	-0.185948
1.577144	-0.144352							1.861105	-0.185943
1.578389	-0.143239							1.86235	-0.185938
1.579634	-0.143346							1.863594	-0.185933
1.580878	-0.144406							1.864839	-0.185928
1.582124	-0.145234							1.866084	-0.185922
1.583368	-0.144728							1.867329	-0.185917
1.584613	-0.144736							1.868574	-0.185912
1.585858	-0.145319							1.869819	-0.185907
1.587103	-0.145489							1.871064	-0.185902
1.588348	-0.145992							1.872308	-0.185896
1.589593	-0.145253							1.873554	-0.185891
1.590838	-0.144253							1.874798	-0.185886
1.592083	-0.1428							1.876043	-0.185881
1.593328	-0.142868							1.877288	-0.185875
1.594572	-0.142231							1.878533	-0.18587
1.595817	-0.14257							1.879778	-0.185865
1.597062	-0.141554							1.881023	-0.18586
1.598307	-0.141276							1.882268	-0.185854
1.599552	-0.141931							1.883512	-0.185849
1.600797	-0.141816							1.884758	-0.185844
1.602042	-0.14226							1.886002	-0.185838
1.603287	-0.141303							1.887247	-0.185833
1.604532	-0.142183							1.888492	-0.185828
1.605776	-0.142305							1.889737	-0.185822
1.607021	-0.141917							1.890982	-0.185817
1.608266	-0.14216							1.892227	-0.185812
1.609511	-0.142762							1.893472	-0.185806
1.610756	-0.142291							1.894717	-0.185801
1.612001	-0.142092							1.895962	-0.185795
1.613246	-0.141328							1.897206	-0.18579
1.614491	-0.140456							1.898451	-0.185784
1.615735	-0.140518							1.899696	-0.185779
1.61698	-0.140869							1.900941	-0.185774
1.618225	-0.14065							1.902186	-0.185768
1.61947	-0.14113							1.903431	-0.185763
1.620715	-0.141681							1.904676	-0.185757
1.62196	-0.14211							1.905921	-0.185752
1.623205	-0.14214							1.907166	-0.185746
1.624449	-0.141182							1.90841	-0.185741
1.625695	-0.140492							1.909655	-0.185735
1.626939	-0.140203							1.9109	-0.18573
1.628184	-0.139713							1.912145	-0.185724
1.629429	-0.139771							1.91339	-0.185719
1.630674	-0.139441							1.914635	-0.185713
1.631919	-0.138802							1.91588	-0.185708
1.633164	-0.138037							1.917125	-0.185702
1.634409	-0.137899							1.918369	-0.185697
1.635653	-0.137202							1.919614	-0.185691
1.636899	-0.137696							1.920859	-0.185685
1.638143	-0.137698							1.922104	-0.18568
1.639388	-0.137369							1.923349	-0.185674
1.640633	-0.137308							1.924594	-0.185669
1.641878	-0.136442							1.925839	-0.185663
1.643123	-0.135542							1.927083	-0.185657
1.644368	-0.134699							1.928329	-0.185652
1.645613	-0.134892							1.929573	-0.185646
1.646858	-0.1343							1.930818	-0.18564
1.648103	-0.134249							1.932063	-0.185635
1.649347	-0.133802							1.933308	-0.185629
1.650592	-0.133325							1.934553	-0.185623
1.651837	-0.133426							1.935798	-0.185618
1.653082	-0.134455							1.937043	-0.185612
1.654327	-0.134735							1.938287	-0.185606
1.655572	-0.135086							1.939533	-0.1856
1.656817	-0.135365							1.940777	-0.185595
1.658062	-0.134996							1.942022	-0.185589
1.659307	-0.134921							1.943267	-0.185583
1.660551	-0.134748							1.944512	-0.185577
1.661796	-0.134602							1.945757	-0.185572
1.663041	-0.135095							1.947002	-0.185566
1.664286	-0.134729							1.948247	-0.18556
1.665531	-0.13444							1.949492	-0.185554
1.666776	-0.13414							1.950737	-0.185549
1.668021	-0.133527							1.951981	-0.185543
1.669266	-0.133658							1.953226	-0.185537
1.67051	-0.133428							1.954471	-0.185531
1.671755	-0.133306							1.955716	-0.185525
1.673	-0.13257							1.956961	-0.185519
1.674245	-0.131851							1.958206	-0.185513
1.67549	-0.131249							1.959451	-0.185508
1.676735	-0.131504							1.960696	-0.185502
1.67798	-0.131962							1.96194	-0.185496
1.679224	-0.132468							1.963185	-0.18549
1.68047	-0.132237							1.96443	-0.185484
1.681714	-0.132154							1.965675	-0.185478
1.682959	-0.132163							1.96692	-0.185472
1.684204	-0.131913							1.968165	-0.185466
1.685449	-0.131674							1.96941	-0.18546
1.686694	-0.131709							1.970654	-0.185454
1.687939	-0.131958							1.9719	-0.185448
1.689184	-0.132637							1.973144	-0.185442
1.690428	-0.133385							1.974389	-0.185436
1.691674	-0.133672							1.975634	-0.18543
1.692918	-0.133623							1.976879	-0.185424
1.694163	-0.134077							1.978124	-0.185418
1.695408	-0.134983							1.979369	-0.185412
1.696653	-0.134692							1.980614	-0.185406
1.697898	-0.134809							1.981858	-0.1854
1.699143	-0.134967							1.983104	-0.185394
1.700388	-0.134615							1.984348	-0.185388
1.701632	-0.13413							1.985593	-0.185382
1.702878	-0.134698							1.986838	-0.185376
1.704122	-0.136141							1.988083	-0.18537
1.705367	-0.137595							1.989328	-0.185364
1.706612	-0.138618							1.990573	-0.185358
1.707857	-0.139026							1.991818	-0.185352
1.709102	-0.139948							1.993062	-0.185346
1.710347	-0.139704							1.994308	-0.185339
1.711592	-0.139483							1.995552	-0.185333
1.712837	-0.140111							1.996797	-0.185327
1.714081	-0.140049							1.998042	-0.185321
1.715326	-0.139424							1.999287	-0.185315
1.716571	-0.13924							2.000532	-0.185309
1.717816	-0.13941							2.001777	-0.185302
1.719061	-0.139806							2.003022	-0.185296
1.720306	-0.140781							2.004267	-0.18529
1.721551	-0.141738							2.005512	-0.185284
1.722795	-0.142035							2.006756	-0.185278
1.724041	-0.142091							2.008001	-0.185271
1.725285	-0.141992							2.009246	-0.185265
1.72653	-0.141976							2.010491	-0.185259
1.727775	-0.142632							2.011736	-0.185253
1.72902	-0.143544							2.012981	-0.185246
1.730265	-0.144072							2.014226	-0.18524
1.73151	-0.144379							2.015471	-0.185234
1.732755	-0.144753							2.016715	-0.185227
1.733999	-0.145204							2.01796	-0.185221
1.735245	-0.145995							2.019205	-0.185215
1.736489	-0.147374							2.02045	-0.185208
1.737734	-0.14877							2.021695	-0.185202
1.738979	-0.149211							2.02294	-0.185196
1.740224	-0.148792							2.024185	-0.185189
1.741469	-0.148485							2.025429	-0.185183
1.742714	-0.1484							2.026675	-0.185177
1.743959	-0.148491							2.027919	-0.18517
1.745203	-0.148356							2.029164	-0.185164
1.746448	-0.148662							2.030409	-0.185158
1.747693	-0.149524							2.031654	-0.185151
1.748938	-0.15005							2.032899	-0.185145
1.750183	-0.150094							2.034144	-0.185138
1.751428	-0.149927							2.035389	-0.185132
1.752673	-0.149544							2.036633	-0.185125
1.753918	-0.149222							2.037879	-0.185119
1.755162	-0.149479							2.039123	-0.185112
1.756407	-0.149723							2.040368	-0.185106
1.757652	-0.14952							2.041613	-0.1851
1.758897	-0.149702							2.042858	-0.185093
1.760142	-0.15004							2.044103	-0.185087
1.761387	-0.14995							2.045348	-0.18508
1.762632	-0.15006							2.046593	-0.185073
1.763877	-0.150556							2.047837	-0.185067
1.765122	-0.150266							2.049083	-0.18506
1.766366	-0.149077							2.050327	-0.185054
1.767612	-0.147461							2.051572	-0.185047
1.768856	-0.146235							2.052817	-0.185041
1.770101	-0.145962							2.054062	-0.185034
1.771346	-0.145563							2.055307	-0.185028
1.772591	-0.145261							2.056552	-0.185021
1.773836	-0.145651							2.057797	-0.185014
1.775081	-0.145522							2.059042	-0.185008
1.776326	-0.14491							2.060286	-0.185001
1.77757	-0.14465							2.061531	-0.184995
1.778816	-0.144888							2.062776	-0.184988
1.78006	-0.145512							2.064021	-0.184981
1.781305	-0.144581							2.065266	-0.184975
1.78255	-0.143977							2.066511	-0.184968
1.783795	-0.144336							2.067756	-0.184961
1.78504	-0.144493							2.069001	-0.184955
1.786285	-0.144256							2.070246	-0.184948
1.78753	-0.144304							2.07149	-0.184941
1.788774	-0.14392							2.072735	-0.184934
1.790019	-0.143913							2.07398	-0.184928
1.791264	-0.143709							2.075225	-0.184921
1.792509	-0.14359							2.07647	-0.184914
1.793754	-0.14298							2.077715	-0.184908
1.794999	-0.142999							2.07896	-0.184901
1.796244	-0.143123							2.080204	-0.184894
1.797489	-0.143375							2.08145	-0.184887
1.798734	-0.143934							2.082694	-0.18488
1.799978	-0.143993							2.083939	-0.184874
1.801223	-0.1441							2.085184	-0.184867
1.802468	-0.14497							2.086429	-0.18486
1.803713	-0.144972							2.087674	-0.184853
1.804958	-0.14584							2.088919	-0.184846
1.806203	-0.146102							2.090164	-0.18484
1.807448	-0.146206							2.091408	-0.184833
1.808693	-0.145951							2.092654	-0.184826
1.809937	-0.145754							2.093898	-0.184819
1.811182	-0.145853							2.095143	-0.184812
1.812427	-0.146801							2.096388	-0.184805
1.813672	-0.147187							2.097633	-0.184798
1.814917	-0.147862							2.098878	-0.184791
1.816162	-0.148754							2.100123	-0.184785
1.817407	-0.149091							2.101368	-0.184778
1.818652	-0.149397							2.102612	-0.184771
1.819897	-0.149219							2.103858	-0.184764
1.821141	-0.148658							2.105102	-0.184757
1.822387	-0.148503							2.106347	-0.18475
1.823631	-0.148434							2.107592	-0.184743
1.824876	-0.148669							2.108837	-0.184736
1.826121	-0.149105							2.110082	-0.184729
1.827366	-0.149356							2.111327	-0.184722
1.828611	-0.149975							2.112572	-0.184715
1.829856	-0.151218							2.113816	-0.184708
1.831101	-0.153006							2.115061	-0.184701
1.832345	-0.152764							2.116306	-0.184694
1.833591	-0.153067							2.117551	-0.184687
1.834835	-0.152423							2.118796	-0.18468
1.83608	-0.152186							2.120041	-0.184673
1.837325	-0.152779							2.121286	-0.184666
1.83857	-0.153378							2.122531	-0.184659
1.839815	-0.153871							2.123775	-0.184651
1.84106	-0.154389							2.125021	-0.184644
1.842305	-0.154027							2.126265	-0.184637
1.843549	-0.154154							2.12751	-0.18463
1.844794	-0.154548							2.128755	-0.184623
1.846039	-0.153966							2.13	-0.184616
1.847284	-0.153117							2.131245	-0.184609
1.848529	-0.153499							2.13249	-0.184602
1.849774	-0.154066							2.133735	-0.184594
1.851019	-0.154111							2.134979	-0.184587
1.852264	-0.153887							2.136225	-0.18458
1.853508	-0.15338							2.137469	-0.184573
1.854753	-0.152287							2.138714	-0.184566
1.855998	-0.15219							2.139959	-0.184559
1.857243	-0.152166							2.141204	-0.184551
1.858488	-0.153199							2.142449	-0.184544
1.859733	-0.153041							2.143694	-0.184537
1.860978	-0.152796							2.144939	-0.18453
1.862223	-0.152165							2.146183	-0.184522
1.863468	-0.151992							2.147429	-0.184515
1.864712	-0.150826							2.148673	-0.184508
1.865957	-0.150386							2.149918	-0.184501
1.867202	-0.14929							2.151163	-0.184493
1.868447	-0.149754							2.152408	-0.184486
1.869692	-0.150279							2.153653	-0.184479
1.870937	-0.151321							2.154898	-0.184472
1.872182	-0.151141							2.156143	-0.184464
1.873427	-0.151673							2.157387	-0.184457
1.874672	-0.152035							2.158633	-0.18445
1.875916	-0.152047							2.159877	-0.184442
1.877162	-0.151891							2.161122	-0.184435
1.878406	-0.151171							2.162367	-0.184427
1.879651	-0.150457							2.163612	-0.18442
1.880896	-0.149708							2.164857	-0.184413
1.882141	-0.150301							2.166102	-0.184405
1.883386	-0.150244							2.167347	-0.184398
1.884631	-0.14989							2.168591	-0.184391
1.885876	-0.149962							2.169836	-0.184383
1.88712	-0.149815							2.171081	-0.184376
1.888366	-0.15008							2.172326	-0.184368
1.88961	-0.150214							2.173571	-0.184361
1.890855	-0.15034							2.174816	-0.184353
1.8921	-0.14975							2.176061	-0.184346
1.893345	-0.148946							2.177306	-0.184338
1.89459	-0.149144							2.17855	-0.184331
1.895835	-0.149562							2.179796	-0.184324
1.89708	-0.150515							2.18104	-0.184316
1.898324	-0.150949							2.182285	-0.184308
1.899569	-0.151121							2.18353	-0.184301
1.900814	-0.150427							2.184775	-0.184293
1.902059	-0.15006							2.18602	-0.184286
1.903304	-0.14916							2.187265	-0.184278
1.904549	-0.148859							2.18851	-0.184271
1.905794	-0.149028							2.189754	-0.184263
1.907039	-0.149084							2.191	-0.184256
1.908283	-0.148231							2.192244	-0.184248
1.909528	-0.148828							2.193489	-0.184241
1.910773	-0.148891							2.194734	-0.184233
1.912018	-0.148712							2.195979	-0.184225
1.913263	-0.149469							2.197224	-0.184218
1.914508	-0.149532							2.198469	-0.18421
1.915753	-0.149425							2.199714	-0.184203
1.916998	-0.15124							2.200958	-0.184195
1.918243	-0.151047							2.202204	-0.184187
1.919487	-0.150613							2.203448	-0.18418
1.920732	-0.149245							2.204693	-0.184172
1.921977	-0.14833							2.205938	-0.184164
1.923222	-0.147535							2.207183	-0.184157
1.924467	-0.146863							2.208428	-0.184149
1.925712	-0.146771							2.209673	-0.184141
1.926957	-0.147609							2.210918	-0.184133
1.928202	-0.148405							2.212162	-0.184126
1.929447	-0.149104							2.213407	-0.184118
1.930691	-0.149163							2.214652	-0.18411
1.931937	-0.148128							2.215897	-0.184103
1.933181	-0.147646							2.217142	-0.184095
1.934426	-0.147865							2.218387	-0.184087
1.935671	-0.147667							2.219632	-0.184079
1.936916	-0.146764							2.220877	-0.184072
1.938161	-0.146168							2.222121	-0.184064
1.939406	-0.146288							2.223366	-0.184056
1.940651	-0.146261							2.224611	-0.184048
1.941895	-0.145546							2.225856	-0.18404
1.94314	-0.146109							2.227101	-0.184033
1.944385	-0.145453							2.228346	-0.184025
1.94563	-0.145134							2.229591	-0.184017
1.946875	-0.145357							2.230836	-0.184009
1.94812	-0.145135							2.232081	-0.184001
1.949365	-0.144831							2.233325	-0.183993
1.95061	-0.144974							2.234571	-0.183985
1.951854	-0.144984							2.235815	-0.183977
1.953099	-0.144622							2.23706	-0.18397
1.954344	-0.144421							2.238305	-0.183962
1.955589	-0.14479							2.23955	-0.183954
1.956834	-0.144489							2.240795	-0.183946
1.958079	-0.144117							2.24204	-0.183938
1.959324	-0.143759							2.243285	-0.18393
1.960569	-0.143279							2.244529	-0.183922
1.961814	-0.142804							2.245775	-0.183914
1.963058	-0.14306							2.247019	-0.183906
1.964303	-0.142634							2.248264	-0.183898
1.965548	-0.142909							2.249509	-0.18389
1.966793	-0.142959							2.250754	-0.183882
1.968038	-0.143397							2.251999	-0.183874
1.969283	-0.143487							2.253244	-0.183866
1.970528	-0.144428							2.254489	-0.183858
1.971773	-0.145064							2.255733	-0.18385
1.973018	-0.145336							2.256979	-0.183842
1.974262	-0.145546							2.258223	-0.183834
1.975507	-0.145062							2.259468	-0.183826
1.976752	-0.144629							2.260713	-0.183818
1.977997	-0.14445							2.261958	-0.18381
1.979242	-0.144079							2.263203	-0.183802
1.980487	-0.144625							2.264448	-0.183794
1.981732	-0.145794							2.265693	-0.183786
1.982977	-0.146069							2.266937	-0.183778
1.984222	-0.147167							2.268182	-0.18377
1.985466	-0.147873							2.269427	-0.183761
1.986712	-0.148179							2.270672	-0.183753
1.987956	-0.148421							2.271917	-0.183745
1.989201	-0.148471							2.273162	-0.183737
1.990446	-0.148212							2.274407	-0.183729
1.991691	-0.147524							2.275652	-0.183721
1.992936	-0.14665							2.276896	-0.183713
1.994181	-0.145946							2.278141	-0.183704
1.995426	-0.145488							2.279386	-0.183696
1.99667	-0.145258							2.280631	-0.183688
1.997915	-0.146007							2.281876	-0.18368
1.99916	-0.146385							2.283121	-0.183672
2.000405	-0.146833							2.284366	-0.183663
2.00165	-0.146826							2.285611	-0.183655
2.002895	-0.146586							2.286856	-0.183647
2.00414	-0.147762							2.2881	-0.183639
2.005385	-0.148135							2.289346	-0.18363
2.006629	-0.148804							2.29059	-0.183622
2.007874	-0.14949							2.291835	-0.183614
2.009119	-0.149485							2.29308	-0.183606
2.010364	-0.149531							2.294325	-0.183597
2.011609	-0.14982							2.29557	-0.183589
2.012854	-0.149684							2.296815	-0.183581
2.014099	-0.149359							2.29806	-0.183572
2.015344	-0.149308							2.299304	-0.183564
2.016589	-0.149211							2.30055	-0.183556
2.017833	-0.148938							2.301794	-0.183547
2.019078	-0.148976							2.303039	-0.183539
2.020323	-0.149351							2.304284	-0.183531
2.021568	-0.149512							2.305529	-0.183522
2.022813	-0.149458							2.306774	-0.183514
2.024058	-0.149514							2.308019	-0.183506
2.025303	-0.149009							2.309264	-0.183497
2.026548	-0.149509							2.310508	-0.183489
2.027793	-0.149746							2.311753	-0.18348
2.029037	-0.14949							2.312998	-0.183472
2.030282	-0.149051							2.314243	-0.183464
2.031527	-0.14874							2.315488	-0.183455
2.032772	-0.148596							2.316733	-0.183447
2.034017	-0.147971							2.317978	-0.183438
2.035262	-0.147237							2.319223	-0.18343
2.036507	-0.146269							2.320468	-0.183421
2.037752	-0.145473							2.321712	-0.183413
2.038997	-0.145378							2.322957	-0.183404
2.040241	-0.145591							2.324202	-0.183396
2.041486	-0.145667							2.325447	-0.183387
2.042731	-0.145804							2.326692	-0.183379
2.043976	-0.145524							2.327937	-0.18337
2.045221	-0.145102							2.329182	-0.183362
2.046466	-0.144858							2.330427	-0.183353
2.047711	-0.144255							2.331671	-0.183345
2.048956	-0.144156							2.332916	-0.183336
2.0502	-0.144588							2.334161	-0.183328
2.051445	-0.144955							2.335406	-0.183319
2.05269	-0.144941							2.336651	-0.183311
2.053935	-0.145766							2.337896	-0.183302
2.05518	-0.146558							2.339141	-0.183293
2.056425	-0.146987							2.340386	-0.183285
2.05767	-0.147458							2.341631	-0.183276
2.058915	-0.147091							2.342875	-0.183268
2.06016	-0.146262							2.344121	-0.183259
2.061404	-0.145397							2.345365	-0.18325
2.062649	-0.144363							2.34661	-0.183242
2.063894	-0.14385							2.347855	-0.183233
2.065139	-0.144355							2.3491	-0.183224
2.066384	-0.144026							2.350345	-0.183216
2.067629	-0.144013							2.35159	-0.183207
2.068874	-0.14431							2.352835	-0.183198
2.070119	-0.144654							2.354079	-0.183198
2.071364	-0.145273							2.355325	-0.183198
2.072608	-0.145369							2.356569	-0.183198
2.073853	-0.145484							2.357814	-0.183198
2.075098	-0.14526							2.359059	-0.183198
2.076343	-0.144719							2.360304	-0.183198
2.077588	-0.144609							2.361549	-0.183198
2.078833	-0.144716							2.362794	-0.183198
2.080078	-0.144443							2.364039	-0.183198
2.081323	-0.144416							2.365283	-0.183198
2.082568	-0.144231							2.366528	-0.183181
2.083812	-0.143916							2.367773	-0.183163
2.085057	-0.144119							2.369018	-0.183146
2.086302	-0.14397							2.370263	-0.183128
2.087547	-0.144145							2.371508	-0.183111
2.088792	-0.144464							2.372753	-0.183093
2.090037	-0.144324							2.373998	-0.183075
2.091282	-0.144496							2.375242	-0.183058
2.092527	-0.14496							2.376487	-0.18304
2.093772	-0.144962							2.377732	-0.183023
2.095016	-0.144624							2.378977	-0.183023
2.096261	-0.144616							2.380222	-0.183023
2.097506	-0.145825							2.381467	-0.183023
2.098751	-0.146141							2.382712	-0.183023
2.099996	-0.146788							2.383957	-0.183023
2.101241	-0.147663							2.385202	-0.183023
2.102486	-0.148366							2.386446	-0.183023
2.103731	-0.148573							2.387691	-0.183023
2.104975	-0.14831							2.388936	-0.183023
2.10622	-0.148311							2.390181	-0.183023
2.107465	-0.149161							2.391426	-0.183005
2.10871	-0.14817							2.392671	-0.182987
2.109955	-0.14761							2.393916	-0.182969
2.1112	-0.14737							2.395161	-0.182951
2.112445	-0.14666							2.396406	-0.182933
2.11369	-0.146293							2.39765	-0.182915
2.114935	-0.146019							2.398896	-0.182897
2.116179	-0.145174							2.40014	-0.182879
2.117424	-0.14487							2.401385	-0.182861
2.118669	-0.145155							2.40263	-0.182844
2.119914	-0.144759							2.403875	-0.182844
2.121159	-0.144454							2.40512	-0.182844
2.122404	-0.144943							2.406365	-0.182844
2.123649	-0.145284							2.40761	-0.182844
2.124894	-0.145607							2.408854	-0.182844
2.126139	-0.146083							2.4101	-0.182844
2.127383	-0.144982							2.411344	-0.182844
2.128628	-0.14455							2.412589	-0.182844
2.129873	-0.144241							2.413834	-0.182844
2.131118	-0.143445							2.415079	-0.182844
2.132363	-0.142418							2.416324	-0.182825
2.133608	-0.141946							2.417569	-0.182807
2.134853	-0.141885							2.418814	-0.182789
2.136098	-0.142129							2.420058	-0.182771
2.137343	-0.142217							2.421303	-0.182752
2.138587	-0.142433							2.422548	-0.182734
2.139832	-0.143339							2.423793	-0.182716
2.141077	-0.143867							2.425038	-0.182698
2.142322	-0.144133							2.426283	-0.182679
2.143567	-0.144187							2.427528	-0.182661
2.144812	-0.144201							2.428773	-0.182661
2.146057	-0.144011							2.430017	-0.182661
2.147302	-0.144269							2.431262	-0.182661
2.148547	-0.144583							2.432507	-0.182661
2.149791	-0.146375							2.433752	-0.182661
2.151036	-0.145757							2.434997	-0.182661
2.152281	-0.146309							2.436242	-0.182661
2.153526	-0.146009							2.437487	-0.182661
2.154771	-0.145489							2.438732	-0.182661
2.156016	-0.146253							2.439977	-0.182661
2.157261	-0.146975							2.441221	-0.182643
2.158506	-0.147415							2.442466	-0.182624
2.15975	-0.146787							2.443711	-0.182606
2.160995	-0.147174							2.444956	-0.182587
2.16224	-0.146676							2.446201	-0.182568
2.163485	-0.146347							2.447446	-0.18255
2.16473	-0.145819							2.448691	-0.182531
2.165975	-0.145228							2.449936	-0.182513
2.16722	-0.145143							2.451181	-0.182494
2.168465	-0.144764							2.452425	-0.182476
2.16971	-0.143819							2.453671	-0.182476
2.170954	-0.144552							2.454915	-0.182476
2.172199	-0.145186							2.45616	-0.182476
2.173444	-0.145688							2.457405	-0.182476
2.174689	-0.146122							2.45865	-0.182476
2.175934	-0.1459							2.459895	-0.182476
2.177179	-0.145997							2.46114	-0.182476
2.178424	-0.146523							2.462385	-0.182476
2.179669	-0.145902							2.463629	-0.182476
2.180914	-0.14616							2.464874	-0.182476
2.182158	-0.146171							2.466119	-0.182457
2.183403	-0.146966							2.467364	-0.182438
2.184648	-0.146535							2.468609	-0.182419
2.185893	-0.146226							2.469854	-0.1824
2.187138	-0.146541							2.471099	-0.182381
2.188383	-0.145804							2.472344	-0.182362
2.189628	-0.145976							2.473588	-0.182344
2.190873	-0.147112							2.474833	-0.182325
2.192118	-0.14714							2.476078	-0.182306
2.193362	-0.146953							2.477323	-0.182287
2.194607	-0.147389							2.478568	-0.182287
2.195852	-0.147901							2.479813	-0.182287
2.197097	-0.148407							2.481058	-0.182287
2.198342	-0.147893							2.482303	-0.182287
2.199587	-0.146957							2.483548	-0.182287
2.200832	-0.146597							2.484792	-0.182287
[truncated: 20,749 more rows]
