# Supplementary material for: HSL1 and BAM1/2 impact epidermal cell development by sensing distinct signaling peptides
Source: Nat Commun. 2022 Feb 15;13:876. doi: 10.1038/s41467-022-28558-4 (PMC8847575; doi:10.1038/s41467-022-28558-4)
Supplement: Supplementary file 4 — Source Data [file 41467_2022_28558_MOESM4_ESM.zip › Source Data/Source Data/Figure 5/Fig.5_Stomata counting_10days.xlsx]

## Sheet: Sheet1
Genotype	Leaf no.	Region	Total no cells	NGC	Stomata
Col-0	1	A	111	79	32
		B	115	81	34
		D	109	75	34
		E	103	68	35
	2	A	94	67	27
		B	116	81	35
		D	79	56	23
		E	103	73	30
	3	A	80	58	22
		B	84	57	27
		D	122	86	36
		E	96	71	25
	4	A	113	80	33
		B	113	78	35
		D	112	75	37
		E	103	75	28
	5	A	103	76	27
		B	124	93	31
		D	122	90	32
		E	98	72	26
	6	A	94	61	33
		B	83	55	28
		D	96	61	35
		E	84	59	25
bam1bam2	1	A	126	86	40
		B	127	87	40
		D	128	84	44
		E	133	90	43
	2	A	146	105	41
		B	142	102	40
		D	127	80	47
		E	122	82	40
	3	A	162	109	53
		B	132	94	38
		D	129	81	48
		E	131	87	44
	4	A	132	88	44
		B	133	94	39
		D	122	90	32
		E	152	113	39
	5	A	98	72	26
		B	124	78	46
		D	101	67	34
		E	91	61	30
	6	A	124	88	36
		B	113	78	35
		D	113	77	36
		E	120	84	36
hsl1	1	A	81	57	24
		B	80	59	21
		D	56	42	14
		E	77	57	20
	2	A	70	49	21
		B	79	59	20
		D	63	45	18
		E	60	43	17
	3	A	80	60	20
		B	86	60	26
		D	81	56	25
		E	76	56	20
	4	A	78	58	20
		B	77	55	22
		D	74	54	20
		E	68	51	17
	5	A	87	66	21
		B	81	60	21
		D	80	60	20
		E	66	50	16
	6	A	81	59	22
		B	79	57	22
		D	80	57	23
		E	82	60	22
Two-sided mixed effect model with a Poisson link function and area as a random factor p-values analysis
p-values	Total number of cells		Number of stomata		NGCs
Col-0 vs bam1bam2	0,0000000000		0,0000000768		0,0000000146
Col-0 vs hsl1	0,0000000000		0,0000000000		0,0000000000
