# Supplementary material for: HSL1 and BAM1/2 impact epidermal cell development by sensing distinct signaling peptides
Source: Nat Commun. 2022 Feb 15;13:876. doi: 10.1038/s41467-022-28558-4 (PMC8847575; doi:10.1038/s41467-022-28558-4)
Supplement: Supplementary file 4 — Source Data [file 41467_2022_28558_MOESM4_ESM.zip › Source Data/Source Data/Figure S6/GF/S6_GF_HSL1_N543AY544AN566A_SERK1_IDA.csv]

Chrom.1		Chrom.1		Chrom.1		Chrom.1		Chrom.1
UV		Injection		Run Log		Fraction		UV_CUT_TEMP@100,BASEM
ml	mAU	ml	Injection	ml	Logbook	ml	Fraction	ml	mAU
-0.514477	0.103168	-0.000476		-0.514477	Method Settings	1.497272	2	0	-0.397342
-0.513233	0.198219			-0.514398	Equilibration	2.497195	3	0.001245	-0.397327
-0.511988	0.198301			-0.00982	Sample Application	3.497168	4	0.002489	-0.397311
-0.510744	0.19856			1.489865	Elution	4.497141	5	0.003734	-0.397295
-0.509499	0.19836					5.497111	6	0.004978	-0.397279
-0.508255	0.196888					6.498101	7	0.006223	-0.397263
-0.50701	0.196729					7.498078	8	0.007467	-0.397248
-0.505765	0.199943					8.498047	9	0.008712	-0.397232
-0.504521	0.209722					9.498021	10	0.009956	-0.397216
-0.503276	0.212548					10.499022	11	0.011201	-0.3972
-0.502032	0.212848					11.498993	12	0.012446	-0.397184
-0.500787	0.211782					12.498974	13	0.01369	-0.397169
-0.499543	0.211065					13.500094	14	0.014935	-0.397153
-0.498298	0.211268					14.499968	15	0.016179	-0.397137
-0.497054	0.212414					15.499912	16	0.017424	-0.397121
-0.495809	0.212615					16.499874	17	0.018668	-0.397106
-0.494564	0.2118					17.499666	18	0.019913	-0.39709
-0.49332	0.211753					18.500854	19	0.021157	-0.397074
-0.492075	0.211357					19.500818	20	0.022402	-0.397059
-0.490831	0.211438					20.500837	21	0.023647	-0.397043
-0.489586	0.21253					21.500541	22	0.024891	-0.397027
-0.488342	0.213613					22.501764	23	0.026136	-0.397011
-0.487097	0.214633					23.501785	24	0.02738	-0.396996
-0.485853	0.214398					24.501714	25	0.028625	-0.39698
-0.484608	0.213688					25.50147	26	0.029869	-0.396964
-0.483363	0.213309					25.529087	Waste	0.031114	-0.396949
-0.482119	0.172554					25.530328	Waste	0.032358	-0.396933
-0.480874	0.000047							0.033603	-0.396917
-0.47963	0.000291							0.034848	-0.396902
-0.478385	0.000075							0.036092	-0.396886
-0.477141	0.000269							0.037337	-0.39687
-0.475896	0.000549							0.038581	-0.396854
-0.474652	0.000878							0.039826	-0.396838
-0.473407	0.002185							0.04107	-0.396821
-0.472162	0.002914							0.042315	-0.396805
-0.470918	0.002931							0.043559	-0.396788
-0.469673	0.003041							0.044804	-0.396772
-0.468429	0.003797							0.046049	-0.396755
-0.467184	0.003652							0.047293	-0.396739
-0.46594	0.004768							0.048538	-0.396723
-0.464695	0.005864							0.049782	-0.396706
-0.463451	0.007215							0.051027	-0.39669
-0.462206	0.008159							0.052271	-0.396674
-0.460961	0.008263							0.053516	-0.396658
-0.459717	0.008671							0.05476	-0.396641
-0.458472	0.010746							0.056005	-0.396625
-0.457228	0.012005							0.05725	-0.396609
-0.455983	0.014166							0.058494	-0.396593
-0.454739	0.015373							0.059739	-0.396577
-0.453494	0.015926							0.060983	-0.39656
-0.45225	0.015871							0.062228	-0.396544
-0.451005	0.015999							0.063472	-0.396529
-0.44976	0.017579							0.064717	-0.396514
-0.448516	0.019648							0.065961	-0.396498
-0.447271	0.022408							0.067206	-0.396483
-0.446027	0.023044							0.068451	-0.396468
-0.444782	0.023339							0.069695	-0.396452
-0.443538	0.023991							0.07094	-0.396437
-0.442293	0.024361							0.072184	-0.396422
-0.441049	0.025697							0.073429	-0.396407
-0.439804	0.025339							0.074673	-0.396391
-0.438559	0.024398							0.075918	-0.396375
-0.437315	0.024131							0.077162	-0.396359
-0.43607	0.023706							0.078407	-0.396343
-0.434826	0.023074							0.079652	-0.396327
-0.433581	0.021897							0.080896	-0.396311
-0.432337	0.021621							0.082141	-0.396295
-0.431092	0.020696							0.083385	-0.396279
-0.429848	0.019839							0.08463	-0.396263
-0.428603	0.019394							0.085874	-0.396247
-0.427358	0.017563							0.087119	-0.396231
-0.426114	0.015076							0.088363	-0.396215
-0.424869	0.012904							0.089608	-0.396198
-0.423625	0.010594							0.090852	-0.396181
-0.42238	0.009254							0.092097	-0.396165
-0.421136	0.00747							0.093342	-0.396148
-0.419891	0.005724							0.094586	-0.396132
-0.418647	0.003223							0.095831	-0.396115
-0.417402	0.001019							0.097075	-0.396099
-0.416157	-0.001619							0.09832	-0.396082
-0.414913	-0.004321							0.099564	-0.396066
-0.413668	-0.007111							0.100809	-0.396051
-0.412424	-0.009888							0.102054	-0.396036
-0.411179	-0.012565							0.103298	-0.396021
-0.409935	-0.013843							0.104543	-0.396007
-0.40869	-0.015142							0.105787	-0.395992
-0.407446	-0.017603							0.107032	-0.395977
-0.406201	-0.019215							0.108276	-0.395962
-0.404956	-0.021381							0.109521	-0.395948
-0.403712	-0.024345							0.110765	-0.395933
-0.402467	-0.027865							0.11201	-0.395918
-0.401223	-0.03071							0.113254	-0.395901
-0.399978	-0.033072							0.114499	-0.395884
-0.398734	-0.034904							0.115744	-0.395867
-0.397489	-0.036873							0.116988	-0.395849
-0.396245	-0.039517							0.118233	-0.395832
-0.395	-0.042401							0.119477	-0.395815
-0.393755	-0.045787							0.120722	-0.395798
-0.392511	-0.0496							0.121966	-0.395781
-0.391266	-0.052294							0.123211	-0.395764
-0.390022	-0.054405							0.124456	-0.395747
-0.388777	-0.056953							0.1257	-0.395731
-0.387533	-0.060279							0.126945	-0.395716
-0.386288	-0.063965							0.128189	-0.395701
-0.385044	-0.067287							0.129434	-0.395686
-0.383799	-0.070079							0.130678	-0.395671
-0.382554	-0.071948							0.131923	-0.395656
-0.38131	-0.073105							0.133167	-0.395641
-0.380065	-0.074647							0.134412	-0.395626
-0.378821	-0.076554							0.135657	-0.395611
-0.377576	-0.078452							0.136901	-0.395596
-0.376332	-0.079361							0.138146	-0.395579
-0.375087	-0.079987							0.13939	-0.395561
-0.373843	-0.080599							0.140635	-0.395544
-0.372598	-0.081451							0.141879	-0.395527
-0.371353	-0.082073							0.143124	-0.395509
-0.370109	-0.083278							0.144368	-0.395492
-0.368864	-0.084297							0.145613	-0.395475
-0.36762	-0.08463							0.146858	-0.395457
-0.366375	-0.08521							0.148102	-0.39544
-0.365131	-0.085989							0.149347	-0.395423
-0.363886	-0.085964							0.150591	-0.39541
-0.362642	-0.085473							0.151836	-0.395397
-0.361397	-0.08522							0.15308	-0.395384
-0.360152	-0.085943							0.154325	-0.395371
-0.358908	-0.086665							0.155569	-0.395359
-0.357663	-0.08716							0.156814	-0.395346
-0.356419	-0.087019							0.158059	-0.395333
-0.355174	-0.086463							0.159303	-0.39532
-0.35393	-0.086345							0.160548	-0.395307
-0.352685	-0.085958							0.161792	-0.395294
-0.351441	-0.085462							0.163037	-0.395277
-0.350196	-0.084303							0.164281	-0.39526
-0.348951	-0.082976							0.165526	-0.395243
-0.347707	-0.082979							0.16677	-0.395226
-0.346462	-0.083115							0.168015	-0.395209
-0.345218	-0.082568							0.169259	-0.395192
-0.343973	-0.082371							0.170504	-0.395175
-0.342729	-0.081697							0.171749	-0.395157
-0.341484	-0.080722							0.172993	-0.39514
-0.34024	-0.079657							0.174238	-0.395123
-0.338995	-0.079496							0.175482	-0.395106
-0.33775	-0.079952							0.176727	-0.395089
-0.336506	-0.080082							0.177971	-0.395073
-0.335261	-0.080392							0.179216	-0.395056
-0.334017	-0.081035							0.180461	-0.395039
-0.332772	-0.080897							0.181705	-0.395022
-0.331528	-0.081086							0.18295	-0.395005
-0.330283	-0.080772							0.184194	-0.394988
-0.329039	-0.080031							0.185439	-0.394971
-0.327794	-0.080117							0.186683	-0.394954
-0.326549	-0.079657							0.187928	-0.394938
-0.325305	-0.07888							0.189172	-0.394921
-0.32406	-0.078597							0.190417	-0.394905
-0.322816	-0.078776							0.191661	-0.394888
-0.321571	-0.078607							0.192906	-0.394871
-0.320327	-0.078258							0.194151	-0.394855
-0.319082	-0.07862							0.195395	-0.394838
-0.317838	-0.079159							0.19664	-0.394822
-0.316593	-0.078976							0.197884	-0.394805
-0.315349	-0.078524							0.199129	-0.394788
-0.314104	-0.078223							0.200373	-0.394772
-0.312859	-0.07852							0.201618	-0.394756
-0.311615	-0.079203							0.202863	-0.39474
-0.31037	-0.079896							0.204107	-0.394723
-0.309126	-0.080196							0.205352	-0.394707
-0.307881	-0.079492							0.206596	-0.394691
-0.306637	-0.078562							0.207841	-0.394675
-0.305392	-0.078552							0.209085	-0.394659
-0.304147	-0.078638							0.21033	-0.394642
-0.302903	-0.07822							0.211574	-0.394626
-0.301658	-0.077405							0.212819	-0.39461
-0.300414	-0.076571							0.214063	-0.394594
-0.299169	-0.075254							0.215308	-0.394579
-0.297925	-0.073431							0.216553	-0.394563
-0.29668	-0.071872							0.217797	-0.394547
-0.295436	-0.070283							0.219042	-0.394531
-0.294191	-0.068684							0.220286	-0.394515
-0.292947	-0.067958							0.221531	-0.394499
-0.291702	-0.066793							0.222775	-0.394484
-0.290457	-0.065206							0.22402	-0.394468
-0.289213	-0.06317							0.225264	-0.394452
-0.287968	-0.060558							0.226509	-0.394437
-0.286724	-0.057877							0.227754	-0.394422
-0.285479	-0.054662							0.228998	-0.394406
-0.284235	-0.051227							0.230243	-0.394391
-0.28299	-0.046732							0.231487	-0.394375
-0.281745	-0.040846							0.232732	-0.39436
-0.280501	-0.03473							0.233976	-0.394345
-0.279256	-0.027492							0.235221	-0.394329
-0.278012	-0.019104							0.236465	-0.394314
-0.276767	-0.009138							0.23771	-0.394299
-0.275523	0.002382							0.238955	-0.394284
-0.274278	0.014628							0.240199	-0.394269
-0.273034	0.028809							0.241444	-0.394254
-0.271789	0.045719							0.242688	-0.394239
-0.270545	0.064296							0.243933	-0.394224
-0.2693	0.084152							0.245177	-0.394209
-0.268055	0.105325							0.246422	-0.394194
-0.266811	0.127744							0.247666	-0.394179
-0.265566	0.153641							0.248911	-0.394165
-0.264322	0.181223							0.250156	-0.394146
-0.263077	0.209052							0.2514	-0.394128
-0.261833	0.238752							0.252645	-0.39411
-0.260588	0.269389							0.253889	-0.394092
-0.259344	0.300912							0.255134	-0.394074
-0.258099	0.332869							0.256378	-0.394056
-0.256854	0.366313							0.257623	-0.394038
-0.25561	0.401276							0.258867	-0.39402
-0.254365	0.436521							0.260112	-0.394002
-0.253121	0.472083							0.261357	-0.393984
-0.251876	0.508851							0.262601	-0.39397
-0.250632	0.545696							0.263846	-0.393956
-0.249387	0.584093							0.26509	-0.393942
-0.248143	0.62334							0.266335	-0.393928
-0.246898	0.663819							0.267579	-0.393915
-0.245653	0.704991							0.268824	-0.393901
-0.244409	0.746235							0.270068	-0.393887
-0.243164	0.788675							0.271313	-0.393873
-0.24192	0.831429							0.272558	-0.393859
-0.240675	0.874254							0.273802	-0.393846
-0.239431	0.918205							0.275047	-0.393829
-0.238186	0.962948							0.276291	-0.393812
-0.236942	1.007945							0.277536	-0.393796
-0.235697	1.052803							0.27878	-0.393779
-0.234452	1.098341							0.280025	-0.393763
-0.233208	1.144778							0.281269	-0.393746
-0.231963	1.191051							0.282514	-0.393729
-0.230719	1.239201							0.283759	-0.393713
-0.229474	1.287194							0.285003	-0.393696
-0.22823	1.33499							0.286248	-0.393679
-0.226985	1.382806							0.287492	-0.393667
-0.225741	1.429527							0.288737	-0.393654
-0.224496	1.476747							0.289981	-0.393642
-0.223251	1.524464							0.291226	-0.393629
-0.222007	1.572452							0.29247	-0.393616
-0.220762	1.619816							0.293715	-0.393604
-0.219518	1.666257							0.29496	-0.393591
-0.218273	1.712061							0.296204	-0.393579
-0.217029	1.756818							0.297449	-0.393566
-0.215784	1.799427							0.298693	-0.393554
-0.21454	1.837839							0.299938	-0.393535
-0.213295	1.876787							0.301182	-0.393517
-0.21205	1.917041							0.302427	-0.393499
-0.210806	1.955986							0.303671	-0.393481
-0.209561	1.992344							0.304916	-0.393463
-0.208317	2.026592							0.306161	-0.393444
-0.207072	2.059047							0.307405	-0.393426
-0.205828	2.08818							0.30865	-0.393408
-0.204583	2.115762							0.309894	-0.39339
-0.203339	2.141847							0.311139	-0.393372
-0.202094	2.166035							0.312383	-0.393355
-0.200849	2.188166							0.313628	-0.393338
-0.199605	2.208107							0.314872	-0.393321
-0.19836	2.226697							0.316117	-0.393304
-0.197116	2.242963							0.317362	-0.393287
-0.195871	2.258583							0.318606	-0.39327
-0.194627	2.271985							0.319851	-0.393253
-0.193382	2.284538							0.321095	-0.393236
-0.192138	2.295985							0.32234	-0.393219
-0.190893	2.306474							0.323584	-0.393202
-0.189648	2.314636							0.324829	-0.393186
-0.188404	2.322961							0.326073	-0.39317
-0.187159	2.328809							0.327318	-0.393154
-0.185915	2.332829							0.328563	-0.393139
-0.18467	2.335804							0.329807	-0.393123
-0.183426	2.336303							0.331052	-0.393107
-0.182181	2.337119							0.332296	-0.393091
-0.180937	2.334233							0.333541	-0.393075
-0.179692	2.331519							0.334785	-0.39306
-0.178447	2.328108							0.33603	-0.393044
-0.177203	2.323336							0.337274	-0.393029
-0.175958	2.316509							0.338519	-0.393015
-0.174714	2.308378							0.339764	-0.393
-0.173469	2.298381							0.341008	-0.392985
-0.172225	2.288654							0.342253	-0.392971
-0.17098	2.279152							0.343497	-0.392956
-0.169736	2.268461							0.344742	-0.392941
-0.168491	2.25511							0.345986	-0.392927
-0.167246	2.240608							0.347231	-0.392912
-0.166002	2.22556							0.348475	-0.392897
-0.164757	2.208252							0.34972	-0.392879
-0.163513	2.19206							0.350965	-0.392861
-0.162268	2.174174							0.352209	-0.392843
-0.161024	2.158231							0.353454	-0.392825
-0.159779	2.138196							0.354698	-0.392806
-0.158535	2.117382							0.355943	-0.392788
-0.15729	2.094673							0.357187	-0.39277
-0.156045	2.07142							0.358432	-0.392752
-0.154801	2.047616							0.359676	-0.392734
-0.153556	2.022943							0.360921	-0.392716
-0.152312	1.997915							0.362166	-0.392699
-0.151067	1.972682							0.36341	-0.392683
-0.149823	1.947984							0.364655	-0.392667
-0.148578	1.92343							0.365899	-0.392651
-0.147334	1.897899							0.367144	-0.392634
-0.146089	1.871414							0.368388	-0.392618
-0.144844	1.844331							0.369633	-0.392602
-0.1436	1.817504							0.370877	-0.392585
-0.142355	1.791062							0.372122	-0.392569
-0.141111	1.762682							0.373367	-0.392553
-0.139866	1.734125							0.374611	-0.392538
-0.138622	1.706434							0.375856	-0.392524
-0.137377	1.679324							0.3771	-0.392509
-0.136133	1.652954							0.378345	-0.392495
-0.134888	1.6271							0.379589	-0.39248
-0.133643	1.600729							0.380834	-0.392465
-0.132399	1.575104							0.382078	-0.392451
-0.131154	1.548313							0.383323	-0.392436
-0.12991	1.522043							0.384568	-0.392422
-0.128665	1.496014							0.385812	-0.392407
-0.127421	1.471023							0.387057	-0.392394
-0.126176	1.446226							0.388301	-0.392381
-0.124932	1.422179							0.389546	-0.392368
-0.123687	1.397412							0.39079	-0.392355
-0.122442	1.372359							0.392035	-0.392342
-0.121198	1.348433							0.393279	-0.392329
-0.119953	1.323827							0.394524	-0.392316
-0.118709	1.300785							0.395769	-0.392303
-0.117464	1.27883							0.397013	-0.39229
-0.11622	1.256678							0.398258	-0.392277
-0.114975	1.234678							0.399502	-0.39226
-0.113731	1.21313							0.400747	-0.392243
-0.112486	1.191743							0.401991	-0.392225
-0.111241	1.171703							0.403236	-0.392208
-0.109997	1.151488							0.40448	-0.392191
-0.108752	1.129915							0.405725	-0.392173
-0.107508	1.110186							0.40697	-0.392156
-0.106263	1.089761							0.408214	-0.392138
-0.105019	1.069455							0.409459	-0.392121
-0.103774	1.049472							0.410703	-0.392104
-0.10253	1.030185							0.411948	-0.392084
-0.101285	1.011013							0.413192	-0.392065
-0.10004	0.992273							0.414437	-0.392046
-0.098796	0.973802							0.415681	-0.392027
-0.097551	0.956271							0.416926	-0.392007
-0.096307	0.938673							0.418171	-0.391988
-0.095062	0.92167							0.419415	-0.391969
-0.093818	0.905496							0.42066	-0.391949
-0.092573	0.889579							0.421904	-0.39193
-0.091329	0.873962							0.423149	-0.391911
-0.090084	0.858581							0.424393	-0.391896
-0.088839	0.843147							0.425638	-0.391881
-0.087595	0.827451							0.426882	-0.391867
-0.08635	0.810925							0.428127	-0.391852
-0.085106	0.794855							0.429372	-0.391837
-0.083861	0.779768							0.430616	-0.391822
-0.082617	0.764768							0.431861	-0.391808
-0.081372	0.751539							0.433105	-0.391793
-0.080128	0.737982							0.43435	-0.391778
-0.078883	0.7249							0.435594	-0.391763
-0.077638	0.712039							0.436839	-0.391746
-0.076394	0.69896							0.438083	-0.391729
-0.075149	0.686316							0.439328	-0.391713
-0.073905	0.67342							0.440573	-0.391696
-0.07266	0.66084							0.441817	-0.391679
-0.071416	0.648806							0.443062	-0.391662
-0.070171	0.637118							0.444306	-0.391645
-0.068927	0.625901							0.445551	-0.391628
-0.067682	0.614512							0.446795	-0.391611
-0.066437	0.603415							0.44804	-0.391594
-0.065193	0.593033							0.449284	-0.39158
-0.063948	0.58234							0.450529	-0.391565
-0.062704	0.57095							0.451774	-0.391551
-0.061459	0.560617							0.453018	-0.391537
-0.060215	0.550908							0.454263	-0.391522
-0.05897	0.541078							0.455507	-0.391508
-0.057726	0.531196							0.456752	-0.391494
-0.056481	0.522494							0.457996	-0.391479
-0.055236	0.513913							0.459241	-0.391465
-0.053992	0.505361							0.460485	-0.391451
-0.052747	0.496284							0.46173	-0.391436
-0.051503	0.486749							0.462974	-0.391421
-0.050258	0.477753							0.464219	-0.391407
-0.049014	0.469474							0.465464	-0.391392
-0.047769	0.461489							0.466708	-0.391378
-0.046525	0.454211							0.467953	-0.391363
-0.04528	0.447335							0.469197	-0.391348
-0.044035	0.440266							0.470442	-0.391334
-0.042791	0.433291							0.471686	-0.391319
-0.041546	0.426677							0.472931	-0.391305
-0.040302	0.420439							0.474176	-0.39129
-0.039057	0.413747							0.47542	-0.391276
-0.037813	0.407088							0.476665	-0.391262
-0.036568	0.400397							0.477909	-0.391248
-0.035324	0.393462							0.479154	-0.391233
-0.034079	0.386991							0.480398	-0.391219
-0.032834	0.3809							0.481643	-0.391205
-0.03159	0.375383							0.482887	-0.39119
-0.030345	0.370013							0.484132	-0.391176
-0.029101	0.363992							0.485376	-0.391162
-0.027856	0.358166							0.486621	-0.39114
-0.026612	0.353259							0.487866	-0.391119
-0.025367	0.348619							0.48911	-0.391097
-0.024123	0.343905							0.490355	-0.391075
-0.022878	0.339307							0.491599	-0.391054
-0.021633	0.334916							0.492844	-0.391032
-0.020389	0.331085							0.494088	-0.391011
-0.019144	0.326227							0.495333	-0.390989
-0.0179	0.320497							0.496577	-0.390967
-0.016655	0.315254							0.497822	-0.390946
-0.015411	0.310161							0.499067	-0.390931
-0.014166	0.305597							0.500311	-0.390917
-0.012922	0.301529							0.501556	-0.390902
-0.011677	0.297798							0.5028	-0.390888
-0.010432	0.145925							0.504045	-0.390873
-0.009188	-0.001994							0.505289	-0.390859
-0.007943	-0.006386							0.506534	-0.390844
-0.006699	-0.010786							0.507778	-0.390829
-0.005454	-0.015042							0.509023	-0.390815
-0.00421	-0.019318							0.510268	-0.3908
-0.002965	-0.023488							0.511512	-0.390786
-0.001721	-0.027372							0.512757	-0.390771
-0.000476	-0.036409							0.514001	-0.390757
0.000768	-0.068387							0.515246	-0.390742
0.002013	-0.074691							0.51649	-0.390727
0.003258	-0.078852							0.517735	-0.390713
0.004502	-0.080391							0.518979	-0.390698
0.005747	-0.081604							0.520224	-0.390684
0.006991	-0.081395							0.521469	-0.390669
0.008236	-0.081496							0.522713	-0.390654
0.00948	-0.080444							0.523958	-0.39064
0.010725	-0.081209							0.525202	-0.390625
0.01197	-0.08069							0.526447	-0.39061
0.013214	-0.078703							0.527691	-0.390595
0.014459	-0.078525							0.528936	-0.390581
0.015703	-0.07864							0.530181	-0.390566
0.016948	-0.07805							0.531425	-0.390551
0.018192	-0.077479							0.53267	-0.390537
0.019437	-0.077492							0.533914	-0.390522
0.020681	-0.077647							0.535159	-0.390507
0.021926	-0.076846							0.536403	-0.390492
0.02317	-0.075105							0.537648	-0.390478
0.024415	-0.073633							0.538892	-0.390463
0.02566	-0.071132							0.540137	-0.390448
0.026904	-0.070894							0.541381	-0.390433
0.028149	-0.070152							0.542626	-0.390418
0.029393	-0.07115							0.543871	-0.390404
0.030638	-0.071729							0.545115	-0.390389
0.031882	-0.072862							0.54636	-0.390374
0.033127	-0.072879							0.547604	-0.390359
0.034371	-0.07263							0.548849	-0.390344
0.035616	-0.072816							0.550093	-0.39033
0.036861	-0.073803							0.551338	-0.390315
0.038105	-0.073675							0.552582	-0.3903
0.03935	-0.073942							0.553827	-0.390285
0.040594	-0.075394							0.555072	-0.39027
0.041839	-0.075905							0.556316	-0.390255
0.043083	-0.076916							0.557561	-0.39024
0.044328	-0.078067							0.558805	-0.390225
0.045572	-0.078766							0.56005	-0.39021
0.046817	-0.080067							0.561294	-0.390188
0.048062	-0.081494							0.562539	-0.390165
0.049306	-0.08389							0.563783	-0.390143
0.050551	-0.085861							0.565028	-0.39012
0.051795	-0.088428							0.566273	-0.390098
0.05304	-0.090482							0.567517	-0.390075
0.054284	-0.09291							0.568762	-0.390053
0.055529	-0.095828							0.570006	-0.39003
0.056773	-0.098215							0.571251	-0.390008
0.058018	-0.101698							0.572495	-0.389985
0.059263	-0.104137							0.57374	-0.38997
0.060507	-0.108153							0.574984	-0.389955
0.061752	-0.110912							0.576229	-0.38994
0.062996	-0.113675							0.577474	-0.389925
0.064241	-0.117502							0.578718	-0.38991
0.065485	-0.120614							0.579963	-0.389895
0.06673	-0.124522							0.581207	-0.38988
0.067975	-0.129595							0.582452	-0.389865
0.069219	-0.134496							0.583696	-0.38985
0.070464	-0.138802							0.584941	-0.389835
0.071708	-0.14372							0.586186	-0.38982
0.072953	-0.148302							0.58743	-0.389804
0.074197	-0.154009							0.588675	-0.389789
0.075442	-0.159455							0.589919	-0.389774
0.076686	-0.164719							0.591164	-0.389759
0.077931	-0.169616							0.592408	-0.389744
0.079175	-0.175027							0.593653	-0.389729
0.08042	-0.179433							0.594897	-0.389714
0.081665	-0.183991							0.596142	-0.389699
0.082909	-0.1882							0.597386	-0.389683
0.084154	-0.193437							0.598631	-0.389668
0.085398	-0.198766							0.599876	-0.389653
0.086643	-0.20253							0.60112	-0.389638
0.087887	-0.208276							0.602365	-0.389623
0.089132	-0.21097							0.603609	-0.389607
0.090376	-0.214749							0.604854	-0.389592
0.091621	-0.217837							0.606098	-0.389577
0.092866	-0.219976							0.607343	-0.389562
0.09411	-0.222767							0.608587	-0.389547
0.095355	-0.225079							0.609832	-0.389531
0.096599	-0.227852							0.611077	-0.389516
0.097844	-0.230562							0.612321	-0.389501
0.099088	-0.231967							0.613566	-0.389486
0.100333	-0.234517							0.61481	-0.38947
0.101577	-0.23808							0.616055	-0.389455
0.102822	-0.239605							0.617299	-0.38944
0.104067	-0.241571							0.618544	-0.389425
0.105311	-0.243244							0.619788	-0.389409
0.106556	-0.245624							0.621033	-0.389394
0.1078	-0.247581							0.622278	-0.389379
0.109045	-0.249668							0.623522	-0.389363
0.110289	-0.251482							0.624767	-0.389348
0.111534	-0.252472							0.626011	-0.389333
0.112778	-0.253281							0.627256	-0.389317
0.114023	-0.253775							0.6285	-0.389302
0.115268	-0.25409							0.629745	-0.389287
0.116512	-0.254379							0.630989	-0.389271
0.117757	-0.255139							0.632234	-0.389256
0.119001	-0.256085							0.633479	-0.389241
0.120246	-0.256477							0.634723	-0.389226
0.12149	-0.257378							0.635968	-0.38921
0.122735	-0.257502							0.637212	-0.389195
0.123979	-0.257416							0.638457	-0.389179
0.125224	-0.25752							0.639701	-0.389164
0.126469	-0.257837							0.640946	-0.389149
0.127713	-0.258177							0.64219	-0.389133
0.128958	-0.258464							0.643435	-0.389118
0.130202	-0.258391							0.64468	-0.389103
0.131447	-0.257944							0.645924	-0.389087
0.132691	-0.257253							0.647169	-0.389072
0.133936	-0.256846							0.648413	-0.389056
0.13518	-0.256821							0.649658	-0.389041
0.136425	-0.256567							0.650902	-0.389025
0.13767	-0.256596							0.652147	-0.38901
0.138914	-0.255945							0.653391	-0.388995
0.140159	-0.25532							0.654636	-0.388979
0.141403	-0.254465							0.655881	-0.388964
0.142648	-0.253701							0.657125	-0.388948
0.143892	-0.25364							0.65837	-0.388933
0.145137	-0.253359							0.659614	-0.388917
0.146381	-0.252585							0.660859	-0.388902
0.147626	-0.252436							0.662103	-0.388887
0.148871	-0.253305							0.663348	-0.388871
0.150115	-0.253316							0.664592	-0.388856
0.15136	-0.254378							0.665837	-0.38884
0.152604	-0.255052							0.667082	-0.388825
0.153849	-0.254963							0.668326	-0.388809
0.155093	-0.255843							0.669571	-0.388794
0.156338	-0.257087							0.670815	-0.388778
0.157582	-0.257702							0.67206	-0.388763
0.158827	-0.257511							0.673304	-0.388739
0.160072	-0.257975							0.674549	-0.388716
0.161316	-0.258996							0.675793	-0.388693
0.162561	-0.259865							0.677038	-0.388669
0.163805	-0.259936							0.678283	-0.388646
0.16505	-0.259974							0.679527	-0.388623
0.166294	-0.260322							0.680772	-0.388599
0.167539	-0.260959							0.682016	-0.388576
0.168783	-0.261294							0.683261	-0.388553
0.170028	-0.261334							0.684505	-0.388529
0.171273	-0.261278							0.68575	-0.388514
0.172517	-0.261245							0.686994	-0.388498
0.173762	-0.261839							0.688239	-0.388483
0.175006	-0.262559							0.689484	-0.388467
0.176251	-0.262845							0.690728	-0.388451
0.177495	-0.263276							0.691973	-0.388436
0.17874	-0.264172							0.693217	-0.38842
0.179984	-0.264484							0.694462	-0.388405
0.181229	-0.265111							0.695706	-0.388389
0.182474	-0.265364							0.696951	-0.388373
0.183718	-0.264716							0.698195	-0.388358
0.184963	-0.264993							0.69944	-0.388342
0.186207	-0.265527							0.700684	-0.388327
0.187452	-0.265478							0.701929	-0.388311
0.188696	-0.265865							0.703174	-0.388295
0.189941	-0.266377							0.704418	-0.38828
0.191185	-0.266431							0.705663	-0.388264
0.19243	-0.266691							0.706907	-0.388249
0.193675	-0.267385							0.708152	-0.388233
0.194919	-0.268537							0.709396	-0.388217
0.196164	-0.270055							0.710641	-0.388202
0.197408	-0.271243							0.711886	-0.388186
0.198653	-0.271492							0.71313	-0.38817
0.199897	-0.271824							0.714375	-0.388155
0.201142	-0.272779							0.715619	-0.388139
0.202386	-0.273775							0.716864	-0.388123
0.203631	-0.274889							0.718108	-0.388108
0.204876	-0.276576							0.719353	-0.388092
0.20612	-0.277918							0.720597	-0.388076
0.207365	-0.278936							0.721842	-0.388061
0.208609	-0.28087							0.723087	-0.388045
0.209854	-0.282684							0.724331	-0.388029
0.211098	-0.283579							0.725576	-0.388014
0.212343	-0.284459							0.72682	-0.387998
0.213587	-0.285473							0.728065	-0.387982
0.214832	-0.285946							0.729309	-0.387967
0.216077	-0.286676							0.730554	-0.387951
0.217321	-0.288088							0.731798	-0.387935
0.218566	-0.28888							0.733043	-0.38792
0.21981	-0.289553							0.734288	-0.387904
0.221055	-0.290983							0.735532	-0.387888
0.222299	-0.291656							0.736777	-0.387872
0.223544	-0.290985							0.738021	-0.387857
0.224788	-0.289952							0.739266	-0.387841
0.226033	-0.289157							0.74051	-0.387825
0.227278	-0.289192							0.741755	-0.38781
0.228522	-0.289664							0.742999	-0.387794
0.229767	-0.289386							0.744244	-0.387778
0.231011	-0.289078							0.745488	-0.387762
0.232256	-0.288633							0.746733	-0.387747
0.2335	-0.288074							0.747978	-0.387731
0.234745	-0.287783							0.749222	-0.387715
0.235989	-0.286428							0.750467	-0.3877
0.237234	-0.284445							0.751711	-0.387684
0.238479	-0.282553							0.752956	-0.387668
0.239723	-0.280268							0.7542	-0.387652
0.240968	-0.277449							0.755445	-0.387637
0.242212	-0.274433							0.756689	-0.387621
0.243457	-0.270997							0.757934	-0.387605
0.244701	-0.267496							0.759179	-0.387589
0.245946	-0.265066							0.760423	-0.387574
0.24719	-0.261413							0.761668	-0.387558
0.248435	-0.257436							0.762912	-0.387542
0.24968	-0.254478							0.764157	-0.387526
0.250924	-0.250869							0.765401	-0.387511
0.252169	-0.246864							0.766646	-0.387495
0.253413	-0.243662							0.767891	-0.387479
0.254658	-0.240121							0.769135	-0.387463
0.255902	-0.236275							0.77038	-0.387448
0.257147	-0.231979							0.771624	-0.387432
0.258391	-0.227241							0.772869	-0.387416
0.259636	-0.222644							0.774113	-0.3874
0.260881	-0.218189							0.775358	-0.387384
0.262125	-0.213392							0.776602	-0.387369
0.26337	-0.20863							0.777847	-0.387353
0.264614	-0.203847							0.779092	-0.387337
0.265859	-0.198628							0.780336	-0.387321
0.267103	-0.193583							0.781581	-0.387306
0.268348	-0.186686							0.782825	-0.38729
0.269592	-0.180324							0.78407	-0.387274
0.270837	-0.174499							0.785314	-0.387258
0.272081	-0.168933							0.786559	-0.387242
0.273326	-0.163856							0.787803	-0.387227
0.274571	-0.15862							0.789048	-0.387211
0.275815	-0.153687							0.790292	-0.387195
0.27706	-0.148154							0.791537	-0.387179
0.278304	-0.142768							0.792782	-0.387163
0.279549	-0.136253							0.794026	-0.387148
0.280793	-0.129916							0.795271	-0.387132
0.282038	-0.123383							0.796515	-0.387116
0.283283	-0.117208							0.79776	-0.3871
0.284527	-0.110837							0.799004	-0.387084
0.285772	-0.105472							0.800249	-0.387069
0.287016	-0.10059							0.801493	-0.387053
0.288261	-0.095724							0.802738	-0.387037
0.289505	-0.090759							0.803983	-0.387021
0.29075	-0.084875							0.805227	-0.387005
0.291994	-0.079825							0.806472	-0.386989
0.293239	-0.074481							0.807716	-0.386974
0.294483	-0.069031							0.808961	-0.386958
0.295728	-0.063905							0.810205	-0.386942
0.296973	-0.058779							0.81145	-0.386926
0.298217	-0.054038							0.812694	-0.38691
0.299462	-0.050232							0.813939	-0.386895
0.300706	-0.046099							0.815184	-0.386879
0.301951	-0.042399							0.816428	-0.386863
0.303195	-0.039136							0.817673	-0.386847
0.30444	-0.037043							0.818917	-0.386831
0.305685	-0.03413							0.820162	-0.386815
0.306929	-0.031492							0.821406	-0.3868
0.308174	-0.028884							0.822651	-0.386784
0.309418	-0.027055							0.823896	-0.386768
0.310663	-0.02578							0.82514	-0.386752
0.311907	-0.024263							0.826385	-0.386736
0.313152	-0.023538							0.827629	-0.38672
0.314396	-0.022564							0.828874	-0.386705
0.315641	-0.021764							0.830118	-0.386689
0.316886	-0.020546							0.831363	-0.386673
0.31813	-0.019564							0.832607	-0.386657
0.319375	-0.019294							0.833852	-0.386641
0.320619	-0.019603							0.835097	-0.386625
0.321864	-0.018724							0.836341	-0.386609
0.323108	-0.017998							0.837586	-0.386594
0.324353	-0.018496							0.83883	-0.386578
0.325597	-0.018753							0.840075	-0.386562
0.326842	-0.019378							0.841319	-0.386546
0.328086	-0.021147							0.842564	-0.38653
0.329331	-0.021543							0.843808	-0.386514
0.330576	-0.023973							0.845053	-0.386499
0.33182	-0.025037							0.846297	-0.386483
0.333065	-0.02673							0.847542	-0.386459
0.334309	-0.027339							0.848787	-0.386435
0.335554	-0.027904							0.850031	-0.386411
0.336798	-0.029396							0.851276	-0.386387
0.338043	-0.030514							0.85252	-0.386364
0.339288	-0.032897							0.853765	-0.38634
0.340532	-0.034411							0.855009	-0.386316
0.341777	-0.036907							0.856254	-0.386292
0.343021	-0.038721							0.857498	-0.386268
0.344266	-0.041388							0.858743	-0.386244
0.34551	-0.043581							0.859988	-0.386229
0.346755	-0.046323							0.861232	-0.386213
0.347999	-0.0479							0.862477	-0.386197
0.349244	-0.04937							0.863721	-0.386181
0.350488	-0.052456							0.864966	-0.386165
0.351733	-0.055327							0.86621	-0.386149
0.352978	-0.058381							0.867455	-0.386133
0.354222	-0.061555							0.868699	-0.386118
0.355467	-0.064271							0.869944	-0.386102
0.356711	-0.067496							0.871189	-0.386086
0.357956	-0.071215							0.872433	-0.38607
0.3592	-0.074958							0.873678	-0.386054
0.360445	-0.07846							0.874922	-0.386038
0.36169	-0.081102							0.876167	-0.386023
0.362934	-0.084173							0.877411	-0.386007
0.364179	-0.087405							0.878656	-0.385991
0.365423	-0.090539							0.879901	-0.385975
0.366668	-0.092832							0.881145	-0.385959
0.367912	-0.096291							0.88239	-0.385943
0.369157	-0.100048							0.883634	-0.385927
0.370401	-0.104222							0.884879	-0.385911
0.371646	-0.108228							0.886123	-0.385896
0.37289	-0.111337							0.887368	-0.38588
0.374135	-0.11449							0.888612	-0.385864
0.37538	-0.117864							0.889857	-0.385848
0.376624	-0.120853							0.891101	-0.385832
0.377869	-0.123582							0.892346	-0.385816
0.379113	-0.126887							0.893591	-0.385801
0.380358	-0.130551							0.894835	-0.385785
0.381602	-0.13341							0.89608	-0.385769
0.382847	-0.136047							0.897324	-0.385753
0.384091	-0.139335							0.898569	-0.385737
0.385336	-0.14235							0.899813	-0.385721
0.386581	-0.145486							0.901058	-0.385705
0.387825	-0.148469							0.902302	-0.38569
0.38907	-0.150783							0.903547	-0.385674
0.390314	-0.152702							0.904792	-0.385658
0.391559	-0.155278							0.906036	-0.385642
0.392803	-0.156955							0.907281	-0.385626
0.394048	-0.159833							0.908525	-0.38561
0.395292	-0.162205							0.90977	-0.385594
0.396537	-0.165018							0.911014	-0.385579
0.397782	-0.16777							0.912259	-0.385563
0.399026	-0.17064							0.913503	-0.385547
0.400271	-0.173159							0.914748	-0.385531
0.401515	-0.175072							0.915993	-0.385515
0.40276	-0.177661							0.917237	-0.385499
0.404004	-0.180148							0.918482	-0.385484
0.405249	-0.183458							0.919726	-0.385468
0.406493	-0.185828							0.920971	-0.385452
0.407738	-0.188578							0.922215	-0.385436
0.408983	-0.191648							0.92346	-0.38542
0.410227	-0.194625							0.924704	-0.385404
0.411472	-0.198195							0.925949	-0.386377
0.412716	-0.200424							0.927194	-0.386746
0.413961	-0.202622							0.928438	-0.387639
0.415205	-0.204898							0.929683	-0.38734
0.41645	-0.207305							0.930927	-0.387648
0.417694	-0.209479							0.932172	-0.387134
0.418939	-0.212045							0.933416	-0.387452
0.420184	-0.214373							0.934661	-0.388433
0.421428	-0.216129							0.935905	-0.388267
0.422673	-0.21826							0.93715	-0.388172
0.423917	-0.220642							0.938395	-0.388962
0.425162	-0.223238							0.939639	-0.389281
0.426406	-0.226137							0.940884	-0.389264
0.427651	-0.228847							0.942128	-0.389113
0.428895	-0.231233							0.943373	-0.388971
0.43014	-0.234087							0.944617	-0.389379
0.431385	-0.236833							0.945862	-0.389789
0.432629	-0.238302							0.947106	-0.389343
0.433874	-0.239909							0.948351	-0.389566
0.435118	-0.242327							0.949596	-0.388597
0.436363	-0.245065							0.95084	-0.38862
0.437607	-0.247143							0.952085	-0.387972
0.438852	-0.249486							0.953329	-0.388108
0.440096	-0.25181							0.954574	-0.387592
0.441341	-0.253669							0.955818	-0.389188
0.442586	-0.254697							0.957063	-0.38975
0.44383	-0.255655							0.958307	-0.389306
0.445075	-0.256769							0.959552	-0.38929
0.446319	-0.258434							0.960797	-0.389345
0.447564	-0.260422							0.962041	-0.39016
0.448808	-0.262189							0.963286	-0.391053
0.450053	-0.263814							0.96453	-0.391372
0.451297	-0.265401							0.965775	-0.39134
0.452542	-0.267795							0.967019	-0.391839
0.453787	-0.269728							0.968264	-0.39268
0.455031	-0.271764							0.969508	-0.393354
0.456276	-0.273412							0.970753	-0.393627
0.45752	-0.275168							0.971998	-0.393959
0.458765	-0.276419							0.973242	-0.393662
0.460009	-0.277297							0.974487	-0.393828
0.461254	-0.278544							0.975731	-0.394982
0.462498	-0.27933							0.976976	-0.395424
0.463743	-0.280037							0.97822	-0.3956
0.464988	-0.28122							0.979465	-0.395141
0.466232	-0.282248							0.980709	-0.395469
0.467477	-0.282934							0.981954	-0.39537
0.468721	-0.28436							0.983199	-0.394977
0.469966	-0.285754							0.984443	-0.394675
0.47121	-0.286687							0.985688	-0.394538
0.472455	-0.287188							0.986932	-0.394361
0.473699	-0.287887							0.988177	-0.394303
0.474944	-0.289414							0.989421	-0.395136
0.476189	-0.290951							0.990666	-0.394951
0.477433	-0.292452							0.99191	-0.395194
0.478678	-0.293661							0.993155	-0.395139
0.479922	-0.294662							0.994399	-0.395856
0.481167	-0.295627							0.995644	-0.396051
0.482411	-0.296144							0.996889	-0.39568
0.483656	-0.296892							0.998133	-0.395551
0.4849	-0.297715							0.999378	-0.395831
0.486145	-0.297875							1.000622	-0.395535
0.48739	-0.298603							1.001867	-0.3955
0.488634	-0.299169							1.003111	-0.395165
0.489879	-0.299786							1.004356	-0.395719
0.491123	-0.300999							1.0056	-0.395261
0.492368	-0.301931							1.006845	-0.395194
0.493612	-0.302476							1.00809	-0.394891
0.494857	-0.303124							1.009334	-0.394555
0.496101	-0.303989							1.010579	-0.393998
0.497346	-0.304285							1.011823	-0.394933
0.498591	-0.304277							1.013068	-0.395122
0.499835	-0.304191							1.014313	-0.395205
0.50108	-0.304283							1.015557	-0.3947
0.502324	-0.304091							1.016802	-0.394477
0.503569	-0.303963							1.018046	-0.394201
0.504813	-0.304523							1.019291	-0.393458
0.506058	-0.305605							1.020535	-0.392698
0.507302	-0.306502							1.02178	-0.393211
0.508547	-0.30748							1.023024	-0.39362
0.509792	-0.308151							1.024269	-0.393035
0.511036	-0.308669							1.025513	-0.392763
0.512281	-0.309247							1.026758	-0.392329
0.513525	-0.310118							1.028003	-0.39193
0.51477	-0.311038							1.029247	-0.391427
0.516014	-0.311948							1.030492	-0.390968
0.517259	-0.313075							1.031736	-0.39052
0.518503	-0.313604							1.032981	-0.390151
0.519748	-0.314038							1.034225	-0.389332
0.520993	-0.314521							1.03547	-0.388804
0.522237	-0.31537							1.036714	-0.388539
0.523482	-0.315892							1.037959	-0.388008
0.524726	-0.316958							1.039203	-0.388106
0.525971	-0.318485							1.040448	-0.38828
0.527215	-0.319478							1.041693	-0.388235
0.52846	-0.320168							1.042937	-0.387798
0.529704	-0.321028							1.044182	-0.387683
0.530949	-0.321523							1.045426	-0.388012
0.532193	-0.321739							1.046671	-0.387735
0.533438	-0.322374							1.047915	-0.387491
0.534683	-0.322863							1.04916	-0.38787
0.535927	-0.324058							1.050405	-0.387569
0.537172	-0.325306							1.051649	-0.38677
0.538416	-0.325224							1.052894	-0.386944
0.539661	-0.325224							1.054138	-0.387228
0.540905	-0.325507							1.055383	-0.386852
0.54215	-0.326343							1.056627	-0.386201
0.543395	-0.327371							1.057872	-0.386147
0.544639	-0.328615							1.059116	-0.386373
0.545884	-0.32961							1.060361	-0.386449
0.547128	-0.330134							1.061605	-0.386069
0.548373	-0.331509							1.06285	-0.385167
0.549617	-0.33233							1.064095	-0.384317
0.550862	-0.333084							1.065339	-0.383632
0.552106	-0.333076							1.066584	-0.383475
0.553351	-0.332088							1.067828	-0.383452
0.554596	-0.331899							1.069073	-0.383468
0.55584	-0.331716							1.070318	-0.383405
0.557085	-0.33172							1.071562	-0.383389
0.558329	-0.331326							1.072807	-0.383374
0.559574	-0.331339							1.074051	-0.383358
0.560818	-0.331499							1.075296	-0.383342
0.562063	-0.331914							1.07654	-0.383327
0.563307	-0.332442							1.077785	-0.383311
0.564552	-0.333485							1.079029	-0.383296
0.565797	-0.334795							1.080274	-0.38328
0.567041	-0.335506							1.081518	-0.383265
0.568286	-0.336477							1.082763	-0.383249
0.56953	-0.337494							1.084008	-0.383668
0.570775	-0.337353							1.085252	-0.383367
0.572019	-0.337545							1.086497	-0.383956
0.573264	-0.338263							1.087741	-0.384364
0.574508	-0.338443							1.088986	-0.385222
0.575753	-0.33902							1.09023	-0.386061
0.576998	-0.339056							1.091475	-0.386838
0.578242	-0.338536							1.092719	-0.387129
0.579487	-0.338664							1.093964	-0.387241
0.580731	-0.338952							1.095208	-0.388014
0.581976	-0.339692							1.096453	-0.388618
0.58322	-0.340366							1.097697	-0.389624
0.584465	-0.340084							1.098942	-0.389794
0.585709	-0.340544							1.100187	-0.390317
0.586954	-0.339943							1.101431	-0.390745
0.588198	-0.339341							1.102676	-0.390657
0.589443	-0.338855							1.10392	-0.390413
0.590688	-0.339904							1.105165	-0.390551
0.591932	-0.339978							1.10641	-0.390502
0.593177	-0.341029							1.107654	-0.390793
0.594421	-0.342101							1.108899	-0.39109
0.595666	-0.342615							1.110143	-0.390626
0.59691	-0.343361							1.111388	-0.390134
0.598155	-0.343953							1.112632	-0.389804
0.5994	-0.343291							1.113877	-0.390382
0.600644	-0.34308							1.115121	-0.390275
0.601889	-0.34392							1.116366	-0.389744
0.603133	-0.343233							1.11761	-0.389883
0.604378	-0.343556							1.118855	-0.390366
0.605622	-0.342987							1.1201	-0.390127
0.606867	-0.342716							1.121344	-0.389635
0.608111	-0.342276							1.122589	-0.389829
0.609356	-0.342045							1.123833	-0.390172
0.610601	-0.341431							1.125078	-0.390486
0.611845	-0.342114							1.126322	-0.391304
0.61309	-0.341269							1.127567	-0.391178
0.614334	-0.341751							1.128812	-0.39162
0.615579	-0.342397							1.130056	-0.392288
0.616823	-0.342724							1.131301	-0.392886
0.618068	-0.343378							1.132545	-0.393751
0.619312	-0.344636							1.13379	-0.393684
0.620557	-0.345824							1.135034	-0.3935
0.621802	-0.346052							1.136279	-0.393406
0.623046	-0.346716							1.137523	-0.393204
0.624291	-0.347161							1.138768	-0.394114
0.625535	-0.348257							1.140013	-0.394445
0.62678	-0.347845							1.141257	-0.394794
0.628024	-0.347275							1.142502	-0.394393
0.629269	-0.347809							1.143746	-0.395072
0.630513	-0.347602							1.144991	-0.394648
0.631758	-0.347382							1.146235	-0.393922
0.633002	-0.348147							1.14748	-0.394041
0.634247	-0.348957							1.148724	-0.393338
0.635492	-0.348785							1.149969	-0.393507
0.636736	-0.350243							1.151213	-0.392949
0.637981	-0.350751							1.152458	-0.393184
0.639225	-0.350587							1.153702	-0.392251
0.64047	-0.351356							1.154947	-0.392107
0.641714	-0.352082							1.156192	-0.392502
0.642959	-0.352619							1.157436	-0.391733
0.644203	-0.353287							1.158681	-0.391438
0.645448	-0.353583							1.159925	-0.391379
0.646693	-0.354301							1.16117	-0.392021
0.647937	-0.354952							1.162415	-0.39155
0.649182	-0.355873							1.163659	-0.390864
0.650426	-0.356951							1.164904	-0.3902
0.651671	-0.357864							1.166148	-0.390368
0.652915	-0.358286							1.167393	-0.390042
0.65416	-0.35882							1.168637	-0.390091
0.655405	-0.359456							1.169882	-0.390804
0.656649	-0.359712							1.171126	-0.391066
0.657894	-0.359467							1.172371	-0.391226
0.659138	-0.360268							1.173615	-0.391182
0.660383	-0.361031							1.17486	-0.391833
0.661627	-0.361142							1.176105	-0.391276
0.662872	-0.362121							1.177349	-0.391674
0.664116	-0.36276							1.178594	-0.390999
0.665361	-0.364264							1.179838	-0.392219
0.666606	-0.363747							1.181083	-0.392454
0.66785	-0.364698							1.182327	-0.392212
0.669095	-0.365228							1.183572	-0.392
0.670339	-0.366085							1.184816	-0.391356
0.671584	-0.36672							1.186061	-0.39181
0.672828	-0.36748							1.187306	-0.392069
0.674073	-0.367967							1.18855	-0.392253
0.675317	-0.36816							1.189795	-0.393888
0.676562	-0.369287							1.191039	-0.393704
0.677806	-0.369496							1.192284	-0.393683
0.679051	-0.369491							1.193528	-0.393188
0.680296	-0.369371							1.194773	-0.392002
0.68154	-0.369244							1.196018	-0.392268
0.682785	-0.368747							1.197262	-0.392792
0.684029	-0.368395							1.198507	-0.393688
0.685274	-0.368014							1.199751	-0.39395
0.686518	-0.367864							1.200996	-0.393536
0.687763	-0.367463							1.20224	-0.394349
0.689007	-0.368494							1.203485	-0.395055
0.690252	-0.368475							1.204729	-0.394907
0.691497	-0.368628							1.205974	-0.394072
0.692741	-0.368833							1.207218	-0.39433
0.693986	-0.369082							1.208463	-0.395282
0.69523	-0.369741							1.209707	-0.395262
0.696475	-0.370082							1.210952	-0.395262
0.697719	-0.369762							1.212197	-0.39471
0.698964	-0.368951							1.213441	-0.394719
0.700208	-0.368816							1.214686	-0.394643
0.701453	-0.369732							1.21593	-0.395123
0.702698	-0.370286							1.217175	-0.395434
0.703942	-0.370756							1.21842	-0.39489
0.705187	-0.371512							1.219664	-0.395109
0.706431	-0.371809							1.220909	-0.395974
0.707676	-0.372111							1.222153	-0.395494
0.70892	-0.372445							1.223398	-0.39485
0.710165	-0.372736							1.224642	-0.394967
0.71141	-0.373264							1.225887	-0.39505
0.712654	-0.373516							1.227131	-0.396328
0.713899	-0.37371							1.228376	-0.396134
0.715143	-0.373582							1.22962	-0.396405
0.716388	-0.373633							1.230865	-0.396213
0.717632	-0.372706							1.23211	-0.395497
0.718877	-0.371923							1.233354	-0.395187
0.720121	-0.372009							1.234599	-0.395124
0.721366	-0.371679							1.235843	-0.395009
0.72261	-0.371819							1.237088	-0.395116
0.723855	-0.372698							1.238332	-0.395427
0.7251	-0.373157							1.239577	-0.394583
0.726344	-0.372582							1.240821	-0.395244
0.727589	-0.372015							1.242066	-0.394007
0.728833	-0.372037							1.24331	-0.393944
0.730078	-0.371811							1.244555	-0.393822
0.731322	-0.372205							1.2458	-0.394333
0.732567	-0.372517							1.247044	-0.39555
0.733811	-0.372989							1.248289	-0.39464
0.735056	-0.373313							1.249533	-0.394647
0.736301	-0.373175							1.250778	-0.394153
0.737545	-0.373654							1.252023	-0.393357
0.73879	-0.373232							1.253267	-0.393839
0.740034	-0.373463							1.254512	-0.392963
0.741279	-0.374297							1.255756	-0.393048
0.742523	-0.374935							1.257001	-0.39306
0.743768	-0.375264							1.258245	-0.392525
0.745012	-0.376285							1.25949	-0.393142
0.746257	-0.377467							1.260734	-0.392814
0.747502	-0.37796							1.261979	-0.392915
0.748746	-0.379078							1.263223	-0.392444
0.749991	-0.380196							1.264468	-0.392049
0.751235	-0.380294							1.265712	-0.391266
0.75248	-0.38068							1.266957	-0.392117
0.753724	-0.380978							1.268202	-0.392651
0.754969	-0.380705							1.269446	-0.392834
0.756213	-0.380557							1.270691	-0.392257
0.757458	-0.380658							1.271935	-0.391334
0.758703	-0.380168							1.27318	-0.391444
0.759947	-0.380668							1.274425	-0.391933
0.761192	-0.381319							1.275669	-0.391427
0.762436	-0.380868							1.276914	-0.390557
0.763681	-0.380583							1.278158	-0.391092
0.764925	-0.380639							1.279403	-0.391022
0.76617	-0.380182							1.280647	-0.391265
0.767415	-0.379316							1.281892	-0.391301
0.768659	-0.379209							1.283136	-0.39104
0.769904	-0.379067							1.284381	-0.391312
0.771148	-0.379001							1.285625	-0.391777
0.772393	-0.378935							1.28687	-0.392383
0.773637	-0.378732							1.288115	-0.392392
0.774882	-0.378742							1.289359	-0.391501
0.776126	-0.378536							1.290604	-0.391659
0.777371	-0.378577							1.291848	-0.391488
0.778615	-0.37902							1.293093	-0.391779
0.77986	-0.379406							1.294337	-0.392077
0.781105	-0.379805							1.295582	-0.391912
0.782349	-0.380549							1.296826	-0.391538
0.783594	-0.38115							1.298071	-0.391436
0.784838	-0.381314							1.299315	-0.391034
0.786083	-0.380972							1.30056	-0.391123
0.787327	-0.380621							1.301805	-0.391688
0.788572	-0.38079							1.303049	-0.392033
0.789816	-0.380379							1.304294	-0.392593
0.791061	-0.380026							1.305538	-0.391878
0.792306	-0.380056							1.306783	-0.391376
0.79355	-0.379815							1.308028	-0.391591
0.794795	-0.379651							1.309272	-0.390908
0.796039	-0.379464							1.310517	-0.391013
0.797284	-0.37932							1.311761	-0.391428
0.798528	-0.379262							1.313006	-0.392039
0.799773	-0.379433							1.31425	-0.39207
0.801017	-0.380141							1.315495	-0.39151
0.802262	-0.380584							1.316739	-0.39146
0.803507	-0.380062							1.317984	-0.391098
0.804751	-0.3793							1.319228	-0.391015
0.805996	-0.378251							1.320473	-0.391151
0.80724	-0.377995							1.321718	-0.39093
0.808485	-0.377001							1.322962	-0.391016
0.809729	-0.377092							1.324207	-0.390475
0.810974	-0.37708							1.325451	-0.390024
0.812218	-0.375767							1.326696	-0.38983
0.813463	-0.375054							1.32794	-0.389346
0.814708	-0.374942							1.329185	-0.388565
0.815952	-0.376042							1.330429	-0.388373
0.817197	-0.376285							1.331674	-0.387844
0.818441	-0.376375							1.332918	-0.387461
0.819686	-0.376235							1.334163	-0.387314
0.82093	-0.376107							1.335408	-0.386824
0.822175	-0.375409							1.336652	-0.386812
0.823419	-0.374569							1.337897	-0.387328
0.824664	-0.37546							1.339141	-0.387963
0.825909	-0.375393							1.340386	-0.388259
0.827153	-0.3746							1.34163	-0.388304
0.828398	-0.375011							1.342875	-0.388526
0.829642	-0.375897							1.34412	-0.388754
0.830887	-0.37611							1.345364	-0.38891
0.832131	-0.376393							1.346609	-0.388257
0.833376	-0.376996							1.347853	-0.387363
0.83462	-0.376917							1.349098	-0.386614
0.835865	-0.375955							1.350342	-0.386378
0.83711	-0.375513							1.351587	-0.386609
0.838354	-0.375932							1.352831	-0.386667
0.839599	-0.376387							1.354076	-0.386993
0.840843	-0.376061							1.35532	-0.387223
0.842088	-0.376655							1.356565	-0.387592
0.843332	-0.377204							1.35781	-0.388344
0.844577	-0.377159							1.359054	-0.388964
0.845821	-0.376639							1.360299	-0.389705
0.847066	-0.375861							1.361543	-0.390357
0.848311	-0.374965							1.362788	-0.3904
0.849555	-0.374689							1.364033	-0.389898
0.8508	-0.374741							1.365277	-0.389355
0.852044	-0.375372							1.366522	-0.38913
0.853289	-0.376167							1.367766	-0.389331
0.854533	-0.376654							1.369011	-0.389803
0.855778	-0.376803							1.370255	-0.389489
0.857022	-0.376588							1.3715	-0.388865
0.858267	-0.377538							1.372744	-0.388579
0.859512	-0.377291							1.373989	-0.388051
0.860756	-0.377363							1.375233	-0.387618
0.862001	-0.377114							1.376478	-0.387442
0.863245	-0.376281							1.377723	-0.387678
0.86449	-0.37533							1.378967	-0.38793
0.865734	-0.375544							1.380212	-0.388577
0.866979	-0.375894							1.381456	-0.389201
0.868223	-0.377039							1.382701	-0.389536
0.869468	-0.377357							1.383945	-0.389897
0.870713	-0.377766							1.38519	-0.390163
0.871957	-0.377602							1.386434	-0.390827
0.873202	-0.377574							1.387679	-0.391915
0.874446	-0.378109							1.388923	-0.3926
0.875691	-0.378795							1.390168	-0.392401
0.876935	-0.379023							1.391412	-0.392359
0.87818	-0.378638							1.392657	-0.392167
0.879424	-0.378538							1.393902	-0.391689
0.880669	-0.379338							1.395146	-0.391877
0.881913	-0.379266							1.396391	-0.392218
0.883158	-0.379654							1.397635	-0.393246
0.884403	-0.381356							1.39888	-0.393636
0.885647	-0.382202							1.400125	-0.392494
0.886892	-0.382132							1.401369	-0.391993
0.888136	-0.382057							1.402614	-0.391705
0.889381	-0.383172							1.403858	-0.39171
0.890625	-0.383431							1.405103	-0.391207
0.89187	-0.383422							1.406347	-0.39019
0.893115	-0.383025							1.407592	-0.389559
0.894359	-0.383079							1.408836	-0.389127
0.895604	-0.382783							1.410081	-0.389277
0.896848	-0.382334							1.411325	-0.389418
0.898093	-0.383791							1.41257	-0.389441
0.899337	-0.383618							1.413815	-0.389387
0.900582	-0.383133							1.415059	-0.389219
0.901826	-0.382669							1.416304	-0.389444
0.903071	-0.382646							1.417548	-0.388942
0.904316	-0.381635							1.418793	-0.388573
0.90556	-0.381178							1.420037	-0.387336
0.906805	-0.380765							1.421282	-0.387017
0.908049	-0.380675							1.422527	-0.387415
0.909294	-0.381292							1.423771	-0.387405
0.910538	-0.382057							1.425016	-0.386741
0.911783	-0.382673							1.42626	-0.386778
0.913027	-0.382278							1.427505	-0.387121
0.914272	-0.381672							1.428749	-0.387443
0.915517	-0.382092							1.429994	-0.387602
0.916761	-0.382639							1.431238	-0.38803
0.918006	-0.383522							1.432483	-0.387788
0.91925	-0.383599							1.433728	-0.388018
0.920495	-0.382706							1.434972	-0.388033
0.921739	-0.384162							1.436217	-0.387957
0.922984	-0.384463							1.437461	-0.38764
0.924228	-0.38536							1.438706	-0.38709
0.925473	-0.386377							1.43995	-0.387346
0.926717	-0.386746							1.441195	-0.387592
0.927962	-0.387639							1.442439	-0.387516
0.929207	-0.38734							1.443684	-0.387403
0.930451	-0.387648							1.444928	-0.387474
0.931696	-0.387134							1.446173	-0.38779
0.93294	-0.387452							1.447417	-0.387715
0.934185	-0.388433							1.448662	-0.387409
0.935429	-0.388267							1.449907	-0.387182
0.936674	-0.388172							1.451151	-0.387327
0.937918	-0.388962							1.452396	-0.386962
0.939163	-0.389281							1.45364	-0.387226
0.940408	-0.389264							1.454885	-0.38753
0.941652	-0.389113							1.45613	-0.388487
0.942897	-0.388971							1.457374	-0.389063
0.944141	-0.389379							1.458619	-0.388932
0.945386	-0.389789							1.459863	-0.388859
0.94663	-0.389343							1.461108	-0.388232
0.947875	-0.389566							1.462352	-0.38843
0.94912	-0.388597							1.463597	-0.389972
0.950364	-0.38862							1.464841	-0.38924
0.951609	-0.387972							1.466086	-0.388457
0.952853	-0.388108							1.46733	-0.387787
0.954098	-0.387592							1.468575	-0.388665
0.955342	-0.389188							1.46982	-0.387829
0.956587	-0.38975							1.471064	-0.387682
0.957831	-0.389306							1.472309	-0.3876
0.959076	-0.38929							1.473553	-0.388194
0.960321	-0.389345							1.474798	-0.388353
0.961565	-0.39016							1.476042	-0.387558
0.96281	-0.391053							1.477287	-0.387545
0.964054	-0.391372							1.478531	-0.386842
0.965299	-0.39134							1.479776	-0.387569
0.966543	-0.391839							1.481021	-0.386746
0.967788	-0.39268							1.482265	-0.386926
0.969032	-0.393354							1.48351	-0.386244
0.970277	-0.393627							1.484754	-0.385458
0.971521	-0.393959							1.485999	-0.384351
0.972766	-0.393662							1.487243	-0.384503
0.974011	-0.393828							1.488488	-0.384564
0.975255	-0.394982							1.489733	-0.384435
0.9765	-0.395424							1.490977	-0.383396
0.977744	-0.3956							1.492222	-0.380697
0.978989	-0.395141							1.493466	-0.378688
0.980233	-0.395469							1.494711	-0.377556
0.981478	-0.39537							1.495955	-0.377542
0.982722	-0.394977							1.4972	-0.377528
0.983967	-0.394675							1.498444	-0.377515
0.985212	-0.394538							1.499689	-0.377501
0.986456	-0.394361							1.500933	-0.377487
0.987701	-0.394303							1.502178	-0.377474
0.988945	-0.395136							1.503423	-0.37746
0.99019	-0.394951							1.504667	-0.377446
0.991434	-0.395194							1.505912	-0.377433
0.992679	-0.395139							1.507156	-0.377405
0.993923	-0.395856							1.508401	-0.377378
0.995168	-0.396051							1.509645	-0.377351
0.996413	-0.39568							1.51089	-0.377323
0.997657	-0.395551							1.512135	-0.377296
0.998902	-0.395831							1.513379	-0.377269
1.000146	-0.395535							1.514624	-0.377241
1.001391	-0.3955							1.515868	-0.377214
1.002635	-0.395165							1.517113	-0.377187
1.00388	-0.395719							1.518357	-0.377159
1.005125	-0.395261							1.519602	-0.377146
1.006369	-0.395194							1.520846	-0.377132
1.007614	-0.394891							1.522091	-0.377119
1.008858	-0.394555							1.523335	-0.377105
1.010103	-0.393998							1.52458	-0.377092
1.011347	-0.394933							1.525825	-0.377078
1.012592	-0.395122							1.527069	-0.377065
1.013836	-0.395205							1.528314	-0.377051
1.015081	-0.3947							1.529558	-0.377038
1.016325	-0.394477							1.530803	-0.377024
1.01757	-0.394201							1.532048	-0.377011
1.018815	-0.393458							1.533292	-0.376997
1.020059	-0.392698							1.534537	-0.376984
1.021304	-0.393211							1.535781	-0.376971
1.022548	-0.39362							1.537026	-0.376957
1.023793	-0.393035							1.53827	-0.376944
1.025037	-0.392763							1.539515	-0.37693
1.026282	-0.392329							1.540759	-0.376917
1.027526	-0.39193							1.542004	-0.376903
1.028771	-0.391427							1.543248	-0.37689
1.030015	-0.390968							1.544493	-0.376863
1.03126	-0.39052							1.545738	-0.376836
1.032505	-0.390151							1.546982	-0.376809
1.033749	-0.389332							1.548227	-0.376783
1.034994	-0.388804							1.549471	-0.376756
1.036238	-0.388539							1.550716	-0.376729
1.037483	-0.388008							1.55196	-0.376702
1.038728	-0.388106							1.553205	-0.376675
1.039972	-0.38828							1.554449	-0.376648
1.041217	-0.388235							1.555694	-0.376622
1.042461	-0.387798							1.556938	-0.376608
1.043706	-0.387683							1.558183	-0.376595
1.04495	-0.388012							1.559427	-0.376582
1.046195	-0.387735							1.560672	-0.376568
1.047439	-0.387491							1.561917	-0.376555
1.048684	-0.38787							1.563161	-0.376542
1.049928	-0.387569							1.564406	-0.376529
1.051173	-0.38677							1.56565	-0.376515
1.052418	-0.386944							1.566895	-0.376502
1.053662	-0.387228							1.56814	-0.376489
1.054907	-0.386852							1.569384	-0.376476
1.056151	-0.386201							1.570629	-0.376462
1.057396	-0.386147							1.571873	-0.376449
1.05864	-0.386373							1.573118	-0.376436
1.059885	-0.386449							1.574362	-0.376423
1.06113	-0.386069							1.575607	-0.37641
1.062374	-0.385167							1.576851	-0.376396
1.063619	-0.384317							1.578096	-0.376383
1.064863	-0.383632							1.57934	-0.37637
1.066108	-0.383038							1.580585	-0.377047
1.067352	-0.383083							1.58183	-0.37886
1.068597	-0.383468							1.583074	-0.380745
1.069841	-0.383121							1.584319	-0.382401
1.071086	-0.382964							1.585563	-0.383813
1.07233	-0.382876							1.586808	-0.385777
1.073575	-0.382956							1.588052	-0.387061
1.07482	-0.382843							1.589297	-0.388399
1.076064	-0.382669							1.590542	-0.389966
1.077309	-0.382595							1.591786	-0.392057
1.078553	-0.382595							1.593031	-0.392656
1.079798	-0.382485							1.594275	-0.393232
1.081042	-0.382261							1.59552	-0.393812
1.082287	-0.383056							1.596764	-0.394648
1.083531	-0.383668							1.598009	-0.394979
1.084776	-0.383367							1.599253	-0.395015
1.08602	-0.383956							1.600498	-0.395294
1.087265	-0.384364							1.601743	-0.39724
1.08851	-0.385222							1.602987	-0.398285
1.089754	-0.386061							1.604232	-0.398959
1.090999	-0.386838							1.605476	-0.39791
1.092243	-0.387129							1.606721	-0.397342
1.093488	-0.387241							1.607965	-0.397477
1.094733	-0.388014							1.60921	-0.396218
1.095977	-0.388618							1.610454	-0.397191
1.097222	-0.389624							1.611699	-0.397174
1.098466	-0.389794							1.612943	-0.396636
1.099711	-0.390317							1.614188	-0.395638
1.100955	-0.390745							1.615433	-0.395914
1.1022	-0.390657							1.616677	-0.396489
1.103444	-0.390413							1.617922	-0.396755
1.104689	-0.390551							1.619166	-0.396403
1.105933	-0.390502							1.620411	-0.39691
1.107178	-0.390793							1.621655	-0.397251
1.108423	-0.39109							1.6229	-0.396645
1.109667	-0.390626							1.624145	-0.396132
1.110912	-0.390134							1.625389	-0.395383
1.112156	-0.389804							1.626634	-0.395154
1.113401	-0.390382							1.627878	-0.394839
1.114645	-0.390275							1.629123	-0.39547
1.11589	-0.389744							1.630367	-0.395761
1.117134	-0.389883							1.631612	-0.395322
1.118379	-0.390366							1.632856	-0.394492
1.119624	-0.390127							1.634101	-0.394763
1.120868	-0.389635							1.635345	-0.395012
1.122113	-0.389829							1.63659	-0.394031
1.123357	-0.390172							1.637835	-0.394191
1.124602	-0.390486							1.639079	-0.394708
1.125846	-0.391304							1.640324	-0.394353
1.127091	-0.391178							1.641568	-0.393736
1.128335	-0.39162							1.642813	-0.393117
1.12958	-0.392288							1.644057	-0.391974
1.130825	-0.392886							1.645302	-0.391515
1.132069	-0.393751							1.646546	-0.391681
1.133314	-0.393684							1.647791	-0.391576
1.134558	-0.3935							1.649036	-0.390772
1.135803	-0.393406							1.65028	-0.391431
1.137047	-0.393204							1.651525	-0.39202
1.138292	-0.394114							1.652769	-0.392325
1.139536	-0.394445							1.654014	-0.39197
1.140781	-0.394794							1.655258	-0.392514
1.142025	-0.394393							1.656503	-0.392226
1.14327	-0.395072							1.657748	-0.391367
1.144515	-0.394648							1.658992	-0.391426
1.145759	-0.393922							1.660237	-0.392393
1.147004	-0.394041							1.661481	-0.392229
1.148248	-0.393338							1.662726	-0.391859
1.149493	-0.393507							1.66397	-0.390793
1.150738	-0.392949							1.665215	-0.39022
1.151982	-0.393184							1.666459	-0.389288
1.153227	-0.392251							1.667704	-0.389457
1.154471	-0.392107							1.668948	-0.389287
1.155716	-0.392502							1.670193	-0.389081
1.15696	-0.391733							1.671438	-0.389717
1.158205	-0.391438							1.672682	-0.390203
1.159449	-0.391379							1.673927	-0.389744
1.160694	-0.392021							1.675171	-0.390721
1.161938	-0.39155							1.676416	-0.391584
1.163183	-0.390864							1.67766	-0.390689
1.164428	-0.3902							1.678905	-0.390329
1.165672	-0.390368							1.68015	-0.390027
1.166917	-0.390042							1.681394	-0.390051
1.168161	-0.390091							1.682639	-0.388989
1.169406	-0.390804							1.683883	-0.38823
1.17065	-0.391066							1.685128	-0.387451
1.171895	-0.391226							1.686372	-0.387128
1.173139	-0.391182							1.687617	-0.386804
1.174384	-0.391833							1.688861	-0.387511
1.175628	-0.391276							1.690106	-0.388071
1.176873	-0.391674							1.69135	-0.387608
1.178118	-0.390999							1.692595	-0.38732
1.179362	-0.392219							1.69384	-0.386938
1.180607	-0.392454							1.695084	-0.387003
1.181851	-0.392212							1.696329	-0.386079
1.183096	-0.392							1.697573	-0.385778
1.18434	-0.391356							1.698818	-0.385708
1.185585	-0.39181							1.700062	-0.385416
1.18683	-0.392069							1.701307	-0.384887
1.188074	-0.392253							1.702551	-0.384425
1.189319	-0.393888							1.703796	-0.385519
1.190563	-0.393704							1.70504	-0.385314
1.191808	-0.393683							1.706285	-0.385598
1.193052	-0.393188							1.70753	-0.385592
1.194297	-0.392002							1.708774	-0.384529
1.195541	-0.392268							1.710019	-0.383749
1.196786	-0.392792							1.711263	-0.38344
1.19803	-0.393688							1.712508	-0.382236
1.199275	-0.39395							1.713753	-0.381191
1.20052	-0.393536							1.714997	-0.380197
1.201764	-0.394349							1.716242	-0.379212
1.203009	-0.395055							1.717486	-0.378559
1.204253	-0.394907							1.718731	-0.378118
1.205498	-0.394072							1.719975	-0.377392
1.206743	-0.39433							1.72122	-0.376348
1.207987	-0.395282							1.722464	-0.374227
1.209232	-0.395262							1.723709	-0.374202
1.210476	-0.395262							1.724953	-0.374178
1.211721	-0.39471							1.726198	-0.374154
1.212965	-0.394719							1.727443	-0.374129
1.21421	-0.394643							1.728687	-0.374105
1.215454	-0.395123							1.729932	-0.374081
1.216699	-0.395434							1.731176	-0.374069
1.217943	-0.39489							1.732421	-0.374057
1.219188	-0.395109							1.733665	-0.374045
1.220433	-0.395974							1.73491	-0.374033
1.221677	-0.395494							1.736155	-0.374021
1.222922	-0.39485							1.737399	-0.374009
1.224166	-0.394967							1.738644	-0.373997
1.225411	-0.39505							1.739888	-0.373985
1.226655	-0.396328							1.741133	-0.373973
1.2279	-0.396134							1.742377	-0.373961
1.229144	-0.396405							1.743622	-0.373937
1.230389	-0.396213							1.744866	-0.373913
1.231633	-0.395497							1.746111	-0.373889
1.232878	-0.395187							1.747355	-0.373865
1.234123	-0.395124							1.7486	-0.373841
1.235367	-0.395009							1.749845	-0.373817
1.236612	-0.395116							1.751089	-0.373793
1.237856	-0.395427							1.752334	-0.373769
1.239101	-0.394583							1.753578	-0.373745
1.240345	-0.395244							1.754823	-0.373721
1.24159	-0.394007							1.756067	-0.373698
1.242835	-0.393944							1.757312	-0.373674
1.244079	-0.393822							1.758556	-0.37365
1.245324	-0.394333							1.759801	-0.373627
1.246568	-0.39555							1.761045	-0.373603
1.247813	-0.39464							1.76229	-0.373579
1.249057	-0.394647							1.763535	-0.373556
1.250302	-0.394153							1.764779	-0.373532
1.251546	-0.393357							1.766024	-0.373508
1.252791	-0.393839							1.767268	-0.373485
1.254035	-0.392963							1.768513	-0.373473
1.25528	-0.393048							1.769758	-0.373461
1.256525	-0.39306							1.771002	-0.37345
1.257769	-0.392525							1.772247	-0.373438
1.259014	-0.393142							1.773491	-0.373426
1.260258	-0.392814							1.774736	-0.373415
1.261503	-0.392915							1.77598	-0.373403
1.262747	-0.392444							1.777225	-0.373391
1.263992	-0.392049							1.778469	-0.37338
1.265236	-0.391266							1.779714	-0.373368
1.266481	-0.392117							1.780958	-0.373345
1.267726	-0.392651							1.782203	-0.373321
1.26897	-0.392834							1.783448	-0.373298
1.270215	-0.392257							1.784692	-0.373275
1.271459	-0.391334							1.785937	-0.373251
1.272704	-0.391444							1.787181	-0.373228
1.273948	-0.391933							1.788426	-0.373205
1.275193	-0.391427							1.78967	-0.373182
1.276438	-0.390557							1.790915	-0.373158
1.277682	-0.391092							1.792159	-0.373135
1.278927	-0.391022							1.793404	-0.373124
1.280171	-0.391265							1.794649	-0.373112
1.281416	-0.391301							1.795893	-0.373101
1.28266	-0.39104							1.797138	-0.373089
1.283905	-0.391312							1.798382	-0.373078
1.285149	-0.391777							1.799627	-0.373066
1.286394	-0.392383							1.800871	-0.373055
1.287638	-0.392392							1.802116	-0.373043
1.288883	-0.391501							1.80336	-0.373032
1.290128	-0.391659							1.804605	-0.37302
1.291372	-0.391488							1.80585	-0.372997
1.292617	-0.391779							1.807094	-0.372974
1.293861	-0.392077							1.808339	-0.372951
1.295106	-0.391912							1.809583	-0.372928
1.29635	-0.391538							1.810828	-0.372906
1.297595	-0.391436							1.812072	-0.372883
1.29884	-0.391034							1.813317	-0.37286
1.300084	-0.391123							1.814561	-0.372837
1.301329	-0.391688							1.815806	-0.372814
1.302573	-0.392033							1.81705	-0.372791
1.303818	-0.392593							1.818295	-0.372768
1.305062	-0.391878							1.81954	-0.372746
1.306307	-0.391376							1.820784	-0.372723
1.307551	-0.391591							1.822029	-0.3727
1.308796	-0.390908							1.823273	-0.372678
1.31004	-0.391013							1.824518	-0.372655
1.311285	-0.391428							1.825763	-0.372633
1.31253	-0.392039							1.827007	-0.37261
1.313774	-0.39207							1.828252	-0.372587
1.315019	-0.39151							1.829496	-0.372565
1.316263	-0.39146							1.830741	-0.372553
1.317508	-0.391098							1.831985	-0.372542
1.318752	-0.391015							1.83323	-0.372531
1.319997	-0.391151							1.834474	-0.37252
1.321241	-0.39093							1.835719	-0.372509
1.322486	-0.391016							1.836963	-0.372497
1.32373	-0.390475							1.838208	-0.372486
1.324975	-0.390024							1.839453	-0.372475
1.32622	-0.38983							1.840697	-0.372464
1.327464	-0.389346							1.841942	-0.372453
1.328709	-0.388565							1.843186	-0.37243
1.329953	-0.388373							1.844431	-0.372408
1.331198	-0.387844							1.845675	-0.372386
1.332443	-0.387461							1.84692	-0.372364
1.333687	-0.387314							1.848164	-0.372341
1.334932	-0.386824							1.849409	-0.372319
1.336176	-0.386812							1.850653	-0.372297
1.337421	-0.387328							1.851898	-0.372275
1.338665	-0.387963							1.853143	-0.372252
1.33991	-0.388259							1.854387	-0.37223
1.341154	-0.388304							1.855632	-0.372208
1.342399	-0.388526							1.856876	-0.372186
1.343643	-0.388754							1.858121	-0.372164
1.344888	-0.38891							1.859365	-0.372142
1.346133	-0.388257							1.86061	-0.37212
1.347377	-0.387363							1.861855	-0.372098
1.348622	-0.386614							1.863099	-0.372076
1.349866	-0.386378							1.864344	-0.372054
1.351111	-0.386609							1.865588	-0.372032
1.352355	-0.386667							1.866833	-0.37201
1.3536	-0.386993							1.868077	-0.371999
1.354845	-0.387223							1.869322	-0.371988
1.356089	-0.387592							1.870566	-0.371977
1.357334	-0.388344							1.871811	-0.371966
1.358578	-0.388964							1.873055	-0.371956
1.359823	-0.389705							1.8743	-0.371945
1.361067	-0.390357							1.875545	-0.371934
1.362312	-0.3904							1.876789	-0.371923
1.363556	-0.389898							1.878034	-0.371912
1.364801	-0.389355							1.879278	-0.371901
1.366045	-0.38913							1.880523	-0.37188
1.36729	-0.389331							1.881767	-0.371858
1.368535	-0.389803							1.883012	-0.371836
1.369779	-0.389489							1.884257	-0.371815
1.371024	-0.388865							1.885501	-0.371793
1.372268	-0.388579							1.886746	-0.371771
1.373513	-0.388051							1.88799	-0.37175
1.374757	-0.387618							1.889235	-0.371728
1.376002	-0.387442							1.890479	-0.371706
1.377246	-0.387678							1.891724	-0.371685
1.378491	-0.38793							1.892968	-0.371663
1.379735	-0.388577							1.894213	-0.371642
1.38098	-0.389201							1.895458	-0.371621
1.382225	-0.389536							1.896702	-0.371599
1.383469	-0.389897							1.897947	-0.371578
1.384714	-0.390163							1.899191	-0.371556
1.385958	-0.390827							1.900436	-0.371535
1.387203	-0.391915							1.90168	-0.371514
1.388448	-0.3926							1.902925	-0.371492
1.389692	-0.392401							1.904169	-0.371471
1.390937	-0.392359							1.905414	-0.37145
1.392181	-0.392167							1.906658	-0.371429
1.393426	-0.391689							1.907903	-0.371408
1.39467	-0.391877							1.909148	-0.371386
1.395915	-0.392218							1.910392	-0.371365
1.397159	-0.393246							1.911637	-0.371344
1.398404	-0.393636							1.912881	-0.371323
1.399648	-0.392494							1.914126	-0.371302
1.400893	-0.391993							1.91537	-0.371281
1.402138	-0.391705							1.916615	-0.37126
1.403382	-0.39171							1.91786	-0.371239
1.404627	-0.391207							1.919104	-0.371218
1.405871	-0.39019							1.920349	-0.371197
1.407116	-0.389559							1.921593	-0.371176
1.40836	-0.389127							1.922838	-0.371155
1.409605	-0.389277							1.924082	-0.371134
1.410849	-0.389418							1.925327	-0.371113
1.412094	-0.389441							1.926571	-0.371092
1.413339	-0.389387							1.927816	-0.371072
1.414583	-0.389219							1.92906	-0.371051
1.415828	-0.389444							1.930305	-0.37103
1.417072	-0.388942							1.93155	-0.371009
1.418317	-0.388573							1.932794	-0.370989
1.419561	-0.387336							1.934039	-0.370968
1.420806	-0.387017							1.935283	-0.370947
1.42205	-0.387415							1.936528	-0.370927
1.423295	-0.387405							1.937772	-0.370906
1.42454	-0.386741							1.939017	-0.370885
1.425784	-0.386778							1.940261	-0.370865
1.427029	-0.387121							1.941506	-0.370844
1.428273	-0.387443							1.942751	-0.370844
1.429518	-0.387602							1.943995	-0.370844
1.430762	-0.38803							1.94524	-0.370844
1.432007	-0.387788							1.946484	-0.370844
1.433251	-0.388018							1.947729	-0.370844
1.434496	-0.388033							1.948973	-0.370844
1.43574	-0.387957							1.950218	-0.370844
1.436985	-0.38764							1.951463	-0.370844
1.43823	-0.38709							1.952707	-0.370844
1.439474	-0.387346							1.953952	-0.370844
1.440719	-0.387592							1.955196	-0.370824
1.441963	-0.387516							1.956441	-0.370803
1.443208	-0.387403							1.957685	-0.370783
1.444453	-0.387474							1.95893	-0.370763
1.445697	-0.38779							1.960174	-0.370742
1.446942	-0.387715							1.961419	-0.370722
1.448186	-0.387409							1.962663	-0.370701
1.449431	-0.387182							1.963908	-0.370681
1.450675	-0.387327							1.965153	-0.370661
1.45192	-0.386962							1.966397	-0.37064
1.453164	-0.387226							1.967642	-0.37062
1.454409	-0.38753							1.968886	-0.3706
1.455653	-0.388487							1.970131	-0.37058
1.456898	-0.389063							1.971375	-0.37056
1.458143	-0.388932							1.97262	-0.370539
1.459387	-0.388859							1.973865	-0.370519
1.460632	-0.388232							1.975109	-0.370499
1.461876	-0.38843							1.976354	-0.370479
1.463121	-0.389972							1.977598	-0.370459
1.464365	-0.38924							1.978843	-0.370439
1.46561	-0.388457							1.980087	-0.370419
1.466854	-0.387787							1.981332	-0.370399
1.468099	-0.388665							1.982576	-0.370379
1.469343	-0.387829							1.983821	-0.370359
1.470588	-0.387682							1.985065	-0.370339
1.471833	-0.3876							1.98631	-0.370319
1.473077	-0.388194							1.987555	-0.370299
1.474322	-0.388353							1.988799	-0.370279
1.475566	-0.387558							1.990044	-0.37026
1.476811	-0.387545							1.991288	-0.37024
1.478055	-0.386842							1.992533	-0.37022
1.4793	-0.387569							1.993777	-0.3702
1.480545	-0.386746							1.995022	-0.370181
1.481789	-0.386926							1.996266	-0.370161
1.483034	-0.386244							1.997511	-0.370141
1.484278	-0.385458							1.998755	-0.370122
1.485523	-0.384351							2	-0.370102
1.486767	-0.384503							2.001245	-0.370082
1.488012	-0.384564							2.002489	-0.370063
1.489256	-0.384435							2.003734	-0.370043
1.490501	-0.383396							2.004978	-0.370023
1.491745	-0.380697							2.006223	-0.370004
1.49299	-0.378688							2.007468	-0.369985
1.494235	-0.376744							2.008712	-0.369965
1.495479	-0.377395							2.009957	-0.369946
1.496724	-0.375359							2.011201	-0.369926
1.497968	-0.367017							2.012446	-0.369907
1.499213	-0.364317							2.01369	-0.369887
1.500458	-0.362261							2.014935	-0.369868
1.501702	-0.360758							2.016179	-0.369849
1.502947	-0.358927							2.017424	-0.369829
1.504191	-0.356882							2.018668	-0.36981
1.505436	-0.356121							2.019913	-0.369791
1.50668	-0.355348							2.021158	-0.369772
1.507925	-0.35427							2.022402	-0.369753
1.509169	-0.353481							2.023647	-0.369733
1.510414	-0.352243							2.024891	-0.369714
1.511658	-0.350804							2.026136	-0.369695
1.512903	-0.349264							2.02738	-0.369676
1.514148	-0.348168							2.028625	-0.369657
1.515392	-0.346752							2.02987	-0.369638
1.516637	-0.344312							2.031114	-0.369619
1.517881	-0.341891							2.032359	-0.3696
1.519126	-0.340252							2.033603	-0.369581
1.52037	-0.339274							2.034848	-0.369562
1.521615	-0.33793							2.036092	-0.369543
1.52286	-0.336817							2.037337	-0.369524
1.524104	-0.336494							2.038581	-0.369505
1.525349	-0.335953							2.039826	-0.369486
1.526593	-0.334959							2.04107	-0.369467
1.527838	-0.33384							2.042315	-0.369448
1.529082	-0.332981							2.04356	-0.36943
1.530327	-0.332863							2.044804	-0.369411
1.531571	-0.332753							2.046049	-0.369392
1.532816	-0.332695							2.047293	-0.369374
1.53406	-0.332706							2.048538	-0.369355
1.535305	-0.332808							2.049782	-0.369336
1.53655	-0.333089							2.051027	-0.369317
1.537794	-0.333475							2.052271	-0.369299
1.539039	-0.333403							2.053516	-0.36928
1.540283	-0.33414							2.05476	-0.369261
1.541528	-0.33535							2.056005	-0.369243
1.542772	-0.336594							2.05725	-0.369224
1.544017	-0.33724							2.058494	-0.369206
1.545261	-0.338091							2.059739	-0.369188
1.546506	-0.339222							2.060983	-0.369169
1.54775	-0.339199							2.062228	-0.369151
1.548995	-0.340026							2.063473	-0.369132
1.55024	-0.340526							2.064717	-0.369114
1.551484	-0.341757							2.065962	-0.369095
1.552729	-0.343302							2.067206	-0.369058
1.553973	-0.343817							2.068451	-0.369022
1.555218	-0.34471							2.069695	-0.368985
1.556463	-0.346378							2.07094	-0.368949
1.557707	-0.34774							2.072184	-0.368912
1.558952	-0.349716							2.073429	-0.368876
1.560196	-0.352081							2.074673	-0.368839
1.561441	-0.353162							2.075918	-0.368803
1.562685	-0.354711							2.077163	-0.368766
1.56393	-0.356166							2.078407	-0.368729
1.565174	-0.357784							2.079652	-0.368712
1.566419	-0.359432							2.080896	-0.368694
1.567663	-0.360815							2.082141	-0.368676
1.568908	-0.361824							2.083385	-0.368658
1.570153	-0.363977							2.08463	-0.36864
1.571397	-0.36513							2.085874	-0.368623
1.572642	-0.366514							2.087119	-0.368605
1.573886	-0.368865							2.088364	-0.368587
1.575131	-0.370268							2.089608	-0.368569
1.576375	-0.371315							2.090853	-0.368551
1.57762	-0.372832							2.092097	-0.368534
1.578864	-0.374436							2.093342	-0.368516
1.580109	-0.377047							2.094586	-0.368499
1.581354	-0.37886							2.095831	-0.368481
1.582598	-0.380745							2.097075	-0.368464
1.583843	-0.382401							2.09832	-0.368446
1.585087	-0.383813							2.099565	-0.368428
1.586332	-0.385777							2.100809	-0.368411
1.587576	-0.387061							2.102054	-0.368393
1.588821	-0.388399							2.103298	-0.368376
1.590065	-0.389966							2.104543	-0.368358
1.59131	-0.392057							2.105787	-0.368341
1.592555	-0.392656							2.107032	-0.368324
1.593799	-0.393232							2.108276	-0.368306
1.595044	-0.393812							2.109521	-0.368289
1.596288	-0.394648							2.110765	-0.368272
1.597533	-0.394979							2.11201	-0.368254
1.598777	-0.395015							2.113255	-0.368237
1.600022	-0.395294							2.114499	-0.36822
1.601266	-0.39724							2.115744	-0.368202
1.602511	-0.398285							2.116988	-0.368185
1.603755	-0.398959							2.118233	-0.368168
1.605	-0.39791							2.119478	-0.368151
1.606245	-0.397342							2.120722	-0.368134
1.607489	-0.397477							2.121967	-0.368117
1.608734	-0.396218							2.123211	-0.3681
1.609978	-0.397191							2.124456	-0.368082
1.611223	-0.397174							2.1257	-0.368065
1.612468	-0.396636							2.126945	-0.368048
1.613712	-0.395638							2.128189	-0.368031
1.614957	-0.395914							2.129434	-0.368014
1.616201	-0.396489							2.130678	-0.367997
1.617446	-0.396755							2.131923	-0.36798
1.61869	-0.396403							2.133168	-0.367963
1.619935	-0.39691							2.134412	-0.367947
1.621179	-0.397251							2.135657	-0.36793
1.622424	-0.396645							2.136901	-0.367913
1.623668	-0.396132							2.138146	-0.367896
1.624913	-0.395383							2.13939	-0.367879
1.626158	-0.395154							2.140635	-0.367862
1.627402	-0.394839							2.141879	-0.367845
1.628647	-0.39547							2.143124	-0.367829
1.629891	-0.395761							2.144368	-0.367812
1.631136	-0.395322							2.145613	-0.367795
1.63238	-0.394492							2.146858	-0.367779
1.633625	-0.394763							2.148102	-0.367762
1.634869	-0.395012							2.149347	-0.367745
1.636114	-0.394031							2.150591	-0.367729
1.637358	-0.394191							2.151836	-0.367712
1.638603	-0.394708							2.15308	-0.367695
1.639848	-0.394353							2.154325	-0.367662
1.641092	-0.393736							2.15557	-0.367629
1.642337	-0.393117							2.156814	-0.367596
1.643581	-0.391974							2.158059	-0.367563
1.644826	-0.391515							2.159303	-0.36753
1.64607	-0.391681							2.160548	-0.367497
1.647315	-0.391576							2.161792	-0.367464
1.64856	-0.390772							2.163037	-0.367431
1.649804	-0.391431							2.164281	-0.367398
1.651049	-0.39202							2.165526	-0.367365
1.652293	-0.392325							2.16677	-0.367349
1.653538	-0.39197							2.168015	-0.367333
1.654782	-0.392514							2.16926	-0.367317
1.656027	-0.392226							2.170504	-0.367301
1.657271	-0.391367							2.171749	-0.367285
1.658516	-0.391426							2.172993	-0.367269
1.65976	-0.392393							2.174238	-0.367253
1.661005	-0.392229							2.175483	-0.367237
1.66225	-0.391859							2.176727	-0.367221
1.663494	-0.390793							2.177972	-0.367205
1.664739	-0.39022							2.179216	-0.367189
1.665983	-0.389288							2.180461	-0.367173
1.667228	-0.389457							2.181705	-0.367158
1.668473	-0.389287							2.18295	-0.367142
1.669717	-0.389081							2.184194	-0.367126
1.670962	-0.389717							2.185439	-0.36711
1.672206	-0.390203							2.186683	-0.367094
1.673451	-0.389744							2.187928	-0.367078
1.674695	-0.390721							2.189173	-0.367063
1.67594	-0.391584							2.190417	-0.367047
1.677184	-0.390689							2.191662	-0.367031
1.678429	-0.390329							2.192906	-0.367016
1.679673	-0.390027							2.194151	-0.367317
1.680918	-0.390051							2.195395	-0.367524
1.682163	-0.388989							2.19664	-0.367717
1.683407	-0.38823							2.197884	-0.36802
1.684652	-0.387451							2.199129	-0.367989
1.685896	-0.387128							2.200373	-0.367897
1.687141	-0.386804							2.201618	-0.367105
1.688385	-0.387511							2.202863	-0.366891
1.68963	-0.388071							2.204107	-0.36686
1.690874	-0.387608							2.205352	-0.366829
1.692119	-0.38732							2.206596	-0.367199
1.693363	-0.386938							2.207841	-0.367882
1.694608	-0.387003							2.209085	-0.367812
1.695853	-0.386079							2.21033	-0.368538
1.697097	-0.385778							2.211575	-0.368857
1.698342	-0.385708							2.212819	-0.36853
1.699586	-0.385416							2.214064	-0.370135
1.700831	-0.384887							2.215308	-0.370882
1.702075	-0.384425							2.216553	-0.371606
1.70332	-0.385519							2.217797	-0.371787
1.704565	-0.385314							2.219042	-0.371469
1.705809	-0.385598							2.220286	-0.371838
1.707054	-0.385592							2.221531	-0.372846
1.708298	-0.384529							2.222775	-0.372709
1.709543	-0.383749							2.22402	-0.371738
1.710787	-0.38344							2.225265	-0.371339
1.712032	-0.382236							2.226509	-0.37157
1.713276	-0.381191							2.227754	-0.371044
1.714521	-0.380197							2.228998	-0.370979
1.715765	-0.379212							2.230243	-0.371139
1.71701	-0.378559							2.231487	-0.371021
1.718255	-0.378118							2.232732	-0.37061
1.719499	-0.377392							2.233977	-0.370478
1.720744	-0.376348							2.235221	-0.370044
1.721988	-0.37381							2.236466	-0.369833
1.723233	-0.372528							2.23771	-0.371099
1.724477	-0.370796							2.238955	-0.370764
1.725722	-0.369195							2.240199	-0.370467
1.726967	-0.367535							2.241444	-0.369579
1.728211	-0.365785							2.242688	-0.369958
1.729456	-0.36373							2.243933	-0.369564
1.7307	-0.361509							2.245178	-0.370112
1.731945	-0.358848							2.246422	-0.369633
1.733189	-0.355731							2.247667	-0.369368
1.734434	-0.352666							2.248911	-0.368948
1.735678	-0.349865							2.250156	-0.368499
1.736923	-0.347007							2.2514	-0.368184
1.738168	-0.344108							2.252645	-0.369561
1.739412	-0.340362							2.253889	-0.370304
1.740657	-0.336603							2.255134	-0.370031
1.741901	-0.333463							2.256378	-0.369751
1.743146	-0.329964							2.257623	-0.36977
1.74439	-0.326658							2.258868	-0.369748
1.745635	-0.324018							2.260112	-0.368801
1.746879	-0.320688							2.261357	-0.36855
1.748124	-0.31739							2.262601	-0.368682
1.749368	-0.313532							2.263846	-0.368802
1.750613	-0.309142							2.26509	-0.368616
1.751858	-0.305058							2.266335	-0.368612
1.753102	-0.301241							2.26758	-0.367959
1.754347	-0.297587							2.268824	-0.368706
1.755591	-0.294598							2.270069	-0.368394
1.756836	-0.291283							2.271313	-0.368666
1.75808	-0.287774							2.272558	-0.367489
1.759325	-0.284346							2.273802	-0.366364
1.76057	-0.280857							2.275047	-0.367016
1.761814	-0.277627							2.276291	-0.366473
1.763059	-0.274439							2.277536	-0.366625
1.764303	-0.271224							2.27878	-0.366419
1.765548	-0.267608							2.280025	-0.366514
1.766792	-0.263986							2.28127	-0.367067
1.768037	-0.261171							2.282514	-0.36624
1.769281	-0.258041							2.283759	-0.365601
1.770526	-0.254536							2.285003	-0.366045
1.77177	-0.251083							2.286248	-0.36634
1.773015	-0.247518							2.287492	-0.367023
1.77426	-0.244265							2.288737	-0.367587
1.775504	-0.241263							2.289981	-0.367575
1.776749	-0.238199							2.291226	-0.367765
1.777993	-0.234906							2.29247	-0.367645
1.779238	-0.230568							2.293715	-0.367451
1.780482	-0.22623							2.29496	-0.367691
1.781727	-0.222808							2.296204	-0.36768
1.782971	-0.219355							2.297449	-0.367969
1.784216	-0.216776							2.298693	-0.368373
1.785461	-0.214415							2.299938	-0.367548
1.786705	-0.211686							2.301183	-0.367391
1.78795	-0.209047							2.302427	-0.366738
1.789194	-0.206974							2.303672	-0.366156
1.790439	-0.205725							2.304916	-0.365699
1.791683	-0.20437							2.306161	-0.365666
1.792928	-0.203314							2.307405	-0.365222
1.794173	-0.202803							2.30865	-0.36516
1.795417	-0.202563							2.309894	-0.365085
1.796662	-0.2022							2.311139	-0.365273
1.797906	-0.201674							2.312383	-0.365889
1.799151	-0.200969							2.313628	-0.366687
1.800395	-0.199785							2.314873	-0.365764
1.80164	-0.19926							2.316117	-0.365006
1.802884	-0.199634							2.317362	-0.364981
1.804129	-0.199409							2.318606	-0.364955
1.805373	-0.199459							2.319851	-0.364929
1.806618	-0.200329							2.321095	-0.364903
1.807863	-0.200544							2.32234	-0.365228
1.809107	-0.200481							2.323585	-0.365858
1.810352	-0.201206							2.324829	-0.366046
1.811596	-0.20308							2.326074	-0.365587
1.812841	-0.20492							2.327318	-0.366165
1.814085	-0.205547							2.328563	-0.366105
1.81533	-0.206314							2.329807	-0.365961
1.816575	-0.206823							2.331052	-0.365201
1.817819	-0.207054							2.332296	-0.365318
1.819064	-0.207878							2.333541	-0.365327
1.820308	-0.208551							2.334785	-0.365865
1.821553	-0.209351							2.33603	-0.366387
1.822797	-0.209948							2.337275	-0.366456
1.824042	-0.210618							2.338519	-0.366427
1.825286	-0.211304							2.339764	-0.366224
1.826531	-0.212117							2.341008	-0.366089
1.827775	-0.212559							2.342253	-0.365914
1.82902	-0.21423							2.343497	-0.365904
1.830265	-0.215358							2.344742	-0.366236
1.831509	-0.215592							2.345986	-0.366332
1.832754	-0.216059							2.347231	-0.366157
1.833998	-0.217303							2.348475	-0.365938
1.835243	-0.218673							2.34972	-0.365552
1.836487	-0.2204							2.350965	-0.365417
1.837732	-0.22222							2.352209	-0.365955
1.838976	-0.224442							2.353454	-0.366319
1.840221	-0.226559							2.354698	-0.366438
1.841465	-0.228465							2.355943	-0.366156
1.84271	-0.230549							2.357188	-0.365481
1.843955	-0.232606							2.358432	-0.365463
1.845199	-0.235268							2.359677	-0.365913
1.846444	-0.23776							2.360921	-0.365834
1.847688	-0.239774							2.362166	-0.365178
1.848933	-0.24228							2.36341	-0.3647
1.850178	-0.244351							2.364655	-0.364998
1.851422	-0.246449							2.365899	-0.36574
1.852667	-0.247768							2.367144	-0.365881
1.853911	-0.249262							2.368388	-0.365619
1.855156	-0.250949							2.369633	-0.365532
1.8564	-0.252866							2.370878	-0.365096
1.857645	-0.254558							2.372122	-0.364792
1.858889	-0.25612							2.373367	-0.365116
1.860134	-0.257937							2.374611	-0.365213
1.861378	-0.259756							2.375856	-0.365032
1.862623	-0.261261							2.3771	-0.36526
1.863868	-0.26352							2.378345	-0.365994
1.865112	-0.26573							2.379589	-0.366228
1.866357	-0.267413							2.380834	-0.366325
1.867601	-0.269442							2.382079	-0.366043
1.868846	-0.270788							2.383323	-0.365262
1.87009	-0.271685							2.384568	-0.36471
1.871335	-0.273509							2.385812	-0.364023
1.872579	-0.275011							2.387057	-0.363926
1.873824	-0.275094							2.388301	-0.363926
1.875069	-0.274991							2.389546	-0.363926
1.876313	-0.277106							2.39079	-0.363969
1.877558	-0.278324							2.392035	-0.364982
1.878802	-0.279971							2.39328	-0.365462
1.880047	-0.281278							2.394524	-0.365019
1.881291	-0.282954							2.395769	-0.364865
1.882536	-0.284691							2.397013	-0.365132
1.88378	-0.286375							2.398258	-0.36476
1.885025	-0.288271							2.399502	-0.36419
1.88627	-0.290018							2.400747	-0.363777
1.887514	-0.291645							2.401991	-0.363698
1.888759	-0.292963							2.403236	-0.363676
1.890003	-0.29489							2.40448	-0.363654
1.891248	-0.295759							2.405725	-0.363632
1.892492	-0.29675							2.40697	-0.36361
1.893737	-0.298113							2.408214	-0.363588
1.894981	-0.300868							2.409459	-0.363566
1.896226	-0.302218							2.410703	-0.363544
1.89747	-0.303047							2.411948	-0.363522
1.898715	-0.304301							2.413193	-0.3635
1.89996	-0.305688							2.414437	-0.363477
1.901204	-0.30587							2.415682	-0.363456
1.902449	-0.307328							2.416926	-0.363434
1.903693	-0.309464							2.418171	-0.363413
1.904938	-0.311141							2.419415	-0.363391
1.906183	-0.311641							2.42066	-0.36337
1.907427	-0.312039							2.421904	-0.363349
1.908672	-0.313098							2.423149	-0.363327
1.909916	-0.314078							2.424393	-0.363306
1.911161	-0.31367							2.425638	-0.363284
1.912405	-0.314409							2.426883	-0.363263
1.91365	-0.314774							2.428127	-0.363242
1.914894	-0.31556							2.429372	-0.363221
1.916139	-0.317052							2.430616	-0.3632
1.917383	-0.318685							2.431861	-0.363179
1.918628	-0.319283							2.433105	-0.363158
1.919873	-0.319369							2.43435	-0.363137
1.921117	-0.31924							2.435594	-0.363116
1.922362	-0.3201							2.436839	-0.363096
1.923606	-0.320258							2.438083	-0.363075
1.924851	-0.321877							2.439328	-0.363054
1.926095	-0.324127							2.440573	-0.363034
1.92734	-0.324378							2.441817	-0.363013
1.928584	-0.324576							2.443062	-0.362993
1.929829	-0.324192							2.444306	-0.362973
1.931073	-0.324175							2.445551	-0.362952
1.932318	-0.325461							2.446795	-0.362932
1.933563	-0.325252							2.44804	-0.362912
1.934807	-0.32614							2.449285	-0.362892
1.936052	-0.327474							2.450529	-0.362871
1.937296	-0.329089							2.451774	-0.362851
1.938541	-0.32903							2.453018	-0.362831
1.939785	-0.330116							2.454263	-0.362812
1.94103	-0.330766							2.455507	-0.362792
1.942275	-0.331898							2.456752	-0.362772
1.943519	-0.331717							2.457996	-0.362753
1.944764	-0.332938							2.459241	-0.362733
1.946008	-0.333554							2.460485	-0.362713
1.947253	-0.333929							2.46173	-0.362805
1.948497	-0.334014							2.462975	-0.362674
1.949742	-0.333867							2.464219	-0.362654
1.950986	-0.333825							2.465464	-0.363505
1.952231	-0.333652							2.466708	-0.363339
1.953475	-0.334308							2.467953	-0.363408
1.95472	-0.334567							2.469198	-0.363534
1.955965	-0.334962							2.470442	-0.362472
1.957209	-0.335401							2.471687	-0.362712
1.958454	-0.336084							2.472931	-0.363641
1.959698	-0.337302							2.474176	-0.363753
1.960943	-0.338013							2.47542	-0.364171
1.962188	-0.337968							2.476665	-0.364409
1.963432	-0.338474							2.477909	-0.365306
1.964677	-0.338094							2.479154	-0.365392
1.965921	-0.336534							2.480398	-0.365897
1.967166	-0.336239							2.481643	-0.366274
1.96841	-0.338087							2.482888	-0.366244
1.969655	-0.339551							2.484132	-0.365842
[truncated: 18,931 more rows]
