# Supplementary material for: HSL1 and BAM1/2 impact epidermal cell development by sensing distinct signaling peptides
Source: Nat Commun. 2022 Feb 15;13:876. doi: 10.1038/s41467-022-28558-4 (PMC8847575; doi:10.1038/s41467-022-28558-4)
Supplement: Supplementary file 4 — Source Data [file 41467_2022_28558_MOESM4_ESM.zip › Source Data/Source Data/Figure S6/GF/S6_GF_HSL1_Y261AR402A_SERK1_IDA.csv]

Chrom.1		Chrom.1		Chrom.1		Chrom.1		Chrom.1
UV		Injection		Run Log		Fraction		UV_CUT_TEMP@100,BASEM
ml	mAU	ml	Injection	ml	Logbook	ml	Fraction	ml	mAU
-0.513396	0	0.000593		-0.513396	Method Settings	1.496509	2	0	-0.490609
-0.512152	0.089114			-0.513321	Equilibration	2.496442	3	0.001245	-0.490609
-0.510907	0.089023			-0.009569	Sample Application	3.496413	4	0.002489	-0.490609
-0.509663	0.088819			1.489961	Elution	4.4964	5	0.003734	-0.490609
-0.508418	0.087661					5.497554	6	0.004978	-0.490609
-0.507174	0.088336					6.497398	7	0.006223	-0.490609
-0.505929	0.088376					7.497339	8	0.007467	-0.490609
-0.504685	0.089667					8.497308	9	0.008712	-0.490609
-0.50344	0.092732					9.498329	10	0.009956	-0.490609
-0.502196	0.094213					10.498278	11	0.011201	-0.490609
-0.500951	0.093281					11.498251	12	0.012445	-0.490609
-0.499706	0.092798					12.498272	13	0.01369	-0.490609
-0.498462	0.09154					13.497976	14	0.014934	-0.490609
-0.497217	0.091154					14.499207	15	0.016179	-0.490609
-0.495973	0.090752					15.499217	16	0.017423	-0.490609
-0.494728	0.0902					16.499148	17	0.018668	-0.490609
-0.493484	0.090577					17.498906	18	0.019912	-0.490609
-0.492239	0.089917					18.498912	19	0.021157	-0.490609
-0.490995	0.089538					19.500087	20	0.022401	-0.490609
-0.48975	0.090687					20.500075	21	0.023646	-0.490609
-0.488506	0.090861					21.499848	22	0.024891	-0.490609
-0.487261	0.09126					22.499782	23	0.026135	-0.490609
-0.486017	0.09115					23.501023	24	0.02738	-0.490609
-0.484772	0.091791					24.500775	25	0.028624	-0.490609
-0.483528	0.092116					25.500712	26	0.029869	-0.490609
-0.482283	0.092141					25.519614	Waste	0.031113	-0.490609
-0.481039	0.01573					25.520854	Waste	0.032358	-0.490609
-0.479794	0.000431							0.033602	-0.490609
-0.47855	0.000174							0.034847	-0.490609
-0.477305	-0.000189							0.036091	-0.490609
-0.47606	-0.000585							0.037336	-0.490609
-0.474816	-0.000126							0.03858	-0.490609
-0.473571	0.000585							0.039825	-0.490609
-0.472327	0.001363							0.041069	-0.490609
-0.471082	0.002078							0.042314	-0.490609
-0.469838	0.003292							0.043558	-0.490609
-0.468593	0.005151							0.044803	-0.490609
-0.467349	0.006249							0.046048	-0.490609
-0.466104	0.006699							0.047292	-0.490609
-0.46486	0.007307							0.048537	-0.490609
-0.463615	0.008586							0.049781	-0.490609
-0.462371	0.009422							0.051026	-0.490609
-0.461126	0.009758							0.05227	-0.490609
-0.459882	0.00982							0.053515	-0.490609
-0.458637	0.010984							0.054759	-0.490609
-0.457393	0.012732							0.056004	-0.490609
-0.456148	0.014317							0.057248	-0.490609
-0.454904	0.015226							0.058493	-0.490609
-0.453659	0.01565							0.059737	-0.490609
-0.452414	0.015621							0.060982	-0.490609
-0.45117	0.015492							0.062226	-0.490609
-0.449925	0.015826							0.063471	-0.490609
-0.448681	0.015964							0.064715	-0.490609
-0.447436	0.01442							0.06596	-0.490609
-0.446192	0.013147							0.067204	-0.490609
-0.444947	0.01306							0.068449	-0.490609
-0.443703	0.012199							0.069694	-0.490609
-0.442458	0.011577							0.070938	-0.490609
-0.441214	0.010961							0.072183	-0.490609
-0.439969	0.010039							0.073427	-0.490609
-0.438725	0.010098							0.074672	-0.490609
-0.43748	0.009608							0.075916	-0.490609
-0.436236	0.008647							0.077161	-0.490609
-0.434991	0.007703							0.078405	-0.490609
-0.433747	0.006821							0.07965	-0.490609
-0.432502	0.006259							0.080894	-0.490609
-0.431258	0.004685							0.082139	-0.490609
-0.430013	0.002904							0.083383	-0.490609
-0.428768	0.001683							0.084628	-0.490609
-0.427524	0.000242							0.085872	-0.490609
-0.426279	-0.001257							0.087117	-0.490609
-0.425035	-0.002221							0.088361	-0.490609
-0.42379	-0.00287							0.089606	-0.490609
-0.422546	-0.004084							0.09085	-0.490609
-0.421301	-0.00534							0.092095	-0.490609
-0.420057	-0.005974							0.09334	-0.490609
-0.418812	-0.00741							0.094584	-0.490609
-0.417568	-0.00925							0.095829	-0.490609
-0.416323	-0.010153							0.097073	-0.490609
-0.415079	-0.010701							0.098318	-0.490609
-0.413834	-0.011059							0.099562	-0.490609
-0.41259	-0.011482							0.100807	-0.490609
-0.411345	-0.012834							0.102051	-0.490609
-0.410101	-0.014761							0.103296	-0.490609
-0.408856	-0.016307							0.10454	-0.490609
-0.407612	-0.018131							0.105785	-0.490609
-0.406367	-0.02086							0.107029	-0.490609
-0.405122	-0.023238							0.108274	-0.490609
-0.403878	-0.024897							0.109518	-0.490609
-0.402633	-0.026935							0.110763	-0.490609
-0.401389	-0.02823							0.112007	-0.490609
-0.400144	-0.02941							0.113252	-0.490609
-0.3989	-0.030931							0.114496	-0.490609
-0.397655	-0.03181							0.115741	-0.490609
-0.396411	-0.033373							0.116985	-0.490609
-0.395166	-0.035362							0.11823	-0.490609
-0.393922	-0.036503							0.119475	-0.490609
-0.392677	-0.037756							0.120719	-0.490609
-0.391433	-0.039122							0.121964	-0.490609
-0.390188	-0.04025							0.123208	-0.490609
-0.388944	-0.040696							0.124453	-0.490609
-0.387699	-0.040797							0.125697	-0.490609
-0.386455	-0.041022							0.126942	-0.490609
-0.38521	-0.040894							0.128186	-0.490609
-0.383965	-0.040401							0.129431	-0.490609
-0.382721	-0.040528							0.130675	-0.490609
-0.381476	-0.040174							0.13192	-0.490609
-0.380232	-0.039861							0.133164	-0.490609
-0.378987	-0.040011							0.134409	-0.490609
-0.377743	-0.03985							0.135653	-0.490609
-0.376498	-0.040363							0.136898	-0.490609
-0.375254	-0.040719							0.138142	-0.490609
-0.374009	-0.04014							0.139387	-0.490609
-0.372765	-0.039701							0.140631	-0.490609
-0.37152	-0.038305							0.141876	-0.490609
-0.370276	-0.037283							0.143121	-0.490609
-0.369031	-0.035476							0.144365	-0.490609
-0.367787	-0.033968							0.14561	-0.490609
-0.366542	-0.032482							0.146854	-0.490609
-0.365298	-0.03037							0.148099	-0.490609
-0.364053	-0.028993							0.149343	-0.490609
-0.362809	-0.02769							0.150588	-0.490609
-0.361564	-0.026837							0.151832	-0.490609
-0.360319	-0.025277							0.153077	-0.490609
-0.359075	-0.024093							0.154321	-0.490609
-0.35783	-0.023384							0.155566	-0.490609
-0.356586	-0.022664							0.15681	-0.490609
-0.355341	-0.021803							0.158055	-0.490609
-0.354097	-0.020872							0.159299	-0.490609
-0.352852	-0.0207							0.160544	-0.490609
-0.351608	-0.020392							0.161788	-0.490609
-0.350363	-0.02143							0.163033	-0.490609
-0.349119	-0.021927							0.164277	-0.490609
-0.347874	-0.021016							0.165522	-0.490609
-0.34663	-0.019389							0.166767	-0.490609
-0.345385	-0.01812							0.168011	-0.490609
-0.344141	-0.017932							0.169256	-0.490609
-0.342896	-0.017552							0.1705	-0.490609
-0.341652	-0.017764							0.171745	-0.490609
-0.340407	-0.017017							0.172989	-0.490609
-0.339163	-0.017133							0.174234	-0.490609
-0.337918	-0.017054							0.175478	-0.490609
-0.336673	-0.016668							0.176723	-0.490609
-0.335429	-0.016629							0.177967	-0.490609
-0.334184	-0.016787							0.179212	-0.490609
-0.33294	-0.016615							0.180456	-0.490609
-0.331695	-0.01717							0.181701	-0.490609
-0.330451	-0.017497							0.182945	-0.490609
-0.329206	-0.017158							0.18419	-0.490609
-0.327962	-0.017118							0.185434	-0.490609
-0.326717	-0.017139							0.186679	-0.490609
-0.325473	-0.017092							0.187923	-0.490609
-0.324228	-0.017062							0.189168	-0.490609
-0.322984	-0.016617							0.190413	-0.490609
-0.321739	-0.015962							0.191657	-0.490609
-0.320495	-0.015961							0.192902	-0.490609
-0.31925	-0.01575							0.194146	-0.490609
-0.318006	-0.015495							0.195391	-0.490609
-0.316761	-0.014468							0.196635	-0.490609
-0.315517	-0.01412							0.19788	-0.490609
-0.314272	-0.014182							0.199124	-0.490609
-0.313028	-0.013246							0.200369	-0.490609
-0.311783	-0.012188							0.201613	-0.490609
-0.310538	-0.012124							0.202858	-0.490609
-0.309294	-0.01245							0.204102	-0.490609
-0.308049	-0.013395							0.205347	-0.490609
-0.306805	-0.014704							0.206591	-0.490609
-0.30556	-0.014858							0.207836	-0.490609
-0.304316	-0.014711							0.20908	-0.490609
-0.303071	-0.016106							0.210325	-0.490609
-0.301827	-0.016058							0.211569	-0.490609
-0.300582	-0.015754							0.212814	-0.490609
-0.299338	-0.015585							0.214059	-0.490609
-0.298093	-0.016521							0.215303	-0.490609
-0.296849	-0.015625							0.216548	-0.490609
-0.295604	-0.015198							0.217792	-0.490609
-0.29436	-0.012892							0.219037	-0.490609
-0.293115	-0.010747							0.220281	-0.490609
-0.291871	-0.009146							0.221526	-0.490609
-0.290626	-0.006247							0.22277	-0.490609
-0.289382	-0.003708							0.224015	-0.490609
-0.288137	0.001488							0.225259	-0.490609
-0.286892	0.006131							0.226504	-0.490609
-0.285648	0.010531							0.227748	-0.490609
-0.284403	0.015503							0.228993	-0.490609
-0.283159	0.02092							0.230237	-0.490609
-0.281914	0.028407							0.231482	-0.490609
-0.28067	0.036498							0.232726	-0.490609
-0.279425	0.046181							0.233971	-0.490609
-0.278181	0.057489							0.235215	-0.490609
-0.276936	0.070181							0.23646	-0.490609
-0.275692	0.084475							0.237705	-0.490609
-0.274447	0.100082							0.238949	-0.490609
-0.273203	0.117124							0.240194	-0.490609
-0.271958	0.135236							0.241438	-0.490609
-0.270714	0.156128							0.242683	-0.490609
-0.269469	0.177591							0.243927	-0.490609
-0.268225	0.19826							0.245172	-0.490609
-0.26698	0.22192							0.246416	-0.490609
-0.265736	0.247904							0.247661	-0.490609
-0.264491	0.275544							0.248905	-0.490609
-0.263246	0.303128							0.25015	-0.490609
-0.262002	0.330684							0.251394	-0.490609
-0.260757	0.359541							0.252639	-0.490609
-0.259513	0.388594							0.253883	-0.490609
-0.258268	0.418199							0.255128	-0.490609
-0.257024	0.44837							0.256372	-0.490609
-0.255779	0.479169							0.257617	-0.490609
-0.254535	0.510945							0.258861	-0.490609
-0.25329	0.542372							0.260106	-0.490609
-0.252046	0.575634							0.261351	-0.490609
-0.250801	0.608271							0.262595	-0.490609
-0.249557	0.64145							0.26384	-0.490609
-0.248312	0.675982							0.265084	-0.490609
-0.247068	0.710752							0.266329	-0.490609
-0.245823	0.745899							0.267573	-0.490609
-0.244579	0.780615							0.268818	-0.490609
-0.243334	0.815594							0.270062	-0.490609
-0.242089	0.850428							0.271307	-0.490609
-0.240845	0.88653							0.272551	-0.490609
-0.2396	0.922298							0.273796	-0.490609
-0.238356	0.956791							0.27504	-0.490609
-0.237111	0.991099							0.276285	-0.490609
-0.235867	1.026623							0.277529	-0.490609
-0.234622	1.061522							0.278774	-0.490609
-0.233378	1.097031							0.280018	-0.490609
-0.232133	1.130158							0.281263	-0.490609
-0.230889	1.163996							0.282508	-0.490609
-0.229644	1.198615							0.283752	-0.490609
-0.2284	1.233554							0.284997	-0.490609
-0.227155	1.26761							0.286241	-0.490609
-0.225911	1.300531							0.287486	-0.490609
-0.224666	1.334037							0.28873	-0.490609
-0.223422	1.366356							0.289975	-0.490609
-0.222177	1.398131							0.291219	-0.490609
-0.220933	1.429159							0.292464	-0.490609
-0.219688	1.459579							0.293708	-0.490609
-0.218443	1.488228							0.294953	-0.490609
-0.217199	1.515231							0.296197	-0.490609
-0.215954	1.53912							0.297442	-0.490609
-0.21471	1.56145							0.298686	-0.490609
-0.213465	1.583866							0.299931	-0.490609
-0.212221	1.605582							0.301175	-0.490609
-0.210976	1.625262							0.30242	-0.490609
-0.209732	1.643949							0.303664	-0.490609
-0.208487	1.660396							0.304909	-0.490609
-0.207243	1.674764							0.306154	-0.490609
-0.205998	1.688586							0.307398	-0.490609
-0.204754	1.699653							0.308643	-0.490609
-0.203509	1.708487							0.309887	-0.490609
-0.202265	1.716236							0.311132	-0.490609
-0.20102	1.723047							0.312376	-0.490609
-0.199776	1.729781							0.313621	-0.490609
-0.198531	1.734349							0.314865	-0.490609
-0.197287	1.737986							0.31611	-0.490609
-0.196042	1.741104							0.317354	-0.490609
-0.194797	1.742624							0.318599	-0.490609
-0.193553	1.743349							0.319843	-0.490609
-0.192308	1.74313							0.321088	-0.490609
-0.191064	1.743156							0.322332	-0.490609
-0.189819	1.741778							0.323577	-0.490609
-0.188575	1.738925							0.324821	-0.490609
-0.18733	1.734205							0.326066	-0.490609
-0.186086	1.728747							0.32731	-0.490609
-0.184841	1.72293							0.328555	-0.490609
-0.183597	1.716555							0.3298	-0.490609
-0.182352	1.70962							0.331044	-0.490609
-0.181108	1.701801							0.332289	-0.490609
-0.179863	1.693069							0.333533	-0.490609
-0.178619	1.683342							0.334778	-0.490609
-0.177374	1.673256							0.336022	-0.490609
-0.17613	1.663811							0.337267	-0.490609
-0.174885	1.654603							0.338511	-0.490609
-0.173641	1.643782							0.339756	-0.490609
-0.172396	1.632252							0.341	-0.490609
-0.171151	1.620531							0.342245	-0.490609
-0.169907	1.608951							0.343489	-0.490609
-0.168662	1.596438							0.344734	-0.490609
-0.167418	1.58315							0.345978	-0.490609
-0.166173	1.569067							0.347223	-0.490609
-0.164929	1.554291							0.348467	-0.490609
-0.163684	1.539319							0.349712	-0.490609
-0.16244	1.525151							0.350956	-0.490609
-0.161195	1.511161							0.352201	-0.490609
-0.159951	1.495704							0.353446	-0.490609
-0.158706	1.478924							0.35469	-0.490609
-0.157462	1.462223							0.355935	-0.490609
-0.156217	1.445516							0.357179	-0.490609
-0.154973	1.428925							0.358424	-0.490609
-0.153728	1.412224							0.359668	-0.490609
-0.152484	1.394749							0.360913	-0.490609
-0.151239	1.376743							0.362157	-0.490609
-0.149995	1.358908							0.363402	-0.490609
-0.14875	1.341309							0.364646	-0.490609
-0.147505	1.32337							0.365891	-0.490609
-0.146261	1.304892							0.367135	-0.490609
-0.145016	1.286598							0.36838	-0.490609
-0.143772	1.267934							0.369624	-0.490609
-0.142527	1.249256							0.370869	-0.490609
-0.141283	1.231796							0.372113	-0.490609
-0.140038	1.214391							0.373358	-0.490609
-0.138794	1.196792							0.374602	-0.490609
-0.137549	1.178444							0.375847	-0.490609
-0.136305	1.160763							0.377092	-0.490609
-0.13506	1.144037							0.378336	-0.490609
-0.133816	1.126921							0.379581	-0.490609
-0.132571	1.110917							0.380825	-0.490609
-0.131327	1.094397							0.38207	-0.490609
-0.130082	1.077337							0.383314	-0.490609
-0.128838	1.059984							0.384559	-0.490609
-0.127593	1.042626							0.385803	-0.490609
-0.126349	1.026532							0.387048	-0.490609
-0.125104	1.01094							0.388292	-0.490609
-0.123859	0.995338							0.389537	-0.490609
-0.122615	0.979961							0.390781	-0.490609
-0.12137	0.964728							0.392026	-0.490609
-0.120126	0.949579							0.39327	-0.490609
-0.118881	0.935125							0.394515	-0.490609
-0.117637	0.92154							0.395759	-0.490609
-0.116392	0.908142							0.397004	-0.490609
-0.115148	0.894495							0.398248	-0.490609
-0.113903	0.879882							0.399493	-0.490609
-0.112659	0.865166							0.400738	-0.490609
-0.111414	0.851883							0.401982	-0.490609
-0.11017	0.839394							0.403227	-0.490609
-0.108925	0.827818							0.404471	-0.490609
-0.107681	0.816471							0.405716	-0.490609
-0.106436	0.804344							0.40696	-0.490609
-0.105192	0.792142							0.408205	-0.490609
-0.103947	0.779742							0.409449	-0.490609
-0.102703	0.767763							0.410694	-0.490609
-0.101458	0.7562							0.411938	-0.490609
-0.100213	0.744709							0.413183	-0.490609
-0.098969	0.733492							0.414427	-0.490609
-0.097724	0.723206							0.415672	-0.490609
-0.09648	0.712852							0.416916	-0.490609
-0.095235	0.702422							0.418161	-0.490609
-0.093991	0.692356							0.419405	-0.490609
-0.092746	0.682505							0.42065	-0.490609
-0.091502	0.672116							0.421894	-0.490609
-0.090257	0.662077							0.423139	-0.490609
-0.089013	0.652356							0.424384	-0.490609
-0.087768	0.642865							0.425628	-0.490609
-0.086524	0.633635							0.426873	-0.490609
-0.085279	0.624742							0.428117	-0.490609
-0.084035	0.616111							0.429362	-0.490609
-0.08279	0.607636							0.430606	-0.490609
-0.081546	0.599491							0.431851	-0.490609
-0.080301	0.592093							0.433095	-0.490609
-0.079057	0.584167							0.43434	-0.490609
-0.077812	0.57572							0.435584	-0.490609
-0.076567	0.567252							0.436829	-0.490609
-0.075323	0.559786							0.438073	-0.490609
-0.074078	0.552723							0.439318	-0.490609
-0.072834	0.544999							0.440562	-0.490609
-0.071589	0.537407							0.441807	-0.490609
-0.070345	0.529485							0.443051	-0.490609
-0.0691	0.52212							0.444296	-0.490609
-0.067856	0.515266							0.44554	-0.490609
-0.066611	0.508369							0.446785	-0.490609
-0.065367	0.502143							0.44803	-0.490609
-0.064122	0.495828							0.449274	-0.490609
-0.062878	0.490264							0.450519	-0.490609
-0.061633	0.485055							0.451763	-0.490609
-0.060389	0.479154							0.453008	-0.490609
-0.059144	0.4731							0.454252	-0.490609
-0.0579	0.467405							0.455497	-0.490609
-0.056655	0.462162							0.456741	-0.490609
-0.055411	0.457727							0.457986	-0.490609
-0.054166	0.453388							0.45923	-0.490609
-0.052921	0.448894							0.460475	-0.490609
-0.051677	0.444413							0.461719	-0.490609
-0.050432	0.440382							0.462964	-0.490609
-0.049188	0.435634							0.464208	-0.490609
-0.047943	0.429792							0.465453	-0.490609
-0.046699	0.424326							0.466697	-0.490609
-0.045454	0.419124							0.467942	-0.490609
-0.04421	0.414715							0.469186	-0.490609
-0.042965	0.410183							0.470431	-0.490609
-0.041721	0.40666							0.471676	-0.490609
-0.040476	0.402588							0.47292	-0.490609
-0.039232	0.398546							0.474165	-0.490609
-0.037987	0.394502							0.475409	-0.490609
-0.036743	0.390753							0.476654	-0.490609
-0.035498	0.38577							0.477898	-0.490609
-0.034254	0.381747							0.479143	-0.490609
-0.033009	0.378373							0.480387	-0.490609
-0.031765	0.374448							0.481632	-0.490609
-0.03052	0.370092							0.482876	-0.490609
-0.029275	0.366906							0.484121	-0.490609
-0.028031	0.363743							0.485365	-0.490609
-0.026786	0.360129							0.48661	-0.490609
-0.025542	0.356941							0.487854	-0.490609
-0.024297	0.352676							0.489099	-0.490609
-0.023053	0.348199							0.490343	-0.490609
-0.021808	0.344123							0.491588	-0.490609
-0.020564	0.341098							0.492833	-0.490609
-0.019319	0.337029							0.494077	-0.490609
-0.018075	0.333258							0.495322	-0.490609
-0.01683	0.330054							0.496566	-0.490609
-0.015586	0.326713							0.497811	-0.490609
-0.014341	0.324569							0.499055	-0.490609
-0.013097	0.321415							0.5003	-0.490609
-0.011852	0.318505							0.501544	-0.490609
-0.010608	0.263484							0.502789	-0.490609
-0.009363	-0.000392							0.504033	-0.490609
-0.008119	-0.002992							0.505278	-0.490609
-0.006874	-0.006587							0.506522	-0.490609
-0.005629	-0.009384							0.507767	-0.490609
-0.004385	-0.01239							0.509011	-0.490609
-0.00314	-0.015336							0.510256	-0.490609
-0.001896	-0.018058							0.5115	-0.490609
-0.000651	-0.021843							0.512745	-0.490609
0.000593	-0.056019							0.513989	-0.490609
0.001838	-0.060909							0.515234	-0.490609
0.003082	-0.0648							0.516479	-0.490609
0.004327	-0.064326							0.517723	-0.490609
0.005571	-0.064679							0.518968	-0.490609
0.006816	-0.06457							0.520212	-0.490609
0.00806	-0.063837							0.521457	-0.490609
0.009305	-0.06346							0.522701	-0.490609
0.010549	-0.063075							0.523946	-0.490609
0.011794	-0.063598							0.52519	-0.490609
0.013038	-0.064118							0.526435	-0.490609
0.014283	-0.063764							0.527679	-0.490609
0.015527	-0.063765							0.528924	-0.490609
0.016772	-0.063907							0.530168	-0.490609
0.018017	-0.063436							0.531413	-0.490609
0.019261	-0.062533							0.532657	-0.490609
0.020506	-0.061845							0.533902	-0.490609
0.02175	-0.061226							0.535146	-0.490609
0.022995	-0.061074							0.536391	-0.490609
0.024239	-0.061065							0.537635	-0.490609
0.025484	-0.060918							0.53888	-0.490609
0.026728	-0.062181							0.540125	-0.490609
0.027973	-0.06323							0.541369	-0.490609
0.029217	-0.064328							0.542614	-0.490609
0.030462	-0.064903							0.543858	-0.490609
0.031706	-0.065648							0.545103	-0.490609
0.032951	-0.066544							0.546347	-0.490609
0.034195	-0.067019							0.547592	-0.490609
0.03544	-0.066378							0.548836	-0.490609
0.036684	-0.066161							0.550081	-0.490609
0.037929	-0.066564							0.551325	-0.490609
0.039173	-0.06616							0.55257	-0.490609
0.040418	-0.065202							0.553814	-0.490609
0.041663	-0.065906							0.555059	-0.490609
0.042907	-0.066291							0.556303	-0.490609
0.044152	-0.068474							0.557548	-0.490609
0.045396	-0.0708							0.558792	-0.490609
0.046641	-0.072846							0.560037	-0.490609
0.047885	-0.073545							0.561281	-0.490609
0.04913	-0.074875							0.562526	-0.490609
0.050374	-0.07652							0.563771	-0.490609
0.051619	-0.077718							0.565015	-0.490609
0.052863	-0.078985							0.56626	-0.490609
0.054108	-0.080399							0.567504	-0.490609
0.055352	-0.081649							0.568749	-0.490609
0.056597	-0.08345							0.569993	-0.490609
0.057841	-0.085013							0.571238	-0.490609
0.059086	-0.086793							0.572482	-0.490609
0.06033	-0.089094							0.573727	-0.490609
0.061575	-0.090915							0.574971	-0.490609
0.062819	-0.092233							0.576216	-0.490609
0.064064	-0.09513							0.57746	-0.490609
0.065309	-0.098086							0.578705	-0.490609
0.066553	-0.101042							0.579949	-0.490609
0.067798	-0.103934							0.581194	-0.490609
0.069042	-0.107422							0.582438	-0.490609
0.070287	-0.111189							0.583683	-0.490609
0.071531	-0.114493							0.584927	-0.490609
0.072776	-0.11691							0.586172	-0.490609
0.07402	-0.118746							0.587417	-0.490609
0.075265	-0.12044							0.588661	-0.490609
0.076509	-0.122485							0.589906	-0.490609
0.077754	-0.124923							0.59115	-0.490609
0.078998	-0.127685							0.592395	-0.490609
0.080243	-0.129935							0.593639	-0.490609
0.081487	-0.131879							0.594884	-0.490609
0.082732	-0.13512							0.596128	-0.490609
0.083976	-0.138502							0.597373	-0.490609
0.085221	-0.141215							0.598617	-0.490609
0.086465	-0.143947							0.599862	-0.490609
0.08771	-0.146511							0.601106	-0.490609
0.088955	-0.148518							0.602351	-0.490609
0.090199	-0.150331							0.603595	-0.490609
0.091444	-0.151701							0.60484	-0.490609
0.092688	-0.153179							0.606084	-0.490609
0.093933	-0.154732							0.607329	-0.490609
0.095177	-0.155993							0.608573	-0.490609
0.096422	-0.156982							0.609818	-0.490609
0.097666	-0.158389							0.611063	-0.490609
0.098911	-0.159967							0.612307	-0.490609
0.100155	-0.161064							0.613551	-0.490609
0.1014	-0.16357							0.614796	-0.490609
0.102644	-0.165822							0.616041	-0.490609
0.103889	-0.167101							0.617285	-0.490609
0.105133	-0.168202							0.61853	-0.490609
0.106378	-0.168562							0.619774	-0.490609
0.107622	-0.1678							0.621019	-0.490609
0.108867	-0.166782							0.622263	-0.490609
0.110111	-0.166766							0.623508	-0.490609
0.111356	-0.1672							0.624752	-0.490609
0.112601	-0.167079							0.625997	-0.490609
0.113845	-0.16651							0.627241	-0.490609
0.11509	-0.165796							0.628486	-0.490609
0.116334	-0.165571							0.62973	-0.490609
0.117579	-0.165591							0.630975	-0.490609
0.118823	-0.165871							0.632219	-0.490609
0.120068	-0.166296							0.633464	-0.490609
0.121312	-0.166881							0.634709	-0.490609
0.122557	-0.167054							0.635953	-0.490609
0.123801	-0.167038							0.637197	-0.490609
0.125046	-0.167696							0.638442	-0.490609
0.12629	-0.168221							0.639687	-0.490609
0.127535	-0.168933							0.640931	-0.490609
0.128779	-0.169262							0.642176	-0.490609
0.130024	-0.168731							0.64342	-0.490609
0.131268	-0.168715							0.644665	-0.490609
0.132513	-0.169176							0.645909	-0.490609
0.133758	-0.169558							0.647154	-0.490609
0.135002	-0.17025							0.648398	-0.490609
0.136247	-0.17101							0.649643	-0.490609
0.137491	-0.171749							0.650887	-0.490609
0.138736	-0.172504							0.652132	-0.490609
0.13998	-0.173325							0.653376	-0.490609
0.141225	-0.174115							0.654621	-0.490609
0.142469	-0.174516							0.655865	-0.490609
0.143714	-0.175146							0.65711	-0.490609
0.144958	-0.175623							0.658355	-0.490609
0.146203	-0.175214							0.659599	-0.490609
0.147447	-0.17509							0.660844	-0.490609
0.148692	-0.175806							0.662088	-0.490609
0.149936	-0.176635							0.663333	-0.490609
0.151181	-0.177242							0.664577	-0.490609
0.152425	-0.177107							0.665822	-0.490609
0.15367	-0.177794							0.667066	-0.490609
0.154914	-0.179109							0.668311	-0.490609
0.156159	-0.179429							0.669555	-0.490609
0.157404	-0.179339							0.6708	-0.490609
0.158648	-0.179536							0.672044	-0.490609
0.159893	-0.180261							0.673289	-0.490609
0.161137	-0.180988							0.674533	-0.490609
0.162382	-0.181613							0.675778	-0.490609
0.163626	-0.182124							0.677022	-0.490609
0.164871	-0.181978							0.678267	-0.490609
0.166115	-0.182646							0.679511	-0.490609
0.16736	-0.182542							0.680756	-0.490609
0.168604	-0.18288							0.682001	-0.490609
0.169849	-0.183805							0.683245	-0.490609
0.171093	-0.185186							0.68449	-0.490609
0.172338	-0.186515							0.685734	-0.490609
0.173582	-0.187184							0.686979	-0.490609
0.174827	-0.18767							0.688223	-0.490609
0.176071	-0.188325							0.689468	-0.490609
0.177316	-0.188626							0.690712	-0.490609
0.17856	-0.189321							0.691957	-0.490609
0.179805	-0.190576							0.693201	-0.490609
0.18105	-0.191541							0.694446	-0.490609
0.182294	-0.191269							0.69569	-0.490609
0.183539	-0.191101							0.696935	-0.490609
0.184783	-0.191365							0.698179	-0.490609
0.186028	-0.191507							0.699424	-0.490609
0.187272	-0.191719							0.700668	-0.490609
0.188517	-0.192705							0.701913	-0.490609
0.189761	-0.192514							0.703157	-0.490609
0.191006	-0.192267							0.704402	-0.490609
0.19225	-0.192074							0.705647	-0.490609
0.193495	-0.192418							0.706891	-0.490609
0.194739	-0.192306							0.708136	-0.490609
0.195984	-0.192759							0.70938	-0.490609
0.197228	-0.192984							0.710625	-0.490609
0.198473	-0.193474							0.711869	-0.490609
0.199717	-0.194038							0.713114	-0.490609
0.200962	-0.195032							0.714358	-0.490609
0.202206	-0.195366							0.715603	-0.490609
0.203451	-0.194509							0.716847	-0.490609
0.204696	-0.193946							0.718092	-0.490609
0.20594	-0.194752							0.719336	-0.490609
0.207185	-0.195673							0.720581	-0.490609
0.208429	-0.196424							0.721825	-0.490609
0.209674	-0.196605							0.72307	-0.490609
0.210918	-0.196629							0.724314	-0.490609
0.212163	-0.195944							0.725559	-0.490609
0.213407	-0.195714							0.726803	-0.490609
0.214652	-0.196121							0.728048	-0.490609
0.215896	-0.19651							0.729293	-0.490609
0.217141	-0.195889							0.730537	-0.490609
0.218385	-0.195751							0.731782	-0.490609
0.21963	-0.196507							0.733026	-0.490609
0.220874	-0.197137							0.734271	-0.490609
0.222119	-0.196534							0.735515	-0.490609
0.223363	-0.19717							0.73676	-0.490609
0.224608	-0.197741							0.738004	-0.490609
0.225852	-0.197453							0.739249	-0.490609
0.227097	-0.19696							0.740493	-0.490609
0.228342	-0.195871							0.741738	-0.490608
0.229586	-0.195752							0.742982	-0.490608
0.230831	-0.194984							0.744227	-0.490608
0.232075	-0.194014							0.745471	-0.490608
0.23332	-0.193538							0.746716	-0.490608
0.234564	-0.191385							0.74796	-0.490608
0.235809	-0.189466							0.749205	-0.490608
0.237053	-0.187419							0.750449	-0.490608
0.238298	-0.186106							0.751694	-0.490608
0.239542	-0.185493							0.752939	-0.490608
0.240787	-0.18342							0.754183	-0.490608
0.242031	-0.180503							0.755428	-0.490608
0.243276	-0.177517							0.756672	-0.490608
0.24452	-0.175613							0.757917	-0.490608
0.245765	-0.174916							0.759161	-0.490608
0.247009	-0.1713							0.760406	-0.490608
0.248254	-0.168982							0.76165	-0.490608
0.249498	-0.165793							0.762895	-0.490608
0.250743	-0.162784							0.764139	-0.490608
0.251988	-0.15986							0.765384	-0.490608
0.253232	-0.157359							0.766628	-0.490608
0.254477	-0.156097							0.767873	-0.490608
0.255721	-0.154099							0.769117	-0.490608
0.256966	-0.15147							0.770362	-0.490608
0.25821	-0.14807							0.771606	-0.490608
0.259455	-0.144842							0.772851	-0.490608
0.260699	-0.140801							0.774095	-0.490608
0.261944	-0.13775							0.77534	-0.490608
0.263188	-0.134169							0.776585	-0.490608
0.264433	-0.131007							0.777829	-0.490608
0.265677	-0.128465							0.779074	-0.490608
0.266922	-0.12576							0.780318	-0.490608
0.268166	-0.121823							0.781563	-0.490608
0.269411	-0.117575							0.782807	-0.490608
0.270655	-0.112763							0.784052	-0.490608
0.2719	-0.10953							0.785296	-0.490608
0.273144	-0.105282							0.786541	-0.490608
0.274389	-0.102451							0.787785	-0.490608
0.275634	-0.099365							0.78903	-0.490608
0.276878	-0.095906							0.790274	-0.490608
0.278123	-0.093052							0.791519	-0.490608
0.279367	-0.088946							0.792763	-0.490608
0.280612	-0.085199							0.794008	-0.490608
0.281856	-0.081293							0.795252	-0.490608
0.283101	-0.077399							0.796497	-0.490608
0.284345	-0.074454							0.797741	-0.490608
0.28559	-0.070052							0.798986	-0.490608
0.286834	-0.066574							0.800231	-0.490608
0.288079	-0.062848							0.801475	-0.490608
0.289323	-0.059547							0.80272	-0.490608
0.290568	-0.05704							0.803964	-0.490608
0.291812	-0.05449							0.805209	-0.490608
0.293057	-0.052244							0.806453	-0.490608
0.294301	-0.04908							0.807698	-0.490608
0.295546	-0.045802							0.808942	-0.490608
0.29679	-0.044419							0.810187	-0.490608
0.298035	-0.042168							0.811431	-0.490608
0.29928	-0.041089							0.812676	-0.490608
0.300524	-0.039044							0.81392	-0.490608
0.301769	-0.036421							0.815165	-0.490608
0.303013	-0.03503							0.816409	-0.490608
0.304258	-0.033979							0.817654	-0.490608
0.305502	-0.033079							0.818898	-0.490608
0.306747	-0.031855							0.820143	-0.490608
0.307991	-0.029029							0.821388	-0.490608
0.309236	-0.028861							0.822632	-0.490608
0.31048	-0.027441							0.823877	-0.490608
0.311725	-0.027434							0.825121	-0.490608
0.312969	-0.026635							0.826366	-0.490608
0.314214	-0.027056							0.82761	-0.490608
0.315458	-0.02722							0.828855	-0.490608
0.316703	-0.027103							0.830099	-0.490608
0.317947	-0.026543							0.831344	-0.490608
0.319192	-0.025906							0.832588	-0.490608
0.320436	-0.026264							0.833833	-0.490608
0.321681	-0.026648							0.835077	-0.490608
0.322926	-0.027958							0.836322	-0.490608
0.32417	-0.028437							0.837566	-0.490608
0.325415	-0.028799							0.838811	-0.490608
0.326659	-0.03006							0.840055	-0.490608
0.327904	-0.03089							0.8413	-0.490608
0.329148	-0.031755							0.842544	-0.490608
0.330393	-0.033338							0.843789	-0.490608
0.331637	-0.034368							0.845034	-0.490608
0.332882	-0.035627							0.846278	-0.490608
0.334126	-0.03665							0.847522	-0.490608
0.335371	-0.038329							0.848767	-0.490608
0.336615	-0.039918							0.850012	-0.490608
0.33786	-0.040932							0.851256	-0.490608
0.339104	-0.042019							0.852501	-0.490608
0.340349	-0.043807							0.853745	-0.490608
0.341593	-0.046523							0.85499	-0.490608
0.342838	-0.049033							0.856234	-0.490608
0.344082	-0.050373							0.857479	-0.490608
0.345327	-0.052155							0.858723	-0.490608
0.346572	-0.054218							0.859968	-0.490608
0.347816	-0.056213							0.861212	-0.490608
0.349061	-0.058354							0.862457	-0.490608
0.350305	-0.060613							0.863701	-0.490608
0.35155	-0.063038							0.864946	-0.490608
0.352794	-0.065459							0.86619	-0.490608
0.354039	-0.067993							0.867435	-0.490608
0.355283	-0.070151							0.86868	-0.490608
0.356528	-0.072748							0.869924	-0.490608
0.357772	-0.075599							0.871168	-0.490608
0.359017	-0.077567							0.872413	-0.490608
0.360261	-0.079639							0.873658	-0.490608
0.361506	-0.082115							0.874902	-0.490608
0.36275	-0.084103							0.876147	-0.490608
0.363995	-0.086617							0.877391	-0.490608
0.365239	-0.089159							0.878636	-0.490608
0.366484	-0.092406							0.87988	-0.490608
0.367728	-0.094787							0.881125	-0.490608
0.368973	-0.096464							0.882369	-0.490608
0.370218	-0.099211							0.883614	-0.490608
0.371462	-0.101357							0.884858	-0.490608
0.372707	-0.104272							0.886103	-0.490608
0.373951	-0.107204							0.887347	-0.490608
0.375196	-0.109151							0.888592	-0.490608
0.37644	-0.11085							0.889836	-0.490608
0.377685	-0.113071							0.891081	-0.490608
0.378929	-0.115751							0.892326	-0.490608
0.380174	-0.117616							0.89357	-0.490608
0.381418	-0.119609							0.894814	-0.490608
0.382663	-0.12184							0.896059	-0.490608
0.383907	-0.124125							0.897304	-0.490608
0.385152	-0.126033							0.898548	-0.490608
0.386396	-0.12829							0.899793	-0.490608
0.387641	-0.13094							0.901037	-0.490608
0.388885	-0.132485							0.902282	-0.490608
0.39013	-0.134568							0.903526	-0.490607
0.391374	-0.137242							0.904771	-0.490607
0.392619	-0.139475							0.906015	-0.490607
0.393864	-0.141694							0.90726	-0.490607
0.395108	-0.144272							0.908504	-0.490607
0.396353	-0.147222							0.909749	-0.490607
0.397597	-0.149676							0.910993	-0.490607
0.398842	-0.151638							0.912238	-0.490607
0.400086	-0.153775							0.913482	-0.490607
0.401331	-0.155982							0.914727	-0.490607
0.402575	-0.157168							0.915972	-0.490607
0.40382	-0.157946							0.917216	-0.490607
0.405064	-0.158547							0.91846	-0.490607
0.406309	-0.160134							0.919705	-0.490607
0.407553	-0.162416							0.92095	-0.490607
0.408798	-0.164316							0.922194	-0.490607
0.410042	-0.165926							0.923439	-0.490607
0.411287	-0.167235							0.924683	-0.490607
0.412531	-0.168455							0.925928	-0.490607
0.413776	-0.169947							0.927172	-0.490607
0.41502	-0.171014							0.928417	-0.490607
0.416265	-0.171473							0.929661	-0.490607
0.41751	-0.172593							0.930906	-0.490607
0.418754	-0.173994							0.93215	-0.490607
0.419999	-0.175398							0.933395	-0.490607
0.421243	-0.177302							0.934639	-0.490607
0.422488	-0.179393							0.935884	-0.490607
0.423732	-0.181008							0.937128	-0.490607
0.424977	-0.182824							0.938373	-0.490607
0.426221	-0.184909							0.939618	-0.490607
0.427466	-0.186438							0.940862	-0.490607
0.42871	-0.187325							0.942106	-0.490607
0.429955	-0.188379							0.943351	-0.490607
0.431199	-0.19065							0.944596	-0.490607
0.432444	-0.193225							0.94584	-0.490607
0.433688	-0.194934							0.947085	-0.490607
0.434933	-0.195991							0.948329	-0.490607
0.436177	-0.196713							0.949574	-0.490607
0.437422	-0.198281							0.950818	-0.490607
0.438666	-0.200205							0.952063	-0.490607
0.439911	-0.201595							0.953307	-0.490607
0.441156	-0.20253							0.954552	-0.490607
0.4424	-0.204063							0.955796	-0.490607
0.443645	-0.205701							0.957041	-0.490607
0.444889	-0.20644							0.958285	-0.490607
0.446134	-0.207655							0.95953	-0.490607
0.447378	-0.208758							0.960774	-0.490607
0.448623	-0.209791							0.962019	-0.490607
0.449867	-0.210745							0.963264	-0.490607
0.451112	-0.211765							0.964508	-0.490607
0.452356	-0.213007							0.965753	-0.490607
0.453601	-0.213919							0.966997	-0.490607
0.454845	-0.214995							0.968242	-0.490607
0.45609	-0.215711							0.969486	-0.490607
0.457334	-0.216562							0.970731	-0.490607
0.458579	-0.217381							0.971975	-0.490607
0.459823	-0.218406							0.97322	-0.490607
0.461068	-0.219204							0.974464	-0.490607
0.462313	-0.219596							0.975709	-0.490607
0.463557	-0.220476							0.976953	-0.490607
0.464802	-0.221312							0.978198	-0.490607
0.466046	-0.222479							0.979442	-0.490607
0.467291	-0.224048							0.980687	-0.490607
0.468535	-0.225999							0.981931	-0.490607
0.46978	-0.226348							0.983176	-0.490607
0.471024	-0.2268							0.98442	-0.490607
0.472269	-0.227495							0.985665	-0.490607
0.473513	-0.228973							0.98691	-0.490607
0.474758	-0.229846							0.988154	-0.490607
0.476002	-0.230374							0.989399	-0.490607
0.477247	-0.231169							0.990643	-0.490607
0.478491	-0.232169							0.991888	-0.490607
0.479736	-0.233055							0.993132	-0.490607
0.48098	-0.234061							0.994377	-0.490607
0.482225	-0.23518							0.995621	-0.490606
0.483469	-0.235955							0.996866	-0.490606
0.484714	-0.236934							0.99811	-0.490606
0.485959	-0.237569							0.999355	-0.490606
0.487203	-0.238092							1.000599	-0.490606
0.488448	-0.23845							1.001844	-0.490606
0.489692	-0.239722							1.003088	-0.490606
0.490937	-0.240323							1.004333	-0.490606
0.492181	-0.240365							1.005577	-0.490606
0.493426	-0.241129							1.006822	-0.490606
0.49467	-0.242407							1.008066	-0.490606
0.495915	-0.243762							1.009311	-0.490606
0.497159	-0.244204							1.010556	-0.490606
0.498404	-0.245679							1.0118	-0.490606
0.499648	-0.247028							1.013045	-0.490606
0.500893	-0.24809							1.014289	-0.490606
0.502137	-0.248938							1.015534	-0.490606
0.503382	-0.249977							1.016778	-0.490606
0.504626	-0.250469							1.018023	-0.490606
0.505871	-0.251812							1.019267	-0.490606
0.507115	-0.25364							1.020512	-0.490606
0.50836	-0.254641							1.021756	-0.490606
0.509604	-0.256046							1.023001	-0.490606
0.510849	-0.257197							1.024245	-0.490606
0.512094	-0.257402							1.02549	-0.490606
0.513338	-0.258042							1.026734	-0.490606
0.514583	-0.258139							1.027979	-0.490606
0.515827	-0.258312							1.029223	-0.490606
0.517072	-0.258807							1.030468	-0.490606
0.518316	-0.260111							1.031712	-0.490606
0.519561	-0.261204							1.032957	-0.490606
0.520805	-0.261614							1.034202	-0.490606
0.52205	-0.262244							1.035446	-0.490606
0.523294	-0.262628							1.036691	-0.490606
0.524539	-0.263662							1.037935	-0.490606
0.525783	-0.263896							1.03918	-0.490606
0.527028	-0.264779							1.040424	-0.490606
0.528272	-0.265344							1.041669	-0.490606
0.529517	-0.266295							1.042913	-0.490606
0.530761	-0.267029							1.044158	-0.490606
0.532006	-0.268666							1.045402	-0.490606
0.53325	-0.269642							1.046647	-0.490606
0.534495	-0.269939							1.047891	-0.490606
0.53574	-0.271075							1.049136	-0.490606
0.536984	-0.271097							1.05038	-0.490606
0.538229	-0.27255							1.051625	-0.490606
0.539473	-0.273399							1.052869	-0.490606
0.540718	-0.274442							1.054114	-0.490606
0.541962	-0.275275							1.055358	-0.490606
0.543207	-0.275306							1.056603	-0.490606
0.544451	-0.276371							1.057847	-0.490606
0.545696	-0.276882							1.059092	-0.490606
0.54694	-0.276757							1.060337	-0.490606
0.548185	-0.278423							1.061581	-0.490606
0.549429	-0.278438							1.062826	-0.490605
0.550674	-0.279318							1.06407	-0.490605
0.551918	-0.27908							1.065315	-0.490605
0.553163	-0.280385							1.066559	-0.490605
0.554407	-0.281986							1.067804	-0.490605
0.555652	-0.283505							1.069048	-0.490605
0.556896	-0.283119							1.070293	-0.490605
0.558141	-0.282412							1.071537	-0.490605
0.559386	-0.283582							1.072782	-0.490605
0.56063	-0.284268							1.074026	-0.490605
0.561875	-0.284157							1.075271	-0.490605
0.563119	-0.283621							1.076515	-0.490605
0.564364	-0.283764							1.07776	-0.490605
0.565608	-0.284036							1.079004	-0.490605
0.566853	-0.284842							1.080249	-0.490605
0.568097	-0.284348							1.081493	-0.490605
0.569342	-0.283712							1.082738	-0.490605
0.570586	-0.284232							1.083983	-0.490605
0.571831	-0.284133							1.085227	-0.490605
0.573075	-0.284973							1.086472	-0.490605
0.57432	-0.28543							1.087716	-0.490605
0.575564	-0.285159							1.088961	-0.490605
0.576809	-0.286862							1.090205	-0.490605
0.578053	-0.28782							1.09145	-0.490605
0.579298	-0.288184							1.092694	-0.490605
0.580543	-0.288533							1.093939	-0.490605
0.581787	-0.288805							1.095183	-0.490605
0.583032	-0.289687							1.096428	-0.490605
0.584276	-0.29019							1.097672	-0.490605
0.585521	-0.291032							1.098917	-0.490605
0.586765	-0.291655							1.100161	-0.490605
0.58801	-0.292927							1.101406	-0.490605
0.589254	-0.294101							1.10265	-0.490605
0.590499	-0.29464							1.103895	-0.490605
0.591743	-0.295486							1.105139	-0.490605
0.592988	-0.295932							1.106384	-0.490605
0.594232	-0.296225							1.107629	-0.490605
0.595477	-0.296679							1.108873	-0.490605
0.596721	-0.297295							1.110118	-0.490605
0.597966	-0.297247							1.111362	-0.490605
0.59921	-0.297711							1.112607	-0.490605
0.600455	-0.298797							1.113851	-0.490605
0.601699	-0.299065							1.115096	-0.490605
0.602944	-0.299628							1.11634	-0.490605
0.604189	-0.300014							1.117585	-0.490605
0.605433	-0.30142							1.118829	-0.490605
0.606678	-0.301787							1.120074	-0.490604
0.607922	-0.302194							1.121318	-0.490604
0.609167	-0.302901							1.122563	-0.490604
0.610411	-0.302419							1.123807	-0.490604
0.611656	-0.303129							1.125052	-0.490604
0.6129	-0.303116							1.126296	-0.490604
0.614145	-0.303231							1.127541	-0.490604
0.615389	-0.302843							1.128785	-0.490604
0.616634	-0.302495							1.13003	-0.490604
0.617878	-0.302178							1.131275	-0.490604
0.619123	-0.302567							1.132519	-0.490604
0.620367	-0.303437							1.133764	-0.490604
0.621612	-0.304206							1.135008	-0.490604
0.622856	-0.304244							1.136253	-0.490604
0.624101	-0.304374							1.137497	-0.490604
0.625345	-0.305692							1.138742	-0.490604
0.62659	-0.30603							1.139986	-0.490604
0.627835	-0.30624							1.141231	-0.490604
0.629079	-0.30648							1.142475	-0.490604
0.630324	-0.306974							1.14372	-0.490604
0.631568	-0.307689							1.144964	-0.490604
0.632813	-0.30838							1.146209	-0.490604
0.634057	-0.308373							1.147453	-0.490604
0.635302	-0.308202							1.148698	-0.490604
0.636546	-0.308523							1.149943	-0.490604
0.637791	-0.30961							1.151187	-0.490604
0.639035	-0.309271							1.152431	-0.490604
0.64028	-0.309232							1.153676	-0.490604
0.641524	-0.309739							1.154921	-0.490604
0.642769	-0.310262							1.156165	-0.490604
0.644013	-0.310808							1.15741	-0.490604
0.645258	-0.310982							1.158654	-0.490604
0.646502	-0.311084							1.159899	-0.490604
0.647747	-0.311583							1.161143	-0.490604
0.648991	-0.312371							1.162388	-0.490604
0.650236	-0.312218							1.163632	-0.490604
0.651481	-0.312328							1.164877	-0.490604
0.652725	-0.313003							1.166121	-0.490603
0.65397	-0.313477							1.167366	-0.490603
0.655214	-0.313383							1.16861	-0.490603
0.656459	-0.314011							1.169855	-0.490603
0.657703	-0.314555							1.171099	-0.490603
0.658948	-0.315363							1.172344	-0.490603
0.660192	-0.315759							1.173589	-0.490603
0.661437	-0.315749							1.174833	-0.490603
0.662681	-0.316212							1.176077	-0.490603
0.663926	-0.316352							1.177322	-0.490603
0.66517	-0.316717							1.178567	-0.490603
0.666415	-0.317442							1.179811	-0.490603
0.667659	-0.317004							1.181056	-0.490603
0.668904	-0.317129							1.1823	-0.490603
0.670148	-0.317636							1.183545	-0.490603
0.671393	-0.317942							1.184789	-0.490603
0.672637	-0.318418							1.186034	-0.490603
0.673882	-0.318967							1.187278	-0.490603
0.675127	-0.319787							1.188523	-0.490603
0.676371	-0.320603							1.189767	-0.490603
0.677616	-0.321447							1.191012	-0.490603
0.67886	-0.322104							1.192256	-0.490603
0.680105	-0.322855							1.193501	-0.490603
0.681349	-0.323098							1.194745	-0.490603
0.682594	-0.322968							1.19599	-0.490603
0.683838	-0.322918							1.197235	-0.490603
0.685083	-0.323409							1.198479	-0.490603
0.686327	-0.324452							1.199723	-0.490603
0.687572	-0.324767							1.200968	-0.490603
0.688816	-0.325144							1.202213	-0.490603
0.690061	-0.325615							1.203457	-0.490603
0.691305	-0.325826							1.204702	-0.490603
0.69255	-0.326142							1.205946	-0.490603
0.693794	-0.326884							1.207191	-0.490603
0.695039	-0.327644							1.208435	-0.490603
0.696283	-0.327796							1.20968	-0.490603
0.697528	-0.32807							1.210924	-0.490603
0.698773	-0.328618							1.212169	-0.490603
0.700017	-0.329023							1.213413	-0.490602
0.701262	-0.32991							1.214658	-0.490602
0.702506	-0.330483							1.215902	-0.490602
0.703751	-0.330522							1.217147	-0.490602
0.704995	-0.330847							1.218391	-0.490602
0.70624	-0.330729							1.219636	-0.490602
0.707484	-0.3313							1.220881	-0.490602
0.708729	-0.332242							1.222125	-0.490602
0.709973	-0.332514							1.223369	-0.490602
0.711218	-0.332211							1.224614	-0.490602
0.712462	-0.33224							1.225859	-0.490602
0.713707	-0.332888							1.227103	-0.490602
0.714951	-0.333146							1.228348	-0.490602
0.716196	-0.333336							1.229592	-0.490602
0.71744	-0.333457							1.230837	-0.490602
0.718685	-0.333847							1.232081	-0.490602
0.719929	-0.334222							1.233326	-0.490602
0.721174	-0.335144							1.23457	-0.490602
0.722419	-0.336137							1.235815	-0.490602
0.723663	-0.33743							1.237059	-0.490602
0.724908	-0.337382							1.238304	-0.490602
0.726152	-0.337445							1.239548	-0.490602
0.727397	-0.337337							1.240793	-0.490602
0.728641	-0.336256							1.242037	-0.490602
0.729886	-0.336073							1.243282	-0.490602
0.73113	-0.336336							1.244527	-0.490602
0.732375	-0.336416							1.245771	-0.490602
0.733619	-0.33684							1.247015	-0.490602
0.734864	-0.337072							1.24826	-0.490602
0.736108	-0.336925							1.249505	-0.490602
0.737353	-0.336986							1.250749	-0.490602
0.738597	-0.337083							1.251994	-0.490602
0.739842	-0.336533							1.253238	-0.490602
0.741086	-0.33588							1.254483	-0.490602
0.742331	-0.336279							1.255727	-0.490602
0.743575	-0.337105							1.256972	-0.490601
0.74482	-0.337253							1.258216	-0.490601
0.746065	-0.336726							1.259461	-0.490601
0.747309	-0.336698							1.260705	-0.490601
0.748554	-0.336393							1.26195	-0.490601
0.749798	-0.336742							1.263194	-0.490601
0.751043	-0.337226							1.264439	-0.490601
0.752287	-0.337058							1.265683	-0.490601
0.753532	-0.336891							1.266928	-0.490601
0.754776	-0.337361							1.268173	-0.490601
0.756021	-0.3376							1.269417	-0.490601
0.757265	-0.337184							1.270661	-0.490601
0.75851	-0.337316							1.271906	-0.490601
0.759754	-0.338086							1.273151	-0.490601
0.760999	-0.3379							1.274395	-0.490601
0.762243	-0.337817							1.27564	-0.490601
0.763488	-0.33768							1.276884	-0.490601
0.764732	-0.337463							1.278129	-0.490601
0.765977	-0.338408							1.279373	-0.490601
0.767221	-0.338776							1.280618	-0.490601
0.768466	-0.33883							1.281862	-0.490601
0.769711	-0.33891							1.283107	-0.490601
0.770955	-0.338631							1.284351	-0.490601
0.7722	-0.339389							1.285596	-0.490601
0.773444	-0.339776							1.28684	-0.490601
0.774689	-0.340999							1.288085	-0.490601
0.775933	-0.340225							1.289329	-0.490601
0.777178	-0.340168							1.290574	-0.490601
0.778422	-0.340307							1.291818	-0.4906
0.779667	-0.341066							1.293063	-0.4906
0.780911	-0.341457							1.294308	-0.4906
0.782156	-0.341068							1.295552	-0.4906
0.7834	-0.340877							1.296797	-0.4906
0.784645	-0.340562							1.298041	-0.4906
0.785889	-0.339782							1.299286	-0.4906
0.787134	-0.340609							1.30053	-0.4906
0.788378	-0.341211							1.301775	-0.4906
0.789623	-0.342472							1.303019	-0.4906
0.790867	-0.343881							1.304264	-0.4906
0.792112	-0.345396							1.305508	-0.4906
0.793357	-0.346206							1.306753	-0.4906
0.794601	-0.346519							1.307997	-0.4906
0.795846	-0.34668							1.309242	-0.4906
0.79709	-0.347308							1.310486	-0.4906
0.798335	-0.347287							1.311731	-0.4906
0.799579	-0.347998							1.312975	-0.4906
0.800824	-0.348275							1.31422	-0.4906
0.802068	-0.349147							1.315464	-0.4906
0.803313	-0.350082							1.316709	-0.4906
0.804557	-0.350721							1.317954	-0.4906
0.805802	-0.350316							1.319198	-0.4906
0.807046	-0.350766							1.320443	-0.4906
0.808291	-0.351745							1.321687	-0.4906
0.809535	-0.352144							1.322932	-0.4906
0.81078	-0.352806							1.324176	-0.4906
0.812024	-0.352187							1.325421	-0.4906
0.813269	-0.352025							1.326665	-0.490599
0.814513	-0.35159							1.32791	-0.490599
0.815758	-0.352535							1.329154	-0.490599
0.817003	-0.352488							1.330399	-0.490599
0.818247	-0.352748							1.331643	-0.490599
0.819492	-0.353277							1.332888	-0.490599
0.820736	-0.353163							1.334132	-0.490599
0.821981	-0.352948							1.335377	-0.490599
0.823225	-0.353368							1.336621	-0.490599
0.82447	-0.353434							1.337866	-0.490599
0.825714	-0.354121							1.33911	-0.490599
0.826959	-0.354357							1.340355	-0.490599
0.828203	-0.353973							1.3416	-0.490599
0.829448	-0.352883							1.342844	-0.490599
0.830692	-0.353392							1.344089	-0.490599
0.831937	-0.354221							1.345333	-0.490599
0.833181	-0.354948							1.346578	-0.490599
0.834426	-0.354817							1.347822	-0.490599
0.83567	-0.353955							1.349067	-0.490599
0.836915	-0.353577							1.350311	-0.490599
0.838159	-0.354619							1.351556	-0.490599
0.839404	-0.355228							1.3528	-0.490599
0.840649	-0.354745							1.354045	-0.490599
0.841893	-0.354621							1.355289	-0.490599
0.843138	-0.354069							1.356534	-0.490598
0.844382	-0.354687							1.357778	-0.490598
0.845627	-0.355149							1.359023	-0.490598
0.846871	-0.355877							1.360267	-0.490598
0.848116	-0.356766							1.361512	-0.490598
0.84936	-0.356443							1.362756	-0.490598
0.850605	-0.355999							1.364001	-0.490598
0.851849	-0.356042							1.365246	-0.490598
0.853094	-0.356366							1.36649	-0.490598
0.854338	-0.35535							1.367735	-0.490598
0.855583	-0.354611							1.368979	-0.490598
0.856827	-0.353722							1.370224	-0.490598
0.858072	-0.353769							1.371468	-0.490598
0.859316	-0.353461							1.372713	-0.490598
0.860561	-0.355309							1.373957	-0.490598
0.861805	-0.356121							1.375202	-0.490598
0.86305	-0.355721							1.376446	-0.490598
0.864295	-0.355655							1.377691	-0.490598
0.865539	-0.355747							1.378935	-0.490598
0.866784	-0.355417							1.38018	-0.490598
0.868028	-0.354789							1.381424	-0.490598
0.869273	-0.354762							1.382669	-0.490598
0.870517	-0.35478							1.383913	-0.490598
0.871762	-0.355103							1.385158	-0.490598
0.873006	-0.355949							1.386402	-0.490598
0.874251	-0.356851							1.387647	-0.490598
0.875495	-0.356701							1.388892	-0.490598
0.87674	-0.358114							1.390136	-0.490598
0.877984	-0.358825							1.391381	-0.490598
0.879229	-0.358747							1.392625	-0.490598
0.880473	-0.358798							1.39387	-0.490598
0.881718	-0.358684							1.395114	-0.490598
0.882962	-0.359445							1.396359	-0.490598
0.884207	-0.359891							1.397603	-0.490598
0.885451	-0.360331							1.398848	-0.490598
0.886696	-0.360925							1.400092	-0.490597
0.887941	-0.361476							1.401337	-0.490597
0.889185	-0.3622							1.402581	-0.490597
0.89043	-0.36263							1.403826	-0.490597
0.891674	-0.363603							1.40507	-0.490597
0.892919	-0.363896							1.406315	-0.490597
0.894163	-0.363708							1.407559	-0.490597
0.895408	-0.363981							1.408804	-0.490597
0.896652	-0.36398							1.410048	-0.490597
0.897897	-0.364915							1.411293	-0.490597
0.899141	-0.364938							1.412538	-0.490597
0.900386	-0.365486							1.413782	-0.490597
0.90163	-0.365775							1.415027	-0.490597
0.902875	-0.366755							1.416271	-0.490597
0.904119	-0.367923							1.417516	-0.490597
0.905364	-0.367948							1.41876	-0.490597
0.906608	-0.368586							1.420005	-0.490597
0.907853	-0.368701							1.421249	-0.490597
0.909098	-0.368764							1.422494	-0.490597
0.910342	-0.368477							1.423738	-0.490597
0.911587	-0.369034							1.424983	-0.490597
0.912831	-0.36971							1.426227	-0.490597
0.914076	-0.36995							1.427472	-0.490597
0.91532	-0.369556							1.428716	-0.490596
0.916565	-0.370534							1.429961	-0.490596
0.917809	-0.371165							1.431205	-0.490596
0.919054	-0.371509							1.43245	-0.490596
0.920298	-0.371887							1.433694	-0.490596
0.921543	-0.371901							1.434939	-0.490596
0.922787	-0.371223							1.436184	-0.490596
0.924032	-0.370282							1.437428	-0.490596
0.925276	-0.370499							1.438673	-0.490596
0.926521	-0.370737							1.439917	-0.490596
0.927765	-0.371201							1.441162	-0.490596
0.92901	-0.372301							1.442406	-0.490596
0.930254	-0.373044							1.443651	-0.490596
0.931499	-0.373235							1.444895	-0.490596
0.932744	-0.37438							1.44614	-0.490596
0.933988	-0.375038							1.447384	-0.490596
0.935233	-0.374904							1.448629	-0.490596
0.936477	-0.374642							1.449873	-0.490596
0.937722	-0.374766							1.451118	-0.490596
0.938966	-0.374783							1.452362	-0.490596
0.940211	-0.374831							1.453607	-0.490596
0.941455	-0.375527							1.454851	-0.490596
0.9427	-0.376206							1.456096	-0.490595
0.943944	-0.376374							1.45734	-0.490595
0.945189	-0.376527							1.458585	-0.490595
0.946433	-0.377416							1.45983	-0.490595
0.947678	-0.378063							1.461074	-0.490595
0.948922	-0.378313							1.462319	-0.490595
0.950167	-0.377247							1.463563	-0.490595
0.951411	-0.376897							1.464808	-0.490595
0.952656	-0.377046							1.466052	-0.490595
0.9539	-0.377052							1.467297	-0.490595
0.955145	-0.376883							1.468541	-0.490595
0.95639	-0.377075							1.469786	-0.490595
0.957634	-0.376884							1.47103	-0.490595
0.958879	-0.377047							1.472275	-0.490595
0.960123	-0.377643							1.473519	-0.490595
0.961368	-0.378107							1.474764	-0.490595
0.962612	-0.378074							1.476008	-0.490595
0.963857	-0.377747							1.477253	-0.490595
0.965101	-0.377128							1.478498	-0.490595
0.966346	-0.376076							1.479742	-0.490595
0.96759	-0.375708							1.480986	-0.490595
0.968835	-0.375648							1.482231	-0.490595
0.970079	-0.375242							1.483476	-0.490594
0.971324	-0.375296							1.48472	-0.490594
0.972568	-0.375931							1.485965	-0.490594
0.973813	-0.376328							1.487209	-0.490594
0.975057	-0.376524							1.488454	-0.490594
0.976302	-0.376697							1.489698	-0.490594
0.977546	-0.376985							1.490943	-0.490594
0.978791	-0.376941							1.492187	-0.490594
0.980036	-0.377216							1.493432	-0.490594
0.98128	-0.377608							1.494676	-0.490594
0.982525	-0.37774							1.495921	-0.490594
0.983769	-0.378327							1.497165	-0.490594
0.985014	-0.379118							1.49841	-0.490594
0.986258	-0.379745							1.499654	-0.490594
0.987503	-0.380309							1.500899	-0.490594
0.988747	-0.380619							1.502143	-0.490594
0.989992	-0.381073							1.503388	-0.490594
0.991236	-0.381529							1.504632	-0.490594
0.992481	-0.381385							1.505877	-0.490594
0.993725	-0.381253							1.507122	-0.490594
0.99497	-0.380914							1.508366	-0.490594
0.996214	-0.3804							1.509611	-0.490593
0.997459	-0.379919							1.510855	-0.490593
0.998703	-0.379999							1.5121	-0.490593
0.999948	-0.380599							1.513344	-0.490593
1.001192	-0.380498							1.514589	-0.490593
1.002437	-0.379631							1.515833	-0.490593
1.003682	-0.379017							1.517078	-0.490593
1.004926	-0.378732							1.518322	-0.490593
1.006171	-0.378521							1.519567	-0.490593
1.007415	-0.378027							1.520811	-0.490593
1.00866	-0.377311							1.522056	-0.490593
1.009904	-0.376814							1.5233	-0.490593
1.011149	-0.376938							1.524545	-0.490593
1.012393	-0.378174							1.525789	-0.490593
1.013638	-0.37901							1.527034	-0.490593
1.014882	-0.378463							1.528279	-0.490593
1.016127	-0.37883							1.529523	-0.490593
1.017371	-0.379836							1.530768	-0.490593
1.018616	-0.380686							1.532012	-0.490593
1.01986	-0.380579							1.533257	-0.490593
1.021105	-0.380289							1.534501	-0.490593
1.022349	-0.380341							1.535746	-0.490592
1.023594	-0.380354							1.53699	-0.490592
1.024838	-0.380559							1.538235	-0.490592
1.026083	-0.381101							1.539479	-0.490592
1.027328	-0.382005							1.540724	-0.490592
1.028572	-0.382046							1.541968	-0.490592
1.029817	-0.382438							1.543213	-0.490592
1.031061	-0.38274							1.544457	-0.490592
1.032306	-0.3828							1.545702	-0.490592
1.03355	-0.383076							1.546946	-0.490592
1.034795	-0.382792							1.548191	-0.490592
1.036039	-0.382845							1.549435	-0.490592
1.037284	-0.38308							1.55068	-0.490592
1.038528	-0.383605							1.551924	-0.490592
1.039773	-0.383742							1.553169	-0.490592
1.041017	-0.384348							1.554414	-0.490592
1.042262	-0.385034							1.555658	-0.490592
1.043506	-0.386332							1.556903	-0.490592
1.044751	-0.38769							1.558147	-0.490591
1.045995	-0.38718							1.559392	-0.490591
1.04724	-0.387149							1.560636	-0.490591
1.048484	-0.387405							1.561881	-0.490591
1.049729	-0.387795							1.563125	-0.490591
1.050974	-0.388115							1.56437	-0.490591
1.052218	-0.388332							1.565614	-0.490591
1.053463	-0.387363							1.566859	-0.490591
1.054707	-0.386866							1.568103	-0.490591
1.055952	-0.387517							1.569348	-0.490591
1.057196	-0.388076							1.570592	-0.490591
1.058441	-0.388389							1.571837	-0.49059
1.059685	-0.389083							1.573081	-0.49059
1.06093	-0.389569							1.574326	-0.49059
1.062174	-0.390166							1.575571	-0.49059
1.063419	-0.39072							1.576815	-0.49059
1.064663	-0.39125							1.57806	-0.49059
1.065908	-0.391853							1.579304	-0.49059
1.067152	-0.392528							1.580549	-0.49059
1.068397	-0.392722							1.581793	-0.49059
1.069641	-0.394079							1.583038	-0.49059
1.070886	-0.395507							1.584282	-0.49059
1.07213	-0.395722							1.585527	-0.49059
1.073375	-0.396148							1.586771	-0.49059
1.07462	-0.395902							1.588016	-0.49059
1.075864	-0.39631							1.58926	-0.49059
1.077109	-0.396563							1.590505	-0.49059
1.078353	-0.396483							1.591749	-0.49059
1.079598	-0.396221							1.592994	-0.49059
1.080842	-0.395401							1.594239	-0.490589
1.082087	-0.395273							1.595483	-0.490589
1.083331	-0.395089							1.596727	-0.490589
1.084576	-0.394829							1.597972	-0.490589
1.08582	-0.394413							1.599216	-0.490589
1.087065	-0.394907							1.600461	-0.490589
1.088309	-0.394908							1.601706	-0.490589
1.089554	-0.393795							1.60295	-0.490589
1.090798	-0.394676							1.604195	-0.490589
1.092043	-0.394668							1.605439	-0.490589
1.093287	-0.39428							1.606684	-0.490589
1.094532	-0.39488							1.607928	-0.490589
1.095776	-0.395241							1.609173	-0.490589
1.097021	-0.395714							1.610417	-0.490589
1.098266	-0.395122							1.611662	-0.490589
1.09951	-0.394932							1.612906	-0.490589
1.100755	-0.395311							1.614151	-0.490589
1.101999	-0.395432							1.615395	-0.490589
1.103244	-0.39507							1.61664	-0.490589
1.104488	-0.394667							1.617884	-0.490589
1.105733	-0.393609							1.619129	-0.490588
1.106977	-0.392894							1.620373	-0.490588
1.108222	-0.394261							1.621618	-0.490588
1.109466	-0.394311							1.622863	-0.490588
1.110711	-0.393501							1.624107	-0.490588
1.111955	-0.392989							1.625352	-0.490588
1.1132	-0.392927							1.626596	-0.490588
1.114444	-0.392827							1.627841	-0.490588
1.115689	-0.393365							1.629085	-0.490588
1.116933	-0.394843							1.63033	-0.490588
1.118178	-0.394708							1.631574	-0.490588
1.119422	-0.394431							1.632819	-0.490588
1.120667	-0.395066							1.634063	-0.490588
1.121912	-0.39456							1.635308	-0.490588
1.123156	-0.394838							1.636552	-0.490588
1.124401	-0.394229							1.637797	-0.490588
1.125645	-0.393537							1.639041	-0.490588
1.12689	-0.39391							1.640286	-0.490588
1.128134	-0.394776							1.641531	-0.490587
1.129379	-0.39393							1.642775	-0.490587
1.130623	-0.394788							1.644019	-0.490587
1.131868	-0.394555							1.645264	-0.490587
1.133112	-0.395005							1.646508	-0.490587
1.134357	-0.395123							1.647753	-0.490587
1.135601	-0.394668							1.648998	-0.490587
1.136846	-0.395551							1.650242	-0.490587
1.13809	-0.39444							1.651487	-0.490587
1.139335	-0.395194							1.652731	-0.490587
1.140579	-0.395724							1.653976	-0.490587
1.141824	-0.39548							1.65522	-0.490587
1.143068	-0.396718							1.656465	-0.490587
1.144313	-0.39688							1.657709	-0.490587
1.145558	-0.398522							1.658954	-0.490587
1.146802	-0.399122							1.660198	-0.490587
1.148047	-0.400123							1.661443	-0.490587
1.149291	-0.399635							1.662687	-0.490587
1.150536	-0.399323							1.663932	-0.490586
1.15178	-0.399971							1.665176	-0.490586
1.153025	-0.400622							1.666421	-0.490586
1.154269	-0.401226							1.667665	-0.490586
1.155514	-0.402595							1.66891	-0.490586
1.156758	-0.403382							1.670155	-0.490586
1.158003	-0.403368							1.671399	-0.490586
1.159247	-0.403106							1.672644	-0.490586
1.160492	-0.40386							1.673888	-0.490586
1.161736	-0.40378							1.675133	-0.490586
1.162981	-0.402311							1.676377	-0.490586
1.164225	-0.40238							1.677622	-0.490586
1.16547	-0.402927							1.678866	-0.490586
1.166714	-0.403355							1.680111	-0.490586
1.167959	-0.403997							1.681355	-0.490586
1.169204	-0.403907							1.6826	-0.490586
1.170448	-0.40378							1.683844	-0.490586
1.171693	-0.404262							1.685089	-0.490586
1.172937	-0.404625							1.686333	-0.490585
1.174182	-0.405141							1.687578	-0.490585
1.175426	-0.405552							1.688823	-0.490585
1.176671	-0.405861							1.690067	-0.490585
1.177915	-0.406796							1.691311	-0.490585
1.17916	-0.406153							1.692556	-0.490585
1.180404	-0.406185							1.6938	-0.490585
1.181649	-0.40694							1.695045	-0.490585
1.182893	-0.406242							1.69629	-0.490585
1.184138	-0.406838							1.697534	-0.490585
1.185382	-0.40707							1.698779	-0.490585
1.186627	-0.407811							1.700023	-0.490585
1.187871	-0.408715							1.701268	-0.490585
1.189116	-0.409639							1.702512	-0.490585
1.19036	-0.409737							1.703757	-0.490585
1.191605	-0.41018							1.705001	-0.490585
1.19285	-0.410077							1.706246	-0.490585
1.194094	-0.409464							1.70749	-0.490584
1.195339	-0.408823							1.708735	-0.490584
1.196583	-0.409256							1.709979	-0.490584
1.197828	-0.409638							1.711224	-0.490584
1.199072	-0.409322							1.712468	-0.490584
1.200317	-0.409541							1.713713	-0.490584
1.201561	-0.40986							1.714957	-0.490584
1.202806	-0.410468							1.716202	-0.490584
1.20405	-0.411066							1.717447	-0.490584
1.205295	-0.41066							1.718691	-0.490584
1.206539	-0.411262							1.719936	-0.490584
1.207784	-0.410747							1.72118	-0.490584
1.209028	-0.410625							1.722425	-0.490584
1.210273	-0.41008							1.723669	-0.490583
1.211517	-0.41067							1.724914	-0.490583
1.212762	-0.410836							1.726158	-0.490583
1.214006	-0.410895							1.727403	-0.490583
1.215251	-0.41074							1.728647	-0.490583
1.216496	-0.411222							1.729892	-0.490583
1.21774	-0.410644							1.731136	-0.490583
1.218985	-0.409715							1.732381	-0.490583
1.220229	-0.409391							1.733625	-0.490583
1.221474	-0.409469							1.73487	-0.490583
1.222718	-0.410495							1.736115	-0.490583
1.223963	-0.411229							1.737359	-0.490582
1.225207	-0.411541							1.738604	-0.490582
1.226452	-0.411347							1.739848	-0.490582
1.227696	-0.411302							1.741092	-0.490582
1.228941	-0.411219							1.742337	-0.490582
1.230185	-0.411597							1.743582	-0.490582
1.23143	-0.41252							1.744826	-0.490582
1.232674	-0.412522							1.746071	-0.490582
1.233919	-0.411962							1.747315	-0.490582
1.235163	-0.412264							1.74856	-0.490582
1.236408	-0.412755							1.749804	-0.490582
1.237653	-0.412722							1.751049	-0.490582
1.238897	-0.412858							1.752293	-0.490582
1.240142	-0.412675							1.753538	-0.490582
1.241386	-0.412696							1.754782	-0.490582
1.242631	-0.413168							1.756027	-0.490582
1.243875	-0.412927							1.757271	-0.490582
1.24512	-0.413444							1.758516	-0.490581
1.246364	-0.413715							1.75976	-0.490581
1.247609	-0.414322							1.761005	-0.490581
1.248853	-0.415286							1.762249	-0.490581
1.250098	-0.415307							1.763494	-0.490581
1.251342	-0.415205							1.764739	-0.490581
1.252587	-0.415177							1.765983	-0.490581
1.253831	-0.414653							1.767228	-0.490581
1.255076	-0.414167							1.768472	-0.490581
1.25632	-0.414579							1.769717	-0.490581
1.257565	-0.414798							1.770961	-0.490581
1.258809	-0.414107							1.772206	-0.490581
1.260054	-0.413752							1.77345	-0.490581
1.261299	-0.414112							1.774695	-0.490581
1.262543	-0.414838							1.775939	-0.490581
1.263788	-0.414919							1.777184	-0.490581
1.265032	-0.414716							1.778428	-0.49058
1.266277	-0.414221							1.779673	-0.49058
1.267521	-0.414197							1.780917	-0.49058
1.268766	-0.414047							1.782162	-0.49058
1.27001	-0.413836							1.783406	-0.49058
1.271255	-0.41376							1.784651	-0.49058
1.272499	-0.413751							1.785896	-0.49058
1.273744	-0.414173							1.78714	-0.49058
1.274988	-0.414649							1.788384	-0.49058
1.276233	-0.415371							1.789629	-0.49058
1.277477	-0.415629							1.790874	-0.49058
1.278722	-0.415343							1.792118	-0.49058
1.279966	-0.415439							1.793363	-0.49058
1.281211	-0.416081							1.794607	-0.49058
1.282455	-0.416661							1.795852	-0.49058
1.2837	-0.4174							1.797096	-0.49058
1.284945	-0.417972							1.798341	-0.49058
1.286189	-0.417381							1.799585	-0.490579
1.287434	-0.41796							1.80083	-0.490579
1.288678	-0.41907							1.802074	-0.490579
1.289923	-0.419944							1.803319	-0.490579
1.291167	-0.419768							1.804563	-0.490579
1.292412	-0.419437							1.805808	-0.490579
1.293656	-0.41887							1.807052	-0.490579
1.294901	-0.418533							1.808297	-0.490579
1.296145	-0.418827							1.809541	-0.490579
1.29739	-0.419025							1.810786	-0.490579
1.298634	-0.418579							1.812031	-0.490579
1.299879	-0.417958							1.813275	-0.490578
1.301123	-0.417503							1.81452	-0.490578
1.302368	-0.417842							1.815764	-0.490578
1.303612	-0.418394							1.817009	-0.490578
1.304857	-0.418729							1.818253	-0.490578
1.306101	-0.4192							1.819498	-0.490578
1.307346	-0.418788							1.820742	-0.490578
1.308591	-0.418311							1.821987	-0.490578
1.309835	-0.418647							1.823231	-0.490578
1.31108	-0.417869							1.824476	-0.490578
1.312324	-0.417212							1.82572	-0.490578
1.313569	-0.417062							1.826965	-0.490577
1.314813	-0.416732							1.828209	-0.490577
1.316058	-0.417328							1.829454	-0.490577
1.317302	-0.4184							1.830698	-0.490577
1.318547	-0.418735							1.831943	-0.490577
1.319791	-0.418334							1.833188	-0.490577
1.321036	-0.418313							1.834432	-0.490577
1.32228	-0.419319							1.835676	-0.490577
1.323525	-0.419731							1.836921	-0.490577
1.324769	-0.419209							1.838166	-0.490577
1.326014	-0.418482							1.83941	-0.490577
1.327258	-0.419041							1.840655	-0.490577
1.328503	-0.419724							1.841899	-0.490577
1.329747	-0.420442							1.843144	-0.490577
1.330992	-0.420813							1.844388	-0.490577
1.332237	-0.421279							1.845633	-0.490577
1.333481	-0.421413							1.846877	-0.490577
1.334725	-0.421762							1.848122	-0.490576
1.33597	-0.421696							1.849366	-0.490576
1.337215	-0.420341							1.850611	-0.490576
1.338459	-0.420398							1.851855	-0.490576
1.339704	-0.419949							1.8531	-0.490576
1.340948	-0.419515							1.854344	-0.490576
1.342193	-0.418593							1.855589	-0.490576
1.343437	-0.417972							1.856833	-0.490576
1.344682	-0.4179							1.858078	-0.490576
1.345926	-0.416586							1.859323	-0.490576
1.347171	-0.415723							1.860567	-0.490576
1.348415	-0.415931							1.861812	-0.490576
1.34966	-0.415638							1.863056	-0.490576
1.350904	-0.414764							1.864301	-0.490576
1.352149	-0.413708							1.865545	-0.490576
1.353393	-0.413885							1.86679	-0.490575
1.354638	-0.414452							1.868034	-0.490575
1.355883	-0.414089							1.869279	-0.490575
1.357127	-0.414565							1.870523	-0.490575
1.358371	-0.414503							1.871768	-0.490575
1.359616	-0.413591							1.873012	-0.490575
1.360861	-0.41304							1.874257	-0.490575
1.362105	-0.412634							1.875501	-0.490575
1.36335	-0.412337							1.876746	-0.490574
1.364594	-0.411673							1.87799	-0.490574
1.365839	-0.411223							1.879235	-0.490574
1.367083	-0.410956							1.88048	-0.490574
1.368328	-0.410275							1.881724	-0.490574
1.369572	-0.41045							1.882969	-0.490574
1.370817	-0.410423							1.884213	-0.490574
1.372061	-0.410391							1.885458	-0.490574
1.373306	-0.409833							1.886702	-0.490574
1.37455	-0.410307							1.887947	-0.490574
1.375795	-0.41072							1.889191	-0.490574
1.377039	-0.410522							1.890436	-0.490574
1.378284	-0.41022							1.89168	-0.490574
1.379529	-0.410208							1.892925	-0.490573
1.380773	-0.410939							1.894169	-0.490573
1.382018	-0.411388							1.895414	-0.490573
1.383262	-0.41214							1.896658	-0.490573
1.384507	-0.411561							1.897903	-0.490573
1.385751	-0.410942							1.899148	-0.490573
1.386996	-0.410974							1.900392	-0.490573
1.38824	-0.411886							1.901636	-0.490573
1.389485	-0.41166							1.902881	-0.490573
1.390729	-0.4115							1.904125	-0.490573
1.391974	-0.410982							1.90537	-0.490573
1.393218	-0.410378							1.906615	-0.490573
1.394463	-0.410966							1.907859	-0.490573
1.395707	-0.411237							1.909104	-0.490573
1.396952	-0.411409							1.910348	-0.490573
1.398196	-0.410697							1.911593	-0.490573
1.399441	-0.411458							1.912837	-0.490572
1.400685	-0.411749							1.914082	-0.490572
1.40193	-0.411416							1.915326	-0.490572
1.403175	-0.411357							1.916571	-0.490572
1.404419	-0.412743							1.917815	-0.490572
1.405664	-0.413589							1.91906	-0.490572
1.406908	-0.413002							1.920304	-0.490572
1.408153	-0.413659							1.921549	-0.490572
1.409397	-0.413092							1.922793	-0.490572
1.410642	-0.412975							1.924038	-0.490572
1.411886	-0.412936							1.925282	-0.490572
1.413131	-0.413746							1.926527	-0.490572
1.414375	-0.414251							1.927772	-0.490572
1.41562	-0.414235							1.929016	-0.490572
1.416864	-0.414476							1.930261	-0.490571
1.418109	-0.414798							1.931505	-0.490571
1.419353	-0.415099							1.93275	-0.490571
1.420598	-0.414328							1.933994	-0.490571
1.421842	-0.414845							1.935239	-0.490571
1.423087	-0.415765							1.936483	-0.490571
1.424331	-0.416954							1.937728	-0.490571
1.425576	-0.418276							1.938972	-0.490571
1.426821	-0.417969							1.940217	-0.49057
1.428065	-0.417379							1.941461	-0.49057
1.42931	-0.418315							1.942706	-0.49057
1.430554	-0.418213							1.94395	-0.49057
1.431799	-0.418477							1.945195	-0.49057
1.433043	-0.41927							1.94644	-0.49057
1.434288	-0.418956							1.947684	-0.49057
1.435532	-0.419557							1.948928	-0.49057
1.436777	-0.4191							1.950173	-0.49057
1.438021	-0.419055							1.951417	-0.49057
1.439266	-0.419125							1.952662	-0.49057
1.44051	-0.42002							1.953907	-0.49057
1.441755	-0.42057							1.955151	-0.49057
1.442999	-0.419836							1.956396	-0.49057
1.444244	-0.419326							1.95764	-0.490569
1.445488	-0.419273							1.958885	-0.490569
1.446733	-0.4191							1.960129	-0.490569
1.447977	-0.419053							1.961374	-0.490569
1.449222	-0.41907							1.962618	-0.490569
1.450467	-0.418625							1.963863	-0.490569
1.451711	-0.418247							1.965107	-0.490569
1.452956	-0.417554							1.966352	-0.490569
1.4542	-0.418351							1.967596	-0.490569
1.455445	-0.418154							1.968841	-0.490569
1.456689	-0.417542							1.970085	-0.490569
1.457934	-0.417553							1.97133	-0.490568
1.459178	-0.41714							1.972574	-0.490568
1.460423	-0.418746							1.973819	-0.490568
1.461667	-0.418573							1.975064	-0.490568
1.462912	-0.418242							1.976308	-0.490568
1.464156	-0.418751							1.977553	-0.490568
1.465401	-0.419125							1.978797	-0.490568
1.466645	-0.419053							1.980042	-0.490568
1.46789	-0.418616							1.981286	-0.490568
1.469134	-0.418545							1.982531	-0.490567
1.470379	-0.419525							1.983775	-0.490567
1.471623	-0.420097							1.98502	-0.490567
1.472868	-0.420057							1.986264	-0.490567
1.474113	-0.420235							1.987509	-0.490567
1.475357	-0.420608							1.988753	-0.490567
1.476602	-0.42164							1.989998	-0.490567
1.477846	-0.422353							1.991242	-0.490567
1.479091	-0.422227							1.992487	-0.490567
1.480335	-0.422337							1.993731	-0.490567
1.48158	-0.422592							1.994976	-0.490567
1.482824	-0.423931							1.99622	-0.490567
1.484069	-0.42397							1.997465	-0.490567
1.485313	-0.423268							1.998709	-0.490567
1.486558	-0.422917							1.999954	-0.490567
1.487802	-0.422822							2.001199	-0.490566
1.489047	-0.424177							2.002443	-0.490566
1.490291	-0.425608							2.003688	-0.490566
1.491536	-0.425072							2.004932	-0.490566
1.49278	-0.424358							2.006177	-0.490566
1.494025	-0.423688							2.007421	-0.490566
1.49527	-0.424164							2.008666	-0.490566
1.496514	-0.423095							2.00991	-0.490566
1.497759	-0.419651							2.011155	-0.490566
1.499003	-0.419279							2.012399	-0.490566
1.500247	-0.416935							2.013644	-0.490566
1.501492	-0.413879							2.014888	-0.490566
1.502737	-0.412441							2.016133	-0.490566
1.503981	-0.410974							2.017377	-0.490566
1.505226	-0.409665							2.018622	-0.490565
1.50647	-0.409615							2.019866	-0.490565
1.507715	-0.410683							2.021111	-0.490565
1.508959	-0.410303							2.022356	-0.490565
1.510204	-0.409742							2.0236	-0.490565
1.511448	-0.408438							2.024845	-0.490565
1.512693	-0.406317							2.026089	-0.490565
1.513937	-0.405544							2.027334	-0.490564
1.515182	-0.40446							2.028578	-0.490564
1.516426	-0.403092							2.029823	-0.490564
1.517671	-0.402857							2.031067	-0.490564
1.518915	-0.401266							2.032312	-0.490564
1.52016	-0.400686							2.033556	-0.490564
1.521405	-0.399121							2.034801	-0.490564
1.522649	-0.398477							2.036045	-0.490564
1.523894	-0.397508							2.03729	-0.490564
1.525138	-0.397444							2.038534	-0.490564
1.526383	-0.397154							2.039779	-0.490564
1.527627	-0.39726							2.041023	-0.490564
1.528872	-0.397122							2.042268	-0.490564
1.530116	-0.397815							2.043513	-0.490564
1.531361	-0.398172							2.044757	-0.490563
1.532605	-0.4004							2.046001	-0.490563
1.53385	-0.401442							2.047246	-0.490563
1.535094	-0.402491							2.048491	-0.490563
1.536339	-0.4032							2.049735	-0.490563
1.537583	-0.404477							2.05098	-0.490563
1.538828	-0.405004							2.052224	-0.490563
1.540072	-0.405199							2.053469	-0.490563
1.541317	-0.405852							2.054713	-0.490563
1.542562	-0.406712							2.055958	-0.490563
1.543806	-0.406826							2.057202	-0.490563
1.545051	-0.407174							2.058447	-0.490562
1.546295	-0.407378							2.059691	-0.490562
1.547539	-0.408339							2.060936	-0.490562
1.548784	-0.409753							2.06218	-0.490562
1.550029	-0.410931							2.063425	-0.490562
1.551273	-0.412368							2.064669	-0.490562
1.552518	-0.413816							2.065914	-0.490562
1.553762	-0.415133							2.067158	-0.490562
1.555007	-0.416562							2.068403	-0.490561
1.556251	-0.417182							2.069648	-0.490561
1.557496	-0.416955							2.070892	-0.490561
1.55874	-0.418098							2.072137	-0.490561
1.559985	-0.419324							2.073381	-0.490561
1.561229	-0.422161							2.074626	-0.490561
1.562474	-0.424462							2.07587	-0.490561
1.563718	-0.426113							2.077115	-0.490561
1.564963	-0.427481							2.078359	-0.490561
1.566207	-0.429037							2.079604	-0.490561
1.567452	-0.430306							2.080848	-0.490561
1.568696	-0.431378							2.082093	-0.490561
1.569941	-0.431621							2.083337	-0.49056
1.571186	-0.432385							2.084582	-0.49056
1.57243	-0.433299							2.085826	-0.49056
1.573675	-0.434829							2.087071	-0.49056
1.574919	-0.436504							2.088315	-0.49056
1.576164	-0.437319							2.08956	-0.49056
1.577408	-0.43876							2.090805	-0.49056
1.578653	-0.440987							2.092049	-0.49056
1.579897	-0.442997							2.093293	-0.490559
1.581142	-0.444197							2.094538	-0.490559
1.582386	-0.444637							2.095783	-0.490559
1.583631	-0.446435							2.097027	-0.490559
1.584875	-0.44764							2.098272	-0.490559
1.58612	-0.449797							2.099516	-0.490559
1.587364	-0.45108							2.100761	-0.490559
1.588609	-0.4524							2.102005	-0.490559
1.589854	-0.453091							2.10325	-0.490559
1.591098	-0.453162							2.104494	-0.490559
1.592343	-0.453292							2.105739	-0.490559
1.593587	-0.453026							2.106983	-0.490559
1.594831	-0.452657							2.108228	-0.490559
1.596076	-0.452928							2.109472	-0.490559
1.597321	-0.453471							2.110717	-0.490558
1.598565	-0.453338							2.111961	-0.490558
1.59981	-0.453251							2.113206	-0.490558
1.601054	-0.453626							2.11445	-0.490558
1.602299	-0.453808							2.115695	-0.490558
1.603543	-0.453777							2.11694	-0.490558
1.604788	-0.453756							2.118184	-0.490558
1.606032	-0.453521							2.119429	-0.490558
1.607277	-0.453394							2.120673	-0.490558
1.608521	-0.45342							2.121918	-0.490558
1.609766	-0.453346							2.123162	-0.490557
1.61101	-0.452618							2.124407	-0.490557
1.612255	-0.452152							2.125651	-0.490557
1.613499	-0.451694							2.126896	-0.490557
1.614744	-0.450366							2.12814	-0.490557
1.615988	-0.449197							2.129385	-0.490557
1.617233	-0.448423							2.130629	-0.490557
1.618478	-0.448285							2.131874	-0.490557
1.619722	-0.448594							2.133118	-0.490557
1.620967	-0.448895							2.134363	-0.490556
1.622211	-0.448914							2.135607	-0.490556
1.623456	-0.448068							2.136852	-0.490556
1.6247	-0.447007							2.138097	-0.490556
1.625945	-0.446732							2.139341	-0.490556
1.627189	-0.447069							2.140585	-0.490556
1.628434	-0.447141							2.14183	-0.490556
1.629678	-0.446735							2.143075	-0.490556
1.630923	-0.446296							2.144319	-0.490556
1.632167	-0.445686							2.145564	-0.490556
1.633412	-0.445254							2.146808	-0.490555
1.634656	-0.445246							2.148053	-0.490555
1.635901	-0.444749							2.149297	-0.490555
1.637146	-0.443919							2.150542	-0.490555
1.63839	-0.443526							2.151786	-0.490555
1.639635	-0.443044							2.153031	-0.490555
1.640879	-0.442182							2.154275	-0.490555
1.642124	-0.441538							2.15552	-0.490555
1.643368	-0.441575							2.156764	-0.490555
1.644613	-0.442106							2.158009	-0.490555
1.645857	-0.441948							2.159253	-0.490554
1.647102	-0.441362							2.160498	-0.490554
1.648346	-0.441172							2.161742	-0.490554
1.649591	-0.440978							2.162987	-0.490554
1.650835	-0.440144							2.164232	-0.490554
1.65208	-0.43915							2.165476	-0.490554
1.653324	-0.439143							2.166721	-0.490554
1.654569	-0.439809							2.167965	-0.490554
1.655813	-0.440543							2.16921	-0.490554
1.657058	-0.440919							2.170454	-0.490554
1.658303	-0.440853							2.171699	-0.490553
1.659547	-0.440112							2.172943	-0.490553
1.660791	-0.439194							2.174188	-0.490553
1.662036	-0.439563							2.175432	-0.490553
1.66328	-0.439496							2.176677	-0.490553
1.664525	-0.438911							2.177921	-0.490553
1.66577	-0.438154							2.179166	-0.490553
1.667014	-0.437171							2.18041	-0.490553
1.668259	-0.437361							2.181655	-0.490553
1.669503	-0.437398							2.182899	-0.490552
1.670748	-0.437194							2.184144	-0.490552
1.671992	-0.436807							2.185389	-0.490552
1.673237	-0.436907							2.186633	-0.490552
1.674481	-0.436755							2.187878	-0.490552
1.675726	-0.43709							2.189122	-0.490552
1.67697	-0.437456							2.190367	-0.490552
1.678215	-0.438259							2.191611	-0.490552
1.679459	-0.43881							2.192856	-0.490552
1.680704	-0.438714							2.1941	-0.490552
1.681948	-0.438297							2.195345	-0.490552
1.683193	-0.437674							2.196589	-0.490551
1.684438	-0.437476							2.197834	-0.490551
1.685682	-0.437111							2.199078	-0.490551
1.686927	-0.436817							2.200323	-0.490551
1.688171	-0.436286							2.201567	-0.490551
1.689416	-0.435581							2.202812	-0.490551
1.69066	-0.435024							2.204057	-0.490551
1.691905	-0.434493							2.205301	-0.490551
1.693149	-0.434414							2.206545	-0.49055
1.694394	-0.434416							2.20779	-0.49055
1.695638	-0.435352							2.209034	-0.49055
1.696883	-0.435982							2.210279	-0.49055
1.698127	-0.436375							2.211524	-0.49055
1.699372	-0.436327							2.212768	-0.49055
1.700616	-0.436443							2.214013	-0.49055
1.701861	-0.43714							2.215257	-0.49055
1.703105	-0.437405							2.216502	-0.49055
1.70435	-0.437398							2.217746	-0.49055
1.705595	-0.437126							2.218991	-0.49055
1.706839	-0.437259							2.220235	-0.490549
1.708083	-0.436362							2.22148	-0.490549
1.709328	-0.436711							2.222724	-0.490549
1.710572	-0.43686							2.223969	-0.490549
1.711817	-0.435413							2.225213	-0.490549
1.713062	-0.435505							2.226458	-0.490549
1.714306	-0.436191							2.227702	-0.490549
1.715551	-0.436298							2.228947	-0.490549
1.716795	-0.435012							2.230191	-0.490548
1.71804	-0.433003							2.231436	-0.490548
1.719284	-0.431967							2.232681	-0.490548
1.720529	-0.430652							2.233925	-0.490548
1.721773	-0.430287							2.23517	-0.490548
1.723018	-0.430803							2.236414	-0.490548
1.724262	-0.429049							2.237659	-0.490548
1.725507	-0.426758							2.238903	-0.490548
1.726751	-0.424916							2.240148	-0.490548
1.727996	-0.423195							2.241392	-0.490548
1.72924	-0.422184							2.242637	-0.490548
1.730485	-0.420262							2.243881	-0.490547
1.73173	-0.418308							2.245126	-0.490547
1.732974	-0.416857							2.24637	-0.490547
1.734219	-0.415192							2.247615	-0.490547
1.735463	-0.41219							2.248859	-0.490547
1.736708	-0.410009							2.250104	-0.490547
1.737952	-0.406902							2.251348	-0.490547
1.739197	-0.404764							2.252593	-0.490547
1.740441	-0.402142							2.253837	-0.490546
1.741686	-0.398981							2.255082	-0.490546
1.74293	-0.396435							2.256326	-0.490546
1.744175	-0.393626							2.257571	-0.490546
1.745419	-0.390882							2.258816	-0.490546
1.746664	-0.388445							2.26006	-0.490546
1.747908	-0.386338							2.261305	-0.490546
1.749153	-0.383549							2.262549	-0.490545
1.750397	-0.380853							2.263794	-0.490545
1.751642	-0.378389							2.265038	-0.490545
1.752887	-0.376206							2.266283	-0.490545
1.754131	-0.373618							2.267527	-0.490545
1.755375	-0.370308							2.268772	-0.490545
1.75662	-0.367614							2.270016	-0.490545
1.757864	-0.363726							2.271261	-0.490545
1.759109	-0.359719							2.272505	-0.490545
1.760354	-0.356338							2.27375	-0.490545
1.761598	-0.352612							2.274994	-0.490545
1.762843	-0.349827							2.276239	-0.490545
1.764087	-0.346489							2.277483	-0.490545
1.765332	-0.343273							2.278728	-0.490545
1.766576	-0.339788							2.279973	-0.490545
1.767821	-0.337247							2.281217	-0.490545
1.769065	-0.333848							2.282462	-0.490545
1.77031	-0.331735							2.283706	-0.490544
1.771554	-0.328628							2.28495	-0.490544
1.772799	-0.325143							2.286195	-0.490544
1.774043	-0.322753							2.28744	-0.490544
1.775288	-0.320406							2.288684	-0.490544
1.776532	-0.316896							2.289929	-0.490544
1.777777	-0.313817							2.291173	-0.490544
1.779022	-0.311804							2.292418	-0.490544
1.780266	-0.310514							2.293662	-0.490543
1.781511	-0.309009							2.294907	-0.490543
1.782755	-0.306687							2.296151	-0.490543
1.784	-0.303599							2.297396	-0.490543
1.785244	-0.301611							2.29864	-0.490543
1.786489	-0.29992							2.299885	-0.490543
1.787733	-0.297695							2.301129	-0.490543
1.788978	-0.296221							2.302374	-0.490542
1.790222	-0.295648							2.303618	-0.490542
1.791467	-0.295112							2.304863	-0.490542
1.792711	-0.293736							2.306108	-0.490542
1.793956	-0.293173							2.307352	-0.490542
1.7952	-0.292295							2.308597	-0.490542
1.796445	-0.29111							2.309841	-0.490542
1.797689	-0.290854							2.311086	-0.490541
1.798934	-0.289978							2.31233	-0.490541
1.800179	-0.289724							2.313575	-0.490541
1.801423	-0.289013							2.314819	-0.490541
1.802668	-0.288239							2.316064	-0.490541
1.803912	-0.288381							2.317308	-0.490541
1.805156	-0.287845							2.318553	-0.490541
1.806401	-0.288463							2.319797	-0.490541
1.807646	-0.288606							2.321042	-0.49054
1.80889	-0.288075							2.322286	-0.49054
1.810135	-0.287728							2.323531	-0.49054
1.811379	-0.288173							2.324775	-0.49054
1.812624	-0.288358							2.32602	-0.49054
1.813868	-0.289287							2.327265	-0.49054
1.815113	-0.28928							2.328509	-0.49054
1.816357	-0.289134							2.329754	-0.490539
1.817602	-0.289433							2.330998	-0.490539
1.818846	-0.289864							2.332243	-0.490539
1.820091	-0.29089							2.333487	-0.490539
1.821335	-0.29183							2.334732	-0.490539
1.82258	-0.29281							2.335976	-0.490539
1.823824	-0.294156							2.337221	-0.490539
1.825069	-0.295073							2.338465	-0.490538
1.826313	-0.295781							2.33971	-0.490538
1.827558	-0.296824							2.340954	-0.490538
1.828803	-0.297785							2.342199	-0.490538
1.830047	-0.297494							2.343443	-0.490538
1.831292	-0.297572							2.344688	-0.490538
1.832536	-0.298071							2.345932	-0.490538
1.833781	-0.299093							2.347177	-0.490538
1.835025	-0.300122							2.348421	-0.490538
1.83627	-0.30099							2.349666	-0.490538
1.837514	-0.301267							2.35091	-0.490538
1.838759	-0.302713							2.352155	-0.490538
1.840003	-0.304326							2.3534	-0.490538
1.841248	-0.305447							2.354644	-0.490538
1.842492	-0.306057							2.355889	-0.490538
1.843737	-0.307382							2.357133	-0.490538
1.844981	-0.309545							2.358378	-0.490538
1.846226	-0.311248							2.359622	-0.490537
1.847471	-0.312283							2.360867	-0.490537
1.848715	-0.313727							2.362111	-0.490537
1.84996	-0.315499							2.363356	-0.490537
1.851204	-0.317543							2.3646	-0.490537
1.852448	-0.318716							2.365845	-0.490537
1.853693	-0.319668							2.367089	-0.490537
1.854938	-0.32125							2.368334	-0.490537
1.856182	-0.323001							2.369578	-0.490536
1.857427	-0.324372							2.370823	-0.490536
1.858671	-0.326451							2.372067	-0.490536
1.859916	-0.328407							2.373312	-0.490536
1.86116	-0.330527							2.374557	-0.490536
1.862405	-0.332819							2.375801	-0.490536
1.863649	-0.335087							2.377046	-0.490536
1.864894	-0.33787							2.37829	-0.490535
1.866138	-0.339754							2.379535	-0.490535
1.867383	-0.341295							2.380779	-0.490535
1.868627	-0.342739							2.382024	-0.490535
1.869872	-0.344659							2.383268	-0.490535
1.871116	-0.346164							2.384513	-0.490535
1.872361	-0.34731							2.385757	-0.490535
1.873605	-0.348394							2.387002	-0.490535
1.87485	-0.349683							2.388246	-0.490534
1.876095	-0.350387							2.389491	-0.490534
1.877339	-0.350917							2.390735	-0.490534
1.878584	-0.352592							2.39198	-0.490534
1.879828	-0.354904							2.393224	-0.490534
1.881073	-0.35626							2.394469	-0.490534
1.882317	-0.356873							2.395714	-0.490534
1.883562	-0.357953							2.396958	-0.490533
1.884806	-0.358953							2.398202	-0.490533
1.886051	-0.360073							2.399447	-0.490533
1.887295	-0.361564							2.400692	-0.490533
1.88854	-0.363341							2.401936	-0.490533
1.889784	-0.365018							2.403181	-0.490533
1.891029	-0.366415							2.404425	-0.490533
1.892273	-0.368229							2.40567	-0.490532
1.893518	-0.370177							2.406914	-0.490532
1.894763	-0.371671							2.408159	-0.490532
1.896007	-0.373702							2.409403	-0.490532
1.897252	-0.375148							2.410648	-0.490532
1.898496	-0.376202							2.411892	-0.490532
1.89974	-0.377745							2.413137	-0.490532
1.900985	-0.379248							2.414381	-0.490532
1.90223	-0.380387							2.415626	-0.490531
1.903474	-0.381572							2.41687	-0.490531
1.904719	-0.382796							2.418115	-0.490531
1.905963	-0.383662							2.419359	-0.490531
1.907208	-0.384208							2.420604	-0.490531
1.908452	-0.384728							2.421849	-0.490531
1.909697	-0.385359							2.423093	-0.490531
1.910941	-0.385832							2.424338	-0.49053
1.912186	-0.386751							2.425582	-0.49053
1.91343	-0.387511							2.426827	-0.49053
1.914675	-0.388585							2.428071	-0.49053
1.915919	-0.390009							2.429316	-0.49053
1.917164	-0.391127							2.43056	-0.49053
1.918408	-0.391565							2.431805	-0.49053
1.919653	-0.391975							2.433049	-0.49053
1.920897	-0.392465							2.434294	-0.490529
1.922142	-0.392625							2.435538	-0.490529
1.923387	-0.393177							2.436783	-0.490529
1.924631	-0.394055							2.438027	-0.490529
1.925876	-0.394467							2.439272	-0.490529
1.92712	-0.394728							2.440516	-0.490529
1.928365	-0.394359							2.441761	-0.490529
1.929609	-0.394632							2.443006	-0.490528
1.930854	-0.395447							2.44425	-0.490528
1.932098	-0.396388							2.445494	-0.490528
1.933343	-0.397488							2.446739	-0.490528
1.934587	-0.398836							2.447984	-0.490528
1.935832	-0.400128							2.449228	-0.490528
1.937076	-0.4013							2.450473	-0.490528
1.938321	-0.401931							2.451717	-0.490528
1.939565	-0.402486							2.452962	-0.490527
1.94081	-0.403234							2.454206	-0.490527
1.942055	-0.403405							2.455451	-0.490527
1.943299	-0.404064							2.456695	-0.490527
1.944544	-0.405535							2.45794	-0.490527
1.945788	-0.406168							2.459184	-0.490527
1.947033	-0.406577							2.460429	-0.490527
1.948277	-0.407271							2.461673	-0.490527
1.949522	-0.407292							2.462918	-0.490526
1.950766	-0.407544							2.464162	-0.490526
1.952011	-0.407534							2.465407	-0.490526
1.953255	-0.407934							2.466651	-0.490526
1.9545	-0.408772							2.467896	-0.490526
1.955744	-0.409406							2.469141	-0.490526
1.956989	-0.410043							2.470385	-0.490526
1.958233	-0.410349							2.47163	-0.490525
1.959478	-0.410483							2.472874	-0.490525
1.960722	-0.411871							2.474119	-0.490525
1.961967	-0.411543							2.475363	-0.490525
1.963212	-0.41149							2.476608	-0.490525
1.964456	-0.411632							2.477852	-0.490525
1.9657	-0.411245							2.479097	-0.490525
1.966945	-0.411254							2.480341	-0.490525
1.968189	-0.412041							2.481586	-0.490524
1.969434	-0.412214							2.48283	-0.490524
1.970679	-0.412597							2.484075	-0.490524
[truncated: 18,923 more rows]
