# Supplementary material for: HSL1 and BAM1/2 impact epidermal cell development by sensing distinct signaling peptides
Source: Nat Commun. 2022 Feb 15;13:876. doi: 10.1038/s41467-022-28558-4 (PMC8847575; doi:10.1038/s41467-022-28558-4)
Supplement: Supplementary file 4 — Source Data [file 41467_2022_28558_MOESM4_ESM.zip › Source Data/Source Data/Figure S6/qPCR/S6_qPCR_IDA_complementation.xlsx]

## Sheet: qPCR-Fig. S7
qPCR against	IDA
Genotype	Col-0		ida (Col-0)		pIDA:IDA #1		pIDA:IDA #2		pIDA:IDA P64G #1		pIDA:IDA P64G #2		pIDA:IDA K66AR67AH68A #1		pIDA:IDA K66AR67AH68A #2		pIDA:IDA K66AR67AH68A #3		pIDA:IDA K66AR67AH68A #4
Primers	Gene	actin	Gene	Actin	Gene	Actin	Gene	Actin	Gene	Actin	Gene	Actin	Gene	Actin	Gene	Actin	Gene	Actin	Gene	Actin
Replicate 1	23.0058	15.4854	32.1976	15.9505	19.1004	16.2591	24.1057	20.8463	21.2953	16.3143	26.0125	20.4135	27.9341	22.1117	21.35	15.8979	20.5846	15.8606	25.554	19.9564
Replicate 2	22.8047	16.2439	32.8931	15.9435	19.4241	16.4524	24.0528	20.9923	21.2927	16.0488	26.4327	20.4205	27.1449	22.196	21.4337	16.1411	20.4975	15.828	25.3496	19.9142
Replicate 3	22.989	15.5479	31.7673	15.9483	19.0761	15.9244	24.0301	20.8857	21.3736	16.1058	26.2935	20.4949	27.8263	21.992	21.2742	16.029	20.9201	16.0596	25.4144	20.0214
Replicate 4	23.4258	15.7065	32.8208	15.963	19.1462	15.8422	24.0539	20.9525	21.0696	16.111	26.2019	20.4623	27.5266	22.0812	21.3099	15.8946	20.4239	15.7255	25.226	19.9059
Average	23.0563	15.7459	32.4197	15.9513	19.1867	16.1195	24.0606	20.9192	21.2578	16.145	26.2351	20.4478	27.608	22.0952	21.342	15.9907	20.6065	15.8684	25.386	19.9495
Sd	0.262631	0.344773	0.535369	0.00830691	0.160901	0.285893	0.0320119	0.0655403	0.130972	0.11634	0.176179	0.047	0.353607	0.047	0.0685788	0.047	0.219133	0.047	0.136577	0.047
	Act=Ct gene – Ct actin (endogenous)
	Col	ida (Col-0)	pIDA:IDA #1	pIDA:IDA #2	pIDA:IDA P64G #1	pIDA:IDA P64G #2	pIDA:IDA K66AR67AH68A #1	pIDA:IDA K66AR67AH68A #2	pIDA:IDA K66AR67AH68A #3	pIDA:IDA K66AR67AH68A #4
	7.31043	16.4684	3.06718	3.14143	5.11283	5.78734	5.51273	5.3513	4.73808	5.43653
	-AACt= Act mutat -Act col
	0	-9.15794	4.24325	4.169	2.1976	1.52309	1.7977	1.95914	2.57236	1.8739
	Ratio= 2exp (-AACt)
	Col	ida (Col-0)	pIDA:IDA #1	pIDA:IDA #2	pIDA:IDA P64G #1	pIDA:IDA P64G #2	pIDA:IDA K66AR67AH68A #1	pIDA:IDA K66AR67AH68A #2	pIDA:IDA K66AR67AH68A #3	pIDA:IDA K66AR67AH68A #4
ratio	1	0.00175059	18.9385	17.9885	4.58715	2.87407	3.47665	3.88829	5.9478	3.66521
Sd	0.262631	0.535369	0.160901	0.0320119	0.130972	0.176179	0.353607	0.0685788	0.219133	0.136577
